# Supplementary material for: Multiomic single cell sequencing identifies stemlike nature of mixed phenotype acute leukemia
Source: Nat Commun. 2024 Sep 18;15:8191. doi: 10.1038/s41467-024-52317-2 (PMC11411136; doi:10.1038/s41467-024-52317-2)
Supplement: Supplementary file 4 — Supplementary Data 1 [file 41467_2024_52317_MOESM4_ESM.xlsx]

## Sheet: Sheet1
Supplementary Data 1. Cinical Characteristics of 14 Adult Patients with Newly-Diagnosed MPAL
Patient Number	Age at MPAL Diagnosis	Sex	Sample Source (Bone Marrow [BM] vs Peripheral Blood [PB])	Clinical Subtype	Clinical Flow Cytometry	Cytogenetics	Clinical Bulk Next Generation Sequencing	Frontline Therapy	Clinical response to frontline therapy	Allogeneic HCT?	Survival After MPAL Diagnosis (days)	Alive?
1	74	M	BM	B/Myeloid	Expressed CD7, CD13, CD34, CD38, variable CD56, weak CD71, CD117, HLA-DR, Subset co-expressed MPO (9% of gated events positive), Subset co-expressed CD19 (10% of gated events positive), Subset co-expressed TdT (59% of gated events positive), Subset co-expressed cytoplasmic CD79a (46% of gated events positive).	Complex: 45-46,XY,add(5)(q22),add(6)(q13)[5]/44,sl,-7,add(16)(q22),add(17)(p11.2),add(19)(q13.3),add(20)(q11.2),-21[3]/44,sdl1,+der(19)t(1;19)(q21;q13.4)dup(1)(q21q32), der(21)t(11;21)(q13;p11.2),-22[3]/44,sdl1,+?add(19)(q13.1),-22[7]/86-88,sdl2x2[2].	TP53 T220C (VAF 67%), CSF3R S810fs (VAF 13%), CSF3R Q768% (VAF 3%)	Decitabine	Refractory disease	N	143	N
2	61	F	BM	B/Myeloid	Blasts expressed CD15, CD19, CD22, cytoplasmic CD79a, HLA-DR, TdT; subset also expressed CD11c (9%), subset expressed CD34 (26%); subset expressed CD64 (15%); rare events expressed CD34 and CD117, consistent with myeloid blasts.	Normal female karyotype	Not available	Daunorubicin, vincristine, prednisone, peg-asparaginase	CR	Y	2774	Y
3	78	M	PB	B/Myeloid	Blasts Expressed: CD34-/ CD19-/ CD10-/ CD20 var/ HLADR bright /(n)TdT+/ (c)CD22+/ (c)CD79a+. This population also shows some aberrant dim expression of CD4 and CD2, along with a subset of the region positive for CD7	46,XY,+1,der(1;14)(q10;q10	DNMT3A R736H (VAF 48%), FLT3-ITD c.1781(VAF 32%), FLT3-ITD c.1813 (VAF 7%), SF3B1 K666E (VAF 50%), TET2 H864Q (VAF 52%)	Sorafenib, methotrexate, mercaptopurine	CRi	N	405	N
4	49	M	BM	B/Myeloid	Expressed weak-variable CD15, CD19, weak CD22, variable CD34, CD38, weak CD71, weak CD123, variable HLA-DR, Subset co-expressed CD56 (24% of gated events positive), No co-expression of CD3, CD11b, CD13, CD14, CD16, CD20, CD33, CD64, CD117; B lymphoid blast population, Abnormal blast population 2: 11% of total events, Expressed variable CD15, CD33, variable CD34, CD38, weak CD71, CD123, Possible c…	46-47,XY,t(5;11)(q13;q23)	PTPN11 S502L (VAF 6.5%), NRAS G12D (VAF 12%), MPL F105L (VAF 48%)	Rituximab, cyclophosphamide, vincristine, doxorubicin, dexamethasone	CR	Y	863	Y
5	76	F	BM	B/Myeloid	Expressed weak CD4, CD13, CD19, weak CD22, CD34, CD38, weak CD71, weak CD123, HLA-DR, Subset co-expressed CD117 (21% of gated events positive), without co-expression of CD22, Subset co-expressed CD10 (11% of gated events positive).	Complex: 45-46,XX,der(X;11)(q10;q10),add(2)(p11.2),del(5)(q31q33),i(8)(q10),del(11)(q13q23),der(15;22)(q10;q10),-16,add(20)(q11.2),+22,add(22)(p11.2)[cp19]/46,XX[1]	TP53 R248Q (VAF 96%), SF3B1 P580L (VAF 45%)	Inotuzumab, vincristine, prednisone, peg-asparaginase	Refractory disease	N	51	N
6	70	M	PB	B/Myeloid	CD10+ CD13+ CD19+ cCD22+ CD25+ CD34+ cCD79a+ HLA-DR+ TdT+ (~38%); ** 2) CD4dim+ CD11b+ CD13+ CD14+ CD15+ CD33+ CD64+ HLA-DR(dim)+ (~30%).	45,XY,-7,t(9;22)(q34;q11.2	No mutations detected	Dasatinib, vincristine, dexamethasone, asparaginase, cytarabine	CR	N	746	N
7	60	F	PB	B/Myeloid	Expressed weak CD13, weak CD15, weak CD33, CD34, CD38, variable CD64, weak CD71, variable CD117, weak CD123, HLA-DR, Variable expression of cytoplasmic CD22, CD7, Weak expression of TdT, Majority co-expressed CD19 (40% of total events positive), Subset co-expressed CD22 (20% of total events positive), Subset co-expressed MPO (6% of total events positive).	46,XX,t(11;19)(q23;p13.1)	BRCA S1982fs (VAF 45%), DNMT3A A787T (VAF 44%), DNMT3A C537G (VAF 46%), IDH2 R140Q (VAF 7%)	Azacitidine, Venetoclax, Enasidenib	CRi	N	333	N
8	56	F	PB	B/Myeloid	Expressed CD7, CD13, CD33, CD34, CD38, variable CD56, weak CD71, variable CD117, HLA-DR, Subset co-expressed CD15 (8% of total events positive), Subset co-expressed CD19 and CD22 (15% of total events positive)	Complex: 56-59<2n>,XX,+1,+8,+9,+10,+11,+11,+13,+14,+14,+19,+21,+22,+22	TP53 S215G (VAF 80%), DNMT3A R882C (VAF 44%)	Daunorubicin, vincristine, prednisone, peg-asparaginase	Refractory Disease	Y	371	N
9	54	M	BM	B/Myeloid	Expressed CD34, CD38, HLA-DR; Majority subset (88% of blasts): variable CD15, CD19, weak CD22, weak CD79a, Subset expressed TdT (8% of gated events positive); Minority subset (12% of blasts): weak CD11c, weak CD13, CD33, CD64	Complex: 47,XY,+X,t(4;11)(q21;q23),del(17)(p11.2)[7]/48,idem,+8[3]/48~49,idem,+1,i(21)(q10),+mar[2]/46,XY[8].	Not available	Daunorubicin, vincristine, prednisone, peg-asparaginase	Refractory Disease	N	132	N
10	53	F	BM	B/Myeloid	Expressed CD10(small subset)+, CD11b(small subset)+, CD13+, CD14(very small subset)+, CD15 (small subset)+, CD19(large subset)+, CD33+, CD34(subset)+, CD64(subset)+, HLA-DR+, MPO(dim)+, TdT(subset)+, cCD79a(subset)+.	Not available	Not available	Daunorubicin and cytarabine	CR	Y	5403	N
11	59	F	PB	T/Myeloid	Expressed CD2, CD4, CD7, CD13, weak-absent CD33, CD34, CD38, weak CD71, CD117, HLA-DR, Some possible co-expression of weak-absent CD123, Cytoplasmic expression of variable CD3, No co-expression of CD14, CD15, CD16, MPO, TdT, B-cell antigens	Normal female karyotype	Not available	Daunorubicin, vincristine, prednisone, peg-asparaginase	CRi	N	353	N
12	80	F	BM	T/Myeloid	Expressed: cCD3(predominantly)+, CD5 (dim)+ CD7+ CD10(var)+ CD33 (var)+ CD34(prdeominantly)+ CD38+ HLA-DR(var)+ MPO(subset)+ TdT- CD79a-.	Normal female karyotype	NRAS G12C (VAF 48%), DNMT3A W306G (VAF 49%), IDH1 R132C (VAF 48%), ETV6 F287fs (VAF 45%), NOTCH1 V1605ins (VAF 32%), NOTCH1 A1701P (VAF 11%)	Vincristine and prednisone	N/A	N	64	N
13	80	F	PB	T/Myeloid	Expression demonstrates two discrete populations of blasts, each accounting for 40% of total cellularity: (1) A population with low CD45/side scatter and cCD3(subset)+ CD5+ CD7(bright)+ CD13- CD33(bright)+ CD34+ HLA-DR- MPO- TdT(subset)+. (2) A population with intermediate CD45/side scatter and CD2(dim)+ CD11b+ CD13+ CD14+ CD15- CD33+ CD34- CD64+ HLA-DR(variable)+ MPO+ TdT-.	45,XX,-7,del(17)t(7;17)(p11.2;p11.2)	Not available	Cytarabine	Refractory Disease	N	84	N
14	43	F	BM	B and T/Myeloid	Expressed weak CD2, bright CD7, weak CD13, variable CD33, CD34, CD38, weak CD71, weak-absent CD117, weak-absent HLA-DR; B lymphoid blasts (4%): CD10, CD19, weak CD20, weak CD22, weak CD33, CD34, CD38, HLA-DR	Normal female karyotype	DNMT3A T536* (VAF 45.6%), DNMT3A C562T (VAF 43%), IDH2 R140Q (VAF 45%), PHF6 R116* (VAF 45%), NRAS G12D (VAF 46%), NOTCH1 F1592S (VAF 49%), EZH2 T731H (VAF 42%), EZH2 H507R (VAF 2.2%)	Daunorubicin, vincristine, prednisone, peg-asparaginase	Refractory Disease	Y	182	N
HCT: hematopoietic cell transplantation; CR: Complete response; CRi: Complere response with incomplete hematologic recovery; VAF: variant allele frequence

## Sheet: Sheet2
Patient Number	Internal Code (DELETE FOR FINAL PAPER)	Single Cell Assay Used	Number of Single Cells Isolated	Median Reads/Cell
1	393, 4-26
2
3
4
5
6
7
8
9
10
11
12
13
14
