# Supplementary material for: Multiomic single cell sequencing identifies stemlike nature of mixed phenotype acute leukemia
Source: Nat Commun. 2024 Sep 18;15:8191. doi: 10.1038/s41467-024-52317-2 (PMC11411136; doi:10.1038/s41467-024-52317-2)
Supplement: Supplementary file 5 — Supplementary Data 2 [file 41467_2024_52317_MOESM5_ESM.xlsx]

## Sheet: Sheet2
Supplementary Data 2. Number of Single Cells Derived from Dabseq and CITEseq single cell assays
Patient Number	Single Cell Assay Used	RNA + Protein (CITE-seq): Number of Single Cells Isolated	RNA + Protein (CITE-seq): Number of Single Cells Contributing to Common Transcriptionally-Defined Leukemia Cluster	RNA + Protein (CITE-seq): Total number of sequencing reads	RNA + Protein (CITE-seq): Sequencing Reads/Single Cell	DNA + Protein (DAb-seq): Number of Single Cells Isolated
1	DNA+protein, RNA+ protein	9386	5777	303392064	32324	4274
2	DNA+protein, RNA+ protein	6100	4995	202187400	33144	1093
3	DNA+protein, RNA+ protein	9649	7158	246911976	25589	3911
4	DNA+protein, RNA+ protein	7395	3951	233873276	31626	2848
5	DNA+protein, RNA+ protein	5494	5169	235730113	42907	4649
6	DNA+protein, RNA+ protein	1173	1063	74037395	61118	5571
7	DNA+protein, RNA+ protein	2578	1053	180456300	29583	3339
8	DNA+protein, RNA+ protein	9012	6864	207896984	23069	4895
9	DNA+protein, RNA+ protein	6252	5568	187901786	30055	2632
10	DNA+protein only	N/A				1660
11	DNA+protein, RNA+ protein	2594	2214	96009128	37012	5472
12	DNA+protein, RNA+ protein	10275	6227	241578407	23511	7245
13	DNA+protein only	N/A				7136
14	DNA+protein, RNA+ protein	2223	2064	162596658	73142	4082
Normal Bone Marrow	RNA	10936	N/A	221768419	20279	N/A
