# Supplementary material for: Multiomic single cell sequencing identifies stemlike nature of mixed phenotype acute leukemia
Source: Nat Commun. 2024 Sep 18;15:8191. doi: 10.1038/s41467-024-52317-2 (PMC11411136; doi:10.1038/s41467-024-52317-2)
Supplement: Supplementary file 7 — Supplementary Data 4 [file 41467_2024_52317_MOESM7_ESM.xlsx]

## Sheet: smith_cluster_markers_025
Supplementary Data 4. Top Expressed Genes for Each Cell Type Ranked by Average log2FC
p-values are calculated using the "Bimod" test from the Seurat R package, a likelihood ratio test for differential expression that incorporates both the discrete and continuous components, and adjusted using Bonferroni correction using all features in the dataset.
Leukemia			NK			pDC			B			T			Myeloid DC			CD16+ Monocytes			Plasma B			Erythroid
Gene	avg_log2FC	p_val_adj	Gene	avg_log2FC	p_val_adj	Gene	avg_log2FC	p_val_adj	Gene	avg_log2FC	p_val_adj	Gene	avg_log2FC	p_val_adj	Gene	avg_log2FC	p_val_adj	Gene	avg_log2FC	p_val_adj	Gene	avg_log2FC	p_val_adj	Gene	avg_log2FC	p_val_adj
VPREB1	1.87414	0	GNLY.1	4.81867	0	IRF8.2	2.66128	0	MS4A1.1	2.84602	0	IL32.4	3.02446	0	AC007192.1.1	2.62463	0	S100A9	3.83498	0	IGLC2.4	7.8252	0	HBA2.1	9.51461	0
DNTT	1.76981	0	NKG7.1	3.85547	0	CST3.1	2.65304	0	IGHM.3	2.35734	0	TRAC.4	2.28412	0	IFI30.1	2.62301	0	SERPINA1	3.77377	0	IGHA1.6	7.65284	0	HBB.8	9.30959	0
IGLL1	1.61358	0	CCL5.1	3.68207	0	IRF7.2	2.52949	0	HLA-DQB1.3	2.06108	0	TRBC1.2	2.24405	0	CRIP1.3	2.11361	0	LYZ.5	3.67957	0	IGHG1.2	7.19053	0	HBA1.1	9.16881	0
PRDX1	1.56446	0	PRF1.1	3.20975	0	APP.1	2.23734	0	LTB.2	2.02301	0	TRBC2.3	2.22854	0	CD1C.1	1.44026	0	FCGR3A.2	3.60699	0	IGHG4.2	7.04215	0	HBD	6.57298	0
FAM30A	1.55158	0	GZMB.1	3.20699	0	MPEG1	2.10764	0	CD37.3	1.89125	0	IL7R.2	2.0723	0	FCER1A.1	1.32828	0	LST1.4	3.54018	0	IGHG3.3	6.98315	0	AC104389.6	6.19467	0
CLEC11A	1.49949	0	GZMH.1	3.13121	0	LILRA4	2.06454	0	CD74.3	1.87007	0	CD27	1.95864	0	ENHO	0.677744	0	FCER1G.4	3.53511	0	IGLC1.1	6.7476	0	AHSP	6.05444	0
UHRF1	1.46756	0	CST7.1	3.01971	0	SPIB	2.05669	0	BIRC3	1.8528	0	GZMK.2	1.87559	0	LMNA	1.37897	4.80656e-251	PSAP.3	3.19394	0	IGLL5.1	6.74067	0	SLC4A1	5.8618	0
TUBB	1.42937	0	GZMA.1	2.96998	0	GRN.2	2.00969	0	HLA-DQA1.2	1.81322	0	ETS1.4	1.86915	0	S100A6.4	1.24321	5.90933e-228	FCN1	3.12752	0	IGHG2.1	6.18855	0	HBM	5.55797	0
CDK6	1.33457	0	IL32.1	2.73773	0	UGCG	1.99398	0	LINC00926	1.79634	0	FYB1.4	1.78636	0	H19	1.56814	3.33302e-225	SAT1.3	3.0904	0	JCHAIN.5	5.5495	0	CA1	5.17053	0
SPINK2	1.3256	0	TRBC1.1	2.64473	0	TCF4.1	1.95906	0	IGHD	1.68916	0	LTB.3	1.77477	0	CST3.2	1.8284	3.18351e-223	CDKN1C	3.01713	0	IGHGP	4.00516	0	SLC25A37	4.40333	0
STMN1	1.3039	0	CD8A.1	2.54245	0	CTSZ.2	1.87534	0	BANK1	1.65761	0	CD3E.2	1.76279	0	MRC1.1	0.796661	2.78729e-221	S100A6.5	2.98073	0	TXNDC5.1	3.83593	0	CA2	4.37573	0
MPO	1.30328	0	KLRD1.1	2.51409	0	MAPKAPK2.1	1.86602	0	HLA-DRA.3	1.65098	0	CD52.4	1.70739	0	LGALS1.5	1.28786	1.1701e-218	IFI30.2	2.97853	0	MZB1.5	3.35008	0	HBG1	4.36474	0
CCN2	1.2498	0	FGFBP2.1	2.50049	0	SAMHD1.2	1.84372	0	HLA-DRB1.3	1.57734	0	CD2.2	1.65106	0	HLA-DRB5.5	1.1771	1.6294e-217	MS4A7	2.97101	0	IGHA2	3.1096	0	GYPA	3.77032	0
LAT2	1.23671	0	SYNE2.1	2.39256	0	JAML	1.79172	0	CD52.3	1.56081	0	TCF7	1.57455	0	CPVL.1	1.11577	1.29739e-207	TYROBP.6	2.96247	0	FKBP11	2.5742	0	ALAS2	3.75007	0
AC002454.1	1.23617	0	CCL4.1	2.36997	0	NAPSB	1.75077	0	RALGPS2	1.53614	0	GZMA.2	1.57031	0	S100A4.5	1.0855	1.46658e-194	FTH1.5	2.84473	0	SEC11C.1	2.5681	0	AQP1	3.50074	0
CD34	1.22566	0	KLRB1.1	2.25712	0	PLD4	1.73758	0	CD79A.3	1.51671	0	SPOCK2.2	1.55445	0	HLA-DPB1.5	1.23642	1.41361e-193	AC007192.1.2	2.83589	0	DERL3	2.39977	0	HEMGN	3.49751	0
MIF	1.22121	0	IL2RB.1	2.11931	0	LGMN	1.72819	0	FCMR.2	1.51356	0	LCK.2	1.52982	0	PKIB.1	0.573364	6.36636e-180	CTSS.4	2.80725	0	TNFRSF17	2.18094	0	BLVRB	3.3899	0
HMGA1	1.21003	0	CD247.1	2.07988	0	CD1C	1.7092	0	IGLC2.2	1.51096	0	CD6.2	1.52818	0	TYROBP.5	0.843752	4.58538e-172	COTL1.5	2.76942	0	BLOC1S5-TXNDC5.1	1.99802	0	SLC2A1	3.29688	0
TUBA1B	1.19474	0	RUNX3.1	2.07144	0	HLA-DPA1.2	1.6192	0	FCRLA.1	1.50691	0	CD3D.4	1.48388	0	S100A10.5	1.32323	1.70407e-158	S100A8	2.70562	0	HERPUD1.3	1.85596	0	HMBS	3.06231	0
PRSS57	1.18733	0	ARL4C.1	2.0665	0	CD74.2	1.6069	0	TNFRSF13C	1.49243	0	GATA3	1.48154	0	JAML.1	0.908585	4.42492e-157	S100A11.6	2.69043	0	C4B	1.72569	0	GYPB	3.01282	0
SOX4	1.18118	0	CD2.1	2.04193	0	FCER1A	1.5433	0	CD22	1.48379	0	BCL11B.2	1.48015	0	TNNI2.1	0.791816	1.14856e-151	IFITM3.6	2.62664	0	C4A	1.69614	0	ANK1	2.94969	0
GIHCG	1.16567	0	TRBC2.1	2.03739	0	HLA-DRB1.2	1.522	0	POU2AF1	1.47734	0	COTL1.3	1.47178	0	JCHAIN.3	1.21219	1.39492e-147	FTL.2	2.6245	0	CD27.1	1.61071	0	DMTN	2.86901	0
SOCS2	1.15905	0	CTSW.1	2.03289	0	SLC15A4	1.51464	0	IGLL5	1.46966	0	TNFAIP3.2	1.46914	0	HLA-DPA1.5	1.27543	1.85504e-146	CEBPB	2.54766	0	PDIA4.3	1.57808	0	RHAG	2.80048	0
SMIM24	1.12486	0	CD3E.1	2.02232	0	CPVL	1.50024	0	IGLC1	1.40124	0	CD8B.1	1.4367	0	VIM.3	1.11576	1.4281e-137	MAFB	2.53201	0	PIM2.1	1.55447	0	AC100835.2	2.5854	0
ZCCHC7	1.09221	0	CMC1.1	2.01792	0	IFI44L.2	1.49672	0	IGKC.2	1.40056	0	CD3G.2	1.41182	0	NCF2.1	0.636643	1.44852e-136	LILRB2	2.5261	0	PRDX4	1.51299	0	RHCE	2.54146	0
GNA15	1.08756	0	TRAC.1	1.92233	0	FCRLA	1.49117	0	FCRL5	1.34391	0	PCED1B-AS1.3	1.39808	0	KCTD12.1	0.676698	3.35892e-136	TNFRSF1B.3	2.48437	0	POU2AF1.1	1.49461	0	FECH	2.53549	0
HMGB1	1.08283	0	ETS1.1	1.84601	0	CCDC50	1.46785	0	CPNE5	1.3098	0	GIMAP7.2	1.38701	0	IFITM3.5	0.891378	5.29215e-135	CSF1R	2.4613	0	TRIB1.1	1.44989	0	SNCA	2.53054	0
TYMS	1.04581	0	LINC01871.1	1.82713	0	HLA-DQB1.2	1.46578	0	2023-03-01	1.3	0	GIMAP4.1	1.31559	0	CD74.5	0.849294	2.18624e-134	S100A4.6	2.43525	0	SDC1	1.38492	0	SPTA1	2.52171	0
SNHG29	1.03636	0	HLA-F.1	1.82558	0	HLA-DRA.2	1.45714	0	FCRL2	1.16783	0	LAG3	1.31326	0	TMSB10.1	0.541755	4.4717e-132	CST3.3	2.37574	0	TXNDC11	1.30333	0	CD36	2.49528	0
IMPDH2	1.0215	0	FYB1.1	1.78464	0	UNC93B1	1.45642	0	IGLC3	0.959682	0	B2M.4	1.30303	0	BX248409.1.1	0.916338	2.42798e-126	WARS	2.34804	0	SLAMF7.1	1.28955	0	TMCC2	2.48724	0
PTMA	1.00274	0	B2M.1	1.78347	0	CTSB.2	1.45263	0	RPS27.2	0.745645	0	HLA-F.4	1.25659	0	HLA-DQB1.5	0.845399	1.69108e-115	LILRA5	2.29179	0	ELL2	1.2302	0	SELENBP1	2.43348	0
GSTP1	0.998643	0	TXNIP.1	1.76583	0	HLA-DPB1.2	1.45048	0	MALAT1.3	0.59703	0	CD48.3	1.22165	0	FCER1G.3	0.862268	6.4765e-110	BCL2A1	2.26489	0	IGKV4-1	1.22621	0	TAL1	2.26317	0
MYB	0.997049	0	LITAF.1	1.74392	0	RNASE6	1.44151	0	IGHG1.1	0.525982	0	ISG20.3	1.2155	0	HLA-DRB1.5	0.905943	2.04113e-109	NAMPT	2.2269	0	SEL1L3.1	1.18349	0	OSBP2	2.23381	0
HTRA3	0.97472	0	HLA-A.1	1.74282	0	LILRB4	1.40854	0	ACTG1.2	-1.15381	0	CD8A.2	1.18944	0	SNHG5.5	0.681228	1.01799e-107	MNDA	2.20738	0	CKAP4	1.12251	0	CPOX	2.19879	0
GAPDH	0.968961	0	LCK.1	1.71836	0	FCER1G.2	1.40311	0	GAPDH.3	-1.18548	0	ARL4C.4	1.18677	0	ANXA2.3	0.773893	1.4729e-107	SMIM25	2.18487	0	SELENOS	1.08133	0	MYL4	2.16877	0
PROM1	0.967915	0	HLA-B.1	1.70841	0	TPM2	1.3841	0	IGHG3.1	0.507642	1.79554e-294	SYNE2.2	1.1704	0	SAMHD1.5	0.69375	8.37278e-106	CYBB.4	2.17564	0	FCRL5.1	1.07666	0	TNS1	2.13515	0
UBASH3B	0.964099	0	GZMM	1.70267	0	LYN.2	1.35668	0	CD79B.3	1.49698	8.90083e-292	IL10RA.3	1.16857	0	RPL12.3	0.661823	1.46424e-105	VMO1	2.13716	0	FKBP2	1.06808	0	SPTB	2.08319	0
BAALC	0.962386	0	HLA-E.1	1.68726	0	CYBB.1	1.3534	0	HLA-DPA1.3	1.49553	1.59168e-283	S100A6.3	1.16609	0	HLA-DRA.5	0.835617	3.18234e-103	FGL2	2.10359	0	PRDM1.1	1.04639	0	MINPP1	2.02426	0
H2AFY	0.953347	0	SPON2	1.67633	0	HERPUD1.1	1.34157	0	BTG1.2	1.38485	2.09674e-281	HLA-A.3	1.13411	0	LYZ.4	1.53944	4.5252e-102	VCAN	2.09425	0	AQP3	1.01969	0	EPB42	1.91846	0
FLT3	0.943426	0	CD6.1	1.67059	0	HLA-DQA1.1	1.25552	0	HLA-DPB1.3	1.34024	3.19728e-272	LINC01871.2	1.12564	0	RPS27P29	0.666332	3.22096e-101	VSIR.4	2.06711	0	AP001453.3	0.98311	0	KLF1	1.91463	0
RPLP0	0.92218	0	PTPRC.1	1.66133	0	HLA-DRB5.2	1.25288	0	HLA-B.3	0.552071	3.83763e-272	TMSB4X.2	1.10923	0	RIOX2	0.721784	3.62207e-101	PECAM1.2	2.0616	0	TPD52	0.969415	0	TSPO2	1.91286	0
ENO1	0.892751	0	MIAT	1.64453	0	MS4A6A	1.18574	0	CD83	1.13269	1.57009e-268	CDC25B.2	1.09362	0	MT1X.2	0.665061	7.16545e-99	TIMP1.3	2.03883	0	CPNE5.1	0.966951	0	TUBB2A	1.75525	0
MSH6	0.892687	0	EFHD2.1	1.62703	0	SMPD3	1.1491	0	SOX4.3	-1.19912	1.61521e-253	FYN.2	1.07036	0	AP000936.3.1	0.724732	2.19955e-98	C5AR1	1.95089	0	TENT5C.1	0.965021	0	EPOR	1.66732	0
NUCB2	0.889412	0	S1PR5	1.60999	0	LSP1	1.14148	0	TUBA1B.3	-1.49445	1.98186e-248	TIGIT	1.0541	0	ITGAX.1	0.607106	1.8851e-97	CLEC7A	1.91924	0	MEI1	0.890698	0	ADD2	1.6646	0
IGFBP7	0.880918	0	GZMK.1	1.58504	0	FTH1.2	1.05592	0	LGALS1.3	-1.41774	1.63028e-247	CD5	1.04949	0	AHNAK.5	0.73611	8.47131e-96	TYMP	1.91705	0	ANKRD36BP2	0.866819	0	ACHE	1.64955	0
AP000350.4	0.857773	0	ID2.1	1.57145	0	LGALS2	1.02803	0	HLA-DMB.3	1.31116	3.24345e-242	DENND2D.1	1.02885	0	HLA-DQA1.3	0.73909	4.48792e-95	LYN.5	1.90443	0	ERLEC1	0.835582	0	TLCD4	1.58149	0
HMGN2	0.849372	0	FCGR3A.1	1.56841	0	BLOC1S5-TXNDC5	0.993757	0	POU2F2.2	1.34461	3.36056e-229	GBP2.1	1.02458	0	PRCP.1	0.63485	1.77252e-94	CPVL.2	1.88891	0	PDK1	0.824297	0	SNX22	1.49152	0
YBX3	0.84597	0	CD3G.1	1.56437	0	KCTD12	0.948901	0	B2M.3	0.634955	1.69858e-222	FAM102A	1.01807	0	LY86.2	0.676875	1.87189e-89	NCF2.2	1.88716	0	IRF4	0.822837	0	KEL	1.45768	0
SNRPE	0.844058	0	DUSP2.1	1.5622	0	SULF2	0.93576	0	PAX5.3	1.42959	6.75014e-219	PRDM1	0.995178	0	PAK1.1	0.653017	2.35557e-88	S100A10.6	1.86522	0	DNAJB9	0.772293	0	TRIM10	1.43161	0
AC244502.1	0.838647	0	ADGRG1.1	1.55703	0	CTSH	0.923217	0	GSTP1.2	-1.07676	1.03018e-216	SOCS3	0.994352	0	RPS24.4	0.457502	2.80249e-88	HCK	1.80613	0	ZBP1	0.732492	0	TFR2	1.39764	0
MCM7	0.834595	0	CALM1.1	1.55629	0	CSF2RB	0.886283	0	TUBB.3	-1.52305	2.59007e-216	SIT1	0.950496	0	ITGB7.3	0.516213	9.95555e-87	CFD	1.78065	0	PLAAT2	0.691167	0	SOX6	1.351	0
ADA	0.828324	0	FYN.1	1.5373	0	PKIB	0.863716	0	TXNIP.3	1.24836	4.36107e-216	SIRPG	0.926387	0	HLA-DMA.4	0.623261	1.77305e-86	MPEG1.2	1.76571	0	FCGR2B	0.638408	0	CTSL.1	1.33586	0
PAN3	0.826442	0	PCED1B-AS1.1	1.51797	0	MRC1	0.859604	0	ENO1.3	-0.969322	1.62492e-215	SLFN5.1	0.866625	0	LY6E.3	0.681051	2.19027e-84	KLF4	1.74983	0	CHPF	0.59132	0	PDZK1IP1	1.31928	0
RANBP1	0.823494	0	ITGAL.1	1.50451	0	NDRG2	0.761265	0	SEL1L3	1.00882	2.62576e-215	ITK	0.851848	0	RPS9.3	0.433321	3.5247e-83	FCGR2A	1.64719	0	SPAG4	0.545979	0	FHDC1	1.30366	0
TPM4	0.820857	0	TBX21	1.49253	0	ACTB.2	0.675947	0	IGHA1.2	0.318458	1.48972e-193	HLA-B.4	0.836603	0	RPS8.2	0.369018	5.96451e-83	FGR.2	1.6431	0	SELENOM	0.518366	0	GATA1	1.30283	0
MED13L	0.809265	0	IFITM1.1	1.48908	0	RPS11.1	0.549332	0	CD24	1.07094	1.49848e-193	LAT	0.828456	0	RHOC.3	0.571918	2.38027e-82	LRRC25	1.62304	0	PARM1	0.49325	0	DNAJA4	1.27266	0
ETS2	0.80277	0	PLAAT4.1	1.46449	0	PTMA.2	-0.955044	0	ISG20.2	1.15108	2.90651e-192	RPS27.3	0.756517	0	RPS20P14	0.478544	3.22642e-81	PILRA	1.61349	0	TNFRSF13B	0.489703	0	YPEL4	1.22948	0
HSPD1	0.80058	0	HLA-C.1	1.44324	0	MT-CYB	-1.29969	0	CD99.3	-1.01349	3.15238e-192	SKAP1	0.755334	0	CTSH.2	0.537872	3.53397e-81	CD300E	1.55734	0	WFS1	0.444085	0	RIPOR3	1.22289	0
IGF2BP2	0.775086	0	SPOCK2.1	1.43877	0	MT-ATP6	-1.34616	0	SPN.2	-1.16409	1.29949e-189	RASGRP1	0.753123	0	AC006511.3	0.528389	1.09637e-80	MTSS1	1.55573	0	KCNN3	0.344156	0	RHD	1.22102	0
TRIM28	0.769784	0	CD8B	1.43454	0	MT-CO3.1	-1.35538	0	HCST.3	-1.06297	1.23975e-183	TC2N	0.717009	0	AC022400.6.5	0.692282	2.93606e-80	HMOX1	1.51134	0	PKHD1L1	0.335767	0	SLC6A9	1.20557	0
MYL6B	0.762403	0	KLRF1	1.42719	0	MT-ND2	-1.4237	0	CTSH.1	1.07707	4.33559e-181	CD74.4	-1.40494	0	AC007066.1	0.47686	4.48839e-78	FPR1	1.44594	0	AL049629.2	0.291552	0	TMOD1	1.10607	0
EIF4A1	0.761961	0	SAMD3	1.41736	0	MT-ND3.1	-1.53259	0	PRDX1.3	-1.24419	2.65796e-180	HLA-DRA.4	-2.03419	0	DENND6B	0.526309	3.51089e-77	CSTA	1.43573	0	BHLHE41	0.273642	0	SMIM1	1.08766	0
SERPINB1	0.758428	0	BTG1.1	1.41717	0	MT-ND1	-1.48595	4.98847e-294	SNHG29.2	-0.926797	1.30006e-179	SOX4.4	-2.37108	0	RPL10.1	0.397666	1.05823e-75	PPM1N	1.43237	0	FER1L4	0.255344	0	TNXB	1.07941	0
RUNX1	0.75462	0	SRGN.1	1.41517	0	GPX1.2	0.97934	6.0285e-291	RPLP0.2	-0.575025	2.73477e-179	LINC00861.1	0.768714	3.55797e-303	TNFAIP2	0.552291	4.24987e-75	AC104809.2	1.42107	0	IGLC3.1	7.49199	1.3134e-299	CA3	1.07743	0
HSP90AB1	0.748909	0	IKZF3.1	1.40297	0	C12orf75.2	1.33354	2.27717e-288	STMN1.3	-1.20644	2.53948e-177	RPS29.3	0.604442	8.33801e-299	ZFAS1.3	0.633738	3.63361e-74	RAB31	1.40656	0	GAS6	0.272836	3.72951e-299	XK	1.03938	0
BAHCC1	0.74723	0	SYNE1	1.40066	0	ITGAX	0.788327	1.34208e-281	S100A4.3	-1.1403	4.45686e-175	CD4	0.781409	6.18564e-297	ACTG1.4	0.47706	5.80123e-74	SIGLEC10	1.39341	0	SELENOK.4	1.28971	4.52558e-299	HBQ1	1.03917	0
MSI2	0.746727	0	BCL11B.1	1.39646	0	MT-ND4	-1.12926	9.85585e-272	H2AFY.2	-0.956812	2.91124e-171	CALM1.3	1.03623	1.09616e-287	GAS5.5	0.576006	1.74927e-73	MS4A4A	1.35612	0	PNOC	0.407846	1.9751e-295	ACKR1	0.929496	0
MCM4	0.744472	0	IFITM2.1	1.37744	0	FCGRT	0.97425	1.07563e-265	HMGB1.3	-0.936845	1.6477e-164	S100A4.4	0.923709	5.86938e-287	RPL23AP42	0.524583	2.39994e-73	CD68	1.31676	0	ISG20.4	1.77593	2.58931e-288	PHOSPHO1	0.856359	0
GALNT2	0.744345	0	ITGB2.1	1.37048	0	ITM2C.2	1.40463	2.68966e-265	GPX1.3	-0.906201	2.75768e-158	GSTP1.3	-1.63857	6.21605e-280	TAGLN2.4	0.614043	3.38702e-73	LYPD2	1.31027	0	LMAN1.1	1.29782	2.53323e-284	ATP1B2	0.855466	0
NME1	0.744242	0	PXN.1	1.36262	0	TNNI2	0.87836	4.81255e-262	AIF1.2	-1.09453	3.14023e-157	OPTN.1	0.852651	1.22736e-278	VSIR.3	0.565399	1.51637e-69	SLC7A7	1.29497	0	TXNDC15	0.672855	5.89933e-277	ERFE	0.841644	0
CLIP2	0.741243	0	CD48.1	1.3358	0	LYZ.2	1.41466	8.15332e-261	TXN.3	-1.10654	3.32501e-153	CNN2.4	1.1978	9.98424e-274	RPS19.1	0.366954	2.98032e-68	CXCL16	1.26117	0	HSP90B1.3	2.46522	4.59719e-266	SLC6A8	0.804894	0
TOP2B	0.737577	0	EOMES	1.331	0	TYROBP.2	0.890323	1.10196e-248	UHRF1.3	-1.29041	2.34272e-152	CD247.2	0.762416	1.51416e-273	CTSZ.5	0.577222	6.84822e-67	CD86	1.23484	0	MANF.1	1.25643	1.13047e-258	CR1L	0.795637	0
NME2	0.732957	0	TGFBR3	1.31428	0	CORO1C.1	1.28564	3.52313e-245	KLF2.3	1.06551	1.14794e-149	GPX1.4	-1.59318	8.4449e-271	COMMD6.1	0.615103	1.65846e-66	CLEC12A	1.21606	0	IGKC.6	7.49192	2.55254e-257	GYPE	0.7503	0
ACTG1	0.728289	0	IL10RA.1	1.31175	0	GSN.2	1.06702	1.00131e-244	IL4R	1.61243	1.24376e-143	HLA-E.4	0.897853	2.73463e-269	RPS18.3	0.438999	1.81922e-66	C19orf38	1.21321	0	GLCCI1	0.83102	7.94825e-257	PAQR9	0.710558	0
CDCA7	0.723683	0	HCST.1	1.30304	0	PLAC8.2	1.42344	2.59324e-242	CDK6.3	-1.03571	1.28233e-143	BTG1.3	1.04446	3.95189e-267	TIMP1.2	0.557374	2.06964e-66	ACTB.5	1.19896	0	DENND5B	0.395138	1.83233e-250	SLC22A23	0.696727	0
SLC2A5	0.719015	0	BIN2.1	1.29668	0	PSAP.1	1.04843	2.14172e-240	HNRNPA1.3	-0.571491	5.31959e-139	ANXA5	0.786059	7.93243e-266	CRADD	0.576793	4.56924e-66	SLC11A1	1.19409	0	RAB30	0.405211	1.12595e-249	RAB3IL1	0.682172	0
TALDO1	0.714666	0	FCRL6	1.29096	0	GABARAP.2	1.23341	1.66027e-238	IFITM3.3	-1.32879	8.27435e-136	BIRC3.1	0.943462	1.22625e-264	MT1E	0.430505	1.52841e-65	LILRA1	1.11193	0	SPCS3.2	1.36511	3.51655e-243	RAB6B	0.615894	0
JUP	0.712202	0	RNF213.1	1.2856	0	RPS6KA4.1	1.11727	5.4154e-234	P2RX5	1.11483	9.3282e-134	LAT2.4	-1.78819	3.72664e-263	TXN.5	0.689942	1.77922e-65	RNF144B	1.11127	0	PLPP5	0.719636	1.02293e-236	GMPR	0.751687	3.1607e-303
NME1-NME2	0.710529	0	PRKCH.1	1.2709	0	RAB11FIP1	0.979847	4.46175e-233	SNHG5.3	-0.728063	3.53752e-132	CAPN2.2	0.777468	1.80077e-252	RPS6P25.1	0.52648	1.81367e-65	LGALS3	1.10015	0	SSR3.2	1.28481	4.30871e-234	ERMAP	1.64982	1.45325e-298
SSBP2	0.704758	0	GIMAP7.1	1.26122	0	VIM.1	0.940028	7.79184e-233	ACTB.3	-0.487859	2.3916e-131	CCL5.4	1.1743	2.61345e-249	RPS27P21	0.483667	5.70008e-65	CDH23	1.09301	0	SPCS2	1.46358	3.20381e-232	FAM210B	2.02893	2.63906e-292
BCL11A	0.703166	0	CX3CR1	1.24368	0	PPP1R14B.2	1.3624	2.10634e-232	PTMA.3	-0.536152	1.94959e-130	PLAAT4.4	0.996488	1.22728e-246	RPS13.1	0.41185	6.44914e-65	CX3CR1.1	1.09091	0	ENTPD1	0.706412	2.23136e-229	HBG2	6.08339	8.46959e-292
RAN	0.701897	0	ZAP70	1.22832	0	DNTT.2	-1.90598	5.41376e-232	DNTT.3	-1.1259	6.15742e-129	PTMA.4	-0.821971	2.84666e-241	RPS3.1	0.390826	1.43643e-64	C3AR1	1.0813	0	SSR4.5	2.10289	3.222e-225	MYH10	1.04836	4.63615e-289
PCNA	0.698366	0	AHNAK.1	1.19673	0	VPREB1.2	-1.92459	1.6631e-226	NUCB2.2	-1.01841	7.08956e-129	FAM30A.4	-2.05425	3.32354e-235	POU2F2.3	0.514179	7.27473e-64	HSPA6	1.0631	0	SDF2L1	1.11808	8.37837e-224	STEAP3	1.08666	2.65177e-265
CAT	0.697426	0	RORA	1.1925	0	HLA-DMB.2	0.969679	6.77856e-222	TSC22D3.1	0.897943	9.78091e-129	GBP5.1	0.905369	2.86006e-231	GSN.5	0.612823	1.14502e-63	RRAS	1.05821	0	ST6GAL1.2	0.688535	5.23095e-223	SMIM5	0.950567	1.47515e-261
ATP5MC2	0.696006	0	MYBL1	1.184	0	CCDC88A.1	1.11388	1.60013e-220	CLEC11A.3	-1.35066	1.09052e-127	TXNIP.4	1.18873	3.87349e-222	RPL3.3	0.361818	7.02374e-63	STX11	1.0252	0	MYDGF.2	1.14721	8.20531e-223	DHRS13	1.83546	7.27152e-248
MARCKSL1	0.692498	0	GIMAP4	1.14996	0	GPR183	1.00802	2.37344e-218	SOCS2.3	-1.22866	3.01037e-127	BCL11A.3	-1.76165	3.32163e-218	RPL36.1	0.349063	8.70779e-63	SECTM1	0.976193	0	SEL1L	0.890893	3.36998e-211	SLC14A1	1.10513	1.30995e-247
ZMIZ1	0.685296	0	KLRG1	1.13778	0	RNASET2.1	1.09266	1.27736e-216	LDHB.2	-0.821617	2.02871e-123	IGHM.4	-2.05753	2.09571e-217	RPL13A.2	0.283147	4.45901e-61	SLC31A2	0.970767	0	DUSP5	0.611709	4.40861e-201	HAGH	1.92045	2.56253e-228
GPX1	0.683106	0	MALAT1.1	1.13708	0	MT-RNR2	-1.07044	2.67682e-216	RPS24.2	-0.461566	1.61039e-122	IFITM1.3	1.36188	4.74725e-217	MT2A.3	0.573688	7.99581e-61	TGFBI	0.964038	0	EEF1A1.1	-1.42895	1.14167e-200	TRAK2	1.76092	3.09179e-227
PA2G4	0.682154	0	SLFN5	1.10342	0	IGKC.1	-0.494005	2.8458e-215	RPS29.2	0.360616	1.47414e-121	DNTT.4	-2.11828	5.23461e-217	PTP4A3	0.519487	3.13993e-60	TLR4	0.925328	0	ZBTB38	0.407085	1.23321e-199	CDH1	0.795024	4.63465e-221
GAS5	0.681042	0	LINC00861	1.10286	0	TAGLN2.1	0.845886	4.98255e-214	PFN1.3	-0.580919	6.39239e-118	LBH.1	0.727109	4.12692e-206	IGKC.4	-3.10456	1.20573e-59	SCIMP	0.914459	0	HSPA13	0.553329	1.32251e-194	MBOAT2	1.55531	4.02954e-216
EEF1G	0.680803	0	KLF2.1	1.09555	0	TXNDC5	1.28738	9.27326e-210	DUSP1.2	1.00969	5.74829e-116	PRKCH.2	0.806582	6.15038e-200	CD248	0.497965	1.4677e-59	HK3	0.883812	0	SIK1B	0.528656	1.80285e-192	PRDX2.3	3.51574	5.02808e-216
FABP5	0.677114	0	GBP5	1.09324	0	TPP1.1	1.02443	7.27172e-208	HMGA1.3	-0.987077	2.31761e-115	NOSIP	1.10063	1.45985e-198	CKB	0.438422	1.47477e-59	CTSL	0.869638	0	RPLP2.3	-1.80648	1.13105e-186	TGM2	0.856276	2.6081e-213
NPM1	0.67658	0	FGR.1	1.0681	0	MT-CO2	-0.804232	2.89748e-204	MIF.3	-0.950929	9.77641e-115	PTPRC.3	0.83282	3.04529e-194	MYADM.4	0.540633	1.04284e-58	IGSF6	1.08561	2.44855e-301	SIK1	0.509063	9.59056e-186	RFESD	0.856936	1.39743e-206
TIMM13	0.676463	0	LBH	1.06452	0	PTPRE	1.04681	7.34101e-197	LDHA.3	-0.78761	6.01756e-113	RCAN3	0.731261	4.30538e-192	RPS14.2	0.381116	1.01553e-57	AIF1.4	2.59347	1.92091e-289	UBE2J1.3	1.23649	1.48564e-184	FAXDC2	0.731118	3.57565e-205
MAZ	0.676073	0	SLAMF7	1.06316	0	HMGB1.2	-1.1254	8.5101e-196	MT-RNR2.1	0.63492	7.22894e-112	GBP1	0.633398	3.40667e-187	CLECL1	0.570691	2.08068e-57	SLC15A3	1.19583	1.40687e-287	LINC01781	0.365414	1.0434e-181	NCEH1	1.15311	2.87034e-200
GLUL	0.674938	0	CAPN2.1	1.05278	0	NPC2.1	1.14374	7.29115e-193	VAMP8.2	-0.747273	1.05309e-111	AIF1.3	-1.49641	6.84278e-182	RPL27A	0.350452	7.19082e-57	ANXA2.4	1.7876	2.77806e-281	CRELD2	0.678629	4.97788e-169	JAZF1	1.30241	3.97041e-193
																								BNIP2	-0.547805	1
																								ZCRB1	-0.526076	1
																								XPO1.3	-0.647277	1
																								ESD.5	-0.494834	1
																								PRPF19.2	-0.621509	1
																								RBMX.4	-0.601212	1
																								SDHC	-0.549987	1
																								TOMM20.3	-0.405821	1
