# Supplementary material for: Multiomic single cell sequencing identifies stemlike nature of mixed phenotype acute leukemia
Source: Nat Commun. 2024 Sep 18;15:8191. doi: 10.1038/s41467-024-52317-2 (PMC11411136; doi:10.1038/s41467-024-52317-2)
Supplement: Supplementary file 8 — Supplementary Data 5 [file 41467_2024_52317_MOESM8_ESM.xlsx]

## Sheet: leukemiaconservedclustermarkers
Supplementary Data 5: Expression of 12 conserved genes from the common leukemia cluster by patient
p-values are calculated using the "Bimod" test from the Seurat R package, a likelihood ratio test for differential expression that incorporates both the discrete and continuous components, and adjusted using Bonferroni correction using all features in the dataset.
	Patient 1		Patient 2		Patient 3		Patient 4		Patient 5		Patient 6		Patient 7		Patient 8		Patient 9		Patient 11		Patient 12		Patient 14
	Average Log2 Fold Change	Adjusted p-value	Average Log2 Fold Change	Adjusted p-value	Average Log2 Fold Change	Adjusted p-value	Average Log2 Fold Change	Adjusted p-value	Average Log2 Fold Change	Adjusted p-value	Average Log2 Fold Change	Adjusted p-value	Average Log2 Fold Change	Adjusted p-value	Average Log2 Fold Change	Average Log2 Fold Change	Average Log2 Fold Change	Adjusted p-value	Average Log2 Fold Change	Adjusted p-value	Average Log2 Fold Change	Adjusted p-value	Average Log2 Fold Change	Adjusted p-value
RPLP0	0.373276	3.00723e-42	1.82145	0	0.883831	0	0.74904	1.07054e-93	1.11845	2.39833e-75	0.37701	1	0.916629	5.21382e-45	0.34257	3.04939e-83	0.970656	3.36094e-122	0.763631	1.45187e-60	0.628921	5.89398e-240	1.03325	1.65038e-32
DNTT	1.96683	0	1.8881	4.32735e-125	1.91339	0	1.80376	1.02843e-186	1.66198	2.99247e-25	0.66248	1	1.65608	9.0721e-37	0.950392	8.44188e-43	1.38929	2.65706e-30	0.972662	2.16983e-07	1.54906	1.47818e-210	1.93619	1.18403e-14
H2AFY	1.384	4.55794e-294	0.965445	6.69334e-56	0.537731	6.4665e-30	1.4944	1.72772e-201	0.828314	1.00324e-05	0.456674	1	1.67831	4.97075e-69	0.57694	7.05009e-65	0.787575	4.11213e-14	0.259562	0.287407	1.05291	1.84652e-216	1.36779	2.68546e-26
HNRNPA1	0.611398	2.24479e-118	1.30738	1.51255e-217	0.56395	1.25657e-71	0.539508	2.11061e-69	0.526683	2.95435e-06	0.46627	1	0.992495	9.20439e-52	0.512461	3.2123e-87	0.266819	0.0669545	0.831049	3.6869e-39	0.788803	5.88756e-231	1.36138	3.27338e-41
HMGA1	1.15062	4.56063e-155	2.22005	1.78804e-220	0.719815	1.64241e-44	1.54577	2.52942e-167	1.22437	9.62343e-10	0.494421	1	1.11722	2.15004e-21	0.436011	4.5995e-13	1.37753	2.0789e-50	0.338362	1	0.348917	7.71484e-28	0.75947	0.00147513
TUBB	1.34592	4.16018e-181	2.06664	3.55167e-132	0.924221	3.21178e-91	1.85508	2.54154e-173	0.886887	2.8132e-09	0.418751	1	1.93995	1.92657e-56	0.818114	2.73306e-63	1.00271	4.51945e-27	1.32916	1.91937e-19	0.981961	5.4056e-142	1.06365	1.78934e-05
ENO1	1.04567	2.46536e-169	0.742864	2.88584e-47	0.599111	1.19954e-57	0.558526	3.6141e-42	0.986973	1.69245e-17	0.548581	1	1.11704	1.85838e-40	0.816215	8.12191e-147	0.438639	1.73759e-10	0.925781	1.8725e-23	0.884689	3.14944e-159	1.36387	8.64493e-25
MSI2	1.17234	2.99211e-169	0.459648	1.96578e-15	1.05438	2.75035e-107	0.97098	3.57586e-74	0.435446	1	0.483872	1	1.1552	2.60376e-22	0.41516	2.46397e-21	0.716557	4.52935e-10	0.598649	0.0016387	0.649431	1.1652e-87	0.83178	0.134162
IMPDH2	0.579198	2.67707e-57	1.79458	3.17159e-144	1.05708	4.46982e-100	1.14892	8.62742e-115	0.529149	0.291424	0.862651	1	0.928881	1.55528e-21	0.898122	1.3358e-78	0.959427	2.82844e-20	1.00457	2.3478e-16	0.892602	3.38029e-155	1.02834	1.13103e-07
TRIM28	0.802245	3.3654e-116	0.979204	3.16124e-61	0.812223	1.30016e-55	0.844841	1.93675e-79	0.544269	0.105909	0.491346	1	0.739034	2.01698e-15	0.520527	1.09899e-29	0.927564	2.93698e-32	0.408794	0.0754383	0.315887	5.13103e-35	1.02205	2.98264e-08
PARP1	0.739497	1.51712e-99	0.982515	1.96149e-57	0.363017	1.78679e-14	0.727247	1.40281e-65	0.818476	4.12757e-07	0.307368	1	0.699686	1.87242e-14	0.592703	3.50796e-33	0.603335	1.00115e-06	0.424106	0.0720051	0.263914	8.98166e-22	0.383761	1
CHD4	0.636451	3.17585e-69	0.717215	8.30696e-31	0.654459	1.09052e-38	0.976533	6.76297e-91	0.314127	1	0.499785	1	0.59053	5.62828e-07	0.376671	3.41522e-13	0.693025	1.65682e-10	0.370976	1	0.374661	1.26492e-37	0.716565	0.0337942
