# Supplementary material for: Multiomic single cell sequencing identifies stemlike nature of mixed phenotype acute leukemia
Source: Nat Commun. 2024 Sep 18;15:8191. doi: 10.1038/s41467-024-52317-2 (PMC11411136; doi:10.1038/s41467-024-52317-2)
Supplement: Supplementary file 9 — Supplementary Data 6 [file 41467_2024_52317_MOESM9_ESM.xlsx]

## Sheet: Supplementary_Table_GSEA_091423
Supplementary Data 6: Gene Set Enrichment Analysis (GSEA) Results for single cell in the common leukemia cluster
The GSEA analysis employes a one-sided permutation-based test to determine the significance of gene set enrichment, resulting in both false discovery rate (FDR) q-values and raw p-values adjusted for multiple testing using familywise-error rate (FWER p-value).
GENE SET NAME	Normalized Enrichment Score (NES)	FDR q-val	FWER p-val
JAATINEN_HEMATOPOIETIC_STEM_CELL_UP	3.00211	0	0
RHEIN_ALL_GLUCOCORTICOID_THERAPY_DN	2.80138	0	0
HALLMARK_MYC_TARGETS_V1	2.63364	0	0
WHITEFORD_PEDIATRIC_CANCER_MARKERS	2.55008	0	0
CAIRO_HEPATOBLASTOMA_CLASSES_UP	2.51728	0	0
PUJANA_CHEK2_PCC_NETWORK	2.48767	0	0
MARKEY_RB1_ACUTE_LOF_UP	2.44021	0	0
WONG_EMBRYONIC_STEM_CELL_CORE	2.41834	0	0
KOBAYASHI_EGFR_SIGNALING_24HR_DN	2.40952	0	0
MORI_IMMATURE_B_LYMPHOCYTE_DN	2.40785	0	0
DUTERTRE_ESTRADIOL_RESPONSE_24HR_UP	2.39441	0	0
KRIGE_RESPONSE_TO_TOSEDOSTAT_24HR_DN	2.38828	0	0
HALLMARK_E2F_TARGETS	2.3753	0	0
MORI_LARGE_PRE_BII_LYMPHOCYTE_UP	2.33789	6.54697e-05	0.001
HESS_TARGETS_OF_HOXA9_AND_MEIS1_UP	2.32134	6.13778e-05	0.001
SANSOM_APC_TARGETS_UP	2.29436	5.45581e-05	0.001
ZHOU_CELL_CYCLE_GENES_IN_IR_RESPONSE_6HR	2.29275	5.16866e-05	0.001
SARRIO_EPITHELIAL_MESENCHYMAL_TRANSITION_UP	2.29226	4.91023e-05	0.001
DANG_MYC_TARGETS_UP	2.29217	4.67641e-05	0.001
LEE_EARLY_T_LYMPHOCYTE_UP	2.2907	4.46384e-05	0.001
FEVR_CTNNB1_TARGETS_DN	2.27523	4.26976e-05	0.001
FISCHER_DREAM_TARGETS	2.27437	4.09186e-05	0.001
LEE_BMP2_TARGETS_DN	2.27357	3.92818e-05	0.001
CROONQUIST_NRAS_SIGNALING_DN	2.26031	3.7771e-05	0.001
MISSIAGLIA_REGULATED_BY_METHYLATION_DN	2.24358	3.6372e-05	0.001
REACTOME_CILIUM_ASSEMBLY	2.21653	3.5073e-05	0.001
MANALO_HYPOXIA_DN	2.20848	3.38636e-05	0.001
MUELLER_PLURINET	2.15769	9.74278e-05	0.003
VANGALEN_AML_HSC	2.15121	9.4285e-05	0.003
ZHOU_CELL_CYCLE_GENES_IN_IR_RESPONSE_24HR	2.14838	9.13386e-05	0.003
SHEDDEN_LUNG_CANCER_POOR_SURVIVAL_A6	2.14544	8.85708e-05	0.003
BURTON_ADIPOGENESIS_3	2.13052	8.59657e-05	0.003
MORI_EMU_MYC_LYMPHOMA_BY_ONSET_TIME_UP	2.12977	8.35096e-05	0.003
MARTENS_TRETINOIN_RESPONSE_DN	2.12879	8.11899e-05	0.003
BURTON_ADIPOGENESIS_PEAK_AT_16HR	2.12614	0.000104792	0.004
LI_WILMS_TUMOR_VS_FETAL_KIDNEY_1_DN	2.12123	0.000153661	0.006
RHODES_CANCER_META_SIGNATURE	2.11877	0.000175629	0.007
CROONQUIST_IL6_DEPRIVATION_DN	2.11836	0.000171239	0.007
CASORELLI_ACUTE_PROMYELOCYTIC_LEUKEMIA_DN	2.11587	0.000191414	0.008
SONG_TARGETS_OF_IE86_CMV_PROTEIN	2.11201	0.000186856	0.008
CARRILLOREIXACH_HEPATOBLASTOMA_VS_NORMAL_UP	2.09884	0.000251481	0.011
KARLSSON_TGFB1_TARGETS_UP	2.08296	0.000403313	0.018
PID_MYC_ACTIV_PATHWAY	2.07885	0.000437768	0.02
WP_RETINOBLASTOMA_GENE_IN_CANCER	2.07867	0.000428251	0.02
HUANG_LSC47	2.07144	0.000534047	0.026
KRIGE_RESPONSE_TO_TOSEDOSTAT_6HR_DN	2.06724	0.000523148	0.026
ZHONG_SECRETOME_OF_LUNG_CANCER_AND_ENDOTHELIUM	2.06044	0.000532054	0.027
REACTOME_TRANSCRIPTIONAL_REGULATION_BY_RUNX1	2.05777	0.000540803	0.028
ROSTY_CERVICAL_CANCER_PROLIFERATION_CLUSTER	2.05374	0.000586618	0.031
BLUM_RESPONSE_TO_SALIRASIB_DN	2.05112	0.0005948	0.032
REACTOME_FORMATION_OF_TUBULIN_FOLDING_INTERMEDIATES_BY_CCT_TRIC	2.04781	0.000619628	0.034
BHATTACHARYA_EMBRYONIC_STEM_CELL	2.04021	0.000696915	0.039
WINNEPENNINCKX_MELANOMA_METASTASIS_UP	2.03831	0.00073728	0.042
TONKS_TARGETS_OF_RUNX1_GRANULOCYTE_UP	2.02438	0.00101596	0.049
CHICAS_RB1_TARGETS_GROWING	2.00508	0.00138827	0.081
BERENJENO_TRANSFORMED_BY_RHOA_UP	2.00304	0.00142947	0.084
SOTIRIOU_BREAST_CANCER_GRADE_1_VS_3_UP	2.00208	0.00142213	0.085
HALLMARK_G2M_CHECKPOINT	2.00184	0.00139881	0.085
FISCHER_G1_S_CELL_CYCLE	1.99721	0.00153552	0.094
ABRAMSON_INTERACT_WITH_AIRE	1.98981	0.00173136	0.108
CHIANG_LIVER_CANCER_SUBCLASS_PROLIFERATION_UP	1.98861	0.00175102	0.11
DODD_NASOPHARYNGEAL_CARCINOMA_DN	1.98669	0.00176937	0.112
PAL_PRMT5_TARGETS_UP	1.98546	0.00181632	0.117
GOBERT_OLIGODENDROCYTE_DIFFERENTIATION_UP	1.98307	0.00192161	0.126
MEBARKI_HCC_PROGENITOR_FZD8CRD_UP	1.98054	0.00196582	0.131
SCHLOSSER_MYC_TARGETS_REPRESSED_BY_SERUM	1.97822	0.00200858	0.135
PUJANA_XPRSS_INT_NETWORK	1.97585	0.00205013	0.14
PYEON_HPV_POSITIVE_TUMORS_UP	1.9749	0.00209095	0.144
REACTOME_RECRUITMENT_OF_NUMA_TO_MITOTIC_CENTROSOMES	1.97475	0.00208915	0.145
KAMMINGA_EZH2_TARGETS	1.9745	0.00210048	0.147
VERHAAK_GLIOBLASTOMA_PRONEURAL	1.9738	0.00209875	0.149
ZHANG_RESPONSE_TO_CANTHARIDIN_DN	1.96725	0.00228069	0.163
VECCHI_GASTRIC_CANCER_EARLY_UP	1.96466	0.00231608	0.168
CUI_TCF21_TARGETS_2_UP	1.96438	0.00229919	0.168
KINSEY_TARGETS_OF_EWSR1_FLII_FUSION_UP	1.96339	0.00233238	0.172
DUTERTRE_ESTRADIOL_RESPONSE_6HR_UP	1.96247	0.0023536	0.176
SCHLOSSER_MYC_TARGETS_AND_SERUM_RESPONSE_DN	1.95834	0.0025456	0.191
BENPORATH_PROLIFERATION	1.95355	0.00274502	0.207
REN_BOUND_BY_E2F	1.95294	0.00275942	0.211
BIDUS_METASTASIS_UP	1.95033	0.00292894	0.224
HOLLEMAN_ASPARAGINASE_RESISTANCE_B_ALL_UP	1.94532	0.00315364	0.24
KAUFFMANN_MELANOMA_RELAPSE_UP	1.94008	0.00341948	0.264
REACTOME_DNA_STRAND_ELONGATION	1.93972	0.00339125	0.265
WP_DNA_REPLICATION	1.93002	0.0039729	0.299
YAO_TEMPORAL_RESPONSE_TO_PROGESTERONE_CLUSTER_14	1.92477	0.00426461	0.323
REACTOME_DRUG_ADME	1.92006	0.00450527	0.338
WANG_RESPONSE_TO_GSK3_INHIBITOR_SB216763_DN	1.91543	0.00482614	0.361
PUJANA_BRCA2_PCC_NETWORK	1.91496	0.00481615	0.363
LIU_PROSTATE_CANCER_UP	1.91303	0.00484992	0.369
TONKS_TARGETS_OF_RUNX1_RUNX1T1_FUSION_MONOCYTE_UP	1.904	0.00557089	0.411
MARSON_BOUND_BY_E2F4_UNSTIMULATED	1.90267	0.00559572	0.413
CONCANNON_APOPTOSIS_BY_EPOXOMICIN_DN	1.9018	0.00567095	0.421
CREIGHTON_ENDOCRINE_THERAPY_RESISTANCE_1	1.90144	0.00561187	0.421
SHIPP_DLBCL_VS_FOLLICULAR_LYMPHOMA_UP	1.90102	0.00558461	0.424
LINDGREN_BLADDER_CANCER_CLUSTER_3_UP	1.89994	0.00558823	0.427
BENPORATH_ES_1	1.89887	0.00561115	0.432
ISHIDA_E2F_TARGETS	1.89434	0.00592032	0.451
WP_MRNA_PROCESSING	1.89128	0.00609675	0.463
RICKMAN_TUMOR_DIFFERENTIATED_WELL_VS_POORLY_UP	1.89069	0.00607575	0.465
HOFFMANN_LARGE_TO_SMALL_PRE_BII_LYMPHOCYTE_UP	1.88726	0.00634004	0.484
DEURIG_T_CELL_PROLYMPHOCYTIC_LEUKEMIA_UP	1.88521	0.00647879	0.497
WP_7Q1123_COPY_NUMBER_VARIATION_SYNDROME	1.88446	0.00647303	0.499
SANSOM_APC_TARGETS_REQUIRE_MYC	1.88411	0.00643074	0.499
BLANCO_MELO_BRONCHIAL_EPITHELIAL_CELLS_INFLUENZA_A_DEL_NS1_INFECTION_DN	1.88085	0.00667705	0.516
REACTOME_AURKA_ACTIVATION_BY_TPX2	1.8777	0.00690686	0.534
REACTOME_ORGANELLE_BIOGENESIS_AND_MAINTENANCE	1.87304	0.0073187	0.556
WP_G1_TO_S_CELL_CYCLE_CONTROL	1.87189	0.00742263	0.562
WP_METABOLIC_REPROGRAMMING_IN_COLON_CANCER	1.87132	0.00742669	0.563
MODY_HIPPOCAMPUS_NEONATAL	1.86827	0.00765756	0.575
CHEMNITZ_RESPONSE_TO_PROSTAGLANDIN_E2_UP	1.86824	0.00759898	0.575
BOYLAN_MULTIPLE_MYELOMA_C_D_UP	1.86686	0.00772055	0.587
SOGA_COLORECTAL_CANCER_MYC_UP	1.86317	0.00807113	0.601
PATIL_LIVER_CANCER	1.86306	0.00800214	0.601
PID_AURORA_B_PATHWAY	1.86242	0.00798426	0.604
FUJII_YBX1_TARGETS_DN	1.85859	0.00836419	0.627
ZHAN_MULTIPLE_MYELOMA_SUBGROUPS	1.85658	0.00855702	0.632
REACTOME_INTERCONVERSION_OF_NUCLEOTIDE_DI_AND_TRIPHOSPHATES	1.85498	0.0087467	0.645
KEGG_DNA_REPLICATION	1.8534	0.00888444	0.66
PUJANA_BRCA_CENTERED_NETWORK	1.84876	0.0094187	0.678
SCHUHMACHER_MYC_TARGETS_UP	1.84875	0.00934274	0.678
GARCIA_TARGETS_OF_FLI1_AND_DAX1_DN	1.84577	0.00959174	0.693
BILANGES_RAPAMYCIN_SENSITIVE_VIA_TSC1_AND_TSC2	1.84158	0.010186	0.718
FRASOR_RESPONSE_TO_SERM_OR_FULVESTRANT_DN	1.84125	0.01016	0.721
MARIADASON_RESPONSE_TO_BUTYRATE_SULINDAC_6	1.82578	0.012411	0.791
WHITFIELD_CELL_CYCLE_G1_S	1.82047	0.0132372	0.824
KONG_E2F3_TARGETS	1.81954	0.0133389	0.828
REACTOME_RHOBTB2_GTPASE_CYCLE	1.81702	0.0137168	0.837
IRITANI_MAD1_TARGETS_DN	1.81066	0.0146883	0.853
MORI_PRE_BI_LYMPHOCYTE_UP	1.80828	0.0149659	0.857
BIOCARTA_SM_PATHWAY	1.80566	0.0154457	0.876
DANG_REGULATED_BY_MYC_UP	1.80386	0.0156578	0.887
MITSIADES_RESPONSE_TO_APLIDIN_DN	1.80347	0.0156006	0.888
LEE_LIVER_CANCER_SURVIVAL_DN	1.80124	0.015936	0.895
REACTOME_PROCESSING_OF_CAPPED_INTRON_CONTAINING_PRE_MRNA	1.78896	0.0183078	0.928
REACTOME_RECRUITMENT_OF_MITOTIC_CENTROSOME_PROTEINS_AND_COMPLEXES	1.78743	0.0184995	0.932
YU_MYC_TARGETS_UP	1.78596	0.0186961	0.935
EPPERT_HSC_R	1.7859	0.0185987	0.936
CAFFAREL_RESPONSE_TO_THC_DN	1.77934	0.0199335	0.946
MALONEY_RESPONSE_TO_17AAG_DN	1.77931	0.019795	0.946
REACTOME_ACTIVATION_OF_THE_PRE_REPLICATIVE_COMPLEX	1.779	0.0197055	0.947
FU_INTERACT_WITH_ALKBH8	1.77762	0.0199872	0.951
REACTOME_CELL_CYCLE_MITOTIC	1.77757	0.019865	0.951
PUJANA_BREAST_CANCER_WITH_BRCA1_MUTATED_UP	1.77579	0.0200705	0.952
ZHANG_BREAST_CANCER_PROGENITORS_UP	1.77398	0.0204629	0.955
DESERT_STEM_CELL_HEPATOCELLULAR_CARCINOMA_SUBCLASS_UP	1.77355	0.0204391	0.955
REACTOME_ANCHORING_OF_THE_BASAL_BODY_TO_THE_PLASMA_MEMBRANE	1.76715	0.0219173	0.97
REACTOME_MITOTIC_PROMETAPHASE	1.76695	0.0218119	0.97
DAIRKEE_CANCER_PRONE_RESPONSE_BPA_E2	1.76466	0.0223355	0.975
SANA_RESPONSE_TO_IFNG_DN	1.76378	0.0223827	0.975
PID_AR_PATHWAY	1.76153	0.0228724	0.976
MOOTHA_HUMAN_MITODB_6_2002	1.75956	0.023269	0.978
SCHLOSSER_MYC_AND_SERUM_RESPONSE_SYNERGY	1.75644	0.0241062	0.98
REACTOME_COOPERATION_OF_PREFOLDIN_AND_TRIC_CCT_IN_ACTIN_AND_TUBULIN_FOLDING	1.75602	0.0240658	0.981
WU_APOPTOSIS_BY_CDKN1A_VIA_TP53	1.74919	0.0258905	0.988
REACTOME_MRNA_SPLICING	1.74892	0.0258277	0.988
KEGG_SPLICEOSOME	1.74655	0.026413	0.989
KAUFFMANN_DNA_REPAIR_GENES	1.73988	0.0283776	0.99
SCHLOSSER_MYC_TARGETS_AND_SERUM_RESPONSE_UP	1.7374	0.0290477	0.993
WELCSH_BRCA1_TARGETS_DN	1.73611	0.0292782	0.994
REACTOME_SNRNP_ASSEMBLY	1.73563	0.0292551	0.994
EPPERT_PROGENITOR	1.73172	0.0304468	0.996
REACTOME_EXTENSION_OF_TELOMERES	1.73139	0.0303639	0.996
NGO_MALIGNANT_GLIOMA_1P_LOH	1.72937	0.0309768	0.997
MARKEY_RB1_CHRONIC_LOF_UP	1.72468	0.0325399	0.997
REACTOME_RHOBTB_GTPASE_CYCLE	1.72238	0.0331826	0.998
FARMER_BREAST_CANCER_BASAL_VS_LULMINAL	1.72158	0.0333564	0.998
KEGG_PYRIMIDINE_METABOLISM	1.71821	0.0344467	0.998
BORCZUK_MALIGNANT_MESOTHELIOMA_UP	1.71687	0.0347242	0.998
REACTOME_NUCLEAR_ENVELOPE_NE_REASSEMBLY	1.70947	0.0374664	0.998
KEGG_GLYCOLYSIS_GLUCONEOGENESIS	1.70822	0.0377007	0.998
ZHANG_PROLIFERATING_VS_QUIESCENT	1.70808	0.0375533	0.998
WP_GLYCOLYSIS_AND_GLUCONEOGENESIS	1.70584	0.0382665	0.998
PYEON_CANCER_HEAD_AND_NECK_VS_CERVICAL_UP	1.70331	0.039119	0.998
TOMLINS_PROSTATE_CANCER_UP	1.69595	0.0421925	1
REACTOME_METABOLISM_OF_NUCLEOTIDES	1.69501	0.0423894	1
GAZDA_DIAMOND_BLACKFAN_ANEMIA_PROGENITOR_DN	1.69392	0.0426452	1
HALLMARK_MYC_TARGETS_V2	1.69038	0.0440387	1
SESTO_RESPONSE_TO_UV_C6	1.69031	0.0438516	1
LEE_LIVER_CANCER_MYC_UP	1.68836	0.0445963	1
REACTOME_RNA_POLYMERASE_II_TRANSCRIPTION_TERMINATION	1.68612	0.0453494	1
KEGG_PURINE_METABOLISM	1.68595	0.045153	1
REACTOME_METABOLISM_OF_RNA	1.68103	0.0471736	1
LI_AMPLIFIED_IN_LUNG_CANCER	1.6801	0.0473988	1
WP_PYRIMIDINE_METABOLISM	1.67935	0.0475115	1
KEGG_HUNTINGTONS_DISEASE	1.6784	0.0477316	1
POMEROY_MEDULLOBLASTOMA_DESMOPLASIC_VS_CLASSIC_UP	1.67763	0.0478941	1
GROSS_HYPOXIA_VIA_HIF1A_UP	1.67729	0.047834	1
BOYAULT_LIVER_CANCER_SUBCLASS_G3_UP	1.67659	0.0479374	1
CAFFAREL_RESPONSE_TO_THC_24HR_5_UP	1.67154	0.0502311	1
RIZ_ERYTHROID_DIFFERENTIATION_HBZ	1.66996	0.050828	1
HUMMEL_BURKITTS_LYMPHOMA_UP	1.66908	0.0509958	1
RUIZ_TNC_TARGETS_DN	1.66866	0.0509472	1
KEGG_RNA_DEGRADATION	1.65984	0.0557662	1
BENPORATH_MYC_TARGETS_WITH_EBOX	1.65697	0.057037	1
LY_AGING_OLD_DN	1.65456	0.0581852	1
LOPEZ_TRANSLATION_VIA_FN1_SIGNALING	1.65396	0.0582043	1
FERNANDEZ_BOUND_BY_MYC	1.65057	0.0598465	1
REACTOME_AGGREPHAGY	1.64706	0.0617455	1
MORI_MATURE_B_LYMPHOCYTE_DN	1.64625	0.0619339	1
HOLLEMAN_VINCRISTINE_RESISTANCE_ALL_DN	1.64442	0.0627801	1
WP_TRANSSULFURATION_ONECARBON_METABOLISM_AND_RELATED_PATHWAYS	1.64304	0.063312	1
IBRAHIM_NRF1_DOWN	1.64246	0.0633492	1
FOURNIER_ACINAR_DEVELOPMENT_LATE_2	1.63819	0.0658946	1
REACTOME_PROTEIN_FOLDING	1.63726	0.0661811	1
BOYAULT_LIVER_CANCER_SUBCLASS_G123_UP	1.63556	0.0668965	1
REACTOME_MRNA_SPLICING_MINOR_PATHWAY	1.63446	0.0673484	1
BURTON_ADIPOGENESIS_5	1.63433	0.0671002	1
HARRIS_HYPOXIA	1.63424	0.0668412	1
CAIRO_HEPATOBLASTOMA_UP	1.63272	0.0673532	1
HALLMARK_OXIDATIVE_PHOSPHORYLATION	1.63195	0.067456	1
REACTOME_CELL_CYCLE	1.62225	0.0736712	1
RHODES_UNDIFFERENTIATED_CANCER	1.61893	0.0756738	1
ZAMORA_NOS2_TARGETS_UP	1.61543	0.0778155	1
BILD_MYC_ONCOGENIC_SIGNATURE	1.61527	0.0775815	1
REACTOME_PROCESSING_OF_CAPPED_INTRONLESS_PRE_MRNA	1.61472	0.0776368	1
KAUFFMANN_DNA_REPLICATION_GENES	1.61432	0.0775518	1
SCIBETTA_KDM5B_TARGETS_DN	1.61417	0.0772603	1
REACTOME_RMTS_METHYLATE_HISTONE_ARGININES	1.61401	0.0770506	1
BROWN_MYELOID_CELL_DEVELOPMENT_DN	1.61302	0.0774335	1
MOREAUX_MULTIPLE_MYELOMA_BY_TACI_DN	1.61189	0.0779395	1
KIM_MYC_AMPLIFICATION_TARGETS_UP	1.61168	0.0777611	1
RICKMAN_TUMOR_DIFFERENTIATED_WELL_VS_MODERATELY_UP	1.61136	0.0776176	1
REACTOME_MITOCHONDRIAL_TRANSLATION	1.60712	0.0801812	1
RADMACHER_AML_PROGNOSIS	1.60615	0.0805054	1
REACTOME_COPI_INDEPENDENT_GOLGI_TO_ER_RETROGRADE_TRAFFIC	1.60414	0.0815473	1
YAMAZAKI_TCEB3_TARGETS_DN	1.60341	0.0817466	1
RIEGE_DELTANP63_DIRECT_TARGETS_UP	1.60297	0.0817764	1
BUFFA_HYPOXIA_METAGENE	1.60275	0.0816032	1
REACTOME_CHROMOSOME_MAINTENANCE	1.60167	0.0821168	1
BACOLOD_RESISTANCE_TO_ALKYLATING_AGENTS_DN	1.59946	0.0833696	1
BOYLAN_MULTIPLE_MYELOMA_D_UP	1.59838	0.0838046	1
FERRANDO_LYL1_NEIGHBORS	1.5968	0.0847505	1
ZHENG_GLIOBLASTOMA_PLASTICITY_UP	1.59639	0.0846765	1
REACTOME_REGULATION_OF_PLK1_ACTIVITY_AT_G2_M_TRANSITION	1.59558	0.0849064	1
STEIN_ESR1_TARGETS	1.59431	0.0855443	1
MOHANKUMAR_HOXA1_TARGETS_UP	1.59372	0.0856758	1
CHICAS_RB1_TARGETS_LOW_SERUM	1.59011	0.0882065	1
HALLMARK_DNA_REPAIR	1.59004	0.0878916	1
REACTOME_ASSOCIATION_OF_TRIC_CCT_WITH_TARGET_PROTEINS_DURING_BIOSYNTHESIS	1.58991	0.0876322	1
SHETH_LIVER_CANCER_VS_TXNIP_LOSS_PAM1	1.58877	0.0880498	1
PID_CMYB_PATHWAY	1.58752	0.0888043	1
MAHAJAN_RESPONSE_TO_IL1A_DN	1.58701	0.0888157	1
REACTOME_COOPERATION_OF_PDCL_PHLP1_AND_TRIC_CCT_IN_G_PROTEIN_BETA_FOLDING	1.58519	0.0900756	1
REACTOME_DETOXIFICATION_OF_REACTIVE_OXYGEN_SPECIES	1.58367	0.0907894	1
CHANDRAN_METASTASIS_TOP50_UP	1.58163	0.0920394	1
CROONQUIST_NRAS_VS_STROMAL_STIMULATION_DN	1.58038	0.0926613	1
KEGG_CHRONIC_MYELOID_LEUKEMIA	1.57626	0.0956722	1
WP_NRF2_PATHWAY	1.57239	0.0985873	1
KIM_ALL_DISORDERS_DURATION_CORR_DN	1.57095	0.0993878	1
LY_AGING_PREMATURE_DN	1.57063	0.0993182	1
WP_CELL_CYCLE	1.56918	0.100114	1
TIEN_INTESTINE_PROBIOTICS_24HR_UP	1.56796	0.1008	1
COLLER_MYC_TARGETS_UP	1.5634	0.104405	1
REACTOME_DNA_REPLICATION	1.55722	0.109361	1
DAIRKEE_CANCER_PRONE_RESPONSE_BPA	1.55603	0.110007	1
REACTOME_BIOLOGICAL_OXIDATIONS	1.55525	0.110224	1
LUI_THYROID_CANCER_PAX8_PPARG_UP	1.55144	0.11325	1
REACTOME_FORMATION_OF_ATP_BY_CHEMIOSMOTIC_COUPLING	1.55083	0.113434	1
GOLUB_ALL_VS_AML_UP	1.54614	0.117557	1
REACTOME_CRISTAE_FORMATION	1.5458	0.117424	1
HONMA_DOCETAXEL_RESISTANCE	1.54302	0.119654	1
BASAKI_YBX1_TARGETS_UP	1.54216	0.120127	1
KEGG_GLUTATHIONE_METABOLISM	1.54106	0.120733	1
KEGG_PARKINSONS_DISEASE	1.53957	0.121922	1
REACTOME_TELOMERE_MAINTENANCE	1.53546	0.12553	1
WP_TUMOR_SUPPRESSOR_ACTIVITY_OF_SMARCB1	1.53449	0.126143	1
FLOTHO_PEDIATRIC_ALL_THERAPY_RESPONSE_UP	1.53232	0.127815	1
KEGG_CELL_CYCLE	1.53227	0.127395	1
WONG_MITOCHONDRIA_GENE_MODULE	1.5285	0.130687	1
KIM_BIPOLAR_DISORDER_OLIGODENDROCYTE_DENSITY_CORR_UP	1.52658	0.132211	1
GRAHAM_CML_DIVIDING_VS_NORMAL_QUIESCENT_UP	1.52629	0.132015	1
DARWICHE_PAPILLOMA_RISK_HIGH_UP	1.52511	0.13278	1
REACTOME_MITOTIC_G1_PHASE_AND_G1_S_TRANSITION	1.52493	0.132519	1
YAO_TEMPORAL_RESPONSE_TO_PROGESTERONE_CLUSTER_17	1.52356	0.133584	1
RODRIGUES_THYROID_CARCINOMA_POORLY_DIFFERENTIATED_UP	1.52345	0.13324	1
KIM_ALL_DISORDERS_OLIGODENDROCYTE_NUMBER_CORR_UP	1.52324	0.132952	1
HOUNKPE_HOUSEKEEPING_GENES	1.52254	0.133174	1
HILLION_HMGA1B_TARGETS	1.52187	0.133346	1
WP_16P112_PROXIMAL_DELETION_SYNDROME	1.52089	0.13396	1
BYSTROEM_CORRELATED_WITH_IL5_UP	1.51883	0.135677	1
BURTON_ADIPOGENESIS_4	1.51607	0.138153	1
HOSHIDA_LIVER_CANCER_SURVIVAL_DN	1.51602	0.137716	1
REACTOME_M_PHASE	1.516	0.137255	1
WP_METAPATHWAY_BIOTRANSFORMATION_PHASE_I_AND_II	1.51445	0.138337	1
WP_HEAD_AND_NECK_SQUAMOUS_CELL_CARCINOMA	1.5134	0.138973	1
HALLMARK_GLYCOLYSIS	1.51324	0.138648	1
NUYTTEN_EZH2_TARGETS_DN	1.51282	0.138628	1
TOYOTA_TARGETS_OF_MIR34B_AND_MIR34C	1.51264	0.138356	1
BOYLAN_MULTIPLE_MYELOMA_C_CLUSTER_UP	1.51249	0.138039	1
REACTOME_SYNTHESIS_OF_DNA	1.51164	0.138419	1
NOVOAKOVA_BALL_MONOCYTIC_SWITCH	1.5113	0.138248	1
YAO_TEMPORAL_RESPONSE_TO_PROGESTERONE_CLUSTER_8	1.51101	0.138156	1
PUIFFE_INVASION_INHIBITED_BY_ASCITES_UP	1.51011	0.138617	1
REACTOME_FGFR2_ALTERNATIVE_SPLICING	1.50958	0.138781	1
BLANCO_MELO_COVID19_SARS_COV_2_POS_PATIENT_LUNG_TISSUE_DN	1.50914	0.138778	1
LIAO_METASTASIS	1.50651	0.141205	1
CAIRO_PML_TARGETS_BOUND_BY_MYC_UP	1.50369	0.143898	1
COLDREN_GEFITINIB_RESISTANCE_DN	1.50325	0.143907	1
KEGG_ACUTE_MYELOID_LEUKEMIA	1.50305	0.143621	1
VILLANUEVA_LIVER_CANCER_KRT19_UP	1.50202	0.144279	1
WINTER_HYPOXIA_UP	1.50153	0.144339	1
SANSOM_APC_MYC_TARGETS	1.49996	0.145615	1
JOSEPH_RESPONSE_TO_SODIUM_BUTYRATE_DN	1.49991	0.14519	1
LASTOWSKA_NEUROBLASTOMA_COPY_NUMBER_UP	1.49984	0.144809	1
STARK_PREFRONTAL_CORTEX_22Q11_DELETION_DN	1.49959	0.144622	1
ZHAN_MULTIPLE_MYELOMA_CD2_DN	1.49916	0.144628	1
WP_TRANSLATION_FACTORS	1.49875	0.144631	1
MOOTHA_VOXPHOS	1.49865	0.144308	1
MELLMAN_TUT1_TARGETS_DN	1.49781	0.144782	1
KEGG_MELANOMA	1.49538	0.147075	1
PECE_MAMMARY_STEM_CELL_UP	1.49239	0.149955	1
WP_DNA_REPAIR_PATHWAYS_FULL_NETWORK	1.49035	0.151891	1
CHNG_MULTIPLE_MYELOMA_HYPERPLOID_UP	1.4898	0.152008	1
POMEROY_MEDULLOBLASTOMA_PROGNOSIS_DN	1.48919	0.152295	1
SANSOM_APC_TARGETS	1.48891	0.152185	1
FIGUEROA_AML_METHYLATION_CLUSTER_3_UP	1.48279	0.158908	1
GRABARCZYK_BCL11B_TARGETS_DN	1.4824	0.158827	1
REACTOME_HSP90_CHAPERONE_CYCLE_FOR_STEROID_HORMONE_RECEPTORS_SHR_IN_THE_PRESENCE_OF_LIGAND	1.48185	0.158941	1
BURTON_ADIPOGENESIS_2	1.4813	0.159054	1
REACTOME_RRNA_MODIFICATION_IN_THE_NUCLEUS_AND_CYTOSOL	1.47775	0.162868	1
WP_EFFECT_OF_PROGERIN_ON_GENES_INVOLVED_IN_HUTCHINSONGILFORD_PROGERIA_SYNDROME	1.47485	0.165904	1
BILANGES_SERUM_SENSITIVE_GENES	1.4707	0.170403	1
ROSS_AML_WITH_AML1_ETO_FUSION	1.46962	0.171294	1
PID_ERA_GENOMIC_PATHWAY	1.46778	0.173217	1
ZHONG_SECRETOME_OF_LUNG_CANCER_AND_FIBROBLAST	1.46765	0.17285	1
REACTOME_THE_CITRIC_ACID_TCA_CYCLE_AND_RESPIRATORY_ELECTRON_TRANSPORT	1.46759	0.172414	1
IVANOVA_HEMATOPOIESIS_EARLY_PROGENITOR	1.46743	0.172094	1
HSIAO_LIVER_SPECIFIC_GENES	1.46722	0.171766	1
WHITFIELD_CELL_CYCLE_LITERATURE	1.465	0.174048	1
BILANGES_SERUM_AND_RAPAMYCIN_SENSITIVE_GENES	1.4643	0.17438	1
REACTOME_PHASE_II_CONJUGATION_OF_COMPOUNDS	1.46423	0.173928	1
HALLMARK_UNFOLDED_PROTEIN_RESPONSE	1.46402	0.173692	1
BIOCARTA_PROTEASOME_PATHWAY	1.45783	0.180747	1
REACTOME_RESPIRATORY_ELECTRON_TRANSPORT_ATP_SYNTHESIS_BY_CHEMIOSMOTIC_COUPLING_AND_HEAT_PRODUCTION_BY_UNCOUPLING_PROTEINS	1.455	0.183914	1
HOFFMANN_IMMATURE_TO_MATURE_B_LYMPHOCYTE_DN	1.45339	0.185494	1
SMIRNOV_CIRCULATING_ENDOTHELIOCYTES_IN_CANCER_UP	1.45299	0.185481	1
REACTOME_HCMV_EARLY_EVENTS	1.45286	0.185097	1
ZHONG_RESPONSE_TO_AZACITIDINE_AND_TSA_DN	1.45181	0.185857	1
CARRILLOREIXACH_HEPATOBLASTOMA_VS_NORMAL_HYPOMETHYLATED_AND_UP	1.45171	0.185474	1
GRAESSMANN_RESPONSE_TO_MC_AND_DOXORUBICIN_DN	1.44798	0.189755	1
REACTOME_RESPIRATORY_ELECTRON_TRANSPORT	1.44726	0.19011	1
REACTOME_ESTROGEN_DEPENDENT_GENE_EXPRESSION	1.44611	0.191114	1
REACTOME_GOLGI_TO_ER_RETROGRADE_TRANSPORT	1.44506	0.191892	1
MOOTHA_PGC	1.44406	0.192744	1
VERNELL_RETINOBLASTOMA_PATHWAY_UP	1.44311	0.193458	1
WP_22Q112_COPY_NUMBER_VARIATION_SYNDROME	1.4427	0.193441	1
ENK_UV_RESPONSE_KERATINOCYTE_DN	1.442	0.19375	1
REACTOME_COPI_MEDIATED_ANTEROGRADE_TRANSPORT	1.44195	0.193282	1
WP_CLEAR_CELL_RENAL_CELL_CARCINOMA_PATHWAYS	1.44163	0.193162	1
DEN_INTERACT_WITH_LCA5	1.44061	0.193919	1
REACTOME_MITOTIC_G2_G2_M_PHASES	1.43932	0.195067	1
HORIUCHI_WTAP_TARGETS_DN	1.4332	0.203029	1
REACTOME_GLYCOLYSIS	1.43127	0.205028	1
ABRAHAM_ALPC_VS_MULTIPLE_MYELOMA_DN	1.42576	0.212201	1
PID_E2F_PATHWAY	1.42417	0.213871	1
BOYLAN_MULTIPLE_MYELOMA_PCA3_UP	1.42345	0.214329	1
REACTOME_TRANSPORT_OF_MATURE_TRANSCRIPT_TO_CYTOPLASM	1.42308	0.214269	1
RAMALHO_STEMNESS_UP	1.42232	0.214738	1
LEE_LIVER_CANCER_SURVIVAL_UP	1.42105	0.215875	1
BOCHKIS_FOXA2_TARGETS	1.41888	0.218268	1
REACTOME_COPI_DEPENDENT_GOLGI_TO_ER_RETROGRADE_TRAFFIC	1.41632	0.221219	1
REACTOME_DNA_REPLICATION_PRE_INITIATION	1.41608	0.220951	1
REACTOME_GAP_JUNCTION_TRAFFICKING_AND_REGULATION	1.41429	0.223057	1
REACTOME_S_PHASE	1.41364	0.223489	1
MOREAUX_B_LYMPHOCYTE_MATURATION_BY_TACI_DN	1.41313	0.223619	1
KEGG_CYSTEINE_AND_METHIONINE_METABOLISM	1.41191	0.224795	1
SENGUPTA_NASOPHARYNGEAL_CARCINOMA_DN	1.40776	0.230403	1
SAKAI_TUMOR_INFILTRATING_MONOCYTES_DN	1.40639	0.231832	1
HALLMARK_FATTY_ACID_METABOLISM	1.40595	0.231842	1
WP_AMINO_ACID_METABOLISM	1.40575	0.231546	1
FIGUEROA_AML_METHYLATION_CLUSTER_4_UP	1.40447	0.232788	1
MARTINEZ_RB1_AND_TP53_TARGETS_DN	1.40329	0.233985	1
REACTOME_TRANSLATION	1.40299	0.233829	1
KEGG_N_GLYCAN_BIOSYNTHESIS	1.40103	0.236104	1
REACTOME_SWITCHING_OF_ORIGINS_TO_A_POST_REPLICATIVE_STATE	1.40027	0.236605	1
GRAESSMANN_APOPTOSIS_BY_DOXORUBICIN_DN	1.39796	0.239589	1
HALLMARK_XENOBIOTIC_METABOLISM	1.39761	0.239474	1
CHARAFE_BREAST_CANCER_LUMINAL_VS_MESENCHYMAL_DN	1.39601	0.241096	1
PLASARI_TGFB1_TARGETS_10HR_DN	1.39495	0.242103	1
MONNIER_POSTRADIATION_TUMOR_ESCAPE_UP	1.39488	0.241576	1
CHICAS_RB1_TARGETS_SENESCENT	1.39487	0.240963	1
LEIN_MEDULLA_MARKERS	1.39283	0.243384	1
MOOTHA_GLUCONEOGENESIS	1.39072	0.245957	1
BENPORATH_ES_CORE_NINE_CORRELATED	1.39064	0.245457	1
LI_LUNG_CANCER	1.38944	0.246653	1
REACTOME_RRNA_PROCESSING	1.38939	0.246082	1
REACTOME_HSF1_ACTIVATION	1.38885	0.246269	1
WAKASUGI_HAVE_ZNF143_BINDING_SITES	1.38821	0.246512	1
BILANGES_SERUM_RESPONSE_TRANSLATION	1.3873	0.247334	1
ACOSTA_PROLIFERATION_INDEPENDENT_MYC_TARGETS_UP	1.38676	0.247537	1
REACTOME_DEADENYLATION_DEPENDENT_MRNA_DECAY	1.38543	0.248893	1
LE_EGR2_TARGETS_UP	1.38519	0.248601	1
REACTOME_HIV_TRANSCRIPTION_ELONGATION	1.38033	0.255349	1
RUAN_RESPONSE_TO_TNF_DN	1.37774	0.258871	1
OISHI_CHOLANGIOMA_STEM_CELL_LIKE_UP	1.37772	0.258246	1
BENPORATH_CYCLING_GENES	1.37768	0.257641	1
SUNG_METASTASIS_STROMA_DN	1.3768	0.258408	1
BOYLAN_MULTIPLE_MYELOMA_C_UP	1.37471	0.261198	1
REACTOME_RESOLUTION_OF_SISTER_CHROMATID_COHESION	1.37457	0.260792	1
CAFFAREL_RESPONSE_TO_THC_24HR_5_DN	1.3745	0.260245	1
WP_NUCLEOTIDE_EXCISION_REPAIR_IN_XERODERMA_PIGMENTOSUM	1.37376	0.260798	1
FIGUEROA_AML_METHYLATION_CLUSTER_6_UP	1.37345	0.260626	1
FAELT_B_CLL_WITH_VH3_21_UP	1.3734	0.260084	1
GROSS_HYPOXIA_VIA_HIF1A_DN	1.3733	0.259573	1
REACTOME_INTRA_GOLGI_AND_RETROGRADE_GOLGI_TO_ER_TRAFFIC	1.37313	0.259231	1
YAGI_AML_WITH_T_9_11_TRANSLOCATION	1.36947	0.264421	1
BOYAULT_LIVER_CANCER_SUBCLASS_G23_UP	1.36894	0.264682	1
KEGG_OXIDATIVE_PHOSPHORYLATION	1.36812	0.265346	1
ZHONG_SECRETOME_OF_LUNG_CANCER_AND_MACROPHAGE	1.3679	0.265011	1
ALCALAY_AML_BY_NPM1_LOCALIZATION_DN	1.36783	0.264507	1
SCHAEFFER_SOX9_TARGETS_IN_PROSTATE_DEVELOPMENT_DN	1.36756	0.264299	1
JOHNSTONE_PARVB_TARGETS_3_DN	1.36604	0.266084	1
HALLMARK_ESTROGEN_RESPONSE_EARLY	1.36563	0.266072	1
REACTOME_HIV_ELONGATION_ARREST_AND_RECOVERY	1.35957	0.275391	1
SASAKI_ADULT_T_CELL_LEUKEMIA	1.35886	0.275843	1
BIOCARTA_TNFR1_PATHWAY	1.35788	0.27673	1
RICKMAN_METASTASIS_UP	1.35784	0.276139	1
HOEBEKE_LYMPHOID_STEM_CELL_UP	1.35695	0.276966	1
BYSTRYKH_HEMATOPOIESIS_STEM_CELL_AND_BRAIN_QTL_TRANS	1.35654	0.277056	1
CHIARADONNA_NEOPLASTIC_TRANSFORMATION_KRAS_UP	1.35567	0.277929	1
MARTINEZ_RESPONSE_TO_TRABECTEDIN_DN	1.35531	0.277857	1
LEIN_PONS_MARKERS	1.35477	0.278131	1
DARWICHE_PAPILLOMA_RISK_LOW_UP	1.35317	0.280013	1
REACTOME_GLUCOSE_METABOLISM	1.35198	0.28133	1
WP_MALE_INFERTILITY	1.35067	0.282823	1
REACTOME_HCMV_INFECTION	1.35032	0.282717	1
FERREIRA_EWINGS_SARCOMA_UNSTABLE_VS_STABLE_UP	1.34962	0.283228	1
PID_HDAC_CLASSII_PATHWAY	1.34961	0.282581	1
FERRANDO_T_ALL_WITH_MLL_ENL_FUSION_DN	1.34955	0.282007	1
WP_DNA_IRDAMAGE_AND_CELLULAR_RESPONSE_VIA_ATR	1.34672	0.28607	1
GOTZMANN_EPITHELIAL_TO_MESENCHYMAL_TRANSITION_UP	1.34417	0.289624	1
REACTOME_NUCLEAR_EVENTS_MEDIATED_BY_NFE2L2	1.34365	0.289867	1
NIKOLSKY_BREAST_CANCER_17Q21_Q25_AMPLICON	1.34296	0.290285	1
WP_PHOTODYNAMIC_THERAPYINDUCED_UNFOLDED_PROTEIN_RESPONSE	1.34153	0.291967	1
YAMASHITA_LIVER_CANCER_WITH_EPCAM_UP	1.34077	0.292567	1
REACTOME_MITOTIC_METAPHASE_AND_ANAPHASE	1.33872	0.295346	1
VANTVEER_BREAST_CANCER_ESR1_UP	1.33729	0.297078	1
TCGA_GLIOBLASTOMA_COPY_NUMBER_UP	1.33703	0.296839	1
REACTOME_ERCC6_CSB_AND_EHMT2_G9A_POSITIVELY_REGULATE_RRNA_EXPRESSION	1.33554	0.29875	1
REACTOME_TRANSCRIPTION_OF_THE_HIV_GENOME	1.33553	0.298094	1
REACTOME_FORMATION_OF_RNA_POL_II_ELONGATION_COMPLEX	1.33544	0.297587	1
HERNANDEZ_MITOTIC_ARREST_BY_DOCETAXEL_1_DN	1.33481	0.298007	1
OUELLET_OVARIAN_CANCER_INVASIVE_VS_LMP_UP	1.33427	0.298225	1
AMIT_SERUM_RESPONSE_60_MCF10A	1.33255	0.30048	1
KEGG_GAP_JUNCTION	1.33209	0.300638	1
ODONNELL_TFRC_TARGETS_DN	1.33007	0.30346	1
REACTOME_DISEASES_OF_MITOTIC_CELL_CYCLE	1.32953	0.30364	1
WP_ELECTRON_TRANSPORT_CHAIN_OXPHOS_SYSTEM_IN_MITOCHONDRIA	1.32913	0.303663	1
HILLION_HMGA1_TARGETS	1.32842	0.304277	1
WP_NRP1TRIGGERED_SIGNALING_PATHWAYS_IN_PANCREATIC_CANCER	1.32719	0.305702	1
REACTOME_APOPTOTIC_EXECUTION_PHASE	1.327	0.305355	1
GRYDER_PAX3FOXO1_ENHANCERS_IN_TADS	1.32649	0.305544	1
LEE_CALORIE_RESTRICTION_MUSCLE_UP	1.32636	0.305096	1
BIOCARTA_VDR_PATHWAY	1.32508	0.306582	1
REACTOME_MITOCHONDRIAL_PROTEIN_IMPORT	1.32426	0.307289	1
WP_MIRNA_REGULATION_OF_DNA_DAMAGE_RESPONSE	1.32385	0.307283	1
REACTOME_ORC1_REMOVAL_FROM_CHROMATIN	1.32303	0.307987	1
KIM_BCRABL_EARLYPROB_ALL	1.32294	0.308049	1
ACEVEDO_LIVER_CANCER_WITH_H3K27ME3_UP	1.32254	0.308149	1
HOELZEL_NF1_TARGETS_DN	1.32133	0.309498	1
WU_HBX_TARGETS_3_UP	1.32076	0.309804	1
REACTOME_INFLUENZA_INFECTION	1.3201	0.310259	1
YAGI_AML_RELAPSE_PROGNOSIS	1.3197	0.310246	1
REACTOME_EUKARYOTIC_TRANSLATION_INITIATION	1.31863	0.31144	1
WEI_MYCN_TARGETS_WITH_E_BOX	1.31794	0.311926	1
KEGG_PEROXISOME	1.3177	0.311679	1
REACTOME_TRANSCRIPTIONAL_REGULATION_OF_GRANULOPOIESIS	1.3173	0.311765	1
BUYTAERT_PHOTODYNAMIC_THERAPY_STRESS_DN	1.31708	0.311464	1
OUELLET_CULTURED_OVARIAN_CANCER_INVASIVE_VS_LMP_UP	1.31614	0.312393	1
WP_METABOLIC_REPROGRAMMING_IN_PANCREATIC_CANCER	1.31566	0.312542	1
HU_ANGIOGENESIS_DN	1.31553	0.312086	1
AKL_HTLV1_INFECTION_UP	1.31499	0.312293	1
HOFFMANN_PRE_BI_TO_LARGE_PRE_BII_LYMPHOCYTE_DN	1.31246	0.316019	1
RAMASWAMY_METASTASIS_UP	1.31065	0.318359	1
YAGI_AML_SURVIVAL	1.30965	0.319391	1
REACTOME_RNA_POLYMERASE_I_TRANSCRIPTION_INITIATION	1.30891	0.319993	1
JIANG_AGING_CEREBRAL_CORTEX_UP	1.30788	0.321144	1
REACTOME_CELLULAR_RESPONSES_TO_STIMULI	1.30512	0.325303	1
SESTO_RESPONSE_TO_UV_C7	1.30096	0.331792	1
REACTOME_HSF1_DEPENDENT_TRANSACTIVATION	1.30074	0.331493	1
HALLMARK_WNT_BETA_CATENIN_SIGNALING	1.29835	0.335065	1
REACTOME_RNA_POLYMERASE_II_PRE_TRANSCRIPTION_EVENTS	1.29817	0.334696	1
BENPORATH_SOX2_TARGETS	1.29732	0.335582	1
FLECHNER_BIOPSY_KIDNEY_TRANSPLANT_REJECTED_VS_OK_DN	1.29703	0.335445	1
REACTOME_DEADENYLATION_OF_MRNA	1.29677	0.33518	1
MCCLUNG_CREB1_TARGETS_UP	1.29576	0.336346	1
BIOCARTA_RACCYCD_PATHWAY	1.29478	0.337464	1
REACTOME_RECYCLING_PATHWAY_OF_L1	1.29448	0.337286	1
REACTOME_ATTENUATION_PHASE	1.29342	0.338595	1
FIGUEROA_AML_METHYLATION_CLUSTER_7_UP	1.29216	0.340285	1
REACTOME_HIV_LIFE_CYCLE	1.29067	0.342141	1
REACTOME_SUMOYLATION	1.29016	0.342421	1
IBRAHIM_NRF1_UP	1.29001	0.342018	1
WP_NSP1_FROM_SARSCOV2_INHIBITS_TRANSLATION_INITIATION_IN_THE_HOST_CELL	1.28909	0.342927	1
DANG_BOUND_BY_MYC	1.28897	0.342463	1
YAO_TEMPORAL_RESPONSE_TO_PROGESTERONE_CLUSTER_16	1.28862	0.342355	1
REACTOME_MITOTIC_PROPHASE	1.28799	0.342838	1
REACTOME_MICRORNA_MIRNA_BIOGENESIS	1.28566	0.3462	1
KAAB_FAILED_HEART_ATRIUM_DN	1.28382	0.348803	1
OISHI_CHOLANGIOMA_STEM_CELL_LIKE_DN	1.28309	0.349378	1
NAKAMURA_TUMOR_ZONE_PERIPHERAL_VS_CENTRAL_UP	1.2829	0.349051	1
REACTOME_KEAP1_NFE2L2_PATHWAY	1.28249	0.349093	1
ELLWOOD_MYC_TARGETS_DN	1.28083	0.35156	1
WANG_CLIM2_TARGETS_UP	1.28009	0.352241	1
GRUETZMANN_PANCREATIC_CANCER_DN	1.27933	0.353024	1
REACTOME_SARS_COV_2_MODULATES_HOST_TRANSLATION_MACHINERY	1.27639	0.357696	1
CORONEL_RFX7_DIRECT_TARGETS_UP	1.27613	0.357507	1
GERHOLD_ADIPOGENESIS_DN	1.27535	0.358239	1
LIU_SOX4_TARGETS_DN	1.27517	0.357855	1
REACTOME_METABOLISM_OF_AMINO_ACIDS_AND_DERIVATIVES	1.27325	0.360677	1
REACTOME_ACTIVATION_OF_THE_MRNA_UPON_BINDING_OF_THE_CAP_BINDING_COMPLEX_AND_EIFS_AND_SUBSEQUENT_BINDING_TO_43S	1.27322	0.360039	1
AGUIRRE_PANCREATIC_CANCER_COPY_NUMBER_UP	1.2731	0.359567	1
PID_TELOMERASE_PATHWAY	1.27176	0.361348	1
CREIGHTON_AKT1_SIGNALING_VIA_MTOR_DN	1.27111	0.361812	1
COLDREN_GEFITINIB_RESISTANCE_UP	1.27081	0.361679	1
REACTOME_METABOLISM_OF_CARBOHYDRATES	1.2708	0.36101	1
GROSS_HYPOXIA_VIA_ELK3_UP	1.26753	0.366353	1
FOROUTAN_PRODRANK_TGFB_EMT_UP	1.26682	0.367036	1
WP_MITOCHONDRIAL_COMPLEX_I_ASSEMBLY_MODEL_OXPHOS_SYSTEM	1.26579	0.368298	1
SPIELMAN_LYMPHOBLAST_EUROPEAN_VS_ASIAN_UP	1.26559	0.367928	1
VERHAAK_GLIOBLASTOMA_CLASSICAL	1.26411	0.369897	1
GRADE_COLON_VS_RECTAL_CANCER_DN	1.26337	0.370533	1
APPIERTO_RESPONSE_TO_FENRETINIDE_DN	1.26124	0.37389	1
WP_ARYL_HYDROCARBON_RECEPTOR_PATHWAY_WP2586	1.26005	0.37529	1
HALLMARK_PEROXISOME	1.2599	0.374898	1
MCBRYAN_PUBERTAL_BREAST_3_4WK_UP	1.25918	0.375552	1
MARTORIATI_MDM4_TARGETS_NEUROEPITHELIUM_UP	1.25881	0.375506	1
SHEPARD_CRASH_AND_BURN_MUTANT_DN	1.25775	0.376733	1
REACTOME_SUMOYLATION_OF_DNA_REPLICATION_PROTEINS	1.25739	0.376714	1
CHOI_ATL_CHRONIC_VS_ACUTE_DN	1.25733	0.37608	1
REACTOME_TRNA_PROCESSING	1.2571	0.3758	1
FOROUTAN_TGFB_EMT_UP	1.25627	0.376581	1
PARK_HSC_AND_MULTIPOTENT_PROGENITORS	1.25558	0.37727	1
ALONSO_METASTASIS_UP	1.25398	0.379493	1
BARIS_THYROID_CANCER_UP	1.25337	0.379938	1
WIERENGA_PML_INTERACTOME	1.25324	0.379513	1
WP_HEMATOPOIETIC_STEM_CELL_DIFFERENTIATION	1.24863	0.387864	1
VANHARANTA_UTERINE_FIBROID_WITH_7Q_DELETION_UP	1.24768	0.388992	1
REACTOME_TRANSPORT_TO_THE_GOLGI_AND_SUBSEQUENT_MODIFICATION	1.24766	0.388316	1
WP_BREAST_CANCER_PATHWAY	1.24585	0.391073	1
BRACHAT_RESPONSE_TO_CAMPTOTHECIN_DN	1.24524	0.39151	1
HATADA_METHYLATED_IN_LUNG_CANCER_UP	1.24501	0.391226	1
KEGG_CARDIAC_MUSCLE_CONTRACTION	1.24491	0.390705	1
SANSOM_WNT_PATHWAY_REQUIRE_MYC	1.24259	0.394416	1
BILANGES_SERUM_SENSITIVE_VIA_TSC2	1.24239	0.394095	1
WHITFIELD_CELL_CYCLE_S	1.24212	0.393867	1
REACTOME_TRANSCRIPTION_COUPLED_NUCLEOTIDE_EXCISION_REPAIR_TC_NER	1.24177	0.393861	1
REACTOME_TRANSCRIPTIONAL_REGULATION_BY_SMALL_RNAS	1.23982	0.396765	1
REACTOME_THE_ROLE_OF_GTSE1_IN_G2_M_PROGRESSION_AFTER_G2_CHECKPOINT	1.23891	0.397879	1
AFFAR_YY1_TARGETS_DN	1.23871	0.397488	1
AGUIRRE_PANCREATIC_CANCER_COPY_NUMBER_DN	1.2387	0.396797	1
WANG_LMO4_TARGETS_UP	1.23753	0.398403	1
YAGI_AML_WITH_11Q23_REARRANGED	1.23693	0.398832	1
PID_P73PATHWAY	1.23602	0.399914	1
REACTOME_RNA_POLYMERASE_II_TRANSCRIPTION	1.23576	0.399686	1
WP_NONALCOHOLIC_FATTY_LIVER_DISEASE	1.23556	0.399398	1
PID_RB_1PATHWAY	1.23471	0.400293	1
ABBUD_LIF_SIGNALING_1_UP	1.23298	0.403019	1
MEISSNER_NPC_HCP_WITH_H3_UNMETHYLATED	1.23137	0.405514	1
REACTOME_GENE_SILENCING_BY_RNA	1.23133	0.404898	1
REACTOME_SUMOYLATION_OF_TRANSCRIPTION_COFACTORS	1.22993	0.40698	1
REACTOME_DISEASES_OF_METABOLISM	1.22899	0.408017	1
WP_PARKINUBIQUITIN_PROTEASOMAL_SYSTEM_PATHWAY	1.2287	0.407863	1
CHAUHAN_RESPONSE_TO_METHOXYESTRADIOL_UP	1.22789	0.408735	1
GRADE_COLON_AND_RECTAL_CANCER_UP	1.22655	0.410571	1
HALLMARK_ADIPOGENESIS	1.22651	0.409934	1
SHEPARD_BMYB_MORPHOLINO_DN	1.22611	0.410032	1
REACTOME_RHOBTB1_GTPASE_CYCLE	1.22479	0.411887	1
REACTOME_FORMATION_OF_THE_EARLY_ELONGATION_COMPLEX	1.22254	0.415634	1
REACTOME_CHROMATIN_MODIFYING_ENZYMES	1.22156	0.416833	1
REACTOME_COMPLEX_I_BIOGENESIS	1.22149	0.416286	1
CHOI_ATL_STAGE_PREDICTOR	1.22129	0.415956	1
REACTOME_MITOCHONDRIAL_BIOGENESIS	1.2211	0.415631	1
DARWICHE_SKIN_TUMOR_PROMOTER_UP	1.22059	0.415885	1
REACTOME_SENESCENCE_ASSOCIATED_SECRETORY_PHENOTYPE_SASP	1.22001	0.416335	1
WP_DNA_DAMAGE_RESPONSE	1.21764	0.420265	1
FARMER_BREAST_CANCER_APOCRINE_VS_BASAL	1.21696	0.420856	1
KEGG_UBIQUITIN_MEDIATED_PROTEOLYSIS	1.21542	0.42319	1
REACTOME_CELL_CYCLE_CHECKPOINTS	1.21387	0.42552	1
WEIGEL_OXIDATIVE_STRESS_RESPONSE	1.20941	0.433711	1
WP_SMALL_CELL_LUNG_CANCER	1.2085	0.434783	1
ZHAN_MULTIPLE_MYELOMA_CD1_AND_CD2_DN	1.20796	0.435021	1
PID_HES_HEY_PATHWAY	1.20743	0.435392	1
WP_FAS_LIGAND_PATHWAY_AND_STRESS_INDUCTION_OF_HEAT_SHOCK_PROTEINS	1.20442	0.440595	1
TARTE_PLASMA_CELL_VS_PLASMABLAST_DN	1.20389	0.440942	1
LANDIS_ERBB2_BREAST_TUMORS_324_UP	1.20221	0.443628	1
LEE_METASTASIS_AND_ALTERNATIVE_SPLICING_UP	1.20182	0.44367	1
PETROVA_ENDOTHELIUM_LYMPHATIC_VS_BLOOD_UP	1.20104	0.444512	1
REACTOME_DUAL_INCISION_IN_TC_NER	1.20091	0.44405	1
YAGI_AML_WITH_T_8_21_TRANSLOCATION	1.20059	0.443924	1
HEIDENBLAD_AMPLIFIED_IN_PANCREATIC_CANCER	1.2005	0.443393	1
DUAN_PRDM5_TARGETS	1.19959	0.444422	1
REACTOME_L1CAM_INTERACTIONS	1.19933	0.444225	1
KEGG_PROSTATE_CANCER	1.19903	0.444073	1
DARWICHE_SQUAMOUS_CELL_CARCINOMA_UP	1.19857	0.444276	1
LI_DCP2_BOUND_MRNA	1.19841	0.44385	1
REACTOME_ABORTIVE_ELONGATION_OF_HIV_1_TRANSCRIPT_IN_THE_ABSENCE_OF_TAT	1.19743	0.44508	1
WP_PREIMPLANTATION_EMBRYO	1.19726	0.444634	1
GRYDER_PAX3FOXO1_ENHANCERS_KO_DOWN	1.19648	0.445434	1
REACTOME_SIGNALING_BY_ERBB4	1.19605	0.445544	1
WP_LNCRNA_IN_CANONICAL_WNT_SIGNALING_AND_COLORECTAL_CANCER	1.19359	0.449734	1
KIM_MYCN_AMPLIFICATION_TARGETS_UP	1.19267	0.450831	1
MARTINEZ_TP53_TARGETS_DN	1.19258	0.450249	1
RIGGI_EWING_SARCOMA_PROGENITOR_DN	1.19146	0.45182	1
GRESHOCK_CANCER_COPY_NUMBER_UP	1.19039	0.453256	1
RODWELL_AGING_KIDNEY_NO_BLOOD_DN	1.1903	0.452694	1
SENGUPTA_NASOPHARYNGEAL_CARCINOMA_WITH_LMP1_UP	1.18887	0.454849	1
REACTOME_REGULATION_OF_EXPRESSION_OF_SLITS_AND_ROBOS	1.18811	0.455735	1
HAHTOLA_MYCOSIS_FUNGOIDES_CD4_DN	1.18772	0.455814	1
GINESTIER_BREAST_CANCER_ZNF217_AMPLIFIED_DN	1.18724	0.456082	1
WP_ALZHEIMERS_DISEASE_AND_MIRNA_EFFECTS	1.18648	0.456835	1
TSENG_IRS1_TARGETS_UP	1.18609	0.456837	1
WANG_TUMOR_INVASIVENESS_UP	1.1838	0.460709	1
BOUDOUKHA_BOUND_BY_IGF2BP2	1.18239	0.462791	1
RAHMAN_TP53_TARGETS_PHOSPHORYLATED	1.18188	0.463033	1
SHEPARD_BMYB_TARGETS	1.1815	0.46315	1
WU_HBX_TARGETS_2_UP	1.18089	0.463719	1
DAVICIONI_MOLECULAR_ARMS_VS_ERMS_DN	1.18083	0.463095	1
CHEN_LUNG_CANCER_SURVIVAL	1.17983	0.464482	1
REACTOME_SUMOYLATION_OF_RNA_BINDING_PROTEINS	1.17932	0.464743	1
REACTOME_TP53_REGULATES_METABOLIC_GENES	1.17894	0.464734	1
ANDERSEN_LIVER_CANCER_KRT19_UP	1.17786	0.466171	1
LANDIS_BREAST_CANCER_PROGRESSION_UP	1.17778	0.465577	1
WP_DNA_IRDOUBLE_STRAND_BREAKS_AND_CELLULAR_RESPONSE_VIA_ATM	1.17776	0.464883	1
WP_ALZHEIMERS_DISEASE	1.17743	0.46484	1
KEGG_SMALL_CELL_LUNG_CANCER	1.17737	0.464236	1
SENESE_HDAC3_TARGETS_DN	1.17686	0.464516	1
NOURUZI_NEPC_ASCL1_TARGETS	1.17624	0.465017	1
MCBRYAN_PUBERTAL_TGFB1_TARGETS_UP	1.17528	0.46626	1
REACTOME_SUMOYLATION_OF_CHROMATIN_ORGANIZATION_PROTEINS	1.17456	0.466968	1
SHAFFER_IRF4_TARGETS_IN_ACTIVATED_B_LYMPHOCYTE	1.17388	0.467637	1
HOSHIDA_LIVER_CANCER_SUBCLASS_S2	1.17357	0.467558	1
IGARASHI_ATF4_TARGETS_DN	1.1731	0.467807	1
REACTOME_METABOLISM_OF_STEROIDS	1.17285	0.46752	1
REACTOME_VIRAL_MESSENGER_RNA_SYNTHESIS	1.17159	0.469362	1
BIOCARTA_MTOR_PATHWAY	1.17151	0.468813	1
BIOCARTA_EIF_PATHWAY	1.17062	0.469858	1
REACTOME_EUKARYOTIC_TRANSLATION_ELONGATION	1.17019	0.469988	1
REACTOME_EPIGENETIC_REGULATION_OF_GENE_EXPRESSION	1.16978	0.470083	1
KIM_MYC_AMPLIFICATION_TARGETS_DN	1.16771	0.473638	1
MURAKAMI_UV_RESPONSE_6HR_UP	1.16537	0.477617	1
REACTOME_TRANSCRIPTIONAL_REGULATION_OF_WHITE_ADIPOCYTE_DIFFERENTIATION	1.16524	0.47716	1
REACTOME_RAB_GEFS_EXCHANGE_GTP_FOR_GDP_ON_RABS	1.16433	0.47832	1
HALLMARK_MTORC1_SIGNALING	1.16414	0.477973	1
LEI_MYB_TARGETS	1.16317	0.47917	1
REACTOME_DNA_DOUBLE_STRAND_BREAK_REPAIR	1.16243	0.479966	1
WP_EUKARYOTIC_TRANSCRIPTION_INITIATION	1.16211	0.479874	1
BRACHAT_RESPONSE_TO_METHOTREXATE_DN	1.16199	0.479387	1
RODWELL_AGING_KIDNEY_DN	1.16188	0.478883	1
FARMER_BREAST_CANCER_APOCRINE_VS_LUMINAL	1.16119	0.479545	1
REACTOME_SEPARATION_OF_SISTER_CHROMATIDS	1.16088	0.479418	1
ONKEN_UVEAL_MELANOMA_DN	1.16029	0.479848	1
REACTOME_HIV_TRANSCRIPTION_INITIATION	1.16025	0.479202	1
DITTMER_PTHLH_TARGETS_UP	1.16009	0.478799	1
DORSAM_HOXA9_TARGETS_UP	1.15869	0.480931	1
HWANG_PROSTATE_CANCER_MARKERS	1.15816	0.48133	1
MODY_HIPPOCAMPUS_PRENATAL	1.15737	0.482252	1
MATTIOLI_MGUS_VS_PCL	1.15658	0.48316	1
MARCHINI_TRABECTEDIN_RESISTANCE_DN	1.15654	0.482544	1
REACTOME_RNA_POLYMERASE_I_TRANSCRIPTION	1.15649	0.481918	1
LIEN_BREAST_CARCINOMA_METAPLASTIC_VS_DUCTAL_UP	1.15373	0.486832	1
BILD_E2F3_ONCOGENIC_SIGNATURE	1.15319	0.487197	1
PUJANA_ATM_PCC_NETWORK	1.15217	0.488559	1
DIAZ_CHRONIC_MYELOGENOUS_LEUKEMIA_UP	1.1496	0.493125	1
KAYO_CALORIE_RESTRICTION_MUSCLE_DN	1.14931	0.492971	1
CHIANG_LIVER_CANCER_SUBCLASS_UNANNOTATED_DN	1.1481	0.494864	1
YAO_TEMPORAL_RESPONSE_TO_PROGESTERONE_CLUSTER_11	1.14724	0.495984	1
NAKAMURA_ADIPOGENESIS_LATE_UP	1.14663	0.496518	1
REACTOME_RUNX1_REGULATES_TRANSCRIPTION_OF_GENES_INVOLVED_IN_DIFFERENTIATION_OF_HSCS	1.14528	0.498659	1
SMIRNOV_RESPONSE_TO_IR_6HR_UP	1.14521	0.498078	1
KIM_WT1_TARGETS_8HR_UP	1.14469	0.498415	1
REACTOME_RESPONSE_OF_EIF2AK4_GCN2_TO_AMINO_ACID_DEFICIENCY	1.1436	0.499938	1
REACTOME_DNA_REPAIR	1.14345	0.499513	1
FORTSCHEGGER_PHF8_TARGETS_UP	1.14155	0.502701	1
KYNG_WERNER_SYNDROM_AND_NORMAL_AGING_UP	1.14072	0.503719	1
REACTOME_ER_TO_GOLGI_ANTEROGRADE_TRANSPORT	1.13913	0.506227	1
BONOME_OVARIAN_CANCER_SURVIVAL_SUBOPTIMAL_DEBULKING	1.13784	0.508206	1
DUTERTRE_ESTRADIOL_RESPONSE_6HR_DN	1.13669	0.509852	1
STREICHER_LSM1_TARGETS_UP	1.13654	0.509428	1
ROVERSI_GLIOMA_COPY_NUMBER_UP	1.13568	0.510591	1
MARTORIATI_MDM4_TARGETS_FETAL_LIVER_UP	1.13498	0.511389	1
REACTOME_DUAL_INCISION_IN_GG_NER	1.13466	0.511297	1
GOLDRATH_HOMEOSTATIC_PROLIFERATION	1.13394	0.511995	1
HERNANDEZ_ABERRANT_MITOSIS_BY_DOCETACEL_2NM_UP	1.13228	0.514808	1
WP_GLIOBLASTOMA_SIGNALING_PATHWAYS	1.13201	0.514688	1
HALLMARK_REACTIVE_OXYGEN_SPECIES_PATHWAY	1.12971	0.518858	1
YANG_BREAST_CANCER_ESR1_LASER_DN	1.12231	0.533867	1
LEE_NEURAL_CREST_STEM_CELL_UP	1.12189	0.533955	1
WHITFIELD_CELL_CYCLE_G2	1.11857	0.540253	1
MMS_MOUSE_LYMPH_HIGH_4HRS_UP	1.11854	0.539535	1
REACTOME_RUNX1_INTERACTS_WITH_CO_FACTORS_WHOSE_PRECISE_EFFECT_ON_RUNX1_TARGETS_IS_NOT_KNOWN	1.11604	0.544205	1
REACTOME_POSITIVE_EPIGENETIC_REGULATION_OF_RRNA_EXPRESSION	1.11567	0.544243	1
REACTOME_G2_M_CHECKPOINTS	1.11555	0.543693	1
NIKOLSKY_BREAST_CANCER_8Q12_Q22_AMPLICON	1.11502	0.544156	1
SCHAEFFER_PROSTATE_DEVELOPMENT_48HR_DN	1.11238	0.549056	1
REACTOME_NONSENSE_MEDIATED_DECAY_NMD	1.1109	0.551567	1
REACTOME_MITOTIC_SPINDLE_CHECKPOINT	1.1103	0.552018	1
JAZAG_TGFB1_SIGNALING_VIA_SMAD4_UP	1.1102	0.551483	1
PID_PI3KCI_AKT_PATHWAY	1.10952	0.552139	1
KEGG_PATHOGENIC_ESCHERICHIA_COLI_INFECTION	1.10825	0.554143	1
JIANG_AGING_CEREBRAL_CORTEX_DN	1.10726	0.55556	1
BRUECKNER_TARGETS_OF_MIRLET7A3_UP	1.10628	0.557035	1
ZHAN_MULTIPLE_MYELOMA_MS_DN	1.10613	0.556589	1
KEGG_RIBOSOME	1.10587	0.556355	1
SCHLOSSER_SERUM_RESPONSE_AUGMENTED_BY_MYC	1.10387	0.559068	1
REACTOME_SELENOAMINO_ACID_METABOLISM	1.10369	0.558664	1
REACTOME_CELLULAR_RESPONSE_TO_HEAT_STRESS	1.10301	0.559413	1
BAKKER_FOXO3_TARGETS_DN	1.10285	0.559005	1
BURTON_ADIPOGENESIS_6	1.10218	0.559668	1
WP_THERMOGENESIS	1.10188	0.559538	1
PID_TAP63_PATHWAY	1.10162	0.559357	1
BLALOCK_ALZHEIMERS_DISEASE_DN	1.10081	0.560428	1
KEGG_PATHWAYS_IN_CANCER	1.10004	0.561379	1
PURBEY_TARGETS_OF_CTBP1_AND_SATB1_DN	1.09906	0.562797	1
GRAHAM_NORMAL_QUIESCENT_VS_NORMAL_DIVIDING_DN	1.09831	0.563652	1
REACTOME_NUCLEOTIDE_EXCISION_REPAIR	1.09803	0.563428	1
KIM_WT1_TARGETS_12HR_DN	1.09704	0.564898	1
KIM_ALL_DISORDERS_CALB1_CORR_UP	1.09646	0.56537	1
WP_ATM_SIGNALING_IN_DEVELOPMENT_AND_DISEASE	1.09596	0.565689	1
KAYO_AGING_MUSCLE_DN	1.09585	0.565138	1
REACTOME_HDACS_DEACETYLATE_HISTONES	1.09543	0.565275	1
TONKS_TARGETS_OF_RUNX1_RUNX1T1_FUSION_ERYTHROCYTE_UP	1.09487	0.565726	1
DOUGLAS_BMI1_TARGETS_UP	1.09442	0.56591	1
WP_NUCLEOTIDE_EXCISION_REPAIR	1.09429	0.565406	1
BHAT_ESR1_TARGETS_NOT_VIA_AKT1_UP	1.09403	0.565189	1
STEARMAN_LUNG_CANCER_EARLY_VS_LATE_UP	1.09331	0.565943	1
LIM_MAMMARY_LUMINAL_MATURE_DN	1.09238	0.567151	1
ZHOU_TNF_SIGNALING_30MIN	1.09204	0.567091	1
FAELT_B_CLL_WITH_VH_REARRANGEMENTS_DN	1.09204	0.56633	1
REACTOME_CELLULAR_SENESCENCE	1.09136	0.567072	1
WP_PATHWAYS_AFFECTED_IN_ADENOID_CYSTIC_CARCINOMA	1.0907	0.567825	1
REACTOME_SIGNALING_BY_FGFR2_IN_DISEASE	1.09029	0.567916	1
NGUYEN_NOTCH1_TARGETS_DN	1.08968	0.568544	1
REACTOME_SELECTIVE_AUTOPHAGY	1.08923	0.568774	1
CHEBOTAEV_GR_TARGETS_UP	1.08874	0.569064	1
UDAYAKUMAR_MED1_TARGETS_UP	1.08852	0.568751	1
DAZARD_UV_RESPONSE_CLUSTER_G1	1.08762	0.56987	1
WP_ARRHYTHMOGENIC_RIGHT_VENTRICULAR_CARDIOMYOPATHY	1.08747	0.569463	1
KEGG_P53_SIGNALING_PATHWAY	1.08698	0.569786	1
STEIN_ESRRA_TARGETS	1.08617	0.570728	1
REACTOME_REGULATION_OF_PTEN_GENE_TRANSCRIPTION	1.08516	0.572187	1
MODY_HIPPOCAMPUS_POSTNATAL	1.08378	0.574417	1
WP_SUDDEN_INFANT_DEATH_SYNDROME_SIDS_SUSCEPTIBILITY_PATHWAYS	1.08377	0.573672	1
HSIAO_HOUSEKEEPING_GENES	1.08366	0.573116	1
REACTOME_PYRUVATE_METABOLISM_AND_CITRIC_ACID_TCA_CYCLE	1.08345	0.572794	1
WP_CYTOPLASMIC_RIBOSOMAL_PROTEINS	1.08334	0.572248	1
REACTOME_ACTIVATION_OF_NMDA_RECEPTORS_AND_POSTSYNAPTIC_EVENTS	1.08329	0.571597	1
KEGG_PROTEASOME	1.08261	0.57229	1
MULLIGHAN_MLL_SIGNATURE_2_DN	1.08219	0.572436	1
PID_BARD1_PATHWAY	1.08193	0.57229	1
REACTOME_RNA_POLYMERASE_III_TRANSCRIPTION	1.08132	0.572906	1
HOUSTIS_ROS	1.0802	0.574642	1
PARK_HSC_VS_MULTIPOTENT_PROGENITORS_UP	1.08013	0.574036	1
LINDSTEDT_DENDRITIC_CELL_MATURATION_C	1.08004	0.573502	1
WP_ADIPOGENESIS	1.07668	0.580008	1
NATSUME_RESPONSE_TO_INTERFERON_BETA_DN	1.076	0.580689	1
SENESE_HDAC1_AND_HDAC2_TARGETS_DN	1.07579	0.58036	1
WEST_ADRENOCORTICAL_TUMOR_UP	1.07489	0.581583	1
SHIPP_DLBCL_CURED_VS_FATAL_DN	1.07347	0.583908	1
VANASSE_BCL2_TARGETS_DN	1.07227	0.5857	1
REACTOME_ESR_MEDIATED_SIGNALING	1.07211	0.585277	1
SENESE_HDAC2_TARGETS_DN	1.07151	0.585813	1
KEGG_NUCLEOTIDE_EXCISION_REPAIR	1.06994	0.588514	1
KEGG_ARRHYTHMOGENIC_RIGHT_VENTRICULAR_CARDIOMYOPATHY_ARVC	1.0686	0.590677	1
JAZAG_TGFB1_SIGNALING_VIA_SMAD4_DN	1.06833	0.59049	1
REACTOME_GENE_AND_PROTEIN_EXPRESSION_BY_JAK_STAT_SIGNALING_AFTER_INTERLEUKIN_12_STIMULATION	1.06725	0.592113	1
REACTOME_CROSS_PRESENTATION_OF_SOLUBLE_EXOGENOUS_ANTIGENS_ENDOSOMES	1.06677	0.592434	1
CROMER_METASTASIS_DN	1.0657	0.594088	1
BENPORATH_OCT4_TARGETS	1.06565	0.593428	1
TOMIDA_METASTASIS_UP	1.06557	0.592859	1
LANG_MYB_FAMILY_TARGETS	1.06524	0.592824	1
WP_DYRK1A	1.06403	0.594722	1
REACTOME_INHIBITION_OF_DNA_RECOMBINATION_AT_TELOMERE	1.06402	0.593973	1
ACEVEDO_LIVER_TUMOR_VS_NORMAL_ADJACENT_TISSUE_UP	1.06395	0.593365	1
WP_SELENIUM_MICRONUTRIENT_NETWORK	1.06361	0.593339	1
LOPEZ_MBD_TARGETS	1.06326	0.593362	1
BIOCARTA_ERAD_PATHWAY	1.06282	0.593527	1
MEBARKI_HCC_PROGENITOR_WNT_UP_BLOCKED_BY_FZD8CRD	1.06253	0.593381	1
WP_MESODERMAL_COMMITMENT_PATHWAY	1.06077	0.59644	1
NIKOLSKY_BREAST_CANCER_8Q23_Q24_AMPLICON	1.0601	0.597184	1
WEIGEL_OXIDATIVE_STRESS_BY_HNE_AND_H2O2	1.06009	0.596441	1
GUO_TARGETS_OF_IRS1_AND_IRS2	1.06009	0.595688	1
PID_LKB1_PATHWAY	1.05973	0.5957	1
MULLIGHAN_NPM1_MUTATED_SIGNATURE_1_DN	1.0595	0.595482	1
HIRSCH_CELLULAR_TRANSFORMATION_SIGNATURE_DN	1.05928	0.595207	1
CHEMNITZ_RESPONSE_TO_PROSTAGLANDIN_E2_DN	1.0587	0.595652	1
DITTMER_PTHLH_TARGETS_DN	1.05859	0.595144	1
WP_PATHOGENIC_ESCHERICHIA_COLI_INFECTION	1.05846	0.594673	1
WOO_LIVER_CANCER_RECURRENCE_UP	1.05824	0.594374	1
REACTOME_UNFOLDED_PROTEIN_RESPONSE_UPR	1.05784	0.594478	1
FOROUTAN_INTEGRATED_TGFB_EMT_UP	1.05634	0.597064	1
HALLMARK_MYOGENESIS	1.05615	0.596749	1
REACTOME_TRANSCRIPTIONAL_REGULATION_BY_E2F6	1.05593	0.59645	1
REACTOME_SIGNALING_BY_ALK_IN_CANCER	1.05556	0.596556	1
NAKAYAMA_FRA2_TARGETS	1.05516	0.596711	1
LEE_RECENT_THYMIC_EMIGRANT	1.05493	0.596469	1
WP_MITOCHONDRIAL_COMPLEX_III_ASSEMBLY	1.05452	0.596598	1
DELYS_THYROID_CANCER_DN	1.05371	0.597666	1
BRUINS_UVC_RESPONSE_EARLY_LATE	1.05205	0.600579	1
GRAHAM_CML_QUIESCENT_VS_NORMAL_QUIESCENT_DN	1.05107	0.602019	1
REACTOME_NEDDYLATION	1.04929	0.605166	1
WP_ENDOPLASMIC_RETICULUM_STRESS_RESPONSE_IN_CORONAVIRUS_INFECTION	1.04696	0.609699	1
PID_NOTCH_PATHWAY	1.04555	0.611976	1
RODRIGUES_NTN1_AND_DCC_TARGETS	1.04552	0.611272	1
BURTON_ADIPOGENESIS_7	1.04259	0.617078	1
WP_CILIARY_LANDSCAPE	1.0418	0.618031	1
VERRECCHIA_EARLY_RESPONSE_TO_TGFB1	1.04148	0.617969	1
REACTOME_HOMOLOGY_DIRECTED_REPAIR	1.04046	0.619555	1
VANTVEER_BREAST_CANCER_METASTASIS_DN	1.03958	0.620753	1
PLASARI_TGFB1_TARGETS_10HR_UP	1.03815	0.623216	1
ZHAN_MULTIPLE_MYELOMA_UP	1.03766	0.623456	1
STEIN_ESRRA_TARGETS_UP	1.03497	0.628788	1
IWANAGA_CARCINOGENESIS_BY_KRAS_PTEN_UP	1.03478	0.628431	1
TAKAO_RESPONSE_TO_UVB_RADIATION_UP	1.03397	0.629498	1
KLEIN_TARGETS_OF_BCR_ABL1_FUSION	1.03383	0.629067	1
WP_HAIR_FOLLICLE_DEVELOPMENT_CYTODIFFERENTIATION_PART_3_OF_3	1.03315	0.629819	1
REACTOME_ASPARAGINE_N_LINKED_GLYCOSYLATION	1.03287	0.629697	1
VANOEVELEN_MYOGENESIS_SIN3A_TARGETS	1.03275	0.629189	1
CREIGHTON_ENDOCRINE_THERAPY_RESISTANCE_4	1.0326	0.628756	1
BROWNE_HCMV_INFECTION_12HR_DN	1.03014	0.633518	1
PID_TGFBR_PATHWAY	1.02988	0.633329	1
PID_P38_ALPHA_BETA_DOWNSTREAM_PATHWAY	1.02927	0.633926	1
REACTOME_FORMATION_OF_TC_NER_PRE_INCISION_COMPLEX	1.02902	0.633726	1
LU_AGING_BRAIN_DN	1.02771	0.63585	1
WHITFIELD_CELL_CYCLE_M_G1	1.0272	0.63624	1
MORI_SMALL_PRE_BII_LYMPHOCYTE_DN	1.02684	0.636282	1
ANAND_ETP_ALL_CELL_CYCLE	1.02648	0.636288	1
REACTOME_CELLULAR_RESPONSE_TO_STARVATION	1.025	0.638198	1
PASQUALUCCI_LYMPHOMA_BY_GC_STAGE_UP	1.0234	0.641065	1
QI_PLASMACYTOMA_DN	1.02287	0.641498	1
GARY_CD5_TARGETS_DN	1.02273	0.641058	1
KYNG_DNA_DAMAGE_BY_GAMMA_AND_UV_RADIATION	1.02208	0.641725	1
LEE_AGING_NEOCORTEX_DN	1.02054	0.644467	1
STARK_HYPPOCAMPUS_22Q11_DELETION_UP	1.02018	0.644527	1
ACEVEDO_NORMAL_TISSUE_ADJACENT_TO_LIVER_TUMOR_DN	1.02014	0.643867	1
WEST_ADRENOCORTICAL_TUMOR_DN	1.01998	0.643443	1
FLECHNER_PBL_KIDNEY_TRANSPLANT_OK_VS_DONOR_UP	1.01725	0.648874	1
WP_FOLATE_METABOLISM	1.01695	0.648844	1
FIRESTEIN_PROLIFERATION	1.01666	0.648718	1
IBRAHIM_NRF2_UP	1.01559	0.650367	1
REACTOME_SIGNALING_BY_HEDGEHOG	1.01469	0.651605	1
WONG_PROTEASOME_GENE_MODULE	1.01261	0.655501	1
FULCHER_INFLAMMATORY_RESPONSE_LECTIN_VS_LPS_UP	1.0126	0.654754	1
REACTOME_TRANSLESION_SYNTHESIS_BY_Y_FAMILY_DNA_POLYMERASES_BYPASSES_LESIONS_ON_DNA_TEMPLATE	1.01243	0.654362	1
REACTOME_ACTIVATION_OF_BH3_ONLY_PROTEINS	1.00901	0.661205	1
JOSEPH_RESPONSE_TO_SODIUM_BUTYRATE_UP	1.00893	0.660612	1
JOHNSTONE_PARVB_TARGETS_2_DN	1.00885	0.66003	1
REACTOME_HEDGEHOG_OFF_STATE	1.00711	0.663135	1
NUNODA_RESPONSE_TO_DASATINIB_IMATINIB_UP	1.00569	0.665553	1
JISON_SICKLE_CELL_DISEASE_DN	1.00385	0.668915	1
PUJANA_BREAST_CANCER_LIT_INT_NETWORK	1.00306	0.669866	1
SESTO_RESPONSE_TO_UV_C1	1.00284	0.669584	1
SESTO_RESPONSE_TO_UV_C4	1.00271	0.669138	1
KEGG_ALZHEIMERS_DISEASE	1.0024	0.669055	1
REACTOME_PTEN_REGULATION	1.00179	0.669657	1
HOELZEL_NF1_TARGETS_UP	1.00081	0.671059	1
LAIHO_COLORECTAL_CANCER_SERRATED_DN	0.997678	0.677353	1
GEORGES_TARGETS_OF_MIR192_AND_MIR215	0.996407	0.679518	1
KONDO_PROSTATE_CANCER_HCP_WITH_H3K27ME3	0.996318	0.67891	1
REACTOME_SIGNALING_BY_NUCLEAR_RECEPTORS	0.995549	0.679936	1
BENPORATH_MYC_MAX_TARGETS	0.994386	0.681797	1
REACTOME_POTENTIAL_THERAPEUTICS_FOR_SARS	0.994142	0.68154	1
SERVITJA_LIVER_HNF1A_TARGETS_UP	0.993786	0.681582	1
KIM_WT1_TARGETS_8HR_DN	0.992357	0.684136	1
WP_CHOLESTEROL_METABOLISM	0.99156	0.685141	1
BLALOCK_ALZHEIMERS_DISEASE_INCIPIENT_DN	0.989486	0.689049	1
REACTOME_TERMINATION_OF_TRANSLESION_DNA_SYNTHESIS	0.989136	0.689101	1
BENPORATH_NOS_TARGETS	0.989067	0.688468	1
DAVICIONI_MOLECULAR_ARMS_VS_ERMS_UP	0.988112	0.689857	1
GENTILE_UV_RESPONSE_CLUSTER_D8	0.987465	0.690578	1
GROSS_HYPOXIA_VIA_ELK3_ONLY_DN	0.985642	0.69386	1
GAZDA_DIAMOND_BLACKFAN_ANEMIA_ERYTHROID_DN	0.985303	0.693829	1
MEBARKI_HCC_PROGENITOR_FZD8CRD_DN	0.983118	0.698009	1
REACTOME_IRE1ALPHA_ACTIVATES_CHAPERONES	0.982644	0.69833	1
WP_NUCLEAR_RECEPTORS_METAPATHWAY	0.982158	0.698622	1
KORKOLA_EMBRYONAL_CARCINOMA_UP	0.980892	0.700644	1
WP_CLOCKCONTROLLED_AUTOPHAGY_IN_BONE_METABOLISM	0.980877	0.699881	1
WP_WNT_SIGNALING_PATHWAY	0.98038	0.700142	1
REACTOME_AUF1_HNRNP_D0_BINDS_AND_DESTABILIZES_MRNA	0.98016	0.699861	1
LINDGREN_BLADDER_CANCER_CLUSTER_3_DN	0.980141	0.699113	1
MULLIGHAN_NPM1_MUTATED_SIGNATURE_1_UP	0.97867	0.701562	1
WAKABAYASHI_ADIPOGENESIS_PPARG_BOUND_8D	0.97808	0.702056	1
SCHAEFFER_PROSTATE_DEVELOPMENT_AND_CANCER_BOX4_DN	0.977941	0.701563	1
ZHU_CMV_24_HR_DN	0.977627	0.701462	1
REACTOME_RHO_GTPASES_ACTIVATE_IQGAPS	0.97665	0.702868	1
TIEN_INTESTINE_PROBIOTICS_6HR_UP	0.976445	0.702523	1
JOHANSSON_GLIOMAGENESIS_BY_PDGFB_UP	0.975629	0.703604	1
REACTOME_CELLULAR_RESPONSE_TO_CHEMICAL_STRESS	0.97467	0.704898	1
REACTOME_FLT3_SIGNALING_IN_DISEASE	0.973749	0.706201	1
YAO_TEMPORAL_RESPONSE_TO_PROGESTERONE_CLUSTER_12	0.973299	0.706411	1
WP_ENERGY_METABOLISM	0.97277	0.706863	1
BIOCARTA_HIVNEF_PATHWAY	0.970979	0.710148	1
REACTOME_SLC_MEDIATED_TRANSMEMBRANE_TRANSPORT	0.970035	0.711473	1
HOWLIN_PUBERTAL_MAMMARY_GLAND	0.967968	0.715272	1
GLASS_IGF2BP1_CLIP_TARGETS_KNOCKDOWN_DN	0.967954	0.714506	1
SETLUR_PROSTATE_CANCER_TMPRSS2_ERG_FUSION_UP	0.967816	0.714002	1
RAO_BOUND_BY_SALL4	0.967124	0.714714	1
YAO_TEMPORAL_RESPONSE_TO_PROGESTERONE_CLUSTER_13	0.967055	0.714063	1
REACTOME_ROS_AND_RNS_PRODUCTION_IN_PHAGOCYTES	0.967047	0.713291	1
KEGG_CITRATE_CYCLE_TCA_CYCLE	0.966086	0.714659	1
REACTOME_APOPTOTIC_CLEAVAGE_OF_CELLULAR_PROTEINS	0.965413	0.715417	1
SIG_CHEMOTAXIS	0.964873	0.7158	1
BENPORATH_NANOG_TARGETS	0.964751	0.715296	1
WP_MICROTUBULE_CYTOSKELETON_REGULATION	0.963925	0.716371	1
WP_ANDROGEN_RECEPTOR_SIGNALING_PATHWAY	0.962416	0.718974	1
REACTOME_ONCOGENE_INDUCED_SENESCENCE	0.961778	0.71962	1
REACTOME_SCF_SKP2_MEDIATED_DEGRADATION_OF_P27_P21	0.961364	0.719759	1
DURCHDEWALD_SKIN_CARCINOGENESIS_UP	0.961019	0.719735	1
REACTOME_INTERLEUKIN_12_SIGNALING	0.960864	0.719305	1
REACTOME_APC_C_MEDIATED_DEGRADATION_OF_CELL_CYCLE_PROTEINS	0.95988	0.720715	1
GRYDER_PAX3FOXO1_TOP_ENHANCERS	0.959667	0.72037	1
WP_ENDOMETRIAL_CANCER	0.95959	0.719735	1
PANGAS_TUMOR_SUPPRESSION_BY_SMAD1_AND_SMAD5_DN	0.959207	0.719785	1
YAO_TEMPORAL_RESPONSE_TO_PROGESTERONE_CLUSTER_10	0.958194	0.721326	1
GERHOLD_ADIPOGENESIS_UP	0.957006	0.723138	1
REACTOME_SARS_COV_1_HOST_INTERACTIONS	0.954448	0.727961	1
LINDVALL_IMMORTALIZED_BY_TERT_UP	0.954012	0.728165	1
HU_GENOTOXIN_ACTION_DIRECT_VS_INDIRECT_24HR	0.95355	0.728406	1
REACTOME_CITRIC_ACID_CYCLE_TCA_CYCLE	0.950003	0.735607	1
WP_OXIDATIVE_PHOSPHORYLATION	0.949688	0.73552	1
CAMPS_COLON_CANCER_COPY_NUMBER_UP	0.949604	0.734894	1
CAIRO_LIVER_DEVELOPMENT_UP	0.949303	0.734787	1
OKUMURA_INFLAMMATORY_RESPONSE_LPS	0.948778	0.735168	1
KAAB_HEART_ATRIUM_VS_VENTRICLE_UP	0.947844	0.736499	1
REACTOME_TRANSCRIPTIONAL_REGULATION_BY_TP53	0.947741	0.735934	1
REACTOME_APC_C_CDH1_MEDIATED_DEGRADATION_OF_CDC20_AND_OTHER_APC_C_CDH1_TARGETED_PROTEINS_IN_LATE_MITOSIS_EARLY_G1	0.947602	0.73546	1
JIANG_AGING_HYPOTHALAMUS_UP	0.947282	0.735344	1
XU_GH1_AUTOCRINE_TARGETS_UP	0.947229	0.734678	1
REACTOME_SIGNALING_BY_FGFR_IN_DISEASE	0.947093	0.734157	1
REACTOME_RHOH_GTPASE_CYCLE	0.94666	0.734288	1
WP_PHOTODYNAMIC_THERAPYINDUCED_HIF1_SURVIVAL_SIGNALING	0.945039	0.737052	1
SCHLINGEMANN_SKIN_CARCINOGENESIS_TPA_UP	0.944575	0.737275	1
REACTOME_RHOV_GTPASE_CYCLE	0.943678	0.738347	1
REACTOME_SUMOYLATION_OF_DNA_DAMAGE_RESPONSE_AND_REPAIR_PROTEINS	0.940339	0.745043	1
DANG_MYC_TARGETS_DN	0.940056	0.744901	1
WP_MECP2_AND_ASSOCIATED_RETT_SYNDROME	0.939709	0.744856	1
REACTOME_DEFECTIVE_INTRINSIC_PATHWAY_FOR_APOPTOSIS	0.939495	0.744525	1
REACTOME_TRANSCRIPTIONAL_REGULATION_BY_RUNX2	0.939083	0.744611	1
KUMAR_AUTOPHAGY_NETWORK	0.938785	0.744444	1
KRIEG_HYPOXIA_NOT_VIA_KDM3A	0.938744	0.743756	1
TOOKER_GEMCITABINE_RESISTANCE_DN	0.938392	0.743736	1
MCBRYAN_PUBERTAL_BREAST_5_6WK_DN	0.937538	0.744757	1
WP_RETT_SYNDROME_CAUSING_GENES	0.937098	0.744938	1
THEILGAARD_NEUTROPHIL_AT_SKIN_WOUND_UP	0.934118	0.750726	1
SYED_ESTRADIOL_RESPONSE	0.933331	0.751648	1
SMITH_TERT_TARGETS_DN	0.933305	0.750922	1
SESTO_RESPONSE_TO_UV_C2	0.933116	0.750538	1
PID_FOXO_PATHWAY	0.931884	0.752468	1
MCCLUNG_COCAINE_REWARD_5D	0.931224	0.753076	1
REACTOME_ANTIGEN_PROCESSING_UBIQUITINATION_PROTEASOME_DEGRADATION	0.931118	0.75252	1
REACTOME_METABOLISM_OF_POLYAMINES	0.931035	0.751909	1
DURCHDEWALD_SKIN_CARCINOGENESIS_DN	0.930727	0.751802	1
NAGASHIMA_NRG1_SIGNALING_DN	0.930334	0.751885	1
LUCAS_HNF4A_TARGETS_UP	0.928919	0.754092	1
REACTOME_THROMBIN_SIGNALLING_THROUGH_PROTEINASE_ACTIVATED_RECEPTORS_PARS	0.928889	0.753377	1
WP_CIRCADIAN_RHYTHM_GENES	0.927188	0.75614	1
GUO_HEX_TARGETS_UP	0.927101	0.755513	1
LEE_LIVER_CANCER_MYC_TGFA_UP	0.92219	0.765429	1
SCHAEFFER_PROSTATE_DEVELOPMENT_6HR_DN	0.92077	0.767639	1
HOLLEMAN_VINCRISTINE_RESISTANCE_B_ALL_DN	0.919676	0.769254	1
SMITH_TERT_TARGETS_UP	0.919587	0.768633	1
WP_PI3KAKT_SIGNALING_PATHWAY	0.919283	0.768544	1
LIM_MAMMARY_STEM_CELL_UP	0.916934	0.772779	1
AMBROSINI_FLAVOPIRIDOL_TREATMENT_TP53	0.916717	0.772431	1
FLECHNER_BIOPSY_KIDNEY_TRANSPLANT_OK_VS_DONOR_DN	0.916695	0.771689	1
REACTOME_SARS_COV_1_MODULATES_HOST_TRANSLATION_MACHINERY	0.915769	0.772852	1
RIZ_ERYTHROID_DIFFERENTIATION_CCNE1	0.91536	0.772915	1
MACAEVA_PBMC_RESPONSE_TO_IR	0.914988	0.772946	1
RODRIGUES_THYROID_CARCINOMA_ANAPLASTIC_DN	0.912751	0.777071	1
WP_PARKINSONS_DISEASE_PATHWAY	0.912714	0.776358	1
REACTOME_NEURONAL_SYSTEM	0.912607	0.77581	1
REACTOME_TRANSLOCATION_OF_SLC2A4_GLUT4_TO_THE_PLASMA_MEMBRANE	0.91006	0.780328	1
DAZARD_RESPONSE_TO_UV_NHEK_DN	0.907142	0.785771	1
SHEN_SMARCA2_TARGETS_DN	0.905984	0.787462	1
PID_HDAC_CLASSI_PATHWAY	0.905199	0.788401	1
WP_HIPPOMERLIN_SIGNALING_DYSREGULATION	0.90501	0.787999	1
BIOCARTA_EIF4_PATHWAY	0.903722	0.789922	1
ZHAN_MULTIPLE_MYELOMA_HP_UP	0.903568	0.789442	1
LINDGREN_BLADDER_CANCER_WITH_LOH_IN_CHR9Q	0.903459	0.788879	1
LUI_THYROID_CANCER_CLUSTER_1	0.902734	0.789648	1
BLANCO_MELO_COVID19_SARS_COV_2_INFECTION_A594_ACE2_EXPRESSING_CELLS_DN	0.902667	0.788978	1
GALE_APL_WITH_FLT3_MUTATED_UP	0.900967	0.791615	1
INGRAM_SHH_TARGETS_UP	0.900139	0.792567	1
KEGG_NON_SMALL_CELL_LUNG_CANCER	0.899908	0.79227	1
WEI_MIR34A_TARGETS	0.899269	0.792769	1
PID_REG_GR_PATHWAY	0.898676	0.793203	1
NUTT_GBM_VS_AO_GLIOMA_DN	0.898247	0.793299	1
REACTOME_TRANSCRIPTIONAL_REGULATION_BY_VENTX	0.897898	0.793211	1
RODRIGUES_THYROID_CARCINOMA_DN	0.897887	0.792428	1
REACTOME_DEACTIVATION_OF_THE_BETA_CATENIN_TRANSACTIVATING_COMPLEX	0.896734	0.794007	1
WINZEN_DEGRADED_VIA_KHSRP	0.894962	0.796892	1
REACTOME_SRP_DEPENDENT_COTRANSLATIONAL_PROTEIN_TARGETING_TO_MEMBRANE	0.893777	0.798501	1
REACTOME_PROTEIN_LOCALIZATION	0.893157	0.798904	1
REACTOME_TRANSMISSION_ACROSS_CHEMICAL_SYNAPSES	0.892759	0.798897	1
LIU_BREAST_CANCER	0.8924	0.798869	1
REACTOME_SIGNALING_BY_INSULIN_RECEPTOR	0.891369	0.800106	1
JAIN_NFKB_SIGNALING	0.890731	0.800568	1
KEGG_GLIOMA	0.889388	0.802452	1
JI_RESPONSE_TO_FSH_DN	0.889195	0.80203	1
REACTOME_POST_TRANSLATIONAL_PROTEIN_MODIFICATION	0.887423	0.804872	1
PURBEY_TARGETS_OF_CTBP1_AND_SATB1_UP	0.885268	0.808447	1
DAZARD_UV_RESPONSE_CLUSTER_G6	0.884955	0.808291	1
ACEVEDO_NORMAL_TISSUE_ADJACENT_TO_LIVER_TUMOR_UP	0.884029	0.809415	1
BRUECKNER_TARGETS_OF_MIRLET7A3_DN	0.883886	0.808902	1
VANGALEN_AML_GMP	0.883099	0.00644426	0.503
REACTOME_SARS_COV_1_INFECTION	0.882839	0.810227	1
KEGG_DILATED_CARDIOMYOPATHY	0.882729	0.809647	1
PID_NCADHERIN_PATHWAY	0.881353	0.811642	1
REACTOME_RECOGNITION_OF_DNA_DAMAGE_BY_PCNA_CONTAINING_REPLICATION_COMPLEX	0.881135	0.811243	1
REACTOME_CYCLIN_D_ASSOCIATED_EVENTS_IN_G1	0.880559	0.811623	1
REACTOME_DEGRADATION_OF_DVL	0.880275	0.811397	1
FONTAINE_FOLLICULAR_THYROID_ADENOMA_UP	0.879965	0.811226	1
BRUINS_UVC_RESPONSE_LATE	0.87995	0.810453	1
REACTOME_DEGRADATION_OF_GLI1_BY_THE_PROTEASOME	0.879183	0.811187	1
NADLER_HYPERGLYCEMIA_AT_OBESITY	0.875911	0.816974	1
BHATI_G2M_ARREST_BY_2METHOXYESTRADIOL_UP	0.873732	0.820595	1
REACTOME_SIGNALING_BY_ROBO_RECEPTORS	0.870357	0.826677	1
SAKAI_CHRONIC_HEPATITIS_VS_LIVER_CANCER_UP	0.868315	0.829964	1
REACTOME_GLOBAL_GENOME_NUCLEOTIDE_EXCISION_REPAIR_GG_NER	0.867775	0.830226	1
CAIRO_HEPATOBLASTOMA_DN	0.867175	0.830589	1
ZHAN_MULTIPLE_MYELOMA_CD1_VS_CD2_DN	0.866725	0.830623	1
REACTOME_HEDGEHOG_ON_STATE	0.866567	0.830084	1
KYNG_ENVIRONMENTAL_STRESS_RESPONSE_UP	0.86528	0.831822	1
REACTOME_DECTIN_1_MEDIATED_NONCANONICAL_NF_KB_SIGNALING	0.865134	0.831324	1
MORI_PLASMA_CELL_DN	0.864431	0.83188	1
DESERT_PERIVENOUS_HEPATOCELLULAR_CARCINOMA_SUBCLASS_UP	0.864348	0.831235	1
VANLOO_SP3_TARGETS_DN	0.86385	0.831403	1
REACTOME_PKMTS_METHYLATE_HISTONE_LYSINES	0.863553	0.83118	1
KEGG_ENDOMETRIAL_CANCER	0.862997	0.831407	1
WANG_IMMORTALIZED_BY_HOXA9_AND_MEIS1_DN	0.862972	0.830651	1
PID_S1P_S1P2_PATHWAY	0.862857	0.830106	1
CHIARADONNA_NEOPLASTIC_TRANSFORMATION_CDC25_DN	0.8626	0.829794	1
HALLMARK_ANDROGEN_RESPONSE	0.861267	0.831582	1
REACTOME_REGULATION_OF_PTEN_STABILITY_AND_ACTIVITY	0.860396	0.83241	1
ZWANG_DOWN_BY_2ND_EGF_PULSE	0.859715	0.832924	1
SCHLOSSER_SERUM_RESPONSE_DN	0.855728	0.83973	1
BERENJENO_ROCK_SIGNALING_NOT_VIA_RHOA_DN	0.854501	0.841242	1
KOKKINAKIS_METHIONINE_DEPRIVATION_96HR_UP	0.854492	0.840451	1
REACTOME_DISEASES_OF_PROGRAMMED_CELL_DEATH	0.853033	0.84247	1
MIKKELSEN_MEF_HCP_WITH_H3_UNMETHYLATED	0.851986	0.843633	1
ASTIER_INTEGRIN_SIGNALING	0.850868	0.844946	1
WAMUNYOKOLI_OVARIAN_CANCER_LMP_UP	0.84926	0.847274	1
WAKABAYASHI_ADIPOGENESIS_PPARG_RXRA_BOUND_8D	0.849244	0.846501	1
REACTOME_SCF_BETA_TRCP_MEDIATED_DEGRADATION_OF_EMI1	0.848455	0.84714	1
REACTOME_TP53_REGULATES_TRANSCRIPTION_OF_CELL_CYCLE_GENES	0.847693	0.847771	1
PID_ILK_PATHWAY	0.847526	0.847325	1
REACTOME_RHO_GTPASES_ACTIVATE_FORMINS	0.847307	0.846921	1
MCCLUNG_CREB1_TARGETS_DN	0.846535	0.847576	1
KEGG_PANCREATIC_CANCER	0.845171	0.849319	1
REACTOME_ABC_FAMILY_PROTEINS_MEDIATED_TRANSPORT	0.844437	0.849887	1
GRADE_COLON_AND_RECTAL_CANCER_DN	0.8427	0.852312	1
WP_PANCREATIC_ADENOCARCINOMA_PATHWAY	0.842	0.852784	1
REACTOME_CELLULAR_RESPONSE_TO_HYPOXIA	0.840343	0.855069	1
BLANCO_MELO_COVID19_SARS_COV_2_INFECTION_A594_ACE2_EXPRESSING_CELLS_RUXOLITINIB_DN	0.839098	0.856514	1
REACTOME_HDR_THROUGH_HOMOLOGOUS_RECOMBINATION_HRR	0.837756	0.858159	1
IVANOVA_HEMATOPOIESIS_STEM_CELL	0.837468	0.857877	1
REACTOME_DEGRADATION_OF_AXIN	0.837207	0.857545	1
JIANG_TIP30_TARGETS_DN	0.836531	0.858012	1
PID_AR_TF_PATHWAY	0.836311	0.857635	1
ENK_UV_RESPONSE_EPIDERMIS_UP	0.835533	0.858167	1
WP_CCL18_SIGNALING_PATHWAY	0.834352	0.859491	1
KIM_BCRABL_PROB_ALL	0.833906	0.859184	1
NUYTTEN_NIPP1_TARGETS_DN	0.833751	0.859734	1
AUNG_GASTRIC_CANCER	0.833561	0.859282	1
REACTOME_ASYMMETRIC_LOCALIZATION_OF_PCP_PROTEINS	0.832846	0.859742	1
PID_S1P_S1P3_PATHWAY	0.832504	0.859558	1
REACTOME_SIGNALING_BY_NOTCH4	0.832132	0.859436	1
MULLIGHAN_NPM1_MUTATED_SIGNATURE_2_DN	0.831367	0.860045	1
OSMAN_BLADDER_CANCER_DN	0.831281	0.859412	1
REACTOME_REGULATION_OF_LIPID_METABOLISM_BY_PPARALPHA	0.830318	0.860276	1
JAZAERI_BREAST_CANCER_BRCA1_VS_BRCA2_UP	0.830179	0.859722	1
WP_TRANSLATION_INHIBITORS_IN_CHRONICALLY_ACTIVATED_PDGFRA_CELLS	0.82999	0.85927	1
REACTOME_FACTORS_INVOLVED_IN_MEGAKARYOCYTE_DEVELOPMENT_AND_PLATELET_PRODUCTION	0.826866	0.863994	1
RASHI_RESPONSE_TO_IONIZING_RADIATION_5	0.826715	0.863436	1
PID_LIS1_PATHWAY	0.826605	0.862816	1
WP_P53_TRANSCRIPTIONAL_GENE_NETWORK	0.826485	0.862216	1
REACTOME_FATTY_ACID_METABOLISM	0.826252	0.861855	1
REACTOME_METABOLISM_OF_LIPIDS	0.825084	0.863155	1
BOYAULT_LIVER_CANCER_SUBCLASS_G1_UP	0.825053	0.862411	1
PID_PI3K_PLC_TRK_PATHWAY	0.821723	0.86734	1
DAZARD_RESPONSE_TO_UV_SCC_UP	0.820219	0.869121	1
REACTOME_APOPTOSIS	0.815496	0.876436	1
REACTOME_NEGATIVE_REGULATION_OF_NOTCH4_SIGNALING	0.814671	0.877007	1
REACTOME_DNA_DAMAGE_BYPASS	0.814311	0.876827	1
MALONEY_RESPONSE_TO_17AAG_UP	0.812202	0.879618	1
MULLIGHAN_NPM1_SIGNATURE_3_DN	0.810714	0.881473	1
REACTOME_OXIDATIVE_STRESS_INDUCED_SENESCENCE	0.810336	0.88131	1
KIM_TIAL1_TARGETS	0.808304	0.883841	1
REACTOME_NEGATIVE_EPIGENETIC_REGULATION_OF_RRNA_EXPRESSION	0.807467	0.884382	1
REACTOME_DISORDERS_OF_TRANSMEMBRANE_TRANSPORTERS	0.806202	0.885695	1
REACTOME_REGULATION_OF_TP53_ACTIVITY_THROUGH_ACETYLATION	0.805653	0.885791	1
HOLLEMAN_PREDNISOLONE_RESISTANCE_B_ALL_UP	0.804952	0.886117	1
GU_PDEF_TARGETS_UP	0.803801	0.887168	1
QI_HYPOXIA_TARGETS_OF_HIF1A_AND_FOXA2	0.803563	0.886769	1
DEBIASI_APOPTOSIS_BY_REOVIRUS_INFECTION_DN	0.803067	0.886792	1
WP_NEUROGENESIS_REGULATION_IN_THE_OLFACTORY_EPITHELIUM	0.802433	0.887033	1
TIEN_INTESTINE_PROBIOTICS_2HR_UP	0.802287	0.886464	1
REACTOME_DEFECTIVE_CFTR_CAUSES_CYSTIC_FIBROSIS	0.801718	0.886594	1
GOTZMANN_EPITHELIAL_TO_MESENCHYMAL_TRANSITION_DN	0.801701	0.885826	1
DELASERNA_MYOD_TARGETS_DN	0.801401	0.885514	1
NABA_ECM_AFFILIATED	0.798214	0.889896	1
CHANDRAN_METASTASIS_UP	0.793956	0.895826	1
WP_NCRNAS_INVOLVED_IN_WNT_SIGNALING_IN_HEPATOCELLULAR_CARCINOMA	0.793375	0.895936	1
BALDWIN_PRKCI_TARGETS_UP	0.792752	0.896085	1
HALLMARK_MITOTIC_SPINDLE	0.792745	0.895288	1
VISALA_RESPONSE_TO_HEAT_SHOCK_AND_AGING_DN	0.789362	0.899616	1
REACTOME_ABC_TRANSPORTER_DISORDERS	0.78922	0.898999	1
WANG_SMARCE1_TARGETS_DN	0.788246	0.899636	1
REACTOME_DEGRADATION_OF_BETA_CATENIN_BY_THE_DESTRUCTION_COMPLEX	0.787824	0.899482	1
CHARAFE_BREAST_CANCER_LUMINAL_VS_MESENCHYMAL_UP	0.787475	0.899208	1
PID_AJDISS_2PATHWAY	0.78597	0.900605	1
KYNG_DNA_DAMAGE_DN	0.784919	0.901415	1
MATZUK_SPERMATOZOA	0.783978	0.902064	1
REACTOME_METABOLISM_OF_VITAMINS_AND_COFACTORS	0.78095	0.905807	1
KHABIROVA_NUTM1_ALL	0.780381	0.905819	1
MILI_PSEUDOPODIA	0.779055	0.906999	1
BENITEZ_GBM_PROTEASOME_INHIBITION_RESPONSE	0.777631	0.908229	1
JIANG_AGING_HYPOTHALAMUS_DN	0.77558	0.910323	1
ZHAN_VARIABLE_EARLY_DIFFERENTIATION_GENES_DN	0.775508	0.909612	1
ACEVEDO_LIVER_CANCER_WITH_H3K27ME3_DN	0.773912	0.911097	1
RAO_BOUND_BY_SALL4_ISOFORM_B	0.773647	0.910678	1
REACTOME_HEDGEHOG_LIGAND_BIOGENESIS	0.773054	0.910736	1
PID_ER_NONGENOMIC_PATHWAY	0.768002	0.917069	1
HAHTOLA_CTCL_CUTANEOUS	0.767975	0.91629	1
WP_NONSMALL_CELL_LUNG_CANCER	0.765391	0.919039	1
MATZUK_SPERMATOCYTE	0.764297	0.919771	1
WP_P38_MAPK_SIGNALING_PATHWAY	0.763803	0.919632	1
GINESTIER_BREAST_CANCER_20Q13_AMPLIFICATION_DN	0.763562	0.919181	1
REACTOME_ACTIVATION_OF_ANTERIOR_HOX_GENES_IN_HINDBRAIN_DEVELOPMENT_DURING_EARLY_EMBRYOGENESIS	0.763259	0.918768	1
GENTILE_UV_RESPONSE_CLUSTER_D4	0.761509	0.920367	1
REACTOME_RNA_POLYMERASE_II_TRANSCRIBES_SNRNA_GENES	0.761494	0.919572	1
PRAMOONJAGO_SOX4_TARGETS_DN	0.760865	0.919677	1
WP_ENDODERM_DIFFERENTIATION	0.760583	0.91926	1
REACTOME_TP53_REGULATES_TRANSCRIPTION_OF_DNA_REPAIR_GENES	0.75788	0.922041	1
REACTOME_RAB_GERANYLGERANYLATION	0.754262	0.926042	1
SHAFFER_IRF4_TARGETS_IN_MYELOMA_VS_MATURE_B_LYMPHOCYTE	0.754152	0.92537	1
KEGG_PROGESTERONE_MEDIATED_OOCYTE_MATURATION	0.752017	0.927296	1
REACTOME_CYCLIN_A_CDK2_ASSOCIATED_EVENTS_AT_S_PHASE_ENTRY	0.749383	0.929904	1
BURTON_ADIPOGENESIS_11	0.747372	0.931609	1
MARTIN_INTERACT_WITH_HDAC	0.746653	0.931703	1
SCHAEFFER_PROSTATE_DEVELOPMENT_12HR_UP	0.743859	0.934443	1
REACTOME_REGULATION_OF_RAS_BY_GAPS	0.737613	0.941394	1
BIOCARTA_P38MAPK_PATHWAY	0.737556	0.940635	1
REACTOME_APC_CDC20_MEDIATED_DEGRADATION_OF_NEK2A	0.737531	0.939845	1
HALLMARK_CHOLESTEROL_HOMEOSTASIS	0.736571	0.940218	1
GEORGES_CELL_CYCLE_MIR192_TARGETS	0.734868	0.941388	1
CAFFAREL_RESPONSE_TO_THC_UP	0.733796	0.9418	1
REACTOME_CIRCADIAN_CLOCK	0.732689	0.942246	1
CHIARADONNA_NEOPLASTIC_TRANSFORMATION_CDC25_UP	0.73237	0.941826	1
KEGG_NOTCH_SIGNALING_PATHWAY	0.729975	0.943732	1
JIANG_HYPOXIA_CANCER	0.728327	0.944876	1
REACTOME_DEVELOPMENTAL_BIOLOGY	0.726615	0.945994	1
PID_ARF6_TRAFFICKING_PATHWAY	0.725126	0.946878	1
MAYBURD_RESPONSE_TO_L663536_DN	0.724696	0.946505	1
WANG_TARGETS_OF_MLL_CBP_FUSION_DN	0.724471	0.945942	1
REACTOME_TRANSCRIPTIONAL_REGULATION_BY_RUNX3	0.719924	0.950228	1
LEE_CALORIE_RESTRICTION_NEOCORTEX_DN	0.718897	0.950524	1
WP_NETRINUNC5B_SIGNALING_PATHWAY	0.714576	0.954363	1
KEGG_AMYOTROPHIC_LATERAL_SCLEROSIS_ALS	0.713146	0.955085	1
IVANOVA_HEMATOPOIESIS_INTERMEDIATE_PROGENITOR	0.710401	0.95713	1
PID_MTOR_4PATHWAY	0.709587	0.95715	1
CREIGHTON_AKT1_SIGNALING_VIA_MTOR_UP	0.704458	0.961552	1
REACTOME_ACTIVATION_OF_BAD_AND_TRANSLOCATION_TO_MITOCHONDRIA	0.704336	0.960866	1
REACTOME_G1_S_DNA_DAMAGE_CHECKPOINTS	0.702966	0.961434	1
LUI_THYROID_CANCER_CLUSTER_3	0.701731	0.961815	1
XU_GH1_AUTOCRINE_TARGETS_DN	0.701449	0.961286	1
QUINTENS_EMBRYONIC_BRAIN_RESPONSE_TO_IR	0.699078	0.962797	1
GRAESSMANN_RESPONSE_TO_MC_AND_SERUM_DEPRIVATION_DN	0.69844	0.96258	1
REACTOME_TCF_DEPENDENT_SIGNALING_IN_RESPONSE_TO_WNT	0.697184	0.962945	1
LEE_CALORIE_RESTRICTION_MUSCLE_DN	0.696785	0.96251	1
PID_PRL_SIGNALING_EVENTS_PATHWAY	0.693931	0.964398	1
SIG_PIP3_SIGNALING_IN_CARDIAC_MYOCTES	0.693552	0.963912	1
REACTOME_STABILIZATION_OF_P53	0.692196	0.964416	1
HOLLEMAN_PREDNISOLONE_RESISTANCE_ALL_UP	0.69091	0.964812	1
BLANCO_MELO_BRONCHIAL_EPITHELIAL_CELLS_INFLUENZA_A_INFECTION_DN	0.68833	0.966347	1
REACTOME_FORMATION_OF_INCISION_COMPLEX_IN_GG_NER	0.686275	0.967367	1
RAY_TUMORIGENESIS_BY_ERBB2_CDC25A_UP	0.684539	0.96808	1
REACTOME_REGULATION_OF_RUNX2_EXPRESSION_AND_ACTIVITY	0.683275	0.968402	1
REACTOME_REGULATION_OF_MRNA_STABILITY_BY_PROTEINS_THAT_BIND_AU_RICH_ELEMENTS	0.678629	0.971606	1
BROWNE_HCMV_INFECTION_16HR_DN	0.677139	0.972072	1
TAYLOR_METHYLATED_IN_ACUTE_LYMPHOBLASTIC_LEUKEMIA	0.676843	0.971504	1
REACTOME_SIGNALING_BY_NOTCH1_PEST_DOMAIN_MUTANTS_IN_CANCER	0.674093	0.973004	1
MILI_PSEUDOPODIA_HAPTOTAXIS_UP	0.671467	0.974382	1
NIKOLSKY_BREAST_CANCER_16Q24_AMPLICON	0.670379	0.974348	1
POMEROY_MEDULLOBLASTOMA_DESMOPLASIC_VS_CLASSIC_DN	0.666991	0.976253	1
TIMOFEEVA_GROWTH_STRESS_VIA_STAT1_DN	0.664079	0.977738	1
MARTORIATI_MDM4_TARGETS_FETAL_LIVER_DN	0.663648	0.977242	1
GAZDA_DIAMOND_BLACKFAN_ANEMIA_MYELOID_DN	0.66352	0.976512	1
GAUSSMANN_MLL_AF4_FUSION_TARGETS_G_UP	0.662463	0.976485	1
REACTOME_PROGRAMMED_CELL_DEATH	0.661877	0.976106	1
STEIN_ESRRA_TARGETS_DN	0.660755	0.976167	1
REACTOME_HATS_ACETYLATE_HISTONES	0.659452	0.976297	1
GINESTIER_BREAST_CANCER_ZNF217_AMPLIFIED_UP	0.659144	0.9757	1
REACTOME_INTERLEUKIN_1_SIGNALING	0.654924	0.977931	1
REACTOME_MAPK6_MAPK4_SIGNALING	0.647928	0.98197	1
KEGG_MTOR_SIGNALING_PATHWAY	0.647686	0.981324	1
BLANCO_MELO_INFLUENZA_A_INFECTION_A594_CELLS_DN	0.646113	0.98161	1
REACTOME_PRE_NOTCH_EXPRESSION_AND_PROCESSING	0.644662	0.981756	1
SEIDEN_ONCOGENESIS_BY_MET	0.642426	0.982389	1
HOLLEMAN_ASPARAGINASE_RESISTANCE_ALL_UP	0.640864	0.982574	1
WP_STEROL_REGULATORY_ELEMENTBINDING_PROTEINS_SREBP_SIGNALING	0.639371	0.982654	1
KHABIROVA_KMT2A_ALL	0.637819	0.982827	1
ELVIDGE_HYPOXIA_DN	0.637163	0.982436	1
WP_RAC1PAK1P38MMP2_PATHWAY	0.636863	0.981827	1
KIM_BCRABL_PROB1_ALL	0.636831	0.981233	1
ABE_INNER_EAR	0.636829	0.98104	1
REACTOME_SIGNALING_BY_FGFR	0.634614	0.981537	1
GINESTIER_BREAST_CANCER_20Q13_AMPLIFICATION_UP	0.634501	0.980794	1
PID_RAC1_REG_PATHWAY	0.634434	0.980027	1
MILI_PSEUDOPODIA_CHEMOTAXIS_UP	0.633596	0.979703	1
VANDESLUIS_COMMD1_TARGETS_GROUP_3_UP	0.631196	0.980334	1
REACTOME_SIGNALING_BY_ALK	0.629688	0.980383	1
REACTOME_MTOR_SIGNALLING	0.623342	0.983225	1
WP_EPITHELIAL_TO_MESENCHYMAL_TRANSITION_IN_COLORECTAL_CANCER	0.621028	0.983734	1
WP_CHROMOSOMAL_AND_MICROSATELLITE_INSTABILITY_IN_COLORECTAL_CANCER	0.619617	0.983681	1
IVANOVA_HEMATOPOIESIS_STEM_CELL_LONG_TERM	0.619004	0.983196	1
WP_COPPER_HOMEOSTASIS	0.618981	0.9824	1
KEGG_COLORECTAL_CANCER	0.618961	0.981607	1
WP_INITIATION_OF_TRANSCRIPTION_AND_TRANSLATION_ELONGATION_AT_THE_HIV1_LTR	0.616842	0.981975	1
REACTOME_SIGNALING_BY_NOTCH3	0.614371	0.982493	1
REACTOME_MAPK_TARGETS_NUCLEAR_EVENTS_MEDIATED_BY_MAP_KINASES	0.610631	0.983622	1
REACTOME_MTORC1_MEDIATED_SIGNALLING	0.609761	0.983252	1
YAO_TEMPORAL_RESPONSE_TO_PROGESTERONE_CLUSTER_7	0.6093	0.982687	1
REACTOME_PCP_CE_PATHWAY	0.608728	0.982177	1
REACTOME_REGULATION_OF_TP53_ACTIVITY	0.606332	0.982552	1
REACTOME_PEROXISOMAL_PROTEIN_IMPORT	0.602479	0.983619	1
BROWNE_HCMV_INFECTION_20HR_UP	0.602237	0.982921	1
THUM_SYSTOLIC_HEART_FAILURE_DN	0.601815	0.982313	1
REACTOME_TRANSLATION_OF_SARS_COV_2_STRUCTURAL_PROTEINS	0.593742	0.985147	1
PID_CERAMIDE_PATHWAY	0.585752	0.987736	1
REACTOME_LATE_SARS_COV_2_INFECTION_EVENTS	0.584665	0.987375	1
REACTOME_UCH_PROTEINASES	0.580616	0.988143	1
REACTOME_UB_SPECIFIC_PROCESSING_PROTEASES	0.575778	0.989182	1
REACTOME_NOTCH1_INTRACELLULAR_DOMAIN_REGULATES_TRANSCRIPTION	0.566318	0.991834	1
LANDIS_ERBB2_BREAST_PRENEOPLASTIC_DN	0.556335	0.994222	1
REACTOME_SYNTHESIS_OF_ACTIVE_UBIQUITIN_ROLES_OF_E1_AND_E2_ENZYMES	0.548975	0.995512	1
DING_LUNG_CANCER_EXPRESSION_BY_COPY_NUMBER	0.548948	0.994716	1
REACTOME_B_WICH_COMPLEX_POSITIVELY_REGULATES_RRNA_EXPRESSION	0.547538	0.994335	1
WHITESIDE_CISPLATIN_RESISTANCE_DN	0.541793	0.995029	1
RAO_BOUND_BY_SALL4_ISOFORM_A	0.541172	0.994393	1
HIRABAYASHI_TCF_ZNF384_ALL_DOWN	0.53693	0.994648	1
PID_P53_REGULATION_PATHWAY	0.511169	0.999482	1
REACTOME_SIGNALING_BY_NOTCH1	0.509529	0.998986	1
REACTOME_FGFR1_MUTANT_RECEPTOR_ACTIVATION	0.509354	0.998234	1
REACTOME_SIGNALING_BY_FGFR1_IN_DISEASE	0.509001	0.997495	1
PID_P75_NTR_PATHWAY	0.504702	0.997495	1
REACTOME_SIGNALING_BY_CYTOSOLIC_FGFR1_FUSION_MUTANTS	0.501227	0.997263	1
YAO_TEMPORAL_RESPONSE_TO_PROGESTERONE_CLUSTER_2	0.499939	0.996659	1
WP_GENETIC_CAUSES_OF_PORTOSINUSOIDAL_VASCULAR_DISEASE	0.49624	0.996435	1
SESTO_RESPONSE_TO_UV_C8	0.49571	0.995701	1
REACTOME_REGULATION_OF_TP53_ACTIVITY_THROUGH_PHOSPHORYLATION	0.491133	0.995561	1
BERNARD_PPAPDC1B_TARGETS_UP	0.486714	0.995369	1
APRELIKOVA_BRCA1_TARGETS	0.460102	0.997472	1
KEGG_WNT_SIGNALING_PATHWAY	0.400172	0.999875	1
LEE_AGING_MUSCLE_UP	0.393379	0.999248	1
GUTIERREZ_MULTIPLE_MYELOMA_UP	-0.33938	0.99986	1
REACTOME_PLASMA_LIPOPROTEIN_ASSEMBLY_REMODELING_AND_CLEARANCE	-0.406818	0.998993	1
REACTOME_PLASMA_LIPOPROTEIN_CLEARANCE	-0.409793	0.999532	1
SHEN_SMARCA2_TARGETS_UP	-0.422749	0.999483	1
NOUZOVA_TRETINOIN_AND_H4_ACETYLATION	-0.423679	1	1
REACTOME_DEUBIQUITINATION	-0.423816	1	1
WP_COHESIN_COMPLEX_CORNELIA_DE_LANGE_SYNDROME	-0.448374	0.999546	1
WP_VASOPRESSINREGULATED_WATER_REABSORPTION	-0.456519	0.999393	1
KEGG_VASOPRESSIN_REGULATED_WATER_REABSORPTION	-0.459258	0.999778	1
REACTOME_SARS_COV_1_ACTIVATES_MODULATES_INNATE_IMMUNE_RESPONSES	-0.465806	0.999637	1
IIZUKA_LIVER_CANCER_PROGRESSION_G1_G2_DN	-0.467153	1	1
REACTOME_DNA_DAMAGE_RECOGNITION_IN_GG_NER	-0.47176	1	1
REACTOME_CALNEXIN_CALRETICULIN_CYCLE	-0.476253	1	1
HIRABAYASHI_TCF_ZNF384_ALL_UP	-0.478014	1	1
REACTOME_N_GLYCAN_TRIMMING_IN_THE_ER_AND_CALNEXIN_CALRETICULIN_CYCLE	-0.489374	0.999597	1
BILD_CTNNB1_ONCOGENIC_SIGNATURE	-0.491879	0.999822	1
PID_PS1_PATHWAY	-0.501713	0.998624	1
HALLMARK_PROTEIN_SECRETION	-0.511583	0.99726	1
KIM_WT1_TARGETS_DN	-0.513131	0.997595	1
REACTOME_REGULATION_OF_RUNX3_EXPRESSION_AND_ACTIVITY	-0.517099	0.997351	1
REACTOME_TRANSLATION_OF_SARS_COV_1_STRUCTURAL_PROTEINS	-0.526618	0.995646	1
REACTOME_SIGNALING_BY_NOTCH	-0.528017	0.995956	1
WP_WNT_SIGNALING	-0.528065	0.996631	1
BOGNI_TREATMENT_RELATED_MYELOID_LEUKEMIA_UP	-0.531358	0.996484	1
IKEDA_MIR1_TARGETS_UP	-0.53361	0.996553	1
REACTOME_INTRACELLULAR_SIGNALING_BY_SECOND_MESSENGERS	-0.536511	0.996434	1
REACTOME_CLEC7A_DECTIN_1_SIGNALING	-0.54371	0.994972	1
REACTOME_G2_M_DNA_DAMAGE_CHECKPOINT	-0.555353	0.991846	1
REACTOME_INTERLEUKIN_17_SIGNALING	-0.5555	0.992475	1
REACTOME_CYTOSOLIC_SENSORS_OF_PATHOGEN_ASSOCIATED_DNA	-0.559533	0.991749	1
BYSTRYKH_HEMATOPOIESIS_STEM_CELL_AND_BRAIN_QTL_CIS	-0.559628	0.992409	1
REACTOME_INTERLEUKIN_1_FAMILY_SIGNALING	-0.564201	0.991462	1
REACTOME_RHOJ_GTPASE_CYCLE	-0.570114	0.989922	1
BROWNE_HCMV_INFECTION_24HR_UP	-0.578358	0.987222	1
DE_YY1_TARGETS_DN	-0.585303	0.984932	1
MORI_SMALL_PRE_BII_LYMPHOCYTE_UP	-0.587506	0.984573	1
CHESLER_BRAIN_HIGHEST_EXPRESSION	-0.588849	0.984629	1
TIEN_INTESTINE_PROBIOTICS_2HR_DN	-0.595071	0.982336	1
FOSTER_KDM1A_TARGETS_DN	-0.59689	0.982198	1
REACTOME_SMAD2_SMAD3_SMAD4_HETEROTRIMER_REGULATES_TRANSCRIPTION	-0.603265	0.979647	1
TONG_INTERACT_WITH_PTTG1	-0.604196	0.979852	1
REACTOME_NUCLEAR_EVENTS_STIMULATED_BY_ALK_SIGNALING_IN_CANCER	-0.608956	0.978025	1
WP_OVERLAP_BETWEEN_SIGNAL_TRANSDUCTION_PATHWAYS_CONTRIBUTING_TO_LMNA_LAMINOPATHIES	-0.608975	0.978703	1
ZALIOVA_ZNF384F_ALL	-0.610137	0.978767	1
WP_3Q29_COPY_NUMBER_VARIATION_SYNDROME	-0.611027	0.978946	1
WP_FRAGILE_X_SYNDROME	-0.612155	0.97899	1
REACTOME_PROTEIN_UBIQUITINATION	-0.613864	0.978705	1
SA_B_CELL_RECEPTOR_COMPLEXES	-0.613917	0.979367	1
REACTOME_SIGNALING_BY_TGF_BETA_RECEPTOR_COMPLEX	-0.618419	0.977278	1
BARRIER_CANCER_RELAPSE_NORMAL_SAMPLE_DN	-0.620281	0.976818	1
REACTOME_SIGNALING_BY_TGFB_FAMILY_MEMBERS	-0.622097	0.976418	1
PID_AVB3_OPN_PATHWAY	-0.622433	0.976902	1
PID_HEDGEHOG_GLI_PATHWAY	-0.623373	0.97701	1
GARGALOVIC_RESPONSE_TO_OXIDIZED_PHOSPHOLIPIDS_BLUE_UP	-0.62622	0.975858	1
REACTOME_TNFR2_NON_CANONICAL_NF_KB_PATHWAY	-0.630062	0.974062	1
NIKOLSKY_BREAST_CANCER_11Q12_Q14_AMPLICON	-0.631661	0.973689	1
HADDAD_T_LYMPHOCYTE_AND_NK_PROGENITOR_UP	-0.638531	0.969718	1
KEGG_CALCIUM_SIGNALING_PATHWAY	-0.641979	0.967922	1
REACTOME_TRANSCRIPTIONAL_REGULATION_BY_MECP2	-0.643752	0.967242	1
REACTOME_RAB_REGULATION_OF_TRAFFICKING	-0.644036	0.96773	1
KEGG_OOCYTE_MEIOSIS	-0.645702	0.967189	1
REACTOME_SIGNALING_BY_PTK6	-0.647614	0.966446	1
ACEVEDO_LIVER_TUMOR_VS_NORMAL_ADJACENT_TISSUE_DN	-0.648871	0.966172	1
MOREAUX_B_LYMPHOCYTE_MATURATION_BY_TACI_UP	-0.649034	0.966749	1
IBRAHIM_NRF2_DOWN	-0.649758	0.966893	1
REACTOME_BETA_CATENIN_INDEPENDENT_WNT_SIGNALING	-0.654509	0.963917	1
WP_MITOCHONDRIAL_COMPLEX_IV_ASSEMBLY	-0.65452	0.964597	1
REACTOME_RHOG_GTPASE_CYCLE	-0.655602	0.964459	1
WP_DNA_DAMAGE_RESPONSE_ONLY_ATM_DEPENDENT	-0.656366	0.964534	1
WP_EGFR_TYROSINE_KINASE_INHIBITOR_RESISTANCE	-0.658554	0.963487	1
MONTEFIORI_BCL11B_UP	-0.65857	0.964161	1
RODWELL_AGING_KIDNEY_NO_BLOOD_UP	-0.660369	0.963346	1
REACTOME_NERVOUS_SYSTEM_DEVELOPMENT	-0.662833	0.961998	1
KYNG_DNA_DAMAGE_BY_4NQO_OR_UV	-0.66321	0.962383	1
MCCLUNG_COCAIN_REWARD_4WK	-0.665327	0.961297	1
CHENG_RESPONSE_TO_NICKEL_ACETATE	-0.665479	0.961843	1
BROWNE_HCMV_INFECTION_18HR_UP	-0.666957	0.961289	1
REACTOME_GLYCEROPHOSPHOLIPID_BIOSYNTHESIS	-0.669376	0.959812	1
IWANAGA_CARCINOGENESIS_BY_KRAS_UP	-0.673268	0.957014	1
REACTOME_TRANSCRIPTIONAL_ACTIVITY_OF_SMAD2_SMAD3_SMAD4_HETEROTRIMER	-0.674173	0.956886	1
REACTOME_DOWNSTREAM_SIGNALING_EVENTS_OF_B_CELL_RECEPTOR_BCR	-0.675305	0.95657	1
REACTOME_TRANSCRIPTIONAL_ACTIVATION_OF_MITOCHONDRIAL_BIOGENESIS	-0.675925	0.956662	1
WP_WNT_SIGNALING_PATHWAY_AND_PLURIPOTENCY	-0.678473	0.955073	1
DACOSTA_UV_RESPONSE_VIA_ERCC3_COMMON_DN	-0.680666	0.953739	1
KEGG_ERBB_SIGNALING_PATHWAY	-0.68186	0.953331	1
ROESSLER_LIVER_CANCER_METASTASIS_DN	-0.682906	0.953052	1
PID_A6B1_A6B4_INTEGRIN_PATHWAY	-0.686898	0.949877	1
DELASERNA_MYOD_TARGETS_UP	-0.687954	0.949585	1
REACTOME_PROCESSING_OF_DNA_DOUBLE_STRAND_BREAK_ENDS	-0.688758	0.949462	1
TIEN_INTESTINE_PROBIOTICS_24HR_DN	-0.695335	0.943559	1
CARD_MIR302A_TARGETS	-0.695506	0.944065	1
REACTOME_RHO_GTPASES_ACTIVATE_PKNS	-0.69629	0.943944	1
WP_JOUBERT_SYNDROME	-0.697128	0.943739	1
PID_P53_DOWNSTREAM_PATHWAY	-0.698598	0.942976	1
REACTOME_SIGNALING_BY_FGFR4	-0.701041	0.941153	1
HAHTOLA_MYCOSIS_FUNGOIDES_CD4_UP	-0.701509	0.941366	1
WP_EXERCISEINDUCED_CIRCADIAN_REGULATION	-0.703911	0.939428	1
GENTILE_RESPONSE_CLUSTER_D3	-0.710596	0.9329	1
REACTOME_SIGNALING_BY_FGFR3	-0.71163	0.932441	1
PID_P38_MK2_PATHWAY	-0.713911	0.930564	1
PID_AVB3_INTEGRIN_PATHWAY	-0.714805	0.93024	1
PID_NFAT_3PATHWAY	-0.715177	0.930504	1
REACTOME_SIGNALING_BY_FGFR1	-0.715837	0.930438	1
HOFMANN_CELL_LYMPHOMA_UP	-0.715884	0.931067	1
WP_2Q13_COPY_NUMBER_VARIATION_SYNDROME	-0.717953	0.929376	1
SUNG_METASTASIS_STROMA_UP	-0.718036	0.929966	1
WP_AMYOTROPHIC_LATERAL_SCLEROSIS_ALS	-0.719355	0.929109	1
WP_HIPPO_SIGNALING_REGULATION_PATHWAYS	-0.719686	0.929424	1
HOFFMANN_IMMATURE_TO_MATURE_B_LYMPHOCYTE_UP	-0.724174	0.924809	1
PID_FAS_PATHWAY	-0.727093	0.92203	1
AMIT_EGF_RESPONSE_480_HELA	-0.727798	0.921851	1
REACTOME_SIGNALING_BY_WNT	-0.727858	0.922454	1
WP_EGFEGFR_SIGNALING_PATHWAY	-0.728459	0.922393	1
WP_TROP2_REGULATORY_SIGNALING	-0.72849	0.923046	1
SENESE_HDAC1_TARGETS_DN	-0.730728	0.921009	1
INGRAM_SHH_TARGETS_DN	-0.73108	0.921245	1
REACTOME_TGF_BETA_RECEPTOR_SIGNALING_ACTIVATES_SMADS	-0.731315	0.921611	1
KEGG_ADHERENS_JUNCTION	-0.731396	0.922194	1
WHITFIELD_CELL_CYCLE_G2_M	-0.731826	0.92235	1
WP_NOTCH_SIGNALING_PATHWAY	-0.732595	0.922131	1
KOKKINAKIS_METHIONINE_DEPRIVATION_48HR_UP	-0.733429	0.92174	1
PUIFFE_INVASION_INHIBITED_BY_ASCITES_DN	-0.733843	0.921903	1
REACTOME_RHOQ_GTPASE_CYCLE	-0.734833	0.921393	1
REACTOME_DOWNREGULATION_OF_TGF_BETA_RECEPTOR_SIGNALING	-0.735049	0.921814	1
REACTOME_TP53_REGULATES_TRANSCRIPTION_OF_CELL_DEATH_GENES	-0.735093	0.922445	1
OUILLETTE_CLL_13Q14_DELETION_UP	-0.73558	0.922494	1
KEGG_VIBRIO_CHOLERAE_INFECTION	-0.737065	0.921292	1
HALLMARK_BILE_ACID_METABOLISM	-0.737914	0.920944	1
SESTO_RESPONSE_TO_UV_C0	-0.739306	0.919845	1
LIM_MAMMARY_STEM_CELL_DN	-0.739756	0.919932	1
COULOUARN_TEMPORAL_TGFB1_SIGNATURE_DN	-0.739871	0.920473	1
WP_SPINAL_CORD_INJURY	-0.7402	0.920735	1
AMIT_EGF_RESPONSE_60_HELA	-0.740306	0.921291	1
HASLINGER_B_CLL_WITH_CHROMOSOME_12_TRISOMY	-0.742009	0.919752	1
SAFFORD_T_LYMPHOCYTE_ANERGY	-0.743333	0.918734	1
KOKKINAKIS_METHIONINE_DEPRIVATION_96HR_DN	-0.743736	0.918893	1
BIOCARTA_GLEEVEC_PATHWAY	-0.745055	0.917865	1
REACTOME_INTEGRATION_OF_ENERGY_METABOLISM	-0.745532	0.917936	1
WP_LEPTIN_SIGNALING_PATHWAY	-0.745661	0.918447	1
DAZARD_RESPONSE_TO_UV_SCC_DN	-0.745678	0.919115	1
LASTOWSKA_NEUROBLASTOMA_COPY_NUMBER_DN	-0.748939	0.915362	1
REACTOME_RHOF_GTPASE_CYCLE	-0.749485	0.91531	1
WOOD_EBV_EBNA1_TARGETS_DN	-0.75178	0.912932	1
JIANG_VHL_TARGETS	-0.751943	0.913398	1
SHAFFER_IRF4_TARGETS_IN_ACTIVATED_DENDRITIC_CELL	-0.752034	0.913958	1
CHARAFE_BREAST_CANCER_LUMINAL_VS_BASAL_UP	-0.753161	0.913135	1
REACTOME_NUCLEAR_EVENTS_KINASE_AND_TRANSCRIPTION_FACTOR_ACTIVATION	-0.753272	0.913655	1
LU_EZH2_TARGETS_UP	-0.754639	0.91248	1
REACTOME_DISEASES_OF_SIGNAL_TRANSDUCTION_BY_GROWTH_FACTOR_RECEPTORS_AND_SECOND_MESSENGERS	-0.755512	0.911997	1
REACTOME_E3_UBIQUITIN_LIGASES_UBIQUITINATE_TARGET_PROTEINS	-0.755666	0.912453	1
PID_INSULIN_GLUCOSE_PATHWAY	-0.758759	0.9088	1
WP_ENVELOPE_PROTEINS_AND_THEIR_POTENTIAL_ROLES_IN_EDMD_PHYSIOPATHOLOGY	-0.760916	0.906476	1
ZAMORA_NOS2_TARGETS_DN	-0.761157	0.906852	1
WP_BRAINDERIVED_NEUROTROPHIC_FACTOR_BDNF_SIGNALING_PATHWAY	-0.764379	0.902812	1
HOLLEMAN_ASPARAGINASE_RESISTANCE_ALL_DN	-0.764503	0.903349	1
GAUSSMANN_MLL_AF4_FUSION_TARGETS_A_UP	-0.764762	0.903676	1
BARIS_THYROID_CANCER_DN	-0.764958	0.904079	1
DACOSTA_UV_RESPONSE_VIA_ERCC3_DN	-0.765321	0.904244	1
DARWICHE_SKIN_TUMOR_PROMOTER_DN	-0.7665	0.903262	1
YORDY_RECIPROCAL_REGULATION_BY_ETS1_AND_SP100_DN	-0.769364	0.899898	1
BROWNE_HCMV_INFECTION_4HR_UP	-0.770885	0.898312	1
CREIGHTON_ENDOCRINE_THERAPY_RESISTANCE_2	-0.770963	0.898884	1
MCCLUNG_DELTA_FOSB_TARGETS_8WK	-0.772254	0.897659	1
REACTOME_AUTOPHAGY	-0.774333	0.895177	1
PID_BETA_CATENIN_NUC_PATHWAY	-0.777342	0.891396	1
REACTOME_GOLGI_ASSOCIATED_VESICLE_BIOGENESIS	-0.778142	0.890908	1
STARK_PREFRONTAL_CORTEX_22Q11_DELETION_UP	-0.781187	0.886936	1
QI_HYPOXIA	-0.78211	0.886246	1
WP_HEPATITIS_C_AND_HEPATOCELLULAR_CARCINOMA	-0.783457	0.884779	1
SHETH_LIVER_CANCER_VS_TXNIP_LOSS_PAM5	-0.786079	0.881308	1
REACTOME_HIV_INFECTION	-0.786251	0.881712	1
WP_CORTICOTROPINRELEASING_HORMONE_SIGNALING_PATHWAY	-0.786534	0.881941	1
DARWICHE_SQUAMOUS_CELL_CARCINOMA_DN	-0.787302	0.881428	1
REACTOME_NEUROTRANSMITTER_RECEPTORS_AND_POSTSYNAPTIC_SIGNAL_TRANSMISSION	-0.788289	0.880569	1
SHETH_LIVER_CANCER_VS_TXNIP_LOSS_PAM2	-0.793705	0.87293	1
KUMAR_PATHOGEN_LOAD_BY_MACROPHAGES	-0.794866	0.871727	1
WP_ARYL_HYDROCARBON_RECEPTOR_PATHWAY_WP2873	-0.795424	0.871473	1
BROWNE_HCMV_INFECTION_10HR_DN	-0.79726	0.869166	1
DACOSTA_UV_RESPONSE_VIA_ERCC3_TTD_UP	-0.797457	0.869543	1
REACTOME_TRANSPORT_OF_SMALL_MOLECULES	-0.798155	0.869092	1
REACTOME_DNA_DOUBLE_STRAND_BREAK_RESPONSE	-0.799306	0.867893	1
SHAFFER_IRF4_TARGETS_IN_PLASMA_CELL_VS_MATURE_B_LYMPHOCYTE	-0.800206	0.867123	1
VIETOR_IFRD1_TARGETS	-0.803856	0.861776	1
HAMAI_APOPTOSIS_VIA_TRAIL_UP	-0.805062	0.860463	1
WP_CARDIAC_HYPERTROPHIC_RESPONSE	-0.805725	0.860064	1
KEGG_INSULIN_SIGNALING_PATHWAY	-0.805849	0.860551	1
VERHAAK_GLIOBLASTOMA_NEURAL	-0.807238	0.858961	1
LOCKWOOD_AMPLIFIED_IN_LUNG_CANCER	-0.808477	0.857565	1
PURBEY_TARGETS_OF_CTBP1_NOT_SATB1_UP	-0.810838	0.854378	1
ACEVEDO_LIVER_CANCER_DN	-0.812529	0.852226	1
BURTON_ADIPOGENESIS_PEAK_AT_8HR	-0.812675	0.852628	1
REACTOME_DOWNREGULATION_OF_ERBB2_SIGNALING	-0.813004	0.852726	1
JOHNSTONE_PARVB_TARGETS_1_DN	-0.813264	0.852972	1
LUI_TARGETS_OF_PAX8_PPARG_FUSION	-0.813857	0.852611	1
REACTOME_G_PROTEIN_MEDIATED_EVENTS	-0.814887	0.851499	1
FAELT_B_CLL_WITH_VH_REARRANGEMENTS_UP	-0.816073	0.85015	1
HU_GENOTOXIN_ACTION_DIRECT_VS_INDIRECT_4HR	-0.816759	0.84963	1
WP_FERROPTOSIS	-0.816951	0.849987	1
FONTAINE_PAPILLARY_THYROID_CARCINOMA_UP	-0.817499	0.849741	1
KYNG_RESPONSE_TO_H2O2_VIA_ERCC6_DN	-0.81755	0.850324	1
KOKKINAKIS_METHIONINE_DEPRIVATION_48HR_DN	-0.818161	0.84998	1
GABRIELY_MIR21_TARGETS	-0.818557	0.849929	1
FAELT_B_CLL_WITH_VH3_21_DN	-0.818911	0.849975	1
REACTOME_TOLL_LIKE_RECEPTOR_TLR1_TLR2_CASCADE	-0.82008	0.84866	1
REACTOME_P75_NTR_RECEPTOR_MEDIATED_SIGNALLING	-0.821695	0.846577	1
BROWNE_HCMV_INFECTION_20HR_DN	-0.821843	0.847018	1
PID_MAPK_TRK_PATHWAY	-0.822508	0.84653	1
LEONARD_HYPOXIA	-0.824713	0.843422	1
SIMBULAN_UV_RESPONSE_IMMORTALIZED_DN	-0.825326	0.843	1
PELLICCIOTTA_HDAC_IN_ANTIGEN_PRESENTATION_UP	-0.827419	0.840049	1
HEIDENBLAD_AMPLICON_8Q24_DN	-0.828133	0.839529	1
ASTON_MAJOR_DEPRESSIVE_DISORDER_DN	-0.82851	0.839544	1
THILLAINADESAN_ZNF217_TARGETS_UP	-0.828952	0.83943	1
PID_RHOA_REG_PATHWAY	-0.829094	0.839844	1
BIOCARTA_RAS_PATHWAY	-0.829782	0.839271	1
WP_PHYSICOCHEMICAL_FEATURES_AND_TOXICITYASSOCIATED_PATHWAYS	-0.831361	0.837148	1
IVANOVA_HEMATOPOIESIS_STEM_CELL_AND_PROGENITOR	-0.833882	0.833299	1
REACTOME_MITOPHAGY	-0.834024	0.83372	1
HAHTOLA_SEZARY_SYNDROM_UP	-0.835589	0.831588	1
REACTOME_RESPONSE_OF_MTB_TO_PHAGOCYTOSIS	-0.836953	0.829883	1
WANG_CLIM2_TARGETS_DN	-0.837229	0.829992	1
TOOKER_GEMCITABINE_RESISTANCE_UP	-0.839104	0.827452	1
DURAND_STROMA_NS_UP	-0.839168	0.827993	1
KIM_WT1_TARGETS_12HR_UP	-0.840184	0.826811	1
KEGG_LONG_TERM_DEPRESSION	-0.841052	0.8259	1
KANG_IMMORTALIZED_BY_TERT_UP	-0.841497	0.825748	1
BIOCARTA_PPARA_PATHWAY	-0.841688	0.82608	1
TANAKA_METHYLATED_IN_ESOPHAGEAL_CARCINOMA	-0.844383	0.821803	1
REACTOME_INTRINSIC_PATHWAY_FOR_APOPTOSIS	-0.847017	0.817733	1
BURTON_ADIPOGENESIS_9	-0.84751	0.817448	1
REACTOME_INTERLEUKIN_12_FAMILY_SIGNALING	-0.847843	0.817487	1
LINDSTEDT_DENDRITIC_CELL_MATURATION_D	-0.848064	0.817741	1
GUILLAUMOND_KLF10_TARGETS_UP	-0.848329	0.817917	1
WATANABE_RECTAL_CANCER_RADIOTHERAPY_RESPONSIVE_DN	-0.848812	0.817711	1
MASSARWEH_TAMOXIFEN_RESISTANCE_DN	-0.85008	0.816089	1
SCIAN_INVERSED_TARGETS_OF_TP53_AND_TP73_DN	-0.851689	0.813836	1
CUI_GLUCOSE_DEPRIVATION	-0.852018	0.813898	1
KATSANOU_ELAVL1_TARGETS_DN	-0.852563	0.813591	1
JURIC_BCRABL_ALL	-0.85436	0.815497	1
RATTENBACHER_BOUND_BY_CELF1	-0.854407	0.810917	1
KYNG_ENVIRONMENTAL_STRESS_RESPONSE_NOT_BY_4NQO_IN_WS	-0.855765	0.809057	1
CONCANNON_APOPTOSIS_BY_EPOXOMICIN_UP	-0.856908	0.80763	1
BLUM_RESPONSE_TO_SALIRASIB_UP	-0.857686	0.806886	1
CROMER_METASTASIS_UP	-0.857799	0.807374	1
REACTOME_SENSORY_PROCESSING_OF_SOUND_BY_OUTER_HAIR_CELLS_OF_THE_COCHLEA	-0.859582	0.804747	1
LEE_CALORIE_RESTRICTION_NEOCORTEX_UP	-0.859644	0.805281	1
RASHI_RESPONSE_TO_IONIZING_RADIATION_1	-0.860317	0.804645	1
PID_ENDOTHELIN_PATHWAY	-0.860834	0.804361	1
ZHOU_INFLAMMATORY_RESPONSE_LIVE_DN	-0.86205	0.802757	1
KEGG_PROTEIN_EXPORT	-0.862488	0.802545	1
SPIRA_SMOKERS_LUNG_CANCER_UP	-0.862927	0.802372	1
REACTOME_MYD88_INDEPENDENT_TLR4_CASCADE	-0.862972	0.802947	1
BYSTRYKH_HEMATOPOIESIS_STEM_CELL_QTL_TRANS	-0.86804	0.794075	1
CHANDRAN_METASTASIS_TOP50_DN	-0.869173	0.792642	1
AMIT_EGF_RESPONSE_120_HELA	-0.869802	0.792076	1
MULLIGHAN_NPM1_MUTATED_SIGNATURE_2_UP	-0.870435	0.791477	1
KOYAMA_SEMA3B_TARGETS_UP	-0.871427	0.790266	1
LIU_SOX4_TARGETS_UP	-0.87152	0.790731	1
AMIT_EGF_RESPONSE_240_HELA	-0.873972	0.786767	1
HALLMARK_HEME_METABOLISM	-0.876061	0.783501	1
GOZGIT_ESR1_TARGETS_UP	-0.877657	0.781188	1
WP_2Q112_COPY_NUMBER_VARIATION_SYNDROME	-0.880245	0.776828	1
LE_EGR2_TARGETS_DN	-0.880744	0.77652	1
BYSTROEM_CORRELATED_WITH_IL5_DN	-0.882612	0.773705	1
REACTOME_SARS_COV_INFECTIONS	-0.88359	0.772511	1
REACTOME_RHOU_GTPASE_CYCLE	-0.884495	0.771469	1
REACTOME_CELL_DEATH_SIGNALLING_VIA_NRAGE_NRIF_AND_NADE	-0.884888	0.771376	1
WANG_MLL_TARGETS	-0.88552	0.770836	1
WP_VEGFAVEGFR2_SIGNALING	-0.88559	0.771349	1
SWEET_KRAS_TARGETS_DN	-0.886378	0.770479	1
REACTOME_REGULATION_OF_TP53_EXPRESSION_AND_DEGRADATION	-0.891951	0.760228	1
GRAHAM_CML_DIVIDING_VS_NORMAL_QUIESCENT_DN	-0.892777	0.759261	1
GOTTWEIN_TARGETS_OF_KSHV_MIR_K12_11	-0.893249	0.758974	1
BRUINS_UVC_RESPONSE_VIA_TP53_GROUP_C	-0.893812	0.758505	1
WEIGEL_OXIDATIVE_STRESS_BY_HNE_AND_TBH	-0.894014	0.758763	1
REACTOME_TAK1_DEPENDENT_IKK_AND_NF_KAPPA_B_ACTIVATION	-0.894243	0.758943	1
REACTOME_FLT3_SIGNALING	-0.895144	0.757839	1
SIG_INSULIN_RECEPTOR_PATHWAY_IN_CARDIAC_MYOCYTES	-0.895675	0.757508	1
RASHI_RESPONSE_TO_IONIZING_RADIATION_4	-0.898848	0.752115	1
BARRIER_COLON_CANCER_RECURRENCE_UP	-0.900262	0.750051	1
REACTOME_G_ALPHA_Q_SIGNALLING_EVENTS	-0.900724	0.749825	1
BAE_BRCA1_TARGETS_UP	-0.901132	0.749649	1
WP_ECTODERM_DIFFERENTIATION	-0.9013	0.74995	1
LUI_THYROID_CANCER_PAX8_PPARG_DN	-0.901547	0.750125	1
LIU_COMMON_CANCER_GENES	-0.901988	0.749911	1
REACTOME_INTERLEUKIN_7_SIGNALING	-0.902028	0.750477	1
ONDER_CDH1_TARGETS_1_DN	-0.903052	0.749153	1
MULLIGHAN_MLL_SIGNATURE_1_DN	-0.903265	0.749391	1
REACTOME_EPH_EPHRIN_MEDIATED_REPULSION_OF_CELLS	-0.90355	0.749458	1
MILI_PSEUDOPODIA_HAPTOTAXIS_DN	-0.904191	0.74884	1
DACOSTA_UV_RESPONSE_VIA_ERCC3_UP	-0.905372	0.74713	1
REACTOME_COPII_MEDIATED_VESICLE_TRANSPORT	-0.905653	0.74722	1
KEGG_TIGHT_JUNCTION	-0.90568	0.747791	1
PILON_KLF1_TARGETS_UP	-0.905888	0.748033	1
REACTOME_RHOD_GTPASE_CYCLE	-0.905923	0.74861	1
WANG_CISPLATIN_RESPONSE_AND_XPC_UP	-0.907063	0.747	1
KAAB_HEART_ATRIUM_VS_VENTRICLE_DN	-0.907341	0.747066	1
HA_BCL11B_TARGETS	-0.907409	0.747585	1
MULLIGHAN_NPM1_SIGNATURE_3_UP	-0.90937	0.74449	1
PEART_HDAC_PROLIFERATION_CLUSTER_DN	-0.909424	0.745024	1
ELVIDGE_HYPOXIA_BY_DMOG_DN	-0.910147	0.744226	1
PARENT_MTOR_SIGNALING_UP	-0.910175	0.744804	1
HUMMERICH_SKIN_CANCER_PROGRESSION_UP	-0.911228	0.743378	1
WANG_SMARCE1_TARGETS_UP	-0.91187	0.742752	1
REACTOME_PHOSPHOLIPID_METABOLISM	-0.913199	0.740699	1
REACTOME_TOLL_LIKE_RECEPTOR_9_TLR9_CASCADE	-0.914492	0.738835	1
GROSS_HYPOXIA_VIA_ELK3_AND_HIF1A_DN	-0.916664	0.7351	1
BIOCARTA_ERK_PATHWAY	-0.91733	0.734437	1
COULOUARN_TEMPORAL_TGFB1_SIGNATURE_UP	-0.920277	0.729261	1
CHIARADONNA_NEOPLASTIC_TRANSFORMATION_KRAS_CDC25_UP	-0.920326	0.729789	1
HALLMARK_TGF_BETA_SIGNALING	-0.92156	0.728017	1
ZHAN_V2_LATE_DIFFERENTIATION_GENES	-0.922039	0.727703	1
WP_NUCLEOTIDEBINDING_OLIGOMERIZATION_DOMAIN_NOD_PATHWAY	-0.92206	0.728286	1
LANDIS_ERBB2_BREAST_TUMORS_324_DN	-0.922746	0.727555	1
REACTOME_DOWNREGULATION_OF_SMAD2_3_SMAD4_TRANSCRIPTIONAL_ACTIVITY	-0.924156	0.725431	1
MOREIRA_RESPONSE_TO_TSA_UP	-0.924184	0.726005	1
RIZKI_TUMOR_INVASIVENESS_2D_DN	-0.924357	0.726294	1
TONKS_TARGETS_OF_RUNX1_RUNX1T1_FUSION_HSC_UP	-0.924403	0.726835	1
MONNIER_POSTRADIATION_TUMOR_ESCAPE_DN	-0.925679	0.725006	1
GAUSSMANN_MLL_AF4_FUSION_TARGETS_F_UP	-0.926274	0.724485	1
REACTOME_SIGNALING_BY_NTRKS	-0.926351	0.724961	1
LIN_APC_TARGETS	-0.927062	0.724204	1
CHIBA_RESPONSE_TO_TSA_UP	-0.928323	0.722338	1
RUTELLA_RESPONSE_TO_HGF_UP	-0.928926	0.721773	1
MIKKELSEN_NPC_ICP_WITH_H3K4ME3	-0.929069	0.722102	1
MCBRYAN_PUBERTAL_BREAST_5_6WK_UP	-0.929882	0.721126	1
REACTOME_HOST_INTERACTIONS_OF_HIV_FACTORS	-0.930522	0.720445	1
NEMETH_INFLAMMATORY_RESPONSE_LPS_DN	-0.931701	0.718785	1
WAMUNYOKOLI_OVARIAN_CANCER_GRADES_1_2_UP	-0.933372	0.716067	1
RIZKI_TUMOR_INVASIVENESS_3D_DN	-0.93525	0.712955	1
REACTOME_OPIOID_SIGNALLING	-0.935298	0.713502	1
SHEPARD_BMYB_MORPHOLINO_UP	-0.93548	0.713803	1
KAN_RESPONSE_TO_ARSENIC_TRIOXIDE	-0.9376	0.710207	1
UEDA_CENTRAL_CLOCK	-0.940606	0.70483	1
WP_PRION_DISEASE_PATHWAY	-0.940977	0.70475	1
KRIEG_KDM3A_TARGETS_NOT_HYPOXIA	-0.941878	0.703547	1
BLANCO_MELO_INFLUENZA_A_INFECTION_A594_CELLS_UP	-0.944313	0.699429	1
HAHTOLA_MYCOSIS_FUNGOIDES_SKIN_UP	-0.944476	0.699733	1
IWANAGA_CARCINOGENESIS_BY_KRAS_DN	-0.945853	0.697616	1
RUTELLA_RESPONSE_TO_CSF2RB_AND_IL4_UP	-0.945938	0.698081	1
SANA_TNF_SIGNALING_DN	-0.946194	0.698262	1
BROWNE_HCMV_INFECTION_48HR_UP	-0.946678	0.697966	1
PID_ECADHERIN_KERATINOCYTE_PATHWAY	-0.948694	0.694683	1
LINDGREN_BLADDER_CANCER_CLUSTER_1_DN	-0.949419	0.693864	1
BROWNE_HCMV_INFECTION_14HR_UP	-0.950116	0.693095	1
LEE_LIVER_CANCER_E2F1_UP	-0.950493	0.692957	1
MCBRYAN_PUBERTAL_BREAST_6_7WK_DN	-0.950602	0.693344	1
FLECHNER_PBL_KIDNEY_TRANSPLANT_REJECTED_VS_OK_DN	-0.952486	0.690267	1
SIG_REGULATION_OF_THE_ACTIN_CYTOSKELETON_BY_RHO_GTPASES	-0.954942	0.686021	1
LIANG_HEMATOPOIESIS_STEM_CELL_NUMBER_LARGE_VS_TINY_DN	-0.958104	0.680515	1
MEBARKI_HCC_PROGENITOR_WNT_UP	-0.960478	0.676485	1
HALLMARK_IL6_JAK_STAT3_SIGNALING	-0.960581	0.676897	1
KYNG_WERNER_SYNDROM_AND_NORMAL_AGING_DN	-0.962535	0.673729	1
RICKMAN_TUMOR_DIFFERENTIATED_MODERATELY_VS_POORLY_UP	-0.963061	0.6733	1
REACTOME_REGULATION_OF_INSULIN_SECRETION	-0.963387	0.673238	1
KEGG_TGF_BETA_SIGNALING_PATHWAY	-0.966472	0.667785	1
PHONG_TNF_RESPONSE_VIA_P38_COMPLETE	-0.967344	0.666705	1
GAVIN_FOXP3_TARGETS_CLUSTER_T4	-0.967515	0.666998	1
REACTOME_OVARIAN_TUMOR_DOMAIN_PROTEASES	-0.967524	0.667579	1
DELACROIX_RAR_TARGETS_UP	-0.968073	0.667114	1
DELACROIX_RARG_BOUND_MEF	-0.968726	0.666502	1
DAZARD_RESPONSE_TO_UV_NHEK_UP	-0.969051	0.666423	1
KENNY_CTNNB1_TARGETS_DN	-0.96939	0.666361	1
WP_NEURAL_CREST_CELL_MIGRATION_DURING_DEVELOPMENT	-0.969616	0.666519	1
BIOCARTA_FMLP_PATHWAY	-0.97144	0.663599	1
WP_NEURAL_CREST_CELL_MIGRATION_IN_CANCER	-0.972579	0.661956	1
MA_MYELOID_DIFFERENTIATION_UP	-0.973558	0.66068	1
YANG_BCL3_TARGETS_UP	-0.974719	0.65899	1
IKEDA_MIR133_TARGETS_UP	-0.975312	0.658435	1
SCHLESINGER_METHYLATED_DE_NOVO_IN_CANCER	-0.975715	0.658222	1
FOSTER_TOLERANT_MACROPHAGE_DN	-0.977102	0.656072	1
LANDIS_BREAST_CANCER_PROGRESSION_DN	-0.977156	0.656577	1
SHEDDEN_LUNG_CANCER_GOOD_SURVIVAL_A4	-0.977235	0.657019	1
JISON_SICKLE_CELL_DISEASE_UP	-0.977622	0.65688	1
REACTOME_LYSOSOME_VESICLE_BIOGENESIS	-0.97836	0.656004	1
LAU_APOPTOSIS_CDKN2A_UP	-0.979477	0.654356	1
KOYAMA_SEMA3B_TARGETS_DN	-0.980392	0.65316	1
KAAB_FAILED_HEART_VENTRICLE_DN	-0.98359	0.647582	1
MIYAGAWA_TARGETS_OF_EWSR1_ETS_FUSIONS_DN	-0.9839	0.647513	1
WP_NEURAL_CREST_DIFFERENTIATION	-0.984824	0.64637	1
REACTOME_RIPK1_MEDIATED_REGULATED_NECROSIS	-0.985492	0.645677	1
GENTILE_UV_HIGH_DOSE_DN	-0.986788	0.643777	1
CHESLER_BRAIN_QTL_CIS	-0.987675	0.642652	1
WP_UNFOLDED_PROTEIN_RESPONSE	-0.987768	0.643065	1
SMID_BREAST_CANCER_BASAL_DN	-0.988042	0.643152	1
BROWNE_HCMV_INFECTION_14HR_DN	-0.988923	0.642042	1
WP_INTEGRATED_CANCER_PATHWAY	-0.989181	0.642086	1
CHYLA_CBFA2T3_TARGETS_DN	-0.989308	0.642438	1
WP_APOPTOSISRELATED_NETWORK_DUE_TO_ALTERED_NOTCH3_IN_OVARIAN_CANCER	-0.990967	0.639895	1
PARK_APL_PATHOGENESIS_UP	-0.991446	0.63958	1
SENESE_HDAC1_TARGETS_UP	-0.991479	0.640103	1
CHOW_RASSF1_TARGETS_DN	-0.99346	0.636803	1
FLORIO_NEOCORTEX_BASAL_RADIAL_GLIA_DN	-0.994235	0.635921	1
FRIDMAN_SENESCENCE_UP	-0.995269	0.634513	1
WAKABAYASHI_ADIPOGENESIS_PPARG_RXRA_BOUND_36HR	-0.995982	0.63376	1
BROWNE_HCMV_INFECTION_16HR_UP	-0.99809	0.630292	1
CHENG_IMPRINTED_BY_ESTRADIOL	-0.999172	0.628772	1
BROWNE_HCMV_INFECTION_18HR_DN	-1.0005	0.626739	1
HOLLERN_EMT_BREAST_TUMOR_UP	-1.00054	0.627266	1
GAUSSMANN_MLL_AF4_FUSION_TARGETS_E_UP	-1.00072	0.627479	1
WATANABE_RECTAL_CANCER_RADIOTHERAPY_RESPONSIVE_UP	-1.00177	0.625972	1
CARRILLOREIXACH_HEPATOBLASTOMA_VS_NORMAL_DN	-1.00207	0.625935	1
WP_GASTRIN_SIGNALING_PATHWAY	-1.00292	0.624904	1
KIM_MYCN_AMPLIFICATION_TARGETS_DN	-1.00329	0.624759	1
REACTOME_RAC2_GTPASE_CYCLE	-1.00407	0.623818	1
STAMBOLSKY_TARGETS_OF_MUTATED_TP53_UP	-1.00452	0.623541	1
WOOD_EBV_EBNA1_TARGETS_UP	-1.00472	0.623727	1
REACTOME_MEMBRANE_TRAFFICKING	-1.00586	0.622132	1
WAMUNYOKOLI_OVARIAN_CANCER_LMP_DN	-1.00858	0.617532	1
BERENJENO_TRANSFORMED_BY_RHOA_DN	-1.01058	0.614321	1
DARWICHE_PAPILLOMA_RISK_LOW_DN	-1.01062	0.614819	1
BOYLAN_MULTIPLE_MYELOMA_C_CLUSTER_DN	-1.01153	0.613731	1
WANG_TARGETS_OF_MLL_CBP_FUSION_UP	-1.01345	0.610481	1
REACTOME_SARS_COV_2_INFECTION	-1.0155	0.607124	1
WANG_TUMOR_INVASIVENESS_DN	-1.01783	0.603335	1
ENK_UV_RESPONSE_KERATINOCYTE_UP	-1.01803	0.60352	1
KONDO_EZH2_TARGETS	-1.01943	0.601426	1
PID_ECADHERIN_NASCENT_AJ_PATHWAY	-1.0197	0.601419	1
SHETH_LIVER_CANCER_VS_TXNIP_LOSS_PAM4	-1.02096	0.599543	1
LEE_LIVER_CANCER_ACOX1_UP	-1.02239	0.597374	1
BROWNE_HCMV_INFECTION_12HR_UP	-1.02286	0.59702	1
LU_EZH2_TARGETS_DN	-1.02491	0.593766	1
LEE_LIVER_CANCER_MYC_E2F1_UP	-1.02985	0.584681	1
FISCHER_G2_M_CELL_CYCLE	-1.02989	0.585162	1
WP_HEPATITIS_B_INFECTION	-1.03081	0.58401	1
PARK_HSC_MARKERS	-1.03136	0.583537	1
REACTOME_INFLAMMASOMES	-1.03172	0.583404	1
PID_VEGFR1_2_PATHWAY	-1.03308	0.581418	1
REACTOME_DEATH_RECEPTOR_SIGNALING	-1.0347	0.578842	1
DARWICHE_PAPILLOMA_RISK_HIGH_DN	-1.03518	0.578459	1
POMEROY_MEDULLOBLASTOMA_PROGNOSIS_UP	-1.03654	0.576355	1
HU_GENOTOXIC_DAMAGE_24HR	-1.03665	0.576699	1
GAVIN_FOXP3_TARGETS_CLUSTER_T7	-1.03672	0.577132	1
FALVELLA_SMOKERS_WITH_LUNG_CANCER	-1.03728	0.576621	1
SENESE_HDAC2_TARGETS_UP	-1.03751	0.57676	1
ZHU_CMV_8_HR_DN	-1.03767	0.577011	1
REACTOME_RHOB_GTPASE_CYCLE	-1.03887	0.575287	1
REACTOME_INFECTIOUS_DISEASE	-1.04081	0.572087	1
TSENG_IRS1_TARGETS_DN	-1.04085	0.572547	1
WP_HEMATOPOIETIC_STEM_CELL_GENE_REGULATION_BY_GABP_ALPHABETA_COMPLEX	-1.04242	0.570212	1
SHIN_B_CELL_LYMPHOMA_CLUSTER_8	-1.04364	0.568437	1
SESTO_RESPONSE_TO_UV_C5	-1.0448	0.566855	1
KAYO_AGING_MUSCLE_UP	-1.04774	0.561939	1
MILI_PSEUDOPODIA_CHEMOTAXIS_DN	-1.04785	0.562261	1
CAVARD_LIVER_CANCER_MALIGNANT_VS_BENIGN	-1.04932	0.559984	1
SIG_BCR_SIGNALING_PATHWAY	-1.0495	0.560205	1
HERNANDEZ_MITOTIC_ARREST_BY_DOCETAXEL_2_UP	-1.04974	0.56026	1
JINESH_BLEBBISHIELD_VS_LIVE_CONTROL_UP	-1.05009	0.560175	1
BYSTRYKH_HEMATOPOIESIS_STEM_CELL_QTL_CIS	-1.05083	0.559339	1
KEGG_B_CELL_RECEPTOR_SIGNALING_PATHWAY	-1.05171	0.55828	1
AMUNDSON_RESPONSE_TO_ARSENITE	-1.05278	0.556687	1
TORCHIA_TARGETS_OF_EWSR1_FLI1_FUSION_UP	-1.05472	0.553631	1
WEIGEL_OXIDATIVE_STRESS_BY_TBH_AND_H2O2	-1.05625	0.551235	1
BONOME_OVARIAN_CANCER_SURVIVAL_OPTIMAL_DEBULKING	-1.05663	0.551031	1
CHUNG_BLISTER_CYTOTOXICITY_UP	-1.05665	0.551526	1
BIOCARTA_NFAT_PATHWAY	-1.0573	0.550795	1
DOANE_RESPONSE_TO_ANDROGEN_UP	-1.05734	0.551235	1
ZHANG_BREAST_CANCER_PROGENITORS_DN	-1.05831	0.54989	1
WINTER_HYPOXIA_METAGENE	-1.05911	0.548888	1
ZHU_CMV_24_HR_UP	-1.05912	0.549427	1
WP_MALIGNANT_PLEURAL_MESOTHELIOMA	-1.06082	0.546825	1
SPIELMAN_LYMPHOBLAST_EUROPEAN_VS_ASIAN_DN	-1.06109	0.546843	1
LENAOUR_DENDRITIC_CELL_MATURATION_UP	-1.06131	0.546944	1
REACTOME_REPRODUCTION	-1.06232	0.545581	1
KEGG_NEUROTROPHIN_SIGNALING_PATHWAY	-1.06301	0.54484	1
ONO_AML1_TARGETS_DN	-1.06387	0.543854	1
DELACROIX_RAR_BOUND_ES	-1.06477	0.54272	1
NIKOLSKY_BREAST_CANCER_20Q12_Q13_AMPLICON	-1.06512	0.542597	1
SENGUPTA_NASOPHARYNGEAL_CARCINOMA_UP	-1.06531	0.542788	1
GAVIN_FOXP3_TARGETS_CLUSTER_P4	-1.06568	0.54264	1
BURTON_ADIPOGENESIS_8	-1.06569	0.543164	1
WELCSH_BRCA1_TARGETS_UP	-1.06622	0.542733	1
TAKEDA_TARGETS_OF_NUP98_HOXA9_FUSION_10D_UP	-1.06643	0.542861	1
FISCHER_DIRECT_P53_TARGETS_META_ANALYSIS	-1.06661	0.543049	1
CROONQUIST_STROMAL_STIMULATION_UP	-1.06731	0.542273	1
RUTELLA_RESPONSE_TO_HGF_VS_CSF2RB_AND_IL4_DN	-1.06775	0.541957	1
JINESH_BLEBBISHIELD_TO_IMMUNE_CELL_FUSION_PBSHMS_UP	-1.06792	0.542197	1
REACTOME_CELL_JUNCTION_ORGANIZATION	-1.06858	0.541518	1
PID_FGF_PATHWAY	-1.06975	0.539962	1
WP_PRIMARY_FOCAL_SEGMENTAL_GLOMERULOSCLEROSIS_FSGS	-1.07142	0.537464	1
LINSLEY_MIR16_TARGETS	-1.07265	0.535684	1
PID_ECADHERIN_STABILIZATION_PATHWAY	-1.07305	0.53546	1
PEDERSEN_METASTASIS_BY_ERBB2_ISOFORM_7	-1.07382	0.534633	1
PURBEY_TARGETS_OF_CTBP1_NOT_SATB1_DN	-1.07467	0.533509	1
REACTOME_PURINERGIC_SIGNALING_IN_LEISHMANIASIS_INFECTION	-1.07518	0.533108	1
BOSCO_ALLERGEN_INDUCED_TH2_ASSOCIATED_MODULE	-1.07521	0.533589	1
REACTOME_SIGNALING_BY_RECEPTOR_TYROSINE_KINASES	-1.07524	0.534075	1
BILD_HRAS_ONCOGENIC_SIGNATURE	-1.076	0.533187	1
WP_MAPK_SIGNALING_PATHWAY	-1.07686	0.532083	1
YAGI_AML_WITH_INV_16_TRANSLOCATION	-1.07779	0.53089	1
REACTOME_PI3K_AKT_SIGNALING_IN_CANCER	-1.07893	0.529357	1
BENPORATH_SUZ12_TARGETS	-1.08166	0.524791	1
BASAKI_YBX1_TARGETS_DN	-1.08364	0.521613	1
BONCI_TARGETS_OF_MIR15A_AND_MIR16_1	-1.08556	0.518532	1
BRUINS_UVC_RESPONSE_VIA_TP53_GROUP_A	-1.0856	0.518998	1
MARTINEZ_RB1_TARGETS_DN	-1.0857	0.519351	1
WP_IL5_SIGNALING_PATHWAY	-1.08643	0.518514	1
KYNG_DNA_DAMAGE_BY_UV	-1.08668	0.518624	1
REACTOME_CHAPERONE_MEDIATED_AUTOPHAGY	-1.08753	0.517601	1
BAELDE_DIABETIC_NEPHROPATHY_DN	-1.08806	0.517163	1
WANG_LMO4_TARGETS_DN	-1.0893	0.515441	1
MEISSNER_NPC_HCP_WITH_H3K4ME2	-1.09044	0.513842	1
WP_ANGIOPOIETINLIKE_PROTEIN_8_REGULATORY_PATHWAY	-1.09141	0.512536	1
VANTVEER_BREAST_CANCER_ESR1_DN	-1.09148	0.512954	1
COATES_MACROPHAGE_M1_VS_M2_UP	-1.09209	0.512348	1
ZHOU_TNF_SIGNALING_4HR	-1.09232	0.512455	1
LIN_MELANOMA_COPY_NUMBER_DN	-1.09234	0.512951	1
WP_MELANOMA	-1.0926	0.512981	1
MARTINEZ_RB1_TARGETS_UP	-1.09351	0.511885	1
GARGALOVIC_RESPONSE_TO_OXIDIZED_PHOSPHOLIPIDS_TURQUOISE_UP	-1.09353	0.512384	1
WNT_SIGNALING	-1.09389	0.512279	1
REACTOME_NEGATIVE_REGULATION_OF_THE_PI3K_AKT_NETWORK	-1.09598	0.508895	1
BHAT_ESR1_TARGETS_VIA_AKT1_UP	-1.09663	0.508175	1
HALLMARK_ESTROGEN_RESPONSE_LATE	-1.09665	0.508676	1
CHEN_HOXA5_TARGETS_9HR_UP	-1.09705	0.508388	1
WP_OSTEOBLAST_DIFFERENTIATION_AND_RELATED_DISEASES	-1.09717	0.5087	1
REACTOME_CARGO_RECOGNITION_FOR_CLATHRIN_MEDIATED_ENDOCYTOSIS	-1.09834	0.507114	1
REACTOME_MAPK_FAMILY_SIGNALING_CASCADES	-1.09882	0.506801	1
PID_IL2_PI3K_PATHWAY	-1.10082	0.503752	1
REACTOME_MEIOSIS	-1.10275	0.500717	1
REACTOME_TNFR1_INDUCED_NFKAPPAB_SIGNALING_PATHWAY	-1.10277	0.501211	1
BANDRES_RESPONSE_TO_CARMUSTIN_MGMT_48HR_DN	-1.10343	0.500476	1
PID_ERBB2_ERBB3_PATHWAY	-1.10364	0.50062	1
MANNE_COVID19_NONICU_VS_HEALTHY_DONOR_PLATELETS_UP	-1.1038	0.500869	1
HALLMARK_UV_RESPONSE_DN	-1.10411	0.50086	1
HAN_SATB1_TARGETS_DN	-1.10435	0.500964	1
LIANG_HEMATOPOIESIS_STEM_CELL_NUMBER_SMALL_VS_HUGE_DN	-1.10465	0.500933	1
MCBRYAN_PUBERTAL_BREAST_4_5WK_UP	-1.10525	0.500346	1
HEIDENBLAD_AMPLICON_12P11_12_UP	-1.10527	0.500845	1
VG_EXTENDED_PROMONOLIKE_TUMOR_DERIVED	-1.10781	0.496721	1
REACTOME_RHOA_GTPASE_CYCLE	-1.10849	0.495983	1
MIKKELSEN_MEF_LCP_WITH_H3K4ME3	-1.10899	0.495567	1
BENPORATH_EED_TARGETS	-1.10937	0.495379	1
GRAESSMANN_RESPONSE_TO_MC_AND_DOXORUBICIN_UP	-1.11218	0.490751	1
PID_THROMBIN_PAR1_PATHWAY	-1.11273	0.490278	1
MARTENS_BOUND_BY_PML_RARA_FUSION	-1.11308	0.490144	1
JIANG_HYPOXIA_NORMAL	-1.1142	0.488587	1
WP_COMPLEMENT_SYSTEM	-1.1147	0.488185	1
LEE_TARGETS_OF_PTCH1_AND_SUFU_UP	-1.11509	0.488039	1
GRAESSMANN_APOPTOSIS_BY_DOXORUBICIN_UP	-1.11539	0.488057	1
BASSO_HAIRY_CELL_LEUKEMIA_UP	-1.11575	0.487948	1
BOHN_PRIMARY_IMMUNODEFICIENCY_SYNDROM_UP	-1.11786	0.484624	1
REACTOME_CONSTITUTIVE_SIGNALING_BY_ABERRANT_PI3K_IN_CANCER	-1.11827	0.484438	1
NAGASHIMA_EGF_SIGNALING_UP	-1.11889	0.483852	1
REACTOME_ANTIVIRAL_MECHANISM_BY_IFN_STIMULATED_GENES	-1.11918	0.483861	1
DAVICIONI_TARGETS_OF_PAX_FOXO1_FUSIONS_DN	-1.11937	0.484038	1
OSWALD_HEMATOPOIETIC_STEM_CELL_IN_COLLAGEN_GEL_DN	-1.12038	0.482708	1
BOYLAN_MULTIPLE_MYELOMA_PCA3_DN	-1.12046	0.483085	1
DURAND_STROMA_S_UP	-1.12207	0.480788	1
HALLMARK_PI3K_AKT_MTOR_SIGNALING	-1.12275	0.480124	1
YOSHIMURA_MAPK8_TARGETS_DN	-1.12334	0.47956	1
PLASARI_TGFB1_SIGNALING_VIA_NFIC_1HR_DN	-1.12428	0.478365	1
ROSS_AML_WITH_PML_RARA_FUSION	-1.12464	0.478246	1
KOINUMA_TARGETS_OF_SMAD2_OR_SMAD3	-1.12503	0.47807	1
PEDERSEN_METASTASIS_BY_ERBB2_ISOFORM_4	-1.12506	0.478514	1
FONTAINE_FOLLICULAR_THYROID_ADENOMA_DN	-1.12556	0.47817	1
PEDRIOLI_MIR31_TARGETS_UP	-1.12588	0.478119	1
BURTON_ADIPOGENESIS_PEAK_AT_0HR	-1.12655	0.477424	1
REACTOME_NGF_STIMULATED_TRANSCRIPTION	-1.12689	0.477354	1
REACTOME_SARS_COV_2_HOST_INTERACTIONS	-1.1283	0.47535	1
CHIANG_LIVER_CANCER_SUBCLASS_UNANNOTATED_UP	-1.12843	0.475592	1
UEDA_PERIFERAL_CLOCK	-1.12906	0.475021	1
FORTSCHEGGER_PHF8_TARGETS_DN	-1.13004	0.473678	1
IVANOVA_HEMATOPOIESIS_LATE_PROGENITOR	-1.13028	0.473748	1
SWEET_KRAS_TARGETS_UP	-1.13101	0.472936	1
KEGG_ADIPOCYTOKINE_SIGNALING_PATHWAY	-1.13286	0.470022	1
ZHU_CMV_ALL_DN	-1.13393	0.468657	1
ROSS_ACUTE_MYELOID_LEUKEMIA_CBF	-1.13415	0.468746	1
WESTON_VEGFA_TARGETS	-1.13725	0.463763	1
REACTOME_RHO_GTPASE_CYCLE	-1.1379	0.463154	1
SCHAEFFER_PROSTATE_DEVELOPMENT_6HR_UP	-1.13824	0.463087	1
MARSON_FOXP3_TARGETS_DN	-1.13866	0.462848	1
MARZEC_IL2_SIGNALING_UP	-1.13882	0.463055	1
KEGG_MAPK_SIGNALING_PATHWAY	-1.14028	0.460972	1
IWANAGA_CARCINOGENESIS_BY_KRAS_PTEN_DN	-1.14064	0.460806	1
BIOCARTA_VIP_PATHWAY	-1.14185	0.45921	1
PECE_MAMMARY_STEM_CELL_DN	-1.14319	0.457392	1
WP_IL1_SIGNALING_PATHWAY	-1.14379	0.456867	1
WESTON_VEGFA_TARGETS_3HR	-1.14462	0.455862	1
VERHAAK_AML_WITH_NPM1_MUTATED_DN	-1.14593	0.454043	1
SWEET_KRAS_ONCOGENIC_SIGNATURE	-1.14715	0.452379	1
BLALOCK_ALZHEIMERS_DISEASE_UP	-1.14849	0.450523	1
REACTOME_MAP2K_AND_MAPK_ACTIVATION	-1.14857	0.450892	1
PEART_HDAC_PROLIFERATION_CLUSTER_UP	-1.15038	0.448139	1
LIN_MELANOMA_COPY_NUMBER_UP	-1.15046	0.448495	1
KEGG_GNRH_SIGNALING_PATHWAY	-1.15118	0.447677	1
RIGGINS_TAMOXIFEN_RESISTANCE_UP	-1.15139	0.447846	1
SIG_PIP3_SIGNALING_IN_B_LYMPHOCYTES	-1.15177	0.447676	1
CHIBA_RESPONSE_TO_TSA	-1.15288	0.446182	1
RIZKI_TUMOR_INVASIVENESS_2D_UP	-1.15332	0.445922	1
MA_MYELOID_DIFFERENTIATION_DN	-1.15341	0.446267	1
CHARAFE_BREAST_CANCER_BASAL_VS_MESENCHYMAL_UP	-1.15549	0.443185	1
REACTOME_C_TYPE_LECTIN_RECEPTORS_CLRS	-1.15658	0.441766	1
REACTOME_RHOC_GTPASE_CYCLE	-1.15808	0.440221	1
BUYTAERT_PHOTODYNAMIC_THERAPY_STRESS_UP	-1.15849	0.44003	1
SHEPARD_CRASH_AND_BURN_MUTANT_UP	-1.15911	0.439446	1
WP_TNFALPHA_SIGNALING_PATHWAY	-1.15926	0.439688	1
REACTOME_REGULATION_OF_INSULIN_LIKE_GROWTH_FACTOR_IGF_TRANSPORT_AND_UPTAKE_BY_INSULIN_LIKE_GROWTH_FACTOR_BINDING_PROTEINS_IGFBPS	-1.16057	0.437901	1
WP_TGFBETA_SIGNALING_PATHWAY	-1.16105	0.437548	1
CREIGHTON_ENDOCRINE_THERAPY_RESISTANCE_3	-1.16163	0.437053	1
RIZKI_TUMOR_INVASIVENESS_3D_UP	-1.16184	0.437185	1
BLANCO_MELO_MERS_COV_INFECTION_MCR5_CELLS_UP	-1.16226	0.43695	1
SWEET_LUNG_CANCER_KRAS_UP	-1.1624	0.437224	1
TAKEDA_TARGETS_OF_NUP98_HOXA9_FUSION_8D_UP	-1.16467	0.433688	1
DOANE_RESPONSE_TO_ANDROGEN_DN	-1.16652	0.430986	1
WP_MICRORNAS_IN_CARDIOMYOCYTE_HYPERTROPHY	-1.16654	0.431441	1
REACTOME_EXTRA_NUCLEAR_ESTROGEN_SIGNALING	-1.16819	0.429096	1
CHIARADONNA_NEOPLASTIC_TRANSFORMATION_KRAS_DN	-1.16884	0.428433	1
REACTOME_SIGNALING_BY_THE_B_CELL_RECEPTOR_BCR	-1.16929	0.428147	1
RAY_TUMORIGENESIS_BY_ERBB2_CDC25A_DN	-1.16943	0.428404	1
BIOCARTA_CHEMICAL_PATHWAY	-1.17029	0.427449	1
RICKMAN_TUMOR_DIFFERENTIATED_WELL_VS_POORLY_DN	-1.17096	0.426788	1
KEGG_VASCULAR_SMOOTH_MUSCLE_CONTRACTION	-1.17103	0.427169	1
FOSTER_KDM1A_TARGETS_UP	-1.17194	0.42613	1
BIDUS_METASTASIS_DN	-1.17208	0.426385	1
PID_NFKAPPAB_CANONICAL_PATHWAY	-1.17237	0.426408	1
CHEN_LVAD_SUPPORT_OF_FAILING_HEART_UP	-1.17328	0.425268	1
WP_EMBRYONIC_STEM_CELL_PLURIPOTENCY_PATHWAYS	-1.1733	0.425712	1
DORSAM_HOXA9_TARGETS_DN	-1.17487	0.423529	1
DORN_ADENOVIRUS_INFECTION_32HR_DN	-1.17523	0.423412	1
KYNG_RESPONSE_TO_H2O2	-1.17533	0.423693	1
WANG_CISPLATIN_RESPONSE_AND_XPC_DN	-1.17662	0.421959	1
SERVITJA_LIVER_HNF1A_TARGETS_DN	-1.17763	0.420737	1
HADDAD_B_LYMPHOCYTE_PROGENITOR	-1.18016	0.416853	1
BECKER_TAMOXIFEN_RESISTANCE_UP	-1.18042	0.416879	1
LIN_NPAS4_TARGETS_UP	-1.18072	0.416842	1
DORN_ADENOVIRUS_INFECTION_48HR_DN	-1.18311	0.413172	1
ULE_SPLICING_VIA_NOVA2	-1.18351	0.412982	1
MOLENAAR_TARGETS_OF_CCND1_AND_CDK4_UP	-1.18478	0.411336	1
VARELA_ZMPSTE24_TARGETS_UP	-1.18746	0.407292	1
VECCHI_GASTRIC_CANCER_ADVANCED_VS_EARLY_DN	-1.18833	0.40624	1
RASHI_RESPONSE_TO_IONIZING_RADIATION_2	-1.18848	0.406481	1
REACTOME_DDX58_IFIH1_MEDIATED_INDUCTION_OF_INTERFERON_ALPHA_BETA	-1.18987	0.404507	1
REACTOME_G_ALPHA_S_SIGNALLING_EVENTS	-1.19075	0.403465	1
CREIGHTON_ENDOCRINE_THERAPY_RESISTANCE_5	-1.19089	0.403717	1
PID_IL8_CXCR1_PATHWAY	-1.19186	0.40264	1
TENEDINI_MEGAKARYOCYTE_MARKERS	-1.19298	0.401304	1
KYNG_DNA_DAMAGE_UP	-1.19361	0.400766	1
LIU_PROSTATE_CANCER_DN	-1.19602	0.397272	1
LI_INDUCED_T_TO_NATURAL_KILLER_DN	-1.19699	0.396281	1
PROVENZANI_METASTASIS_UP	-1.20003	0.391778	1
THEILGAARD_NEUTROPHIL_AT_SKIN_WOUND_DN	-1.20006	0.392207	1
MARTORIATI_MDM4_TARGETS_NEUROEPITHELIUM_DN	-1.2007	0.391612	1
VECCHI_GASTRIC_CANCER_ADVANCED_VS_EARLY_UP	-1.20116	0.391317	1
WP_INTERLEUKIN1_IL1_STRUCTURAL_PATHWAY	-1.20256	0.389411	1
ALFANO_MYC_TARGETS	-1.20355	0.388243	1
REACTOME_TRANS_GOLGI_NETWORK_VESICLE_BUDDING	-1.20381	0.38826	1
REACTOME_PYROPTOSIS	-1.20401	0.388418	1
WP_THYROID_STIMULATING_HORMONE_TSH_SIGNALING_PATHWAY	-1.20446	0.388152	1
WP_INSULIN_SIGNALING	-1.20666	0.384939	1
KANG_IMMORTALIZED_BY_TERT_DN	-1.207	0.384874	1
GROSS_HYPOXIA_VIA_ELK3_DN	-1.20749	0.384477	1
REACTOME_CDC42_GTPASE_CYCLE	-1.20807	0.3839	1
MARSON_BOUND_BY_FOXP3_UNSTIMULATED	-1.20845	0.383768	1
ZHONG_RESPONSE_TO_AZACITIDINE_AND_TSA_UP	-1.20911	0.383235	1
BERTUCCI_MEDULLARY_VS_DUCTAL_BREAST_CANCER_DN	-1.21023	0.381868	1
KEGG_VEGF_SIGNALING_PATHWAY	-1.21224	0.379112	1
REACTOME_SIGNALING_BY_RHO_GTPASES_MIRO_GTPASES_AND_RHOBTB3	-1.21356	0.377348	1
REACTOME_NEGATIVE_REGULATION_OF_MAPK_PATHWAY	-1.21409	0.376952	1
CHANDRAN_METASTASIS_DN	-1.21429	0.377116	1
SMID_BREAST_CANCER_ERBB2_UP	-1.21432	0.377537	1
BIOCARTA_GCR_PATHWAY	-1.21475	0.377375	1
JECHLINGER_EPITHELIAL_TO_MESENCHYMAL_TRANSITION_DN	-1.21578	0.376156	1
HOEBEKE_LYMPHOID_STEM_CELL_DN	-1.21738	0.374026	1
GAUSSMANN_MLL_AF4_FUSION_TARGETS_C_UP	-1.21744	0.374405	1
REACTOME_SIGNALING_BY_EGFR	-1.21809	0.373803	1
KESHELAVA_MULTIPLE_DRUG_RESISTANCE	-1.2185	0.37361	1
HALLMARK_APICAL_JUNCTION	-1.21884	0.373489	1
REACTOME_RAF_ACTIVATION	-1.21991	0.372223	1
PID_KIT_PATHWAY	-1.22207	0.369244	1
PID_CASPASE_PATHWAY	-1.22292	0.368329	1
SAMOLS_TARGETS_OF_KHSV_MIRNAS_DN	-1.22356	0.367794	1
XU_CREBBP_TARGETS_DN	-1.22367	0.368078	1
KEGG_LONG_TERM_POTENTIATION	-1.22577	0.365126	1
NAKAMURA_TUMOR_ZONE_PERIPHERAL_VS_CENTRAL_DN	-1.22692	0.363675	1
PID_SMAD2_3NUCLEAR_PATHWAY	-1.22761	0.363026	1
ADDYA_ERYTHROID_DIFFERENTIATION_BY_HEMIN	-1.22991	0.359791	1
PID_INTEGRIN_A4B1_PATHWAY	-1.22994	0.360188	1
AMIT_SERUM_RESPONSE_40_MCF10A	-1.23037	0.359966	1
REACTOME_SIGNALING_BY_CSF3_G_CSF	-1.23086	0.359629	1
WP_PHOTODYNAMIC_THERAPYINDUCED_AP1_SURVIVAL_SIGNALING	-1.23119	0.359566	1
PID_HIF1_TFPATHWAY	-1.23131	0.35982	1
SASSON_RESPONSE_TO_FORSKOLIN_DN	-1.23139	0.360151	1
REACTOME_SENSORY_PROCESSING_OF_SOUND	-1.23291	0.358155	1
IKEDA_MIR30_TARGETS_UP	-1.23293	0.358604	1
REACTOME_INFECTION_WITH_MYCOBACTERIUM_TUBERCULOSIS	-1.23672	0.353137	1
GOBERT_OLIGODENDROCYTE_DIFFERENTIATION_DN	-1.239	0.349845	1
LI_WILMS_TUMOR_VS_FETAL_KIDNEY_1_UP	-1.23902	0.350275	1
BIOCARTA_BCR_PATHWAY	-1.24169	0.346595	1
HUPER_BREAST_BASAL_VS_LUMINAL_DN	-1.24317	0.344733	1
BHATI_G2M_ARREST_BY_2METHOXYESTRADIOL_DN	-1.24359	0.344475	1
PID_ATF2_PATHWAY	-1.24576	0.341576	1
PID_CD40_PATHWAY	-1.24667	0.340695	1
JAEGER_METASTASIS_DN	-1.24758	0.339754	1
MASSARWEH_TAMOXIFEN_RESISTANCE_UP	-1.2484	0.338849	1
PID_LYSOPHOSPHOLIPID_PATHWAY	-1.24865	0.338917	1
REACTOME_TNF_SIGNALING	-1.24909	0.338662	1
IVANOVA_HEMATOPOIESIS_MATURE_CELL	-1.24949	0.338504	1
HAN_JNK_SINGALING_UP	-1.25167	0.335587	1
REACTOME_G_ALPHA_12_13_SIGNALLING_EVENTS	-1.25215	0.335267	1
BAELDE_DIABETIC_NEPHROPATHY_UP	-1.25272	0.334825	1
MCCABE_BOUND_BY_HOXC6	-1.25293	0.334954	1
KASLER_HDAC7_TARGETS_1_UP	-1.25332	0.334765	1
REACTOME_SIGNALING_BY_VEGF	-1.25489	0.332749	1
RUIZ_TNC_TARGETS_UP	-1.25669	0.330505	1
REACTOME_TOLL_LIKE_RECEPTOR_CASCADES	-1.25764	0.32948	1
HOFFMANN_SMALL_PRE_BII_TO_IMMATURE_B_LYMPHOCYTE_UP	-1.25773	0.329795	1
ZWANG_CLASS_1_TRANSIENTLY_INDUCED_BY_EGF	-1.25807	0.329712	1
SENESE_HDAC1_AND_HDAC2_TARGETS_UP	-1.25809	0.33012	1
ZHOU_INFLAMMATORY_RESPONSE_FIMA_UP	-1.2595	0.328387	1
KINSEY_TARGETS_OF_EWSR1_FLII_FUSION_DN	-1.25999	0.328082	1
WP_MYOMETRIAL_RELAXATION_AND_CONTRACTION_PATHWAYS	-1.26027	0.328115	1
ROSS_AML_WITH_MLL_FUSIONS	-1.26052	0.328173	1
BLANCO_MELO_COVID19_SARS_COV_2_INFECTION_A594_CELLS_UP	-1.26116	0.327619	1
HUMMERICH_SKIN_CANCER_PROGRESSION_DN	-1.26125	0.327925	1
BURTON_ADIPOGENESIS_PEAK_AT_2HR	-1.26171	0.327705	1
KIM_GERMINAL_CENTER_T_HELPER_UP	-1.26223	0.327369	1
HOSHIDA_LIVER_CANCER_SUBCLASS_S3	-1.2629	0.326807	1
MIKKELSEN_ES_ICP_WITH_H3K4ME3	-1.26299	0.327082	1
REACTOME_IRON_UPTAKE_AND_TRANSPORT	-1.26313	0.327284	1
BIOCARTA_AT1R_PATHWAY	-1.26419	0.32612	1
BASSO_B_LYMPHOCYTE_NETWORK	-1.26524	0.324931	1
ONDER_CDH1_TARGETS_2_UP	-1.26554	0.324891	1
BRUINS_UVC_RESPONSE_VIA_TP53_GROUP_D	-1.26557	0.325299	1
DACOSTA_UV_RESPONSE_VIA_ERCC3_COMMON_UP	-1.26613	0.324923	1
REACTOME_CA2_PATHWAY	-1.26916	0.320746	1
ZHAN_V1_LATE_DIFFERENTIATION_GENES_UP	-1.2692	0.321126	1
REACTOME_SENSORY_PERCEPTION	-1.26928	0.321431	1
ACEVEDO_LIVER_CANCER_UP	-1.26986	0.320937	1
REACTOME_RHO_GTPASE_EFFECTORS	-1.27008	0.321061	1
PID_ERBB1_RECEPTOR_PROXIMAL_PATHWAY	-1.27095	0.320133	1
WP_IL9_SIGNALING_PATHWAY	-1.27178	0.319297	1
REACTOME_INTEGRIN_CELL_SURFACE_INTERACTIONS	-1.27261	0.318533	1
ALCALA_APOPTOSIS	-1.27362	0.317371	1
BIOCARTA_PYK2_PATHWAY	-1.27443	0.316579	1
KOBAYASHI_EGFR_SIGNALING_24HR_UP	-1.27451	0.316897	1
REACTOME_ONCOGENIC_MAPK_SIGNALING	-1.27652	0.314387	1
HUANG_DASATINIB_RESISTANCE_DN	-1.27653	0.314805	1
BOQUEST_STEM_CELL_UP	-1.27693	0.314636	1
REACTOME_NUCLEOTIDE_BINDING_DOMAIN_LEUCINE_RICH_REPEAT_CONTAINING_RECEPTOR_NLR_SIGNALING_PATHWAYS	-1.27872	0.312311	1
HADDAD_T_LYMPHOCYTE_AND_NK_PROGENITOR_DN	-1.28028	0.310445	1
WP_B_CELL_RECEPTOR_SIGNALING_PATHWAY	-1.28119	0.309432	1
[truncated: 723 more rows]
