# Supplementary material for: Multiomic single cell sequencing identifies stemlike nature of mixed phenotype acute leukemia
Source: Nat Commun. 2024 Sep 18;15:8191. doi: 10.1038/s41467-024-52317-2 (PMC11411136; doi:10.1038/s41467-024-52317-2)
Supplement: Supplementary file 10 — Supplementary Data 7 [file 41467_2024_52317_MOESM10_ESM.xlsx]

## Sheet: Supplementary Table 6
Supplementary Data 7: Additional Previously-Published Gene Sets Associated with Immature and Mature AML, ALL, ALL with subsequent monocytic switch, and gene rearrangements characteristic of MPAL
Gene Set Name:	VanGalen_AML_HSC	VanGalen_AML_GMP	VanGalen_AML_Myeloid	Huang_LSC47	Anand_ETP_ALL	Khabirova_NUTM1_ALL	Khabirova_KMT2A_ALL	Juric_BCRABL_ALL	Kim_BCRABL_EarlyProB_ALL	Kim_BCRABL_ProB_ALL	Kim_BCRABL_ProB1_ALL	Hirabayashi_TCF3_ZNF384_ALL_UP	Hirabayashi_TCF3_ZNF384_ALL_DOWN	Zaliova_ZNF384r_ALL	Montefiori_BCL11B_UP	Montefiori_BCL11B_DOWN	Ha_BCL11B_Targets	Novoakova_BALL_Monocytic_Switch
	SPINK2	PRTN3	LYZ	CD34	HMGB2	AQP5	BATF	ICAM3	MLLT3	PTPRD	LDB3	TFPI	MME	AADAT	HSF4	SPECC1L-ADORA2A	ACTN1	ANGPT1
	ANGPT1	MPO	S100A9	SPINK2	HMGN2	LINC01507	HBA1	TJP2	DOCK1	RP11-1055B8.7	ATRNL1	TDRD9	GAS1	ABCC6	TMEM8B	PGLYRP1	ECE1	AR
	GUCY1A3	CALR	S100A8	LAPTM4B	MKI67	C5orf17	HLA-DQA2	PAWR	COL24A1	IGLL1	OSMR	DOK5	MRV1I	ABHD17C	SPTBN4	AC008763.3	ADCK3	TMTC1
	FAM30A	CLEC5A	VCAN	HOXA5	SYNE2	RP11-327L9.1	PRSS21	TSC22D1	ZFPM2	KIF13A	STAB1	TBC1D30	POU4F1	ACR	VGF	TSPAN11	RSRP1	AFNB1
	MMRN1	ELANE	MNDA	GUCY1A1	SMC4	RP11-265P11.1	HBA2	TNFRSF1B	ST18	MS4A1	PCDH9	SALL4	LOC100507254	ADAMST1	CPB1	AC007192.1	LCK	SAMD5
	TPT1	POU4F1	CSTA	SHANK3	CLSPN	RP11-469H8.6	GTSF1	BCL6B	SCN2A	SNX25	PCDH12	PCDH10	TCL1B	AFAP1L1	PIGY	AL049629.2	AKIRIN1	PPP4R4
	GAS5	TRH	SRGN	ANGPT1	PCNA	RP11-206M11.7	CH25H	LCP2	TFEC	SELL	KCNC3	CDC14B	TCL6	AGAP1	CCND3	MMP8	FOXO6	IFIT2
	RAB27B	TSPOAP1	FCN1	ARHGAP22	PCLAF	RP11-333A23.4	LRRC75A	MAST4	AGAP3	CD38	SNX7	ST18	LGR5	ANKRD30BL	FREM1	AC068631.2	KTI12	MEGF10
	TPM4	CEBPE	FTL	SMIM24	HELLS	RP11-84A14.5	TCF7	LATS2	TES	MYO18B	TCL1A	SCN3A	KHDRBS3	AQP10	NCKAP1	CAMP	CPT2	CSRNP3
	MSI2	LINC01835	MS4A6A	MYCN	ANP32E	RP1-232L24.3	ZNF197	SERPINB9	VCAN	CR2	PTPRG	PRO1483	NEO1	ARHGAP29	SEZ6L2	AC011511.4	ZNF644	KRT8
	GCSAML	NUCB2	PSAP	MAMDC2	RRM2	FOXC2	RP11-65I12.1	GAS6	GPA33	CR1	CDC42BPB	TMCC3	GCSAM	ARHGEF4	PLA2G4C	GJA4	AGL	DOCK3
	SOCS2	CSF3R	IFI30	PRSS57	H2AFZ	RAB6C	CTSD	GIMAP4	CFH	CD96	NINL	LOC729970	KIF1C	ARMC4	KLHL3	AMIGO3	ARNTL	FAM171B
	EEF1A1	RUNX1T1	ANXA2	FAM30A	TUBB	LINC00319	RNASE2	GIMAP6	HEMGN	AKAP12	CECR2	NGFRAP1	TCL1A	ARPP21	XK	HP	PPM1J	LHFPL2
	NRIP1	CD38	FGL2	GPSM1	DUT	AC019118.3	CCL3	PECAM1	GOLGA8O	NCF1	BTNL9	CLCF1	LGALS3BP	ASTN1	LRRC8E	CLC	SLC16A1	SPON2
	HOPX	PLPPR3	S100A10	HOXA9	DEK	NCAM2	RP11-544A12.8	CIITA	RUNX2	RRM2	SCIMP	CREB5	IGHV5-78	ATP4A	ETV1	EPX	ASB1	VMO1
	CD34	IGFBP2	LGALS3	MMRN1	NUSAP1	NUTM1	ZNF814	LOX	MGLL	ARHGAP24	CHD7	LRRC36	CLEC14A	ATP9A	MYL4	STAR	PLEKHO1	CLEC12A
	TFPI	PRRT4	CTSS	FSCN1	TOP2A	IGLV3-10	FAM184B	IL2RA	ANXA1	KCNA3	FAM171A1	FRMD4A	OPALIN	ATRNL1	TSLP	AC008581.2	ATP2C1	NRCAM
	TPSD1	SNHG5	ANXA1	DNMT3B	TMPO	LINC01475	MPO	PDCD6	GOLGA8N	TBXAS1	COL6A3	DEPDC7	BAHCC1	AVP	LRCH2	ADGRG3	RORC	MAGEC3
	PDZRN4	FABP5	ANXA5	HOXA6	ATAD2	AMBP	OLFML2A	MUC4	DUSP27	LGR5	RASAL2	C3orf70	SCL14A14	B4GALNT4	MED12L	CHMP4C	ATP5L	CHST13
	PCNP	LOC100419170	AIF1	AIF1L	ENSG00000034063	VIPR2	GOLGA8N	EMP2	DOCK5	IGHV3-33	A2M	CXCL2	BIN1	BDKRB2	IGF2R	AC010422.6	ATP9B	CRLF2
	PTPRCAP	CLEC11A	NCF2	SOCS2	FANCI	KREMEN2	AC023590.1	CD83	AKR1C3	HIST1H3G	CDH5	GATA3	PAI14	BEND4	FOSB	PPBP	ARHGAP30	CLECL12B
	FLT3	SERPINB1	LYST	CDK6	DNMT1	STK33	IL1B	IL1RAP	KYNU		MYO7A	PTPRD	PTGDR	BEST3	PLXNA1	EYA1	B3GAT3	ROBO1
	SMIM24	AZU1	FCER1G	DIPK1B	TYMS	ARHGAP24	MS4A6A	BAALC	CLIP4		MRC1	WBP5	APCDD1	BIRC7	KCNQ4	CD177	CENPL	SLC6A13
	SELENOP	FBN2	CD68	BEX3	HMGB1P5	TIMP3	ALDH2	ENG	MN1		DFNA5	DAPK1-IT1	LOC728175	BLACE	RHAG	C1QTNF3-AMACR	BHLHE40	SYT6
	DAPK1	HNRNPDL	TNFSF13B	INKA1	TK1	NFATC4	SNX25	HLA-DOB	CYYR1		NAPSB	LOC100506388	C11orf82	BMP6	TBC1D3D	IL5RA	BLOC1S6	CCNA1
	SMYD3	HSPB1	VIM	CPXM1	SMC2	RNF212	DAPK1	PIK3C2G	ATXN1		GLB1L3	CELF5	FLT4	BMP2	CYP2D6	FPR2	FAIM3	FOXJ1
	ADGRG6	RNA5-8S	IRS2	TNFRSF4	CDK1	AF127936.5	LYZ	CD200	GPR110		GPC6	CNN3	LEF1	BMPR1B	FOXD4L1	DEFA1B	SLC30A10	TMEM72
	PIM1	THSD7A	GRN	ZBTB46	CENPF	DPEP1	PTGDS	HLA-DOA	GOLGA8R		IL7R	TMEM225	C4orf32	BRINP2	AC097637.1	LOXHD1	DUSP10	PHLDB2
	MECOM	C12orf57	TNFAIP2	DPYSL3	KNL1	HHIP	FCER2	KLK5	PTPRM		PLOD2	GOLIM4	TPD52	C14orf132	PBK	CDA	PYCR2	KIR3DL2
	CEP70	FGFR1	MCL1	NYNRIN	MCM4	CHRDL1	CYTL1	PSMA1	LYZ		CCL17	RBMS3	P4HA2	C17orf98	FBXO15	TCN1	BNIP3L	MS4A1
				COL24A1	KIF22	ZEB1-AS1	USP2	ABCA1	MUC4		EVC	RGS13	CAMK2D	C19orf80	STXBP6	FAM180B	TIGAR	CLECL10A
				SKIDA1	MCM7	PRKCG	AC010287.1	ARHGAP8	LOX		TENC1	CDH11	PTP4A3	C1orf173	AP3B2	ADGRE3	CELF2	SGMS2
				SPNS2	KNTC1	GEM	ITM2A	RIPK1	GLI2		SDC2	ITGA9	VPREB1	C1orf186	OBSCN	MROH7-TTC4	EDRF1	DHRS2
				ADGRG1	ZWINT	FAM171A1	NMUR1	PRDX2	LAMB2		MYO3A	TFCP2L1	ARL11	C3orf56	TSPAN5	LOXL4	RMC1	AFAP1L1
				AKR1C3	ASPM	CNN3	PABPC3	NUCB2	NOV		MYO10	OLFML2A	SCML4	C3orf70	TRIM46	LGALS9C	PTER	DCN
				FLT3	FANCD2	FXYD6-FXYD2	EAF1-AS1	TBX2	ITGAX		MAGI3	MAST4	IGHV1-69	C5orf38	RASGEF1B	GPX3	RAB5IF	CD1E
				TFPI	HMGN2P5	PIK3R3	E2F1	CHFR	CACNA1D		CAMSAP2	DAPK1	PDE8B	CACNA1A	ZNF837	BMX	CYREN	ARHGAP29
				KCNK17	TPX2	ADAD2	HSPB6		MECOM		NR5A2	NRARP	FZD8	CACNA1H	CAVIN4	SLC9A2	C8G	PLEKHA6
				EPDR1	DTL	ANO9	SULF2		FOCAD		SYT1	DAPK1	SOCS2-AS1	CALD1	BHLHE41	AL049634.2	ZNF22	PPP1R27
				GCSAML	MCM5	RP11-134D3.1	CTSG		PRKCQ		AASS	MMP2	NAV1	CCDC149	ITGAL	TLDC2	HERC4	NUTM1
				BIVM	RRM1	COL1A1	CD96		GOLGA8Q		NOS2	MAF	TRIM2	CCDC151	LRRC2	ST6GALNAC2	CALM1	IL5RA
				H2AFY2	NCAPH	C3orf67	LINC01272		CSF3R		SLCO2B1	HGF	RASSF4	CCDC168	TMEFF1	LUM	CAMK2D	KCTD16
				VWF	USP1	MMP28	RP6-159A1.4		CSF1R		SETBP1	CGNL1	C10orf10	CCL17	AKR1C3	PRLR	PTEN	RIPK4
				EMP1	VIM	GALNT9	OCA2		DAPK1		STOX2	SAMSN1	IGHD	CCNJL	NRBP2	PF4	MGEA5	ARC
				AGER	CD3G	DLL4	EIF5A2		GBP5		CAMK2D	ITGA6	STS	CCT8L2	CEMIP2	SCIMP	NFKB2	LRRC14B
				ATP8B4	IFI16	TNFRSF10C	AC011893.3		PROM1		SEL1L3	ATP9A	FAM174B	CDC14B	PBX1	ELOVL3	CCDC64	EPB41L4A
				GATA2	LIG1	PVR	AC074183.4		BIN2		FAT1	GCNT2	ZNF185	CDH11	IQCD	PADI4	XPNPEP1	PTCHD1
					CCNA2	LTA	IL32		DPP4		UNC13B	NPR3	EHD3	CDKN1C	RYR3	RSPO2	CCDC88A	NUAK1
					HIST1H4C	FAM66B	LINC01120		ATP1B1		AGAP1	C4orf19	QRSL1	CDR1	CAPRIN2	PLB1	CCNG2	RSPO2
					ASF1B	FAM102A	EDA2R				RIN2	BIVM	MYBL2	CDX2	PLEKHA7	SEC14L5	CCNYL1	RFLNA
					HNRNPF	KB-208E9.1	TSPAN2				OR7A5	MBOAT1	PRPF31	CEBPA	SCG5	HSPE1-MOB4	C18orf21
					CENPM	MCTP2	MBD5				PTCH1	LOC145474	HMHB1	CGN1	NNAT	WSCD2	RPLP2
					CD3E	KLF5	CTB-35F21.5				STAG3	RIN3	CD79B	CHST12	ZNF703	AREG	CEP120
					SPC24	REM2	CCDC57				EVC2	GPR183	VPREB3	CLCF1	LIMCH1	CEACAM3	RAG1
					GMNN	DLEU7-AS1	RP11-20D14.3				PDK4	SLC4A8	ENG	CLEC4C	SOWAHC	DEFA1	ZP1
					CIT	BAG3	RP11-404F10.2				MYRIP	PDE1A	TMEM97	CLEC4M	KIFC2	BPI	SF1
					CALM1	CLTCL1	RP3-522J7.7				PLD1	MYRIP	TCF3	CNN3	MYBL1	PRG2	LTBP3
					EZH2	LRRC16A	VIM-AS1				HECW1	EDIL3	MFNG	COL4A1	AP002956.1	ACTA2	C11orf80
					TIMELESS	CNFN	LRRC32				FMNL2	CD226	CNOT3	CPNE8	TRIM17	AOC1	KDM2A
					POLQ	C18orf65	KB-1125A3.12				HSPA12B	TUBB6	MZB1	CREB5	DHRS2	C21orf62	AIP
					FEN1	RP11-385F7.1	SH2D2A				CPVL			CRISPLD1	DDR1	HK3	COQ10B
					SMC3	VANGL1	SCRG1				CREB3L1			CSMD3	AVPR1A	LGALSL	USP35
					AURKB	RP1-140A9.1	AP000708.1				MRC1L1			CSPG4	ARMCX5-GPRASP2	INAVA	PICALM
					NASP	MYO7B	AC005253.2				PLVAP			CXC16	EPHB6	DEFA3	DCUN1D5
					MCM6	HIST1H2AB	PDE4C				WDFY3			CXCL2	SPTBN2	CFI	ABCG4
					KIF15	COL5A1	DAPK2				SOGA2			CXCL3	FAM171A2	AL513165.2	CTC1
					CENPK	RP11-486I11.2	ZBTB8B				NAV2			CYB5R2	MYO1C	SGMS2	KCNJ1
					HMGN2P4	KLHL33	RP11-273G15.2				GLI3			CYS1	KLHL32	TNFSF12-TNFSF13	CTNNB1
					NEIL3	AC241585.2	AC022182.3				AFAP1L1			DAND5	SOX8	GOLGA8M	CUEDC1
					HMGN2P3	PITPNM2	RP11-727F15.9				PCGF2			DBNDD1	CDH7	RNASE3	DBF4
					ENSG00000256663	TIFA	SLC14A2				ZBTB16			DCHS2	LDHC	SEZ6L	DCAF5
					CHEK1	CTD-2012K14.7	RP11-84C10.2				NRG3			DCLK2	SEC14L2	DUSP27	METTL20
					FANCA	TMEM38B	OAS2				ARHGAP32			DEPDC7	IPP	FBP1	DCBLD2
					DHFR	HHIP-AS1	PLCB4				COL27A1			DFNA5	SLC6A9	ADAMTS14	DNM1L
					WDR76	CTD-2012K14.6	LINC01021				MMP14			DLGAP2	CDKN2A	LTF	PUS7L
					NDC80	HIST1H3H	AJ006998.2				ZNF462			DLGAP3	CMTM1	CEACAM8	KANSL2
					C21orf58	GPR3	GFI1B				TENM4			DLL1	SEC14L4	IGLL1	DDX5
					BIRC5	SLC16A13	PXYLP1				PLXDC2			DLX2	SIRPG	MMP2	BIN2
					KIFC1	KLK1	CTD-3110H11.1				LAPTM4B			DLX3	TFDP2	KCNE3	CDK4
					CDCA5	TP53INP1	RP11-48B3.3				WDR66			DOCK6	SIGLEC6	MPL	CCDC59
					TMEM106C	SAMSN1	ANGPT2				TBC1D9			DOK5	DIRAS1	INHBA	CEP290
					ATAD5	RP11-420N3.2	C5orf66				CRMP1			DPPA3	GSTA4	AP001781.2	NEDD1
					NCAPG2	ZC3H12A	RP11-351M16.4				DCHS1			DSG2	CEP112	TACSTD2	ACTR6
					NCAPD2	MYH10	RP11-366L20.2				RASIP1			ECEL1	KIAA1257	ANGPT2	C12orf42
					STMN1	PPP2R5B	MANEAL				CPM			EDIL3	GYPA		DUSP2
					H2AFV	XPNPEP2	RP11-723D22.3				DPEP1			EFCC1	ARL9	TNFRSF10C	RPLP0
					RAD51	RIMS3	RHOBTB2				EFEMP1			EFEMP1	ADAMTS6	LYZ	EGR1
					ANP32B	AK1	RP4-781K5.2				SH2D4B			EFNA2	FAM184A	ARAP3	EIF4H
					KIF11	AC005037.3	MTRNR2L3				SLC2A9			ENFB2	SYCP1	S1PR3	ELP2
					CKS1B	COX8C	SNHG23				TANC1			ENAM	SSC5D	SLC22A15	EML5
					MCM3	STIM2	RBM5-AS1				IPCEF1			EPHB3	PCDHGB5	SELP	ENOPH1
					SLC20A1	C4orf32	SRGAP1				ARHGAP29			ESAM	PPP1R16B	MS4A3	ENTPD6
					CENPU	RP11-18H7.1	FRY				CPNE8			EVC2	CAPN5	CR1	CDK8
					ESCO2	CDC42EP4	CITED4							EYA4	RAB30	COL2A1	RGCC
					MELK	NEU3	MLYCD							FAM110C	CORO7-PAM16	S100A8	ARGLU1
					CDC45	TNFRSF10D	PGBD5							FAT1	HYKK	GP1BA	FAM53B
					FAM111B	HIST2H2AA4	RP5-892K4.1							FBN3	CAMSAP2	PCOLCE2	FAM98B
					UBE2C	FADS3	MYH11							FERT1	DMPK	AC012254.2	FBXL17
					CENPE	RP11-159G9.5	STEAP4							FGF20	HSD17B6	PRG3	TINF2
					BRCA2	RP11-166B2.8	LA16c-358B7.3							FLRT3	RBM20	SLCO4C1	WDHD1
					TCF19	RAG1	MRC2							FOSB	IGSF9	CARD10	PPM1A
					KIF18B	CD2AP	LINC00562							FOSL1	BNIP3L	FGR	AK7
					CKAP2L	PLA2G15	CHST13							FOSL2	44440	KY	GGCT
					SLFN12L	RP11-707G18.1	LSINCT5							FRG2B	FAM102A	P2RY13	EVL
					MND1	RP11-479O9.4	EDA							FRME4A	EPN2	IL1B	GLUD1
					RACGAP1	FAM200A	TMEM119							FSTL5	C11orf96	LTC4S	APOPT1
					RAD21	ZNF821	MIRLET7BHG							GALR3	LCN2	MGAM	ZFYVE21
					CDC25B	AF213884.2	RP6-99M1.3							TAS2L1	RFESD	P2RY2	GMNN
					ACTG1	RAPGEF5	LRRC7							GATA3	VWA5A	PTPRU	GOSR2
					CDCA7	ELL3	PTGES3L							GBX1	SH2D2A	IGLON5	EHD4
					PKMYT1	LINC00235	AC008079.10							GCNT2	KCNK7	RBFOX3	UBR1
					DDX12P	HIST1H3J	RP11-154H23.3							GCNT6	PLCL1	ACSM1	SERF2
					HNRNPA2B1	NPPC	CECR6							GCO1	MAP2	NRG4	GRSF1
					SMC1A	RP11-744N12.3	SLC16A4							GDA	PGBD5	LRG1	POLR2M
					CDC6	LYPD3	RP11-932O9.9							GDF3	EHD2	RNASE2	GUK1
					SPC25	SNX16	MPEG1							GGT5	LIPC	PRTG	HDAC3
					HLA-C	POLH	RP11-147L13.12							GHRHR	RADIL	DOC2B	SEMA7A
					NUCKS1	MPZ	RP11-573G6.10							GJA4	GPC1	KCNE5	CSK
					MCM10	AC093818.1	ASCL2							GOLIM4	BMERB1	CSTA	HERC6
					FBXO5	HORMAD2-AS1	ST7							GPC4	GIPR	NECTIN4	HHEX
					RAD51AP1	AC226118.1	RP11-274B21.10							GPR110	YPEL1	CD33	SH3GL3
					BARD1	CTD-2555C10.3	RP5-1042K10.10							GRP12	DTX3	VCAN	HK1
					GTSE1	HIST1H2AL	KLRC4							GPR125	SMAD9	CHRNA6	UNC45A
					NCAPG	SGPP1	RXRA							GPR63	NINL	KCNE1	CHD2
					E2F2	HIST1H1C	B3GAT2							GRB7	ZNF385D	SEC14L6	HNRNPLL
					NSD2	IGHV5-78	DNAJC5B							GRM7	GDF10	NES	HSP90AB1
					DHFRP1	HIST1H2AM	GPR141							GSC	SGCB	LRMDA	ABAT
					PHGDH	TCF4	RP11-553A21.3							H2AFY2	SCN7A	CPE	IFNAR1
					BRCA1	PLEKHG1	RP11-247L20.4							HAS1	PIFO	SIRPB2	IGF1R
					KIF2C	PCGF5	RP11-626G11.3							HCRTR2	EPOR	SPIN3	IL17RA
					MT2A	ALDH5A1	KCNK10							HFGFL1	C17orf99	GOLGA8O	NTAN1
					BUB1B	LINC01136	PIK3CD-AS2							HES1	SLC44A5	TUBB1	POLR3E
					BUB1	CTD-2023M8.1	NEK5							HMX2	AL121900.2	CCL5	XPO6
					HMGN2P41	CTD-2341M24.1	ANGPT1							HMX3	TCP11L2	CXCR2	IPPK
					NUP210	ASB3	PHLDB1							HRH1	IGSF3	OXCT2	IQCH
					HLA-B	C6orf99	KCTD2							HS3ST4	MORN3	ATP8B4	SEPHS2
					MMS22L	TCAF2	KAZALD1							HS6ST2	SH3GL3	KANK4	KCNA2
					HLA-DPB1	POU2AF1	SLC16A8							HSD17B3	FBXO44	TRH	KCNK17
					RORA	ASH1L-AS1	ZNF829							HTR1F	AQP10	WDR49	CDH11
					DIAPH3	RP11-753C18.12	GPR171							HUNK	XIRP2	CYP7B1	E2F4
					PRC1	RELB	RP11-73M18.10							IER5L	MZB1	CCL23	TERF2
					HLA-A	HSPB1	VPS53							IGLL5	BTG2	SERPINB10	SF3B3
					EBP	RAG2	SYT17							IGSF3	PRR19	OLR1	VAC14
					NCAPD3	TMEM63B	PGAP1							IL3	SGIP1	PRRG4	LBH
					DTYMK	SYNGR3	FGR							IRX2	PRSS2	GGT5	ALOX12B
					ANLN	CTF1	MMP23B							ITGA6	TOM1L1	ASCL2	LLGL1
					LCK	IPMK	HES2							JPH1	ARHGAP44	HEPH	MAP2K3
					SKA1	KDM5B	TAS2R4							KCNJ16	PPM1E	ALB	WSB1
					CHAF1A	CLEC2B	PINK1							KCNK16	TNF	TIE1	TMEM97
					HNRNPD	USP41	INA							NGFRAP1	ART4	RAB3C	CPD
					KIF4A	RTEL1	ZNF615							NGN4X	MRAP2	CD200R1L	AP2B1
					HMGB1	SESN2	CPPED1							NOL4	RNF43	KLRC4-KLRK1	CNP
					PRR11	DNAJB4	TNIK							NRAS2	CRABP1	TGFA	BECN1
					SLBP	N4BP3	CAP2							NPTX1	ADCYAP1	ASGR2	FMNL1
					HIRIP3	QRSL1	ZNF587B							NPY	AKAP5	PRTN3	PPP1R9B
					IQGAP1	ST8SIA4	KALRN							NR4A2	CTHRC1	C1orf226	ABCA5
					CEP152	GCSAM	OSBPL3							NR4A3	ADORA2A	CIDEB	FAM104A
					SKA2	SLC16A1	SKA1							NRARP	HS3ST2	APOBR	USP36
					MAD2L1	RP5-1021I20.1	TRIB1							NRXN3	CASTOR3	B4GALNT3	EIF4A3
					SHCBP1	FBXO42	CTHRC1							NUDT11	TMEM56	ANKRD22	ENDOV
					ORC6	LMTK2	SYTL4							NWD1	HBA1	TGM5	B3GNTL1
					WDR34	RP11-162A12.2	AC004076.5							NXN	MAPK8IP2	CD300LB	ZSCAN30
					CDCA8	TMEM255B	ENAH							OR10H1	PLAAT5	WSCD1	INO80C
					SUZ12	RNF122	RP11-573D15.2							OR5P2	ZNF732	GHRL	PIAS2
					CD74	TLCD1	APCDD1							OR7C1	CBX7	JPH4	TCF4
					VRK1	SIAH1	GAS2L1							OR8D4	ENPP5	ACSS3	KIAA1468
					RPA3	HIST1H2BH	LMOD3							OVCH2	ADGRB2	SLC47A1	LRRC61
					MYBL2	STARD10	AURKB							PALM2	MMP9	LILRA5	RPS15
					PTTG1	NLRX1	ADAM9							PAL3	CAPN12	DYSF	MKNK2
					RFC4	AC058791.1	UNC13B							PANX2	SCML4	CCDC170	TLE6
					UBE2T	PATL2	RUSC1-AS1							PARD3	ADD2	AKAP12	NCLN
					DDX11	AC116366.5	ANKRD9							PBX4	ENO2	PEAK3	MAPK8
					NCAPH2	ZFP90	MFSD2A							PCDH10	AC073111.4	C10orf55	MAPKAPK3
					KIF14	RP11-326C3.12	EFHC2							PCLO	SPSB1	DEFA4	MAPRE2
					CXCR4	ATP8A1	AIRE							PDE1A	PCDHGB4	AL445423.2	ELAVL1
					KIF23	DDR1	STAC2							PDE4C	ARHGAP33	HBE1	MCMBP
					MASTL	RP11-430B1.2	GSN-AS1							PEG10	FAM57B	STAC	ZNF440
					STIL	AGBL3	TSTD3							PHLDB2	SPINK4	PRAM1	MOB1A
					KIF20B	ZNF596	KYNU							PLD1	BMP10	ANXA3	ELL
					ESPL1	EPB41L5	RP11-347C12.3							PLN	AC006064.6	GOLGA8R	MOB4
					CCNB2	SH3RF3	LCA5							POU4F1	PSD	THBS4	MAU2
					HAT1	RNF111	MFSD12							POU4F2	MLF1	SIRPD	MRPL34
					DDB2	ZBTB2	MRPL57							PP13439	EFNA1	IGFBP7	IGFLR1
					DLEU2	CES4A	RP5-906C1.1							PPM1E	ARMC3	ADAMTSL4	MTERFD1
					PSMB9	CTNS	ATP9A							PPR1R3G	EPHA4	TLR2	MTF2
					SPAG5	RP11-313P13.5	TLE4							PRAME	GAL3ST4	S100A9	BLOC1S3
					LMNB1	GFPT1	RP11-1007O24.3							PRR15	CCDC85C	TFAP2E	IRF2BP1
					IDH2	RP11-533E19.7	RP11-449P15.2							PRX	MFAP4	WWC1	AP2A1
					CKS2	LINC01089	MMACHC							PTPN14	CCDC74A	TRABD2A	HS1BP3
					FAM111A	BPGM	THSD1							PXDC1	WRB-SH3BGR	SLC7A2	NCOA1
					RFC1	LIG4	PDCD2L							RAMP1	PCDHGB6	CLEC1B	GAREML
					ENSG00000111788	LIMS2	EYA4							RAPGEF5	A4GALT	PNMT	MTA3
					HLA-DPA1	TOLLIP-AS1	CEBPD							RASAL2	RGS9	NR1I2	CLHC1
					POLE	PI4K2B	EBNA1BP2							RASEF	FCMR	CCR2	MDH1
					HNRNPA3	SQSTM1	RP11-701P16.2							RBFOX2	MAK	TREM1	PNO1
					SGO1	DESI2	RP11-43F13.4							RD3L	NYAP1	CSPG4	APLF
					RAN	RP11-61J19.5	MACC1							REPS2	SYP	ASB2	GMCL1
					PPP2R5C	C9orf147	TMEM14C							RGS1	LRFN3	THNSL2	MCEE
					HJURP	ORMDL3	ACSL6							RGS13	SULT4A1	FBN2	TET3
					MDH1	GRAPL	PCDHGA12							RGS18	FXYD7	CTSE	TLX2
					HMGB1P6	ITPRIP	CKS1B							RILPL2	SPTLC3	ZSWIM5	RETSAT
					CDKN3	LINC01013	AC015987.1							RIN3	LEF1	ARHGEF40	RMND5A
					ZGRF1	YTHDC2	DTYMK							RNASE1	CES4A	DSC2	CD8A
					TAP1	ICAM1	DDX31							ROR1	TEKT2	GOLGA8N	POLR1B
					NUF2	CNTROB	DHRS4L2							RPH3AL	MAP1A	ALDH3B1	TTC21B
					MCM2	GAB1	TMEM79							RTN1	LRP4	SULT1C4	PDK1
					KIF18A	C4orf46	CCR1							SALL4	CD6	PRR15	ZC3H15
					HSP90AA1	FEM1B	BEND7							SERPINE1	AMZ1	ZG16B	STAT1
					GIMAP4	RP11-936I5.1	RNF152							SGCE	AC055839.2	SIGLEC5	BOLL
					TUBBP1	DPYD	CABLES1							SH3BP4	LRIG3	MNDA	PLCL1
					POLA2	ANKRD33B	ERCC6L							SHISA2	TIMP3	SLC2A10	NCK1
					CALM3	ARF4-AS1	RP11-215P8.3							SHROOM3	RSPH4A	HOMER3	NDUFAF6
					POLD1	IRGQ	OSCP1							SKI	FNDC11	FKBP10	NDUFB7
					PRKDC	ZNF436	RP11-403B2.7							SLC14A14	TSPAN6	C11orf21	NDUFC1
					PTP4A2	C3orf58	C21orf62							SLC29A4	STUM	SUCNR1	NECAB3
					SRSF7	PTPN7	APBA1							SLC2A3	MST1R	SUSD5	RHBDD1
					TUBA1B	AC009120.4	RP11-148O21.6							SLC7A3	ID3	APOL4	HJURP
					PNRC2	LINC00954	LGALS3							SLIT2	FSIP2	ZFP91-CNTF	CAPN10
					HMMR	FBXL5	ZBTB46							SNAI1	CFAP43	NUDT16	SEC23B
					HMGB1P1	YY1AP1	ENTPD1							SNAP91	GJB2	HAL	NRIP1
					DSN1	HSPA13	RPE							SOX11	SERPINI1	CEBPA	APMAP
					PSME2	C17orf49	SLC8A1							SOX13	CCNJL	CYP4F3	BLCAP
					RAD54L	CFL2	RP11-268J15.5							SPHK1	SLC23A1	FUCA2	TOX2
					HMGN2P18	TM2D3	EGR2							SPP1	FGFBP2	S100A12	PC
					E2F7	PPP2R3B	C9orf66							ST6GALNAC3	AC008878.2	MYADM	HSPA13
					ENSG00000187951	FBXW11	ZNF286B							ST8SIA5	SV2C	UNC80	C21orf91
					CDCA7L	NEU1	AC108004.3							STC2	HBA2	ADAMTS1	C21orf49
					LY6E	RP11-10K16.1	MYOZ3							STK33	ARID5B	CEACAM4	SON
					C12orf75	SRD5A1	LIG1							STXBP5L	LBH	MPO	MORC3
					PTMAP5	CERS4	SGK494							SULT1A4	IGSF9B	RBP4	PDE12
					TROAP	HIST2H3D	USP3-AS1							SULT2B1	CA2	SH2D4A	U2AF1
					CALR	LIN52	ACAT1							SYCP2L	FAM81B	PRF1	PELI2
					MXD3	RP11-286N22.8	AC003075.4							SYT1	CD38	GOLGA8Q	C22orf29
					RBL1	CYB561D1	AC240274.1							TACC2	ZAP70	FLNC	COMT
					CD247	FALEC	RP1-221C16.8							TACR3	ADAM12	LGALS12	AC011718.2
					WDHD1	NGRN	RP11-977G19.12							TAGLN3	PTPRS	KALRN	PIK3R5
					HMGN2P6	RP1-315G1.3	C2orf48							TBC1D30	SLIT1	FAM95C	PES1
					TMEM109	NFYC-AS1	CLMN							TBX2	GPRASP1	ACKR3	RPL3
					CAST	HECTD2	NAPSA							TCL1B	BACH2	LY6G6F-LY6G6D	PLS1
					DLGAP5	KLHL28	CTD-3116E22.8							TENM4	ELAVL2	KCNK10	POU2F1
					ARL6IP6	SNHG12	CHRNA5							TFCP2La	AGTR1	B3GNT7	PPM1K
					RIF1	KIAA0922	LINC00205							TFPI	UBASH3A	SLC26A8	SATB1
					SKA3	AC145124.2	CRYM-AS1							TGM5	ECM1	PRRT4	RPL15
					CCNE2	GS1-124K5.3	MGAT5B							THRB	SETBP1	KLRG2	MYD88
					LDHA	DCAF8	DAD1							THSD7A	CELSR2	HYAL3	ELP6
					PTPRC	IL15RA	RP5-1180E21.5							TM4S5F	AHSP	AATK	PSMD2
					ITK	LINC00957	FBXO5							TMCC3	DPF3	SIGLEC14	NAT6
					OAS3	CCDC6	LRRC69							TMEM136	AL049650.1	ROBO4	PTPRA
					ECT2	MTMR3	PSD2							TMEM155	SLC29A4	44987	ABTB1
					CEP78	RP11-511P7.5	BHLHE40							TMEM236	PRKG2	SYT1	RAB7A
					C1orf112	KIAA0391	RP11-85A1.3							TMEM38A	ABCG1	F2RL3	H1FX
					BRIP1	PAG1	COA3							TMEM82	NECTIN3	FCN1	RAP2A
					TOPBP1	PPARD	HRH1							TMSB15A	AC018362.3	SUSD3	DIPK2a
					ANXA6	TBC1D19	S100B							TNFSF9	CAV1	S100P	RB1CC1
					GNG2	PARP15	ERMN							TP73	REG4	AQP9	SERP1
					WIPF1	SYK	DPYSL3							TPBG	COL18A1	KRT13	RBBP6
					POLD3	AMBRA1	RASGEF1B							TPSD1	KRT72	PPP1R27	MBNL1
					MGME1	VAMP1	KREMEN1							TRAPPC5	ITGA8	FAS	IFT80
					CCNF	MZB1	NPR1							TRO	ICOS	FCGR1A	MYNN
					PPIA	AFF1	LINC01220							TUSC3	PCDHGB7	SLC2A9	PEX5L
					CDCA2	ATG2A	C20orf27							TUSC5	CXADR	GYG2	MAP6D1
					LSM4	2023-09-01	AC093627.10							UNC5C	CORO6	CSF3R	LSG1
					CIP2A	C16orf87	CCDC15							VAT1L	FGD1	CD300C	RGS2
					LBR	RC3H1	LINC00852							VIPR2	CCR9	GRIN2D	NELFA
					SAMHD1	KLHL15	SIAE							VMO1	FOXP2	TRIM6	RNF121
					ARHGAP11A	RP11-464F9.20	CCDC157							WBP5	TMEM136	CRACR2B	MFSD10
					ARL4C	CCDC186	RP11-455O6.9							WFDC2	TMEM98	CEACAM6	RAB28
					PHF19	RFWD3	FN3K							ZNF711	PDE1C	ERVMER34-1	RNF4
					CDC7	HOMEZ	ZNF568								PCSK1N	CAPNS2	RCHY1
					BUB3	BUD13	FAM167A								HSD11B1	CAV2	CNOT6L
					CACYBP	REPS1	C3orf33								FAM178B	SLC5A10	SCLT1
					TUBG1	TLDC1	ELOVL6								THEMIS	NHSL2	RPL37
					SAE1	MICB	GALNT3								CD248	HCST	RPL4
					HMGB3	VCPKMT	CH507-9B2.1								RNF152	EREG	RPL5
					CDCA3	MTL5	TRAC								FAAH	LIN7A	MSMO1
					HAUS5	DLEU2	PUF60								CRB1	GPM6B	S100PBP
					BCL11B	DLEU1	TMCC3								SOX6	LRRC32	KIAA0947
					RASA2	TTBK2	VASH2								PLCG1	CCDC73	CCT5
					CENPN	HIST1H1E	HOXB4								S1PR1	KLHL33	FBXO4
					DNA2	HHAT	TGFB3								NEO1	CDH23	SCAP
					TTF2	CDK17	TLR7								ONECUT2	LTK	SKIV2L2
					ANXA5	UBE2H	ZNF443								CHDH	CDC42EP2	SCRN3
					SAMD3	ST7L	IGFBP6								EDN1	FCER1G	SDHAF1
					TACC3	RP11-398C13.6	FCRLB								TUSC3	PRKCD	TRAPPC13
					CD2	AMMECR1	CACNA1F								PDZD2	PYGL	PIK3R1
					GRAP2	USP42	ZNF624								NOX5	IRF5	FCHO2
					CBX5	AC245100.1	HMGB3								CHRNA9	LONRF3	NSA2
					TUBB4B	HCFC2	NAP1L5								AP001273.2	TLR4	SERBP1
					RBBP8	HSF2	PRPS2								RAP1GAP	P4HA2	SERGEF
					CDC20	FASTKD5	RP11-166O4.6								MAPK15	APOBEC3H	RPS23
					LMNB2	DBN1	VN1R1								FOXJ1	ACPP	FER
					XRCC2	POLM	SPDYE3								CFAP54	C1QTNF4	TMED7
					BAZ1B	DHRS1	CENPH								LRRN1	COL9A2	SIX5
					EXO1	WDR47	RP13-650J16.1								SAMD4A	SIGLEC12	BRD8
					NUDT21	INVS	RP11-707M3.3								RND2	MYLK	ETF1
					GZMA	INAFM1	GPR135								EFCAB12	CLEC12A	RNF14
					HP1BP3	FAM174B	FCRLA								ATP9A	WNT11	SLC2A1-AS1
					FUS	DCAF16	MRPS6								C7orf57	ANKRD18B	SLC36A1
					CASP8AP2	TRAFD1	RP11-175O19.4								TTC29	ZNF660	CCNJL
					RFC3	FARP1	RP11-408A13.4								APBB1	CASP9	FBXW11
					SNRPB	FAM53C	RP11-573D15.8								GPR153	SLFN12	SLX4
					NUP62	PPM1D	LKAAEAR1								AKR1C1	AFAP1L1	ZNF354B
					CYTIP	ABHD3	AGAP9								C3orf70	KDELR3	HNRNPH1
					CD8A	ZFAND3	MANF								PFN2	SLC2A5	SMPD4
					GINS2	CLIC4	ALDH1A2								SLC14A1	CMTM5	RPP40
					YEATS4	RP11-367G6.3	THEMIS2								CDH2	MESP2	SLC35B3
					MTCO1P12	ZNF561	RP11-3D4.3								ITPR3	SERPINB8	TMEM14B
					HIST1H1B	NEDD1	CTC-479C5.12								LGR6	SLITRK4	SMIM13
					NKG7	LANCL1	SP2-AS1								AC073585.2	ANKDD1B	SNRPG
					CDK5RAP2	MON2	TRMT5								AC131160.1	NPM2	DCDC2
					FOXM1	ZNF212	LINC00327								FAXDC2	OASL	GPLD1
					PSMB8	STK38	LYAR								SALL2	SPATA20	C6orf62
					FYB1	UBAP1	IRF8								ARHGAP28	FAM47E-STBD1	SP4
					IGF2R	AC007383.3	RP11-35G9.5								DOCK9	CARD9	ZSCAN16
					MAP3K20	EED	CTC-444N24.8								TCF7	FAM114A1	ZSCAN12
					CDT1	LIMK2	PRDM8								ARHGEF37	SRSF12	TRIM26
					IL32	CSTF3-AS1	FAM188B								MAGED4B	C3orf52	SPIRE2
					GEN1	PPP3CC	TG								LPIN3	CA1	LTB
					FAM129A	NLRC5	CARD9								IRS1	VPREB1	PSMB9
					FAM49B	DIP2B	EXO5								44259	AC010323.1	SMIM29
					ORC1	LINC00441	NTHL1								PHOSPHO1	LILRA2	SRP9
					GIMAP7	ACOX1	ZNF703								HEMGN	ZKSCAN7	TAF11
					CENPW	UBQLN1	EGFL8								C22orf15	THBS1	ST20
					DOCK10	P2RX1	AC133528.2								AVPR1B	MAPK12	POLH
					H2AFX	ARSK	RP11-538P18.2								ARPP21	HGD	STRN
					TFDP1	RAB33B	ATP6V1D								IL32	CHD5	SNX14
					RFWD3	SCML2	APOBEC3H								AKR1C2	LITAF	HACE1
					BLM	MPP5	TMEM154								AICDA	TNFSF13B	KPNA5
					SPDL1	CAND1	TJP2								KRT1	HVCN1	NCOA7
					TTK	ACBD4	CCDC26								PRRT1	RAB32	PTPRK
					SLC25A5	KIF9-AS1	RP11-259N19.1								CRYM	CATSPER1	MYB
					SKAP1	CYTH1	GNPNAT1								PCDH10	MTMR11	TBC1D5
					UCP2	MAP1S	KIAA1107								MAGED4	ADPRH	TBC1D8
					CCDC34	PPAT	ZNF605								NMT2	LOXL1	GINM1
					SRSF3	STK32C	TIAM1								B3GNT9	GOLGA8J	TCTN3
					ENOSF1	CLASP1	FLAD1								WNK3	ABCC3	TFAM
					RPS4Y1	HIST1H3I	ACTA2								AC129492.4	PLEKHG3	TM2D3
					EZR	CCDC88C	ZNF8								LAMA3	IL12A	TMEM18
					WDR62	CYB5D2	ZNF528								PCDHGA9	GP9	DBNL
					PFN1	TMEM263	FAM104B								SOSTDC1	PSTPIP1	LANCL2
					MTHFD1	MTRF1L	MRPS26								CACNA1D	FUT1	TOB2
					CKAP5	UNC13D	GH1								ANTXR1	RGS6	TBL2
					SLF1	EHD1	GHRL								ATP1B2	BGLAP	POR
					E2F8	TCEA2	ZNF626								CDH9	SRGN	SRRM3
					SUMO2	RNF149	INO80B								TNFRSF19	MGAM2	TPP2
					SRSF10	TRAPPC8	NSFL1C								RSAD2	MYO7A	FAM133B
					NUP160	OXR1	EPHB3								CUBN	GPR132	FAM200A
					HMGA1	PIP5K1A	CCDC28B								RASGRP1	ITGB4	ZNF655
					HLA-DRB1	SEC24A	LHFP								ARG2	CCDC78	CAPZA2
					CEP128	SCYL2	SMYD5								CRYBA4	CLEC5A	TXNDC9
					PYHIN1	MAML2	PAQR7								RGS1	OLFM4	NUB1
					ACYP1	RP11-127B20.3	RP11-356I2.4								IRF6	AIG1	RBM33
					TRBC2	RSBN1	LEPR								SALL4	MERTK	UBE3C
					ENSG00000161570	NAA30	MRPL24								CABCOCO1	ITGA1	UBE2D3
					POLE2	C2orf69	RP11-77P6.2								AJUBA	NLGN1	VIPR2
					CDCA4	EMC9	RP11-819C21.1								HIST1H1T	SSPN	KBTBD11
					GGH	MINK1	SLC39A14								LCK	CCNA1	ESCO2
					HPRT1	MYNN	WDR54								GAD1	CXorf21	GSR
					CD3D	PPP4R3B	CH17-264L24.1								TRIM29	CNR2	DDHD2
					APOBEC3B	LMF1	ZNF837								KRT77	ADGRG5	UPF3A
					NUDT1	PTPDC1	CHST10								CFAP73	HIP1	USP20
					ZAP70	SERTAD2	MRPS12								RIC3	OXER1	USP33
					PLK1	CAMTA2	RP11-644F5.11								RHCE	TMEM52B	OTUD6B
					RNASEH2A	RANBP2	FAM69C								TTLL9	SLPI	POLR2K
					ATP1B3	WSB1	ZMAT2								RASD1	GPR160	NSMCE2
					CDK2AP2	INPP5E	PDCD5								PCDH9	EXOC3L2	WAC
					S100A10	RP11-359B12.2	MRTO4								KCTD19	MALL	WNT10A
					HLA-DRA	FBXO8	TMEM237								CRHBP	ITGAD	XPOT
					ENSG00000124693	EPT1	PCSK4								PNMA2	PLAC8	KIAA2026
					HLA-DRB5	LYSMD3	MTHFD2								MAFA	TBXA2R	UHRF2
					STAG2	HSPA4	PRKAG2-AS1								CCNI2	C16orf74	ARHGEF39
					SMCHD1	ABHD18	IL17RE								TACC2	MCEMP1	CLTA
					PCNT	YWHAH	CTSC								KREMEN1	RHOU	ZCCHC7
					SIVA1	LEMD3	GPR63								AGAP1	COL17A1	ZC3H7A
					SLFN5	RFX3	ALDH18A1								TMEM26	CD24	ZCCHC6
					DCK	USP38	POP1								ADTRP	TTLL10	ZFAND6
					DDX39A	RP5-1171I10.5	PNLDC1								SYNE2	HDC	ZHX3
					PLK4	ZFP36L1	BEND3								CADM4	SMIM24	C9orf156
					CD38	ARL5B	AP001059.5								PEG10	CLU	AKAP2
					PDIA6	NBPF14	TUBA1B								TMSB15A	HSH2D	KIAA1958
					ENSG00000163486	CCNT2	ATAD3C								TACR1	HNMT	FKBP15
					RPA1	CEP76	LRRC2								ERVFRD-1	KCNJ2	TRAF1
					PSMA7	RAD52	PSRC1								CPT1C	VSIR	FAM102A
					44081	ANAPC10	TRIM66								CALB1	BMP8B	SPOUT1
					PIM1	SECISBP2L	ZDHHC19								FAM83F	CEBPE	ZNF430
					SNRPD1	RHPN1	PDSS1								IL7R	PODXL	ZNF496
					OAS2	ZKSCAN8	ITPKA								CTTN	HAPLN4	FAM78A
					ACTB	KLF10	NT5DC3								NDST3	TMEM189-UBE2V1	BARHL1
					HLA-H	BCL10	G6PC3								CFAP161	TYROBP	SLC2A6
					OXCT1	YME1L1	DOK1								RPL17-C18orf32	CST7	PHKA2
					SF3B3	TAP1	FKBP3								SH2D1A	COLGALT2	KDM5C
					GZMH	RNF40	H2AFZ								POU4F1	LY75-CD302	LAS1L
					ZNF714	DAPK3	TUBE1								DISP3	LRRC75B	RLIM
					ABI3	TBC1D7	PDE4A								PRRT2	ARG1	FAM199X
					CDKN1B	ARF4	FASTKD3								TMEM265	NFAM1	RNF113A
					DHX15	ZUFSP	MED17								CDH1	PTAFR	ZSCAN32
					LMAN2	ZNF260	ATMIN								SH3RF2	EPHA2	MTCP1
					CAMK4	HIST1H1D	MRPS35								SCG2	CLEC4D
					CENPP	APTX	SP1								CNTN4	SLC16A3
					DDX23	ABI1	LMLN								C2orf50	CEBPD
					DHCR24	SCMH1	METTL13								DHRS3	RAB44
					CKAP2	ABCB7	SLC37A2								SHC4	ITGAM
					RAD51C	MAP4K2	CBX4								GRTP1	RAB31
					ETS1	RAPGEF6	DPP3								PLEKHH2	ITGB3
					ZNF367	CRKL	SFMBT2								DCHS1	FPR1
					RNASEH2B	INTS1	RELL1								ERICH5	KL
					MLH1	BNIP2	HSPB11								TEAD1	LAMC3
					ITPR3	POU2F1	LSM3								IRX5	HTRA3
					DSCC1	REXO1	SLC15A4								NECAB1	GPA33
					PAXX	SCAI	FAM192A								CD3E	PLIN5
					POLA1	AFF4	FUOM								NOXO1	INPP1
					FANCG	CDADC1	RBM3								ARHGEF26	FAM107B
					RANBP1	PHF6	MLKL								RNF182	HSPA4L
					CENPJ	SDHA	RTKN2								KRT2	PAPSS2
					RPL21P28	ZBTB33	TMEM161A								PCDH8	PILRA
					SRSF2	NAA16	KCNMB1								ERBB3	ADM
					MTCO1P40	KIAA1468	ALKBH8								RHD	PRSS57
					HAUS8	GSK3B	IMMP1L								CNIH2	GP1BB
					GINS1	FAM199X	INAFM2								STC1	MAP3K15
					HERPUD1	CHD1	SETD7								PURG	EPB41L4A
					EED	DCAF6	SNRNP25								CTSV	CCDC173
					44085	C3orf38	SDHC								EPB42	EIF4E3
					IKZF3	RAB3GAP1	PSMA1								ALDH1A2	PPP1R26
					PRPS2	ATP2A3	MINOS1								CD3D	KBTBD11
					NEMP1	APBB1IP	ZNF589								ARHGAP29	CLEC12B
					PA2G4	PTBP3	THAP7								GJC1	SLC24A4
					WEE1	KLHL7	NDUFS5								SIAH3	QPCT
					BRI3BP	PNRC2	MUC4								RORA	PLPPR3
					SFI1	FAM60A	NRSN2-AS1								ROBO2	RASGRP3
					RPL39L	TMEM234	SYNJ2BP								TNXB	CORO2A
					CBX3	TMEM87B	QSER1								AL157392.5	PLXNB3
					GGA2	ETFDH	YWHAB								IGFBP5	GPT2
					RTTN	SETD5	MIEF1								LTB	IRF8
					ENSG00000229164	PPP2CA	WDR61								TMPRSS4	FCGR1B
					INCENP	CDK18	AC007880.1								ELOVL2	ZMYND12
					CDK2	RMND5A	CAPN3								SLC5A2	NOS1AP
					EIF1AY	CHD2	BTBD6								CCR8	TMEM216
					LNPEP	SMARCA4	HOMER2								IL17RB	ZNF114
					TRAIP	TBK1	GALK1								NPTX1	PDE4B
					TPI1	PAFAH1B1	CBR1								HHIP	NOD2
					CYCS	UBE3A	PVT1								ANKRD29	NLRC4
					UBE2L3	RING1	PPARGC1B								CLVS1	CRYGD
					SLC16A1	TRAPPC9	SETX								SBK1	CTSG
					SHMT1	CCDC18	NUBP2								RHBDL3	SUOX
					CCDC167	B3GALNT2	ACLY								HID1	MYO1F
					LIN54	RAP2C	KANSL1-AS1								RUNX1T1	JDP2
					FYN	SENP5	C15orf39								SLC3A1	ABTB2
					SRGAP2B	SPATA2L	POLR1B								OTOF	CFH
					H2AFVP1	EP400NL	HPRT1								ESRRG	CRYBB1
					ENSG00000264198	FNDC3A	HRSP12								CHST3	DENND6B
					PTGES3	MOB4	RINL								DIP2C	CDH26
					SLFN13	2023-09-02	TRIM21								ITGBL1	DTNA
					ADAM19	NPEPPS	COA4								CELF5	GOLGA8K
					BEX3	TSTD2	C11orf49								MYO5B	CYSLTR2
					TMEM107	FAM179B	DUSP3								A2ML1	AC099489.1
					ACTBP2	ILF3-AS1	RP11-4L24.3								LRRC14B	GPR27
					HTATSF1	VOPP1	NUBPL								TSPO2	SMPDL3B
					CEP55	CASP8	TEX30								NSG1	FCGR2A
					CCP110	SLC25A40	ZNF91								SLC32A1	PLEKHG1
					FIGNL1	DMXL1	PARL								SLC7A3	HTRA4
					DPP4	PGM2L1	LEO1								AC004997.1	AC104389.5
					ARPC5	NHLRC2	SLC16A5								TSPAN7	CD302
					ECM2	OSBPL9	KIF22								ARHGAP20	DDAH1
					IL2RB	SH3GLB1	NUDC								RASSF6	TNNI2
					MTHFD2	DCAF12	HEATR5B								ATRNL1	BCAM
					TICRR	POLR2A	ADRM1								C2CD4C	GOLGA8S
					PSMC3	PPP6R2	PNISR								MAT1A	AL031315.1
					SRSF1	USP47	ERO1A								TSHR	ODF3B
					CHCHD2	SLC30A7	AP4M1								BICDL1	SLC22A4
					SFXN1	SLC2A11	SMUG1								ABCA4	IL3RA
					SUPT16H	TBP	VAV2								HCRTR1	ADGRA2
					PPM1G	POLR2D	SHMT1								CHURC1-FNTB	SCHIP1
					GPRIN3	FIP1L1	PYCRL								KIF5A	KCNG2
					SMC5	NCK1	C9orf9								ZBTB7C	AC018755.2
					ARL6IP1	DCP2	SPATA5								NKX3-1	CELSR1
					NOP56	AMOTL1	CPM								FMOD	PRR33
					HNRNPA3P6	TRA2A	GPATCH1								ELOVL4	KRT18
					INPP4A	CNOT4	ELAC1								ACOXL	APOC2
					GPAA1	RNPC3	ZNF548								SOGA3	SAMHD1
					KPNA2	ZNF426	POLR2J3								CPLX1	CD180
					IFI6	MOV10	C16orf52								ITLN1	ITPRIPL2
					SPCS3	DPH3	ITPRIPL1								PCDHGC4	BACE1
					HMGB1P10	IQCB1	ERH								AL096711.2	NLRP12
					CAPN2	RAD23B	GMPPA								HIST1H3D	KLHDC7B
					HNRNPM	EIF4A2	SAMM50								C2orf66	KLRF1
					C1orf21	SNRNP70	MSTO1								TMEM132E	AL157935.2
					DNAJA1	SRSF10	C8orf33								KIAA0408	SIGLEC8
					NRM	CPSF1	PM20D2								CDS1	F2RL2
					KIF24	ATXN2L	DCBLD2								CLIP3	CDRT4
					INTS7	RFWD2	TMEM104								CLCA1	SPI1
					SELPLG	CBL	SPPL3								CAMK4	RAB27A
					SASS6	NSUN6	ABCC5								AC002996.1	LY75
					SUB1	AGTPBP1	MSN								SCN3A	NCF2
					DEPDC1B	RTN4	TAMM41								TINAGL1	VNN1
					IQGAP3	ZNF330	VEGFB								C1QTNF2	DAPP1
					GZMB	TRPC4AP	ZSCAN18								PGLYRP4	TMTC2
					PRDM1	SCAF8	RP13-516M14.4								DNAH8	AMDHD1
					PSMD14	SRSF4	RP11-390E23.6								TMEM151B	SMAD6
					CCNB1	RCBTB1	DDIT4								CD3G	SLC27A6
					PIDD1	KDM4C	SFT2D1								BCL11B	TRPC6
					SNX5
					KLRD1
					CTPS1
					UBASH3A
					HSP90B1
					ABHD3
					GPI
					KIF20A
					E2F1
					COX8A
					SNRNP25
					TRIP13
					UBR7
					CENPL
					PSIP1
					CEP57
					MTND1P23
					CLTA
					CEP295
					WDR90
					ACOT7
					RPA2
					ZCCHC8
					HLA-F
					SNRPF
					HSPB11
					CHAF1B
					CST7
					SHISA5
					CCDC15
					TNFRSF1B
					SMC6
					CD48
					GMPS
					CENPO
					ARF6
					PBRM1
					CENPI
					C2orf48
					EXOSC9
					CLEC2D
					ENSG00000269996
					LYAR
					MZT1
					SEL1L3
					C19orf48
					LSM3
					TMBIM6
					PRIM1
					UBE2A
					CCND3
					SVIP
					ITGB3BP
					PARPBP
					SP140
					SIT1
					NDUFA6
					SFMBT1
					PTPN4
					SYNE1
					SLAMF7
					MDFIC
					CCDC150
					RECQL4
					GBP4
					C4orf46
					RARRES3
					AURKA
					SENP1
					EMB
					PGAM1
					XRCC6
					ACAA2
					SYNCRIP
					TUBA4A
					ITGB1BP1
					GBP1
					CCDC82
					SRRM1
					TCEAL9
					NUP107
					SLFN11
					PBK
					VOPP1
					CD52
					TGFBR3
					SSRP1
					HIST1H1C
					GNLY
					MAGOHB
					ERP29
					RANP1
					UQCRH
					TIAM1
					CDC25A
					CACYBPP2
					OGN
					SH2D1A
					GUSB
					ERO1A
					SCD
					SMS
					ASPN
					CLEC2B
					MAP4K1
					EML4
					P4HB
					ARHGEF3
					PMM1
					CX3CR1
					CRYBG1
					GLO1
					RFC5
					RBBP7
					PCED1B-AS1
					IL10RA
					PARP2
					USP28
					HEG1
					POLR2K
					RECQL
					NEK2
					SPATA13
					HMGXB4
					FDPS
					APOL6
					EIF4A3
					CENPH
					TMX1
					MLLT3
					PPIG
					MCM8
					PCSK7
					MX1
					RNASEH2C
					TPI1P1
					CDC27
					TRA2B
					CHRAC1
					THEMIS
					PRDX2
					STK4
					PLEKHJ1
					EVI2B
					PASK
					IPO9
					NPAT
					SLC29A1
					DNAJC9
					LRRCC1
					STAT4
					TOP3A
					SPON2
					MPDU1
					PSMC3IP
					MIS18A
					LRR1
					CENPX
					ITGB2
					CYFIP2
					CCDC88C
					DCP2
					SH3KBP1
					TPR
					NUP50
					ENSG00000267383
					CENPQ
					VDAC1
					HDAC1
					TC2N
					PTPN18
					PDIA3
					TONSL
					COX5A
					ZWILCH
					ADD3
					CD8B
					CHI3L2
					ANXA2
					BANF1
					RBM15
					ANAPC11
					PAK1
					MIR4435-2HG
					SEPT7P2
					ATP1A1
					SLC43A3
					MSH6
					ENSG00000129277
					PIN4P1
					UBE2I
					U2SURP
					ACTL6A
					MAD2L2
					UGGT1
					ENO2
					NCL
					RHEB
					NUP205
					POLD2
					TCIRG1
					BTG3
					NOSTRIN
					PLCG1
					NOP58
					ATG3
					CALM2
					CBX1
					PHF5A
					ISG15
					PARP9
					TRIM59
					CARHSP1
					HCFC1
					SAP130
					VDAC3
					GZMK
					CAND1
					ITGAL
					CDC25C
					BLVRA
					CTNNAL1
					ADCYAP1
					HNRNPDL
					HIST1H1D
					PDS5B
					SYCP2
					CEP97
					PARP8
					MBNL1
					DHX9
					ENSG00000273319
					RMI1
					SNRPD3
					MYH9
					CCT7
					COPS3
					ATP2B1
					OIP5
					C5orf56
					SDF2L1
					SPATS2L
					LINC00861
					SNRPG
					ENSG00000198374
					LMAN1
					UBE2N
					STAMBPL1
					PTBP3
					COX7A2
					MEA1
					KLRG1
					FRMD5
					THRAP3
					DNAJC15
					KPNB1
					SRSF4
					WNK1
					KDELR2
					USP37
					RPN1
					DCXR
					PRIM2
					SNRPA1
					LCP1
					DDX46
					NDUFA4
					EXOSC8
					UBA2
					PDS5A
					ERAP1
					CSE1L
					XPO1
					SLC4A7
					RBMX
					KIF21A
					CNN3
					SIGMAR1
					LDHB
					CD6
					PAICS
					VCP
					MPHOSPH9
					RGS1
					KIF2A
					ENSG00000245648
					PCNP
					SCD5
					IL7R
					GIMAP5
					DBF4
					UTY
					OMD
					FAS
					AIP
					WWOX
					PRDX3
					CCDC18
					HNRNPLL
					DPP7
					STK39
					CBFB
					WDR54
					DPYSL2
					GNG5
					NAP1L4
					EMC3-AS1
					KAT2B
					HERC5
					NDUFB6
					PFKL
					PRKCH
					GLMN
					POC1A
					NMRAL1
					UNG
					MOV10
					RAC2
					LINC01572
					CYB5B
					PPA1
					NUP188
					CCR5
					GGCT
					DNAJC8
					SSR3
					ENSG00000136653
					ARHGEF39
					CHTF18
					ERH
					UBE2D2
					MRPL10
					SGO2
					MFGE8
					TNIK
					CTSC
					HLA-DMA
					GSS
					FN3KRP
					LAP3
					AOAH
					ENSG00000270972
					FANCC
					ANXA2P2
					MCMBP
					RAB27A
					CORO1A
					SOCS2
					MPHOSPH6
					MSH2
					TBC1D10C
					RANGAP1
					SKP2
					NELFE
					GZMM
					CARD16
					TREX1
					HAUS6
					PKP4
					ICMT
					NUP85
					MCUB
					PAFAH2
					EOMES
					MYBL1
					NUP37
					BRD2
					DERL3
					IFI27L1
					UHRF2
					APEX2
					KLRK1
					ENSG00000108294
					SAFB
					MTCH1
					DEPDC1
					TXLNGY
					ENSG00000213080
					C17orf53
					PDIA4
					ARRDC3
					RBL2
					COA1
					SLC44A2
					ARHGAP33
					SCML4
					PTPN22
					HPF1
					DCLRE1B
					ATP5IF1
					ADGRG1
					RDX
					PARK7
					HNRNPR
					TXNDC15
					PRPF38B
					DEGS1
					SMPD4
					MED4
					SEPHS1
					EIF5A
					PRPF4
					CD5
					PSMD8
					RAF1
					NAA50
					SEM1
					GINS3
					NDC1
					POLR3K
					POP7
					RTCA
					WDR7
					FGFBP2
					OAS1
					NDUFA12
					IPO5
					COPS8
					ZW10
					SLCO3A1
					DTX3L
					SRP9
					CAP1
					CD53
					COX17
					ERI1
					TPGS2
					GNAI3
					SCAPER
					STOML2
					SUCLG2
					EME1
					YWHAB
					XRCC5
					CNOT1
					PTPRJ
					APOBEC3C
					AP1B1
					VANGL1
					FANCB
					FCGR3A
					MRPS15
					TMEM52B
					EVI2A
					RUNX3
					PRKCA
					GPANK1
					ZNF672
					VPS29
					JPT2
					TRIM37
					SIMC1
					DUSP23
					RBM23
					FAM149B1
					CCDC77
					CCDC28B
					NEDD9
					HMGN1
					ADM
					GMCL1
					RNF213
					TECR
					AP2S1
					EPB41L2
					SCLT1
					PSMG2
					UGT3A2
					HADH
					TACC1
					PXN
					RAB11FIP1
					CSTB
					TOB1
					REXO5
					CD59
					NUP58
					PHACTR2
					TPD52
					PDE4D
					JCHAIN
					IGHV3-43
					CISH
					CLGN
					HIST1H1E
					CEP192
					DPM2
					JAKMIP1
					CEP72
					TMEM237
					HDGF
					SPCS2
					ZNF217
					LSM5
					RNF4
					NDUFB3
					RNF34
					ZDHHC13
					HDLBP
					PRKY
					NUP155
					ADAMTS1
					CCSER2
					LDLR
					ENSG00000225241
					HSPD1
					PSMA5
					TRGC1
					TEDC2
					THAP5
					SPATA33
					SERBP1
					RSBN1L
					KCNK5
					HILPDA
					MMD
					CNP
					GTF3C6
					ZDHHC12
					FHL1
					MRE11
					POLH
					OPTN
					IVNS1ABP
					S1PR5
					MRPS34
					CISD2
					FAR1
					LRP8
					PDZD11
					MFAP1
					YWHAQ
					MRPL17
					EHD2
					MTFR2
					PHLDB2
					BAG5
					KCNA3
					PTBP1
					SHMT2
					CCT4
					SYTL2
					IL12RB1
					CHMP1A
					EIF2AK3
					PPIF
					NFYB
					MRFAP1L1
					MICB
					MFSD14A
					TMCO1
					PCGF5
					NDUFA1
					CLSTN1
					STAG1
					HASPIN
					MESD
					ASAP1
					ICOS
					TRIM28
					SNRPA
					DHX30
					LSM8
					TMEM71
					RAB29
					HMOX2
					CYTOR
					CTSB
					CCDC14
					CCDC138
					CMC2
					HAUS3
					TPRKB
					OXNAD1
					ATP6V0E2
					SLA
					MBOAT2
					COTL1
					HLTF
					DGKH
					STARD4
					POLR2H
					OXSR1
					SETD5
					PIH1D1
					QSER1
					DCTN3
					EFCAB14
					CTDSP1
					C2CD3
					BUD13
					ASXL1
					TLN1
					SLC25A39
					MTF2
					SOD1
					CHD3
					PSMG1
					HAUS2
					KNSTRN
					ABCF1
					CD2BP2
					TRAF3IP3
					MAP7D1
					PKM
					GLCCI1
					HNRNPH3
					ARPC5L
					RFC2
					SMYD4
					KIF21B
					ELOC
					UBXN4
					NDUFC1
					INSIG1
					RAD1
					UTRN
					TRIM69
					PGRMC1
					PDGFRB
					PSME1
					GUCD1
					RPS27L
					UQCR10
					FCMR
					RCC1
					BTN3A2
					SRPK1
					IER3IP1
					NAPRT
					USP48
					ACAT1
					PCMT1
					EIF4G1
					SOAT1
					IL2RG
					TCEA1
					GPR65
					CTCF
					MAD1L1
					ARPC1B
					ILKAP
					RBM14
					CDC37
					CEMIP2
					RALY
					SPIN4
					NAA40
					BSG
					ELOVL5
					EMC7
					PIK3R5
					CBX6
					MRPL34
					BRD7
					HRH2
					PSMD1
					MTAP
					SYT11
					LSM14A
					HAUS1
					NUTF2
					CXXC1
					GXYLT2
					SREK1
					HCP5
					ARAP2
					C18orf54
					DECR1
					SLC1A4
					XRCC1
					RBMS1
					MANF
					ENSG00000172660
					MRPL18
					RANBP3
					SNRNP200
					TAGAP
					CNTLN
					ENSG00000269825
					FLNA
					MRPS5
					PRF1
					FKBP5
					TIGIT
					PMVK
					DPY30
					TIPIN
					TMEM209
					DYNLT1
					SNRPD2
					SLC7A1
					DDX60
					THOC3
					TBC1D1
					TDP1
					S1PR1
					PAXIP1
					SELENOT
					N4BP2
					DHCR7
					NFATC2IP
					ZBTB8OS
					JPT1
					MGST3
					EPSTI1
					MGAT4A
					PRKD3
					GLRX
					APOL3
					RHNO1
					RTRAF
					IDI1
					IMPDH1
					GABPB1
					CHORDC1
					PNP
					XPO6
					ISG20
					ZNF592
					ACLY
					DSTN
					TOP1
					TNFSF10
					MTPN
					SF3B2
					MBD2
					TNFAIP8
					FAM107B
					TCHP
					PPP4R2
					SUV39H1
					ARID2
					SDHA
					LITAF
					UCHL5
					UBAP2
					ITGB7
					RPRD2
					CFH
					NET1
					ANKRD36
					SOS1
					GPATCH8
					LPIN2
					CDK4
					NUCB1
					QKI
					MRPL51
					FAM122B
					MFSD14B
					PAM
					USP39
					FANCL
					PSME3
					TTF1
					EIF2S2
					SELENOI
					FGD5-AS1
					AKNA
					FAM45A
					ELP6
					DBI
					CSTF2
					ZNF101
					CEP350
					PRPSAP1
					ISOC1
					GBP5
					NMT2
					S100A6
					DENND6A
					SPATA5
					EDEM3
					EMSY
					PDLIM1
					ATXN1
					NCOA1
					EIF3A
					ANO6
					ARHGAP45
					CEP85
					SRRT
					TSPAN14
					HSPA4
					KATNAL1
					PSMA4
					TNPO1
					TRAM1
					UBXN11
					MOB1A
					USP14
					DCTPP1
					ANKRD36B
					TP53
					GBP2
					PPP5C
					CEP135
					SMIM15
					REEP5
					RBM10
					COX7B
					KYAT3
					NUP93
					PARP14
					ASXL2
					PSMB2
					CDKN2AIP
					PRPF39
					AEN
					APOD
					MRM2
					RNGTT
					NT5C3A
					GUK1
					PDHA1
					PIP4K2A
					HSPA5
					GATA3
					ZCCHC2
					ABRACL
					POLE3
					MYL12B
					NSL1
					RBM17
					AP2B1
					OSTF1
					CNOT10
					LRMP
					SLC39A7
					TRIM14
					C1GALT1C1
					LRRC58
					POLR2D
					BLMH
					PARP15
					ARHGAP27
					MIS18BP1
					PLGRKT
					MBD3
					ECE1
					RAD23A
					TSTA3
					TAF3
					AP1M1
					SAMD9L
					MAN1A1
					GLG1
					GRSF1
					CD96
					TTLL5
					WDFY1
					KIAA1551
					AHSA1
					POLR2E
					MYO1G
					GTF2A1
					IRF1
					SLC35A4
					ZNF85
					PLEK
					BHLHE40
					BCOR
					ILF2
					UFD1
					NSD3
					ALDH9A1
					ALG5
					MAP3K2
					TP53I13
					CTDSPL2
					SDAD1
					LNPK
					CAPZB
					STAT1
					FLOT1
					DYNLT3
					INPP4B
					ZC3H13
					HEXB
					IK
					GLE1
					TOR3A
