# Supplementary material for: Multiomic single cell sequencing identifies stemlike nature of mixed phenotype acute leukemia
Source: Nat Commun. 2024 Sep 18;15:8191. doi: 10.1038/s41467-024-52317-2 (PMC11411136; doi:10.1038/s41467-024-52317-2)
Supplement: Supplementary file 11 — Supplementary Data 8 [file 41467_2024_52317_MOESM11_ESM.xlsx]

## Sheet: NEW Supp Table 8_020724
Supplementary Data 8: Top Upregulared Genes in Common Leukemia Cluster of Single-Cell Cohort ("Peretz_Kennedy_MPAL") and Genes Comprising Single Cells with Highest CytoTRACE vaues ("MPAL95")
Peretz_Kennedy_MPAL	MPAL95
FABP5	TUBA1B
EEF1G	TYMS
GAS5	GSTP1
HIST2H2AA3	HMGB2
PA2G4	HMGN2
GPX1	TUBB
ZMIZ1	PCNA
MARCKSL1	KIAA0101
ATP5MC2	IGLL1
CAT	DUT
PCNA	H2AFZ
RAN	TOP2A
BCL11A	CD3D
SSBP2	CD7
NME1-NME2	UBE2C
JUP	AC002454.1
TALDO1	STMN1
SLC2A5	DHFR
HIST2H2AA4	MCM7
NEGR1
CDCA7
ACTG1
MAN1A1
NME2
TOP2B
CLIP2
NME1
GALNT2
MCM4
MSI2
BAHCC1
HSP90AB1
AC245060.5
RUNX1
SERPINB1
EIF4A1
MYL6B
TRIM28
IGF2BP2
HSPD1
ETS2
MT1X
MED13L
TPM4
RANBP1
PAN3
ADA
MCM7
AC244502.1
SNRPE
YBX3
HMGN2
AP000350.4
ATP5MG
IGFBP7
NUCB2
MSH6
ENO1
RPLP0
RPLP0P2
FLT3
H2AFY
BAALC
UBASH3B
PROM1
GAPDH
HTRA3
MYB
GSTP1
PTMA
IMPDH2
SNHG29
TYMS
HMGB1
GNA15
ZCCHC7
SMIM24
SOCS2
GIHCG
SOX4
PRSS57
TUBA1B
HMGA1
MIF
CD34
AC002454.1
LAT2
CCN2
MPO
STMN1
SPINK2
CDK6
TUBB
UHRF1
CLEC11A
FAM30A
PRDX1
IGLL1
DNTT
VPREB1
