# Supplementary material for: Multiomic single cell sequencing identifies stemlike nature of mixed phenotype acute leukemia
Source: Nat Commun. 2024 Sep 18;15:8191. doi: 10.1038/s41467-024-52317-2 (PMC11411136; doi:10.1038/s41467-024-52317-2)
Supplement: Supplementary file 12 — Supplementary Data 9 [file 41467_2024_52317_MOESM12_ESM.xlsx]

## Sheet: S7
Supplementary Data 9: Patient and Disease Characteristics of the 69 Pediatric MPAL Patients with Survival Data Available from the TARGET Cohort
Patient ID	OS_time	Vital Status	Sex	Age (Days)	WBC at Diagnosis	Initial Therapy	WHO Subtype	Karyoptype	Key Fusion	Genes Mutated
TARGET-15-SJMPAL004013	2510	1	Male	645	7.8	ALL	B/M	46,XY,add(4)(p16),add(12)(p11.2),add(12)(p12)[7]/46,XY[8]	None	NRAS, IKZF1, ARID1B, CREBBP
TARGET-15-SJMPAL012419	1229	0	Male	5973	43	AML	B/M	46,xy,del(1)(q24q32),add(7)(p13),del(17)(p11.2)[13]/46,xy[7]	None	CDKN2A/B, VREBP1, IKZF1, TP53, SUZ12, RB1, AZSXL1, NF1
TARGET-15-SJMPAL012422	2071	0	Male	2552	150	AML	B/M	46,XY,t(11;20)(q10;q10),del(12)(p12)[10]/46,XY[10]	CREBBP-ZNF384	ETV6, ZNF384, CDKN1B, CREBBP
TARGET-15-SJMPAL040034	3395	0	Male	2585	130.3	hybrid	B/M	47,XY,+X[13]/46,XY[7]	TCF3-ZNF384	FLT3, ZNF384, TCF3, KNMT2D
TARGET-15-SJMPAL041118	606	0	Male	3295	64.6	ALL	B/M	46,XY,t(2;9)(p21?;p13?),del(19)(p13.3)	TCF3-ZNF384	NRAS, ZNF384, TCF3, PAX5, KRAS, SETD2
TARGET-15-SJMPAL046466	1767	0	Female	851	11.2	ALL	B/M		TCF3-ZNF384	ETV6, ZNF384, TCF3, FBXW7, PTPN11
TARGET-15-SJMPAL046472	1275	0	Male	6083	29.4	AML	B/M		TCF3-ZNF384	FLT3, ETV6, CDNKA/B, MLLT3, ZNF384, VPREB1, TCF3, PAX5, CDNK1B, RB1
TARGET-15-SJMPAL017981	307	0	Female	184	864		MLL	46,XX,t(4;11)(q21;q23)[8]/46,XX[2]	KMT2A-AFF1	KMT2A, NRAS, KRAS, AFF1
TARGET-15-SJMPAL040035	1975	0	Male	334	394	hybrid	MLL	46,XY,ins(11;9)(q23;p?22p?24)[19]/46,XY[1]	KMT2A-MLLT3	KMT2A, MLLT3
TARGET-15-SJMPAL044949	2565	0	Male	4471	101.9	ALL	NOS (T/B)	46,XY,t(8;9)(q?22;p?22)[17]/46,XY[2]	None	CDKN2A/B, PHF6, FBXW7, NOTCH1, WYB
TARGET-15-SJMPAL046469	978	0	Male	1551	73.6	ALL	AUL		EBF1-PDGFRB	VPREB1, RUNX1, IZKF1, ARID1B, EBF1, TLX3, MYB
TARGET-15-SJMPAL016447	193	0	Male	3285	3.7	AML	T/M		SET-NUP214	ETV6, PHF6, JAK3, NOTCH1, CDKN1B, NUP214
TARGET-15-SJMPAL011912	3161	0	Male	4386	4.2	AML	T/M	46,XY[20]	None	FLT3, WT1
TARGET-15-SJMPAL011913	3406	0	Male	4750	48.6	AML	T/M	46,XY,inv(7)(p24q11.2)[20]	FNDC3B-NAALADL2	FLT3, RUNX1
TARGET-15-SJMPAL011914	2813	0	Male	2613	29	AML	T/M	46,XY,t(7;14)(q22;q32.1)[30]	None	FLT3, WT1, PHF6, BCL11B
TARGET-15-SJMPAL012420	4185	0	Female	1001	116	AML	T/M	46,XX,der(2)?inv(2)(p11.2q13)t(2;14)(14qter->14q32.1::2p?->2qter),der(14)t(2;14)(14pter->14q32.1:: 2q13->2p12->2pter)[19]/46,XX[1]	ZEB2-BCL11B	FLT3, CREBBP, BCL11B
TARGET-15-SJMPAL016340	223	0	Male	3528	117.5	ALL	T/M		NUP214-ABL1	RUNX1, PHF6, EZH2, TP53, KDM6A, ASXL1, NUP214
TARGET-15-SJMPAL016344	1222	0	Female	2037	12.7	hybrid	T/M		None	WT1, CDKN2A/B, NRAs, MLLT3, IKZF1
TARGET-15-SJMPAL017978	2921	0	Female	730	135.4	ALL	T/M	46 XX, t(8;12)(q13;p13)	ETV6-NCOA2	ETV6, IKZF1
TARGET-15-SJMPAL022667	2666	0	Male	5943	62.5	AML	T/M	46,XX,der(7)r(7;?)(p22q36;?),add(7)(q22)[17]/46,XX[3]	MNX1-IKZF1	NRAS, IKZF1, NOTCH1
TARGET-15-SJMPAL040027	2590	0	Male	5657	781	AML	T/M	46,XY,del(7)(q22)[8]/49,idem,+10,+21,+22[9]	None	FLT3, EZH2, CUX1, CEBPA
TARGET-15-SJMPAL040037	963	0	Male	5594	9.3	ALL	T/M		None	FLT3, WT1, CDKN2A/B, MLLT3, PAX5
TARGET-15-SJMPAL042792	180	0	Female	1527	9.9	AML	T/M		ZEB2-BCL11B	FLT3, KMT2A, CUX1, BCL11B
TARGET-15-SJMPAL042796	1215	0	Male	1457	104.6	AML	T/M	46,XY,add(5)(q13) [7] / 47,idem,+21 [3] / 46,XY,add(5)(q13) [2] /46,XY[8]	None	EBF1, TLX3, CEBPA
TARGET-15-SJMPAL042797	3535	0	Female	2238	58.8	AML	T/M	46,XX,add(1)(p32),inv(1)(p36q32),del(4)(q?),del(11)(q?),add(12)(p13),del(16)(q12)	ETV6-MAML3	ETV6, IKZF1, NOTCH1, CTCF, EED
TARGET-15-SJMPAL043509	5938	0	Male	2999		AML	T/M	46,XY,i(17)(q10)[1]/46,XX(Donor)[12]/46,XY[7]	None	FLT3, WT1, KMT2D, RAG1, LMO2
TARGET-15-SJMPAL011911	2034	0	Male	5731	145.6	AML	T/M	46,XY[20]	None	FLT3, WT1, RUNX1
TARGET-15-SJMPAL016341	1814	0	Male	2129	18.2	hybrid	T/M		None	WT1, NRAS
TARGET-15-SJMPAL017975	2927	0	Male	6527	14.9	AML	B/M	51,XY,+Y,+4,+6,+13,+22[18]	None	FLT3, ASXL1
TARGET-15-SJMPAL040025	2130	0	Female	3319	14.8	ALL	B/M	46,XX,del(9q11) [3/9], 47,XX,del(9q11), +mar [2/9], 46,XX [4/9]	TAF15-ZNF384	ZNF384, VREB1
TARGET-15-SJMPAL040028	3182	0	Female	6265	43.2	hybrid	B/M	46,XX,t(2;14)(p?11.2;q11.2)[13]/46,XX[7] Disruption of MLL gene	TCF3-ZNF384	ETV6, ZNF384, VPREB1, TCF3, KMT2D, SMARCA4
TARGET-15-SJMPAL040031	2491	0	Male	1054	53		B/M		TCF3-ZNF384	ZNF384, TCF3
TARGET-15-SJMPAL040038	1167	0	Female	948	97.5	ALL	B/M		None	CDKN2A/B, NRAS, MLLT3, VPREB1, IKZF1, PAX5, RPL22
TARGET-15-SJMPAL040459	892	0	Female	2569	31.2	ALL	T/M		None	FLT3, WT1, RAG1, LMO2
TARGET-15-SJMPAL041117	599	0	Male	5523	1.3	ALL	B/M	56,XY,+X,+Y,+4,+6,+10,+14,der(15)t(1;15)(?;q26?),+18,der(19)t(1;19)(q?;p13.2?),+21	CNST-SCCPDH	NRAS, TCF3, CREBBP
TARGET-15-SJMPAL041122	323	0	Female	486	378	ALL	MLL	48,XX,+X,t(4;11)(q21;q23),+8	KMT2A-AFF1	KMT2A, PHF6, TP53, KDM6A, AFF1
TARGET-15-SJMPAL042791	895	0	Female	4824	39.6	hybrid	T/M		None	FLT3, WT1, KMT2A
TARGET-15-SJMPAL042793	546	0	Female	1757	22.6	AML	T/M		None	FLT3, RUNX1
TARGET-15-SJMPAL042801	1169	0	Male	1963	32	AML	T/M	46,XY [20]	None	TCF3, ASXL1, CEBPA
TARGET-15-SJMPAL044948	3439	0	Male	547	217	ALL	T/M	46,XY,dic(5;6)(q13;q21),der(7),t(5;7)(q22;p12),+21[22]	LIN28B-AMPH	IKZF1, ARIDB, CUX1, RPL22
TARGET-15-SJMPAL046468	1168	0	Male	5809	1.9	AML	B/M		None	NRAS, TKZF1, PAX5, CREBBP, PTPN11
TARGET-15-SJMPAL046470	615	0	Female	4623		ALL	B/M		None	ETV6, NRAS, VREB1, EZH2, ASXL1
TARGET-15-SJMPAL046471	364	0	Male	730	20.9	ALL	B/M		None	JAK3, PTPN11, MYB
TARGET-15-SJMPAL041120	880	1	Female	5407	1.5	AML	B/M	46,XX (ABL del by FISH)	SET-NUP214	WT1, PHF6, SUZ12, NUP214
TARGET-15-SJMPAL040030	66	1	Female	4931			B/M	46,XX	ERG-HNRNPH1	FLT3, NRAS
TARGET-15-SJMPAL016448	403	1	Male	5292	52.3	ALL	B/M		IGH-CRLF2	FLT3, CDKN2A/B, MLLT3, VREB1, PAX5, KRAS
TARGET-15-SJMPAL012425	591	1	Female	5103			B/M	46,XX,inv(3)(p25q21),del(6)(q13q21),t(4;12)(q12;p13),add(7)(q36),del(10)(q24)[4]/47,idem,+15[3]/46,XX[12]	EP300-ZNF384	ETV6, CDKN2A/B, ZNF384, PAX5, SETD2, CDKN1B, RB1, EPF300, FOXO3
TARGET-15-SJMPAL040024	1033	1	Male	366	75.1	ALL	B/M	46,Y,-X,add(12)(p11.2),19,+mar1,+mar2 [10/20], 46XY [10/20]	TCF3-ZNF384	ZNF384, TCF3, KRAS
TARGET-15-SJMPAL040033	1658	1	Male	5242	29	ALL	B/M	46, XY	EP300-ZNF384	CDKN2A/B, NRAS, MLLT3, VPREB1, IKZF1, PAX5, RPL22
TARGET-15-SJMPAL046467	1630	1	Female	2250	11.3	ALL	B/M	trisomy 8	TCF3-ZNF384	ZNF384,TCF3, KDM6A, SUZ12, NF1, EED
TARGET-15-SJMPAL017977	1	1	Female	54	687.1		MLL	47 XX, t(4;11)(q21,q23), -13,+2,mar[10]	KMT2A-AFF1	KMT2A, KRAS, AFF1
TARGET-15-SJMPAL040026	30	1	Male	182	355.5	ALL	MLL	46,XY,t(14;15)(q32;q11.2-13) [4/20], 46,XY [16/20]	KMT2A-USP2	KMT2A, NRAS
TARGET-15-SJMPAL042943	740	1	Female	121	453		MLL	MLL/AF4	KMT2A-AFF1	KMT2A, KRAS, AFF1
TARGET-15-SJMPAL044950	301	1	Male	41	244.3	Interfant06	MLL	t(4;11)	KMT2A-AFF1	KMT2A, NRAS, AFF1
TARGET-15-SJMPAL012417	53	1	Male	4108	0.5		NOS (T/B/M)	46,XY,del(12)(p11.2p13)[16]/46,XY[4]	DDX3X-MLLT10	WT1, ETV6, FBXW7, JAK3, KRAS, SUZ23, ARID1B, CDKN1B
TARGET-15-SJMPAL003414	20	1	Male	1943		ALL	T/M	46,XY,t(5;7)(q13.3;p13)[17]/46,XY[3]	PCM1-FGFR1	WT1, CDKN2A/B, MLLT3, IKZF1, PHF6, SMARCA4
TARGET-15-SJMPAL005001	775	1	Male	3667	2.2	ALL	T/M	47,XY,der(1)add(1)(p36.3)add(1)(q32),t(4;7)(q21;p22),del(9)(p13),der(11)add(11)(p13)add(11)(q21),add(12)(p11.2),add(18)(q23),+mar[12]/46,idem,-der(11)add(11)[4]/47,idem,-der(1)add(1),-der(11)add(11),add(19)(p13.3)[3]/46,XY[6]	MED14-HOXA9	TCF3, PTPN11, KRAS, ARID1B, FOXO3, CEBPa
TARGET-15-SJMPAL011915	198	1	Female	990	149.8	AML	T/M	46,xx,?t(2;6;14)(q13;q25;q22),del(6)(p21),del(6)(q13),add(19)(p13.1),add(21)(q22)[20]	RUNX1-CRNDE	FLT3, WT1, RUNX1, BCL11B
TARGET-15-SJMPAL043510	39	1	Female	3828		ALL	T/M		None	KMT2A, ETV6, IKZF1, PHF6, FBXW7, EZH2, CUZ1, BCL11B, EBF1, TLX3, RPLL2, EED
TARGET-15-SJMPAL043514	682	1	Female	1752	79.4	AML	T/M		ETV6-ARNT	ETV6, CDKN2A/B, MLLT3, ARIB1B, RB1, FOXO3, MYB
TARGET-15-SJMPAL016342	295	1	Male	335	4.2		T/M	46,XY,inv(2)(p11.2q13)c,inv(2)(q13q35)[16]/4n,idem[2]/46,XY,inv(2)(p11.2q13)c[2]	FEV-EWSR1	WT1, NRAS
TARGET-15-SJMPAL016343	511	1	Female	1198	2.7	AML	T/M	45,XX,t(8;12)(q13;p12-13),der(15)ins(15;17)(q15;q21q21),-17[7]/46,XX[14]	ETV6-NCOA2	ETV6, IKZF1, NOTCH1, SUZ12, NF1
TARGET-15-SJMPAL041119	469	1	Male	1105	20.5	AML	B/M	49,XY,+8,+14,+21[8]/45,XY,-7[3]	None	RUNX1, AK3, PTPN11
TARGET-15-SJMPAL042787	60	1	Female	4941	214	ALL	NOS (T/B)	ish.46,XX,der(1)t(1;9)(p36?;q34)	None	NRAS, TCF3 AK3, NOTCH1, SMARCA4
TARGET-15-SJMPAL042794	25	1	Male	5541	289	hybrid	T/M		None	FLT3, RUNX1
TARGET-15-SJMPAL042798	443	1	Male	1751	33.9	AML	NOS (T/B/M)	45,XY,-7	None	PTPN11, KRAS, ASXL1
TARGET-15-SJMPAL042799	486	1	Male	4090	335.2	AML	NOS (T/B/M)	46,Y,der(X)add(X)(p11.2)add(X)(q22),t(6;9)(q15;p24) [20]	None	WT1, KMT2A, CDKN2A/B, MLLT3, FBXW7, EZH2, SETD2, EP300, CUX1
TARGET-15-SJMPAL042946	320	1	Female	5588	22.3	ALL	NOS (T/B)	47,XX,?inv(3)(q?12q26),+19[17]/46,XX[3]	CRBN-GABRB2	NRAS, PHF6, JAK3, TP53, TLX3, RPL22
TARGET-15-SJMPAL043773	394	1	Female	2743	35	AML	T/M	45,xx,add(1)(p36),der(5)t(5;7)(q11.2;p13),+der(5)t(5;7)(q11.2;p13),der(7)(7qter>7q21::7p15>7q21::5q11.2>5qter),-11,add(13)(p11.2),-17,der(22)t(11;22)(q13;q13)[20]	CDK6-HOXA11-AS	WT1, ETV5, FBXW7, EZH2, KRAS, TP53, RAG1, LMO2
							04:10:26.087000
