# Supplementary material for: Multiomic single cell sequencing identifies stemlike nature of mixed phenotype acute leukemia
Source: Nat Commun. 2024 Sep 18;15:8191. doi: 10.1038/s41467-024-52317-2 (PMC11411136; doi:10.1038/s41467-024-52317-2)
Supplement: Supplementary file 14 — Supplementary Data 11 [file 41467_2024_52317_MOESM14_ESM.xlsx]

## Sheet: Sheet1
Supplementary Data 11. Antibody-Oligo Conjugates (AOCs) for SC DNA+Protein sequencing
Product Name	barcode
CD3	AACGCTTC
CD4	CGGTTACA
CD5	CCACTTAG
CD7	GCCAAGTT
CD8	CGACAAGA
CD10	TGGCAGAA
CD11b	ATGTAGCC
CD13	ACGGAATG
CD14	TGTGACGT
CD15	AACCGAGA
CD16	ACAAGGAC
CD19	ACTGCCAA
CD22	AAGGTGGT
CD30	AGGTCCTA
CD33	GGAACCAT
CD34	CAGAGCTA
CD38	ACCTCACT
CD56	CCTTGATC
CD64	AACAACCG
CD71	AGATTCGC
CD117	TTCGTTGG
CD123	GATGGTCA
CD45-26	AGTGGTAC
CD45-27	ATTGGCTG
CD45-28	CAGTCGAA
	CATACAGG
