# Supplementary material for: Multiomic single cell sequencing identifies stemlike nature of mixed phenotype acute leukemia
Source: Nat Commun. 2024 Sep 18;15:8191. doi: 10.1038/s41467-024-52317-2 (PMC11411136; doi:10.1038/s41467-024-52317-2)
Supplement: Supplementary file 15 — Supplementary Data 12 [file 41467_2024_52317_MOESM15_ESM.xlsx]

## Sheet: Sheet2
Supplementary Data 12. All Pathogenic or Likely Pathogenic Mutations as Identified by Single Cell DAb-seq
Patient Number	Variant	Protein	SC VAF (Cell Count)	SC VAF (Read Count)
1	TP53:chr17:7578190:T/C	Y220C	23.3% Het; 23.7% Hom	24.5% Het; 24.8% Hom.
1	JAK2:chr9:5073770:G/T	V617F	0.0051	0.0046
2	DNMT3A:chr2:25457243:G/A	R882C	0.023	0.039
2	KRAS:chr12:25398284:C/T	G12D	0.079	0.114
3	FLT3:chr13:28608301:T/TCAACGTA'	ITD (c.1781)	0.419	0.42
3	FLT3:chr13:28608302:G/GCCAAATCAACGT	ITD (c.1813)	0.065	0.076
3	SF3B1:chr2:198267361:T/C	K666E	78% Het; 3% Hom	72% Het; 5.2% Hom
3	PTPN11:chr12:112888199:C/T	A72V	0.0062	0.0049
4	NRAS:chr1:115258747:C/T	G12D	0.144	0.136
4	PTPN11:chr12:112926885:C/T	S502L	0.078	0.07
4	RUNX1:chr21:36206776:T/G	T246fs	0.024	0.021
4	RUNX1:chr21:36206770:T/G	N248H	0.016	0.014
4	TP53:chr17:7578385:C/T'	C182Y	0.0052	0.0046
4	U2AF1:chr21:44524472:G/T	H29N	0.0061	0.0048
5	TP53:chr17:7577538:C/T'	R248Q	9.5% Het; 83.8% Hom	12.1% Het; 85.9% Hom
6	RUNX1:chr21:36206776:T/G	T246P	0.025	0.021
7	IDH2:chr15:90631934:C/T	R140Q	0.24	0.264
7	FLT3:chr13:28592642:C/A	D835Y	0.008	0.022
7	GATA2:chr3:128202770:T/C	N317S	0.005	0.012
8	DNMT3A:chr2:25457243:G/A	R288C	0.865	0.799
8	TP53:chr17:7578206:T/C	S215G	3.6% Het.; 80.0% Hom.	2.4% Het.; 78.8% Hom.
9	TP53:chr17:7578210:T/C	R213=	0.264	0.228
10	Not mutations detected.
11	FLT3:chr13:28602226:A/AGAGAGAGAGAGAGAG	ITD (c.1802)	0.835	0.861
11	DNMT3A:chr2:25457243:G/A	R288C	0.824	0.879
11	ASXL1:chr20:31022910:G/T	D799Y	0.841	0.941
11	RUNX1:chr21:36252869:C/CGGGGCCCCAT	G165fs	0.0092	0.011
12	NRAS:chr1:115258748:C/T'	G12S	72.9% Het; 2.8% Hom.	78.6% Het; 3.6% Hom.
12	DNMT3A:chr2:25457242:C/T	W306G	0.143	0.156
12	IDH1:chr2:209113113:G/A	R132C	0.74	0.743
13	DNMT3A:chr2:25457242:C/T	R288C	0.957	0.92
14	NRAS:chr1:115258747:C/T	G12D	85% Het.; 2.3% Hom.	82.4% Het.; 1.9% Hom.
14	NRAS:chr1:115258748:C/T'	G12S	0.037	0.028
14	IDH2:chr15:90631934:C/T	R140Q	0.835	0.798
14	U2AF1:chr21:44524472:G/T	H29N	0.25	0.221
