# Supplementary material for: Multiomic single cell sequencing identifies stemlike nature of mixed phenotype acute leukemia
Source: Nat Commun. 2024 Sep 18;15:8191. doi: 10.1038/s41467-024-52317-2 (PMC11411136; doi:10.1038/s41467-024-52317-2)
Supplement: Supplementary file 17 — Source Data [file 41467_2024_52317_MOESM17_ESM.zip]

Archive with 186 entries (185 files):
- Source Data compressed/
- __MACOSX/._Source Data compressed
- Source Data compressed/Panel S6B.csv
- __MACOSX/Source Data compressed/._Panel S6B.csv
- Source Data compressed/Panel S14B.csv
- __MACOSX/Source Data compressed/._Panel S14B.csv
- Source Data compressed/Panel S7C.edb
- __MACOSX/Source Data compressed/._Panel S7C.edb
- Source Data compressed/Panel S6C.csv
- __MACOSX/Source Data compressed/._Panel S6C.csv
- Source Data compressed/Panel S6A.csv
- __MACOSX/Source Data compressed/._Panel S6A.csv
- Source Data compressed/Panel S5- BOTTOM LEFT.csv
- __MACOSX/Source Data compressed/._Panel S5- BOTTOM LEFT.csv
- Source Data compressed/Panel 4C.csv
- __MACOSX/Source Data compressed/._Panel 4C.csv
- Source Data compressed/Panel S8C-TOP.csv
- __MACOSX/Source Data compressed/._Panel S8C-TOP.csv
- Source Data compressed/Panel 2F; S8C-D.rnk
- __MACOSX/Source Data compressed/._Panel 2F; S8C-D.rnk
- Source Data compressed/Panel S7C-MIDDLE.csv
- __MACOSX/Source Data compressed/._Panel S7C-MIDDLE.csv
- Source Data compressed/Panel S9G.rnk
- __MACOSX/Source Data compressed/._Panel S9G.rnk
- Source Data compressed/Panel S7D.csv
- __MACOSX/Source Data compressed/._Panel S7D.csv
- Source Data compressed/Panel S6D.csv
- __MACOSX/Source Data compressed/._Panel S6D.csv
- Source Data compressed/Panel 4F.csv
- __MACOSX/Source Data compressed/._Panel 4F.csv
- Source Data compressed/.DS_Store
- __MACOSX/Source Data compressed/._.DS_Store
- Source Data compressed/Panel S15A.csv
- __MACOSX/Source Data compressed/._Panel S15A.csv
- Source Data compressed/Panel 4G.csv
- __MACOSX/Source Data compressed/._Panel 4G.csv
- Source Data compressed/Panel S1A-B.csv
- __MACOSX/Source Data compressed/._Panel S1A-B.csv
- Source Data compressed/Icon
- __MACOSX/Source Data compressed/._Icon
- Source Data compressed/Panel 4E.csv
- __MACOSX/Source Data compressed/._Panel 4E.csv
- Source Data compressed/Panel 5A.csv
- __MACOSX/Source Data compressed/._Panel 5A.csv
- Source Data compressed/Panel S15B.csv
- __MACOSX/Source Data compressed/._Panel S15B.csv
- Source Data compressed/Panel S7B.csv
- __MACOSX/Source Data compressed/._Panel S7B.csv
- Source Data compressed/Panel S12A.csv
- __MACOSX/Source Data compressed/._Panel S12A.csv
- Source Data compressed/Panel 3G.csv
- __MACOSX/Source Data compressed/._Panel 3G.csv
- Source Data compressed/Panel 3F.csv
- __MACOSX/Source Data compressed/._Panel 3F.csv
- Source Data compressed/Panel S7A-MIDDLE.csv
- __MACOSX/Source Data compressed/._Panel S7A-MIDDLE.csv
- Source Data compressed/Panel 3D.csv
- __MACOSX/Source Data compressed/._Panel 3D.csv
- Source Data compressed/Panel S12B.csv
- __MACOSX/Source Data compressed/._Panel S12B.csv
- Source Data compressed/Panel 2A.csv
- __MACOSX/Source Data compressed/._Panel 2A.csv
- Source Data compressed/Panel 3E.csv
- __MACOSX/Source Data compressed/._Panel 3E.csv
- Source Data compressed/Panel S12C.csv
- __MACOSX/Source Data compressed/._Panel S12C.csv
- Source Data compressed/Panel 1I.csv
- __MACOSX/Source Data compressed/._Panel 1I.csv
- Source Data compressed/Panel S12G.csv
- __MACOSX/Source Data compressed/._Panel S12G.csv
- Source Data compressed/Panel 3A.csv
- __MACOSX/Source Data compressed/._Panel 3A.csv
- Source Data compressed/Panel 2E.csv
- __MACOSX/Source Data compressed/._Panel 2E.csv
- Source Data compressed/Panel 2B-BOTTOM.csv
- __MACOSX/Source Data compressed/._Panel 2B-BOTTOM.csv
- Source Data compressed/Panel 2D.csv
- __MACOSX/Source Data compressed/._Panel 2D.csv
- Source Data compressed/Panel S12F.csv
- __MACOSX/Source Data compressed/._Panel S12F.csv
- Source Data compressed/Panel 1H.csv
- __MACOSX/Source Data compressed/._Panel 1H.csv
- Source Data compressed/Panels 2A-C; S5; S7A.rnk
- __MACOSX/Source Data compressed/._Panels 2A-C; S5; S7A.rnk
- Source Data compressed/Panel 2F.csv
- __MACOSX/Source Data compressed/._Panel 2F.csv
- Source Data compressed/Panel 3B.csv
- __MACOSX/Source Data compressed/._Panel 3B.csv
- Source Data compressed/Panel S12D.csv
- __MACOSX/Source Data compressed/._Panel S12D.csv
- Source Data compressed/Panel S8D-LEFT.csv
- __MACOSX/Source Data compressed/._Panel S8D-LEFT.csv
- Source Data compressed/Panel 3C.csv
- __MACOSX/Source Data compressed/._Panel 3C.csv
- Source Data compressed/Panel S12E.csv
- __MACOSX/Source Data compressed/._Panel S12E.csv
- Source Data compressed/Panel S11D.csv
- __MACOSX/Source Data compressed/._Panel S11D.csv
- Source Data compressed/Panel 1F.csv
- __MACOSX/Source Data compressed/._Panel 1F.csv
- Source Data compressed/Panel S12H.csv
- __MACOSX/Source Data compressed/._Panel S12H.csv
- Source Data compressed/Panel S2.csv
- __MACOSX/Source Data compressed/._Panel S2.csv
- Source Data compressed/Panel 5B and S17.csv
- __MACOSX/Source Data compressed/._Panel 5B and S17.csv
- Source Data compressed/Panel S3.csv
- __MACOSX/Source Data compressed/._Panel S3.csv
- Source Data compressed/Panel S10A.csv
- __MACOSX/Source Data compressed/._Panel S10A.csv
- Source Data compressed/Panel 1G.csv
- __MACOSX/Source Data compressed/._Panel 1G.csv
- Source Data compressed/Panel 1E.csv
- __MACOSX/Source Data compressed/._Panel 1E.csv
- Source Data compressed/Panel S5-TOP RIGHT.csv
- __MACOSX/Source Data compressed/._Panel S5-TOP RIGHT.csv
- Source Data compressed/Panels 2A-C; S5; S7A.edb
- __MACOSX/Source Data compressed/._Panels 2A-C; S5; S7A.edb
- Source Data compressed/Panel S11F.csv
- __MACOSX/Source Data compressed/._Panel S11F.csv
- Source Data compressed/Panel 1D.csv
- __MACOSX/Source Data compressed/._Panel 1D.csv
- Source Data compressed/Panel S10B.csv
- __MACOSX/Source Data compressed/._Panel S10B.csv
- Source Data compressed/Panel S9C, Panel S9D.csv
- __MACOSX/Source Data compressed/._Panel S9C, Panel S9D.csv
- Source Data compressed/Panel 3H.csv
- __MACOSX/Source Data compressed/._Panel 3H.csv
- Source Data compressed/Panel S11B.csv
- __MACOSX/Source Data compressed/._Panel S11B.csv
- Source Data compressed/Panel S7C-BOTTOM.csv
- __MACOSX/Source Data compressed/._Panel S7C-BOTTOM.csv
- Source Data compressed/Panel S4.csv
- __MACOSX/Source Data compressed/._Panel S4.csv
- Source Data compressed/Panel S5- BOTTOM RIGHT.csv
- __MACOSX/Source Data compressed/._Panel S5- BOTTOM RIGHT.csv
- Source Data compressed/Panel S11C.csv
- __MACOSX/Source Data compressed/._Panel S11C.csv
- Source Data compressed/Panel 4D and Panel S14A.csv
- __MACOSX/Source Data compressed/._Panel 4D and Panel S14A.csv
- Source Data compressed/Panel 1C.csv
- __MACOSX/Source Data compressed/._Panel 1C.csv
- Source Data compressed/Panel S7A-TOP.csv
- __MACOSX/Source Data compressed/._Panel S7A-TOP.csv
- Source Data compressed/Panel 1B.csv
- __MACOSX/Source Data compressed/._Panel 1B.csv
- Source Data compressed/Panel S8D - RIGHT.csv
- __MACOSX/Source Data compressed/._Panel S8D - RIGHT.csv
- Source Data compressed/Panel 2B-TOP.csv
- __MACOSX/Source Data compressed/._Panel 2B-TOP.csv
- Source Data compressed/Panel 2C-BOTTOM.csv
- __MACOSX/Source Data compressed/._Panel 2C-BOTTOM.csv
- Source Data compressed/Panel S8A.csv
- __MACOSX/Source Data compressed/._Panel S8A.csv
- Source Data compressed/Panel S9E.csv
- __MACOSX/Source Data compressed/._Panel S9E.csv
- Source Data compressed/Panel S9G.csv
- __MACOSX/Source Data compressed/._Panel S9G.csv
- Source Data compressed/Panel S7C-TOP.csv
- __MACOSX/Source Data compressed/._Panel S7C-TOP.csv
- Source Data compressed/Panel 2B-MIDDLE.csv
- __MACOSX/Source Data compressed/._Panel 2B-MIDDLE.csv
- Source Data compressed/Panel S16A-B.csv
- __MACOSX/Source Data compressed/._Panel S16A-B.csv
- Source Data compressed/Panel S9F.csv
- __MACOSX/Source Data compressed/._Panel S9F.csv
- Source Data compressed/Panel S8B.csv
- __MACOSX/Source Data compressed/._Panel S8B.csv
- Source Data compressed/Panel 2F; S8C-D.edb
- __MACOSX/Source Data compressed/._Panel 2F; S8C-D.edb
- Source Data compressed/Panel S9B.csv
- __MACOSX/Source Data compressed/._Panel S9B.csv
- Source Data compressed/Panel S16C-D.csv
- __MACOSX/Source Data compressed/._Panel S16C-D.csv
- Source Data compressed/Panel S9G.edb
- __MACOSX/Source Data compressed/._Panel S9G.edb
- Source Data compressed/Panel S9A.csv
- __MACOSX/Source Data compressed/._Panel S9A.csv
- Source Data compressed/Panel S5-TOP LEFT.csv
- __MACOSX/Source Data compressed/._Panel S5-TOP LEFT.csv
- Source Data compressed/Panel 2C-TOP.csv
- __MACOSX/Source Data compressed/._Panel 2C-TOP.csv
- Source Data compressed/Panel S7C.rnk
- __MACOSX/Source Data compressed/._Panel S7C.rnk
- Source Data compressed/Panel S8C-BOTTOM.csv
- __MACOSX/Source Data compressed/._Panel S8C-BOTTOM.csv
