# Supplementary material for: Multiomic single cell sequencing identifies stemlike nature of mixed phenotype acute leukemia
Source: Nat Commun. 2024 Sep 18;15:8191. doi: 10.1038/s41467-024-52317-2 (PMC11411136; doi:10.1038/s41467-024-52317-2)
Supplement: Supplementary file 17 — Source Data [file 41467_2024_52317_MOESM17_ESM.zip › Source Data compressed/Panel S6B.csv]

Panel S6B
Dot plot of BCL11B expression stratified by patient. The percent of total BCL11B-expressing cells is indicated below each bar
Patient	BCL11B_Expression
Patient 1	0
Patient 1	0
Patient 1	0
Patient 1	0
Patient 1	0
Patient 1	0
Patient 1	0
Patient 1	0
Patient 1	0
Patient 1	0
Patient 1	0
Patient 1	0
Patient 1	0
Patient 1	0
Patient 1	0
Patient 1	0
Patient 1	0
Patient 1	0
Patient 1	0
Patient 1	0
Patient 1	0
Patient 1	0
Patient 1	0
Patient 1	0
Patient 1	0
Patient 1	0
Patient 1	0
Patient 1	0
Patient 1	0
Patient 1	0
Patient 1	0
Patient 1	0
Patient 1	0
Patient 1	0
Patient 1	0
Patient 1	0
Patient 1	0
Patient 1	0
Patient 1	0
Patient 1	0
Patient 1	0
Patient 1	0
Patient 1	0
Patient 1	0
Patient 1	0
Patient 1	0
Patient 1	0
Patient 1	0
Patient 1	0
Patient 1	0
Patient 1	0
Patient 1	0
Patient 1	0
Patient 1	0
Patient 1	0
Patient 1	0
Patient 1	0
Patient 1	0
Patient 1	0
Patient 1	0
Patient 1	0
Patient 1	0
Patient 1	1.040925735
Patient 1	0
Patient 1	0
Patient 1	0
Patient 1	1.042825447
Patient 1	0
Patient 1	0
Patient 1	0
Patient 1	0
Patient 1	0
Patient 1	0
Patient 1	0
Patient 1	0
Patient 1	0
Patient 1	0
Patient 1	0
Patient 1	0
Patient 1	0
Patient 1	0
Patient 1	0
Patient 1	0
Patient 1	0
Patient 1	0
Patient 1	0
Patient 1	0
Patient 1	0
Patient 1	0
Patient 1	0
Patient 1	0
Patient 1	0
Patient 1	0
Patient 1	0
Patient 1	0
Patient 1	1.069232668
Patient 1	0
Patient 1	0
Patient 1	0
Patient 1	0
Patient 1	0
Patient 1	0
Patient 1	0
Patient 1	0
Patient 1	0
Patient 1	0
Patient 1	0
Patient 1	0
Patient 1	0
Patient 1	0
Patient 1	0
Patient 1	0
Patient 1	0
Patient 1	0
Patient 1	0
Patient 1	0
Patient 1	0
Patient 1	0
Patient 1	0
Patient 1	0
Patient 1	0
Patient 1	0
Patient 1	0
Patient 1	0
Patient 1	0
Patient 1	0
Patient 1	0
Patient 1	0
Patient 1	0
Patient 1	0
Patient 1	0
Patient 1	0
Patient 1	0
Patient 1	0
Patient 1	0
Patient 1	0
Patient 1	0
Patient 1	0
Patient 1	0
Patient 1	0
Patient 1	0
Patient 1	0
Patient 1	0
Patient 1	0
Patient 1	0
Patient 1	0
Patient 1	0
Patient 1	0
Patient 1	0
Patient 1	0
Patient 1	0
Patient 1	0
Patient 1	0
Patient 1	0
Patient 1	0
Patient 1	0
Patient 1	1.125307919
Patient 1	0
Patient 1	0
Patient 1	0
Patient 1	0
Patient 1	0
Patient 1	0
Patient 1	1.126292872
Patient 1	0
Patient 1	0
Patient 1	0
Patient 1	0
Patient 1	0
Patient 1	0
Patient 1	0
Patient 1	0
Patient 1	0
Patient 1	0
Patient 1	0
Patient 1	0
Patient 1	0
Patient 1	0
Patient 1	0
Patient 1	0
Patient 1	0
Patient 1	0
Patient 1	0
Patient 1	0
Patient 1	0
Patient 1	0
Patient 1	0
Patient 1	0
Patient 1	0
Patient 1	0
Patient 1	0
Patient 1	0
Patient 1	0
Patient 1	0
Patient 1	0
Patient 1	0
Patient 1	0
Patient 1	0
Patient 1	0
Patient 1	0
Patient 1	0
Patient 1	0
Patient 1	0
Patient 1	0
Patient 1	0
Patient 1	0
Patient 1	0
Patient 1	1.143187913
Patient 1	0
Patient 1	0
Patient 1	0
Patient 1	0
Patient 1	0
Patient 1	0
Patient 1	0
Patient 1	0
Patient 1	0
Patient 1	0
Patient 1	0
Patient 1	0
Patient 1	0
Patient 1	0
Patient 1	0
Patient 1	0
Patient 1	1.156008556
Patient 1	0
Patient 1	0
Patient 1	0
Patient 1	0
Patient 1	0
Patient 1	0
Patient 1	0
Patient 1	0
Patient 1	0
Patient 1	0
Patient 1	0
Patient 1	0
Patient 1	0
Patient 1	0
Patient 1	0
Patient 1	0
Patient 1	0
Patient 1	0
Patient 1	0
Patient 1	0
Patient 1	0
Patient 1	0
Patient 1	0
Patient 1	0
Patient 1	0
Patient 1	0
Patient 1	0
Patient 1	0
Patient 1	0
Patient 1	0
Patient 1	0
Patient 1	0
Patient 1	0
Patient 1	0
Patient 1	0
Patient 1	0
Patient 1	0
Patient 1	0
Patient 1	0
Patient 1	0
Patient 1	0
Patient 1	0
Patient 1	0
Patient 1	0
Patient 1	0
Patient 1	0
Patient 1	0
Patient 1	0
Patient 1	0
Patient 1	0
Patient 1	0
Patient 1	0
Patient 1	0
Patient 1	0
Patient 1	0
Patient 1	0
Patient 1	0
Patient 1	0
Patient 1	0
Patient 1	0
Patient 1	0
Patient 1	0
Patient 1	0
Patient 1	0
Patient 1	0
Patient 1	0
Patient 1	0
Patient 1	0
Patient 1	0
Patient 1	0
Patient 1	0
Patient 1	0
Patient 1	0
Patient 1	0
Patient 1	0
Patient 1	0
Patient 1	0
Patient 1	0
Patient 1	0
Patient 1	0
Patient 1	0
Patient 1	0
Patient 1	0
Patient 1	0
Patient 1	0
Patient 1	0
Patient 1	0
Patient 1	0
Patient 1	0
Patient 1	0
Patient 1	0
Patient 1	0
Patient 1	0
Patient 1	0
Patient 1	0
Patient 1	0
Patient 1	0
Patient 1	0
Patient 1	0
Patient 1	0
Patient 1	0
Patient 1	0
Patient 1	0
Patient 1	0
Patient 1	0
Patient 1	0
Patient 1	0
Patient 1	0
Patient 1	0
Patient 1	0
Patient 1	0
Patient 1	0
Patient 1	0
Patient 1	0
Patient 1	0
Patient 1	0
Patient 1	0
Patient 1	1.227799639
Patient 1	0
Patient 1	0
Patient 1	0
Patient 1	0
Patient 1	0
Patient 1	0
Patient 1	0
Patient 1	0
Patient 1	0
Patient 1	0
Patient 1	0
Patient 1	0
Patient 1	0
Patient 1	0
Patient 1	0
Patient 1	0
Patient 1	0
Patient 1	0
Patient 1	0
Patient 1	0
Patient 1	0
Patient 1	0
Patient 1	0
Patient 1	0
Patient 1	0
Patient 1	0
Patient 1	0
Patient 1	0
Patient 1	0
Patient 1	0
Patient 1	0
Patient 1	0
Patient 1	0
Patient 1	0
Patient 1	0
Patient 1	0
Patient 1	0
Patient 1	0
Patient 1	0
Patient 1	0
Patient 1	0
Patient 1	0
Patient 1	0
Patient 1	0
Patient 1	0
Patient 1	1.256345918
Patient 1	0
Patient 1	0
Patient 1	0
Patient 1	0
Patient 1	0
Patient 1	0
Patient 1	0
Patient 1	0
Patient 1	0
Patient 1	0
Patient 1	0
Patient 1	0
Patient 1	0
Patient 1	0
Patient 1	0
Patient 1	0
Patient 1	0
Patient 1	0
Patient 1	0
Patient 1	0
Patient 1	0
Patient 1	0
Patient 1	0
Patient 1	0
Patient 1	0
Patient 1	0
Patient 1	0
Patient 1	0
Patient 1	0
Patient 1	0
Patient 1	0
Patient 1	0
Patient 1	0
Patient 1	0
Patient 1	0
Patient 1	0
Patient 1	0
Patient 1	0
Patient 1	0
Patient 1	0
Patient 1	1.268886798
Patient 1	0
Patient 1	0
Patient 1	0
Patient 1	0
Patient 1	0
Patient 1	0
Patient 1	0
Patient 1	0
Patient 1	0
Patient 1	0
Patient 1	0
Patient 1	0
Patient 1	0
Patient 1	0
Patient 1	0
Patient 1	0
Patient 1	0
Patient 1	0
Patient 1	0
Patient 1	0
Patient 1	0
Patient 1	0
Patient 1	0
Patient 1	0
Patient 1	0
Patient 1	0
Patient 1	0
Patient 1	0
Patient 1	0
Patient 1	0
Patient 1	0
Patient 1	0
Patient 1	0
Patient 1	0
Patient 1	0
Patient 1	0
Patient 1	0
Patient 1	0
Patient 1	0
Patient 1	0
Patient 1	0
Patient 1	0
Patient 1	0
Patient 1	0
Patient 1	0
Patient 1	0
Patient 1	0
Patient 1	0
Patient 1	0
Patient 1	0
Patient 1	0
Patient 1	1.288714854
Patient 1	0
Patient 1	0
Patient 1	0
Patient 1	0
Patient 1	0
Patient 1	0
Patient 1	0
Patient 1	0
Patient 1	0
Patient 1	0
Patient 1	0
Patient 1	0
Patient 1	0
Patient 1	0
Patient 1	0
Patient 1	1.851915247
Patient 1	0
Patient 1	0
Patient 1	1.861718058
Patient 1	0
Patient 1	0
Patient 1	0
Patient 1	0
Patient 1	0
Patient 1	0
Patient 1	0
Patient 1	0
Patient 1	0
Patient 1	0
Patient 1	0
Patient 1	0
Patient 1	0
Patient 1	0
Patient 1	0
Patient 1	0
Patient 1	0
Patient 1	0
Patient 1	0
Patient 1	0
Patient 1	0
Patient 1	0
Patient 1	0
Patient 1	0
Patient 1	0
Patient 1	0
Patient 1	0
Patient 1	0
Patient 1	0
Patient 1	0
Patient 1	0
Patient 1	0
Patient 1	0
Patient 1	0
Patient 1	0
Patient 1	0
Patient 1	0
Patient 1	0
Patient 1	0
Patient 1	0
Patient 1	0
Patient 1	0
Patient 1	0
Patient 1	0
Patient 1	0
Patient 1	0
Patient 1	0
Patient 1	0
Patient 1	0
Patient 1	0
Patient 1	0
Patient 1	0
Patient 1	0
Patient 1	0
Patient 1	0
Patient 1	0
Patient 1	0
Patient 1	0
Patient 1	0
Patient 1	0
Patient 1	0
Patient 1	0
Patient 1	0
Patient 1	0
Patient 1	0
Patient 1	0
Patient 1	0
Patient 1	0
Patient 1	0
Patient 1	0
Patient 1	0
Patient 1	0
Patient 1	0
Patient 1	0
Patient 1	0
Patient 1	0
Patient 1	0
Patient 1	0
Patient 1	0
Patient 1	0
Patient 1	0
Patient 1	0
Patient 1	0
Patient 1	0
Patient 1	0
Patient 1	0
Patient 1	0
Patient 1	0
Patient 1	0
Patient 1	0
Patient 1	0
Patient 1	0
Patient 1	0
Patient 1	0
Patient 1	0
Patient 1	0
Patient 1	0
Patient 1	0
Patient 1	0
Patient 1	0
Patient 1	0
Patient 1	0
Patient 1	0
Patient 1	0
Patient 1	0
Patient 1	0
Patient 1	0
Patient 1	0
Patient 1	0
Patient 1	0
Patient 1	0
Patient 1	0
Patient 1	0
Patient 1	0
Patient 1	0
Patient 1	0
Patient 1	0
Patient 1	0
Patient 1	0
Patient 1	0
Patient 1	0
Patient 1	0
Patient 1	0
Patient 1	0
Patient 1	0
Patient 1	0
Patient 1	0
Patient 1	0
Patient 1	0
Patient 1	0
Patient 1	0
Patient 1	0
Patient 1	0
Patient 1	0
Patient 1	0
Patient 1	0
Patient 1	0
Patient 1	0
Patient 1	1.358024445
Patient 1	0
Patient 1	0
Patient 1	0
Patient 1	0
Patient 1	0
Patient 1	0
Patient 1	0
Patient 1	1.364063044
Patient 1	0
Patient 1	0
Patient 1	0
Patient 1	0
Patient 1	0
Patient 1	1.365365078
Patient 1	0
Patient 1	0
Patient 1	0
Patient 1	0
Patient 1	0
Patient 1	0
Patient 1	0
Patient 1	0
Patient 1	0
Patient 1	0
Patient 1	0
Patient 1	0
Patient 1	0
Patient 1	0
Patient 1	0
Patient 1	0
Patient 1	0
Patient 1	0
Patient 1	0
Patient 1	0
Patient 1	0
Patient 1	0
Patient 1	0
Patient 1	0
Patient 1	0
Patient 1	0
Patient 1	0
Patient 1	0
Patient 1	0
Patient 1	0
Patient 1	0
Patient 1	0
Patient 1	0
Patient 1	0
Patient 1	0
Patient 1	0
Patient 1	0
Patient 1	0
Patient 1	0
Patient 1	0
Patient 1	0
Patient 1	0
Patient 1	0
Patient 1	0
Patient 1	0
Patient 1	0
Patient 1	0
Patient 1	0
Patient 1	0
Patient 1	0
Patient 1	0
Patient 1	0
Patient 1	0
Patient 1	0
Patient 1	0
Patient 1	0
Patient 1	0
Patient 1	0
Patient 1	0
Patient 1	0
Patient 1	0
Patient 1	0
Patient 1	0
Patient 1	0
Patient 1	0
Patient 1	0
Patient 1	0
Patient 1	0
Patient 1	0
Patient 1	0
Patient 1	0
Patient 1	0
Patient 1	0
Patient 1	0
Patient 1	0
Patient 1	0
Patient 1	0
Patient 1	0
Patient 1	0
Patient 1	0
Patient 1	0
Patient 1	0
Patient 1	0
Patient 1	0
Patient 1	0
Patient 1	0
Patient 1	0
Patient 1	0
Patient 1	0
Patient 1	0
Patient 1	0
Patient 1	0
Patient 1	0
Patient 1	0
Patient 1	1.402331186
Patient 1	0
Patient 1	0
Patient 1	0
Patient 1	0
Patient 1	0
Patient 1	0
Patient 1	0
Patient 1	0
Patient 1	0
Patient 1	0
Patient 1	0
Patient 1	0
Patient 1	0
Patient 1	0
Patient 1	0
Patient 1	0
Patient 1	0
Patient 1	0
Patient 1	0
Patient 1	0
Patient 1	0
Patient 1	0
Patient 1	0
Patient 1	0
Patient 1	0
Patient 1	0
Patient 1	0
Patient 1	0
Patient 1	0
Patient 1	0
Patient 1	0
Patient 1	0
Patient 1	0
Patient 1	0
Patient 1	0
Patient 1	0
Patient 1	0
Patient 1	0
Patient 1	0
Patient 1	0
Patient 1	0
Patient 1	0
Patient 1	0
Patient 1	0
Patient 1	0
Patient 1	0
Patient 1	0
Patient 1	0
Patient 1	0
Patient 1	0
Patient 1	0
Patient 1	0
Patient 1	0
Patient 1	0
Patient 1	0
Patient 1	0
Patient 1	0
Patient 1	0
Patient 1	0
Patient 1	0
Patient 1	0
Patient 1	0
Patient 1	0
Patient 1	0
Patient 1	0
Patient 1	0
Patient 1	0
Patient 1	0
Patient 1	0
Patient 1	0
Patient 1	0
Patient 1	0
Patient 1	0
Patient 1	0
Patient 1	0
Patient 1	0
Patient 1	0
Patient 1	0
Patient 1	0
Patient 1	0
Patient 1	0
Patient 1	0
Patient 1	0
Patient 1	0
Patient 1	0
Patient 1	0
Patient 1	0
Patient 1	0
Patient 1	0
Patient 1	0
Patient 1	0
Patient 1	0
Patient 1	0
Patient 1	0
Patient 1	0
Patient 1	0
Patient 1	0
Patient 1	0
Patient 1	0
Patient 1	0
Patient 1	0
Patient 1	0
Patient 1	0
Patient 1	0
Patient 1	0
Patient 1	0
Patient 1	0
Patient 1	0
Patient 1	0
Patient 1	0
Patient 1	0
Patient 1	0
Patient 1	0
Patient 1	0
Patient 1	0
Patient 1	0
Patient 1	0
Patient 1	1.445162654
Patient 1	0
Patient 1	0
Patient 1	0
Patient 1	0
Patient 1	0
Patient 1	0
Patient 1	0
Patient 1	0
Patient 1	0
Patient 1	0
Patient 1	0
Patient 1	0
Patient 1	1.440225925
Patient 1	0
Patient 1	0
Patient 1	0
Patient 1	0
Patient 1	0
Patient 1	0
Patient 1	0
Patient 1	0
Patient 1	0
Patient 1	0
Patient 1	0
Patient 1	0
Patient 1	0
Patient 1	0
Patient 1	0
Patient 1	0
Patient 1	0
Patient 1	0
Patient 1	0
Patient 1	0
Patient 1	0
Patient 1	0
Patient 1	0
Patient 1	0
Patient 1	0
Patient 1	0
Patient 1	0
Patient 1	0
Patient 1	0
Patient 1	0
Patient 1	0
Patient 1	0
Patient 1	0
Patient 1	0
Patient 1	0
Patient 1	0
Patient 1	0
Patient 1	0
Patient 1	0
Patient 1	0
Patient 1	0
Patient 1	0
Patient 1	0
Patient 1	0
Patient 1	0
Patient 1	0
Patient 1	0
Patient 1	0
Patient 1	0
Patient 1	0
Patient 1	0
Patient 1	0
Patient 1	0
Patient 1	0
Patient 1	0
Patient 1	0
Patient 1	0
Patient 1	0
Patient 1	0
Patient 1	0
Patient 1	0
Patient 1	0
Patient 1	0
Patient 1	0
Patient 1	0
Patient 1	0
Patient 1	0
Patient 1	0
Patient 1	0
Patient 1	0
Patient 1	0
Patient 1	0
Patient 1	0
Patient 1	0
Patient 1	0
Patient 1	0
Patient 1	0
Patient 1	0
Patient 1	0
Patient 1	0
Patient 1	0
Patient 1	0
Patient 1	0
Patient 1	0
Patient 1	0
Patient 1	0
Patient 1	0
Patient 1	0
Patient 1	0
Patient 1	0
Patient 1	0
Patient 1	0
Patient 1	0
Patient 1	0
Patient 1	0
Patient 1	0
Patient 1	0
Patient 1	0
Patient 1	0
Patient 1	0
Patient 1	0
Patient 1	0
Patient 1	0
Patient 1	0
Patient 1	0
Patient 1	0
Patient 1	0
Patient 1	0
Patient 1	0
Patient 1	0
Patient 1	0
Patient 1	0
Patient 1	0
Patient 1	0
Patient 1	0
Patient 1	0
Patient 1	0
Patient 1	0
Patient 1	0
Patient 1	0
Patient 1	0
Patient 1	0
Patient 1	0
Patient 1	0
Patient 1	0
Patient 1	0
Patient 1	0
Patient 1	0
Patient 1	0
Patient 1	0
Patient 1	0
Patient 1	0
Patient 1	0
Patient 1	0
Patient 1	0
Patient 1	0
Patient 1	0
Patient 1	0
Patient 1	0
Patient 1	0
Patient 1	0
Patient 1	0
Patient 1	0
Patient 1	0
Patient 1	0
Patient 1	0
Patient 1	0
Patient 1	0
Patient 1	0
Patient 1	0
Patient 1	0
Patient 1	0
Patient 1	0
Patient 1	0
Patient 1	0
Patient 1	0
Patient 1	0
Patient 1	0
Patient 1	0
Patient 1	0
Patient 1	0
Patient 1	0
Patient 1	0
Patient 1	0
Patient 1	0
Patient 1	0
Patient 1	0
Patient 1	0
Patient 1	0
Patient 1	0
Patient 1	0
Patient 1	0
Patient 1	0
Patient 1	0
Patient 1	0
Patient 1	0
Patient 1	0
Patient 1	0
Patient 1	0
Patient 1	0
Patient 1	0
Patient 1	0
Patient 1	1.497615901
Patient 1	0
Patient 1	0
Patient 1	0
Patient 1	0
Patient 1	0
Patient 1	0
Patient 1	0
Patient 1	0
Patient 1	0
Patient 1	0
Patient 1	0
Patient 1	0
Patient 1	0
Patient 1	0
Patient 1	0
Patient 1	0
Patient 1	0
Patient 1	0
Patient 1	0
Patient 1	0
Patient 1	0
Patient 1	0
Patient 1	0
Patient 1	0
Patient 1	0
Patient 1	0
Patient 1	0
Patient 1	0
Patient 1	0
Patient 1	0
Patient 1	0
Patient 1	0
Patient 1	0
Patient 1	1.50821302
Patient 1	0
Patient 1	0
Patient 1	0
Patient 1	0
Patient 1	0
Patient 1	0
Patient 1	0
Patient 1	0
Patient 1	0
Patient 1	0
Patient 1	0
Patient 1	0
Patient 1	0
Patient 1	0
Patient 1	0
Patient 1	0
Patient 1	0
Patient 1	0
Patient 1	0
Patient 1	0
Patient 1	0
Patient 1	0
Patient 1	0
Patient 1	0
Patient 1	0
Patient 1	0
Patient 1	0
Patient 1	0
Patient 1	0
Patient 1	0
Patient 1	0
Patient 1	0
Patient 1	0
Patient 1	0
Patient 1	0
Patient 1	0
Patient 1	0
Patient 1	0
Patient 1	0
Patient 1	0
Patient 1	0
Patient 1	0
Patient 1	0
Patient 1	0
Patient 1	1.525149118
Patient 1	0
Patient 1	0
Patient 1	0
Patient 1	0
Patient 1	0
Patient 1	0
Patient 1	0
Patient 1	0
Patient 1	0
Patient 1	0
Patient 1	0
Patient 1	0
Patient 1	0
Patient 1	0
Patient 1	0
Patient 1	0
Patient 1	0
Patient 1	0
Patient 1	0
Patient 1	0
Patient 1	0
Patient 1	0
Patient 1	0
Patient 1	0
Patient 1	0
Patient 1	0
Patient 1	0
Patient 1	0
Patient 1	0
Patient 1	0
Patient 1	0
Patient 1	0
Patient 1	0
Patient 1	0
Patient 1	0
Patient 1	0
Patient 1	0
Patient 1	0
Patient 1	0
Patient 1	0
Patient 1	0
Patient 1	0
Patient 1	0
Patient 1	0
Patient 1	0
Patient 1	0
Patient 1	0
Patient 1	0
Patient 1	0
Patient 1	0
Patient 1	0
Patient 1	0
Patient 1	0
Patient 1	0
Patient 1	0
Patient 1	0
Patient 1	0
Patient 1	0
Patient 1	0
Patient 1	0
Patient 1	0
Patient 1	0
Patient 1	0
Patient 1	0
Patient 1	0
Patient 1	0
Patient 1	0
Patient 1	0
Patient 1	0
Patient 1	0
Patient 1	0
Patient 1	0
Patient 1	0
Patient 1	0
Patient 1	0
Patient 1	0
Patient 1	0
Patient 1	0
Patient 1	0
Patient 1	0
Patient 1	0
Patient 1	0
Patient 1	0
Patient 1	0
Patient 1	0
Patient 1	0
Patient 1	1.563097575
Patient 1	0
Patient 1	0
Patient 1	0
Patient 1	0
Patient 1	0
Patient 1	0
Patient 1	0
Patient 1	0
Patient 1	0
Patient 1	0
Patient 1	0
Patient 1	0
Patient 1	0
Patient 1	0
Patient 1	0
Patient 1	0
Patient 1	0
Patient 1	0
Patient 1	0
Patient 1	0
Patient 1	0
Patient 1	0
Patient 1	0
Patient 1	0
Patient 1	0
Patient 1	0
Patient 1	0
Patient 1	0
Patient 1	0
Patient 1	0
Patient 1	0
Patient 1	0
Patient 1	0
Patient 1	0
Patient 1	0
Patient 1	0
Patient 1	0
Patient 1	0
Patient 1	0
Patient 1	0
Patient 1	0
Patient 1	0
Patient 1	0
Patient 1	0
Patient 1	0
Patient 1	0
Patient 1	0
Patient 1	0
Patient 1	0
Patient 1	0
Patient 1	1.571806169
Patient 1	0
Patient 1	0
Patient 1	0
Patient 1	0
Patient 1	0
Patient 1	0
Patient 1	0
Patient 1	0
Patient 1	0
Patient 1	0
Patient 1	0
Patient 1	0
Patient 1	0
Patient 1	0
Patient 1	0
Patient 1	0
Patient 1	0
Patient 1	0
Patient 1	0
Patient 1	0
Patient 1	0
Patient 1	1.573925693
Patient 1	0
Patient 1	0
Patient 1	0
Patient 1	0
Patient 1	0
Patient 1	0
Patient 1	0
Patient 1	0
Patient 1	0
Patient 1	0
Patient 1	0
Patient 1	0
Patient 1	0
Patient 1	0
Patient 1	0
Patient 1	0
Patient 1	0
Patient 1	0
Patient 1	0
Patient 1	0
Patient 1	0
Patient 1	0
Patient 1	0
Patient 1	0
Patient 1	0
Patient 1	0
Patient 1	0
Patient 1	0
Patient 1	0
Patient 1	0
Patient 1	0
Patient 1	0
Patient 1	0
Patient 1	0
Patient 1	0
Patient 1	0
Patient 1	0
Patient 1	0
Patient 1	0
Patient 1	0
Patient 1	0
Patient 1	0
Patient 1	0
Patient 1	0
Patient 1	0
Patient 1	0
Patient 1	0
Patient 1	0
Patient 1	0
Patient 1	0
Patient 1	0
Patient 1	0
Patient 1	0
Patient 1	0
Patient 1	0
Patient 1	0
Patient 1	0
Patient 1	0
Patient 1	0
Patient 1	0
Patient 1	0
Patient 1	0
Patient 1	0
Patient 1	0
Patient 1	0
Patient 1	0
Patient 1	0
Patient 1	0
Patient 1	0
Patient 1	0
Patient 1	0
Patient 1	0
Patient 1	0
Patient 1	0
Patient 1	0
Patient 1	0
Patient 1	0
Patient 1	0
Patient 1	0
Patient 1	0
Patient 1	0
Patient 1	0
Patient 1	0
Patient 1	0
Patient 1	0
Patient 1	0
Patient 1	0
Patient 1	0
Patient 1	0
Patient 1	0
Patient 1	0
Patient 1	0
Patient 1	0
Patient 1	0
Patient 1	0
Patient 1	0
Patient 1	0
Patient 1	0
Patient 1	0
Patient 1	0
Patient 1	0
Patient 1	0
Patient 1	0
Patient 1	0
Patient 1	0
Patient 1	0
Patient 1	0
Patient 1	0
Patient 1	0
Patient 1	0
Patient 1	0
Patient 1	0
Patient 1	0
Patient 1	0
Patient 1	0
Patient 1	0
Patient 1	0
Patient 1	0
Patient 1	0
Patient 1	0
Patient 1	0
Patient 1	0
Patient 1	0
Patient 1	0
Patient 1	0
Patient 1	0
Patient 1	0
Patient 1	0
Patient 1	0
Patient 1	0
Patient 1	0
Patient 1	0
Patient 1	0
Patient 1	0
Patient 1	0
Patient 1	0
Patient 1	0
Patient 1	0
Patient 1	0
Patient 1	0
Patient 1	0
Patient 1	0
Patient 1	0
Patient 1	0
Patient 1	0
Patient 1	0
Patient 1	0
Patient 1	0
Patient 1	0
Patient 1	0
Patient 1	0
Patient 1	0
Patient 1	0
Patient 1	0
Patient 1	0
Patient 1	0
Patient 1	0
Patient 1	0
Patient 1	0
Patient 1	0
Patient 1	0
Patient 1	0
Patient 1	0
Patient 1	0
Patient 1	0
Patient 1	0
Patient 1	0
Patient 1	0
Patient 1	0
Patient 1	0
Patient 1	0
Patient 1	0
Patient 1	0
Patient 1	0
Patient 1	0
Patient 1	0
Patient 1	0
Patient 1	0
Patient 1	0
Patient 1	0
Patient 1	0
Patient 1	0
Patient 1	0
Patient 1	0
Patient 1	0
Patient 1	0
Patient 1	0
Patient 1	0
Patient 1	0
Patient 1	0
Patient 1	0
Patient 1	0
Patient 1	0
Patient 1	0
Patient 1	0
Patient 1	0
Patient 1	0
Patient 1	0
Patient 1	0
Patient 1	0
Patient 1	0
Patient 1	0
Patient 1	0
Patient 1	0
Patient 1	0
Patient 1	0
Patient 1	0
Patient 1	0
Patient 1	0
Patient 1	0
Patient 1	0
Patient 1	0
Patient 1	0
Patient 1	0
Patient 1	0
Patient 1	0
Patient 1	0
Patient 1	0
Patient 1	0
Patient 1	0
Patient 1	0
Patient 1	0
Patient 1	0
Patient 1	0
Patient 1	0
Patient 1	0
Patient 1	0
Patient 1	0
Patient 1	0
Patient 1	0
Patient 1	0
Patient 1	0
Patient 1	0
Patient 1	0
Patient 1	0
Patient 1	0
Patient 1	0
Patient 1	0
Patient 1	0
Patient 1	0
Patient 1	0
Patient 1	0
Patient 1	0
Patient 1	0
Patient 1	0
Patient 1	0
Patient 1	0
Patient 1	0
Patient 1	0
Patient 1	0
Patient 1	0
Patient 1	0
Patient 1	0
Patient 1	0
Patient 1	0
Patient 1	0
Patient 1	0
Patient 1	0
Patient 1	0
Patient 1	0
Patient 1	0
Patient 1	0
Patient 1	0
Patient 1	0
Patient 1	0
Patient 1	0
Patient 1	0
Patient 1	0
Patient 1	0
Patient 1	0
Patient 1	0
Patient 1	0
Patient 1	0
Patient 1	0
Patient 1	0
Patient 1	0
Patient 1	0
Patient 1	0
Patient 1	0
Patient 1	0
Patient 1	0
Patient 1	0
Patient 1	0
Patient 1	0
Patient 1	0
Patient 1	0
Patient 1	0
Patient 1	0
Patient 1	0
Patient 1	0
Patient 1	0
Patient 1	0
Patient 1	0
Patient 1	0
Patient 1	0
Patient 1	0
Patient 1	0
Patient 1	0
Patient 1	0
Patient 1	0
Patient 1	0
Patient 1	0
Patient 1	0
Patient 1	0
Patient 1	0
Patient 1	0
Patient 1	0
Patient 1	0
Patient 1	0
Patient 1	0
Patient 1	0
Patient 1	0
Patient 1	0
Patient 1	0
Patient 1	0
Patient 1	0
Patient 1	0
Patient 1	0
Patient 1	0
Patient 1	0
Patient 1	0
Patient 1	0
Patient 1	0
Patient 1	0
Patient 1	0
Patient 1	0
Patient 1	0
Patient 1	0
Patient 1	0
Patient 1	0
Patient 1	0
Patient 1	0
Patient 1	0
Patient 1	0
Patient 1	0
Patient 1	0
Patient 1	0
Patient 1	0
Patient 1	0
Patient 1	0
Patient 1	0
Patient 1	0
Patient 1	0
Patient 1	0
Patient 1	0
Patient 1	0
Patient 1	0
Patient 1	0
Patient 1	0
Patient 1	0
Patient 1	0
Patient 1	0
Patient 1	0
Patient 1	0
Patient 1	0
Patient 1	0
Patient 1	0
Patient 1	0
Patient 1	0
Patient 1	0
Patient 1	0
Patient 1	0
Patient 1	0
Patient 1	0
Patient 1	0
Patient 1	0
Patient 1	0
Patient 1	0
Patient 1	0
Patient 1	0
Patient 1	0
Patient 1	0
Patient 1	0
Patient 1	0
Patient 1	0
Patient 1	0
Patient 1	0
Patient 1	0
Patient 1	0
Patient 1	0
Patient 1	0
Patient 1	0
Patient 1	0
Patient 1	0
Patient 1	0
Patient 1	0
Patient 1	0
Patient 1	0
Patient 1	0
Patient 1	0
Patient 1	0
Patient 1	0
Patient 1	0
Patient 1	0
Patient 1	0
Patient 1	0
Patient 1	0
Patient 1	0
Patient 1	0
Patient 1	0
Patient 1	0
Patient 1	0
Patient 1	0
Patient 1	0
Patient 1	0
Patient 1	0
Patient 1	0
Patient 1	0
Patient 1	0
Patient 1	0
Patient 1	0
Patient 1	0
Patient 1	0
Patient 1	0
Patient 1	0
Patient 1	0
Patient 1	0
Patient 1	0
Patient 1	0
Patient 1	0
Patient 1	0
Patient 1	0
Patient 1	0
Patient 1	0
Patient 1	0
Patient 1	0
Patient 1	0
Patient 1	0
Patient 1	0
Patient 1	0
Patient 1	0
Patient 1	0
Patient 1	0
Patient 1	0
Patient 1	0
Patient 1	0
Patient 1	0
Patient 1	0
Patient 1	0
Patient 1	0
Patient 1	0
Patient 1	0
Patient 1	0
Patient 1	0
Patient 1	0
Patient 1	0
Patient 1	0
Patient 1	0
Patient 1	0
Patient 1	0
Patient 1	0
Patient 1	0
Patient 1	0
Patient 1	0
Patient 1	0
Patient 1	0
Patient 1	0
Patient 1	0
Patient 1	0
Patient 1	0
Patient 1	0
Patient 1	0
Patient 1	0
Patient 1	0
Patient 1	0
Patient 1	0
Patient 1	0
Patient 1	0
Patient 1	0
Patient 1	0
Patient 1	0
Patient 1	0
Patient 1	0
Patient 1	0
Patient 1	0
Patient 1	0
Patient 1	0
Patient 1	0
Patient 1	0
Patient 1	0
Patient 1	0
Patient 1	0
Patient 1	0
Patient 1	0
Patient 1	0
Patient 1	0
Patient 1	0
Patient 1	0
Patient 1	0
Patient 1	0
Patient 1	0
Patient 1	0
Patient 1	0
Patient 1	0
Patient 1	0
Patient 1	0
Patient 1	0
Patient 1	0
Patient 1	0
Patient 1	0
Patient 1	0
Patient 1	0
Patient 1	0
Patient 1	0
Patient 1	0
Patient 1	0
Patient 1	0
Patient 1	0
Patient 1	0
Patient 1	0
Patient 1	0
Patient 1	0
Patient 1	0
Patient 1	0
Patient 1	0
Patient 1	0
Patient 1	0
Patient 1	0
Patient 1	0
Patient 1	0
Patient 1	0
Patient 1	0
Patient 1	0
Patient 1	0
Patient 1	0
Patient 1	0
Patient 1	0
Patient 1	0
Patient 1	0
Patient 1	0
Patient 1	0
Patient 1	0
Patient 1	0
Patient 1	0
Patient 1	0
Patient 1	0
Patient 1	0
Patient 1	0
Patient 1	0
Patient 1	0
Patient 1	0
Patient 1	0
Patient 1	0
Patient 1	0
Patient 1	0
Patient 1	0
Patient 1	0
Patient 1	0
Patient 1	0
Patient 1	0
Patient 1	0
Patient 1	0
Patient 1	0
Patient 1	0
Patient 1	0
Patient 1	0
Patient 1	0
Patient 1	0
Patient 1	0
Patient 1	0
Patient 1	0
Patient 1	0
Patient 1	0
Patient 1	0
Patient 1	0
Patient 1	0
Patient 1	0
Patient 1	0
Patient 1	0
Patient 1	0
Patient 1	0
Patient 1	0
Patient 1	0
Patient 1	0
Patient 1	0
Patient 1	0
Patient 1	0
Patient 1	0
Patient 1	0
Patient 1	0
Patient 1	0
Patient 1	0
Patient 1	0
Patient 1	0
Patient 1	0
Patient 1	0
Patient 1	0
Patient 1	0
Patient 1	0
Patient 1	0
Patient 1	0
Patient 1	0
Patient 1	0
Patient 1	0
Patient 1	0
Patient 1	0
Patient 1	0
Patient 1	0
Patient 1	0
Patient 1	0
Patient 1	0
Patient 1	0
Patient 1	0
Patient 1	0
Patient 1	0
Patient 1	0
Patient 1	1.755610466
Patient 1	0
Patient 1	0
Patient 1	0
Patient 1	0
Patient 1	0
Patient 1	0
Patient 1	1.750874672
Patient 1	0
Patient 1	0
Patient 1	0
Patient 1	0
Patient 1	0
Patient 1	0
Patient 1	0
Patient 1	0
Patient 1	0
Patient 1	0
Patient 1	0
Patient 1	0
Patient 1	0
Patient 1	0
Patient 1	0
Patient 1	0
Patient 1	0
Patient 1	0
Patient 1	0
Patient 1	0
Patient 1	0
Patient 1	0
Patient 1	0
Patient 1	0
Patient 1	0
Patient 1	0
Patient 1	0
Patient 1	0
Patient 1	0
Patient 1	0
Patient 1	0
Patient 1	0
Patient 1	0
Patient 1	0
Patient 1	0
Patient 1	0
Patient 1	0
Patient 1	0
Patient 1	0
Patient 1	0
Patient 1	0
Patient 1	0
Patient 1	0
Patient 1	0
Patient 1	0
Patient 1	0
Patient 1	0
Patient 1	0
Patient 1	0
Patient 1	0
Patient 1	0
Patient 1	0
Patient 1	0
Patient 1	0
Patient 1	0
Patient 1	0
Patient 1	0
Patient 1	0
Patient 1	0
Patient 1	0
Patient 1	0
Patient 1	0
Patient 1	0
Patient 1	0
Patient 1	0
Patient 1	0
Patient 1	0
Patient 1	0
Patient 1	0
Patient 1	0
Patient 1	0
Patient 1	0
Patient 1	0
Patient 1	0
Patient 1	0
Patient 1	0
Patient 1	0
Patient 1	0
Patient 1	0
Patient 1	0
Patient 1	0
[truncated: 50,106 more rows]
