# Supplementary material for: Multiomic single cell sequencing identifies stemlike nature of mixed phenotype acute leukemia
Source: Nat Commun. 2024 Sep 18;15:8191. doi: 10.1038/s41467-024-52317-2 (PMC11411136; doi:10.1038/s41467-024-52317-2)
Supplement: Supplementary file 17 — Source Data [file 41467_2024_52317_MOESM17_ESM.zip › Source Data compressed/Panel S14B.csv]

Panel S14B
Immunophenotype-derived UMAP from SC DNA+protein analysis of� 51,847 cells from 14 patients (also in Figure 4F, G). Cells are color-coded based on individual patient
	UMAP_1	UMAP_2	Patient
AACAACTCACGCATGC-1	4.636404	3.2794483	1
AACAACTCATCAGCCA-1	2.484822	4.599823	1
AACAACTCGTCTGTCC-1	-0.24212895	0.20622891	1
AACAACTCTCAGGACA-1	3.5405514	2.8117445	1
AACCAGCTACGCATGC-1	4.083407	-0.635735	1
AACCAGCTATGTTGAA-1	2.578203	1.384286	1
AACCGATGAAGCTCGA-1	4.5090637	2.967711	1
AACCGATGATCCGGTA-1	4.0862465	0.18628703	1
AACGCCAACCATATCC-1	3.6068733	0.9636038	1
AACGCCAACGATCGGA-1	4.1237216	1.9724898	1
AACGCCAAGGCGATGC-1	3.9421654	2.511648	1
AACGCTCGCTACTCTC-1	3.644913	5.323678	1
AACGCTCGGGACGTGC-1	4.4560404	2.589906	1
AACGTACCCCATATCC-1	4.6178646	2.493118	1
AACGTACCCCGAGTGT-1	3.7467725	2.7143865	1
AACGTGATATGCTACA-1	1.4019092	4.6010303	1
AACGTGATTATCACTA-1	1.5799348	-0.027971271	1
AACTCACTACTATAGT-1	5.77281	2.7813478	1
AACTCACTCGATCGGA-1	2.730622	0.76326334	1
AACTCACTTAAGATCA-1	3.5351286	-0.20998105	1
AACTCGTACTTAAGTA-1	2.2000992	0.040573355	1
AACTCGTATTAACGTT-1	3.5088098	4.6383333	1
AACTGCTTTTAGACAA-1	2.4219062	1.8260494	1
AACTGGAGCCATATCC-1	3.523624	0.39610434	1
AACTGTGACCATTGTC-1	3.6045873	0.19578673	1
AAGACCTTAGTGCAGG-1	3.9129193	0.68640465	1
AAGCGTGGTAGCATTC-1	1.40394	-0.077171005	1
AAGCTCGAAACTCGTA-1	2.4837053	1.6703274	1
AAGGAGGCCCGACCTG-1	1.9732975	4.8133245	1
AAGGTAGGCCATTGTC-1	4.3628654	-0.21271475	1
AAGGTGCACTTAGCTT-1	3.136496	5.577029	1
AAGGTGCAGACCGCTA-1	3.9644086	3.0179257	1
AAGGTGCAGAGCCGTT-1	3.8099482	4.4560857	1
AAGGTGCATAGGCGGT-1	8.459962	2.3450754	1
AAGTAATTACTGGTGG-1	3.8909166	2.681739	1
AAGTAATTCAAGTGCG-1	2.6684375	0.44955915	1
AAGTAATTCGCCTCGC-1	3.9090867	-0.58746266	1
AAGTACAAACCTAACA-1	7.3650694	-0.65172064	1
AAGTACAAAGCGGAAC-1	3.897374	5.3082623	1
AAGTACAATGAGGCTT-1	2.6460087	3.2377605	1
AAGTCTATAGATTAGC-1	-0.48922035	0.2730676	1
AAGTCTATCATTGCGT-1	3.2536042	1.4788486	1
AAGTCTATCGAGAGCA-1	1.8639125	-0.15520026	1
AAGTCTATGATGGAGC-1	4.617018	2.3596523	1
AAGTCTATTGCTATGA-1	3.9773395	3.9382672	1
AAGTGAACACCGTCGG-1	3.8179882	2.7066154	1
AAGTGAACGAAGTATA-1	2.5318944	4.4350233	1
AAGTGAACGAATTAAC-1	4.016386	2.264934	1
AAGTGAACTCCGCAGC-1	3.9356685	0.05146844	1
AAGTTCTCACATATGA-1	-0.06441769	0.006373188	1
AAGTTCTCACGGACGA-1	3.4147964	0.6729717	1
AAGTTCTCCATGGCTG-1	3.5858805	5.1623077	1
AAGTTCTCGAAGGCGA-1	4.004378	4.748238	1
AATACTTCACATGCCG-1	-0.47026598	0.32898396	1
AATACTTCGGTGTGCG-1	3.701634	1.368761	1
AATACTTCTTAGGTTA-1	2.5831933	0.01727676	1
AATAGTGTACCTCAGG-1	4.9060836	1.0150298	1
AATAGTGTACGGTTAC-1	4.424516	0.841927	1
AATAGTGTATTATCGA-1	1.2048817	4.9377933	1
AATAGTGTGGACGATT-1	0.006776047	8.793339	1
AATAGTGTTCGCTTCC-1	4.1377673	3.3179848	1
AATCCATTGTGACTTG-1	4.1093235	4.1782503	1
AATCCATTTAATCAGA-1	3.4842713	0.043943856	1
AATCGCAAAAGTAATT-1	3.2293406	3.59428	1
AATCTGCGTGCGTAGA-1	1.9837657	4.7896104	1
AATCTTATGTGAGAAC-1	3.4259164	5.105622	1
AATCTTATTGACTTCA-1	3.190336	1.1754752	1
AATGCCGTCTCCTTAC-1	3.3652325	3.1026826	1
AATGGACGGCCAATAA-1	3.564789	1.6777576	1
AATGGACGTTAATCGT-1	3.7086873	4.6575747	1
AATGTTGCTATAGCAG-1	3.0766594	4.3533344	1
AATTAAGGCCTGACGC-1	0.09239596	8.817908	1
AATTATCTCCGCGTAC-1	2.8598166	3.9657393	1
AATTGTTGTTGAAGGC-1	4.1532474	0.1319777	1
ACACCAGATTGCATCA-1	3.1249847	0.5503963	1
ACACCAGATTGGCCGA-1	4.661899	2.6342463	1
ACACTTGTCCGAATTA-1	3.5697296	0.44212222	1
ACACTTGTTCAGTTAG-1	3.1854246	2.965141	1
ACACTTGTTCCTGATT-1	1.5618676	4.8706393	1
ACAGATCGATACACGC-1	2.9883263	1.3569661	1
ACAGATCGGTCCGTTG-1	3.4538317	5.4595	1
ACAGATCGTCTGACAG-1	4.070355	4.946307	1
ACAGCCATGTGTCAGC-1	4.2993817	2.5994809	1
ACAGCGGCACATATGA-1	2.339262	0.92441857	1
ACAGCGGCACCAATGT-1	3.603011	-0.16487901	1
ACAGCGGCCGAGCCAA-1	4.27768	2.3632565	1
ACAGCGGCCGGAGGCT-1	3.8382592	5.206514	1
ACAGCGGCCTTGTGGC-1	3.914153	4.472545	1
ACAGGAGTGTAATGGC-1	1.5828874	3.2894819	1
ACAGGCTAAGGACGTC-1	0.35642698	0.17959918	1
ACAGGCTACCAATCGC-1	5.022543	0.7382856	1
ACAGGCTAGAGCCGTT-1	2.9012685	5.368258	1
ACAGGCTATTGTCTCC-1	4.027556	2.0085444	1
ACATATGAGAAGGTTG-1	2.0078409	0.15720795	1
ACATCATTGGACGTGC-1	3.676239	0.048864383	1
ACATCATTGTGGTAGA-1	3.6936948	1.6900135	1
ACATCTACCTTGAATG-1	3.8925781	3.7880797	1
ACATGCCGTGGCGTAA-1	2.016412	1.5569715	1
ACCAATGTCAAGATTC-1	2.8489602	2.565849	1
ACCACGGAACATATGA-1	3.2319076	-1.1068155	1
ACCACGGACATCCTTG-1	2.019945	0.80201745	1
ACCACGGACGCGGACA-1	4.161622	4.096444	1
ACCACGGAGAGGATAC-1	4.11433	4.7163115	1
ACCACGGATAACAGTT-1	2.8125463	1.0441104	1
ACCACGGATACCTTGA-1	2.7245727	2.0550208	1
ACCAGAATTCTTCTTG-1	0.019626766	0.28520098	1
ACCGCATACCGCTCCA-1	3.0205493	5.398062	1
ACCGCATAGCCACGCG-1	2.0389884	1.3631873	1
ACCGCATATGGCGTAA-1	4.58806	0.50096387	1
ACCGGCCTACGAGGTA-1	3.354626	-0.2603261	1
ACCGTCGGCCTATTAA-1	3.0706344	4.3559346	1
ACCGTCGGGACTCCTC-1	4.5634766	-0.55938965	1
ACCGTCGGGCACGCTG-1	3.271212	1.104134	1
ACCGTCGGTCAGGACA-1	4.6536984	2.3768325	1
ACCGTTCAGAGCACGC-1	4.3025374	1.030641	1
ACCGTTCATGATCTGT-1	-0.19147293	0.8263287	1
ACCTAACAACGGTTAC-1	3.3836782	0.058213267	1
ACCTAACAAGTGTCAA-1	3.063263	4.6040874	1
ACCTAACAATTCCTGC-1	-0.6442602	0.43960688	1
ACCTAACACACTCGGT-1	4.6976547	-0.10374401	1
ACCTAACATGGCCAGA-1	2.7275887	4.579877	1
ACCTAACATGGCGTAA-1	2.9854715	4.82638	1
ACCTACGCCCATTGTC-1	3.1647518	0.5064334	1
ACCTACGCGAGTCGAC-1	3.696999	1.4370174	1
ACCTACGCGTCAACTT-1	3.9322178	2.765449	1
ACCTATTGGCACAGGC-1	3.8235202	-0.056817245	1
ACCTATTGGGTAATTG-1	4.6000175	1.1649772	1
ACCTATTGTTGAAGGC-1	3.3931105	0.1656544	1
ACCTCAGGCATATGGA-1	3.4436083	1.8192775	1
ACCTCAGGGAAGCCAG-1	4.0080585	4.7193227	1
ACCTCAGGTATAGCAG-1	4.3064275	-0.50815725	1
ACCTGCAACTGCCAAC-1	5.1391106	0.35666153	1
ACCTGCAAGTATGGCA-1	2.2288783	-0.2560089	1
ACCTGCAAGTTAGATG-1	3.4073634	0.07766155	1
ACGAACCTACCACCAG-1	4.273992	0.7606697	1
ACGAACCTCATTCATA-1	3.7365546	-0.24246877	1
ACGAACCTCGCCAGGT-1	4.6418405	0.17175126	1
ACGAACCTGCCGCTTG-1	4.70274	2.1285117	1
ACGAACCTGCTCCGCC-1	3.763149	2.375894	1
ACGAGAGGATGCTTAG-1	4.166909	4.279464	1
ACGAGAGGCTCAGTCG-1	2.0415337	2.9829571	1
ACGAGGTACGGAACTC-1	0.6758766	0.67967224	1
ACGAGGTAGACACTGG-1	2.7779624	5.592127	1
ACGAGGTAGTAGCCTA-1	3.7682207	3.4695404	1
ACGATGATAGATGACA-1	2.4296067	2.0846622	1
ACGATGATCACAAGAC-1	3.902418	4.727737	1
ACGATGATCCTACTGG-1	3.3825228	0.4045116	1
ACGCATGCACCTGCAA-1	3.9222915	5.1444473	1
ACGCATGCACGTTACC-1	3.0285978	1.1213543	1
ACGCATGCGATTATTA-1	3.898043	3.9061072	1
ACGCATGCGTTGATAG-1	3.206967	4.626069	1
ACGCATGCTTGTGAGA-1	3.899667	4.1107936	1
ACGCCGCTCTGCCAAC-1	3.6244988	0.7899843	1
ACGCCGCTGTTCGACA-1	2.1210568	0.16010351	1
ACGCTCTGACCACGGA-1	4.041734	4.378301	1
ACGCTCTGCCGACGAA-1	0.28767505	3.5871902	1
ACGCTCTGTGCCGATC-1	3.7470171	2.409807	1
ACGCTCTGTGGAAGTA-1	-0.002819608	8.906008	1
ACGGACGAATAGTAAC-1	4.2885838	-0.80605996	1
ACGGACGAATCCGGTA-1	0.05170574	8.693061	1
ACGGACGACCTACACA-1	2.5028825	3.587383	1
ACGGACGACTCTTCTA-1	3.9945455	3.2900589	1
ACGGACGAGTACATCC-1	2.9054773	4.0595665	1
ACGGACGAGTCCGTTG-1	4.757629	1.1131098	1
ACGGCTGTAACTGCTT-1	1.9920833	0.12068092	1
ACGGCTGTTTCACGAG-1	3.1334348	4.3094788	1
ACGGTTACAAGTACAA-1	3.9872997	-0.81507576	1
ACGGTTACGACCTAGG-1	3.9826424	0.60245097	1
ACGGTTACGGCCACTG-1	3.9734979	4.3334055	1
ACGGTTACGGCGTCTT-1	3.677999	0.43849787	1
ACGTAGTCCTTGAATG-1	1.739472	4.797	1
ACGTAGTCGGTTGATC-1	3.5016649	2.1040032	1
ACGTCCTACAGGCAAT-1	2.4399688	2.537085	1
ACGTCCTAGTGTCGTA-1	8.456477	2.8148425	1
ACGTTACCAACGTACC-1	2.976908	2.8579335	1
ACGTTACCAGGTTATA-1	3.2042146	3.2882638	1
ACGTTACCCATTACTC-1	3.7237878	2.1593757	1
ACGTTACCCTTGAATG-1	3.510915	3.6939325	1
ACGTTACCTATGAAGA-1	3.4173887	0.025923844	1
ACTACATGACAGGCTA-1	2.5368273	0.592364	1
ACTACATGTAAGATCA-1	2.6317093	0.903155	1
ACTATAGTCTCCTTAC-1	1.7594111	0.03608873	1
ACTCAGTTGAACAATC-1	2.8473842	1.3920093	1
ACTCAGTTGAATCTCA-1	2.5961351	1.8148247	1
ACTCCTAAAGCCAAGA-1	3.1376479	4.743832	1
ACTCCTAATTCTAACC-1	4.205853	-0.45696107	1
ACTCGACCAATCTGCG-1	4.159672	4.695018	1
ACTCGACCAGCCGCAG-1	3.6535745	-1.8717109	1
ACTCGACCTAGAGCGA-1	3.8108387	2.780657	1
ACTCTCCTCTGTCCTC-1	3.99714	0.32952112	1
ACTCTCCTGCCTTGGT-1	4.164751	3.6468198	1
ACTCTCCTTCCAAGTT-1	4.0910783	-0.38710874	1
ACTCTCCTTTCTACGT-1	2.827014	4.5770936	1
ACTCTGACCTATAATC-1	4.6343646	2.6296642	1
ACTGAACTCAGTATGG-1	2.4376929	4.8640504	1
ACTGAACTGCCAATAA-1	2.6315858	3.9691908	1
ACTGAACTTTACATAG-1	4.382514	-0.31671178	1
ACTGCAACATCGCGTC-1	3.2189476	4.278074	1
ACTGCAACATGACCGG-1	1.9828658	2.229379	1
ACTGCAACCTAGGTAT-1	2.7011185	1.5674129	1
ACTGGTGGCCTGCATT-1	3.388131	4.93854	1
ACTGGTGGTTGTCAAG-1	2.1148953	-0.22336665	1
ACTGTGTGGAGGAGCG-1	-0.28739172	9.394318	1
ACTGTGTGGGAAGCTC-1	3.0607066	-0.14989373	1
ACTTCGAGCGTATTCC-1	3.576866	1.8379967	1
ACTTCGAGGTCCATGA-1	4.4015446	3.6537132	1
ACTTCGAGTACAACAA-1	-0.09787532	0.30746418	1
ACTTCGAGTTCACGAG-1	3.852102	5.007599	1
ACTTGCTCATGACATA-1	2.2880247	-1.2579906	1
ACTTGCTCCAATGAGC-1	3.4439476	1.6917789	1
ACTTGCTCGCTATCGG-1	0.020531856	0.28102404	1
ACTTGTCAGGCGCATC-1	4.062688	2.2400331	1
ACTTGTCATCACACTC-1	3.1057935	1.3997117	1
AGAACTTACCGAATTA-1	5.2277427	-0.067268305	1
AGAACTTATCGTTCGA-1	3.3779087	1.6274742	1
AGAAGTCTAGGATCGT-1	3.5676744	3.7609844	1
AGAATAATGGTCCTAG-1	3.1675344	4.098888	1
AGAATAATGTCAACTT-1	3.2860997	1.3008912	1
AGAATAATTCGCTTCC-1	3.6284094	-0.52679855	1
AGAATCCGAGCACTGC-1	3.4905024	1.3223131	1
AGACAGTGAGTCATCC-1	2.5087452	1.8899009	1
AGACCTGGAACTGGAG-1	3.728448	1.8406869	1
AGACCTGGAAGTACAA-1	4.333398	1.2243913	1
AGACCTGGGATCCAAC-1	2.221503	3.677999	1
AGACCTGGGCCATGTC-1	2.6626656	5.432332	1
AGACTGCCCACAAGAC-1	3.0755374	2.573435	1
AGACTGCCCACTCGGT-1	-0.04463215	-0.13887064	1
AGAGAGGTGCCGCTTG-1	3.8585896	2.8981297	1
AGAGAGGTGGCAGTTA-1	0.5202242	0.30527616	1
AGAGAGGTTATCGGAC-1	2.3169532	3.0988173	1
AGAGCTCCACCGCATA-1	4.936024	1.6501158	1
AGAGCTCCCTTAACCG-1	2.9284294	-0.318673	1
AGAGGCGCAACTGTGA-1	2.7197304	2.1032972	1
AGAGGCGCTAATGTCC-1	2.4123116	1.1613878	1
AGAGGTAGACATATGA-1	4.0418735	3.2445574	1
AGAGGTAGCTTCAGAC-1	3.5784004	-0.27859607	1
AGAGGTAGGCCTCTGA-1	3.850846	4.8855205	1
AGAGGTAGTCCACTTA-1	8.296201	2.2052245	1
AGATACTAGGTAAGGC-1	3.6558585	1.3266904	1
AGATTAGCTCGCACAA-1	2.1403377	-0.39543852	1
AGATTGAGCACTCGGT-1	2.7124243	6.1508207	1
AGCACTGCATGGCACT-1	3.3667939	1.4384401	1
AGCACTGCCATTGCGT-1	1.8114063	3.4658399	1
AGCACTGCCTAATAGG-1	3.2985144	0.90611506	1
AGCACTGCCTGTCCTC-1	4.1910152	2.0066333	1
AGCACTGCGTATCAAT-1	3.10409	0.27526858	1
AGCACTGCTCAACCAA-1	3.1709461	1.3467791	1
AGCACTGCTTAACAAC-1	0.70923746	0.43009594	1
AGCATATCGACACTGG-1	-0.1343838	8.990751	1
AGCCAAGAACGGCTGT-1	4.0200353	4.3764243	1
AGCCAAGACCGACCTG-1	1.6452653	4.642378	1
AGCCGCAGACCGGCCT-1	0.91779727	-0.09627	1
AGCCGCAGAGACCTGG-1	4.298343	3.5776117	1
AGCCGCAGATGTGCGC-1	4.3159533	4.1184363	1
AGCCGCAGTCTCGCGG-1	2.7995596	2.84031	1
AGCCTACGCCAGTAGA-1	4.1969204	-0.018761128	1
AGCCTACGGTGCGCGA-1	2.7772386	2.350975	1
AGCCTACGTGACTTCA-1	3.1610188	1.8698995	1
AGCGAATGCCAGTCTT-1	2.9241607	1.4310981	1
AGCGAATGCGAGAGCA-1	4.5539184	3.221941	1
AGCGAATGTTATTACA-1	1.909449	3.5201082	1
AGCGATATAGGCTCAC-1	3.4945788	0.108108304	1
AGCGGAACCAATGCTA-1	3.6086698	4.7865477	1
AGCGGAACCGAACTCG-1	2.3320417	2.5192177	1
AGCGGAACCGCTAATA-1	3.3345094	0.25028697	1
AGCGTGTAAACCGATG-1	3.8994734	3.5946755	1
AGCGTGTAAACTTCCA-1	3.4243402	1.314365	1
AGCGTGTACCGGAGTG-1	3.6068583	-0.273631	1
AGCGTGTAGCATGTAG-1	3.6870325	1.1294124	1
AGCTGGTCCTCCTTAC-1	2.8928702	2.4543273	1
AGCTTCATAGGTTATA-1	5.353826	-0.772511	1
AGCTTCATCGACGCGT-1	2.4013596	3.114593	1
AGCTTCATCTATAGCG-1	2.6200187	1.0396162	1
AGGACCAACGCAGCAA-1	1.4625986	0.020125488	1
AGGACCAAGATTAACC-1	0.37690476	0.27734742	1
AGGACCAAGGTACTGA-1	2.2028952	4.7519016	1
AGGACCAAGTAACACA-1	3.435814	0.7236565	1
AGGACGTCACACCAGA-1	3.9477663	4.5193377	1
AGGACGTCGTCTTCGC-1	4.9219103	1.0078725	1
AGGATCGTATGGACAG-1	2.499506	5.155374	1
AGGATCGTCGACGGCG-1	3.4248576	1.7999282	1
AGGCAGATACCACCAG-1	3.7485812	-0.26859233	1
AGGCAGATATCTACCG-1	4.4706903	0.87477094	1
AGGCAGATCAAGTTAA-1	4.001983	1.8389081	1
AGGCAGATCAGGCGCC-1	1.6231773	3.8758488	1
AGGCAGATCGCTGTGC-1	-0.43061888	0.2988498	1
AGGCAGATGTCATACC-1	2.5956452	0.7538076	1
AGGCCATGCCATAGGT-1	4.052146	0.5890538	1
AGGCCATGGTACTACG-1	2.5437512	0.2095974	1
AGGCGAGCCGTGAACC-1	4.0209484	2.0814872	1
AGGCTCACCTATTCAG-1	3.9151132	-0.9704718	1
AGGCTCACCTGTAGGA-1	3.5726967	4.888905	1
AGGCTCACGAATTAAC-1	-0.41646883	0.5162121	1
AGGCTCACTGTCCACC-1	3.1064973	-0.22836882	1
AGGCTCACTTCGGAGG-1	3.2193365	1.1373198	1
AGGTACGGCCGTACCG-1	4.5007157	1.6665214	1
AGGTCAGTAACTTCCA-1	2.5913315	0.31116813	1
AGGTCAGTAGGTACGG-1	2.9292572	2.2783716	1
AGGTCAGTATGACATA-1	3.3568916	-1.0100185	1
AGGTGTCCCACGTAAG-1	3.2256272	1.9739696	1
AGGTGTCCCTTAGGAG-1	3.8201103	2.2940524	1
AGGTGTCCTGAGATAC-1	3.4640896	-0.012640658	1
AGGTTATAAACTGCTT-1	4.0285254	4.44247	1
AGGTTATAACCTATTG-1	2.7528546	2.7831485	1
AGGTTGCTCGCACCGT-1	3.7649639	1.4202491	1
AGTAACTTAGGAATAC-1	2.4865673	1.2611161	1
AGTACTATCGATCAAG-1	3.341105	0.6827643	1
AGTAGATAAGCTGGTC-1	2.7520792	2.408647	1
AGTAGATAGAGGTCAA-1	2.7338896	3.9179733	1
AGTAGATATGTACAGT-1	3.5422034	-0.05253703	1
AGTAGGACATGGCACT-1	3.3728204	0.58559835	1
AGTAGGACGCATTATG-1	3.231346	4.288165	1
AGTATGCAAGTCCGTA-1	3.052955	2.856594	1
AGTATGCAATGATAGC-1	0.3882227	0.2682989	1
AGTATGCACTTGAATG-1	3.0693736	1.0099366	1
AGTATGCAGAAGTTCC-1	0.12359435	8.724019	1
AGTATGCAGGCTCGTT-1	3.988579	2.5976346	1
AGTATGCAGTATGGCA-1	2.7473106	4.423616	1
AGTATGCATTCGGAGG-1	3.1620955	4.2091784	1
AGTCCGTAACTTGTCA-1	3.3502874	-0.039821584	1
AGTCTTGAAAGTGAAC-1	2.2702534	1.7421671	1
AGTCTTGACGAAGAAC-1	2.8880877	4.808014	1
AGTGACCGACAGCGGC-1	3.5111382	3.1265912	1
AGTGACCGCAACACTG-1	3.403996	0.7110997	1
AGTGACCGCAATGCTA-1	4.5028167	4.081475	1
AGTGACCGGCTTCCAA-1	4.936656	0.12190152	1
AGTGAGTCCCTCTGTA-1	3.7416487	0.007989594	1
AGTGAGTCCCTGTCCG-1	2.6845734	1.4367768	1
AGTGAGTCTTGAAGGC-1	3.9580235	4.1735497	1
AGTGCAGGCCATTGTC-1	3.84749	-0.831613	1
AGTGCAGGGCATTATG-1	1.8700039	0.38472444	1
AGTGCAGGTACCAAGC-1	3.1391344	3.6904492	1
AGTGTCAAGTAATGGC-1	3.2501056	4.188958	1
AGTTCGCCTCTGAGTA-1	3.3955216	1.4237906	1
AGTTGAATGGTGCACA-1	3.2915397	4.3347645	1
ATAACTGTACTCCTAA-1	3.650598	4.5904946	1
ATAACTGTGCACGCTG-1	3.9524124	2.5376732	1
ATAAGTTGCCGGCCAC-1	3.10446	0.020360127	1
ATAATGTAACTTCGAG-1	2.3464262	1.6844844	1
ATAATGTACGTAGCGG-1	2.9433565	2.0911822	1
ATAATTCCCGCTTAAC-1	3.571513	-0.218721	1
ATAATTCCTCACACTC-1	3.8884888	-0.48468912	1
ATACACGCCCTACACA-1	2.5590534	1.065935	1
ATACACGCGTTGAGCC-1	2.3187745	2.6036355	1
ATACACGCTCTAGAGA-1	4.1674604	3.293513	1
ATACCGATATAATGTA-1	3.4631095	0.6523516	1
ATACCGATTCCTCGCC-1	2.7156782	2.577074	1
ATACGCTTAAGAGACA-1	2.6469376	-0.6371419	1
ATACGTACGCCGGCAG-1	1.978201	4.593898	1
ATACGTACTCCGAACG-1	3.7077043	3.7405317	1
ATACGTACTCCGCAGC-1	4.13218	1.7389055	1
ATAGCGCGCCGCGTAC-1	2.689737	1.7868018	1
ATAGCGCGGTTCTCAA-1	3.0899205	4.30175	1
ATAGTAACACTTGCTC-1	5.3027234	0.7751083	1
ATAGTAACCTTAAGTA-1	3.135447	2.98714	1
ATAGTTGAAGGTACGG-1	4.06494	-0.7750857	1
ATATTCCTCTTAACCG-1	3.2931933	-1.06591	1
ATCAGCCAAGATTGAG-1	1.9343541	1.9017183	1
ATCAGCCAAGGATCGT-1	2.329815	1.2172813	1
ATCAGCCATCCGAGAC-1	4.362718	2.4228911	1
ATCATTGGATGATAGC-1	3.9882212	4.6097264	1
ATCATTGGCGCCATTC-1	3.1343675	3.1228957	1
ATCCACAAAACTGTGA-1	1.682769	0.5008296	1
ATCCACAAGTTCTCAA-1	3.4426088	-0.92602915	1
ATCCTGGCAGCGAATG-1	3.1919637	1.1834183	1
ATCCTGGCATGCTACA-1	3.4390228	1.9856561	1
ATCCTGGCTTGCAATT-1	3.9712214	2.0721416	1
ATCCTTCTTAGAACCG-1	2.6183498	-0.34726554	1
ATCGCGTCGCACAGGC-1	2.942597	5.416382	1
ATCGTATTACTACATG-1	2.985931	1.299256	1
ATCGTATTCCGAATTA-1	2.453389	5.459774	1
ATCGTATTGATGCGTA-1	4.032965	2.6954408	1
ATCGTATTGTGTCAGC-1	3.3276525	2.9656527	1
ATCTTAGAACATCATT-1	5.111337	-0.12846856	1
ATCTTAGACATGGCTG-1	3.8348339	4.886628	1
ATGACATAACATATGA-1	3.630288	-0.31417808	1
ATGACATAGTGCCGCG-1	1.5526235	4.8656125	1
ATGACCGGTCAACCAA-1	0.14212254	8.685484	1
ATGATAGCACAGATCG-1	1.8086181	3.5164573	1
ATGATAGCATCAGCCA-1	3.9116526	0.06990166	1
ATGCAGCCAGATGACA-1	-0.017711658	-0.16094482	1
ATGCAGCCATAGTCTG-1	3.7968452	1.6280742	1
ATGCAGCCATCATTGG-1	3.8572865	2.6177876	1
ATGCAGCCCAATGAGC-1	4.5232906	1.6774292	1
ATGCAGCCGTGCCGCG-1	3.8593564	4.5274816	1
ATGCAGCCGTTCGGTT-1	3.8073988	2.1849558	1
ATGCTACAAGCCGCAG-1	2.081554	2.482836	1
ATGCTTAGCAGTTGTG-1	3.6305883	1.2419895	1
ATGCTTAGCCTGCGGA-1	4.513881	3.3499796	1
ATGCTTAGCTGCACGG-1	3.8171802	-0.34501392	1
ATGGACAGAAGCTCGA-1	3.9939258	3.0598373	1
ATGGACAGCCTGCGGA-1	0.09976173	8.771096	1
ATGGACAGTATCGGAC-1	4.4953833	-0.6556137	1
ATGGAGTTACCTATTG-1	5.2077804	0.7153058	1
ATGGAGTTCACAAGAC-1	4.502838	1.0949225	1
ATGGAGTTTTCGCCAC-1	3.6487815	2.4708514	1
ATGGCACTATTCAGGA-1	3.958979	0.40361658	1
ATGGCACTCAGGCAAT-1	2.8954368	0.3973549	1
ATGGCACTCATTAGAG-1	3.6271014	2.523536	1
ATGGCACTGAACTGCA-1	3.4898417	1.1070383	1
ATGGCACTGTTAGCGC-1	3.2690303	3.8670905	1
ATGTATTAACGCCGCT-1	4.71584	1.6891052	1
ATGTATTACAACAGGA-1	4.038344	3.7831943	1
ATGTATTACGGCTTCT-1	4.0127726	4.112638	1
ATGTATTAGGCTGCGG-1	2.4701855	1.3359972	1
ATGTGCGCCAGCTATA-1	3.0735574	1.7128488	1
ATGTGCGCCCGCGTAC-1	3.7044067	2.3967638	1
ATGTGCGCCGTGCTTA-1	2.9667768	4.3289	1
ATGTGCGCGCGAGCAA-1	3.2870963	3.728498	1
ATGTGCGCGCTATCGG-1	3.603297	0.41838214	1
ATGTTGAAAAGCCTCC-1	3.8131464	-0.46919727	1
ATTAATCAAATGCCGT-1	4.584455	1.2821225	1
ATTACGAAGAAGCCAG-1	3.2493994	4.730032	1
ATTACGAATAACCGCC-1	2.0997114	2.5997195	1
ATTACGAATGATCTGT-1	1.6654121	-0.15640624	1
ATTATCGACGGTCTCA-1	3.5177884	4.495531	1
ATTATCGAGATGGAGC-1	4.4449487	0.74018073	1
ATTATCGAGGCTACAA-1	3.064059	2.1902926	1
ATTCAGGAAGCGGAAC-1	4.3242006	3.3948243	1
ATTCATTGCCTACACA-1	3.356569	-0.15918644	1
ATTCCTGCATAGTAAC-1	4.442006	2.3443782	1
ATTCCTGCCTTAACCG-1	3.1114612	-0.35066056	1
ATTCCTGCTGGTCGGC-1	2.6921105	4.8612666	1
ATTCGCCGAATTAAGG-1	4.2231293	1.6185472	1
ATTCGCCGAGTCATCC-1	1.043163	4.2672653	1
ATTCGCCGATCAGCCA-1	4.1431465	3.8222227	1
ATTCGCCGCAGGCGCC-1	4.0942235	-0.5113784	1
ATTCGCCGCTTGTGGC-1	4.2575517	0.9859416	1
ATTCGCCGGAATCTCA-1	3.8665576	-0.9284984	1
ATTCGCCGTCGTTCGA-1	3.770093	3.4022167	1
ATTCGCCGTTACCATA-1	4.858704	0.9320589	1
ATTCGCCGTTCTAACC-1	4.0098896	-1.1075703	1
ATTCTAGGTTGAGTGG-1	4.737372	0.7777569	1
ATTGACTAAGAGCTCC-1	3.2903624	4.165055	1
ATTGGATCTGGCCAGA-1	3.7521734	3.8035977	1
ATTGGTCTCATTCATA-1	3.5205765	-0.2559686	1
ATTGGTCTCTTCGTCC-1	3.7257135	1.4976391	1
ATTGGTCTTAGAGCGA-1	3.7306464	-0.25261104	1
ATTGGTCTTCTTCTTG-1	3.2520502	2.4548407	1
CAACACTGACCGTTCA-1	2.2956245	3.1088028	1
CAACACTGAGGTACGG-1	2.7455807	1.2177186	1
CAACAGGAAGTATGCA-1	2.0958073	0.40341294	1
CAACAGGACACGTAAG-1	2.9006822	5.445013	1
CAACAGGATTATACTG-1	3.2113154	2.674834	1
CAACGGTCGCAGAAGG-1	3.7017012	3.435679	1
CAACGGTCTGAGATAC-1	2.837206	4.2353916	1
CAACGGTCTGTCCACC-1	4.3602843	1.3510175	1
CAACGGTCTTGGTACC-1	3.776651	1.0326995	1
CAAGATTCACTATTCG-1	1.8092093	3.6457047	1
CAAGGCCTAACTGCTT-1	2.6540766	4.0083838	1
CAAGGCCTAGATTAGC-1	3.0916991	4.047281	1
CAAGGCCTCGTGGAAG-1	2.317885	1.641997	1
CAAGGCCTTCCAACGG-1	3.0232222	2.2652915	1
CAAGTGCGACAGGCTA-1	3.4626348	4.481379	1
CAAGTGCGAGGTACGG-1	3.1081464	2.316063	1
CAAGTGCGCGCCGAGG-1	2.5436962	5.7250366	1
CAAGTTAAATGTATTA-1	3.0918696	4.619401	1
CAAGTTAACTCCAACA-1	4.9947305	-0.006070091	1
CAAGTTAAGTGCTTGC-1	1.9140419	5.641821	1
CAAGTTAATGGTCGGC-1	4.311145	4.0201683	1
CAATATATCGGAGAGA-1	3.8682415	0.6050447	1
CAATATATTGTTAACA-1	3.651546	-0.28137308	1
CAATCCACAGTTCGCC-1	4.4850445	3.7509584	1
CAATCCACCTAGCCGC-1	2.6951115	2.4349718	1
CAATGAGCCTCTCGCA-1	2.4464762	2.4460325	1
CAATGCTAACCTCAGG-1	3.6533117	2.7478485	1
CAATGCTAACGTCCTA-1	2.0305262	0.09129648	1
CAATGCTACATACGTT-1	3.0430183	4.299222	1
CAATGCTACTTAACCG-1	4.52394	1.3652976	1
CACAACCTCAGTTGTG-1	3.7225423	1.5359858	1
CACAACCTCTCAGTCG-1	2.5828989	1.8762314	1
CACAAGACAAGGTAGG-1	3.8072114	0.4369041	1
CACAAGACATCCTGGC-1	1.4580512	3.2531433	1
CACAAGACGCTTCCAA-1	2.6887245	5.573606	1
CACAAGACGGTATGTT-1	2.8461933	4.2177944	1
CACAAGACGGTGTTAC-1	1.6679031	0.5814959	1
CACAAGACTTGCTGTC-1	3.2434194	1.3803607	1
CACATTGCATAGCGCG-1	3.2711916	5.6889877	1
CACATTGCCATACGTT-1	4.2637067	3.9214795	1
CACATTGCCTCGCACC-1	2.7491987	0.12209676	1
CACCAATTAACAACTC-1	3.1106308	1.9044319	1
CACCAATTATAATGTA-1	4.7286615	2.372653	1
CACCAATTGTGCCGCG-1	4.285028	-0.07585079	1
CACCATCGAACCGATG-1	3.3651516	1.1658405	1
CACCATCGCGTAGCGG-1	2.0726187	3.9260592	1
CACCATCGGTGCGCGA-1	3.4949389	0.5122263	1
CACCATCGTGAGATAC-1	1.661091	4.8336587	1
CACCATCGTTATACTG-1	2.2930977	3.3412383	1
CACCATCGTTGGTACC-1	4.256206	2.8681602	1
CACCGTGTAGAGAGGT-1	4.427659	2.2488244	1
CACCGTGTATAGTCTG-1	3.52413	0.78479433	1
CACCGTGTCTCAGTCG-1	3.7335274	2.7331831	1
CACCGTGTGCGAAGCC-1	3.313624	0.7798079	1
CACCGTGTGCGGTCGC-1	4.562734	1.1445014	1
CACGAGTAAGTAGGAC-1	3.5548925	4.9067388	1
CACGAGTACAATGCTA-1	0.2794306	0.38145736	1
CACGAGTACACGTCGT-1	3.6251414	2.5066736	1
CACGAGTACCGTCCGT-1	4.5162354	1.1180564	1
CACGAGTACTCGCCTG-1	4.5861497	1.8619171	1
CACGAGTAGTAATGGC-1	3.5257757	4.110136	1
CACGGTCCGAAGGTTG-1	4.4520645	3.7224364	1
CACGTCGTAAGGAGGC-1	3.3744905	3.0687747	1
CACGTCGTACGAGAGG-1	1.8494039	3.3776023	1
CACGTCGTGTATCCGG-1	4.235082	-0.7464426	1
CACGTCGTGTCACCAA-1	3.1800077	2.264764	1
CACTCGGTGGATACGC-1	2.416684	2.417373	1
CACTGCCGAGAGCTCC-1	3.662932	-0.54945904	1
CACTGCCGGATTGCCA-1	2.5723066	2.16508	1
CACTTGCCATTCATTG-1	5.0665216	0.7136296	1
CACTTGCCGAGGAGCG-1	0.61112845	-0.10328148	1
CACTTGCCTTGTGAGA-1	2.4230483	2.1125603	1
CAGAGATGCGCGGACA-1	4.490599	1.1176916	1
CAGATTATATCGTATT-1	2.1412168	2.113905	1
CAGATTATGGTATAAG-1	3.9852538	4.228754	1
CAGATTATGTTACGTC-1	3.2479174	3.662767	1
CAGATTATTTGACGCA-1	6.066833	3.798723	1
CAGCAACCAACGCTCG-1	4.2100477	3.8142648	1
CAGCAACCCGGAGAGA-1	3.0161593	3.1458318	1
CAGCAACCGTTGATAG-1	3.4797502	4.280264	1
CAGCAACCTCCAACGG-1	3.9817936	3.7371361	1
CAGCGCAGTGCGTTCC-1	2.728242	3.534937	1
CAGCTATAACCTCAGG-1	3.0504622	3.4908795	1
CAGCTATAACTGCAAC-1	4.4522395	2.10006	1
CAGGCAATTAAGATCA-1	2.532257	1.822071	1
CAGGCAATTGTCTGAG-1	4.1729803	1.6731685	1
CAGGCGCCAACGCTCG-1	1.20009	-0.49326476	1
CAGGCGCCGTGAGCCG-1	2.4863107	3.87113	1
CAGTATGGGGACTAGA-1	3.760781	4.5644994	1
CAGTCACGGGAGATTA-1	4.0730457	4.136723	1
CAGTGGAAAATCGCAA-1	3.6709187	4.4225564	1
CAGTGGAAAGTTCGCC-1	0.18011822	0.52202666	1
CAGTGTTCGTCGGCTC-1	3.5881176	2.1898658	1
CAGTTCCTCTTCGTCC-1	2.6557124	2.8033488	1
CAGTTCCTGTTACGTC-1	-0.3307244	-0.19244747	1
CAGTTCCTTGGATCCA-1	2.3355846	5.3198876	1
CAGTTGTGCGAAGAAC-1	2.340268	2.90429	1
CAGTTGTGGCGGTCGC-1	3.6922357	5.4074283	1
CATACGTTCTCAACGC-1	4.3630137	1.604843	1
CATACGTTTCCTGATT-1	2.8184853	4.451714	1
CATAGTTAAGCCAAGA-1	4.113474	2.9011338	1
CATAGTTAATGTGCGC-1	4.3909855	-0.054249376	1
CATAGTTACTGCGACG-1	2.8456936	5.1402993	1
CATAGTTATTCTACGT-1	4.263279	2.4750295	1
CATATGGACGCCTGCA-1	4.8940325	0.42391065	1
CATATGGACTAGCCGC-1	2.9748101	1.801015	1
CATATGGACTCTCGCA-1	2.0045052	0.91474664	1
CATCCTTGATGATAGC-1	2.8686166	3.8463597	1
CATCCTTGCAGCAACC-1	0.20188731	0.35541928	1
CATCCTTGCAGTATGG-1	4.1214404	4.956013	1
CATCCTTGGGTAAGGC-1	2.672461	3.3266413	1
CATCTAGCTCCAGGAA-1	0.061401162	0.70784724	1
CATGGCTGCGCTGTGC-1	3.5565007	-0.30130503	1
CATGGCTGCTCAGTCG-1	2.9036999	4.8164964	1
CATGTCACATTATCGA-1	1.8938733	5.0938816	1
CATGTCACGGTCTCTC-1	4.6438375	2.8661718	1
CATGTTCTCGCCATTC-1	3.445131	2.3307703	1
CATTACTCCGCGCGAG-1	0.27979684	0.36781868	1
CATTAGAGGAACTGCA-1	4.1127677	2.2612133	1
CATTCATAAGACCTGG-1	4.626965	1.3615338	1
CATTCATATATTCGAA-1	4.001276	4.667499	1
CATTGCGTCGGACACC-1	2.8623884	1.3015019	1
CATTGCGTTTAATGCG-1	1.4170412	0.067334436	1
CCAACATCTAATGTCC-1	3.7300801	5.08756	1
CCAATCGCCGCTAATA-1	1.5315399	-0.37348124	1
CCAATCGCCTGCACGG-1	3.5353153	1.9345329	1
CCAATCGCTCCGAGAC-1	4.0057936	5.152926	1
CCAATCGCTGGATTGC-1	4.5957775	3.229765	1
CCAATTCTATGTGCGC-1	-0.19392648	9.213224	1
CCAATTCTCAAGTTAA-1	3.2420626	1.7087656	1
CCAATTCTGCCGCTTG-1	3.1711378	-0.6358642	1
CCACATGGCGCGGACA-1	3.5848742	4.635192	1
CCACATGGCGTAGCGG-1	3.5882354	4.909012	1
CCACCGACACGACTCA-1	3.029633	4.658549	1
CCACCGACCCACGATA-1	2.1479733	0.7341447	1
CCACCGACCGGACACC-1	3.7893612	2.1390214	1
CCACCGACCGGTTCAA-1	3.8692915	3.8817008	1
CCACCGACGAGTGATA-1	3.2888808	4.116689	1
CCACCGACGCCAATAA-1	4.7727537	-0.21415426	1
CCACGATAAGTGTCAA-1	4.725549	3.461541	1
CCACGATAATCCGGTA-1	3.4126968	4.0203886	1
CCACGATAGAAGTATA-1	2.4772673	1.2789814	1
CCACGATAGCCGGCAG-1	3.8066528	4.388285	1
CCAGTAGATCAGTTAG-1	2.9634802	2.33765	1
CCAGTCTTCCGCACTT-1	3.2039032	2.1161015	1
CCAGTCTTCGTGCTTA-1	3.726433	-0.7692406	1
CCAGTCTTGGCCTTAA-1	2.4752696	0.37654698	1
CCAGTCTTGTGTCAGC-1	3.570792	3.260241	1
CCATAGGTATCATTGG-1	3.0818036	5.4273376	1
CCATAGGTCCGACCTG-1	3.1180255	4.2314353	1
CCATAGGTGGCTCTAC-1	3.806585	1.3465986	1
CCATATCCGTGTTGCC-1	2.9827538	5.594019	1
CCATGACTACTTCGAG-1	4.2459035	2.150436	1
CCATGACTAGTTCGCC-1	3.5533276	0.8047264	1
CCATGACTCAATGCTA-1	3.547863	0.89980805	1
CCATGACTCGCTGTGC-1	3.975145	1.0142	1
CCATGACTCTATAGCG-1	2.979333	1.4348487	1
CCATGACTGCCGCTTG-1	4.187255	4.447092	1
CCATGACTGTGTCGTA-1	2.9621491	3.8614545	1
CCATTGTCGTTAGATG-1	3.3754554	3.649948	1
CCGAATTACAGAGATG-1	4.4733453	-0.5626165	1
CCGACCTGGGAATTGT-1	1.3681005	3.656317	1
CCGACCTGGTCACCAA-1	5.049938	0.983151	1
CCGACGAATTGCATCA-1	3.9130864	4.3193126	1
CCGAGTGTCGTGTAGT-1	3.0069797	1.0443529	1
CCGATGCGCTCCAACA-1	4.5224295	4.010835	1
CCGATGCGGATGACGG-1	3.3592703	1.8777697	1
CCGCACTTCGTTATCG-1	3.3315258	0.56851494	1
CCGCACTTCTAGGTAT-1	3.6302667	0.2382999	1
CCGCACTTTTGGTGAT-1	6.554563	-0.50922364	1
CCGCCTGAGGACCGAA-1	3.5872416	3.7182198	1
CCGCGTACACATATGA-1	2.5698097	4.0390115	1
CCGCGTACGGTACTGA-1	3.7007167	-0.40596634	1
CCGCGTACGTCAACTT-1	3.9117577	-0.1621979	1
CCGCGTACGTGTCGTA-1	3.7737253	4.794962	1
CCGCGTACTCGTAAGC-1	4.8325267	1.4360541	1
CCGCTAGGACGCATGC-1	3.5963037	0.49941486	1
CCGGAGTGCAGGCGCC-1	3.199463	4.2842107	1
CCGGATATCTCGGCGA-1	1.9604143	0.3741544	1
CCGGCCACGTTCCTTA-1	2.377662	2.1753416	1
CCGTACCGGGCGTCTT-1	4.1627073	0.08401012	1
CCGTCCGTCCATTGTC-1	2.8455095	2.0790684	1
CCGTCCGTGCATTATG-1	1.403217	5.086108	1
CCGTCCGTGCGACAGA-1	4.1205573	4.0014906	1
CCGTCCGTTGAGCGTA-1	2.8356044	5.120927	1
CCGTGGCCACGCATGC-1	1.3723055	0.17753132	1
CCGTGGCCTCTAGAGA-1	2.5150235	1.1458259	1
CCTACACAACGACTCA-1	3.4651105	0.7932778	1
CCTACACAGTGTCAGC-1	3.749771	4.84951	1
CCTAGGTCAGGACCAA-1	2.4562674	2.0029721	1
CCTAGGTCATCCTGGC-1	3.4045057	2.0683339	1
CCTAGGTCGAGCGGCC-1	3.8596113	4.9730854	1
CCTAGGTCGTCACCAA-1	4.162035	-0.51312625	1
CCTATTAAGATGAATT-1	3.5611434	3.6528997	1
CCTCCAAGACTTCGAG-1	3.781164	-0.53095436	1
CCTCCAAGGGTAATTG-1	3.6404333	4.3258033	1
CCTCGAGTATCCACAA-1	3.928588	-0.9619811	1
CCTCGAGTCCGTCCGT-1	2.087455	5.3297753	1
CCTCTGTAAAGTAATT-1	3.4701726	0.91344625	1
CCTCTGTAATGTATTA-1	3.2112398	3.7126493	1
CCTCTGTAGGTGTGCG-1	3.6370707	2.8578877	1
CCTGACGCGGTGTTAC-1	2.9813602	1.7434204	1
CCTGACGCTCGTTCGA-1	0.36815256	0.8440511	1
CCTGTCCGCGCGGACA-1	3.5284781	-0.48087683	1
CCTGTCCGTCTGAGTA-1	3.163536	3.9774055	1
CCTTAAGAAACGCTCG-1	3.427011	3.7761972	1
CCTTAAGAATAGTCTG-1	-0.21063629	-0.18368718	1
CCTTAAGACGCCGAGG-1	3.4892142	1.1762104	1
CCTTAAGACTTCGTCC-1	2.9136953	1.407381	1
CCTTAAGATAATTCAA-1	2.5724149	0.4595631	1
CCTTAAGATCAGTTAG-1	2.6751597	2.422738	1
CCTTCTATCTATAATC-1	4.259009	-0.9525097	1
CCTTCTATTACCTTGA-1	3.593819	-1.6136928	1
CGAACTCGATCTTAGA-1	4.996863	0.010654499	1
CGAAGAACATCTACCG-1	2.5886233	2.4551213	1
CGACCTATTATCGGAC-1	3.6578643	3.0347648	1
CGACCTATTCGCACAA-1	1.9988492	5.1540546	1
CGACGCGTACACTTGT-1	3.5718548	4.771278	1
CGACGCGTACCGGCCT-1	-0.48984388	0.46241108	1
CGACTGTTAGGCCATG-1	4.3093705	3.4205444	1
CGACTGTTCACATTGC-1	3.2480452	0.7812325	1
CGACTGTTCCAGTCTT-1	3.841504	1.6238256	1
CGACTGTTGGCTACAA-1	3.6252973	-0.327594	1
CGAGAATTAACAGAGC-1	3.1901429	5.285155	1
CGAGAATTCTACATTA-1	5.1603017	0.019899536	1
CGAGACGGCGATGTAA-1	2.7514603	0.48690456	1
CGAGAGCAAGGCGAGC-1	5.0361013	2.405142	1
CGAGAGCAATGTGCGC-1	3.7093751	2.4142306	1
CGAGCCAAAACGCTCG-1	3.4398856	1.1887673	1
CGAGCCAAATGACCGG-1	4.094179	3.404775	1
CGAGCCAAGCCGCTTG-1	2.5807307	4.3388786	1
CGAGCCAATGAGCGTA-1	4.0441995	-0.8763783	1
CGAGTTGCGAAGTTCC-1	3.8908825	3.7307665	1
CGAGTTGCGATGAATT-1	3.2058473	5.3841023	1
CGAGTTGCGCGAGCAA-1	4.5670853	1.361027	1
CGATCAAGAAGGTGCA-1	-0.5622394	0.43672457	1
CGATCAAGAGGTCAGT-1	1.7514021	2.7350776	1
CGATCAAGCATGGCTG-1	3.0677967	5.55973	1
CGATCAAGCTGCCAAC-1	4.3912926	2.1543584	1
CGATCAAGTAATTGGC-1	2.3115995	4.7437034	1
CGATCAAGTCGTAAGC-1	2.9153042	4.91813	1
CGATCCTTCATGGCTG-1	4.069434	-0.1292659	1
CGATCCTTTAGCGGTG-1	3.5712798	5.1549726	1
CGATCGGATACATTCG-1	2.811364	1.7980744	1
CGATGTAAATCATTGG-1	4.1618567	4.287424	1
CGCACCGTACTCAGTT-1	3.519112	-0.42445916	1
CGCACCGTGCGAAGCC-1	3.8786654	4.793792	1
CGCAGCAAAGATTGAG-1	2.7534802	4.3422794	1
CGCAGCAAGCGGTCGC-1	3.5257194	2.5735316	1
CGCATTAGAAGAGACA-1	3.4789495	3.2269084	1
CGCATTAGAGACTGCC-1	3.654135	2.7875385	1
CGCATTAGATTGGATC-1	1.4035487	0.17859133	1
CGCCAGGTCCATTGTC-1	0.2705034	1.1863871	1
CGCCAGGTTGCCGATC-1	2.7352169	1.9500812	1
CGCCATTCCAGTATGG-1	4.8678913	1.5868645	1
CGCCATTCGTGACTTG-1	3.9877985	5.192782	1
CGCCTCGCCATCTAGC-1	0.3794345	0.31235838	1
CGCCTGCAACCGGCCT-1	3.2940638	1.1097841	1
CGCCTGCAACGACTCA-1	3.8821864	3.9403555	1
CGCGACACATGATAGC-1	3.3094203	3.8072023	1
CGCGACACCAGCTATA-1	1.357598	3.3965256	1
CGCGACACGAAGCCAG-1	3.8360643	4.9195533	1
CGCGACACTATAGGCA-1	4.1870995	3.7096987	1
CGCGCGAGATACGTAC-1	4.4134116	1.7242991	1
CGCGCGAGGGAAGCTC-1	1.404049	4.1472363	1
CGCGCGAGGGCAGTTA-1	2.501467	1.9180788	1
CGCGCGAGTACAACAA-1	3.1815884	1.0408677	1
CGCGCTCTACTCTGAC-1	4.0809703	2.040848	1
CGCGCTCTAGGTTATA-1	4.4443965	2.771291	1
CGCGCTCTATTCATTG-1	4.6143966	2.6934838	1
CGCGCTCTCGTGAACC-1	0.9524959	0.41715735	1
CGCGCTCTCTCTCGCA-1	3.1019511	3.1707804	1
CGCGGACACATTAGAG-1	1.8793347	4.791745	1
CGCTAATAATCATTGG-1	2.6475122	2.5260096	1
CGCTAATACAACCTGC-1	2.6811194	1.6873065	1
CGCTAATAGACAGCAC-1	2.6141198	2.60585	1
CGCTCTTGACAGGCTA-1	4.3296714	0.4267188	1
CGCTCTTGGGCGTCTT-1	4.131101	1.2912978	1
CGCTCTTGTAACCGCC-1	3.0901175	-0.3983504	1
CGCTGTGCAGGATCGT-1	-0.071323045	8.835171	1
CGCTGTGCCCGCACTT-1	3.2030425	0.49004996	1
CGCTGTGCCGTGAACC-1	4.535192	0.9879775	1
CGCTGTGCGAACAATC-1	3.9456093	3.6426053	1
CGCTGTGCGAGTCCGA-1	3.6778698	2.9773912	1
CGCTGTGCTAGCATTC-1	4.142396	2.4237807	1
CGCTTAACGAGTCCGA-1	5.250474	0.10437463	1
CGCTTAACGCACAGGC-1	3.897824	4.60066	1
CGGAACTCAGTGAGTC-1	3.8222744	4.201318	1
CGGAACTCCCGCGTAC-1	3.9019265	1.2337738	1
CGGAAGAGCAATCCAC-1	-0.27926457	-0.18945748	1
CGGACACCACATGCCG-1	3.3228822	2.572757	1
CGGACACCGTTCGGTT-1	2.8882618	4.871554	1
CGGAGGCTCTCGCCTG-1	3.7266328	-0.55437905	1
CGGAGGCTGTGAGCCG-1	3.171334	5.3737006	1
CGGCGCTAGGCTGCGG-1	2.3644688	3.8011723	1
CGGCGCTAGGTAATTG-1	2.148303	3.0579467	1
CGGTAACTCGCCGAGG-1	2.8072503	1.6535163	1
CGGTCTCACCGACCTG-1	3.3729498	4.3989973	1
CGGTCTCAGATGTGGT-1	3.7332244	2.9924521	1
CGGTCTCATAATCAGA-1	1.9853878	2.594764	1
CGGTTCAACTCTCATT-1	3.255533	3.3878906	1
CGTAGCGGATTACGAA-1	3.5461075	1.1141939	1
CGTAGCGGTCCTCGCC-1	2.8368514	5.1122184	1
CGTAGCGGTGTACCTA-1	5.29249	0.018756974	1
CGTATCATACGAGAGG-1	3.8246186	4.673265	1
CGTATCATCCAACATC-1	2.991816	1.6077662	1
CGTATCATCTACTCTC-1	3.209083	2.443996	1
CGTATCATGCGGTCGC-1	8.339841	2.3855212	1
CGTATCATTCCGGTGA-1	2.3826337	3.6767764	1
CGTATTCCACCTGCAA-1	4.4153543	1.2390428	1
CGTATTCCGACAAGTG-1	1.6629889	3.512796	1
CGTATTCCTCGCACAA-1	4.691354	1.0829374	1
CGTGAACCACAGATCG-1	2.7226439	-0.8120682	1
CGTGAACCGTTGAGCC-1	4.2576747	1.4851364	1
CGTGCTTAAGGTGTCC-1	3.3171468	4.1404405	1
CGTGCTTATGTTGCAA-1	2.450865	3.2567728	1
CGTGGAAGACGGTTAC-1	3.4925394	0.31552267	1
CGTGGAAGCATATGGA-1	3.7896552	5.261453	1
CGTGGAAGGTGACTTG-1	4.15044	4.318479	1
CGTGTAGTCCACATGG-1	3.415793	0.13827619	1
CGTGTAGTCTGCCAAC-1	3.0173407	-0.17625013	1
CGTGTAGTGCCGGCAG-1	2.9109914	0.68767023	1
CGTGTAGTTCGCCGTA-1	3.4859722	2.2345426	1
CGTGTAGTTGTAATAA-1	3.4089904	2.357742	1
CGTTAGTTGCGGCGCA-1	4.179401	4.314333	1
CGTTAGTTGCTGTTGA-1	2.1998868	0.34428558	1
CGTTATCGACGCATGC-1	3.351756	3.9784908	1
CGTTATCGCCTACACA-1	4.0956035	-0.59781146	1
CGTTGGCATTACTGAA-1	3.6615632	4.342942	1
CTAAGTGCGAGTCGAC-1	4.0345883	3.8372214	1
CTAAGTGCGGCCACTG-1	4.800428	0.7727885	1
CTAAGTGCTTGAGTGG-1	1.9628031	-0.34503433	1
CTAATAGGAGCGGAAC-1	1.6243529	-0.14633897	1
CTAATAGGATCTACCG-1	3.7509348	4.9180756	1
CTAATAGGCAGTCACG-1	3.0805213	5.693998	1
CTAATAGGTTAACGTT-1	3.191988	0.6185928	1
CTACACCTGGCGCGGA-1	3.868317	4.9101257	1
CTACATTAAAGGAGGC-1	4.050574	4.611342	1
CTACATTAGATGCGTA-1	4.024448	3.4831572	1
CTACATTAGGCCTTAA-1	3.3039145	0.75559825	1
CTACGCAAGAAGGCGA-1	4.565877	-0.49847615	1
CTACTAATTAATTGGC-1	3.3659859	0.16645077	1
CTACTAATTCAGGACA-1	3.8685122	2.2822323	1
CTACTCTCCAGTCACG-1	2.0180974	1.041194	1
CTACTCTCCTGCGACG-1	3.8498037	3.002755	1
CTACTCTCGTGTTGCC-1	2.3331575	5.3838334	1
CTACTCTCTCCAAGTT-1	4.3809776	3.5833046	1
CTACTCTCTTGCAATT-1	3.3535697	0.5918714	1
CTAGCCGCGATGGAGC-1	3.367348	4.6704116	1
CTAGGTATAGTGACCG-1	4.1858373	0.78922915	1
CTATAATCACTTCGAG-1	2.885124	4.572435	1
CTATAATCGTAACACA-1	4.311964	3.20051	1
CTATAGCGACCGGCCT-1	2.294991	1.930245	1
CTATAGCGCAAGATTC-1	0.5103334	0.6436012	1
CTATAGCGGCCAATAA-1	2.4320722	3.2717676	1
CTATAGCGTAATTGGC-1	3.889412	5.244927	1
CTATTCAGAGAGGCGC-1	4.7173605	1.7521505	1
CTATTCAGGGCCACTG-1	2.4428198	5.346519	1
CTCAACGCGTGCAGAA-1	3.0599506	3.7051537	1
CTCAGTCGAGTTCGCC-1	4.5962305	-0.24605082	1
CTCCAACAACAGGAGT-1	3.5262432	1.1386011	1
CTCCAACACATTAGAG-1	8.369229	2.3559458	1
CTCCAACACTCGGCGA-1	2.6659055	5.2983136	1
CTCCAGTGCCAACATC-1	3.3783643	4.045737	1
CTCGAGCTCTCTGAAG-1	1.9267639	3.3332236	1
CTCGCACCCAAGTTAA-1	4.0245366	0.5015963	1
CTCGCACCCCGTACCG-1	2.4474235	2.579076	1
CTCGCCTGGGCTACAA-1	2.8869247	5.4997663	1
CTCTCATTACCTATTG-1	4.4333262	1.093264	1
CTCTCATTTGGCCAGA-1	3.8834703	3.2163038	1
CTCTCGCAAGCGTGTA-1	4.613526	2.856318	1
CTCTCGCAGAATTAAC-1	4.2953987	1.6602709	1
CTCTCGCAGTATCTTC-1	4.3637257	0.17705958	1
CTCTCGCATTACATAG-1	2.0860193	-0.5133834	1
CTCTGAAGCGGTCTCA-1	2.0968568	5.2328987	1
CTCTTCTAAACCGATG-1	4.0018716	4.308829	1
CTCTTCTATTGATTAA-1	3.1534023	4.2312727	1
CTGATACTATAGTTGA-1	2.1173582	3.9317164	1
CTGATACTGTAGGAAG-1	3.0160363	4.6030345	1
CTGATACTTAAGACGC-1	1.4304754	-0.04234576	1
CTGCACGGACCTATTG-1	1.3561497	3.5555046	1
CTGCCAACGACTCAAG-1	1.9475621	0.3493662	1
CTGCCAACGATGAATT-1	2.3169143	2.3599956	1
CTGCGACGGCTTCCAA-1	3.4140306	4.6657057	1
CTGCGACGGTCAACTT-1	2.9064186	1.082964	1
CTGCGACGGTCAGTGT-1	2.319229	5.404283	1
CTGCGACGTACGCGCA-1	3.678995	0.07036523	1
CTGGTGTAACCTGCAA-1	5.238618	1.6646597	1
CTGGTGTAAGACTGCC-1	2.030201	3.1057673	1
CTGGTGTAGAAGGTTG-1	4.1959276	2.22187	1
CTGGTGTATCGCTTCC-1	3.6524127	-0.59772694	1
CTGGTTGTTTCGGAGG-1	3.9068897	4.663101	1
CTGTAGGACATGTTCT-1	3.1466553	5.6838465	1
CTGTAGGAGAGGATAC-1	3.8776238	5.092123	1
CTGTAGGATAATTGGC-1	2.566819	4.986302	1
CTGTCCTCACGTCCTA-1	3.7313135	4.1151795	1
CTGTCGATAACTTCCA-1	0.33978888	0.5997584	1
CTGTCGATAGCCGTCA-1	3.2724557	3.057258	1
CTGTCGATATAGTCTG-1	2.3797748	5.1385355	1
CTGTCGATCATTAGAG-1	3.5233436	2.445825	1
CTGTGCCACCTAGGTC-1	3.2859662	0.049783	1
CTGTGCCATATGCAAG-1	5.3157196	2.9627733	1
CTTAACCGAACCAGCT-1	2.9106002	3.1216915	1
CTTAACCGGATCCAAC-1	3.4258573	1.6000668	1
CTTAACCGTCGTTCGA-1	4.752966	1.3743901	1
CTTAAGTACATTACTC-1	3.0519056	4.6836143	1
CTTAAGTACCGTACCG-1	3.405591	1.2437837	1
CTTAAGTACTTGTGGC-1	3.166554	2.7495983	1
CTTAAGTAGAGCACGC-1	3.3360515	-0.9819711	1
CTTAATGTCCGAGTGT-1	3.8663065	5.077827	1
CTTAATGTTTCGGAGG-1	4.339184	0.87076527	1
CTTAGCTTCACTGCCG-1	2.8846414	4.3575783	1
CTTAGCTTTACGATTG-1	1.6047416	2.9748285	1
CTTAGGAGGTATCCGG-1	2.755533	1.504906	1
CTTATATCCCTCTGTA-1	3.447899	1.1972702	1
CTTATATCCGACTGTT-1	2.9911475	4.9433475	1
CTTATATCCTAAGTGC-1	4.289898	2.4501262	1
CTTATATCTAACCGCC-1	4.102594	3.6928608	1
CTTCAGACCTGGTGTA-1	4.194495	2.119419	1
CTTCAGACTCGGTATA-1	2.4770513	0.9336726	1
CTTCTGCTACGCATGC-1	3.4774618	-0.13254693	1
CTTCTGCTCCTATTAA-1	3.6809628	4.8760138	1
CTTCTGCTCTCGCACC-1	2.851825	2.6011798	1
CTTCTGCTCTCGCCTG-1	2.5497098	0.2499713	1
CTTCTGCTTCGGTATA-1	4.032504	-0.42663607	1
CTTCTGCTTTGGCCGA-1	4.352685	3.548356	1
CTTCTGCTTTGTGAGA-1	3.1541896	2.2673326	1
CTTGAATGACGGACGA-1	3.0652304	0.45264798	1
CTTGAATGGACTAGGC-1	3.315506	1.9828961	1
CTTGACATGCCTGGTA-1	8.064083	2.2669556	1
CTTGACATGCGAGTTC-1	3.557268	2.3563225	1
CTTGACATTACAACAA-1	1.5734093	3.441611	1
CTTGCTACAGAGGTAG-1	3.874611	3.4358118	1
CTTGTGGCAATACTTC-1	3.3474653	-1.050996	1
CTTGTGGCCGAAGAAC-1	3.143812	1.3100953	1
CTTGTGGCTACGCGCA-1	4.4410734	3.0220788	1
GAACAATCGTTAGATG-1	3.104276	1.1130075	1
GAACAATCGTTCGACA-1	-0.45081177	0.30051047	1
GAACCAGTAGATTAGC-1	3.1927848	-0.924954	1
GAACCAGTCTTAACCG-1	3.473578	0.49253854	1
GAACCAGTGGTAAGGC-1	4.6123004	0.497704	1
GAACCAGTTAACCGCC-1	3.4357774	3.1808624	1
GAACTGCAAGCGTGTA-1	3.064412	5.0040245	1
GAACTGCAATGTATTA-1	3.8540504	-0.15933388	1
GAAGATGTATGTATTA-1	4.5238543	2.8898656	1
GAAGATGTCAGTTGTG-1	4.496799	3.206731	1
GAAGATGTCTATAGCG-1	4.005879	3.1867905	1
GAAGATGTGATTGTAC-1	3.5300026	2.2278569	1
GAAGATGTGGCTCTAC-1	3.0481963	4.682765	1
GAAGATGTTATTCGAA-1	4.89349	1.1778644	1
GAAGCCAGAATACTTC-1	3.524304	0.35913774	1
GAAGGCGAGAGTGATA-1	3.3017154	2.310626	1
GAAGGTTGAGCGTGTA-1	2.3842363	5.4920716	1
GAAGGTTGATGGCACT-1	2.9924858	2.3471682	1
GAAGGTTGATTCATTG-1	3.617887	5.379959	1
GAAGGTTGCTATAGCG-1	2.351216	3.8004923	1
GAAGGTTGTACCAAGC-1	3.7975814	0.34321535	1
GAAGTTCCAATGGACG-1	3.3363166	3.6587641	1
GAAGTTCCACCGTTCA-1	3.3238735	0.16753589	1
GAAGTTCCTTGCATCA-1	2.7724495	4.456829	1
GAATAGCTACTCCTAA-1	3.668887	1.3271903	1
GAATAGCTAGGCTCAC-1	4.8096404	0.90955585	1
GAATAGCTCCGGAGTG-1	2.3126898	1.9174881	1
GAATAGCTTATGCAAG-1	3.3789275	0.50918835	1
GAATTAACAGACCTGG-1	3.3232033	5.623555	1
GAATTAACATAGTTGA-1	3.9805062	1.9714216	1
GAATTAACCGCTGTGC-1	4.210709	2.1112766	1
GAATTCCGATCCACAA-1	0.8065024	0.3279041	1
GACAAGTGTCAATTGA-1	8.027731	2.2460418	1
GACACTGGGCCTTGGT-1	4.1779966	-1.1674095	1
GACACTGGTAAGGAAC-1	4.2727447	-0.7832184	1
GACACTGGTGCGTAGA-1	1.4844484	4.5946813	1
GACAGCACGAGCCACA-1	3.7496092	5.1444077	1
GACATCGACATCTAGC-1	4.959644	1.5041696	1
GACATCGAGGTGCACA-1	4.1075187	2.0975213	1
GACATGCTCTAGCCGC-1	5.227185	0.11738274	1
GACATGCTGGACGATT-1	3.2343085	4.8027816	1
GACATGCTTAAGGAAC-1	3.1635394	2.8645685	1
GACCGCTAACCGTTCA-1	4.3937664	-0.08184712	1
GACCGCTAATCCGGTA-1	3.568493	0.09726196	1
GACCGCTATGGATTGC-1	4.1494737	-0.48328817	1
GACCTGACACGCATGC-1	4.0188265	0.53685856	1
GACCTGACCGTTAGTT-1	2.8074164	1.697115	1
GACCTGACCTAAGTGC-1	2.6304026	4.038254	1
GACGACATGATACCTG-1	3.4746363	3.2987123	1
GACTAGGCCAAGTTAA-1	2.5845344	4.8645062	1
GACTAGGCGATTCGCG-1	2.5849855	1.1066254	1
GACTCAAGGATTCGCG-1	2.967825	3.17733	1
GACTCAAGGGAGATTA-1	3.701544	3.1354208	1
GACTCAAGGTCCATGA-1	2.7872298	5.587326	1
GACTCAAGGTGAGAAC-1	4.0712433	3.9617295	1
GACTCCTCACTTCGAG-1	3.8575487	-0.23087654	1
GACTCCTCAGTATGCA-1	3.3408628	1.273264	1
GACTCCTCGATTAACC-1	3.9081826	5.333423	1
GACTCCTCTTACTGAA-1	2.6397052	5.385693	1
GACTCCTCTTGCCTGT-1	3.4340343	1.2728764	1
GAGAAGGTACATCATT-1	3.748512	4.401195	1
GAGAAGGTTTCGCCAC-1	4.0862827	1.2330377	1
GAGATGAGATCTTGTG-1	3.9606404	4.6122327	1
GAGATGAGGACAAGTG-1	2.8786333	1.0546134	1
GAGCACGCCCTGCGGA-1	4.2003493	3.7651641	1
GAGCACGCCGAGAATT-1	3.9978976	3.228964	1
GAGCACGCGCAGAAGG-1	4.0205417	1.4392978	1
GAGCCACAGATTATTA-1	8.499664	2.8302138	1
GAGCCACATCAACCAA-1	-0.05799838	9.011436	1
GAGCCACATGGCAACG-1	3.4856818	-0.07216086	1
GAGCCACATTACCATA-1	2.1392875	2.6261694	1
GAGCCGTTAATTGTTG-1	3.7875476	3.4223697	1
GAGGAGCGAGCTGGTC-1	2.0071712	0.45336574	1
GAGGAGCGAGTCCGTA-1	2.3746078	1.7792853	1
GAGGAGCGCATGTCAC-1	3.5591881	0.9205448	1
GAGGTCAACGAACTCG-1	2.9231744	1.4698222	1
GAGGTCAAGCCTGGTA-1	3.4626346	0.55953425	1
GAGTCCGACTGCGACG-1	3.9223099	1.8092272	1
GAGTCGACGGCGATGC-1	3.8178678	0.50674605	1
GAGTCGACTAACCGCC-1	3.1290152	1.69457	1
GAGTCGACTTGTCAAG-1	3.706502	0.8531384	1
GATACACTGATTCGCG-1	3.0107844	1.214496	1
GATACACTTACCAAGC-1	4.593733	1.1343575	1
GATACACTTTCCGTGC-1	2.8641915	1.8740191	1
GATACCTGAGAAGTCT-1	3.0763683	3.1911962	1
GATATTCAAGCACTGC-1	0.19601808	0.028630314	1
GATATTCATTGTGAGA-1	2.3309734	3.411734	1
GATCACCTAACTGTGA-1	4.0191855	4.143845	1
GATCCAACGAGGTCAA-1	4.0016866	3.4309523	1
GATCCAACTGTACCTA-1	1.7962828	0.5790103	1
GATCGTGATGGATCCA-1	2.8501394	0.8964686	1
GATGAATTGCCAATAA-1	2.6753325	4.0309525	1
GATGCGTACACGTAAG-1	3.22923	3.765055	1
GATGCGTAGCTTATGG-1	3.181092	5.278251	1
GATGCTATGCTTAGCA-1	3.7821522	3.5708857	1
GATGCTATTTATGGTC-1	4.505171	2.987068	1
GATGGAGCCCTACACA-1	4.277496	-0.016903805	1
GATGTGGTATCTTGTG-1	3.2167237	5.55289	1
GATGTGGTCTTGAATG-1	2.495992	4.412959	1
GATGTGGTTGTAGTCG-1	2.065187	0.29701394	1
GATTAACCACGCCGCT-1	4.343519	3.6908488	1
GATTAACCGATGACGG-1	4.342745	3.774597	1
GATTAACCTTATACTG-1	3.3763366	1.352802	1
GATTAACCTTCGAATA-1	2.142126	4.559854	1
GATTATTAACCGTCGG-1	3.7692637	1.5636444	1
GATTATTACGTGAACC-1	2.1919236	0.71509707	1
GATTGCCAGCATTATG-1	3.0991397	2.930304	1
GATTGTACAGCCTACG-1	4.5197725	0.20662361	1
GATTGTACCGATCAAG-1	3.3632936	2.3552396	1
GCAACCGTACTGTGTG-1	4.5240536	2.963018	1
GCACAGGCAGAGAGGT-1	3.1693423	0.22252797	1
GCACAGGCGACAAGTG-1	3.4111576	3.948122	1
GCACCTCGAACTTCCA-1	3.2552483	2.6766372	1
GCACCTCGGGACCGAA-1	2.8667262	2.3672535	1
GCACCTCGTCTGACAG-1	4.612067	1.527553	1
GCACCTCGTTGGCCGA-1	3.6751268	4.178901	1
GCACGCTGTCCAGGAA-1	4.27064	1.2640406	1
GCAGAAGGGGCGATGC-1	0.3491863	0.16440123	1
GCAGAGTTGCCAATAA-1	3.3444831	1.329057	1
GCAGTAATGGCCACTG-1	-0.122987814	9.031861	1
GCAGTAATTATTCCGC-1	4.1641955	1.1380968	1
GCATGAGAAACTCGTA-1	4.255482	0.7974814	1
GCATGAGAATAATGTA-1	3.0410433	0.67682606	1
GCATGAGACCAGTAGA-1	3.2719378	0.11018713	1
GCATGAGAGCATTATG-1	2.9451427	1.0268705	1
GCATGAGAGGTCTCTC-1	3.3398254	2.6579962	1
GCATGTAGGTGACTTG-1	4.4305024	4.5966015	1
GCATTGAACGCGGACA-1	3.8052745	3.4256709	1
GCATTGAACGGAGAGA-1	3.4367547	0.28192848	1
GCATTGAACTTAAGTA-1	3.6346095	0.5215842	1
GCCAATAACCTCTGTA-1	4.310192	0.9651535	1
GCCAATAACTTGAATG-1	3.6788247	4.7646894	1
GCCAATAAGGCGCATC-1	2.9041054	4.9920855	1
GCCAATAATTGCAATT-1	3.349086	0.3842384	1
GCCATGTCATAATTCC-1	3.6448803	-0.7233956	1
GCCGCGATAGCACTGC-1	5.207802	1.6418775	1
GCCGCGATGACTCAAG-1	1.5468006	-0.098125845	1
GCCGCGATTACCTTGA-1	3.4397397	-0.16501547	1
GCCGCGATTATCTATG-1	3.4349432	-0.30095327	1
GCCGCGATTTACATAG-1	3.7840898	3.7720792	1
GCCGGCAGATCGTATT-1	4.1157484	1.9288592	1
GCCGGCAGCGCTCTTG-1	3.6319726	4.1892295	1
GCCGGCAGGTCTTCGC-1	2.7753017	0.85903	1
GCCTAATCCGACTGTT-1	3.780557	5.3919096	1
GCCTAATCGTCTTCGC-1	3.334394	0.5756711	1
GCCTACCTCACCATCG-1	2.2575758	2.5526073	1
GCCTACCTTCGGTATA-1	3.5564868	3.0747502	1
GCCTCTGACATGTCAC-1	8.184083	2.1988475	1
GCCTCTGATCGTAAGC-1	2.2552185	4.362446	1
GCCTGGTACAATGCTA-1	2.8478687	1.173195	1
GCGAAGCCCAACAGGA-1	3.3919563	5.042491	1
GCGAAGCCTCTGAGTA-1	-0.09852119	9.059856	1
GCGAGCAAAACAACTC-1	1.3968995	4.6478796	1
GCGAGCAACACCAATT-1	4.2563925	2.8396103	1
GCGAGCAAGATGAATT-1	4.1113696	3.502704	1
GCGAGTTCCGGAGAGA-1	3.387	4.735783	1
GCGAGTTCGCGGCGCA-1	1.641299	0.24990897	1
GCGCAAGTCCGCTCCA-1	2.443233	1.2309787	1
GCGCAAGTTGCCGATC-1	4.0622487	0.23186563	1
GCGCATTGACCTACGC-1	3.0216987	3.3553514	1
GCGCATTGACTTGTCA-1	4.276622	1.8589835	1
GCGCATTGCCTGCATT-1	3.794291	4.893338	1
GCGCCATCCGCCGAGG-1	2.2732391	3.0278022	1
GCGCCATCGAGTGATA-1	3.2568648	5.234068	1
GCGCCATCGGTAAGGC-1	3.5719528	0.8589744	1
GCGCCATCGGTCTCTC-1	4.0035934	3.9861953	1
GCGCCATCGTCACCAA-1	3.256075	1.2608865	1
GCGCCTATATTGGATC-1	3.1982532	3.0696666	1
GCGCCTATCGACGCGT-1	3.7075107	4.750402	1
GCGCCTATGAGTCCGA-1	2.1604195	2.255744	1
GCGCCTATTCCGCAGC-1	3.1034653	1.7168459	1
GCGCGTCAGTAATGGC-1	5.245614	0.100494236	1
GCGCGTCAGTCAACTT-1	2.187168	2.733632	1
GCGCGTCATGGAAGTA-1	-0.016913388	8.9092245	1
GCGGCAAGCACCATCG-1	2.8455288	2.699875	1
GCGGCAAGGACTCCTC-1	3.8986435	3.8563488	1
GCGGCAAGGTCCGTTG-1	3.6714084	-0.8513078	1
GCGGCAAGTCCAGGAA-1	3.8841028	0.5020973	1
GCGGCGCACACCGTGT-1	3.1426778	2.0694904	1
GCGGTCGCACTCCTAA-1	3.968408	3.2692125	1
GCGGTCGCGTACATCC-1	-0.15885662	-0.09988043	1
GCGGTTCTCACGTAAG-1	2.2483232	4.3330784	1
GCGGTTCTCTCCTTAC-1	3.1418316	4.692904	1
GCGGTTCTTGCCGATC-1	4.086662	2.2904747	1
GCGGTTCTTGTTAACA-1	3.9551644	2.89055	1
GCGTGAATACAGCGGC-1	3.4425726	2.8033493	1
GCGTGAATCAATGCTA-1	3.677483	3.130948	1
GCGTGAATGATCCAAC-1	1.8963479	0.6981321	1
GCTAACTCCACCGTGT-1	2.9820163	0.8211952	1
GCTAGGCTCATGGCTG-1	3.0060844	1.6456559	1
GCTAGGCTCCATATCC-1	2.7734172	1.5283221	1
GCTATCGGAGCACTGC-1	4.174314	1.8355204	1
GCTATCGGAGTAACTT-1	3.8060288	3.0752041	1
GCTATCGGTGTTAACA-1	3.3883953	1.7620091	1
GCTCACGAACGACTCA-1	4.8037195	2.0360262	1
GCTCGGAAACCTATTG-1	3.8858683	1.3959551	1
GCTGGCGTGGACCGAA-1	4.7631745	1.6299992	1
GCTGGCGTTACGATTG-1	2.6558423	2.8092096	1
GCTGGCGTTTACTGAA-1	3.1897511	4.710922	1
GCTGTACCCTCGCACC-1	4.530801	1.3541219	1
GCTGTACCTGGCGTAA-1	3.8215647	4.9625936	1
GCTGTTGAACGACTCA-1	2.5103433	2.411095	1
GCTGTTGACATCTAGC-1	5.309537	0.0420534	1
GCTGTTGACTTGAATG-1	3.070667	1.2518328	1
GCTGTTGATGCTATGA-1	3.6729224	5.2994375	1
GCTTAGCAATCATTGG-1	3.2518103	2.2133188	1
GCTTATGGAAGCCTCC-1	1.5306624	3.6661441	1
GCTTATGGCAGCGCAG-1	2.9654295	1.1960226	1
GCTTATGGTATAGGCA-1	3.8746626	3.666003	1
GCTTATGGTGAGATAC-1	2.9381797	1.0847104	1
GCTTCAGTAATGTTGC-1	3.971141	1.4645017	1
GCTTCAGTATACACGC-1	8.525067	2.3147426	1
GCTTCAGTGTGATCTC-1	4.9195704	0.96288955	1
GCTTCCAACCGCCTGA-1	3.826778	1.3543173	1
GCTTCCAAGTAGCCTA-1	1.9389879	2.2783315	1
GGAACAGCGAAGCCAG-1	3.7256167	4.103418	1
GGAACAGCGTACATCC-1	3.0148385	3.7915146	1
GGAACGCTATCCGGTA-1	1.2259005	4.144765	1
GGAACGCTTAGAGCGA-1	4.2199197	1.9408844	1
GGAAGCTCTCTGACAG-1	0.7915392	0.67375314	1
GGAATTGTGATGACGG-1	2.5231102	4.3158917	1
GGAATTGTGCGCGTCA-1	1.3120173	4.96284	1
GGAATTGTGCTTCCAA-1	3.5286536	1.3628138	1
GGACCGAAACCTATTG-1	2.4290187	4.6846447	1
GGACCGAATCGGTATA-1	4.717685	0.10129387	1
GGACGATTAGACAGTG-1	0.035854455	8.87624	1
GGACGATTGGCGTCTT-1	1.1131817	2.9758239	1
GGACGATTGTCGTCCG-1	4.2652535	-0.40702233	1
GGAGACCTACGGCTGT-1	4.2318864	2.297727	1
GGAGACCTAGGTACGG-1	8.611347	2.8530986	1
GGAGACCTTATCGGAC-1	3.0362172	-0.20668267	1
GGAGACCTTCATGCAC-1	3.4370763	1.2561634	1
GGAGATTAGTCGGCTC-1	1.4394777	-0.07821512	1
GGAGATTATCCGTCAA-1	0.5153901	0.74564976	1
GGAGGACCGACAGCAC-1	2.6100626	2.3411639	1
GGATAACGAGCGTGTA-1	1.1136532	3.9572861	1
GGATAACGCCGGAGTG-1	3.2081797	2.419519	1
GGATAACGTCAAGAAG-1	2.8175762	4.98111	1
GGATACGCGATCCAAC-1	2.7726517	1.9213418	1
GGATACGCTGTACCTA-1	3.160887	4.1564584	1
GGATGGACCCTACACA-1	2.9771001	1.8368882	1
GGATGGACGGACGTGC-1	1.0488802	0.96008795	1
GGATGGACTTGCTGTC-1	2.9934373	0.8210995	1
GGCAGCCTTTAGGTTA-1	1.7788358	0.85554606	1
GGCAGGAGAGCTGGTC-1	2.529591	4.6944427	1
GGCAGGAGCGATCAAG-1	3.5464358	3.92121	1
GGCAGTTACCGACGAA-1	2.9248118	4.197562	1
GGCAGTTACTATTCAG-1	1.5933266	5.0866394	1
GGCAGTTACTCAGTCG-1	0.8859547	4.373083	1
GGCAGTTAGCCAATAA-1	3.2884378	2.079622	1
GGCAGTTAGGATAACG-1	3.7703533	3.9589343	1
GGCCAACCACTCCTAA-1	4.572371	1.7236936	1
GGCCAACCAGAGAGGT-1	3.573216	3.7788029	1
GGCCAACCCCGACGAA-1	2.260564	4.838916	1
GGCCAACCCCTCTGTA-1	1.789262	0.24795125	1
GGCCAACCCTGCGACG-1	2.8226619	4.4402776	1
GGCCACTGATACACGC-1	2.027477	-0.008714122	1
GGCCACTGATTACGAA-1	2.6998188	1.4347126	1
GGCCACTGCTTGTGGC-1	3.1973615	1.477206	1
GGCCACTGGCACGCTG-1	8.005494	2.7185922	1
GGCCACTGTAGGAGAA-1	3.8562744	-0.90639603	1
GGCCTTAACAGCAACC-1	3.858357	0.9539974	1
GGCCTTAACGTGAACC-1	1.791632	-0.055949043	1
GGCCTTAATACTTATA-1	4.90702	1.2094339	1
GGCGATGCACATGCCG-1	3.3482888	3.0842297	1
GGCGATGCATACGCTT-1	3.8844197	2.2699275	1
GGCGATGCTTAGGTTA-1	3.981956	4.980824	1
GGCGCGGACGCAGCAA-1	2.786043	2.0381615	1
GGCGCGGACTGTAGGA-1	3.5981534	5.078771	1
GGCGCGGAGTCAACTT-1	0.014309183	0.032568935	1
GGCGTCTTACTTCGAG-1	5.1553345	-0.19940142	1
GGCGTCTTTAGAGTAC-1	5.0061865	1.6616017	1
GGCTACAAGGCTCTAC-1	4.5189667	1.6837068	1
GGCTACAATACTTATA-1	1.6171263	3.8686547	1
GGCTCTACCCGCTCCA-1	3.0512383	4.1263313	1
GGCTCTACCTATTCAG-1	4.8095703	0.9724093	1
GGCTCTACGGTACTGA-1	3.9052768	0.84734327	1
GGCTCTACGGTATAAG-1	4.380648	3.469545	1
GGCTGCGGTAGCGGTG-1	4.6597548	1.0549006	1
GGTAAGGCTCCAGGAA-1	4.53255	-0.19561501	1
GGTAATTGCAACGGTC-1	2.8514006	2.3104463	1
GGTAATTGTGGCCAGA-1	3.1179764	1.8800384	1
GGTACTGACGCCTCGC-1	3.6920044	-0.2552901	1
GGTACTGACTAGCCGC-1	4.040804	4.501593	1
GGTATAAGATCGCGTC-1	4.0571284	2.5361164	1
GGTATAAGCCGCTAGG-1	2.011049	3.119001	1
GGTATAAGGAAGGCGA-1	2.522286	1.2814811	1
GGTATAAGTTAATCGT-1	-0.016513152	0.5737795	1
GGTATGTTATGTGCGC-1	4.161543	1.3663743	1
GGTATGTTTTACTGAA-1	2.014454	4.6265492	1
GGTCAATAATGGCACT-1	2.932068	3.4055395	1
GGTCAATAGAAGGCGA-1	3.948478	1.2561069	1
GGTCATGTTCTGACAG-1	4.1046324	1.505681	1
GGTCCTAGCTGCCAAC-1	2.7745273	4.084317	1
GGTCGCATGCACAGGC-1	3.9216187	4.902367	1
GGTCTACTACCGTTCA-1	3.3112075	4.353402	1
GGTCTCTCAAGCGTGG-1	2.808267	2.186354	1
GGTGCACAGAGCCACA-1	3.6226137	5.406579	1
GGTGCACAGATACCTG-1	4.6684365	0.6896056	1
GGTGCACAGTTAGATG-1	3.6308336	5.392287	1
GGTGCACAGTTGAGCC-1	2.330922	3.1071362	1
GGTGCACATCTTCTTG-1	5.3482594	-0.0780918	1
GGTGTTACATTGACTA-1	3.8223038	4.99615	1
GGTGTTACCGCATTAG-1	3.533653	5.01243	1
GGTGTTACCGCTCTTG-1	3.2056396	2.3620682	1
GGTTCTCTAGAGCTCC-1	3.9055383	-0.7010816	1
GGTTCTCTGTGTTATT-1	3.1627805	4.7143836	1
GGTTCTCTTTCGCCAC-1	3.4877458	2.7120874	1
GGTTGATCGACCGCTA-1	2.655336	1.3444757	1
GGTTGATCTTAGACAA-1	2.21056	1.7974219	1
GTAACACAAATCGCAA-1	-0.13318187	0.3518324	1
GTAAGGATAGCACTGC-1	2.585264	1.8640274	1
GTAAGGATCACATTGC-1	3.0425525	5.0500493	1
GTAAGGATTTCTGTAA-1	4.5293036	0.99613893	1
GTACATCCAGGCGAGC-1	0.29400387	0.6680723	1
GTACTACGTCTGACAG-1	1.8698641	-0.086499594	1
GTAGAGGACAATCCAC-1	3.5142686	2.0871837	1
GTAGAGGAGCTTAGCA-1	3.4459178	2.3648014	1
GTAGCCTAAACAACTC-1	2.8808513	1.5118986	1
GTAGCGACAGAATCCG-1	3.5730383	1.696644	1
GTAGCGACCCGCTAGG-1	3.0663354	5.4344454	1
GTAGCGACCGCCAGGT-1	3.2806482	3.6986408	1
GTAGCGACTGTACCTA-1	2.7829056	1.8065524	1
GTAGGAAGCCGACGAA-1	4.0068107	2.8160117	1
GTATCAATGATTATTA-1	2.4085567	0.34187722	1
GTATCAATGATTGTAC-1	3.2342873	4.398391	1
GTATCAATGTTCGGTT-1	3.7882454	0.7481056	1
GTATCAATTAGAGCGA-1	3.3373423	0.1129997	1
GTATCCGGAATGGACG-1	5.455328	1.0610245	1
GTATCCGGGGAACAGC-1	4.2709737	3.7505531	1
GTATGGCACTACTCTC-1	3.072204	3.9113138	1
GTATGGCACTCCAACA-1	3.1369684	3.0705597	1
GTATGGCATCCGAACG-1	3.191797	3.743556	1
GTATGGCATTACGACC-1	8.141395	2.8300617	1
GTCAACTTAAGTTCTC-1	-0.14030337	0.2892391	1
GTCAACTTCATCCTTG-1	2.9740357	-0.5877287	1
GTCAGTGTTCCAGCTC-1	1.7395027	0.30720842	1
GTCATACCTCCGGTGA-1	4.6852674	1.8796297	1
GTCCATGAGCCGCTTG-1	-0.14042328	0.5889643	1
GTCCGAATACAGGAGT-1	4.075803	1.0471861	1
GTCCGAATCGAGAGCA-1	2.437359	5.2189517	1
GTCCGTTGGTGTCGTA-1	-0.13667844	9.116891	1
GTCGGCTCTCTAGAGA-1	3.5109208	4.2207456	1
GTCGGCTCTGAGTATC-1	5.218339	0.78587544	1
GTCGTTATAGAGAGGT-1	3.148094	1.9219881	1
GTCGTTATCGAGCCAA-1	3.759474	0.34165344	1
GTCGTTATCGCGGACA-1	2.5536752	3.8561826	1
GTCTAGATATAGTTGA-1	3.488855	0.54651445	1
GTCTAGATGCGCCATC-1	4.9754863	1.0774437	1
GTCTAGATTAAGGAAC-1	3.4482565	3.368128	1
GTCTGTCCAGCATATC-1	5.3346334	0.875836	1
GTCTGTCCCGTTATCG-1	2.0571988	3.693471	1
GTCTGTCCCTTGTGGC-1	3.6046944	0.222046	1
GTCTGTCCGCTCACGA-1	4.3595204	0.71768254	1
GTCTTCGCTAAGGAAC-1	1.978137	0.12773116	1
GTCTTCGCTAATGTCC-1	3.3228831	0.07317222	1
GTCTTCGCTGAGATAC-1	-0.13900425	9.142349	1
GTGAATATAAGGTGCA-1	3.52598	1.8282871	1
GTGAATATACAGGAGT-1	1.5056908	0.00158585	1
GTGAATATGACCTGAC-1	3.5050085	1.6072159	1
GTGAATATGGTCCTAG-1	3.5916555	3.6789527	1
GTGAATATTCCAGGAA-1	2.8338993	1.9670523	1
GTGACTTGCGGAGGCT-1	3.601276	5.492701	1
GTGACTTGTCAGGACA-1	-0.13146643	9.073939	1
GTGACTTGTTCGCCAC-1	3.693674	5.2609954	1
GTGAGAACAAGCGTGG-1	-0.28946078	9.384228	1
GTGAGAACGTATCAAT-1	4.2954698	3.8586168	1
GTGAGCCGACATCATT-1	4.085085	2.1365774	1
GTGAGCCGCAATGCTA-1	-0.050128926	8.974228	1
GTGAGCCGGAATGCAT-1	3.6036773	-0.4700666	1
GTGAGCCGGGCTACAA-1	-0.47122097	0.40045086	1
GTGCAGAAAAGAGACA-1	3.785471	-0.07651949	1
GTGCAGAAGAAGATGT-1	2.446277	2.626615	1
GTGCCGCGACCGTCGG-1	3.8838656	1.110742	1
GTGCCGCGCGGACACC-1	0.94086945	0.51136816	1
GTGCCGCGCTAATAGG-1	2.9168985	1.9422141	1
GTGCGCGAATGGAGTT-1	3.6035604	3.8126972	1
GTGCGCGAGAGCCGTT-1	3.5061808	2.4928825	1
GTGCTTGCGAGTCGAC-1	2.2684479	4.2211375	1
GTGCTTGCGTGCAGAA-1	5.041358	0.99152976	1
GTGGAATCAACTGTGA-1	3.836966	4.60911	1
GTGGAATCAGTCATCC-1	2.5228453	3.5599995	1
GTGGAATCTCCGAACG-1	3.6722422	3.5322258	1
GTGGCCATACCAATGT-1	2.2189946	2.0024033	1
GTGGCCATCTAATAGG-1	3.5979774	4.0755777	1
GTGGCCATGGACGTGC-1	3.262418	2.4773295	1
GTGGTAGAGCATTATG-1	2.4526587	4.496556	1
GTGGTAGAGCTGTACC-1	4.2902575	4.3214107	1
GTGGTAGATCAGGACA-1	2.968464	1.2450933	1
GTGTACACATTATCGA-1	2.1359186	3.2857075	1
GTGTACACCGCGCGAG-1	4.675023	0.785871	1
GTGTACACCGGAAGAG-1	3.7808886	5.0361795	1
GTGTCAGCCGAAGAAC-1	4.4030533	3.3051493	1
GTGTCAGCGACCTAGG-1	2.5805435	4.1930556	1
GTGTCGTAAACGCCAA-1	3.9536023	0.8123071	1
GTGTCGTACATTACTC-1	4.583007	3.3701096	1
GTGTGGAGGCTCGGAA-1	4.4740553	1.1968018	1
GTGTGGAGTCGTAAGC-1	2.9776614	2.2911558	1
GTGTGGAGTTGCAATT-1	4.054988	3.0839438	1
GTGTTATTACTTCGAG-1	1.4886168	3.9280477	1
GTGTTATTGTTGAGCC-1	4.06857	1.6362033	1
GTGTTGCCATGTATTA-1	4.3936286	1.505331	1
GTTACGTCATACACGC-1	4.7936788	1.3130523	1
GTTACGTCCCGCTCCA-1	3.7954247	-0.2128406	1
GTTACGTCTCCTCGCC-1	3.1388907	4.7604923	1
GTTACGTCTTCCGTGC-1	2.747806	1.1829982	1
GTTAGATGGAACTCTT-1	4.4677777	1.219909	1
GTTAGATGGACTAGGC-1	0.60258543	0.3500207	1
GTTAGTAAATGTGCGC-1	3.5297348	1.3030183	1
GTTAGTAACCAGTCTT-1	3.7383885	1.4104618	1
GTTAGTAATAGCGGTG-1	3.030585	0.60785145	1
GTTATCCTCGAAGAAC-1	4.106879	-0.23073512	1
GTTATCCTCTCGCACC-1	4.398479	1.5496136	1
GTTATCCTTGCTATGA-1	4.1451864	-1.1833888	1
GTTCCTTAACCTAACA-1	3.4834962	-0.18456215	1
GTTCCTTAGGTCCTAG-1	3.5025463	4.367306	1
GTTCCTTATATGCAAG-1	3.7411861	2.0775487	1
GTTCCTTATGTTGCAA-1	2.8662045	0.988854	1
GTTCGACACCGCACTT-1	2.3570476	3.9849484	1
GTTCGACAGAGGAGCG-1	3.1294246	1.9172539	1
GTTCGGTTACGGACGA-1	-0.2750551	9.347509	1
GTTCGGTTCCTCCAAG-1	2.45947	0.120684534	1
GTTCGGTTCGCGACAC-1	3.3732433	5.659444	1
GTTCTCAAAATCTGCG-1	4.074542	3.7751508	1
GTTCTCAATCCGGTGA-1	3.4322205	0.68354326	1
GTTGAGCCCCAATCGC-1	1.9236892	2.2818112	1
GTTGAGCCCCGTCCGT-1	3.8499422	2.4872584	1
GTTGATAGCGTGCTTA-1	3.4937203	0.58998466	1
GTTGATAGGACAGCAC-1	1.7829816	3.1833637	1
TAACAGTTCGTGCTTA-1	1.7009861	-0.33194968	1
TAACAGTTTTCACGAG-1	2.5594773	5.3988853	1
TAACCGCCAATCTGCG-1	3.6498141	-1.736203	1
TAACCGCCACCTCAGG-1	4.086401	0.0861933	1
TAACCGCCAGTGACCG-1	4.1967583	3.519249	1
TAACCGCCTCTGACAG-1	3.3547392	1.3280398	1
TAACCGCCTGGATCCA-1	-0.05507668	9.022928	1
TAAGACGCGAGTCCGA-1	3.841559	4.103632	1
TAAGACGCGTGAGCCG-1	3.8816364	3.9675388	1
TAAGATCAGGTATAAG-1	3.0761945	5.4777822	1
TAAGCACTAGTGTCAA-1	3.0898838	1.5200561	1
TAAGCACTGGTCAATA-1	0.5268935	0.36621395	1
TAAGGAACCTGTGCCA-1	4.2180233	2.3850613	1
TAATCAGATATGAAGA-1	4.356833	2.336938	1
TAATGTCCATCGTATT-1	3.4197996	0.245338	1
TAATGTCCCGAGCCAA-1	4.238347	0.03562151	1
TAATGTCCGGATACGC-1	2.2471135	4.4185166	1
TAATTCAAACAGGAGT-1	4.5177717	0.4609806	1
TAATTCAAATTATCGA-1	4.3743815	0.94985104	1
TAATTCAACAGTGGAA-1	3.0948095	4.774331	1
TAATTCAACTATTCAG-1	3.7192025	-0.86189014	1
TAATTCAATCCTGATT-1	3.5024705	5.156753	1
TAATTGGCATAACTGT-1	2.889513	2.957157	1
TAATTGGCCGAGTTGC-1	0.14039007	0.95197237	1
TAATTGGCGCTTCCAA-1	3.5460522	-0.057788614	1
TAATTGGCTCGCCGTA-1	2.116794	0.16723886	1
TACACACCGAAGGTTG-1	3.8044527	5.156278	1
TACACTATCTACATTA-1	2.7033658	2.014476	1
TACACTATTCCTCGCC-1	3.1726942	2.5431435	1
TACATTCGCACGGTCC-1	1.7069477	5.126142	1
TACATTCGGCTCACGA-1	3.3225093	1.3424119	1
TACCAAGCAGAACTTA-1	1.6543921	-0.04064054	1
TACCTCTCACGAGAGG-1	3.5001743	5.098875	1
TACCTCTCAGGTACGG-1	3.3486278	3.309536	1
TACCTCTCTTGGTACC-1	4.2125816	-0.34750488	1
TACCTTGACCTGCATT-1	1.23502	2.5587263	1
TACCTTGAGGAGATTA-1	3.6922903	0.7541168	1
TACCTTGATACACACC-1	4.477775	2.1997097	1
TACCTTGATCAACTCC-1	2.9544816	1.714822	1
TACGATTGAGTCTTGA-1	-0.005379003	8.9475565	1
TACGATTGGGAAGCTC-1	3.1536884	2.40451	1
TACGCGCAAATTGTTG-1	3.6738863	4.2158055	1
TACGCGCACATATGGA-1	4.6710887	1.0596871	1
TACGCGCATGAGATAC-1	4.19855	2.0620704	1
TAGAACCGTCTGAGTA-1	3.1901696	2.0206256	1
TAGAGCGATCTCGTTC-1	2.2795193	0.43425915	1
TAGAGCGATTGGTACC-1	3.0514607	3.75378	1
TAGAGTACCCTAGGTC-1	2.9441743	2.2120852	1
TAGAGTACCGGAGGCT-1	4.3148956	-0.6986033	1
TAGAGTACGTGCGCGA-1	3.588648	1.9524884	1
TAGATATCAACTTCCA-1	4.879551	1.5274146	1
TAGCATTCATTAATCA-1	3.990302	-0.54047287	1
TAGCATTCCGATCAAG-1	4.7092466	1.3837914	1
TAGCGCCTGGTAAGGC-1	3.586832	5.0597425	1
TAGCGGTGCTACATTA-1	3.7854607	5.0745096	1
TAGCGGTGCTCGCCTG-1	1.9099278	2.779346	1
TAGCGGTGGGTAATTG-1	-0.56572706	0.024379011	1
TAGCGGTGGTAGGAAG-1	3.6790836	2.1694295	1
TAGGAGAAAGGAATAC-1	0.04618993	0.06948404	1
TAGGCGGTGATTATTA-1	4.780495	1.0267224	1
TAGGCGGTTTATTACA-1	4.2923937	3.2963352	1
TAGGCGGTTTGCGCAC-1	4.320609	3.1022768	1
TAGTAGCCGAGGATAC-1	2.9158885	3.143996	1
TAGTAGCCTTCACGAG-1	4.1086917	3.1384861	1
TAGTTAATAGGATCGT-1	3.5383189	0.393985	1
TAGTTAATATTAATCA-1	2.841295	0.73849297	1
TATAGATTATTATCGA-1	1.2489024	1.0265508	1
TATAGATTCGAAGAAC-1	2.1964338	4.2340064	1
TATAGCAGCAGGCAAT-1	3.6262503	0.18650007	1
TATAGCAGCGTTATCG-1	3.7063968	2.3668582	1
TATATGATATACACGC-1	3.4178262	4.425242	1
TATCACTACCACATGG-1	1.4336985	3.5013692	1
TATCCTCTGGCTCGTT-1	3.0584214	5.069539	1
TATCCTCTGTCATACC-1	-0.11372439	0.32198754	1
TATCCTCTTACGATTG-1	3.7068603	1.3601444	1
TATCCTCTTGAATGAC-1	3.2388022	3.6862268	1
TATCGGACAACCAGCT-1	3.2766864	-0.7781297	1
TATCGGACCCTGACGC-1	1.8397744	3.4076688	1
TATCGGACCGTATTCC-1	3.555053	0.51637626	1
TATCGGACGGTATAAG-1	3.4086878	-0.7590753	1
TATCGGACGTGGTAGA-1	4.7520747	0.9699311	1
TATCTATGACGGACGA-1	2.960589	0.42777634	1
TATCTATGATTCTAGG-1	2.9565585	4.6038275	1
TATCTATGCGTTATCG-1	0.10684519	8.77092	1
TATCTATGGATTGTAC-1	4.314852	3.973143	1
TATGAAGAGATGGAGC-1	3.3619876	0.41611633	1
TATGAGCTAATTGTTG-1	2.311858	3.474631	1
TATGAGCTGAGGTCAA-1	3.620197	1.4925967	1
TATGAGCTGATATTCA-1	3.7466848	4.9728527	1
TATGCAAGCGATGTAA-1	2.9512372	1.0687524	1
TATGCAAGGGCTGCGG-1	4.09934	-0.86919916	1
TATGCAAGGTTCTCAA-1	3.3312793	-0.6436359	1
TATTCCGCCCACCGAC-1	2.4837854	2.2217472	1
TATTCCGCGAAGTTCC-1	3.7405648	0.14394906	1
TATTCCGCGAGGTCAA-1	3.2923045	3.4283867	1
TATTCCGCTTCCGTGC-1	4.3124804	3.5946496	1
TATTCCGCTTCGAATA-1	2.7978892	1.2192581	1
TATTCGAACGAAGAAC-1	0.055881985	0.32795057	1
TCAACCAAACGACTCA-1	3.7077467	4.5918527	1
TCAAGAAGCCTAGGTC-1	3.8085897	2.2697794	1
TCAAGAAGGTTAGTAA-1	0.5684163	0.7835629	1
TCAATTGAACTGTGTG-1	4.4778504	3.2847118	1
TCAATTGAGAGGTCAA-1	2.6956553	2.506618	1
TCACACTCCTCCAGTG-1	4.1300454	-0.39720494	1
TCACACTCCTTGTGGC-1	3.3070898	-0.09026535	1
TCACACTCTACGCGCA-1	3.6499999	0.87970537	1
TCACATCTAGTGTCAA-1	3.8063257	-0.42633083	1
TCACATCTCCGACGAA-1	2.2446096	5.486831	1
TCACATCTGAAGTTCC-1	3.1519399	4.5184693	1
TCAGCCGGCGATCAAG-1	4.20372	4.420889	1
TCAGCCGGGCGGCGCA-1	3.9026272	4.19764	1
TCAGCCGGGTTACGTC-1	3.5186775	0.84251803	1
TCAGCCGGTTGCGCAC-1	3.6633573	-0.3717362	1
TCAGGACAGCGGCAAG-1	2.053367	4.0165195	1
TCAGTTAGGAATCTCA-1	4.32093	-0.09456268	1
TCATCGATACGCATGC-1	2.675507	2.3323164	1
TCATCGATAGCGGAAC-1	3.6764731	1.5560577	1
TCATCGATTTAGACAA-1	-0.18289651	0.67825156	1
TCATGCACTTGGCCGA-1	4.3391685	4.686734	1
TCCAACGGACTCTGAC-1	3.772656	-0.5804268	1
TCCAACGGCAAGTGCG-1	3.409277	2.615911	1
TCCAACGGCGTGGAAG-1	3.9750757	4.9532886	1
TCCAACGGGAACCAGT-1	5.754068	2.7496967	1
TCCAACGGGAAGGTTG-1	4.2175603	3.312629	1
TCCAACGGGTTAGCGC-1	4.011614	3.1489446	1
TCCAACGGGTTGATAG-1	3.0159042	4.235421	1
TCCAAGTTCGATGTAA-1	3.3116457	3.9362986	1
TCCAAGTTTCCTCGCC-1	3.3396306	1.8814582	1
TCCAAGTTTGGCGTAA-1	4.1929855	3.0969176	1
TCCACTTAATGGAGTT-1	3.7009034	0.8688212	1
TCCACTTACGCATTAG-1	3.8622434	4.79226	1
TCCAGCTCAGGACGTC-1	-0.22995745	0.48449466	1
TCCGAACGAACCAGCT-1	3.1093206	1.3043361	1
TCCGAACGCAATGCTA-1	3.5658355	0.34376842	1
TCCGAACGGCATGAGA-1	3.8781066	4.3831205	1
TCCGAACGTAGAACCG-1	3.8712752	-0.6801824	1
TCCGAACGTATCGGAC-1	3.086574	1.4555866	1
TCCGCAGCCCACATGG-1	1.448929	3.7673833	1
TCCGCAGCGATATTCA-1	3.022031	2.4555206	1
TCCGCAGCGCTGTTGA-1	2.8504357	3.9693973	1
TCCGGTGATCTCGCGG-1	4.4795294	0.9951522	1
TCCTGATTCTAATAGG-1	3.1711917	0.80641377	1
TCCTGATTGAAGATGT-1	2.5687187	1.4794998	1
TCGCACAACACTTGCC-1	3.8931556	3.386291	1
TCGCACAAGTTAGATG-1	3.8023431	5.1209016	1
TCGCACAATTGTCAAG-1	3.6869376	2.1691356	1
TCGCCGTAGGTATGTT-1	-0.5494462	0.31070936	1
TCGCTTCCCGGTTCAA-1	2.7664545	3.8752122	1
TCGCTTCCGAGCACGC-1	2.5855875	4.36743	1
TCGCTTCCGTGATCTC-1	3.70912	1.5701407	1
TCGGTATAAACTGTGA-1	3.2544389	1.832207	1
TCGGTATAAATGGACG-1	3.2057796	5.608897	1
TCGGTATAGGACTAGA-1	4.0041485	3.518334	1
TCGTAAGCAGCGTGTA-1	2.9672196	4.645509	1
TCGTAAGCCGAGACGG-1	3.4220178	0.940639	1
TCGTCTAACTAGCCGC-1	4.1440835	2.5505202	1
TCGTCTAAGTGTCGTA-1	3.7367284	3.8296537	1
TCGTGTCTCTAATAGG-1	4.043376	-1.0937185	1
TCGTGTCTGTGTCAGC-1	4.4999647	-0.8247155	1
TCGTTCGAAGCCTACG-1	2.1775663	3.8609445	1
TCGTTCGAGACTCCTC-1	4.6657486	-0.25905544	1
TCGTTCGATTGACGCA-1	2.6364093	3.815861	1
TCTAGAGACATCCTTG-1	4.026661	-0.4569286	1
TCTAGAGACCTCTGTA-1	3.270857	0.8394104	1
TCTAGAGATCCACTTA-1	2.1472874	0.9004668	1
TCTAGTATAGCGAATG-1	3.2078674	2.1549697	1
TCTAGTATCAATGAGC-1	4.749411	1.2335576	1
TCTAGTATCATGTCAC-1	3.7440631	-0.25063485	1
TCTAGTATGCGGCAAG-1	3.380891	2.2308257	1
TCTAGTATGTAGAGGA-1	4.2423196	3.9320743	1
TCTAGTATGTCAGTGT-1	4.0653996	1.7147946	1
TCTATCACTTCACGAG-1	3.7515478	-0.5594517	1
TCTCGCGGATTCATTG-1	2.77014	5.032222	1
TCTCGCGGGGTGTGCG-1	3.2941952	4.6696773	1
TCTCGTTCAACTTCCA-1	3.7717557	0.21881194	1
TCTCGTTCATTCATTG-1	4.03424	3.7853396	1
TCTCTACAGGTTGATC-1	1.6459099	5.1299887	1
TCTCTACATTGCGCAC-1	1.1626502	3.807502	1
TCTCTGGTACTGCAAC-1	3.1718729	-0.30762112	1
TCTGACAGCCGTACCG-1	3.7953622	-0.7291071	1
TCTGACAGCGCCTGCA-1	2.2166076	5.501142	1
TCTGACAGGGACTAGA-1	3.5750046	4.045336	1
TCTGACAGTGGCGTAA-1	1.3627886	0.12574597	1
TCTGAGTAACTCTGAC-1	3.6154158	4.6361327	1
TCTGAGTAAGTGTCAA-1	3.9973145	0.39942592	1
TCTGAGTACCGGCCAC-1	4.005113	4.1834173	1
TCTGCCTCCCTACACA-1	2.0741036	3.7802234	1
TCTGCCTCGAGATGAG-1	4.3398185	4.7476187	1
TCTGCCTCGGCGCATC-1	5.165834	2.5190191	1
TCTGCTCACGAGAGCA-1	4.6615415	0.8328764	1
TCTGCTCAGTATCAAT-1	0.2207774	0.56747323	1
TCTGCTCAGTGTCAGC-1	4.509859	0.6307103	1
TCTTCTTGACGGTTAC-1	2.3043814	0.13626766	1
TCTTCTTGCTAATAGG-1	4.869835	0.6144549	1
TGAATGACGGAGGACC-1	3.0614312	2.4483447	1
TGAATGACTGAATGAC-1	3.2504733	3.1172023	1
TGACCTTCAGGTGTCC-1	3.3180664	3.7688713	1
TGACCTTCCGCGGACA-1	3.6006804	2.0489376	1
TGACCTTCGAATCTCA-1	2.412031	2.3411877	1
TGACCTTCGATATTCA-1	3.9884899	4.5466194	1
TGACCTTCTTAATCGT-1	3.3731456	0.18769105	1
TGACTTCAGCTGTTGA-1	4.227871	4.219026	1
TGACTTCAGGTACTGA-1	3.3259437	3.2804036	1
TGACTTCAGTGCAGAA-1	1.9119738	3.5533576	1
TGAGATACAATGTTGC-1	2.4902966	3.4064832	1
TGAGATACAGATTGAG-1	-0.4640208	0.41080517	1
TGAGATACCAGGCGCC-1	3.915718	4.431074	1
TGAGCGTACAATCCAC-1	3.8772807	2.3978965	1
TGAGGCTTCAAGTTAA-1	3.1695223	1.8195649	1
TGAGGCTTGCTCGGAA-1	1.7313169	2.5515878	1
TGAGTATCCCGACCTG-1	3.672308	1.4638759	1
TGAGTATCTAGTAGCC-1	3.9226367	-0.38380748	1
TGATAGAAAACGCCAA-1	3.9505644	2.4972756	1
TGATAGAATGAGTATC-1	2.7570035	2.5922558	1
TGCAAGCCCCGCTAGG-1	3.9966414	4.6714664	1
TGCATACTCGGAACTC-1	4.6528525	1.7036963	1
TGCATACTGTATGGCA-1	3.7873096	0.3764704	1
TGCCACCTAGATTGAG-1	2.0272655	0.46154052	1
TGCCACCTGAATCTCA-1	3.242532	1.8764217	1
TGCCACCTTACCTCTC-1	2.3202584	1.584951	1
TGCCGATCACACCAGA-1	3.939341	3.89362	1
TGCCGATCATGGACAG-1	4.2803593	1.9039749	1
TGCCGGATCTAAGTGC-1	1.6820884	2.025372	1
TGCCGGATTGAGCGTA-1	2.4923224	2.8651092	1
TGCGCTAAGACATCGA-1	0.42095643	0.19521981	1
TGCGTAGAGCACAGGC-1	3.0009015	0.990848	1
TGCGTTCCGCACGCTG-1	4.212407	1.4441463	1
TGCGTTCCTGGTCGGC-1	1.6935549	0.3035429	1
TGCGTTCCTTAGACAA-1	3.2583828	-0.7082328	1
TGCTACTCACGCTCTG-1	4.1733193	2.2279606	1
TGCTACTCCGCAGCAA-1	3.3199718	2.5792484	1
TGCTATGAAACAGAGC-1	2.337507	5.296969	1
TGCTATGACAACAGGA-1	2.7568867	4.923331	1
TGCTATGACCATATCC-1	3.2976491	0.639463	1
TGGAAGTAAACAGAGC-1	3.8702395	1.2819494	1
TGGAAGTACAACACTG-1	-0.035092566	-0.28472456	1
TGGAAGTACCACATGG-1	2.2814603	1.548354	1
TGGAAGTAGAGCGGCC-1	4.739192	1.9141518	1
TGGAAGTATGGATCCA-1	3.4600687	-0.293476	1
TGGAGCTGATGGACAG-1	3.4197552	1.8380269	1
TGGAGCTGGCCTAATC-1	4.904972	-0.31769264	1
TGGATCCAAGTAGGAC-1	2.3036819	0.3227133	1
TGGATCCACGCCGAGG-1	3.7834766	-0.4580783	1
TGGATTGCAGGAATAC-1	3.3294473	1.0966294	1
TGGATTGCAGTGTCAA-1	2.5198712	5.1282783	1
TGGATTGCGGTCCTAG-1	3.1295133	4.217663	1
TGGATTGCTCTCTACA-1	2.5301058	1.175762	1
TGGCAACGACAGGCTA-1	3.4729607	1.2015727	1
TGGCAACGGCGCCATC-1	2.6654923	2.8198895	1
TGGCCAGAACCACGGA-1	4.117631	2.9760993	1
TGGCCAGAACGGCTGT-1	3.3120058	4.5040207	1
TGGCCAGACACCATCG-1	4.223492	4.0882306	1
TGGCGTAAACTCTGAC-1	2.8693647	3.2671	1
TGGCGTAAGAAGGTTG-1	3.4064498	5.6267457	1
TGGCGTAATAGCATTC-1	3.6656482	4.8033366	1
TGGTCGGCAATTAAGG-1	1.8452598	3.8332946	1
TGTAATAATCTCGTTC-1	2.3449957	1.3855373	1
TGTAATAATGTTAACA-1	3.2941878	0.48687872	1
TGTACAGTACACTTGT-1	3.9466429	4.638076	1
TGTACAGTCGTTCAGC-1	3.3135278	-0.2975083	1
TGTACAGTCTTAACCG-1	4.5810137	0.16460384	1
TGTACAGTGAATGCAT-1	2.993647	3.7133512	1
TGTACCTACTTAATGT-1	3.4845734	0.5012827	1
TGTACCTAGTCGGCTC-1	3.7418072	-0.5166947	1
TGTCCACCGATGGAGC-1	1.6486096	5.189235	1
TGTCCACCGATTATTA-1	4.125854	-0.6446772	1
TGTCCACCGCTTATGG-1	3.587689	1.8707676	1
TGTCCACCGGTCTCTC-1	4.9435253	0.41975173	1
TGTTGCAAAATGTTGC-1	3.6433916	-1.9605098	1
TGTTGCAAACCTCAGG-1	3.7924237	5.1855516	1
TGTTGCAAGATCGTGA-1	0.33600113	0.97065294	1
TTAACAACGGAAGCTC-1	3.9798532	1.1196558	1
TTAACAACGGTGCACA-1	2.137345	2.0576274	1
TTAACGTTCTACATTA-1	3.75484	1.9095494	1
TTAACGTTGCATGTAG-1	1.8992366	1.7408638	1
TTAACGTTGGCGCGGA-1	4.0070915	4.477307	1
TTAACGTTTAATTGGC-1	3.8466876	5.1445966	1
TTAACGTTTCAGCCGG-1	2.4214928	0.37989116	1
TTAATCGTACTCGACC-1	3.3984458	2.4398758	1
TTAATGCGACGTCCTA-1	3.9962246	3.639555	1
TTAATGCGGAGCACGC-1	3.4687846	4.764161	1
TTAATGCGTCAAGAAG-1	4.0159407	-0.86992794	1
TTACATAGACCGCATA-1	2.484262	2.707837	1
TTACATAGATGTATTA-1	1.658714	3.1547458	1
TTACATAGTACCTCTC-1	4.1818933	-1.1485513	1
TTACATAGTTGTCTCC-1	4.0180073	2.3522449	1
TTACCATACAAGATTC-1	3.47275	-0.9279428	1
TTACCATATCAGTTAG-1	3.2279367	1.4718515	1
TTACCATATTACTGAA-1	2.2140954	2.0911462	1
TTACGACCCTCTCGCA-1	4.5464134	3.0408204	1
TTACGACCGAAGGCGA-1	4.3723984	-0.9700358	1
TTACGACCTACATTCG-1	3.5811384	1.3376395	1
TTACTGAACCACATGG-1	4.194847	4.13978	1
TTACTGAAGCTATCGG-1	2.7416544	5.730787	1
TTACTGAATTATACTG-1	1.8280078	0.34291732	1
TTAGACAAAACGCCAA-1	2.3465636	1.5610553	1
TTAGGTTAGATGAATT-1	2.8543906	0.692878	1
TTATACTGATGTATTA-1	3.6010313	0.18875109	1
TTATGGTCAACCAGCT-1	2.8764207	4.137494	1
TTATGGTCCCGTCCGT-1	2.538271	3.5798733	1
TTATGGTCGGCAGTTA-1	3.6828759	5.3846908	1
TTATGGTCGTGTCGTA-1	3.9606926	5.0660834	1
TTATTACAATGCAGCC-1	3.759887	1.890524	1
TTATTACACCGGAGTG-1	4.1385407	1.9307646	1
TTATTACAGAGGTCAA-1	-0.37197712	-0.21330225	1
TTCACGAGGCATGAGA-1	3.999827	4.2123117	1
TTCACGAGGTATCCGG-1	4.6389446	2.1233482	1
TTCAGCATCCAGTCTT-1	4.2893324	1.6430181	1
TTCAGCATGGCAGGAG-1	-0.37560004	0.31660074	1
TTCAGCATGTCAGTGT-1	3.199382	1.6329182	1
TTCAGCATTCCTCGCC-1	3.5205882	2.6427753	1
TTCCGTGCAATTAAGG-1	1.9369558	3.2932005	1
TTCCGTGCACGTAGTC-1	3.710367	4.538675	1
TTCGAATAAGATTGAG-1	4.102674	4.391249	1
TTCGAATAGGTCTCTC-1	3.3425736	0.5134244	1
TTCGAATATAGTAGCC-1	2.5032513	5.38329	1
TTCGCCACGATGCGTA-1	2.790359	5.6527576	1
TTCGGAGGCAATTATT-1	3.3871088	2.0228682	1
TTCGGAGGCGGCTTCT-1	3.3058498	1.7271645	1
TTCGGAGGGCTTATGG-1	3.4900095	4.7214737	1
TTCTAACCATGGCACT-1	3.0153522	4.2035623	1
TTCTAACCCAGGCGCC-1	3.9243197	2.5639474	1
TTCTAACCGACCTGAC-1	3.5783272	5.0905485	1
TTCTAACCGGCTCGTT-1	3.4194288	5.3330526	1
TTCTACGTATCCACAA-1	1.8081623	3.821821	1
TTCTACGTTCAACCAA-1	4.940493	0.65390295	1
TTCTGTAAAAGGTGCA-1	3.6508727	-1.9440697	1
TTCTGTAACAACCTGC-1	0.38865018	0.49517792	1
TTCTGTAACTGTCCTC-1	4.1312675	3.1074378	1
TTCTGTAATCTCTACA-1	3.8048606	3.2136781	1
TTCTTGACTAATTCAA-1	-0.3728848	0.33089942	1
TTGAGTGGTCCAAGTT-1	3.2762933	0.37775156	1
TTGATTAACTATAATC-1	2.0942085	3.7895536	1
TTGATTAACTGCGACG-1	3.0661578	1.1634878	1
TTGATTAAGATCGTGA-1	3.302126	1.8516108	1
TTGCAATTATCCGGTA-1	2.9860995	0.91971576	1
TTGCAATTCGATGTAA-1	2.3554652	2.2190256	1
TTGCATCAATAGCGCG-1	4.487036	1.070786	1
TTGCCTGTCTTAAGTA-1	2.5967047	1.1016722	1
TTGCCTGTGATTCGCG-1	0.68394345	0.5271689	1
TTGCCTGTTTCCGTGC-1	4.0281835	3.8001559	1
TTGCGCACACCTGCAA-1	4.447401	3.5913842	1
TTGCGCACCTGTCCTC-1	4.0729885	2.4441793	1
TTGCGCACTGATAGAA-1	2.4461637	3.971509	1
TTGCTGTCTCCGCAGC-1	4.9196067	2.171737	1
TTGGCCGAAATGGACG-1	2.279333	4.568939	1
TTGGTACCCCGGCCAC-1	2.2540336	5.6803412	1
TTGGTACCGTAGAGGA-1	1.143602	0.12537618	1
TTGGTACCTAATTGGC-1	2.4732013	5.4293556	1
TTGGTACCTGTCTGAG-1	3.7635894	-0.17021637	1
TTGGTGATCTTGTGGC-1	4.063369	1.1540744	1
TTGGTGATGCTATCGG-1	4.559138	2.7752388	1
TTGGTGATGGCTGCGG-1	-0.58881134	0.46969026	1
TTGTCAAGACCTGCAA-1	3.2431939	4.185634	1
TTGTCAAGCGACTGTT-1	3.7756715	0.47329828	1
TTGTCTCCCGACGCGT-1	8.37668	2.3846056	1
AACAACTCACTGCAAC-1	4.1274834	0.63027495	2
AACAACTCAGTGAGTC-1	2.7739275	-0.04604184	2
AACAACTCATCCTGGC-1	0.21271905	0.33972862	2
AACAACTCCAATGCTA-1	3.1464472	1.1822093	2
AACAACTCCAGTTGTG-1	3.6530547	0.90079015	2
AACAACTCTTAGGTTA-1	3.6267338	4.533977	2
AACAACTCTTCTAACC-1	3.1556046	0.6616506	2
AACAGAGCCACTTGCC-1	4.238751	4.71337	2
AACAGAGCCTCGCACC-1	1.7546978	-0.052547548	2
AACAGAGCGGAATTGT-1	0.3648471	0.7793082	2
AACAGAGCTCTGCCTC-1	2.6266122	2.8141844	2
AACAGAGCTGCTATGA-1	2.4851263	5.050873	2
AACAGAGCTTAGGTTA-1	4.4328	4.5437717	2
AACCAGCTAGGTACGG-1	2.710659	-0.3592608	2
AACCAGCTGGCAGTTA-1	3.080736	0.38502803	2
AACCAGCTGTAACACA-1	3.9578009	1.9135381	2
AACCGATGAGTAGATA-1	4.1063347	1.3121301	2
AACCGATGATACGTAC-1	1.8549149	-0.1703078	2
AACCGATGCCGCTCCA-1	0.4425666	0.11242429	2
AACCGATGCGCACCGT-1	2.877581	-0.43627515	2
AACCGATGGCTGTTGA-1	-0.049265645	0.5134497	2
AACCGATGGTGCCGCG-1	4.109816	0.9050025	2
AACCGATGTTATGGTC-1	4.5297914	3.2035854	2
AACGAAGTACGTAGTC-1	3.3015976	-0.12075118	2
AACGAAGTATAAGTTG-1	1.5782862	0.23883905	2
AACGAAGTATGTATTA-1	3.9078758	4.7528167	2
AACGAAGTATTAATCA-1	8.351105	2.4751177	2
AACGAAGTATTATCGA-1	0.16352865	0.6855195	2
AACGAAGTGAATTCCG-1	3.714954	1.6935554	2
AACGAAGTGTTAGCGC-1	4.374631	4.568293	2
AACGAAGTTAGAGTAC-1	5.2645206	0.4103088	2
AACGAAGTTTGGCCGA-1	4.4147773	3.3884034	2
AACGCCAAAGGATCGT-1	2.4019048	-0.4611187	2
AACGCCAACGCCGAGG-1	4.003692	4.6583157	2
AACGCCAACGCCTCGC-1	4.3928766	3.2511966	2
AACGCCAAGCACAGGC-1	3.5864487	5.2288394	2
AACGCCAAGCAGAAGG-1	4.460168	1.1668118	2
AACGCCAAGCAGAGTT-1	4.281172	4.161753	2
AACGCCAAGTAGAGGA-1	4.4075747	4.4409	2
AACGCCAAGTCATACC-1	0.22214322	0.9761926	2
AACGCCAATACTTATA-1	2.2925663	0.68333435	2
AACGCCAATAGAACCG-1	4.6803102	3.3064225	2
AACGCCAATATAGGCA-1	4.136791	4.3396034	2
AACGCCAATCCACTTA-1	4.92539	1.9786112	2
AACGCCAATCTCGTTC-1	1.3316382	0.0405214	2
AACGCCAATTGGCCGA-1	-0.000576805	-0.09383245	2
AACGCTCGATGGACAG-1	2.3953967	1.0283053	2
AACGCTCGGAAGGTTG-1	0.37431845	0.73171914	2
AACGTACCAACTGCTT-1	1.2976727	0.52112955	2
AACGTACCAATCCATT-1	2.8525388	4.1583357	2
AACGTACCAGTATGCA-1	2.7961938	-0.293707	2
AACGTACCCAAGATTC-1	3.0427399	2.1137474	2
AACGTACCCACTCGGT-1	0.4595924	1.1077067	2
AACGTACCCCGAATTA-1	4.09825	-0.97785056	2
AACGTACCGCGCATTG-1	3.7700858	5.0909367	2
AACGTACCGTGTTGCC-1	3.940223	0.3649074	2
AACGTACCTCTGCTCA-1	1.5353093	2.7847579	2
AACGTACCTTAATGCG-1	4.4845853	0.123620115	2
AACGTACCTTGCGCAC-1	4.119087	0.8422673	2
AACGTGATAGGCTCAC-1	2.0100195	2.9167056	2
AACGTGATCCGACGAA-1	0.9505038	-0.16768497	2
AACGTGATCGTTCAGC-1	4.66999	2.179843	2
AACGTGATCTCTCGCA-1	3.7042303	3.3468473	2
AACGTGATCTGTGCCA-1	3.0399542	5.3872685	2
AACGTGATGCCTGGTA-1	3.165832	-0.012970964	2
AACGTGATGTGTGGAG-1	3.6601021	3.1559858	2
AACGTGATTCTGAGTA-1	3.9410713	-1.0637316	2
AACGTGATTTCGCCAC-1	0.040275685	0.31223294	2
AACTCACTACTTGCTC-1	3.3478699	1.6012837	2
AACTCACTAGACTGCC-1	2.956689	-0.33721375	2
AACTCACTAGTCTTGA-1	2.4255424	0.6659036	2
AACTCACTGCGCGTCA-1	4.545797	3.0690649	2
AACTCACTTGTTAACA-1	0.10572679	0.37672126	2
AACTCACTTTCGGAGG-1	4.0842104	1.8685641	2
AACTCACTTTGACGCA-1	4.7995367	2.4606264	2
AACTCGTAAACTCGTA-1	-0.3913141	0.4854999	2
AACTCGTAGCCAATAA-1	0.96066386	3.6815886	2
AACTCGTATAATGTCC-1	0.011767348	0.400218	2
AACTGCTTAGCATATC-1	2.6310573	5.140655	2
AACTGCTTCATTAGAG-1	1.8364587	5.331218	2
AACTGCTTCGAGCCAA-1	3.6335304	0.036095332	2
AACTGCTTCTCATGAA-1	4.337708	2.6707428	2
AACTGCTTGATACCTG-1	-0.18947698	0.6478248	2
AACTGCTTGCGCATTG-1	3.8721433	2.8379266	2
AACTGCTTTAATTCAA-1	1.2675627	-0.2796037	2
AACTGCTTTCTAGAGA-1	3.629069	0.5304349	2
AACTGGAGACTCAGTT-1	4.417436	4.4840326	2
AACTGGAGATTAATCA-1	2.5679326	1.2209129	2
AACTGGAGCGACGGCG-1	3.6420677	-1.8205193	2
AACTGGAGGCCACGCG-1	0.38906562	0.46061465	2
AACTGGAGGCCTAATC-1	3.345081	2.8228443	2
AACTGGAGGGTTGATC-1	3.0693345	0.39488766	2
AACTGTGAAGTCATCC-1	4.892331	1.8972956	2
AACTGTGATTCACGAG-1	0.30419236	0.2913935	2
AACTGTGATTCTAACC-1	0.89241594	0.48079318	2
AACTTCCAAGAACTTA-1	2.7747686	-0.62770563	2
AACTTCCAATAGTTGA-1	0.80786735	-0.45265538	2
AACTTCCACACTTGCC-1	1.8859403	0.7749596	2
AACTTCCACAGTTGTG-1	4.2027044	3.7315636	2
AACTTCCATCAAGAAG-1	0.068176314	0.3213065	2
AAGACCTTAGCCGTCA-1	4.177277	4.1468625	2
AAGACCTTCCTTAAGA-1	3.739487	-0.30814904	2
AAGACCTTCGGACACC-1	3.1114204	3.7456727	2
AAGACCTTGGTGTGCG-1	-0.46852693	0.30764782	2
AAGAGACAACGAGAGG-1	2.1783762	1.6723956	2
AAGAGACAACGTAGTC-1	2.6048007	-0.3251111	2
AAGAGACACACCAATT-1	3.0041687	1.8347561	2
AAGAGACACGGAGAGA-1	3.72964	2.9060352	2
AAGAGACAGGCCTTAA-1	2.9701488	4.116493	2
AAGAGACATCAATTGA-1	2.7111154	1.3274685	2
AAGCCTCCCGCCTCGC-1	3.4267216	4.380433	2
AAGCCTCCCTTAGCTT-1	4.2722797	4.4690228	2
AAGCCTCCGCGCTGGA-1	2.5536165	-0.6389053	2
AAGCCTCCGCGGCGCA-1	4.585344	4.1335645	2
AAGCCTCCGGTCAATA-1	3.4571898	1.6108559	2
AAGCGTGGACCTAACA-1	3.7564144	4.568847	2
AAGCGTGGAGAGCTCC-1	3.8493488	1.6477172	2
AAGCGTGGAGCACTGC-1	-0.16083027	0.5830925	2
AAGCGTGGAGGTGTCC-1	3.9796398	4.9028664	2
AAGCGTGGCGATCGGA-1	1.7367377	0.05179179	2
AAGCGTGGTCTGCCTC-1	-0.15594766	0.61498296	2
AAGCGTGGTTGAGTGG-1	3.4825454	4.3267922	2
AAGCTCGAAAGGTGCA-1	2.6374204	5.481936	2
AAGCTCGACTTCAGAC-1	3.2626	4.7748513	2
AAGCTCGAGAACGGAG-1	4.622744	3.6451786	2
AAGCTCGAGATGTGGT-1	3.6504593	1.0133528	2
AAGCTCGAGCCAATAA-1	3.3343396	3.6426578	2
AAGCTCGAGTTCCTTA-1	4.507335	3.1272209	2
AAGCTCGATTGCTGTC-1	1.3701322	-0.21135415	2
AAGGAGGCCAGTTGTG-1	2.7007635	1.9746999	2
AAGGAGGCCGTGGAAG-1	3.4177392	3.497856	2
AAGGAGGCCTCCAGTG-1	3.4149308	4.304064	2
AAGGAGGCGGTCTCTC-1	3.593575	-0.10046317	2
AAGGAGGCGTGCGCGA-1	3.6372764	4.449214	2
AAGGTAGGAAGGTGCA-1	0.5634333	0.7835825	2
AAGGTAGGCGAGTTGC-1	3.480757	-0.23775347	2
AAGGTAGGCTCGGCGA-1	4.5849576	2.3880706	2
AAGGTAGGGACCGCTA-1	1.7102604	0.57055604	2
AAGGTAGGGCGGCGCA-1	-0.46578273	0.60948026	2
AAGGTAGGGGAGGACC-1	3.5390434	0.37669936	2
AAGGTAGGGGTGTTAC-1	0.4495091	0.9533357	2
AAGGTAGGTGGAGCTG-1	4.587097	2.9073277	2
AAGGTAGGTTCACGAG-1	0.5282973	-0.04819208	2
AAGGTGCAACATATGA-1	3.5032399	2.047187	2
AAGGTGCAATCAGCCA-1	2.9879248	0.33533978	2
AAGGTGCACACTTGCC-1	2.4163225	4.4267697	2
AAGGTGCACCGCTAGG-1	4.138642	3.5333612	2
AAGGTGCACGACTGTT-1	3.5487912	4.7776794	2
AAGGTGCAGATGACGG-1	3.3421342	5.1644535	2
AAGGTGCAGGTCCTAG-1	3.58777	4.5675054	2
AAGGTGCAGTAGAGGA-1	1.5492202	0.016336473	2
AAGGTGCATGCGCTAA-1	4.051873	-0.46925622	2
AAGGTGCATTAGGTTA-1	4.2629046	3.621585	2
AAGTAATTACAGCGGC-1	2.5729377	4.81563	2
AAGTAATTCATTAGAG-1	2.308109	3.5916815	2
AAGTAATTGAGGTCAA-1	3.2537835	4.57479	2
AAGTAATTGCCTAATC-1	3.7715242	0.59151673	2
AAGTAATTTGACTTCA-1	2.8277285	2.1949353	2
AAGTAATTTGAGATAC-1	3.7375684	-0.57331353	2
AAGTACAAATTACGAA-1	2.5604954	4.7950287	2
AAGTACAACTGTAGGA-1	4.3099055	2.8904269	2
AAGTACAAGCCTTGGT-1	3.3576412	3.4434915	2
AAGTACAAGTAACACA-1	-0.22242214	0.61624205	2
AAGTACAAGTGTCAGC-1	4.2494802	0.3514396	2
AAGTACAATACTTATA-1	4.6162786	3.7025328	2
AAGTACAATCCGGTGA-1	4.25779	1.9907826	2
AAGTACAATTATGGTC-1	8.1216755	2.1662097	2
AAGTCTATATCAGCCA-1	4.9872003	1.5221276	2
AAGTCTATCACTGCCG-1	2.8247693	0.5103744	2
AAGTCTATCAGCGCAG-1	3.4391725	2.8359807	2
AAGTCTATCCGAATTA-1	2.8849342	0.09646534	2
AAGTCTATGAGCCGTT-1	0.4241018	0.4891562	2
AAGTCTATGATTCGCG-1	3.3594308	1.9382064	2
AAGTCTATGTTCCTTA-1	4.642642	1.7865782	2
AAGTCTATTAAGGAAC-1	3.5594804	-1.8625231	2
AAGTCTATTCGCACAA-1	3.1286368	1.6665027	2
AAGTCTATTGGAAGTA-1	4.1118274	2.8244233	2
AAGTGAACACAGGCTA-1	3.2257037	2.8690052	2
AAGTGAACCGTTGGCA-1	4.5002165	3.6006052	2
AAGTGAACCTGCACGG-1	1.404905	-0.4623725	2
AAGTGAACCTGCGACG-1	4.570613	-0.13179947	2
AAGTGAACGAAGCCAG-1	-0.1618405	0.62881756	2
AAGTGAACTCAAGAAG-1	4.202274	-0.69762397	2
AAGTGAACTCCGAACG-1	3.7679455	4.482441	2
AAGTGAACTGATCTGT-1	4.931181	1.8089768	2
AAGTTCTCAAGGTAGG-1	3.8644993	-0.7254116	2
AAGTTCTCACCTGCAA-1	2.4883204	2.4096253	2
AAGTTCTCAGTAGATA-1	2.1927912	0.007610466	2
AAGTTCTCCGAAGAAC-1	1.9777282	5.2121577	2
AAGTTCTCGAAGTATA-1	3.3036706	5.155619	2
AAGTTCTCTCAACTCC-1	3.9059494	4.417985	2
AAGTTCTCTCTCGCGG-1	1.253167	0.9108543	2
AATACTTCCGCGACAC-1	4.0398073	-0.3011247	2
AATACTTCCTAGCCGC-1	3.6245055	0.87811995	2
AATACTTCCTGGTGTA-1	4.720341	2.435671	2
AATAGTGTACATCATT-1	2.6940136	-0.5443725	2
AATAGTGTAGAAGTCT-1	0.40024313	0.6504493	2
AATAGTGTTCCTCGCC-1	1.913732	0.1496659	2
AATAGTGTTGGATCCA-1	4.874871	1.7003266	2
AATCCATTAGCCAAGA-1	3.6286764	2.779748	2
AATCCATTCACTCGGT-1	3.2021453	0.49483585	2
AATCCATTCGGTCTCA-1	2.9998007	3.1165237	2
AATCCATTCTTGAATG-1	3.6996245	2.867853	2
AATCCATTGCTAACTC-1	8.723618	2.5614142	2
AATCCATTGTATCTTC-1	4.634802	2.474649	2
AATCCATTGTGTTATT-1	2.1349053	0.25195506	2
AATCCATTTGAGTATC-1	3.290394	-0.47149813	2
AATCCATTTGCGCTAA-1	3.62978	1.5042932	2
AATCCATTTGTACAGT-1	2.9378638	0.29010016	2
AATCGCAAACCACGGA-1	2.6502628	2.2674718	2
AATCGCAAATACGTAC-1	4.293232	1.4726222	2
AATCGCAACCAACATC-1	4.6235404	3.7402205	2
AATCGCAACTTCGTCC-1	3.0590036	0.18910825	2
AATCGCAAGAGTGATA-1	0.097867884	0.25978535	2
AATCGCAATGCGCTAA-1	2.4479454	0.7237679	2
AATCGCAATGCGTTCC-1	3.304077	5.2628427	2
AATCGCAATGTAGTCG-1	3.7933168	-0.12473627	2
AATCGCAATTGCATCA-1	3.711861	3.85674	2
AATCTGCGCACGGTCC-1	1.67438	0.06902139	2
AATCTGCGCGGAAGAG-1	3.660195	3.3259037	2
AATCTGCGCGTAGCGG-1	4.1576185	2.3618302	2
AATCTGCGGGTCCTAG-1	3.5975583	2.9541528	2
AATCTGCGTCGTCTAA-1	4.0604305	2.4057708	2
AATCTGCGTCGTTCGA-1	4.108949	4.643357	2
AATCTGCGTGTAATAA-1	3.820714	2.679664	2
AATCTGCGTTCGCCAC-1	3.8471887	3.2692137	2
AATCTTATAACCGATG-1	3.6175454	1.3790087	2
AATCTTATAAGTTCTC-1	4.1558213	3.1633344	2
AATCTTATATAGTCTG-1	4.4071965	2.1078658	2
AATCTTATCGCAGCAA-1	3.3320384	3.9727163	2
AATCTTATCGCTAATA-1	3.5945182	1.170651	2
AATCTTATGAATCTCA-1	4.0724397	0.66036373	2
AATCTTATTTGACGCA-1	3.2114365	1.3253684	2
AATGCCGTCAACCTGC-1	3.0641685	4.1592307	2
AATGCCGTCAGCAACC-1	1.679176	-0.05192066	2
AATGCCGTCCGCGTAC-1	4.57064	3.2087083	2
AATGCCGTGACAGCAC-1	3.7156389	2.4760942	2
AATGCCGTGTGCAGAA-1	4.1185956	0.23854062	2
AATGCCGTTGCGCTAA-1	3.7696564	5.422828	2
AATGGACGAAGTTCTC-1	2.9583821	2.175829	2
AATGGACGACAGATCG-1	2.2261052	5.663501	2
AATGGACGATAGCGCG-1	3.9176362	-0.9666078	2
AATGGACGGATGACGG-1	3.8025959	4.8471413	2
AATGGACGGTAGCGAC-1	3.1449516	5.2419095	2
AATGTTGCAAGTGAAC-1	0.57172215	0.3441924	2
AATGTTGCACCAATGT-1	0.28845423	0.86695737	2
AATGTTGCATCCTGGC-1	4.59996	2.5776482	2
AATGTTGCCGCGGACA-1	2.970802	0.55036336	2
AATGTTGCCTTAATGT-1	4.933735	1.544163	2
AATTAAGGAATACTTC-1	4.9472175	1.623251	2
AATTAAGGCCTCCAAG-1	4.984133	1.5468544	2
AATTAAGGCGCATTAG-1	2.0344188	0.248136	2
AATTAAGGGAAGTTCC-1	3.8039596	-0.26034954	2
AATTAAGGGGATGGAC-1	3.3021371	1.7082238	2
AATTAAGGGTGCAGAA-1	1.9250464	1.014659	2
AATTAAGGTCGTAAGC-1	4.6691256	2.5785265	2
AATTAAGGTTGCAATT-1	2.5745282	-0.47267345	2
AATTATCTAATCCATT-1	3.8153858	0.3031431	2
AATTATCTAGACTGCC-1	4.462132	3.7908566	2
AATTATCTCCGGCCAC-1	0.628318	0.32421282	2
AATTATCTCCGTACCG-1	1.6950984	3.2444272	2
AATTATCTCTAGCCGC-1	3.797699	-0.2712058	2
AATTATCTCTATTCAG-1	3.1360586	-0.688167	2
AATTATCTGGAATTGT-1	2.5205004	0.45904678	2
AATTATCTGGCTACAA-1	3.24934	0.7653027	2
AATTATCTGGTGGCTA-1	4.4374514	2.8526568	2
AATTATCTTACCTCTC-1	3.7890723	0.09498686	2
AATTATCTTGGATCCA-1	0.19569017	0.13104072	2
AATTGTTGATGACATA-1	-0.27621055	0.565952	2
AATTGTTGCGGAGAGA-1	2.4975257	0.023127884	2
AATTGTTGCTTAGCTT-1	3.1868708	1.5231849	2
AATTGTTGTTCCGTGC-1	3.7707436	1.4050949	2
ACACCAGAAGGATCGT-1	3.412527	0.2645866	2
ACACCAGACCTCCAAG-1	3.3777664	2.5066257	2
ACACCAGACGAGACGG-1	2.566825	4.4648547	2
ACACCAGACGCCATTC-1	4.1039786	-1.0453558	2
ACACCAGACGGAGGCT-1	2.8396044	5.240004	2
ACACCAGAGTGATCTC-1	0.9773351	0.64631206	2
ACACCAGATCCGCAGC-1	2.7426898	1.2906944	2
ACACCAGATTGCTGTC-1	4.5652766	4.2832146	2
ACACTTGTACGTAGTC-1	1.34038	0.17506677	2
ACACTTGTCAAGTTAA-1	3.3513129	1.3823037	2
ACACTTGTGTAACACA-1	3.0311062	2.2449887	2
ACACTTGTTTACATAG-1	4.531681	4.3446593	2
ACAGATCGCACAAGAC-1	8.016694	2.2053943	2
ACAGATCGCTGTAGGA-1	-0.25355902	0.52097225	2
ACAGATCGGAGGAGCG-1	3.4783792	2.6221244	2
ACAGATCGGCATTGAA-1	0.27416816	0.65690243	2
ACAGATCGTATTCCGC-1	4.146707	0.60373795	2
ACAGATCGTCTCGCGG-1	-0.28218216	0.525126	2
ACAGATCGTTGAAGGC-1	3.4694	4.973285	2
ACAGCCATCTCTCGCA-1	3.561501	4.320717	2
ACAGCCATCTTGCTAC-1	8.149082	2.4585938	2
ACAGCCATGCACGCTG-1	4.517597	-0.17808019	2
ACAGCCATGCATTATG-1	3.4427984	1.1004101	2
ACAGCCATGCTCGGAA-1	4.5575356	3.0009525	2
ACAGCCATGCTGTTGA-1	4.1474533	3.8912833	2
ACAGCCATTACGCGCA-1	3.141745	4.0738616	2
ACAGCCATTCTATCAC-1	4.9846587	1.6660854	2
ACAGCCATTGCGCTAA-1	3.1967628	0.72388023	2
ACAGCCATTTATACTG-1	4.386909	0.97794944	2
ACAGCGGCATAATGTA-1	2.6628392	2.473279	2
ACAGCGGCCCTACTGG-1	4.0902944	1.277325	2
ACAGCGGCTCGTTCGA-1	4.489499	4.1315293	2
ACAGGAGTAAGGAGGC-1	2.435339	0.20352203	2
ACAGGAGTACTGTGTG-1	2.6754992	4.163104	2
ACAGGAGTAGATACTA-1	4.5272827	2.87741	2
ACAGGAGTCACGAGTA-1	4.613071	3.4660497	2
ACAGGAGTCGTGCTTA-1	3.478573	4.726884	2
ACAGGAGTGCGACAGA-1	3.910328	5.19584	2
ACAGGAGTGGCGCATC-1	3.7623975	5.0017195	2
ACAGGAGTGTGCGCGA-1	-0.02049603	0.7192852	2
ACAGGAGTTAACAGTT-1	3.70501	0.4687414	2
ACAGGAGTTACGCGCA-1	2.9077456	3.1886914	2
ACAGGAGTTCAGGACA-1	1.1055946	0.27375564	2
ACAGGAGTTGTACAGT-1	4.360643	3.2752678	2
ACAGGCTAAATCCATT-1	1.9750736	0.17314921	2
ACAGGCTAAGTGCAGG-1	1.7960836	0.16821833	2
ACAGGCTAATCTTAGA-1	0.46555087	0.5881019	2
ACAGGCTACCATATCC-1	4.5707855	3.4260304	2
ACAGGCTACGTATTCC-1	2.8273952	1.7180256	2
ACAGGCTAGAAGGCGA-1	-0.30514398	0.65661305	2
ACAGGCTAGCTTCCAA-1	3.579222	3.090644	2
ACAGGCTAGGTTGATC-1	0.5140719	0.92703086	2
ACAGGCTATATTCGAA-1	3.1415	3.9293056	2
ACAGGCTATGCCGATC-1	3.2613332	2.0881379	2
ACAGGCTATTATACTG-1	0.77830374	0.81377643	2
ACAGTGCTAACGCCAA-1	3.6921372	-1.9035943	2
ACAGTGCTAAGTGAAC-1	0.4656729	0.86666995	2
ACAGTGCTCGCCTGCA-1	3.2518804	0.23463571	2
ACAGTGCTGCCGGCAG-1	-0.047207385	0.65404826	2
ACAGTGCTGCTTATGG-1	2.4896042	2.9025831	2
ACAGTGCTGTAGCCTA-1	4.1852183	1.2751039	2
ACAGTGCTGTTAGTAA-1	0.722796	0.46559006	2
ACAGTGCTTGGCAACG-1	3.688449	2.0066106	2
ACATATGAAAGGTGCA-1	4.464147	4.3184295	2
ACATATGACCTCGAGT-1	-0.24849348	0.6046991	2
[truncated: 56,763 more rows]
