# Supplementary material for: Multiomic single cell sequencing identifies stemlike nature of mixed phenotype acute leukemia
Source: Nat Commun. 2024 Sep 18;15:8191. doi: 10.1038/s41467-024-52317-2 (PMC11411136; doi:10.1038/s41467-024-52317-2)
Supplement: Supplementary file 17 — Source Data [file 41467_2024_52317_MOESM17_ESM.zip › Source Data compressed/Panel S6C.csv]

Panel S6C
Heatmap comparing gene expression of BCL11B expressing (vs non-expressing cells for the most upregulated genes in the common MPAL leukemia cluster
	CAGCCCCTATATATTG_1	CCTAAATGAACGAACA_1	CAATCCCCAAGCAGTG_1	AGGGAATAACCAACCG_1	ACGAAATTCAGGAATT_1	CCCAAGTCAATGCACA_1	AGCTAACGCACGACAC_1	CAACACATATCCAGCA_1	ATGAAGGTCCGACATG_1	CAGTAGTTCCCGCCGG_1	AGCCCCCCCCCTAACG_1	ACGAATCAAAGGACCC_1	CATCCCATACCTCAGG_1	ATGTCACGAGCTCCCG_1	AACCAGGTAGTCAACC_1	AAGTACTCCCGAACTA_1	ATCAACTAAACACCAT_1	CAGTACTGAGAGATCT_1	AGTAAGACATTCAAGG_1	AGTTAGCGATTTCATC_1	CATGATCTAGCTAGGT_1	AAAGAGTCATGGATAC_1	AATGATCAATCGCACG_1	ACCAATCTCCCAACGT_1	AAAACATGATTTCCAA_2	ACCTAATCCACGCCGA_2	ACTTCCGTCCTACAAT_2	AATTATGCATCACAAC_2	ACTCCCCAAGCCAAAC_2	CATCCAGGCCGCAAGT_2	ATTCAGAGACTTCCGC_2	CAGCACACAACACAGG_2	AATCAAACAAGTCACC_2	CCCTCCAAAACCCATC_2	AGACATCTAAGGAATC_2	CCGGAATGCCCTCAAC_2	AGTTCAGGACGTCACT_2	ACATACTGACTACACA_2	AAGGCAGGAAAAACCA_2	CATTCCAGCAGCAGCA_2	ATAGAGCCATCTCACG_2	AATCACTTAATAAATT_2	CATCATCGCAGCCAAA_2	CATTACAGAGGCCCGT_2	CCTAACTTACCAATTG_2	ACATCATTCAACAGAT_2	AGGGAACGAAAACATA_2	ACTCACGGAAGTAACT_2	AAAAAGACATCGAAAA_2
RPLP2	3.655025756	3.673142265	4.408241654	4.413061763	4.128074985	2.181034166	4.130497679	3.701165441	2.201502659	4.47450085	3.516896427	3.259700491	3.292376655	3.316807575	4.386579746	3.362288598	3.677202682	3.69521362	3.443714908	4.022213941	3.164450767	0	3.94291878	2.701911789	4.123148086	4.360913395	4.062201291	4.212663803	4.471698109	3.889543224	3.142985607	3.324866367	4.312869343	2.940846161	3.842932282	3.738613736	4.112186229	3.341678431	3.89406198	2.069443632	4.553146476	3.702707456	4.234500788	3.304090717	2.906957783	2.917652497	3.666929146	4.254824377	2.557596383
RPLP1	4.196062448	4.353509862	4.188137621	4.233160878	3.337086931	2.816062343	3.67009276	4.476061407	2.837742508	3.877816828	3.516896427	3.755046969	4.6504011	4.3909438	3.808698433	0	3.397916476	3.026605036	2.407036104	0	3.164450767	0	3.268977512	2.701911789	4.171166836	4.315001134	4.461912848	4.898380005	4.804899892	4.317615808	3.711406509	3.324866367	4.148247762	4.630973083	3.973781246	4.239878983	4.616441538	5.017054095	4.930560131	3.750033144	4.190092551	3.485709153	3.277529719	5.118496178	5.159114956	4.482878972	4.567768218	4.759955585	4.882441107
VPREB1	3.546837953	2.360274581	0	2.053287264	0	0	3.848159594	0	2.837742508	0	0	4.332379467	0	2.288222029	0	0	2.36404808	2.380799301	3.443714908	0	3.555736713	2.563105189	2.613169765	3.754775277	1.395667068	2.083169207	0	0	0	2.913112238	0	0	0	0	2.017985891	0	2.038042222	0	0	2.697382196	2.737665122	2.822734206	0	0	0	2.917652497	0	0	0
CD74	3.841573313	1.434597099	3.905500972	4.013637383	2.052103812	2.181034166	4.130497679	2.185927017	2.837742508	2.81976274	2.853008433	4.216237117	4.118208378	2.288222029	0	4.321219922	4.22591916	3.026605036	3.72337847	2.48197839	2.512673271	4.108908648	3.268977512	4.436150585	1.956614671	2.921800033	3.109653472	2.544878743	3.687061193	2.643370423	3.31808888	3.651006171	2.512152485	1.942660061	2.642360042	2.686478568	3.045793167	2.056253846	2.063420415	2.697382196	3.614348983	0	2.251649772	2.916825284	3.572403954	2.277155113	2.354502597	3.85643199	2.557596383
HLA-DRA	3.358837727	2.360274581	1.857598523	2.68012774	0	2.816062343	3.453297542	0	2.837742508	0	2.215930159	4.216237117	3.292376655	0	0	4.189584398	3.009034542	3.026605036	0	0	2.512673271	2.563105189	2.613169765	3.754775277	0	1.507391563	2.096514803	2.177904547	1.672461446	0	1.692784044	1.849880065	2.890214364	0	2.642360042	2.686478568	2.663829022	2.056253846	2.690951818	2.697382196	2.107231004	0	0	0	2.906957783	2.277155113	0	2.531637081	2.557596383
FOS	1.60243486	1.434597099	3.905500972	0	0	3.201378786	0	2.185927017	3.223495363	0	2.853008433	2.235081691	3.57072394	2.288222029	3.808698433	3.8591549	3.397916476	3.69521362	2.407036104	3.132438446	4.234500788	3.608973963	2.613169765	2.701911789	1.395667068	0	0	2.544878743	1.672461446	2.913112238	1.692784044	2.461135817	0	1.942660061	2.017985891	0	2.038042222	2.056253846	0	0	0	2.187330504	3.277529719	0	0	0	2.354502597	3.184207696	2.557596383
IGHM	1.60243486	0	1.857598523	0	0	3.201378786	0	2.185927017	0	0	2.853008433	0	0	0	2.284252284	2.330691488	0	2.380799301	3.443714908	0	3.164450767	2.563105189	2.613169765	0	2.313821845	1.507391563	0	0	2.637325727	0	2.660523097	0	2.890214364	0	2.017985891	0	2.038042222	0	2.063420415	2.697382196	3.121320352	2.187330504	0	2.276370344	0	0	2.354502597	3.575772966	0
RPS21	3.602394217	3.393890075	3.659921742	3.882683744	3.337086931	2.181034166	3.453297542	3.206668921	3.223495363	4.029006563	3.516896427	2.873253338	2.26546235	0	3.808698433	0	3.009034542	3.415778166	3.72337847	2.48197839	2.512673271	0	3.268977512	0	3.904044726	3.242770829	2.460156041	3.346292671	2.637325727	3.693407715	2.930572717	1.849880065	3.835698589	3.430316979	2.642360042	3.344971984	3.537412087	3.557721326	4.02504482	0	3.792171358	0	2.890749615	3.800114291	4.11990888	3.800969246	3.387729272	4.075337914	2.557596383
CD79A	0	1.434597099	0	0	0	2.181034166	0	0	0	0	2.215930159	2.873253338	0	0	0	2.330691488	2.36404808	2.380799301	2.407036104	0	0	0	0	2.701911789	1.395667068	0	1.519267961	1.592066769	0	0	0	2.837742508	0	0	0	0	0	0	0	0	0	2.187330504	2.251649772	0	0	0	0	0	0
CD79B	0	0	0	0	0	3.201378786	0	0	0	0	0	0	0	0	0	0	0	2.380799301	3.443714908	0	0	0	0	2.701911789	1.956614671	0	0	0	1.672461446	1.677751406	1.692784044	3.110676939	0	0	2.642360042	0	0	0	0	2.069443632	0	0	0	0	0	0	0	0	0
RPS11	3.210466257	3.49588716	1.857598523	3.33839648	3.337086931	0	3.453297542	3.484176593	3.223495363	3.69962592	2.853008433	0	3.292376655	3.316807575	3.312549264	3.362288598	3.895274669	4.492246522	3.05409647	2.48197839	0	3.216957819	3.268977512	2.701911789	3.840849316	3.680452128	3.780239854	3.785389767	3.687061193	4.053445471	4.212406774	3.651006171	3.163907978	4.200956536	3.514995779	3.56103831	4.548154698	3.557721326	3.89406198	3.572403954	3.397916476	3.20818598	4.454742725	3.800114291	4.652113201	4.577161276	4.347216581	4.406945057	3.88401538
BX248409.1	0	0	0	0	0	0	0	0	0	0	0	0	0	0	0	0	0	0	0	0	0	0	0	0	0	0	0	0	0	0	0	0	0	0	0	0	0	0	0	0	0	0	0	0	0	0	0	0	0
ZCCHC7	0	0	0	0	0	0	2.791301223	0	0	0	2.215930159	2.235081691	0	0	0	0	0	2.380799301	0	0	0	3.216957819	2.613169765	2.701911789	1.956614671	1.507391563	2.096514803	2.544878743	0	2.643370423	1.692784044	2.461135817	0	0	2.017985891	0	0	0	0	0	0	0	3.277529719	0	3.572403954	2.277155113	2.354502597	0	2.557596383
BAALC	1.092779823	0	0	0	0	0	3.17610728	0	2.837742508	0	2.853008433	2.235081691	0	0	0	2.974003	0	2.380799301	0	2.48197839	0	0	0	2.701911789	0	0	1.519267961	1.592066769	1.672461446	0	1.692784044	0	1.896978332	0	0	0	0	0	0	2.069443632	0	0	0	0	2.2670117	0	0	0	0
RPLP0	3.488012687	3.005074492	2.846361032	3.062476241	3.061182014	0	2.157687568	4.030557032	0	3.482646525	3.239062846	2.235081691	2.905323705	2.929314219	3.591083825	0	3.397916476	3.026605036	0	2.48197839	3.164450767	0	3.268977512	0	3.623060243	4.047235761	3.931125607	4.212663803	3.968462206	4.257824066	3.992959054	3.324866367	3.163907978	4.365703154	4.452031171	3.889360479	4.395766917	0	3.349602601	0	3.121320352	3.485709153	0	4.37790978	5.457728531	3.979558998	4.662134216	4.940848457	4.282600855
PRDX1	3.488012687	2.000926688	0	0	2.052103812	0	2.157687568	2.82124723	0	0	2.215930159	2.235081691	2.905323705	2.929314219	0	0	0	0	0	0	2.512673271	2.563105189	0	0	2.956263656	3.09510831	2.936215621	0	2.906957783	3.300309347	0	3.324866367	0	1.942660061	2.642360042	0	3.537412087	0	3.073552052	3.080130666	2.107231004	2.187330504	3.277529719	0	0	0	2.999015724	0	2.557596383
IER2	1.938404997	3.005074492	0	0	0	3.201378786	0	0	0	2.184525994	3.516896427	0	0	2.288222029	0	0	0	3.415778166	3.72337847	2.48197839	2.512673271	0	2.613169765	2.701911789	1.956614671	0	1.519267961	3.023808017	2.906957783	0	2.28941673	0	1.896978332	0	0	0	2.038042222	0	0	2.697382196	2.107231004	2.187330504	2.251649772	0	0	0	0	2.531637081	0
TCF4	1.938404997	1.434597099	1.857598523	0	0	2.181034166	3.17610728	0	2.201502659	0	0	3.537736212	0	2.929314219	0	2.974003	3.397916476	3.026605036	0	0	2.512673271	3.216957819	0	0	0	0	0	0	1.672461446	2.643370423	2.28941673	0	0	0	0	0	0	0	0	0	0	0	0	0	0	0	0	0	0
HLA-DPB1	2.389933447	0	1.857598523	2.053287264	0	0	2.157687568	0	2.201502659	0	0	2.873253338	0	0	0	0	0	0	0	0	0	0	0	0	0	1.507391563	1.519267961	0	0	0	0	0	0	0	0	0	2.038042222	0	0	0	0	0	0	0	0	0	0	0	0
HMGA1	1.938404997	3.005074492	0	0	2.052103812	0	0	2.82124723	0	0	0	0	0	0	2.284252284	0	0	0	0	0	0	0	0	0	1.395667068	2.921800033	2.460156041	2.544878743	0	3.300309347	0	0	2.512152485	1.942660061	0	2.686478568	0	3.065719878	0	2.697382196	2.107231004	0	2.251649772	2.916825284	2.2670117	0	2.354502597	0	0
MIF	2.389933447	2.000926688	0	0	0	0	0	0	0	0	0	2.235081691	0	0	0	0	0	0	0	2.48197839	0	0	0	0	0	0	0	0	3.119112839	0	0	0	0	0	0	0	2.038042222	0	2.063420415	2.069443632	0	0	0	0	0	0	0	0	0
FAM30A	1.938404997	0	0	0	0	0	0	0	2.201502659	0	0	0	0	0	0	0	2.36404808	2.380799301	3.05409647	0	0	0	0	0	0	0	0	0	0	0	0	0	0	0	0	0	0	0	0	0	0	0	0	0	0	0	0	0	0
RPS8	3.75264324	3.82365827	4.642063652	4.013637383	4.49082932	0	2.157687568	3.206668921	2.201502659	3.877816828	3.734083988	2.873253338	4.118208378	3.595381184	3.591083825	0	3.677202682	3.415778166	2.407036104	4.022213941	3.164450767	0	0	0	3.773389224	4.404809929	3.780239854	3.870507685	3.294041073	4.317615808	4.071581904	3.896533891	3.555186171	4.003609476	2.017985891	3.738613736	3.537412087	3.557721326	3.89406198	2.069443632	3.614348983	3.485709153	0	2.916825284	3.294041073	3.583397418	3.666929146	4.075337914	3.603165936
CFL1	3.358837727	3.152123577	1.857598523	2.053287264	2.052103812	2.181034166	3.453297542	2.185927017	2.837742508	0	2.853008433	3.259700491	3.57072394	0	0	0	2.36404808	2.380799301	2.407036104	2.48197839	0	0	3.268977512	0	3.10295618	1.507391563	2.460156041	0	0	2.272848217	3.142985607	0	1.896978332	3.430316979	2.642360042	2.686478568	2.038042222	3.065719878	2.063420415	3.080130666	3.397916476	2.822734206	2.890749615	2.916825284	2.906957783	0	2.354502597	2.531637081	0
SOCS2	0	0	0	0	0	0	0	0	0	0	0	0	0	0	0	0	0	0	0	0	0	0	0	0	0	1.507391563	0	1.592066769	2.2670117	1.677751406	0	1.849880065	3.163907978	0	2.017985891	2.059231855	0	0	0	0	2.107231004	2.187330504	0	2.276370344	2.906957783	0	2.354502597	0	0
BCL11A	1.938404997	0	1.857598523	2.053287264	0	2.181034166	0	0	3.223495363	0	0	0	0	0	0	3.641268956	3.009034542	0	0	2.48197839	3.164450767	0	2.613169765	3.360945075	2.313821845	2.446236459	0	0	2.2670117	2.272848217	3.142985607	2.461135817	0	0	2.642360042	0	2.038042222	2.056253846	0	0	0	2.187330504	2.890749615	0	2.2670117	0	0	2.531637081	0
RPL8	1.60243486	1.434597099	2.469510201	3.882683744	3.337086931	0	2.157687568	2.82124723	2.837742508	3.482646525	2.215930159	0	2.905323705	0	0	2.330691488	3.009034542	2.380799301	0	3.132438446	3.555736713	2.563105189	3.268977512	0	1.395667068	2.446236459	3.500134743	3.023808017	3.294041073	3.449178711	0	3.110676939	3.163907978	2.940846161	3.023808017	3.068975107	2.663829022	2.683297373	3.073552052	2.697382196	0	2.822734206	2.890749615	0	2.906957783	2.917652497	3.387729272	3.184207696	2.557596383
PABPC1	3.42550953	3.28029548	3.659921742	2.053287264	0	3.201378786	3.17610728	0	2.201502659	2.81976274	3.239062846	3.259700491	2.26546235	0	2.925131913	3.362288598	0	3.415778166	3.443714908	0	3.164450767	3.608973963	2.613169765	2.701911789	3.344239076	3.587659933	3.257409979	3.475412514	3.294041073	2.913112238	3.814319721	3.501173653	3.163907978	4.003609476	0	3.344971984	3.714873769	0	0	3.356257925	2.737665122	3.702707456	2.251649772	0	0	3.583397418	2.354502597	2.531637081	2.557596383
HLA-DPA1	1.092779823	0	0	0	0	0	0	0	2.201502659	0	0	3.537736212	0	2.288222029	0	3.641268956	0	2.380799301	0	0	0	2.563105189	0	0	0	1.507391563	0	0	0	0	0	0	1.896978332	1.942660061	0	2.059231855	0	0	0	0	2.737665122	0	0	0	0	0	0	0	0
RPL22	2.189440372	3.49588716	1.857598523	2.68012774	0	0	2.791301223	3.879362716	2.201502659	2.81976274	2.215930159	0	2.905323705	0	3.591083825	2.330691488	3.009034542	2.380799301	0	2.48197839	0	0	0	0	3.623060243	2.446236459	3.500134743	3.870507685	3.572403954	3.693407715	3.31808888	3.110676939	3.555186171	3.430316979	3.973781246	2.686478568	3.865538592	4.016978531	3.073552052	3.080130666	3.121320352	3.20818598	4.103036833	3.978700845	3.968462206	3.583397418	3.666929146	3.575772966	3.211227604
RPL27A	2.824969352	3.49588716	3.659921742	3.882683744	3.553097032	0	3.453297542	4.277915996	0	4.029006563	0	0	0	4.143162845	3.312549264	2.330691488	3.397916476	3.026605036	0	3.132438446	3.164450767	3.889863111	0	3.754775277	2.313821845	4.163075732	3.998809518	3.785389767	3.968462206	3.889543224	3.711406509	3.110676939	3.835698589	2.940846161	3.023808017	4.136118224	2.038042222	3.557721326	3.073552052	4.031818624	3.792171358	2.822734206	3.555736713	3.304090717	3.294041073	2.277155113	2.354502597	2.531637081	0
PARP1	1.938404997	2.000926688	0	0	0	0	0	2.185927017	0	0	0	0	2.26546235	0	0	0	0	0	0	0	0	0	0	0	0	1.507391563	2.460156041	2.177904547	2.2670117	2.272848217	2.28941673	1.849880065	2.512152485	0	0	0	0	0	0	0	0	0	0	2.916825284	0	0	0	0	0
RPS6P25	0	0	0	0	0	0	0	0	0	0	0	0	0	0	0	0	0	0	0	0	0	0	0	0	0	0	0	0	0	0	0	0	0	0	0	0	0	0	0	0	0	0	0	0	0	0	0	0	0
MAN1A1	3.127115246	1.434597099	1.857598523	2.053287264	0	0	0	0	2.201502659	0	0	2.873253338	0	0	0	2.974003	0	0	0	0	2.512673271	0	0	0	0	0	0	0	0	0	0	0	0	0	0	0	0	0	0	0	0	0	0	0	0	0	0	0	0
NRIP1	1.938404997	0	0	0	0	0	2.157687568	0	2.201502659	0	0	0	0	0	0	0	0	0	2.407036104	0	0	2.563105189	0	0	0	1.507391563	0	0	0	0	0	0	0	0	0	0	0	0	2.063420415	0	0	0	0	0	0	0	0	0	0
RPS24	3.42550953	3.152123577	2.469510201	4.129410894	2.052103812	0	2.791301223	0	2.201502659	3.205154354	2.215930159	0	3.292376655	3.316807575	0	2.330691488	3.009034542	0	0	3.132438446	3.164450767	3.216957819	3.268977512	3.754775277	3.230857223	3.765360331	3.500134743	3.197993946	0	2.913112238	1.692784044	2.461135817	1.896978332	3.607227812	2.017985891	2.686478568	3.714873769	2.683297373	3.349602601	3.080130666	3.397916476	3.880911099	2.890749615	2.916825284	2.906957783	2.917652497	3.387729272	3.575772966	3.211227604
MEF2C	1.092779823	2.000926688	0	0	0	0	0	0	0	0	0	0	0	0	0	0	0	0	0	0	0	0	0	0	0	0	1.519267961	1.592066769	0	0	2.28941673	1.849880065	1.896978332	0	0	0	2.038042222	0	0	2.069443632	2.107231004	0	0	0	0	0	0	0	0
AP000936.3	0	0	0	0	0	0	0	0	0	0	0	0	0	0	0	0	0	0	0	0	0	0	0	0	0	0	0	0	0	0	0	0	0	0	0	0	0	0	0	0	0	0	0	0	0	0	0	0	0
EEF1G	2.189440372	2.360274581	3.905500972	2.053287264	2.052103812	0	0	2.185927017	2.201502659	2.184525994	0	0	2.26546235	2.929314219	2.284252284	2.330691488	0	0	0	3.132438446	0	0	0	0	2.313821845	2.921800033	2.726251383	2.812745133	4.311193836	3.578730731	2.660523097	0	3.163907978	2.940846161	3.023808017	0	3.321514348	3.735280946	3.349602601	2.697382196	3.397916476	0	2.251649772	4.261694461	3.572403954	2.277155113	0	2.531637081	2.557596383
RPS2	3.036179892	3.588437003	3.790231134	3.882683744	3.553097032	2.816062343	0	3.484176593	2.837742508	4.47450085	3.516896427	0	3.9667663	2.929314219	4.138814217	0	2.36404808	2.380799301	0	2.48197839	0	0	3.661679751	2.701911789	4.302767085	3.485368368	4.231330308	4.021675667	4.187818098	4.737873526	4.496379305	3.324866367	3.951080271	4.365703154	4.452031171	4.419796095	4.548154698	4.49553637	4.503658687	3.356257925	3.792171358	4.032109995	4.103036833	4.37790978	4.93740707	4.262556645	4.82773397	4.655546393	4.882441107
RPL18A	3.036179892	3.588437003	3.510050978	4.327151418	3.730634527	0	0	3.206668921	2.837742508	3.69962592	0	3.259700491	4.118208378	3.813019566	4.270350903	2.974003	3.009034542	4.092363537	3.05409647	0	2.512673271	0	3.661679751	0	3.840849316	3.843619967	4.121812982	3.870507685	4.367606554	3.693407715	4.212406774	2.837742508	3.835698589	3.215235015	3.023808017	4.572225768	4.309875768	3.557721326	4.338615021	3.356257925	3.943095897	3.485709153	3.277529719	4.130175099	4.471698109	4.131035551	4.347216581	4.254824377	3.88401538
XRCC6	2.389933447	1.434597099	1.857598523	0	2.052103812	0	0	0	0	0	0	0	2.26546235	2.288222029	0	2.330691488	3.397916476	0	0	3.132438446	0	0	0	0	1.395667068	0	1.519267961	0	0	0	0	0	0	0	0	0	0	2.056253846	0	0	2.737665122	0	0	0	0	3.304933116	0	0	0
PPM1F	1.938404997	2.624075173	0	2.68012774	2.052103812	0	0	0	2.837742508	2.184525994	2.215930159	2.235081691	0	0	0	2.330691488	0	0	3.05409647	0	0	2.563105189	0	0	0	1.507391563	2.096514803	0	0	0	1.692784044	0	0	0	0	0	0	0	2.690951818	0	2.107231004	0	0	0	0	0	0	0	0
EIF3F	1.60243486	0	1.857598523	0	0	0	0	3.206668921	0	0	0	2.235081691	0	0	0	2.330691488	3.009034542	0	0	3.132438446	0	0	0	0	1.395667068	0	2.096514803	0	1.672461446	1.677751406	0	2.461135817	0	2.940846161	0	2.059231855	2.038042222	0	0	2.069443632	0	0	0	0	0	0	0	0	0
HIST2H2AA4	0	1.434597099	0	0	0	2.816062343	3.17610728	0	4.295205243	0	3.734083988	2.235081691	0	2.288222029	0	0	2.36404808	2.380799301	4.272589358	0	3.164450767	2.563105189	0	0	0	0	0	0	1.672461446	0	0	0	0	0	0	0	0	0	0	0	0	0	0	2.276370344	0	0	0	0	0
RPS28	2.824969352	3.751229481	4.102504795	3.33839648	0	3.201378786	3.17610728	3.484176593	3.223495363	4.71321794	2.853008433	3.259700491	0	2.288222029	3.808698433	4.189584398	3.009034542	3.415778166	0	0	2.512673271	2.563105189	2.613169765	0	3.538473274	4.21632369	3.998809518	3.346292671	3.572403954	4.053445471	2.930572717	2.837742508	0	3.430316979	2.642360042	3.889360479	3.865538592	3.065719878	3.349602601	3.356257925	3.121320352	4.27947511	3.555736713	3.304090717	4.11990888	3.583397418	3.884948626	4.075337914	2.557596383
RPL7A	3.546837953	2.832611195	3.659921742	2.68012774	3.061182014	0	0	2.185927017	0	3.877816828	2.215930159	0	2.26546235	2.288222029	3.312549264	3.362288598	2.36404808	2.380799301	0	0	0	2.563105189	2.613169765	3.360945075	2.576472578	3.587659933	3.109653472	3.197993946	3.572403954	3.449178711	2.660523097	1.849880065	2.512152485	3.430316979	2.642360042	3.344971984	2.663829022	2.056253846	3.073552052	3.750033144	2.107231004	3.485709153	2.890749615	2.916825284	3.572403954	3.304933116	2.354502597	4.538951241	3.211227604
HIST2H2AA3	0	1.434597099	0	0	0	2.816062343	3.17610728	0	0	0	3.734083988	2.235081691	0	2.288222029	0	0	2.36404808	2.380799301	0	0	3.164450767	2.563105189	0	0	0	0	0	0	1.672461446	0	0	0	0	0	0	0	0	0	0	0	0	0	0	2.276370344	0	0	0	0	0
RPS4Y1	1.938404997	1.434597099	1.857598523	0	0	0	0	0	0	0	0	2.235081691	0	0	2.284252284	0	0	0	0	0	2.512673271	0	0	0	0	0	0	0	0	0	0	0	0	0	0	0	0	0	0	0	0	0	0	0	0	0	0	0	0
PRDX2	0	0	0	0	3.061182014	2.181034166	0	0	0	0	0	0	0	0	0	0	0	0	0	0	0	0	0	0	0	1.507391563	0	0	0	0	0	0	0	1.942660061	0	2.059231855	0	0	0	0	0	0	0	0	0	0	0	0	0
RPL37A	3.358837727	4.070105823	3.510050978	3.731959766	3.337086931	2.181034166	3.17610728	3.701165441	0	4.029006563	3.239062846	2.235081691	0	3.595381184	3.987316971	3.362288598	3.009034542	3.415778166	3.72337847	0	3.836253091	0	2.613169765	2.701911789	3.840849316	4.047235761	3.858525849	3.197993946	3.968462206	4.257824066	3.596674205	3.324866367	3.835698589	3.215235015	3.514995779	3.889360479	3.996447595	3.065719878	3.349602601	3.572403954	3.614348983	3.485709153	3.773151823	2.916825284	3.968462206	3.583397418	3.666929146	3.85643199	3.211227604
AP000350.4	2.389933447	2.000926688	0	0	0	0	0	0	0	0	0	2.235081691	0	0	0	0	0	0	0	2.48197839	0	0	0	0	0	0	0	0	0	0	0	0	0	0	0	0	2.038042222	0	2.063420415	2.069443632	0	0	0	0	0	0	0	0	0
RPLP0P2	0	1.434597099	0	0	0	0	0	0	0	0	0	0	2.905323705	0	0	0	0	0	0	0	0	0	0	0	0	1.507391563	0	2.177904547	2.2670117	0	0	0	3.163907978	1.942660061	0	0	0	4.330509084	2.690951818	0	0	0	4.103036833	4.37790978	0	3.979558998	0	0	3.603165936
RPS29	4.254042307	4.173757321	4.008846372	3.731959766	3.553097032	3.478832214	3.67009276	2.82124723	3.501173653	5.067196497	3.239062846	2.873253338	3.292376655	2.929314219	5.226741798	4.189584398	4.074200836	4.856520597	0	4.201545489	3.555736713	3.608973963	2.613169765	3.360945075	3.10295618	3.843619967	3.257409979	3.346292671	3.119112839	4.478132991	3.814319721	1.849880065	2.890214364	4.365703154	3.842932282	4.419796095	3.865538592	3.341678431	2.690951818	3.080130666	2.107231004	3.20818598	3.951636106	3.582547216	4.652113201	2.917652497	3.884948626	4.254824377	3.603165936
MYH9	2.189440372	2.360274581	3.333690696	2.053287264	0	0	2.157687568	0	2.201502659	3.205154354	2.215930159	2.873253338	2.26546235	2.288222029	0	3.8591549	3.009034542	0	3.05409647	2.48197839	3.164450767	0	0	0	2.784290943	1.507391563	2.096514803	2.177904547	2.2670117	2.272848217	0	0	2.512152485	0	0	0	3.537412087	0	2.063420415	2.069443632	0	2.187330504	0	0	2.906957783	2.277155113	0	0	3.603165936
UHRF1	0	2.000926688	0	0	0	0	2.157687568	0	0	0	0	0	2.26546235	0	0	0	0	0	0	2.48197839	0	0	0	0	1.395667068	0	0	2.177904547	2.637325727	0	1.692784044	2.837742508	0	0	2.017985891	2.059231855	0	0	0	0	0	2.187330504	2.251649772	0	0	0	2.354502597	0	0
RPSA	3.546837953	3.82365827	3.119422949	3.062476241	3.881353953	0	0	2.82124723	2.201502659	3.877816828	2.215930159	2.873253338	3.788224504	0	3.808698433	2.330691488	2.36404808	3.026605036	0	2.48197839	0	2.563105189	0	0	3.623060243	3.485368368	4.178070152	4.021675667	3.789914017	3.974848589	3.31808888	2.837742508	4.054515543	3.215235015	4.287093911	3.889360479	4.215908209	3.735280946	4.02504482	3.750033144	4.388005833	3.485709153	4.103036833	4.261694461	2.2670117	2.917652497	3.387729272	3.85643199	2.557596383
SLC2A5	2.189440372	0	0	0	0	2.181034166	0	0	0	0	2.215930159	2.873253338	0	0	0	0	0	0	0	0	0	3.608973963	0	0	0	0	0	0	0	0	0	0	0	0	0	0	3.045793167	0	2.063420415	0	0	0	0	0	0	0	0	0	0
DDT	1.938404997	0	0	2.053287264	2.052103812	0	0	0	0	2.184525994	0	0	2.905323705	0	0	2.330691488	0	0	0	0	0	0	0	0	2.576472578	1.507391563	1.519267961	1.592066769	0	0	0	0	0	0	3.299261692	0	0	0	2.690951818	0	0	0	0	0	0	0	0	0	2.557596383
LAT2	1.092779823	1.434597099	0	0	0	0	0	0	2.201502659	0	0	2.873253338	0	0	0	0	0	2.380799301	3.05409647	0	0	0	2.613169765	2.701911789	0	0	2.096514803	0	1.672461446	2.272848217	1.692784044	2.461135817	2.512152485	0	3.023808017	2.059231855	3.045793167	0	0	2.069443632	0	2.187330504	2.251649772	2.276370344	2.906957783	2.917652497	2.354502597	0	0
EBF1	0	0	0	0	0	0	0	0	0	0	0	0	0	0	0	2.330691488	0	0	0	0	0	0	2.613169765	0	0	2.083169207	0	1.592066769	0	0	0	0	1.896978332	0	2.017985891	0	0	0	0	0	0	0	0	0	0	0	0	0	2.557596383
RPS10	3.127115246	2.624075173	3.510050978	3.731959766	2.678863107	0	0	2.185927017	2.837742508	2.81976274	0	0	2.905323705	0	2.925131913	0	0	3.026605036	0	0	0	0	0	0	3.773389224	2.712025885	3.386118768	0	3.119112839	2.272848217	2.660523097	3.324866367	3.163907978	3.430316979	2.642360042	0	3.714873769	2.683297373	0	2.069443632	2.737665122	0	0	2.276370344	2.906957783	0	0	2.531637081	3.211227604
NME1-NME2	0	0	0	0	0	0	0	2.185927017	0	0	0	0	0	0	0	0	0	0	0	0	0	0	0	0	1.956614671	0	1.519267961	1.592066769	2.2670117	2.272848217	0	0	0	0	2.017985891	0	0	2.056253846	2.063420415	0	0	2.187330504	2.251649772	2.916825284	0	2.277155113	0	0	0
ATP5F1D	0	0	0	0	0	0	0	0	0	0	0	0	0	0	0	0	0	0	0	0	0	0	0	2.701911789	1.395667068	0	1.519267961	1.592066769	0	0	0	1.849880065	0	0	2.642360042	2.059231855	0	0	2.063420415	3.080130666	0	0	0	0	0	0	2.354502597	0	0
PLXNB2	0	0	0	0	0	2.181034166	0	0	0	0	0	0	0	0	0	0	0	0	0	2.48197839	0	0	3.268977512	0	1.956614671	1.507391563	2.096514803	1.592066769	0	1.677751406	0	2.461135817	0	0	0	0	2.038042222	0	0	0	0	2.187330504	0	2.276370344	0	0	2.354502597	0	0
RANBP1	2.189440372	0	1.857598523	2.053287264	0	2.181034166	0	0	0	0	0	0	2.905323705	2.929314219	0	0	0	0	0	0	2.512673271	2.563105189	0	0	0	1.507391563	0	1.592066769	0	0	1.692784044	0	1.896978332	0	0	2.059231855	0	2.056253846	2.063420415	0	2.737665122	0	2.251649772	0	0	0	0	0	0
MCM5	1.60243486	0	0	0	0	2.181034166	0	0	0	0	0	0	0	0	0	0	0	0	0	0	0	2.563105189	0	0	1.395667068	1.507391563	0	0	0	0	0	0	0	2.940846161	0	0	0	0	0	0	0	0	0	0	0	0	0	0	0
FLT3	0	0	0	2.053287264	0	2.181034166	2.157687568	0	2.837742508	0	0	3.259700491	0	2.288222029	0	2.330691488	2.36404808	2.380799301	0	0	0	0	3.268977512	2.701911789	0	1.507391563	0	2.177904547	1.672461446	1.677751406	0	1.849880065	1.896978332	0	0	2.686478568	0	0	0	2.069443632	0	0	2.251649772	0	0	0	2.354502597	2.531637081	0
RAC1	0	1.434597099	0	0	0	2.181034166	0	0	0	0	0	2.235081691	0	2.288222029	0	0	3.009034542	0	0	0	0	0	0	0	1.395667068	0	0	1.592066769	0	0	0	0	0	1.942660061	2.017985891	2.059231855	2.038042222	0	0	0	0	0	0	0	0	2.277155113	0	0	0
ACTN4	1.938404997	2.000926688	0	2.053287264	0	0	2.791301223	0	0	2.184525994	2.215930159	0	2.26546235	0	0	0	0	0	0	0	0	0	0	2.701911789	1.956614671	0	0	2.177904547	0	0	2.28941673	0	0	0	2.642360042	0	0	2.056253846	0	0	0	0	0	0	0	0	0	2.531637081	0
ACTB	3.923236661	3.891193564	3.510050978	4.327151418	4.231822814	2.816062343	3.848159594	3.701165441	3.718266544	3.205154354	2.215930159	3.537736212	3.57072394	3.316807575	3.808698433	3.362288598	2.36404808	3.913376358	0	4.201545489	4.386579746	3.216957819	3.268977512	3.360945075	3.230857223	3.371408324	3.257409979	3.346292671	3.883167762	2.272848217	3.467051556	4.257989153	2.512152485	3.607227812	3.842932282	3.56103831	2.663829022	4.416423122	4.645282651	3.080130666	3.121320352	3.20818598	3.555736713	3.800114291	4.367606554	2.917652497	3.387729272	4.254824377	3.603165936
CYTH4	1.60243486	0	0	2.68012774	0	0	3.17610728	0	0	2.184525994	2.215930159	3.259700491	2.26546235	0	0	0	3.009034542	2.380799301	0	0	0	2.563105189	2.613169765	3.360945075	0	0	0	0	0	0	0	0	0	0	0	0	2.038042222	0	0	0	0	0	0	0	0	0	0	0	0
NME2	0	0	0	0	0	0	0	2.185927017	0	0	0	0	0	0	0	0	0	0	0	0	0	0	0	0	1.956614671	0	1.519267961	1.592066769	2.2670117	2.272848217	0	0	0	0	2.017985891	0	0	2.056253846	2.063420415	0	0	2.187330504	2.251649772	2.916825284	0	2.277155113	0	0	0
GYPC	2.389933447	1.434597099	1.857598523	2.053287264	0	0	2.157687568	2.185927017	0	0	0	0	2.26546235	0	0	0	3.009034542	0	0	3.132438446	0	2.563105189	0	0	1.395667068	0	0	1.592066769	1.672461446	1.677751406	0	0	0	0	0	0	2.038042222	0	0	0	0	0	0	0	0	0	0	0	0
TBCD	0	0	0	0	0	0	0	0	0	0	0	0	0	0	0	0	0	0	0	0	0	0	0	0	0	0	0	0	0	1.677751406	0	0	0	0	0	0	0	0	0	0	0	0	0	0	0	0	0	0	0
AC022400.6	0	0	1.857598523	0	0	0	0	0	2.201502659	0	0	0	0	0	0	0	0	0	0	0	0	0	0	0	0	0	0	0	0	0	0	0	0	0	0	0	0	0	0	0	0	0	0	0	0	0	0	0	0
RPL28	3.287401233	3.588437003	3.333690696	3.062476241	3.061182014	2.181034166	2.791301223	3.701165441	2.837742508	2.81976274	3.516896427	2.873253338	3.292376655	2.929314219	3.312549264	2.974003	2.36404808	0	0	2.48197839	3.164450767	2.563105189	3.268977512	2.701911789	3.10295618	2.921800033	3.386118768	3.475412514	3.687061193	2.272848217	2.660523097	3.651006171	3.378563555	3.430316979	2.017985891	4.020331293	3.865538592	2.683297373	2.690951818	3.572403954	3.397916476	2.822734206	2.890749615	2.276370344	2.906957783	3.979558998	3.387729272	2.531637081	2.557596383
RHOB	1.092779823	2.360274581	0	0	0	0	0	0	0	0	2.215930159	0	0	0	0	2.974003	0	2.380799301	0	0	2.512673271	0	0	0	0	0	0	0	0	0	0	0	0	0	0	0	0	0	0	0	2.107231004	0	0	0	0	0	0	0	0
LAPTM5	2.556864546	0	1.857598523	0	0	0	3.17610728	0	2.837742508	0	2.215930159	2.235081691	0	2.288222029	2.284252284	2.974003	3.009034542	0	0	0	0	2.563105189	0	3.360945075	2.313821845	1.507391563	1.519267961	1.592066769	0	0	0	0	0	1.942660061	0	2.686478568	2.038042222	0	0	0	3.121320352	3.702707456	0	0	2.2670117	0	0	0	0
NAP1L1	2.389933447	1.434597099	2.846361032	2.053287264	2.052103812	0	2.791301223	0	0	0	0	0	0	0	0	2.330691488	0	2.380799301	0	0	0	0	0	0	2.956263656	3.485368368	2.096514803	2.544878743	2.906957783	2.913112238	2.660523097	3.501173653	3.835698589	1.942660061	3.299261692	2.686478568	3.537412087	2.056253846	3.073552052	3.572403954	3.397916476	2.822734206	3.277529719	2.916825284	3.294041073	2.917652497	3.666929146	2.531637081	3.211227604
HDGF	2.556864546	2.832611195	0	2.68012774	3.061182014	2.816062343	2.791301223	0	0	0	0	0	0	0	0	2.974003	0	3.026605036	3.05409647	2.48197839	2.512673271	0	0	2.701911789	1.956614671	0	2.096514803	0	0	1.677751406	0	1.849880065	2.512152485	2.561448824	2.017985891	0	0	2.683297373	0	0	0	0	0	0	2.2670117	2.277155113	0	0	0
CLIP2	0	0	0	0	0	0	0	0	0	0	0	0	0	2.288222029	0	0	3.009034542	0	0	0	0	0	0	0	0	0	1.519267961	0	0	0	1.692784044	1.849880065	0	0	0	0	0	0	0	0	0	0	0	0	0	0	0	0	0
COX6B1	2.556864546	0	1.857598523	0	0	0	2.791301223	0	3.501173653	0	0	2.235081691	2.26546235	2.288222029	0	0	2.36404808	0	0	0	0	0	0	0	1.956614671	0	2.096514803	0	1.672461446	0	1.692784044	0	0	0	0	2.059231855	2.663829022	0	0	0	0	0	2.251649772	0	0	0	0	0	2.557596383
PTK2B	1.938404997	1.434597099	0	2.053287264	0	0	0	0	0	0	2.215930159	0	2.26546235	0	2.284252284	0	0	0	0	0	0	0	0	0	0	2.083169207	0	1.592066769	0	0	0	0	0	0	0	0	0	0	0	0	2.737665122	0	2.251649772	0	0	2.277155113	0	0	0
KMT2A	1.092779823	1.434597099	1.857598523	2.68012774	0	2.816062343	2.157687568	0	3.223495363	0	0	0	0	0	0	0	2.36404808	0	0	0	0	0	0	0	2.313821845	0	0	0	0	0	0	0	0	0	0	0	0	0	2.063420415	0	0	0	0	0	0	0	0	0	0
IFITM3	0	1.434597099	0	0	0	0	0	0	0	0	0	0	0	0	0	0	0	0	0	0	0	0	0	0	0	0	0	0	0	0	0	0	1.896978332	0	0	0	2.038042222	0	0	0	0	0	0	0	0	0	0	0	2.557596383
BLNK	1.092779823	0	0	0	0	0	0	0	0	0	0	0	2.26546235	0	0	2.330691488	0	0	0	0	0	0	0	0	0	0	1.519267961	0	0	1.677751406	0	0	0	0	0	0	0	0	0	0	0	0	2.251649772	2.276370344	0	0	0	0	0
CDK9	0	0	0	0	0	0	2.791301223	0	2.201502659	0	0	0	0	0	0	2.330691488	0	0	0	0	2.512673271	0	0	2.701911789	0	2.083169207	0	0	0	0	1.692784044	0	0	0	2.017985891	0	0	0	0	0	0	0	0	0	0	0	0	0	0
HOPX	1.60243486	1.434597099	2.469510201	0	0	0	2.157687568	0	2.837742508	0	0	2.235081691	0	0	0	0	0	0	0	0	0	0	0	0	0	0	0	0	0	0	0	0	0	0	0	0	0	0	0	0	0	0	0	0	0	0	0	0	0
LSP1	1.938404997	2.000926688	1.857598523	3.062476241	0	2.181034166	2.791301223	0	0	0	0	0	2.26546235	2.288222029	0	2.330691488	0	0	0	0	2.512673271	0	2.613169765	2.701911789	0	0	0	0	0	1.677751406	0	0	0	0	0	0	0	0	0	0	0	0	0	0	0	2.277155113	0	0	0
RPS6KA1	1.60243486	0	0	2.053287264	0	0	0	0	0	0	0	0	2.26546235	2.288222029	0	0	0	0	0	0	0	0	0	0	0	0	1.519267961	1.592066769	1.672461446	1.677751406	2.28941673	0	0	0	0	0	0	2.056253846	0	2.069443632	0	0	2.890749615	2.276370344	2.2670117	2.277155113	2.354502597	0	2.557596383
MAP2K3	0	0	0	0	0	0	0	0	0	2.184525994	0	0	0	2.288222029	2.284252284	0	0	0	0	0	0	2.563105189	0	2.701911789	0	0	0	0	0	0	0	0	0	0	0	0	0	0	0	0	0	0	0	0	0	0	0	0	0
PPP1R14B	0	0	0	0	0	0	0	0	3.223495363	0	3.239062846	0	0	0	0	0	0	0	0	0	2.512673271	0	0	0	2.313821845	1.507391563	2.726251383	1.592066769	0	1.677751406	1.692784044	0	0	1.942660061	2.642360042	0	0	0	0	0	0	0	0	0	0	2.277155113	2.999015724	0	2.557596383
BCR	1.938404997	1.434597099	0	2.053287264	0	2.181034166	0	0	3.223495363	0	2.215930159	2.235081691	0	0	0	0	0	0	0	0	2.512673271	0	2.613169765	0	0	0	0	1.592066769	0	0	0	0	0	1.942660061	0	2.059231855	2.038042222	0	0	0	0	2.187330504	0	2.276370344	0	0	0	0	0
CABIN1	1.60243486	0	0	0	2.678863107	0	0	0	2.201502659	0	0	0	0	0	0	0	2.36404808	0	0	0	0	0	0	0	0	0	0	0	0	0	3.31808888	0	0	1.942660061	2.017985891	0	0	0	0	0	0	2.822734206	0	0	0	0	0	0	0
SMDT1	1.092779823	0	0	0	0	2.181034166	0	0	0	0	0	0	0	0	0	0	0	0	0	0	0	0	0	0	0	0	0	0	0	0	0	0	1.896978332	0	0	2.686478568	0	0	0	0	0	0	0	0	0	0	0	0	0
PPP2R5C	1.60243486	0	0	0	0	0	0	2.185927017	0	0	0	0	0	2.288222029	0	0	2.36404808	0	0	0	2.512673271	0	0	0	2.576472578	0	0	2.177904547	1.672461446	2.913112238	2.28941673	0	1.896978332	0	3.023808017	0	0	0	0	0	2.107231004	2.187330504	0	0	2.906957783	3.304933116	2.354502597	2.531637081	0
RPL27	1.938404997	3.005074492	3.659921742	3.33839648	3.553097032	0	2.157687568	3.701165441	3.223495363	2.184525994	0	0	0	0	2.925131913	0	2.36404808	2.380799301	3.443714908	0	0	0	3.661679751	0	3.96348275	3.09510831	3.998809518	3.589750839	3.294041073	3.974848589	3.31808888	1.849880065	3.378563555	3.215235015	3.514995779	3.344971984	3.045793167	2.056253846	3.073552052	3.572403954	3.614348983	3.20818598	3.555736713	2.916825284	3.572403954	2.917652497	3.666929146	3.85643199	2.557596383
RPS13	3.127115246	3.588437003	3.333690696	0	3.061182014	2.816062343	2.157687568	2.185927017	2.201502659	3.482646525	2.215930159	0	3.292376655	2.929314219	2.925131913	0	3.009034542	2.380799301	2.407036104	2.48197839	3.164450767	2.563105189	2.613169765	3.360945075	3.446064646	3.765360331	3.780239854	3.023808017	2.906957783	3.796276423	2.660523097	3.501173653	3.163907978	3.215235015	2.017985891	3.344971984	4.215908209	0	2.690951818	2.069443632	3.121320352	2.187330504	2.890749615	3.304090717	3.294041073	3.304933116	2.354502597	3.575772966	0
SH3KBP1	1.092779823	1.434597099	1.857598523	0	0	0	0	2.185927017	0	0	0	2.235081691	0	2.288222029	0	2.330691488	0	0	0	0	2.512673271	2.563105189	0	3.360945075	1.395667068	0	0	1.592066769	0	0	0	1.849880065	0	0	0	0	0	0	0	0	0	0	0	0	0	0	0	0	0
SUN2	2.824969352	2.000926688	2.469510201	0	0	0	0	0	3.896533891	0	2.853008433	3.755046969	0	0	2.284252284	0	3.009034542	0	3.05409647	2.48197839	0	2.563105189	2.613169765	2.701911789	0	0	0	0	0	0	0	0	0	1.942660061	0	0	0	0	0	2.069443632	0	0	0	0	0	0	0	0	0
MPST	0	0	0	0	0	0	0	0	0	0	0	0	2.26546235	0	0	0	0	0	0	0	0	0	0	0	0	0	1.519267961	0	0	0	0	0	0	0	0	0	0	0	0	0	0	0	0	0	0	0	0	0	0
JUP	1.60243486	0	0	2.68012774	0	0	0	0	0	0	0	2.873253338	0	0	0	2.330691488	0	2.380799301	2.407036104	0	0	0	0	0	0	0	0	0	0	0	0	0	0	0	0	0	0	0	0	2.069443632	0	0	0	0	0	0	0	0	0
SNRPD3	2.189440372	1.434597099	0	0	0	0	0	0	0	0	0	0	0	0	0	0	0	0	0	0	0	3.216957819	0	3.754775277	1.395667068	0	0	0	1.672461446	1.677751406	0	0	0	0	3.023808017	0	0	0	0	0	0	0	0	0	0	0	0	2.531637081	2.557596383
LIMS1	1.092779823	0	0	0	0	0	0	0	0	0	3.239062846	0	0	0	0	0	0	0	0	0	0	0	0	0	0	2.083169207	0	1.592066769	0	0	0	1.849880065	0	0	0	0	0	0	0	0	0	2.187330504	0	0	0	0	0	0	0
RPS5	2.556864546	2.832611195	3.790231134	3.33839648	3.061182014	0	2.157687568	2.185927017	0	3.69962592	2.215930159	0	2.26546235	3.316807575	2.284252284	2.974003	0	3.026605036	0	3.132438446	0	0	0	2.701911789	2.956263656	2.712025885	2.726251383	2.812745133	3.119112839	2.272848217	2.930572717	2.461135817	3.555186171	1.942660061	2.642360042	2.059231855	2.038042222	3.065719878	3.565701739	3.080130666	3.121320352	2.187330504	2.890749615	2.916825284	2.906957783	2.917652497	3.387729272	2.531637081	3.211227604
ZYX	2.556864546	0	0	0	0	0	0	0	0	0	2.215930159	2.235081691	0	2.288222029	0	0	0	0	0	2.48197839	2.512673271	0	0	0	0	0	1.519267961	0	0	0	0	0	0	0	2.642360042	0	0	0	0	0	0	0	0	0	0	0	0	0	0
VPS51	1.60243486	0	0	0	0	0	0	0	0	0	0	0	0	0	0	0	0	0	0	0	0	0	2.613169765	0	1.395667068	0	2.460156041	1.592066769	1.672461446	0	0	1.849880065	0	1.942660061	0	0	0	2.683297373	0	0	2.107231004	0	0	0	0	2.277155113	0	2.531637081	0
MT2A	0	3.28029548	0	0	2.052103812	0	0	0	0	0	0	0	2.26546235	0	0	0	0	0	0	2.48197839	0	0	0	0	0	0	0	0	0	0	0	0	0	0	0	0	0	2.056253846	0	0	0	0	0	0	0	0	0	0	0
SEPTIN11	0	1.434597099	0	0	2.052103812	0	0	0	0	0	2.215930159	0	0	0	0	0	0	0	0	0	0	0	0	0	0	0	2.096514803	1.592066769	0	0	0	0	0	0	0	0	0	0	0	0	0	0	0	0	0	0	0	0	0
CORO1B	0	0	0	0	0	0	0	0	0	0	2.215930159	0	2.905323705	0	0	0	0	0	0	0	0	0	0	0	0	0	0	0	0	0	0	0	0	0	0	0	0	0	2.063420415	2.069443632	0	0	0	0	0	0	0	0	0
MPG	1.60243486	1.434597099	0	0	0	0	0	0	0	2.184525994	0	0	0	0	0	0	0	0	0	2.48197839	0	0	0	0	1.395667068	0	0	0	0	0	1.692784044	0	0	1.942660061	0	0	0	0	0	0	0	0	0	0	2.2670117	2.277155113	0	0	0
MYCBP2	1.60243486	0	0	0	0	0	3.67009276	0	0	0	0	2.235081691	0	0	0	0	2.36404808	2.380799301	0	2.48197839	0	2.563105189	2.613169765	0	0	0	0	1.592066769	0	0	0	0	0	1.942660061	0	0	2.038042222	0	0	0	0	0	0	0	0	0	0	0	0
RPL23	2.936140524	2.000926688	3.510050978	2.053287264	3.337086931	2.181034166	3.17610728	0	0	3.69962592	2.853008433	2.235081691	0	2.929314219	3.808698433	2.974003	3.397916476	3.026605036	3.72337847	0	0	0	2.613169765	0	3.344239076	3.09510831	2.936215621	2.177904547	2.2670117	3.125335084	3.142985607	2.837742508	1.896978332	3.607227812	2.017985891	0	3.537412087	2.056253846	3.073552052	2.697382196	2.737665122	4.163421818	2.251649772	2.276370344	2.906957783	0	3.387729272	3.85643199	0
PIK3AP1	0	0	0	0	2.052103812	0	0	0	0	0	0	0	0	0	0	0	0	0	0	0	2.512673271	0	3.268977512	0	1.956614671	1.507391563	0	2.177904547	2.906957783	0	1.692784044	1.849880065	2.512152485	1.942660061	0	0	2.663829022	0	0	2.069443632	3.121320352	0	2.251649772	0	2.2670117	0	2.354502597	2.531637081	3.211227604
PROM1	2.189440372	0	0	2.053287264	0	0	2.157687568	0	0	0	0	2.235081691	3.292376655	0	0	0	2.36404808	0	0	0	0	2.563105189	2.613169765	0	1.956614671	2.083169207	0	2.177904547	0	0	0	0	1.896978332	0	2.017985891	0	2.038042222	0	2.063420415	2.069443632	2.107231004	2.187330504	2.251649772	0	2.2670117	0	2.999015724	0	0
RPL5	3.036179892	2.624075173	3.510050978	0	2.052103812	2.181034166	2.791301223	3.701165441	0	3.205154354	2.215930159	2.873253338	0	3.316807575	3.312549264	2.974003	0	2.380799301	2.407036104	0	2.512673271	0	3.268977512	0	2.784290943	3.765360331	3.109653472	2.177904547	2.637325727	3.578730731	2.660523097	1.849880065	3.163907978	3.215235015	3.299261692	2.686478568	3.714873769	2.683297373	3.565701739	3.356257925	3.792171358	3.485709153	3.277529719	3.304090717	3.572403954	3.583397418	4.347216581	3.575772966	2.557596383
CCDC85B	0	0	0	0	0	0	0	0	0	0	0	0	2.26546235	0	0	0	0	0	0	2.48197839	0	0	0	0	0	0	2.936215621	1.592066769	0	1.677751406	0	0	0	0	2.017985891	2.686478568	0	2.056253846	0	0	0	0	0	2.276370344	2.2670117	2.277155113	2.354502597	0	3.211227604
MT1X	0	1.434597099	0	0	2.678863107	0	0	0	0	0	0	0	0	0	0	0	0	0	0	0	0	0	0	0	0	0	0	0	0	0	0	0	0	0	0	0	0	0	0	0	0	0	0	0	0	0	0	0	0
TLE5	1.60243486	2.000926688	2.846361032	0	2.052103812	0	2.157687568	2.185927017	0	0	2.215930159	2.235081691	0	0	2.925131913	0	0	2.380799301	0	2.48197839	2.512673271	0	0	0	1.956614671	0	0	1.592066769	0	1.677751406	0	1.849880065	0	1.942660061	2.017985891	0	0	0	3.073552052	2.069443632	0	3.20818598	0	0	2.906957783	0	0	2.531637081	0
SMARCB1	0	0	0	0	0	2.181034166	0	0	0	0	0	0	0	0	0	0	2.36404808	0	0	0	0	2.563105189	0	0	0	0	0	0	0	1.677751406	1.692784044	0	0	1.942660061	0	0	0	0	0	0	0	0	0	0	0	2.277155113	0	0	0
FERMT3	1.60243486	0	0	2.053287264	0	0	2.157687568	0	0	0	2.215930159	0	2.26546235	0	0	0	0	2.380799301	2.407036104	0	0	2.563105189	0	0	0	0	0	0	0	0	0	0	1.896978332	1.942660061	0	0	0	0	0	0	0	0	0	0	0	0	2.354502597	0	0
KIAA0930	2.389933447	2.000926688	0	0	0	0	0	0	0	0	0	0	2.26546235	0	0	0	0	0	0	0	0	0	0	0	0	0	0	0	0	0	0	0	0	0	0	0	0	0	0	0	0	0	0	0	0	0	2.354502597	0	0
TRABD	1.938404997	2.000926688	0	0	0	0	0	0	2.201502659	0	0	0	2.905323705	0	0	2.330691488	0	0	0	0	2.512673271	2.563105189	0	0	1.395667068	1.507391563	1.519267961	2.544878743	0	0	1.692784044	0	2.512152485	1.942660061	2.017985891	0	0	0	2.063420415	2.069443632	2.107231004	0	0	0	2.2670117	0	0	0	2.557596383
FOXN3	1.60243486	0	0	2.053287264	2.052103812	0	0	0	0	0	2.215930159	0	0	0	0	0	0	0	0	0	0	2.563105189	2.613169765	0	0	0	0	0	0	0	0	2.461135817	0	0	0	0	0	0	0	0	0	0	0	0	0	0	0	0	0
ZFP36L1	1.092779823	0	0	0	2.678863107	0	0	3.206668921	0	0	2.215930159	0	0	0	0	0	0	0	0	0	0	0	0	2.701911789	0	0	0	0	1.672461446	2.272848217	0	3.324866367	0	0	0	2.686478568	2.663829022	3.341678431	0	0	2.737665122	2.822734206	0	0	0	0	0	0	0
ETS2	1.938404997	2.000926688	0	0	0	2.181034166	0	0	2.201502659	0	2.215930159	0	0	0	0	0	3.009034542	0	0	0	0	0	0	0	1.395667068	0	1.519267961	0	0	1.677751406	0	0	0	0	0	2.059231855	2.038042222	0	0	0	0	0	0	0	2.2670117	2.277155113	0	0	0
PFKL	1.092779823	2.360274581	0	2.053287264	0	3.201378786	0	0	2.201502659	0	0	0	3.292376655	0	2.284252284	0	0	0	0	0	0	0	3.268977512	2.701911789	0	2.083169207	1.519267961	2.177904547	2.2670117	0	1.692784044	0	1.896978332	0	0	2.059231855	0	2.056253846	0	0	0	0	2.251649772	0	0	0	2.999015724	2.531637081	0
HTRA3	0	0	0	0	0	0	0	0	0	0	2.215930159	0	0	0	0	0	0	0	0	0	0	0	0	0	2.576472578	0	1.519267961	2.177904547	2.906957783	1.677751406	1.692784044	0	0	0	3.514995779	0	2.038042222	0	2.690951818	2.697382196	0	0	2.251649772	0	2.906957783	3.304933116	0	2.531637081	2.557596383
SMARCD2	0	0	0	2.053287264	0	2.181034166	0	0	0	0	3.239062846	0	0	2.288222029	0	0	0	0	0	0	0	0	0	0	1.956614671	0	0	1.592066769	1.672461446	2.272848217	0	0	2.512152485	0	0	2.059231855	0	0	2.690951818	2.069443632	0	0	0	0	2.2670117	0	0	3.184207696	0
RPS16	2.556864546	3.005074492	3.119422949	0	3.730634527	2.816062343	0	2.82124723	2.201502659	2.81976274	0	0	2.905323705	0	2.925131913	2.330691488	3.397916476	0	2.407036104	4.022213941	3.555736713	2.563105189	0	0	3.904044726	2.083169207	4.062201291	2.812745133	3.119112839	3.889543224	3.142985607	2.837742508	3.378563555	3.215235015	2.642360042	4.136118224	3.321514348	3.341678431	3.565701739	3.080130666	2.107231004	4.032109995	2.890749615	3.582547216	0	0	2.999015724	3.575772966	3.211227604
HLA-DMA	1.092779823	1.434597099	0	2.68012774	0	3.201378786	0	0	0	0	0	2.873253338	0	0	0	2.330691488	0	2.380799301	0	0	0	2.563105189	0	0	1.395667068	0	0	0	0	0	0	0	0	0	0	0	2.038042222	0	0	0	0	0	0	0	0	0	0	0	0
RBX1	1.092779823	2.000926688	0	2.053287264	0	0	0	2.82124723	0	0	0	2.873253338	2.26546235	0	0	2.330691488	0	0	0	0	0	3.216957819	2.613169765	0	0	1.507391563	0	1.592066769	0	0	0	0	0	0	0	0	0	0	0	2.069443632	0	0	0	0	0	0	0	2.531637081	0
MYADM	0	0	0	0	2.052103812	0	0	2.185927017	0	0	0	0	0	0	0	0	0	0	0	0	0	0	0	0	0	0	0	0	0	1.677751406	0	0	1.896978332	0	0	0	0	2.056253846	0	0	0	0	0	0	0	0	0	0	0
AFF1	0	0	0	2.053287264	2.052103812	0	2.791301223	2.185927017	2.201502659	0	0	0	0	0	2.284252284	0	0	0	0	0	2.512673271	0	0	0	0	0	0	0	0	0	0	0	1.896978332	0	0	0	0	0	0	0	0	0	0	0	0	0	0	0	0
S100A4	1.938404997	0	2.846361032	0	3.061182014	0	0	3.206668921	0	0	0	2.873253338	0	3.316807575	0	0	0	0	0	2.48197839	0	0	0	0	0	0	0	0	0	0	0	2.461135817	0	2.561448824	0	0	0	0	0	0	0	0	2.251649772	0	0	0	0	0	0
IGLL1	0	0	0	0	0	0	0	2.185927017	0	0	0	0	0	0	0	0	0	0	0	0	0	0	0	0	0	0	0	0	0	0	0	0	0	0	2.017985891	0	0	0	0	0	0	3.880911099	0	0	0	0	0	0	0
PEBP1	0	0	0	0	0	0	2.157687568	2.185927017	0	0	0	2.235081691	0	2.288222029	0	0	0	0	0	0	0	0	2.613169765	0	2.576472578	1.507391563	1.519267961	0	0	0	1.692784044	1.849880065	1.896978332	0	0	0	0	0	0	0	2.107231004	2.187330504	0	0	0	0	0	0	0
GDI2	1.092779823	1.434597099	0	0	0	0	0	0	2.201502659	0	0	0	2.26546235	0	0	3.362288598	0	0	0	0	0	2.563105189	0	0	1.395667068	1.507391563	2.096514803	2.177904547	2.2670117	0	0	0	0	1.942660061	0	0	0	0	0	0	0	0	0	0	2.2670117	0	0	0	0
NDUFS3	0	0	1.857598523	0	0	0	0	0	2.201502659	0	0	0	0	0	0	0	0	0	0	2.48197839	0	0	0	0	0	0	0	0	0	0	0	1.849880065	1.896978332	0	0	0	0	0	0	0	0	0	0	2.276370344	0	2.277155113	2.354502597	0	0
ACTG1	4.134512894	3.673142265	1.857598523	3.33839648	0	0	4.130497679	0	2.837742508	2.184525994	3.912415085	3.537736212	3.292376655	3.316807575	2.284252284	2.974003	3.397916476	2.380799301	2.407036104	4.022213941	2.512673271	3.216957819	0	2.701911789	2.784290943	3.09510831	2.936215621	3.346292671	2.906957783	3.125335084	3.467051556	1.849880065	3.555186171	3.430316979	3.023808017	3.889360479	2.663829022	2.683297373	3.89406198	3.900818601	2.737665122	3.702707456	3.773151823	2.276370344	3.968462206	4.378773317	2.354502597	3.575772966	3.211227604
SNHG29	1.092779823	0	0	0	2.678863107	0	0	3.484176593	0	0	0	0	0	2.288222029	0	0	0	0	0	0	0	0	0	2.701911789	2.313821845	3.09510831	3.109653472	2.544878743	0	1.677751406	3.31808888	2.461135817	2.512152485	2.940846161	0	3.344971984	3.321514348	3.065719878	3.349602601	3.080130666	2.107231004	2.187330504	0	3.582547216	3.968462206	2.917652497	0	3.85643199	0
IPO7	0	0	0	0	0	0	0	0	0	0	0	0	0	0	0	0	0	0	0	0	0	0	0	0	0	1.507391563	0	0	0	0	0	0	0	0	0	0	0	2.056253846	0	0	0	0	0	0	0	0	0	0	0
QARS	0	2.000926688	0	0	0	0	0	3.206668921	0	0	0	0	2.26546235	0	0	0	0	0	0	0	0	0	0	0	1.395667068	0	0	0	1.672461446	1.677751406	2.28941673	0	0	0	0	0	2.663829022	0	0	0	0	0	0	0	0	0	0	0	0
SNX2	0	0	0	0	0	0	0	0	0	0	0	0	0	0	0	0	0	0	0	0	0	0	0	0	0	0	0	0	0	0	0	0	0	0	0	2.059231855	0	0	0	0	0	0	0	0	0	0	0	0	0
AURKAIP1	1.092779823	1.434597099	0	0	0	0	0	0	0	0	0	0	0	2.288222029	0	0	0	0	0	0	0	0	0	0	0	0	0	0	0	0	1.692784044	0	0	0	2.017985891	0	0	0	2.063420415	0	2.107231004	0	0	0	0	0	0	0	0
YBX1	1.938404997	0	0	2.053287264	3.337086931	0	0	2.82124723	0	2.184525994	0	0	0	0	0	0	0	0	2.407036104	0	0	0	0	0	0	1.507391563	1.519267961	0	1.672461446	0	2.28941673	1.849880065	1.896978332	2.940846161	2.642360042	0	0	0	0	0	0	3.20818598	0	0	0	0	0	0	2.557596383
GRK2	1.60243486	2.624075173	0	3.062476241	0	0	0	0	0	0	2.215930159	0	2.905323705	2.929314219	0	0	2.36404808	0	0	2.48197839	0	0	2.613169765	0	1.395667068	0	0	2.812745133	0	2.643370423	2.28941673	1.849880065	0	0	2.642360042	3.068975107	0	0	2.690951818	2.697382196	2.107231004	2.187330504	0	0	2.2670117	2.277155113	0	2.531637081	0
PLXND1	1.092779823	1.434597099	0	0	0	0	0	0	0	0	0	0	0	0	0	0	0	0	0	0	0	0	0	0	0	0	0	0	0	0	0	0	0	0	0	0	0	0	0	0	0	0	0	0	0	0	0	0	0
MED13L	0	2.624075173	0	0	0	0	0	0	0	0	2.215930159	2.873253338	0	2.929314219	0	2.330691488	2.36404808	0	0	0	0	2.563105189	0	0	2.576472578	0	2.096514803	2.544878743	0	0	2.660523097	2.837742508	1.896978332	0	3.514995779	0	0	0	0	0	0	0	0	0	0	2.917652497	0	2.531637081	0
CD44	1.938404997	1.434597099	0	0	0	2.181034166	0	0	0	0	0	2.235081691	0	0	2.925131913	0	2.36404808	0	0	3.132438446	0	0	0	0	1.395667068	1.507391563	1.519267961	3.475412514	2.637325727	0	1.692784044	2.461135817	3.555186171	3.215235015	3.023808017	2.059231855	0	0	0	0	2.107231004	2.187330504	2.890749615	3.304090717	3.294041073	0	0	2.531637081	0
HLA-DRB1	2.824969352	1.434597099	0	2.68012774	0	2.181034166	2.791301223	2.185927017	0	0	0	3.259700491	2.26546235	2.288222029	0	2.330691488	2.36404808	0	2.407036104	0	0	0	0	0	0	0	0	0	0	0	0	0	0	0	0	0	0	0	0	0	2.107231004	2.187330504	2.890749615	2.916825284	0	0	0	0	0
NCF4	1.60243486	0	0	0	0	0	2.791301223	0	0	0	0	0	0	0	0	0	0	0	0	0	0	0	0	0	0	0	0	0	0	0	0	0	1.896978332	0	0	0	0	0	0	2.069443632	2.107231004	0	0	0	0	0	0	0	0
RCSD1	0	0	0	0	0	0	0	0	2.837742508	0	0	0	0	0	2.284252284	2.330691488	0	0	0	0	0	0	4.162176485	0	1.395667068	1.507391563	0	1.592066769	2.637325727	1.677751406	2.660523097	2.461135817	0	2.940846161	2.017985891	2.059231855	2.038042222	0	0	3.080130666	0	2.822734206	0	0	0	3.583397418	0	0	0
HNRNPM	2.936140524	0	0	0	0	2.181034166	0	2.185927017	0	0	0	0	0	0	0	0	0	0	0	0	0	0	2.613169765	2.701911789	2.576472578	1.507391563	2.096514803	0	1.672461446	0	0	2.461135817	0	0	2.642360042	2.059231855	2.038042222	2.056253846	0	0	0	2.187330504	0	0	0	2.277155113	0	0	0
PTPRCAP	0	0	0	0	0	0	0	0	0	0	2.215930159	0	0	0	0	0	0	0	0	0	0	0	0	0	0	0	0	0	0	0	0	0	0	0	0	0	0	0	2.063420415	2.069443632	0	0	0	0	0	0	0	0	0
RPS6KA4	0	1.434597099	0	0	0	0	0	0	0	0	0	0	0	0	0	0	0	0	0	0	0	0	0	0	0	0	0	0	0	0	0	0	0	0	2.017985891	0	0	0	0	0	0	0	0	0	0	0	0	0	0
LRMP	0	0	0	0	0	0	2.157687568	0	0	2.184525994	0	2.873253338	0	0	0	0	0	2.380799301	0	0	0	0	0	0	0	0	1.519267961	2.177904547	1.672461446	2.272848217	1.692784044	0	0	0	0	0	0	0	0	0	0	2.187330504	2.251649772	0	0	0	0	0	2.557596383
SLC25A6	1.938404997	0	0	0	0	0	0	2.185927017	2.201502659	0	0	0	2.26546235	0	0	0	0	0	0	0	0	0	0	0	2.576472578	2.446236459	2.726251383	1.592066769	2.2670117	1.677751406	0	0	2.512152485	2.561448824	0	2.059231855	0	0	2.063420415	2.069443632	2.107231004	2.187330504	2.251649772	2.276370344	0	2.277155113	2.354502597	2.531637081	2.557596383
RPL13AP7	0	0	0	0	0	0	0	0	0	0	0	0	0	0	0	0	0	0	0	0	0	0	2.613169765	0	0	0	1.519267961	0	0	2.272848217	0	0	0	0	2.017985891	0	0	0	0	0	0	0	0	0	0	0	0	0	0
SMARCC1	1.938404997	0	0	0	0	0	0	0	0	0	2.215930159	0	0	0	0	0	0	0	0	0	0	0	3.268977512	0	0	0	0	1.592066769	1.672461446	0	0	0	1.896978332	1.942660061	0	0	0	0	0	2.069443632	0	0	2.251649772	0	0	0	0	0	0
HIF1A	1.60243486	1.434597099	1.857598523	0	0	0	0	2.185927017	2.201502659	0	2.853008433	0	0	2.929314219	0	0	0	0	0	2.48197839	2.512673271	0	0	2.701911789	0	0	0	0	0	1.677751406	0	0	0	0	0	0	0	0	0	0	0	0	0	0	0	0	0	0	0
WASF2	1.60243486	0	0	0	0	0	2.157687568	0	2.837742508	0	0	2.235081691	0	0	0	0	3.397916476	2.380799301	0	2.48197839	2.512673271	0	0	0	1.395667068	0	0	0	0	0	2.28941673	0	0	0	0	0	0	0	0	2.069443632	0	2.187330504	0	0	0	0	0	0	2.557596383
MIDN	0	0	0	0	0	0	0	0	0	0	0	0	0	2.288222029	0	0	0	2.380799301	0	0	0	0	0	0	0	1.507391563	1.519267961	0	0	0	2.28941673	1.849880065	0	0	2.017985891	0	2.038042222	0	0	0	0	0	0	2.276370344	0	0	0	0	0
MRPL4	1.092779823	0	0	0	0	0	0	0	0	0	0	0	0	0	0	0	0	0	0	0	0	0	0	0	1.395667068	1.507391563	0	0	0	0	0	0	0	0	2.017985891	2.059231855	0	2.056253846	2.063420415	0	0	0	2.251649772	0	0	0	0	0	0
HIST1H4C	0	0	0	0	0	0	0	0	0	0	2.215930159	0	0	0	0	0	0	0	0	0	0	0	0	0	0	0	0	2.544878743	0	0	0	0	0	0	0	0	0	2.056253846	0	0	0	0	0	0	0	0	0	0	0
RPL7L1	0	0	0	0	0	0	0	0	0	0	2.215930159	0	0	0	0	0	0	0	0	2.48197839	0	0	0	0	0	0	0	0	1.672461446	0	2.660523097	0	0	0	2.017985891	0	2.038042222	0	0	0	0	0	0	2.276370344	0	0	0	0	2.557596383
PAX5	0	0	0	0	0	2.816062343	0	0	0	0	2.215930159	0	0	0	0	0	0	0	2.407036104	0	0	0	0	0	2.576472578	0	0	0	2.2670117	2.272848217	1.692784044	2.461135817	1.896978332	0	3.023808017	0	2.038042222	2.056253846	0	0	0	2.187330504	2.890749615	2.276370344	0	0	2.354502597	0	0
BCAT1	1.60243486	0	0	0	0	0	0	0	0	0	0	0	0	0	0	0	0	0	0	0	0	0	0	0	0	1.507391563	0	0	0	1.677751406	0	0	0	0	0	2.059231855	0	0	0	0	0	0	0	0	0	0	0	0	0
TRIM28	1.092779823	0	1.857598523	0	0	0	0	2.185927017	2.201502659	0	0	0	0	0	0	0	2.36404808	0	0	0	0	0	0	0	0	0	2.096514803	1.592066769	0	2.643370423	1.692784044	1.849880065	2.512152485	0	0	3.068975107	0	2.056253846	3.349602601	2.069443632	0	0	2.251649772	0	0	2.917652497	2.999015724	0	0
PIK3CD	0	1.434597099	0	0	0	0	0	0	0	2.184525994	0	0	0	0	0	0	2.36404808	0	0	0	0	0	2.613169765	0	1.395667068	0	0	1.592066769	0	1.677751406	0	0	0	0	0	0	0	0	2.063420415	0	0	0	0	0	0	0	0	0	0
AKR7A2	0	0	0	0	0	0	0	0	0	0	0	0	0	0	0	0	0	0	0	0	0	0	0	0	0	0	0	2.177904547	0	0	0	0	0	0	0	0	0	0	0	0	0	0	0	2.276370344	0	0	0	0	0
BAZ1A	1.092779823	0	0	0	0	0	0	0	0	0	2.853008433	0	0	2.288222029	0	0	0	2.380799301	0	0	0	0	0	0	1.395667068	0	0	0	0	1.677751406	0	1.849880065	0	0	0	0	0	0	0	0	0	0	0	0	0	0	0	0	0
B3GNT2	1.092779823	0	1.857598523	0	0	0	0	0	0	0	0	2.235081691	0	0	0	0	2.36404808	0	0	0	0	0	0	3.360945075	0	0	0	1.592066769	0	0	2.28941673	0	1.896978332	0	0	0	0	0	0	0	0	0	0	0	0	0	0	0	0
CYB5R3	0	0	0	2.053287264	0	0	0	0	0	0	0	0	0	0	0	0	0	0	0	0	0	0	0	2.701911789	0	0	0	0	0	0	1.692784044	0	0	0	0	0	0	0	0	0	2.107231004	0	0	0	0	0	0	0	0
LMO2	0	0	0	0	2.052103812	0	0	0	2.201502659	0	0	2.235081691	0	0	0	0	2.36404808	0	0	0	0	0	0	0	0	0	0	1.592066769	2.637325727	0	0	0	0	0	0	2.059231855	0	2.056253846	0	2.697382196	0	0	0	0	2.2670117	0	2.354502597	0	2.557596383
MOB3A	0	0	0	0	0	0	0	0	0	0	0	0	0	0	0	0	0	0	0	0	0	0	0	0	0	0	0	0	0	0	0	1.849880065	0	0	2.642360042	0	0	0	0	0	0	0	0	0	2.2670117	0	2.354502597	0	2.557596383
EWSR1	1.938404997	1.434597099	0	2.053287264	2.052103812	2.181034166	3.17610728	0	0	0	2.215930159	3.259700491	2.905323705	0	2.284252284	2.330691488	0	2.380799301	3.443714908	2.48197839	2.512673271	0	0	0	0	0	1.519267961	1.592066769	1.672461446	0	0	0	0	0	0	0	2.663829022	2.056253846	0	0	0	0	2.251649772	0	0	0	2.354502597	0	0
KDM2A	1.60243486	2.000926688	0	0	0	2.181034166	0	0	0	0	0	0	0	2.288222029	0	0	0	0	0	0	0	0	0	0	0	0	0	0	0	0	0	0	0	0	0	0	0	0	0	0	0	0	0	0	0	0	0	0	0
PSMD13	1.092779823	0	0	0	0	0	0	0	0	0	0	2.235081691	0	0	0	0	0	0	0	0	0	0	0	0	0	0	1.519267961	0	0	0	0	1.849880065	0	0	0	0	0	0	0	0	0	0	0	2.276370344	0	0	0	0	0
NIBAN3	0	0	0	0	0	2.181034166	0	0	0	0	0	0	0	0	0	0	0	0	0	0	0	0	0	0	0	0	0	0	0	1.677751406	1.692784044	2.837742508	1.896978332	0	0	0	0	0	0	0	0	0	0	0	0	0	0	0	0
ENO1	3.210466257	1.434597099	0	0	0	0	2.157687568	2.82124723	2.837742508	3.205154354	2.215930159	0	2.26546235	2.929314219	3.312549264	0	0	0	2.407036104	3.523259747	0	0	0	0	1.395667068	2.712025885	2.460156041	0	2.2670117	2.272848217	2.930572717	2.837742508	0	0	0	3.068975107	2.038042222	0	2.063420415	2.069443632	2.737665122	0	0	0	2.906957783	0	0	2.531637081	2.557596383
SNHG7	1.60243486	0	0	0	2.052103812	0	0	0	0	0	0	0	0	0	0	0	0	0	0	2.48197839	0	0	0	3.754775277	0	0	0	1.592066769	1.672461446	0	0	0	0	0	0	0	0	0	0	0	0	0	0	0	0	0	0	0	0
GNB1	1.092779823	1.434597099	1.857598523	0	0	0	0	0	0	0	2.215930159	0	0	0	0	0	0	0	0	0	2.512673271	3.216957819	2.613169765	0	0	0	0	1.592066769	0	0	0	0	0	0	0	2.686478568	0	0	0	0	2.737665122	0	0	0	0	0	0	0	0
PLEKHO1	0	1.434597099	0	0	0	2.181034166	2.157687568	0	2.201502659	0	0	0	0	0	0	0	3.009034542	3.026605036	0	0	0	2.563105189	0	0	0	0	0	0	1.672461446	0	1.692784044	2.461135817	0	0	0	0	0	0	0	0	0	0	0	2.276370344	0	0	0	0	0
PPP1CA	1.60243486	1.434597099	0	0	0	0	0	0	2.837742508	0	2.215930159	0	0	0	0	2.330691488	0	0	0	0	0	0	0	0	1.395667068	0	0	1.592066769	0	1.677751406	0	0	0	0	0	0	0	0	0	2.697382196	0	0	0	2.916825284	0	0	0	0	0
TPI1	1.092779823	0	0	0	0	0	0	3.206668921	0	0	0	2.235081691	0	0	0	0	0	0	0	2.48197839	0	2.563105189	0	0	1.395667068	0	1.519267961	0	1.672461446	0	0	0	0	0	0	2.686478568	0	3.065719878	2.690951818	0	0	0	2.251649772	0	0	3.304933116	0	0	0
U2AF1	1.938404997	1.434597099	0	0	2.052103812	0	0	2.185927017	0	0	0	0	0	0	0	0	0	2.380799301	0	0	2.512673271	0	0	0	0	0	1.519267961	0	1.672461446	0	0	0	1.896978332	0	0	2.059231855	0	0	0	0	0	0	0	0	0	0	0	0	0
CRTAP	0	0	0	2.053287264	0	0	0	2.185927017	0	0	0	0	0	0	0	0	0	0	0	0	0	2.563105189	0	0	1.956614671	0	0	0	0	1.677751406	0	0	0	0	0	0	0	0	0	0	0	0	0	0	0	0	0	0	0
SEPTIN9	1.938404997	0	0	0	0	0	0	0	3.223495363	3.205154354	0	2.873253338	0	0	0	0	0	0	0	2.48197839	2.512673271	0	0	3.754775277	2.313821845	0	1.519267961	1.592066769	0	1.677751406	2.28941673	2.461135817	0	0	2.642360042	2.059231855	0	0	2.063420415	0	0	0	0	0	2.2670117	0	0	0	0
H1F0	0	0	0	0	2.678863107	2.816062343	2.791301223	2.185927017	2.201502659	0	3.239062846	2.235081691	0	0	0	0	3.009034542	2.380799301	0	0	2.512673271	2.563105189	2.613169765	0	0	0	0	0	0	0	0	2.461135817	1.896978332	0	0	0	2.038042222	0	0	2.069443632	0	0	0	0	0	0	0	0	0
AKR1A1	1.938404997	1.434597099	0	0	0	0	0	0	2.201502659	0	0	0	0	0	0	0	0	2.380799301	0	0	0	0	0	0	0	0	0	0	0	0	1.692784044	0	0	0	0	0	0	0	0	0	0	0	0	2.276370344	0	0	0	0	0
POLR1D	0	0	0	0	0	0	0	0	0	0	2.215930159	2.873253338	0	0	0	2.330691488	0	0	0	2.48197839	0	0	0	0	1.395667068	1.507391563	0	0	1.672461446	0	0	0	0	0	0	0	0	0	0	0	0	0	0	0	0	0	0	0	0
INPP5D	2.69987519	0	0	2.053287264	0	0	0	0	2.201502659	0	0	0	2.26546235	2.929314219	0	0	0	3.026605036	0	0	0	3.216957819	0	2.701911789	0	0	0	0	0	0	0	1.849880065	1.896978332	0	0	0	0	0	2.063420415	2.069443632	0	0	0	0	0	0	0	0	0
NUDC	0	0	0	0	0	2.181034166	0	0	0	0	0	0	0	0	0	0	0	0	0	0	0	0	0	0	1.395667068	0	0	0	0	1.677751406	1.692784044	0	0	1.942660061	2.017985891	0	2.038042222	0	0	2.069443632	0	0	0	0	0	0	0	0	0
GNA12	0	0	0	0	0	0	0	0	0	0	2.215930159	2.235081691	0	2.288222029	0	0	0	0	0	0	0	2.563105189	0	2.701911789	0	0	1.519267961	1.592066769	0	0	1.692784044	1.849880065	0	0	0	0	0	0	0	2.069443632	0	2.187330504	0	0	0	0	2.354502597	2.531637081	0
CSK	0	0	0	0	0	0	2.157687568	0	0	0	2.215930159	0	0	0	2.284252284	0	2.36404808	0	2.407036104	0	0	2.563105189	0	0	0	0	1.519267961	2.177904547	0	1.677751406	2.28941673	0	0	0	0	3.344971984	0	0	2.690951818	0	0	0	2.251649772	0	0	2.277155113	0	0	0
SERBP1	2.189440372	2.624075173	0	0	2.052103812	0	0	2.82124723	0	0	0	0	0	2.288222029	0	0	0	0	0	0	0	0	0	0	0	1.507391563	0	1.592066769	2.2670117	1.677751406	1.692784044	0	1.896978332	0	0	3.56103831	0	0	0	0	2.107231004	0	2.251649772	0	0	3.304933116	2.354502597	0	2.557596383
BRD2	1.092779823	0	0	0	0	0	0	0	0	0	0	0	0	0	0	0	2.36404808	0	2.407036104	0	0	0	0	0	0	1.507391563	0	0	0	1.677751406	0	0	2.512152485	0	0	0	0	0	0	0	0	0	0	0	0	0	0	0	0
ARPC4	1.60243486	0	1.857598523	2.053287264	0	0	0	0	0	0	0	0	0	0	0	0	3.397916476	2.380799301	0	0	0	0	0	0	1.956614671	0	1.519267961	0	0	0	0	0	0	1.942660061	0	2.059231855	0	0	0	0	0	0	0	0	2.2670117	0	0	0	0
EEF1B2	1.60243486	2.360274581	2.846361032	2.053287264	2.052103812	0	2.157687568	2.82124723	2.201502659	3.482646525	3.239062846	0	2.26546235	0	0	0	0	0	0	0	0	0	0	0	3.230857223	1.507391563	2.936215621	3.197993946	3.294041073	2.913112238	2.660523097	0	3.163907978	3.215235015	0	2.686478568	2.663829022	3.557721326	2.063420415	3.750033144	0	0	2.251649772	2.916825284	3.572403954	3.800969246	2.354502597	0	3.211227604
CCT8	0	0	0	0	2.052103812	0	0	0	0	0	0	0	0	0	0	0	0	0	0	0	0	0	0	0	0	0	0	0	0	2.643370423	0	0	0	0	0	2.059231855	2.038042222	2.683297373	0	0	0	2.187330504	0	0	0	0	0	0	2.557596383
RAB34	1.092779823	0	0	0	0	0	0	0	0	0	2.215930159	0	0	0	0	0	0	0	0	0	0	0	0	0	1.395667068	0	0	0	0	1.677751406	0	0	0	0	0	2.059231855	0	2.056253846	0	2.069443632	0	0	3.277529719	0	2.2670117	0	0	0	2.557596383
IGF2BP2	0	1.434597099	0	0	0	0	0	0	0	0	3.239062846	2.235081691	0	0	0	0	2.36404808	0	0	0	0	0	0	0	0	2.083169207	1.519267961	0	0	0	0	2.461135817	0	1.942660061	0	0	0	0	0	2.069443632	0	0	0	0	2.2670117	0	2.354502597	0	0
SNHG5	0	0	1.857598523	0	0	0	0	0	0	0	0	0	0	2.288222029	2.284252284	0	0	0	0	0	0	0	0	0	3.446064646	2.446236459	2.726251383	2.177904547	2.906957783	2.272848217	2.660523097	1.849880065	1.896978332	2.561448824	3.023808017	3.344971984	3.714873769	3.341678431	2.690951818	3.356257925	2.737665122	2.187330504	2.251649772	3.304090717	2.906957783	2.917652497	0	3.575772966	2.557596383
PDIA6	0	1.434597099	0	0	2.052103812	2.181034166	0	0	0	0	0	0	0	2.288222029	0	0	0	0	0	0	0	0	0	0	0	0	0	0	0	1.677751406	0	1.849880065	0	1.942660061	0	2.059231855	2.038042222	0	0	0	2.107231004	0	0	0	0	0	0	0	0
SYNGR1	0	0	0	0	2.678863107	2.181034166	0	0	0	0	0	0	2.905323705	0	0	0	0	0	0	0	2.512673271	0	0	0	1.395667068	2.083169207	0	0	0	1.677751406	0	0	0	0	2.017985891	2.686478568	2.038042222	0	0	0	0	0	0	2.276370344	0	0	0	0	0
PPP1R15A	0	2.624075173	0	0	0	0	0	2.82124723	2.201502659	0	2.215930159	0	0	2.288222029	0	0	0	0	0	2.48197839	0	0	0	3.754775277	0	0	0	0	0	0	0	0	1.896978332	0	2.017985891	2.059231855	0	2.056253846	2.063420415	0	2.107231004	2.187330504	2.890749615	0	2.2670117	0	2.354502597	0	2.557596383
MAP3K11	0	0	0	0	0	0	0	0	0	0	0	2.235081691	0	0	0	0	0	0	0	0	0	0	0	0	0	0	0	1.592066769	0	0	0	0	0	0	0	0	2.038042222	0	2.063420415	0	0	0	0	0	0	0	0	0	0
FBXW7	1.938404997	1.434597099	0	2.053287264	0	0	2.157687568	0	3.223495363	0	2.853008433	2.235081691	0	0	0	2.330691488	3.009034542	3.415778166	0	2.48197839	0	0	2.613169765	0	0	0	0	0	0	0	0	0	0	0	0	0	0	0	0	0	0	0	0	0	0	0	0	0	0
EIF3G	1.60243486	0	0	0	0	0	0	2.185927017	0	0	0	0	0	0	2.284252284	0	0	0	0	0	0	0	0	0	1.395667068	1.507391563	0	0	1.672461446	1.677751406	0	0	0	0	0	0	0	0	0	0	0	0	0	0	0	2.277155113	2.999015724	2.531637081	0
COMMD7	0	0	0	0	0	0	0	0	0	0	0	0	0	0	0	0	2.36404808	0	0	0	0	0	0	0	0	0	0	1.592066769	0	0	0	0	1.896978332	0	0	0	0	0	0	0	0	0	0	0	0	0	0	0	0
PRELID1	0	0	0	0	0	0	0	0	0	0	0	0	0	0	0	0	0	0	0	0	0	0	0	0	0	0	0	0	0	0	0	0	0	0	0	2.059231855	2.038042222	0	0	0	0	2.187330504	0	0	0	0	0	0	0
BAZ1B	1.092779823	0	0	0	0	0	0	0	0	0	2.215930159	0	0	0	0	0	0	0	0	0	2.512673271	0	0	0	0	0	0	0	0	0	1.692784044	0	0	0	0	0	0	0	0	0	0	2.187330504	0	0	0	0	0	0	0
AIP	0	0	0	0	0	2.181034166	0	0	0	0	0	0	0	0	0	0	0	0	0	0	0	0	0	0	0	1.507391563	0	0	0	0	0	0	1.896978332	2.561448824	0	0	0	2.056253846	2.063420415	0	0	0	0	0	0	0	0	0	0
UBE2E1	1.60243486	1.434597099	0	0	0	0	0	0	0	0	0	0	0	2.288222029	0	0	2.36404808	2.380799301	0	0	0	0	0	0	1.956614671	2.083169207	2.096514803	1.592066769	1.672461446	0	1.692784044	0	0	1.942660061	0	0	2.038042222	0	0	0	0	0	0	0	0	0	2.999015724	0	0
ARHGDIA	1.938404997	1.434597099	1.857598523	2.053287264	0	0	0	0	2.201502659	0	2.215930159	0	3.57072394	0	0	0	0	0	0	0	0	2.563105189	0	0	1.395667068	0	0	1.592066769	3.44287714	2.272848217	1.692784044	0	1.896978332	0	2.642360042	2.686478568	0	0	2.690951818	0	0	0	0	0	2.2670117	2.277155113	0	3.184207696	0
HNRNPUL1	1.938404997	0	2.469510201	0	0	0	0	2.82124723	0	0	2.215930159	0	0	2.288222029	2.284252284	0	0	0	0	0	0	0	0	0	0	2.083169207	0	2.177904547	1.672461446	0	0	0	2.512152485	0	0	0	0	0	0	0	0	0	3.277529719	2.276370344	2.2670117	2.277155113	0	0	0
UBE2L3	1.60243486	1.434597099	0	0	0	0	2.157687568	0	0	0	0	0	0	0	0	0	0	0	2.407036104	0	0	0	0	3.360945075	1.395667068	0	0	0	0	0	0	0	0	0	0	0	0	0	0	0	0	0	0	0	0	0	0	0	0
PPP1R18	1.938404997	2.360274581	1.857598523	0	0	0	3.17610728	0	0	0	0	2.873253338	0	0	0	2.330691488	0	0	0	0	2.512673271	0	2.613169765	0	2.313821845	0	0	2.177904547	0	0	0	0	1.896978332	0	0	0	0	0	0	0	0	0	0	0	0	0	0	2.531637081	0
SNHG19	0	0	0	2.053287264	0	0	0	0	0	0	0	0	0	0	0	0	0	0	0	0	0	0	0	0	0	0	0	0	0	0	0	0	0	0	0	0	0	0	0	0	0	0	0	0	0	0	0	2.531637081	0
U2AF1L5	1.938404997	1.434597099	0	0	2.052103812	0	0	2.185927017	0	0	0	0	0	0	0	0	0	2.380799301	0	0	2.512673271	0	0	0	0	0	1.519267961	0	1.672461446	0	0	0	1.896978332	0	2.017985891	2.059231855	0	0	0	0	0	0	0	0	0	0	0	0	0
PEX26	0	0	0	0	0	0	0	0	0	0	0	0	0	0	0	0	0	0	0	0	0	0	0	0	1.395667068	0	1.519267961	0	0	0	2.660523097	0	1.896978332	0	0	0	0	2.683297373	0	0	0	0	2.251649772	0	0	0	2.999015724	0	0
PABPN1	1.092779823	2.000926688	2.469510201	2.053287264	0	2.816062343	0	2.185927017	2.201502659	0	2.215930159	0	2.26546235	0	0	0	0	0	0	2.48197839	0	0	0	3.754775277	2.576472578	2.083169207	0	3.346292671	2.906957783	3.449178711	2.660523097	3.110676939	2.512152485	0	2.017985891	3.068975107	2.038042222	4.330509084	3.349602601	2.697382196	0	2.187330504	3.277529719	4.130175099	0	0	3.666929146	2.531637081	4.103036833
PRKCSH	1.092779823	0	1.857598523	0	0	0	0	0	0	0	0	2.235081691	0	0	0	0	0	0	0	0	0	0	0	2.701911789	1.395667068	0	1.519267961	1.592066769	0	0	1.692784044	0	0	2.561448824	0	0	0	0	0	0	0	0	0	0	0	0	0	2.531637081	2.557596383
CLEC2D	0	0	1.857598523	0	0	0	0	0	0	0	0	0	0	0	0	0	0	3.026605036	0	0	0	0	0	0	0	0	2.096514803	2.812745133	2.637325727	0	0	2.461135817	0	0	2.017985891	0	0	0	0	0	2.107231004	2.187330504	2.251649772	2.276370344	0	2.917652497	0	0	0
DNTT	2.824969352	0	0	0	0	0	2.157687568	0	0	2.184525994	3.516896427	3.259700491	0	2.288222029	0	2.974003	3.677202682	0	2.407036104	2.48197839	3.555736713	2.563105189	0	0	2.313821845	0	3.109653472	2.177904547	0	1.677751406	1.692784044	2.461135817	0	0	2.017985891	2.686478568	3.321514348	2.056253846	0	2.069443632	0	2.187330504	2.251649772	0	0	0	2.354502597	3.184207696	2.557596383
NENF	0	0	0	3.062476241	0	0	0	0	0	0	0	0	0	0	0	0	0	0	0	0	0	0	0	0	0	0	1.519267961	0	1.672461446	0	0	0	0	0	0	0	0	0	0	0	0	0	0	2.276370344	0	0	0	0	0
DUSP6	1.60243486	0	0	0	0	0	0	0	2.201502659	0	2.215930159	2.235081691	0	2.929314219	0	0	0	2.380799301	0	0	2.512673271	2.563105189	0	3.360945075	0	0	0	0	0	0	0	0	0	0	0	0	0	0	0	0	0	0	0	0	0	2.277155113	0	0	0
NUCKS1	3.488012687	3.588437003	2.469510201	2.68012774	0	2.816062343	2.791301223	0	3.223495363	0	0	0	0	0	0	0	0	0	0	2.48197839	3.164450767	0	2.613169765	0	2.313821845	0	0	2.177904547	0	0	2.660523097	1.849880065	2.890214364	1.942660061	3.023808017	0	2.038042222	0	2.063420415	0	0	0	0	2.276370344	2.2670117	2.277155113	2.354502597	2.531637081	0
SSRP1	1.60243486	2.000926688	0	0	0	0	0	0	0	0	0	2.235081691	0	0	0	0	0	2.380799301	0	0	0	0	0	0	1.956614671	0	0	0	0	1.677751406	1.692784044	0	0	0	0	0	0	2.683297373	2.063420415	0	0	0	0	2.276370344	0	0	2.354502597	0	0
AHCY	0	1.434597099	0	0	0	0	0	0	0	0	0	0	2.26546235	0	0	0	0	0	0	0	0	0	0	0	1.395667068	0	0	0	0	0	1.692784044	0	0	0	0	0	0	0	0	0	0	0	0	2.276370344	0	0	0	2.531637081	2.557596383
MLC1	0	0	0	0	0	0	0	0	0	0	0	0	0	0	0	0	0	0	0	0	0	2.563105189	0	0	0	0	2.096514803	1.592066769	0	1.677751406	0	0	0	1.942660061	0	0	0	2.056253846	0	0	0	2.187330504	0	0	0	0	0	0	0
GANAB	1.092779823	0	1.857598523	0	0	0	2.157687568	0	0	0	2.215930159	0	0	2.288222029	2.284252284	0	0	0	2.407036104	0	0	0	2.613169765	0	1.395667068	1.507391563	0	1.592066769	0	0	0	0	0	0	0	0	0	0	0	0	0	0	0	2.276370344	0	0	0	0	2.557596383
THYN1	0	0	0	0	0	0	0	0	0	0	0	0	0	2.288222029	0	0	0	0	0	0	0	0	0	0	0	0	0	0	0	1.677751406	0	0	0	0	0	0	0	0	0	0	0	0	0	0	0	0	0	0	0
ARL2	0	0	0	0	0	0	0	2.185927017	0	0	0	0	0	0	0	0	0	0	0	0	0	0	0	0	0	0	2.096514803	0	0	0	0	0	0	0	2.017985891	0	0	0	2.690951818	0	0	0	0	2.916825284	0	2.277155113	2.999015724	0	0
PFKP	0	0	0	0	0	0	0	0	0	0	0	0	0	0	0	0	0	0	0	0	0	0	0	0	0	1.507391563	0	0	1.672461446	0	0	0	0	0	0	0	2.663829022	0	0	0	2.107231004	0	0	0	0	0	0	0	2.557596383
UBA52	2.824969352	2.000926688	3.659921742	3.062476241	2.052103812	0	2.157687568	0	2.201502659	3.205154354	0	2.235081691	0	3.316807575	3.591083825	2.330691488	3.009034542	3.026605036	3.05409647	0	2.512673271	3.608973963	2.613169765	2.701911789	2.576472578	2.083169207	3.257409979	2.812745133	1.672461446	0	2.660523097	3.324866367	2.890214364	1.942660061	2.642360042	3.068975107	0	0	0	2.697382196	2.107231004	2.187330504	0	0	3.294041073	0	2.354502597	0	0
NUMA1	0	0	1.857598523	0	0	0	0	0	0	0	0	2.235081691	0	2.929314219	0	2.330691488	2.36404808	0	0	0	0	0	0	0	0	0	0	1.592066769	1.672461446	0	1.692784044	2.461135817	2.512152485	1.942660061	0	0	0	0	2.690951818	0	2.107231004	0	0	3.582547216	0	0	2.354502597	0	0
CARHSP1	1.092779823	1.434597099	0	0	0	0	0	0	0	0	0	0	0	2.288222029	2.284252284	0	0	0	0	0	0	0	0	0	0	0	0	1.592066769	0	0	2.660523097	0	0	0	0	0	0	0	0	0	2.107231004	0	0	0	0	0	0	2.531637081	0
MAP7D1	1.092779823	0	0	0	0	0	0	0	0	0	2.215930159	0	0	0	0	0	0	0	0	0	0	0	0	0	0	0	0	0	0	0	2.28941673	0	0	0	0	0	0	0	0	0	0	0	0	0	0	0	0	0	0
SPTLC2	1.938404997	1.434597099	0	0	0	0	0	2.185927017	0	0	0	0	0	0	0	0	0	0	0	0	0	0	0	0	0	0	0	0	0	0	2.28941673	0	0	0	0	0	0	0	0	0	0	2.822734206	0	0	0	0	0	0	0
ZBTB44	1.60243486	0	0	0	0	0	0	0	2.201502659	0	0	0	2.26546235	0	0	0	0	0	2.407036104	0	0	0	0	3.360945075	0	0	1.519267961	0	0	2.272848217	0	0	0	0	0	0	0	0	0	0	0	0	0	0	0	0	0	0	0
SYK	1.092779823	0	0	0	0	2.181034166	0	2.185927017	2.201502659	0	0	0	0	2.929314219	0	0	2.36404808	0	0	0	0	2.563105189	2.613169765	0	0	0	1.519267961	0	0	0	0	0	1.896978332	0	0	0	0	0	0	2.069443632	0	0	0	0	0	0	0	0	0
RCC2	2.189440372	1.434597099	0	0	0	0	0	2.185927017	0	0	0	2.235081691	0	0	0	0	0	0	0	0	0	0	0	2.701911789	1.956614671	0	0	0	0	0	0	0	0	0	0	0	0	2.683297373	0	2.069443632	0	2.187330504	0	0	2.2670117	0	2.354502597	0	0
PFN1	2.389933447	2.000926688	1.857598523	2.68012774	0	0	2.157687568	3.879362716	0	0	0	0	0	0	2.284252284	0	0	0	0	0	0	0	0	3.360945075	2.784290943	2.921800033	2.460156041	2.812745133	1.672461446	2.272848217	2.930572717	1.849880065	3.378563555	2.940846161	3.299261692	2.686478568	2.038042222	2.056253846	3.89406198	2.069443632	0	3.20818598	2.251649772	2.276370344	2.906957783	2.277155113	2.999015724	3.184207696	2.557596383
LAMTOR1	1.60243486	0	0	0	0	0	0	0	0	0	0	0	0	2.929314219	0	0	0	0	0	0	0	0	0	2.701911789	0	0	1.519267961	0	0	0	0	0	0	0	0	0	0	0	0	0	0	0	0	0	0	0	0	0	0
RERE	0	0	0	2.053287264	0	0	0	0	0	0	0	0	0	2.288222029	0	0	0	2.380799301	0	0	2.512673271	0	0	0	0	0	0	1.592066769	0	0	0	1.849880065	0	0	0	0	0	0	0	0	0	0	0	0	0	0	2.354502597	0	0
NDUFA7	0	0	0	0	0	0	0	0	0	0	0	0	0	0	0	0	0	0	0	0	0	0	0	0	0	0	2.096514803	0	0	0	0	0	0	0	0	0	0	0	0	0	0	0	0	0	0	0	0	0	0
COX5A	0	0	0	0	0	0	0	0	0	0	0	0	0	0	0	0	0	0	0	0	0	0	0	0	0	2.083169207	1.519267961	2.544878743	0	0	0	1.849880065	0	0	0	0	0	3.065719878	0	0	0	0	0	0	2.2670117	0	2.354502597	0	2.557596383
RNASEH2C	0	0	0	0	0	0	0	0	0	2.184525994	0	0	0	0	0	0	0	0	0	0	0	0	0	0	0	0	1.519267961	0	0	0	0	0	0	0	0	0	0	0	0	0	0	0	0	0	0	0	0	0	0
FKBP1A	2.69987519	0	0	0	0	0	0	0	0	0	2.215930159	0	0	2.288222029	0	0	0	0	0	0	0	0	0	0	0	0	0	0	0	0	0	0	0	0	0	0	0	0	0	2.697382196	0	0	0	0	0	0	0	0	0
RALGDS	1.092779823	1.434597099	0	0	0	2.816062343	2.157687568	0	2.201502659	0	0	0	0	0	0	0	0	0	0	0	0	0	0	0	0	0	0	0	0	0	0	0	1.896978332	0	0	0	0	0	0	2.069443632	2.107231004	0	2.251649772	0	0	2.917652497	0	0	2.557596383
TNFRSF1A	2.189440372	0	0	0	2.052103812	0	0	0	2.201502659	0	0	0	2.26546235	0	0	2.330691488	0	0	0	0	0	0	0	0	1.395667068	0	2.096514803	1.592066769	0	1.677751406	2.28941673	0	0	0	0	0	0	0	2.063420415	2.069443632	0	0	0	0	0	0	0	0	2.557596383
TUBB4B	1.092779823	2.360274581	0	2.053287264	0	0	0	2.82124723	0	0	0	0	0	0	0	0	0	0	0	0	0	0	0	0	0	0	1.519267961	0	0	0	0	0	1.896978332	0	2.017985891	0	0	0	0	0	0	0	0	2.916825284	2.906957783	2.277155113	0	2.531637081	0
NRXN2	1.092779823	0	0	0	0	0	2.157687568	0	0	0	0	0	0	0	0	2.330691488	0	2.380799301	0	0	0	0	0	0	0	1.507391563	0	0	0	0	1.692784044	0	0	0	0	0	0	0	0	0	0	0	0	0	0	0	0	2.531637081	0
RBBP7	0	0	0	0	0	0	0	0	0	0	2.215930159	0	0	0	0	0	0	0	0	0	0	0	0	0	0	0	0	0	0	0	0	0	1.896978332	0	0	0	0	0	0	0	0	0	0	0	0	0	0	0	0
MT-TE	0	2.000926688	0	0	0	0	0	0	2.201502659	0	0	0	2.905323705	2.929314219	0	2.974003	2.36404808	0	3.72337847	0	0	0	0	0	0	1.507391563	0	1.592066769	0	0	0	0	2.512152485	0	0	0	0	0	0	2.069443632	0	0	2.890749615	2.276370344	0	0	2.354502597	0	0
PA2G4	1.60243486	0	0	0	0	0	2.791301223	0	0	0	0	0	2.26546235	0	0	0	0	2.380799301	0	0	0	0	0	0	0	0	2.096514803	1.592066769	0	0	0	0	0	0	2.017985891	0	0	0	2.063420415	0	2.107231004	0	0	0	0	0	0	0	0
CELF1	1.938404997	1.434597099	0	0	0	2.181034166	2.157687568	0	0	0	0	0	0	0	0	0	0	0	0	0	0	0	0	0	1.395667068	0	0	1.592066769	0	1.677751406	0	2.461135817	0	0	0	0	0	0	0	2.069443632	2.107231004	0	0	0	0	0	0	0	0
APLP2	1.60243486	0	0	0	2.052103812	0	0	0	0	0	0	0	2.26546235	0	0	0	0	0	0	0	0	0	0	0	0	0	0	0	0	0	0	0	0	1.942660061	2.017985891	0	0	0	0	0	0	0	0	0	0	0	0	0	0
UBE2M	0	0	2.469510201	0	0	0	0	2.185927017	0	0	0	0	0	0	0	0	0	0	0	0	0	0	0	0	0	0	0	0	0	2.272848217	0	0	0	0	0	0	0	0	0	0	2.107231004	0	0	0	0	0	0	0	0
CTSD	2.556864546	1.434597099	1.857598523	3.062476241	0	0	0	2.185927017	0	0	0	0	3.292376655	0	0	2.330691488	0	0	0	0	2.512673271	2.563105189	0	0	0	0	2.096514803	0	0	0	0	1.849880065	0	0	0	0	0	0	0	0	0	0	0	0	0	0	0	0	2.557596383
REST	1.092779823	0	0	0	0	0	2.157687568	0	0	0	0	0	0	0	0	0	0	0	0	0	0	0	0	0	1.395667068	0	0	0	1.672461446	1.677751406	1.692784044	1.849880065	0	0	2.017985891	0	0	2.056253846	0	0	0	0	0	0	0	0	0	0	0
EIF3D	0	1.434597099	0	0	0	0	0	0	0	0	2.215930159	0	0	0	2.284252284	0	0	0	0	0	2.512673271	0	0	0	0	0	0	0	0	2.272848217	0	1.849880065	0	2.561448824	0	0	0	0	2.063420415	0	0	0	0	0	0	0	0	0	0
GALNT2	1.60243486	0	0	0	0	2.181034166	0	0	0	2.184525994	0	0	0	0	0	0	0	0	0	0	0	0	2.613169765	0	1.395667068	0	2.096514803	0	0	1.677751406	1.692784044	3.110676939	0	2.561448824	2.017985891	0	2.038042222	0	0	0	2.737665122	0	0	2.276370344	0	0	2.354502597	0	0
HDAC1	1.938404997	1.434597099	2.469510201	0	0	0	2.157687568	0	0	0	0	0	0	0	0	2.974003	0	0	0	2.48197839	0	0	0	0	0	0	0	0	0	0	0	1.849880065	0	1.942660061	0	0	0	0	2.063420415	0	0	0	0	0	0	0	0	0	2.557596383
LGALS9	0	2.000926688	0	0	0	0	0	0	0	0	0	0	0	0	0	0	0	0	0	0	0	0	0	0	0	0	0	0	0	0	1.692784044	0	0	0	0	0	0	0	0	0	0	0	0	2.276370344	0	0	0	0	0
PCLAF	0	0	0	0	2.052103812	0	0	0	0	0	0	0	0	0	0	0	0	0	0	0	0	0	0	0	0	0	0	1.592066769	0	0	0	0	2.512152485	0	0	0	0	0	0	2.069443632	0	0	0	0	0	0	0	0	0
GNAI2	1.60243486	1.434597099	1.857598523	2.053287264	2.052103812	0	0	0	0	0	0	2.235081691	0	2.288222029	2.284252284	2.330691488	0	0	3.05409647	0	0	0	2.613169765	3.360945075	1.395667068	0	1.519267961	1.592066769	0	1.677751406	0	2.461135817	0	1.942660061	0	0	0	0	0	2.069443632	0	0	0	2.276370344	2.2670117	2.277155113	0	0	2.557596383
SNU13	1.60243486	1.434597099	0	0	0	0	0	0	0	0	0	2.235081691	0	2.288222029	0	0	0	2.380799301	0	0	0	0	0	0	0	0	0	0	0	0	1.692784044	0	1.896978332	1.942660061	0	0	0	0	0	0	0	0	0	0	2.2670117	0	0	0	2.557596383
PPA1	0	0	0	0	0	0	0	2.185927017	0	0	0	0	0	0	0	0	0	0	0	0	0	0	0	0	1.395667068	1.507391563	0	0	0	0	1.692784044	0	1.896978332	0	0	0	0	2.683297373	0	0	0	2.187330504	0	0	0	0	0	0	0
PSMA7	2.69987519	2.000926688	1.857598523	0	0	0	0	0	0	0	2.215930159	0	3.292376655	0	0	2.974003	0	0	0	0	0	0	0	2.701911789	1.956614671	1.507391563	0	0	0	0	1.692784044	2.461135817	0	1.942660061	0	2.059231855	0	0	2.063420415	0	2.107231004	2.187330504	0	0	0	0	0	2.531637081	0
CCT2	1.092779823	1.434597099	0	0	2.052103812	0	0	0	0	0	0	0	0	2.929314219	0	0	0	0	0	0	0	0	0	0	1.956614671	0	0	0	0	1.677751406	0	1.849880065	0	0	0	0	0	0	0	0	2.107231004	0	0	2.276370344	0	0	2.354502597	0	0
AC245060.5	0	0	0	0	0	2.816062343	0	0	0	0	2.215930159	0	0	0	0	0	0	2.380799301	0	0	0	2.563105189	0	2.701911789	1.395667068	0	1.519267961	1.592066769	2.2670117	3.125335084	2.28941673	0	1.896978332	0	2.017985891	2.059231855	0	2.056253846	0	3.080130666	0	0	2.890749615	0	0	2.277155113	0	0	2.557596383
HNRNPUL2	0	1.434597099	0	0	2.052103812	0	0	0	0	0	0	2.235081691	2.26546235	2.288222029	0	0	0	0	2.407036104	2.48197839	2.512673271	0	0	0	1.956614671	0	1.519267961	0	1.672461446	1.677751406	0	0	0	0	2.017985891	0	2.038042222	2.056253846	0	2.069443632	0	0	0	2.276370344	0	0	2.999015724	0	0
CAPNS1	0	1.434597099	0	2.053287264	0	0	2.791301223	0	0	0	2.215930159	2.235081691	2.26546235	2.288222029	0	0	0	0	0	0	0	2.563105189	0	0	0	0	2.096514803	0	0	0	0	0	0	0	0	0	0	2.056253846	2.690951818	0	0	0	0	0	2.906957783	0	0	0	2.557596383
LTA4H	1.092779823	0	0	2.053287264	0	0	0	0	0	0	2.215930159	0	0	0	0	0	0	0	0	0	0	0	0	0	0	0	1.519267961	0	0	0	0	0	0	0	0	0	0	0	0	0	0	0	0	0	0	2.277155113	0	0	0
ARID1B	2.189440372	0	1.857598523	0	0	2.816062343	0	0	0	0	0	2.235081691	0	0	0	0	0	0	0	0	3.164450767	0	0	0	0	2.712025885	0	1.592066769	0	0	0	1.849880065	0	1.942660061	0	0	0	0	0	0	0	0	0	2.276370344	0	0	0	0	2.557596383
MBD3	0	0	1.857598523	0	0	0	0	0	0	0	0	0	0	2.288222029	0	0	0	0	0	0	0	0	0	0	0	0	1.519267961	0	1.672461446	0	0	0	0	0	0	0	0	2.683297373	0	0	0	0	2.251649772	0	0	2.277155113	0	0	0
ACIN1	1.092779823	0	0	0	0	0	0	0	0	0	0	0	0	0	0	2.330691488	0	2.380799301	0	2.48197839	2.512673271	0	3.661679751	0	0	0	0	1.592066769	1.672461446	2.272848217	0	0	0	0	2.017985891	0	0	0	0	0	0	0	0	2.276370344	0	0	0	0	0
CACYBP	0	0	1.857598523	0	0	0	0	0	0	0	0	0	0	0	0	0	0	0	0	0	0	0	0	0	1.395667068	2.083169207	0	0	0	0	0	0	1.896978332	0	0	0	0	0	0	0	0	0	2.251649772	0	0	0	0	0	0
CHD4	1.60243486	0	0	0	0	0	0	0	2.201502659	0	3.239062846	0	2.26546235	0	0	0	0	0	0	0	0	0	0	0	0	0	1.519267961	1.592066769	1.672461446	0	2.28941673	0	1.896978332	0	0	2.059231855	0	0	2.690951818	2.069443632	0	2.187330504	2.890749615	0	0	0	0	0	0
FOSB	1.092779823	1.434597099	0	2.053287264	0	2.816062343	0	2.185927017	3.223495363	0	2.215930159	0	2.26546235	0	0	0	0	2.380799301	0	0	2.512673271	3.608973963	2.613169765	3.360945075	0	0	0	0	0	0	0	0	0	0	0	0	0	0	0	0	0	0	2.251649772	0	0	0	0	0	0
RBM42	0	0	0	0	0	0	0	0	0	0	0	0	0	0	0	0	0	0	0	0	0	0	0	0	1.395667068	0	0	0	0	0	0	0	0	1.942660061	0	0	0	0	0	0	2.737665122	0	0	0	0	0	0	0	0
EIF3I	1.938404997	0	0	0	2.052103812	0	0	2.185927017	0	0	0	0	0	0	0	0	0	0	0	0	0	0	0	0	0	0	0	0	0	1.677751406	1.692784044	0	1.896978332	0	0	0	0	0	0	0	0	0	0	0	0	0	0	0	0
PRRC2B	1.092779823	0	0	0	0	2.181034166	0	0	2.201502659	0	0	0	2.26546235	0	0	0	2.36404808	0	0	0	2.512673271	2.563105189	0	0	1.956614671	1.507391563	0	0	0	1.677751406	1.692784044	0	1.896978332	0	0	0	0	0	0	2.069443632	0	0	0	0	0	0	0	0	2.557596383
TRIM44	0	0	0	0	2.052103812	2.181034166	0	0	0	0	0	0	0	0	0	0	0	0	0	0	2.512673271	0	0	0	0	1.507391563	0	0	1.672461446	0	1.692784044	0	0	0	0	0	0	0	2.063420415	0	0	0	0	0	0	0	0	0	0
MGST2	1.092779823	2.360274581	0	0	0	0	0	2.185927017	0	0	0	0	0	0	0	0	0	0	2.407036104	0	0	0	0	0	0	0	0	0	1.672461446	0	0	0	0	0	0	0	0	0	0	0	0	0	0	0	2.2670117	0	2.354502597	0	0
SLC25A3	1.092779823	2.000926688	1.857598523	0	0	0	2.157687568	2.185927017	0	0	0	0	0	0	0	0	0	0	0	0	0	0	0	0	2.576472578	1.507391563	1.519267961	0	0	0	1.692784044	2.461135817	2.890214364	0	2.017985891	2.059231855	2.663829022	0	0	0	3.397916476	2.187330504	0	0	2.2670117	2.917652497	2.999015724	0	2.557596383
VAV1	1.092779823	0	0	0	0	0	0	0	0	2.184525994	0	0	0	0	0	0	0	0	0	0	0	0	2.613169765	0	0	0	0	0	0	0	0	0	0	0	0	0	0	0	0	0	0	0	0	2.276370344	0	2.277155113	0	0	0
ID2	1.092779823	2.360274581	2.846361032	2.053287264	0	0	2.791301223	0	0	0	2.215930159	0	0	0	2.925131913	0	2.36404808	3.026605036	2.407036104	0	0	3.216957819	4.162176485	3.360945075	0	0	0	0	0	0	0	0	1.896978332	0	0	0	0	0	0	0	0	0	0	0	0	0	0	0	0
SDHC	0	1.434597099	0	0	0	0	0	0	0	0	0	0	0	0	0	0	0	0	0	0	0	0	0	0	1.956614671	1.507391563	0	0	0	0	0	0	0	0	0	0	0	0	0	0	0	0	2.251649772	0	0	0	0	0	0
MED15	1.092779823	0	0	0	0	0	2.157687568	0	0	0	0	0	0	0	0	0	0	0	0	2.48197839	0	0	0	0	0	0	0	0	0	0	0	0	0	0	0	0	0	2.056253846	0	0	2.107231004	0	0	0	0	0	0	0	0
UBAP2L	0	2.000926688	0	0	0	0	0	2.185927017	0	0	0	0	0	0	0	0	2.36404808	0	0	0	0	0	0	0	0	0	0	0	0	1.677751406	1.692784044	0	0	0	0	0	0	2.056253846	0	0	2.107231004	0	0	0	0	0	0	0	0
RALY	0	0	0	0	0	0	0	0	0	2.81976274	0	2.235081691	0	0	0	2.330691488	0	0	0	0	0	0	0	0	0	0	0	0	0	0	1.692784044	0	0	0	0	0	0	0	2.063420415	0	0	0	2.251649772	0	2.2670117	0	0	2.531637081	0
MGAT1	1.092779823	0	0	0	0	0	0	0	0	0	0	0	0	0	0	0	0	2.380799301	0	0	0	0	0	0	0	1.507391563	0	0	1.672461446	2.272848217	0	0	0	0	0	0	0	0	0	0	0	0	0	0	0	2.277155113	0	0	0
BZW2	0	0	0	2.053287264	0	0	0	2.185927017	0	0	0	0	0	0	0	2.330691488	2.36404808	0	0	0	0	0	0	0	0	1.507391563	0	0	0	1.677751406	0	0	0	0	2.017985891	2.059231855	2.038042222	0	0	0	0	0	0	0	0	0	0	0	0
PUF60	1.092779823	2.000926688	0	2.053287264	0	2.816062343	2.157687568	0	0	0	0	0	2.26546235	0	0	2.330691488	0	0	0	0	0	0	3.268977512	0	0	0	1.519267961	0	0	0	1.692784044	1.849880065	1.896978332	0	0	2.059231855	0	2.056253846	2.063420415	0	0	0	2.890749615	2.916825284	0	0	0	0	0
DNAJC7	0	0	2.469510201	0	2.052103812	0	0	0	2.201502659	2.184525994	0	0	0	0	0	0	0	0	2.407036104	2.48197839	0	0	0	0	0	1.507391563	0	0	2.637325727	1.677751406	0	0	0	0	0	2.686478568	0	0	0	0	0	0	0	2.916825284	0	2.917652497	0	0	0
CALM1	0	0	2.469510201	0	2.052103812	0	0	2.185927017	0	0	0	0	0	2.288222029	0	0	0	0	2.407036104	0	0	3.216957819	0	0	1.395667068	1.507391563	0	0	2.2670117	1.677751406	1.692784044	0	2.512152485	0	0	0	0	0	0	2.069443632	0	2.187330504	0	0	0	0	0	2.531637081	0
RPS19BP1	1.938404997	0	0	0	0	0	2.157687568	0	0	0	2.215930159	0	0	0	0	0	0	0	0	2.48197839	0	0	0	0	0	0	0	0	0	0	0	0	0	0	0	0	0	0	0	0	2.107231004	0	0	0	0	0	0	0	0
SSBP4	0	0	0	2.053287264	0	0	0	0	0	0	0	0	0	0	0	0	0	0	2.407036104	2.48197839	0	0	0	0	1.395667068	0	1.519267961	0	1.672461446	0	2.660523097	0	0	0	2.017985891	2.686478568	0	0	0	0	2.107231004	0	0	0	2.2670117	0	2.354502597	0	0
PGLS	1.092779823	1.434597099	0	0	0	0	0	0	2.201502659	0	0	0	0	2.288222029	0	0	0	0	0	0	0	0	0	0	0	0	0	0	0	0	1.692784044	0	0	0	2.017985891	0	0	0	0	0	0	0	0	0	0	0	0	0	0
RAP1A	0	0	0	0	2.052103812	0	0	0	2.201502659	0	0	0	0	0	0	0	0	0	0	0	0	0	2.613169765	0	0	0	0	0	0	0	0	1.849880065	0	0	0	0	0	0	0	0	0	0	0	0	0	0	0	0	0
ARHGEF2	1.60243486	1.434597099	0	0	0	0	0	0	2.201502659	0	0	2.235081691	2.26546235	0	0	0	0	0	0	2.48197839	0	0	0	3.360945075	0	1.507391563	1.519267961	1.592066769	1.672461446	0	2.28941673	1.849880065	1.896978332	0	0	2.059231855	0	0	0	2.069443632	0	2.187330504	0	2.916825284	0	0	0	0	0
GSN	0	1.434597099	0	0	0	2.181034166	2.157687568	0	0	0	2.853008433	0	0	0	0	2.330691488	0	0	0	0	0	2.563105189	3.268977512	0	0	0	0	0	2.2670117	0	0	1.849880065	0	0	0	0	0	0	0	0	0	0	0	0	0	0	0	0	0
JMJD1C	1.092779823	2.000926688	0	0	0	0	0	0	0	2.184525994	2.215930159	2.235081691	0	0	0	0	0	0	0	2.48197839	0	0	3.268977512	2.701911789	0	1.507391563	0	0	0	0	1.692784044	1.849880065	0	0	0	0	0	0	0	0	0	0	0	0	0	0	0	2.531637081	0
MTA1	0	0	0	0	0	0	0	0	0	0	0	0	0	0	0	0	0	0	0	0	0	0	0	0	0	0	1.519267961	0	0	0	0	0	0	0	0	0	0	0	0	0	0	2.822734206	0	0	0	0	0	2.531637081	0
ELAVL1	0	1.434597099	0	0	0	0	0	0	2.201502659	0	0	0	0	0	0	0	0	0	0	0	0	0	0	0	0	0	0	0	0	0	0	0	0	0	0	0	0	2.056253846	0	0	0	0	0	0	0	0	0	0	2.557596383
ARL6IP5	2.189440372	0	1.857598523	0	0	0	0	0	0	0	0	0	0	0	0	0	0	0	0	0	0	0	0	0	0	2.446236459	0	1.592066769	0	0	0	0	0	0	0	0	0	0	0	0	0	0	0	0	0	0	0	0	0
SFPQ	2.556864546	2.000926688	0	0	0	0	0	0	0	0	0	2.235081691	0	0	2.925131913	2.974003	2.36404808	0	0	0	0	2.563105189	0	0	1.395667068	2.446236459	2.096514803	0	0	1.677751406	0	2.837742508	0	0	2.642360042	0	0	0	0	0	0	0	2.251649772	2.276370344	0	0	0	0	2.557596383
EIF2S3	0	0	0	0	0	0	0	0	2.201502659	0	0	0	0	0	0	0	0	0	0	0	0	0	0	0	2.313821845	2.083169207	0	1.592066769	1.672461446	2.272848217	0	2.461135817	0	2.940846161	2.642360042	0	0	0	0	0	0	0	2.251649772	0	2.2670117	2.277155113	2.354502597	2.531637081	0
CAT	2.556864546	0	0	2.053287264	0	0	2.157687568	0	0	0	0	0	0	0	0	0	0	0	0	0	2.512673271	0	0	0	0	0	0	0	0	0	0	1.849880065	0	0	0	0	0	0	2.063420415	0	0	2.187330504	0	0	0	0	0	0	0
RAB1B	1.092779823	1.434597099	0	0	0	0	0	0	0	2.184525994	0	0	0	0	0	0	0	0	0	0	0	0	0	0	0	0	0	0	0	0	0	0	0	1.942660061	0	0	0	2.056253846	0	0	0	0	0	2.276370344	0	0	0	0	0
CD81	0	0	0	0	0	0	2.157687568	0	0	0	0	0	0	0	0	2.974003	0	0	0	0	0	0	0	2.701911789	1.395667068	1.507391563	2.726251383	0	1.672461446	1.677751406	1.692784044	2.461135817	0	0	0	0	0	0	0	0	0	2.187330504	0	0	0	0	0	0	0
RPS3	2.936140524	3.588437003	2.469510201	3.731959766	3.730634527	2.816062343	2.791301223	2.185927017	2.201502659	3.482646525	3.734083988	2.235081691	2.26546235	0	3.591083825	3.362288598	3.677202682	2.380799301	0	2.48197839	3.164450767	0	2.613169765	0	2.784290943	3.371408324	4.121812982	3.94894543	4.047049819	3.578730731	3.467051556	3.781286662	3.835698589	3.430316979	2.642360042	3.344971984	3.714873769	2.056253846	2.690951818	3.572403954	3.792171358	2.822734206	3.277529719	2.276370344	3.294041073	3.583397418	3.666929146	3.184207696	0
DKC1	0	0	1.857598523	0	3.061182014	0	0	2.185927017	0	0	0	0	2.26546235	0	0	0	0	0	0	0	0	0	0	0	0	0	1.519267961	0	1.672461446	2.272848217	0	0	0	0	2.017985891	0	0	0	0	0	0	2.187330504	0	2.276370344	2.2670117	2.277155113	0	0	0
ARFGAP2	0	0	0	0	0	0	0	2.82124723	0	0	0	0	0	0	0	2.330691488	2.36404808	0	0	0	3.164450767	3.216957819	0	0	0	0	0	0	0	0	0	0	0	0	0	2.059231855	0	0	0	0	0	0	0	0	0	2.277155113	0	0	0
IDH2	0	1.434597099	0	0	0	0	0	2.82124723	0	0	0	0	0	0	0	0	0	0	0	0	2.512673271	0	0	0	0	0	1.519267961	0	0	0	0	1.849880065	1.896978332	0	0	2.059231855	2.038042222	2.056253846	3.073552052	0	0	0	0	0	0	0	2.354502597	0	0
RNF114	0	0	0	0	0	0	0	0	0	0	0	0	0	0	0	0	0	2.380799301	0	0	0	0	0	0	0	0	0	0	0	0	0	1.849880065	1.896978332	0	2.017985891	0	0	0	0	0	0	0	0	0	0	0	0	0	0
CUL3	0	0	0	0	0	0	0	0	0	0	0	0	0	0	0	0	0	0	0	0	0	0	2.613169765	0	0	0	0	1.592066769	0	0	0	0	0	0	0	0	0	0	0	0	0	0	0	0	0	2.277155113	0	0	0
TMX1	0	0	0	0	2.052103812	0	0	0	0	0	0	0	0	0	0	0	0	0	0	0	0	0	0	2.701911789	0	0	1.519267961	1.592066769	0	0	0	1.849880065	0	1.942660061	0	2.059231855	0	0	0	0	0	0	0	0	0	0	0	0	0
SNHG3	0	0	0	0	0	2.181034166	0	0	0	0	0	0	0	0	0	0	0	0	2.407036104	0	0	0	0	0	1.395667068	0	0	1.592066769	1.672461446	0	0	0	0	0	2.017985891	2.686478568	0	2.683297373	0	0	2.107231004	0	0	2.276370344	0	2.277155113	2.999015724	2.531637081	0
KIF5B	1.092779823	0	1.857598523	0	0	0	0	0	0	0	3.239062846	0	0	0	0	0	0	0	0	0	2.512673271	0	3.268977512	0	0	1.507391563	0	1.592066769	0	0	0	1.849880065	0	0	0	0	0	0	0	0	0	0	0	0	0	0	0	0	0
MTA2	1.092779823	0	0	0	0	0	0	0	0	0	0	0	0	0	0	0	0	0	0	2.48197839	0	0	0	0	0	0	1.519267961	0	0	0	0	0	0	0	0	0	0	0	0	0	0	0	0	0	0	0	0	0	0
TOP2B	0	2.000926688	0	0	0	0	0	0	0	0	0	2.235081691	2.26546235	0	0	2.330691488	2.36404808	0	2.407036104	0	0	0	2.613169765	2.701911789	0	0	0	1.592066769	0	2.272848217	2.28941673	3.110676939	2.890214364	0	2.642360042	0	2.038042222	2.056253846	0	2.697382196	2.107231004	2.187330504	2.251649772	0	2.2670117	0	0	2.531637081	0
TOMM20	2.389933447	1.434597099	0	0	0	0	0	2.185927017	0	0	0	0	0	2.288222029	0	0	0	2.380799301	0	0	2.512673271	0	0	0	1.395667068	0	1.519267961	1.592066769	0	0	0	0	0	2.561448824	0	0	0	2.056253846	0	2.697382196	0	0	2.251649772	0	0	0	0	0	0
LRPPRC	1.092779823	1.434597099	1.857598523	0	2.052103812	0	0	0	0	2.184525994	0	0	0	2.288222029	0	0	0	0	0	0	0	0	0	0	0	1.507391563	2.096514803	0	0	0	0	0	0	0	0	0	0	2.056253846	2.063420415	2.069443632	0	0	0	0	0	0	2.354502597	0	0
EHD1	0	0	0	0	0	0	0	0	0	0	0	0	0	0	0	0	0	2.380799301	0	0	0	0	0	0	0	0	0	0	0	1.677751406	0	0	0	0	0	0	0	0	0	0	0	0	0	0	0	0	0	0	2.557596383
NIPSNAP3A	1.60243486	0	0	0	0	0	0	0	0	0	0	0	0	0	0	0	0	0	0	0	0	0	0	0	0	0	0	0	0	1.677751406	0	0	0	0	0	0	0	0	0	0	0	0	0	0	0	0	0	0	0
JCHAIN	0	0	0	0	0	0	2.157687568	0	0	0	0	0	0	0	0	0	2.36404808	0	0	0	0	0	0	0	0	0	0	0	0	0	0	0	0	0	0	0	0	0	0	0	0	0	0	0	0	0	0	0	0
TRAPPC2L	0	1.434597099	0	0	0	0	0	0	0	0	0	0	0	0	0	0	0	0	0	0	0	0	0	0	0	0	0	2.177904547	0	0	0	0	0	0	0	0	0	0	0	0	2.107231004	2.187330504	0	0	0	0	0	0	0
SMC4	0	1.434597099	1.857598523	0	0	0	2.157687568	0	0	2.81976274	0	0	0	2.288222029	0	2.330691488	0	0	0	0	0	2.563105189	0	0	1.395667068	0	0	0	0	0	0	0	1.896978332	1.942660061	2.017985891	0	0	0	0	0	0	0	0	0	0	2.277155113	0	2.531637081	0
SLC38A1	2.189440372	0	3.119422949	2.68012774	0	0	2.791301223	0	0	0	0	2.235081691	2.26546235	2.929314219	0	0	0	2.380799301	0	2.48197839	2.512673271	2.563105189	0	0	0	0	0	0	0	0	0	0	0	0	0	0	0	0	0	2.069443632	0	0	0	0	0	0	0	0	0
LMO4	1.092779823	1.434597099	0	0	0	0	0	0	0	0	0	2.235081691	0	0	0	0	0	0	0	0	0	0	0	0	0	0	0	0	0	0	1.692784044	0	0	1.942660061	0	0	0	0	0	0	0	0	0	0	0	0	0	0	0
ARID1A	1.60243486	0	1.857598523	2.053287264	0	0	0	0	0	0	0	0	0	2.288222029	0	2.974003	0	0	0	0	0	0	0	0	1.956614671	2.083169207	0	0	0	1.677751406	2.28941673	0	1.896978332	0	0	0	0	0	0	0	0	0	0	0	0	0	0	0	0
SIPA1	1.092779823	1.434597099	0	0	0	0	2.157687568	0	0	0	0	2.235081691	0	0	0	2.330691488	0	0	2.407036104	0	2.512673271	2.563105189	2.613169765	0	0	0	0	0	0	1.677751406	0	0	0	0	0	0	0	0	0	0	0	2.187330504	0	0	0	0	2.354502597	0	0
GATAD2A	0	0	1.857598523	0	0	0	0	0	0	0	0	0	0	0	0	0	0	0	0	0	0	0	2.613169765	0	0	0	2.096514803	0	0	0	0	0	1.896978332	0	0	0	0	0	2.063420415	0	2.107231004	2.187330504	0	0	0	0	0	0	0
APP	0	0	0	0	0	0	0	0	0	0	0	0	0	0	0	0	0	0	0	0	0	0	0	0	0	0	0	0	0	0	0	0	0	0	0	0	0	0	0	0	0	0	0	0	0	0	0	0	0
DPYSL2	1.60243486	0	0	0	0	0	0	0	0	0	0	0	0	0	0	0	0	0	0	0	0	0	0	0	0	0	0	0	1.672461446	0	0	0	0	0	2.017985891	0	0	0	0	0	0	0	0	2.276370344	0	0	0	0	0
CCT6A	0	0	0	0	0	0	0	2.185927017	2.201502659	0	0	0	0	2.929314219	0	0	0	0	0	0	0	0	0	0	1.395667068	2.446236459	0	0	0	1.677751406	0	0	0	0	0	0	0	0	0	2.697382196	0	2.187330504	2.890749615	0	0	0	0	2.531637081	0
DENR	1.938404997	1.434597099	0	0	0	0	0	0	0	0	2.215930159	0	0	0	0	2.330691488	0	0	0	0	0	0	0	0	0	0	0	0	1.672461446	0	0	0	0	0	0	0	0	2.056253846	0	2.069443632	0	0	0	0	0	0	0	2.531637081	0
OTUB1	0	1.434597099	0	0	0	2.816062343	0	0	0	0	2.215930159	0	0	2.288222029	0	0	0	0	0	0	0	0	0	0	2.313821845	0	0	0	1.672461446	0	0	0	0	0	0	0	0	2.056253846	0	2.069443632	0	2.187330504	0	2.916825284	0	0	0	2.531637081	0
ATP5MC2	2.389933447	1.434597099	0	2.053287264	0	0	0	2.185927017	2.201502659	2.184525994	0	0	0	0	0	0	0	0	0	3.132438446	0	0	0	2.701911789	1.956614671	0	2.096514803	2.177904547	1.672461446	1.677751406	2.28941673	2.461135817	3.163907978	2.940846161	0	2.686478568	0	0	2.063420415	3.080130666	0	2.187330504	2.251649772	2.276370344	0	0	0	3.184207696	0
CYBA	0	0	0	2.053287264	0	0	0	0	0	0	0	0	2.26546235	0	0	0	0	0	0	0	0	0	0	0	1.395667068	2.083169207	1.519267961	1.592066769	1.672461446	0	1.692784044	0	0	0	0	0	0	0	0	2.069443632	0	2.187330504	0	0	0	0	0	0	0
GLRX5	0	0	0	0	0	0	0	2.185927017	0	0	0	0	0	0	0	0	0	0	0	0	0	0	0	0	1.395667068	0	0	0	0	0	1.692784044	0	0	0	0	0	0	2.056253846	0	0	0	2.187330504	0	0	0	2.277155113	0	0	0
PES1	1.092779823	2.000926688	0	0	0	0	2.157687568	0	0	0	0	0	0	0	0	0	0	0	0	0	0	0	0	0	0	0	2.096514803	0	0	0	0	0	1.896978332	0	0	0	0	2.056253846	0	0	0	0	0	0	0	0	0	0	0
TOMM22	1.60243486	2.360274581	0	0	0	0	0	0	0	0	0	0	0	0	0	0	0	2.380799301	0	0	0	0	0	0	1.395667068	0	0	0	0	0	0	0	1.896978332	0	0	0	0	2.056253846	0	0	2.737665122	0	0	0	0	0	0	0	2.557596383
API5	1.092779823	2.000926688	0	0	0	0	0	0	0	0	0	0	0	0	0	0	0	0	0	0	0	0	0	0	0	0	0	0	0	0	0	0	0	0	0	0	0	0	0	0	0	0	0	0	0	0	0	0	0
ZEB2	0	0	0	0	0	2.181034166	2.157687568	0	0	0	0	0	0	0	0	0	0	0	0	0	2.512673271	2.563105189	0	0	1.395667068	2.446236459	0	0	0	1.677751406	2.660523097	1.849880065	1.896978332	0	0	0	0	0	2.063420415	2.697382196	2.737665122	2.187330504	0	0	0	0	0	0	2.557596383
MTCH1	0	0	0	0	0	0	0	0	0	0	2.215930159	0	0	0	0	0	0	0	0	0	0	0	0	0	0	0	0	0	0	0	1.692784044	0	0	0	0	0	0	0	0	0	0	0	2.251649772	0	0	0	0	0	0
CHST12	1.938404997	0	0	2.053287264	0	0	0	0	0	2.184525994	0	0	0	0	0	0	0	0	0	0	0	0	0	0	0	0	0	0	0	0	0	0	0	0	0	0	0	0	0	0	0	0	0	2.916825284	0	0	0	0	3.211227604
GPX4	0	0	0	0	0	0	0	0	0	0	0	0	0	0	0	0	0	0	0	0	0	0	0	2.701911789	1.956614671	0	1.519267961	2.177904547	0	0	0	0	0	0	0	0	0	0	2.063420415	0	0	2.187330504	0	0	0	0	0	0	0
RCN2	1.092779823	0	0	2.68012774	2.052103812	0	0	0	0	0	0	0	0	2.288222029	0	0	0	0	0	0	0	0	0	0	0	0	0	0	0	1.677751406	0	0	0	1.942660061	0	0	0	0	0	0	0	0	0	2.916825284	0	0	0	0	0
PSMC6	1.092779823	0	0	0	0	0	0	0	0	0	0	0	0	0	0	0	0	0	0	0	0	0	0	0	0	0	0	0	0	0	0	0	0	0	0	0	0	0	0	0	0	0	0	0	0	0	0	0	3.211227604
RABL6	1.092779823	0	0	0	2.052103812	2.181034166	0	0	0	0	0	0	0	0	0	0	0	0	0	0	0	0	0	0	1.395667068	0	0	0	0	0	0	0	0	0	0	0	0	2.683297373	2.063420415	0	0	0	2.251649772	0	0	0	0	0	0
MSH6	0	0	0	0	0	0	0	0	0	0	0	2.235081691	0	0	0	0	0	0	0	0	0	0	0	0	0	0	1.519267961	1.592066769	2.906957783	0	1.692784044	1.849880065	1.896978332	0	0	2.059231855	2.038042222	0	2.690951818	3.356257925	0	0	0	0	0	0	0	2.531637081	0
APOBEC3C	1.938404997	0	0	0	0	0	0	0	0	0	0	2.235081691	0	0	0	0	0	0	0	0	0	0	0	0	0	0	0	0	0	0	0	0	0	0	2.017985891	0	0	0	0	0	0	2.187330504	0	0	0	0	0	0	0
NCKAP1L	0	0	0	2.053287264	0	0	0	0	2.201502659	0	0	2.235081691	0	2.288222029	0	0	2.36404808	0	0	0	2.512673271	0	0	0	0	0	0	0	0	1.677751406	0	0	0	1.942660061	0	2.059231855	0	2.056253846	0	0	0	0	0	0	0	0	0	0	0
VDAC2	0	0	0	0	0	0	0	0	0	0	0	0	0	0	0	0	0	0	0	0	0	0	0	0	0	1.507391563	0	1.592066769	0	0	0	0	0	0	2.642360042	0	2.663829022	0	2.063420415	0	0	0	0	0	0	0	0	0	2.557596383
BOP1	0	0	0	0	0	0	0	0	0	0	0	0	0	0	0	0	0	0	0	2.48197839	0	0	0	0	0	1.507391563	0	0	0	0	0	0	1.896978332	0	0	0	0	0	2.063420415	0	0	0	0	0	2.2670117	0	0	0	2.557596383
NUDT5	1.092779823	1.434597099	0	2.053287264	0	0	0	0	0	0	0	0	0	0	0	0	2.36404808	0	0	0	0	0	0	0	0	0	0	1.592066769	0	0	0	0	0	0	0	0	0	0	2.063420415	0	2.107231004	0	2.251649772	0	0	0	0	0	0
CCN2	0	0	0	0	0	0	0	0	2.201502659	0	0	0	0	0	0	0	0	0	0	0	0	0	0	0	1.956614671	2.921800033	2.096514803	2.177904547	3.44287714	1.677751406	2.660523097	3.324866367	3.163907978	1.942660061	3.299261692	2.059231855	2.663829022	0	2.690951818	3.356257925	3.614348983	0	0	2.916825284	0	3.304933116	2.999015724	3.184207696	3.211227604
ALYREF	0	2.360274581	0	0	0	2.181034166	0	2.82124723	0	2.184525994	2.215930159	2.235081691	0	0	0	0	0	0	0	2.48197839	0	0	0	0	2.313821845	1.507391563	1.519267961	0	2.2670117	0	0	0	2.512152485	0	0	2.059231855	0	2.056253846	0	0	0	2.187330504	2.251649772	0	0	0	0	0	0
MRPS34	0	1.434597099	1.857598523	0	0	0	0	2.185927017	0	0	0	0	0	0	0	0	0	0	0	0	0	0	0	0	0	0	1.519267961	0	0	0	0	0	1.896978332	0	0	0	0	0	0	0	0	0	0	0	0	0	0	0	0
ARL6IP1	3.036179892	2.000926688	0	0	0	0	0	0	0	0	0	0	0	0	0	0	0	0	0	0	0	0	0	0	1.395667068	0	0	1.592066769	1.672461446	0	0	0	0	0	0	0	0	0	0	2.069443632	0	2.187330504	0	0	0	0	0	0	0
PAFAH1B2	0	0	0	0	0	0	0	0	0	0	2.215930159	0	0	0	0	0	0	0	0	0	0	0	0	0	1.395667068	0	0	0	0	0	0	1.849880065	0	0	0	0	2.038042222	0	0	0	0	0	0	0	0	0	0	0	0
RUVBL2	1.092779823	0	0	0	0	0	0	0	0	0	0	0	0	0	0	0	0	0	0	0	0	0	0	0	1.395667068	0	2.096514803	0	0	1.677751406	0	0	1.896978332	0	2.642360042	2.059231855	0	0	0	0	0	0	0	0	0	0	0	0	0
ROMO1	0	1.434597099	0	0	0	0	0	0	0	0	0	0	0	2.288222029	0	0	0	0	0	0	0	0	0	0	1.395667068	0	2.096514803	0	0	0	1.692784044	0	0	0	0	0	0	0	0	0	2.737665122	0	0	0	0	0	0	0	0
LYPLA1	0	0	0	0	0	0	0	0	0	0	0	0	0	0	0	0	0	2.380799301	0	0	0	0	0	0	1.395667068	2.446236459	0	1.592066769	0	0	0	1.849880065	0	2.561448824	2.017985891	0	0	2.056253846	0	0	0	0	0	0	0	0	0	0	0
MTATP6P1	0	0	0	2.053287264	0	0	2.791301223	0	2.201502659	2.184525994	2.215930159	2.235081691	2.905323705	2.929314219	0	2.330691488	0	2.380799301	3.05409647	0	0	0	0	0	1.395667068	0	1.519267961	0	2.2670117	0	1.692784044	1.849880065	1.896978332	0	0	0	0	0	0	3.080130666	0	0	0	0	2.906957783	0	2.999015724	0	2.557596383
ALKBH7	1.092779823	0	0	0	2.052103812	0	0	0	0	0	0	2.235081691	0	0	0	0	0	0	0	0	0	0	0	0	0	0	0	0	0	0	2.930572717	0	0	0	0	0	0	0	0	0	0	0	0	0	0	0	0	0	0
EIF4EBP1	1.60243486	0	0	0	2.052103812	0	0	2.185927017	0	0	0	0	0	0	0	0	0	0	0	2.48197839	0	0	0	0	0	0	0	1.592066769	0	2.272848217	0	0	0	0	0	0	0	0	2.690951818	0	0	0	2.251649772	0	0	0	2.354502597	0	0
FBRSL1	0	0	0	0	0	0	0	0	0	0	0	0	0	0	0	0	0	0	0	0	0	0	0	0	0	0	0	1.592066769	1.672461446	1.677751406	0	0	0	0	2.017985891	0	2.038042222	0	0	0	2.107231004	0	0	2.276370344	2.2670117	2.277155113	2.354502597	2.531637081	2.557596383
PGAM1	1.092779823	0	0	0	0	0	0	0	0	0	0	0	0	0	0	0	0	0	2.407036104	0	0	0	0	0	1.956614671	0	0	0	0	2.272848217	1.692784044	0	1.896978332	0	0	0	0	2.056253846	2.690951818	0	2.107231004	0	0	0	0	0	0	0	2.557596383
FIS1	1.092779823	2.360274581	0	2.053287264	2.052103812	0	0	2.185927017	0	0	0	2.235081691	0	2.288222029	2.284252284	2.330691488	0	0	0	0	0	0	0	2.701911789	2.784290943	0	0	0	0	0	0	0	0	0	0	0	0	0	0	0	0	0	0	0	0	0	2.999015724	0	0
DGKZ	0	0	0	2.053287264	0	0	0	0	0	0	0	0	0	2.288222029	2.284252284	2.330691488	2.36404808	0	0	0	0	0	2.613169765	0	1.395667068	0	0	0	0	0	0	0	0	1.942660061	0	0	0	2.683297373	2.063420415	0	0	0	0	0	0	2.917652497	0	0	0
UBE2D2	0	0	0	0	0	0	0	0	2.201502659	0	0	0	0	0	0	0	0	0	0	0	0	0	0	0	0	0	0	0	0	0	2.660523097	2.461135817	0	0	0	0	0	0	0	2.069443632	2.107231004	0	0	2.276370344	0	0	0	0	0
GARS	0	0	0	0	0	0	0	0	0	0	0	0	0	0	0	0	0	0	0	0	2.512673271	0	0	0	0	0	0	0	0	0	0	0	0	0	0	2.059231855	0	0	0	0	0	0	2.251649772	0	2.2670117	2.277155113	0	0	0
GRHPR	0	0	0	0	0	0	2.791301223	0	0	0	0	0	0	0	0	0	0	0	0	0	0	0	0	0	1.956614671	1.507391563	0	0	1.672461446	0	0	0	0	0	0	0	0	0	0	0	2.107231004	0	0	0	2.906957783	2.277155113	0	0	0
PPIA	2.69987519	2.832611195	1.857598523	2.68012774	2.678863107	2.816062343	3.17610728	3.206668921	0	0	2.215930159	0	0	2.929314219	2.284252284	0	3.677202682	0	0	2.48197839	3.164450767	0	0	2.701911789	3.10295618	2.921800033	2.936215621	0	2.906957783	3.693407715	2.660523097	0	3.163907978	3.215235015	3.299261692	3.344971984	3.321514348	2.683297373	3.073552052	0	0	3.20818598	0	2.276370344	0	2.277155113	0	0	3.211227604
EGR1	0	0	0	0	0	2.181034166	0	0	0	0	0	0	0	0	0	0	0	0	0	0	0	0	0	0	0	0	0	0	0	0	0	0	3.555186171	0	2.017985891	0	0	0	0	0	0	0	0	0	2.2670117	0	0	0	0
DHX9	0	0	0	0	0	0	0	0	0	0	2.215930159	0	0	0	0	0	0	0	0	0	2.512673271	0	2.613169765	0	1.395667068	0	2.460156041	0	0	2.272848217	0	0	0	0	0	2.059231855	0	0	0	0	2.107231004	0	0	0	0	0	0	0	0
CAPZB	1.092779823	2.360274581	0	0	0	0	2.157687568	0	0	0	0	0	2.26546235	2.288222029	0	0	0	0	0	0	0	0	2.613169765	0	0	0	0	0	0	0	0	0	0	1.942660061	2.017985891	0	0	0	0	2.069443632	0	0	0	0	0	0	0	0	0
PPP2R1A	1.092779823	0	0	0	0	0	0	0	0	2.184525994	0	0	2.26546235	0	0	0	0	0	0	0	0	0	0	0	1.956614671	0	1.519267961	0	0	0	0	0	0	1.942660061	0	0	2.038042222	0	2.063420415	0	0	0	0	0	0	0	0	0	0
C11orf58	0	0	0	0	0	0	2.157687568	0	0	0	0	0	0	0	0	0	2.36404808	0	2.407036104	0	0	0	0	0	1.395667068	0	1.519267961	0	0	0	0	0	0	0	0	0	0	0	0	0	0	0	2.251649772	0	0	0	0	0	0
RSF1	0	0	0	0	0	2.181034166	0	0	0	0	0	0	2.26546235	0	0	0	0	0	0	0	0	2.563105189	0	0	0	1.507391563	0	2.177904547	0	0	1.692784044	0	0	0	0	0	0	0	0	0	0	0	2.251649772	0	0	0	0	0	0
PDCD11	0	0	0	0	0	0	0	0	0	0	0	0	0	0	0	0	0	0	0	0	0	0	0	0	0	1.507391563	0	0	0	1.677751406	0	1.849880065	0	0	0	0	0	0	0	0	0	0	0	0	0	2.277155113	2.354502597	0	0
PSMB4	1.092779823	1.434597099	0	0	2.052103812	0	2.157687568	0	2.201502659	0	0	0	0	0	0	0	0	3.026605036	0	0	0	0	0	0	0	0	0	0	0	0	0	1.849880065	0	2.561448824	0	0	0	0	0	2.069443632	0	0	0	0	0	0	0	0	0
DR1	1.60243486	0	0	2.053287264	0	0	0	0	0	0	0	2.235081691	0	0	0	0	0	0	0	0	0	0	3.268977512	0	0	2.083169207	0	0	0	0	0	1.849880065	0	0	0	0	0	0	0	0	0	0	0	0	0	0	0	0	0
TIMP1	0	0	0	0	0	0	2.157687568	0	0	0	0	2.235081691	0	2.288222029	0	0	0	0	0	0	0	0	0	0	0	0	0	0	0	0	0	0	1.896978332	1.942660061	0	0	0	0	0	0	0	0	0	0	0	0	0	0	0
POLR2L	2.556864546	1.434597099	1.857598523	0	0	0	0	0	2.201502659	0	0	2.235081691	0	0	2.925131913	2.330691488	0	0	0	0	2.512673271	2.563105189	2.613169765	0	1.395667068	0	0	1.592066769	0	2.643370423	0	0	0	2.561448824	2.017985891	2.059231855	2.663829022	0	0	0	0	0	0	2.276370344	0	0	0	0	0
PSMA4	1.092779823	0	0	0	0	0	0	0	0	0	0	0	0	0	0	0	2.36404808	0	2.407036104	0	0	0	0	0	1.395667068	0	1.519267961	1.592066769	2.2670117	1.677751406	0	0	0	2.940846161	2.017985891	0	0	0	0	2.069443632	0	0	2.251649772	0	0	0	0	0	2.557596383
SLC1A5	1.60243486	0	0	0	2.052103812	0	0	0	0	0	2.215930159	0	0	0	0	0	0	0	0	0	0	0	3.268977512	0	0	0	0	0	0	0	2.28941673	0	1.896978332	0	0	0	0	0	2.063420415	0	2.107231004	0	0	0	0	0	0	0	0
DYNLRB1	0	0	0	0	0	0	0	0	0	0	0	0	0	0	0	0	0	0	0	0	0	0	0	0	0	0	0	0	0	0	0	0	0	0	2.017985891	0	0	0	2.063420415	2.069443632	0	0	0	0	0	2.277155113	0	0	0
RILPL2	1.60243486	0	0	0	0	0	0	0	0	0	0	0	0	0	0	0	0	0	0	0	0	0	0	0	0	0	0	0	1.672461446	0	0	0	0	0	0	2.059231855	2.038042222	0	0	0	0	0	0	0	0	0	0	0	0
BRD4	1.60243486	0	0	0	2.052103812	0	0	2.185927017	0	0	0	2.235081691	0	0	0	2.330691488	0	0	3.05409647	0	0	0	0	0	1.395667068	1.507391563	0	0	0	0	0	1.849880065	1.896978332	0	0	0	2.038042222	0	0	0	0	0	0	0	0	0	0	0	0
DCK	0	0	0	0	0	0	0	0	0	0	0	0	0	2.288222029	0	0	0	0	0	0	2.512673271	0	3.268977512	0	0	0	0	0	0	0	0	1.849880065	0	0	0	0	0	0	0	0	0	0	0	0	0	0	0	0	0
EIF3B	1.092779823	0	0	2.68012774	0	0	0	0	0	0	0	0	0	0	0	0	3.009034542	0	0	0	0	0	0	0	2.576472578	0	1.519267961	0	0	0	2.660523097	0	0	0	2.017985891	2.059231855	2.038042222	0	2.690951818	0	0	0	0	0	2.906957783	3.304933116	0	0	0
STOML2	0	1.434597099	0	0	0	0	0	0	0	0	0	0	0	0	0	0	0	0	0	0	0	0	0	0	0	0	0	0	1.672461446	0	0	0	0	0	0	2.059231855	0	0	0	0	0	0	0	0	0	0	0	0	0
NDUFB7	2.189440372	0	0	0	0	0	2.157687568	0	0	0	0	0	0	0	0	2.974003	2.36404808	0	0	0	0	0	0	0	0	1.507391563	0	0	0	0	1.692784044	2.837742508	0	0	0	0	2.038042222	0	2.063420415	0	0	0	2.251649772	0	0	0	0	0	0
UBE2N	0	1.434597099	0	0	0	0	0	0	0	0	0	0	0	0	0	0	0	0	0	0	0	0	3.268977512	0	1.956614671	0	0	0	0	0	0	0	0	1.942660061	0	0	2.038042222	0	0	0	0	0	0	0	0	2.277155113	2.354502597	0	0
ATP5MC3	1.092779823	2.360274581	0	0	2.052103812	0	0	2.185927017	0	0	0	0	0	0	0	0	0	0	0	0	0	0	0	0	0	0	1.519267961	1.592066769	0	0	0	0	0	2.561448824	3.023808017	2.059231855	2.038042222	0	0	0	0	0	0	0	2.906957783	0	0	0	0
HNRNPA1P48	0	0	0	0	0	0	0	0	0	0	0	0	0	0	0	0	0	0	0	0	0	0	0	0	0	0	0	1.592066769	0	0	0	0	0	0	0	0	0	0	0	0	0	0	0	0	2.2670117	0	2.354502597	0	0
AC016876.2	0	0	0	0	0	0	2.157687568	0	0	0	0	0	0	2.288222029	0	0	0	0	0	0	0	0	0	0	0	0	1.519267961	0	1.672461446	0	1.692784044	0	1.896978332	0	2.642360042	2.686478568	0	2.056253846	2.690951818	0	2.107231004	0	2.251649772	0	0	2.277155113	0	0	0
UBA1	1.092779823	1.434597099	0	0	2.052103812	0	0	0	0	0	0	0	0	0	0	0	0	0	2.407036104	0	2.512673271	0	0	0	0	0	1.519267961	0	0	0	0	0	0	0	0	0	0	0	0	0	0	0	0	0	0	0	2.354502597	0	0
WDR46	0	1.434597099	0	0	0	2.181034166	0	2.185927017	0	0	0	0	0	0	0	0	0	0	0	0	0	0	0	0	1.395667068	1.507391563	1.519267961	0	0	1.677751406	0	0	0	0	0	0	0	0	0	0	0	0	0	2.276370344	0	0	0	0	0
TXNDC17	0	0	0	0	0	0	0	0	0	0	0	0	0	0	0	0	0	0	0	0	0	0	0	0	0	0	0	0	0	0	0	0	0	0	0	0	0	0	0	0	0	0	0	0	0	0	0	0	0
SCAMP3	1.092779823	0	0	0	0	0	0	0	0	0	0	0	0	0	0	0	0	0	0	0	0	0	0	0	0	0	0	0	0	0	0	1.849880065	0	0	0	0	0	0	0	0	0	0	0	0	2.2670117	0	0	0	0
PTOV1	0	0	0	0	0	0	0	0	0	0	0	2.235081691	0	0	0	0	0	0	0	0	0	0	0	0	1.395667068	1.507391563	0	0	2.637325727	0	1.692784044	1.849880065	0	0	0	0	0	0	0	0	0	0	2.251649772	0	0	0	0	0	0
SUZ12	1.092779823	2.000926688	1.857598523	0	2.052103812	0	0	0	0	0	0	0	0	0	0	0	0	0	0	0	0	0	0	0	0	0	0	0	0	0	0	0	0	0	0	0	0	0	0	2.069443632	0	0	0	0	0	0	0	0	0
AP002990.1	2.189440372	2.360274581	0	2.053287264	2.052103812	0	0	2.185927017	2.201502659	2.184525994	0	0	2.26546235	2.929314219	2.284252284	2.330691488	0	0	0	3.132438446	0	0	0	0	2.313821845	0	2.726251383	2.812745133	0	0	2.660523097	0	0	0	0	0	0	0	0	2.697382196	0	0	2.251649772	0	0	2.277155113	0	2.531637081	2.557596383
PYCR2	1.092779823	1.434597099	0	0	0	0	2.157687568	2.185927017	0	0	0	0	0	0	0	0	0	0	2.407036104	0	0	0	0	0	1.395667068	0	0	0	0	1.677751406	0	0	0	0	0	0	0	0	0	0	2.107231004	0	0	0	0	0	0	0	0
DENND3	1.60243486	1.434597099	0	0	2.052103812	0	0	0	0	0	2.853008433	0	0	0	0	2.330691488	0	2.380799301	0	2.48197839	0	0	0	0	1.395667068	0	0	1.592066769	1.672461446	0	0	1.849880065	1.896978332	0	0	0	0	0	0	0	0	0	0	0	2.2670117	2.277155113	0	0	0
HSPD1	2.389933447	2.000926688	0	0	0	0	0	0	0	0	2.215930159	0	0	2.288222029	0	0	0	0	0	0	0	0	0	0	2.784290943	0	1.519267961	2.177904547	1.672461446	0	0	0	0	1.942660061	2.017985891	0	2.038042222	2.056253846	2.063420415	0	2.107231004	0	2.251649772	2.276370344	0	0	0	2.531637081	2.557596383
TTC7A	0	0	0	0	0	0	0	0	0	2.184525994	0	0	2.26546235	0	0	0	2.36404808	0	2.407036104	0	0	3.216957819	0	0	0	0	0	0	1.672461446	0	0	1.849880065	1.896978332	0	2.017985891	0	0	0	0	2.069443632	2.107231004	0	0	0	0	0	0	0	0
ATP5MG	2.556864546	1.434597099	3.119422949	2.68012774	2.678863107	0	2.791301223	0	0	0	2.853008433	2.873253338	0	2.288222029	2.284252284	0	2.36404808	0	0	2.48197839	0	0	0	3.360945075	2.313821845	0	2.096514803	0	0	1.677751406	2.28941673	0	0	1.942660061	2.642360042	0	2.038042222	2.683297373	3.073552052	2.069443632	0	2.187330504	0	0	2.906957783	2.277155113	3.387729272	0	0
FLI1	0	2.000926688	0	2.053287264	0	2.816062343	0	0	0	0	0	0	2.26546235	0	0	0	0	0	0	2.48197839	0	2.563105189	0	0	1.395667068	0	0	1.592066769	0	0	2.660523097	0	1.896978332	0	2.017985891	0	0	0	0	0	0	0	0	0	0	0	0	0	0
PPM1G	0	0	0	0	0	0	0	0	0	0	2.215930159	0	0	0	0	0	0	0	0	0	0	0	0	0	0	0	1.519267961	0	0	0	0	0	0	0	0	0	0	0	0	0	0	0	0	0	0	0	0	0	2.557596383
RNF220	1.092779823	2.000926688	0	0	0	0	2.157687568	2.185927017	0	0	0	0	2.26546235	0	0	0	0	2.380799301	0	0	0	2.563105189	0	0	0	1.507391563	0	1.592066769	0	1.677751406	0	2.461135817	0	0	2.017985891	0	2.038042222	0	0	0	0	0	0	0	0	0	0	0	2.557596383
IRAK1	0	0	0	0	0	0	0	0	2.201502659	0	0	0	0	0	0	0	0	0	3.05409647	0	0	2.563105189	0	0	1.395667068	0	1.519267961	0	0	0	1.692784044	0	0	1.942660061	0	0	0	0	0	0	0	0	0	0	2.2670117	0	0	0	2.557596383
NXF1	0	0	0	0	0	0	0	0	0	0	2.215930159	0	0	0	0	0	0	0	0	0	0	0	2.613169765	0	0	0	0	0	0	0	0	0	1.896978332	0	0	0	0	0	0	0	0	0	0	0	2.2670117	0	0	0	0
NACA4P	0	0	0	0	0	0	0	0	0	0	0	0	2.26546235	0	0	0	0	0	0	0	0	0	0	0	1.395667068	1.507391563	2.096514803	0	2.2670117	0	1.692784044	0	2.512152485	0	0	0	0	0	0	0	0	3.20818598	2.251649772	3.304090717	0	3.583397418	2.354502597	3.184207696	3.603165936
MARCKSL1	0	0	1.857598523	0	0	0	0	0	0	0	0	0	0	0	0	0	0	0	0	0	0	0	0	0	0	0	0	1.592066769	1.672461446	1.677751406	0	0	0	0	2.017985891	0	2.663829022	2.056253846	0	0	0	0	0	0	2.2670117	0	0	0	0
CD164	2.69987519	0	0	0	0	0	0	0	2.201502659	0	0	0	0	0	0	0	0	0	0	2.48197839	0	0	0	0	0	0	0	1.592066769	0	0	0	0	0	0	0	0	0	2.056253846	2.063420415	0	0	0	0	0	0	0	0	0	0
PARVG	1.938404997	0	0	0	0	0	0	0	2.201502659	0	0	0	0	0	0	0	2.36404808	0	0	2.48197839	0	0	0	0	0	1.507391563	0	0	1.672461446	0	1.692784044	0	1.896978332	0	2.017985891	0	0	0	0	0	0	0	0	0	2.2670117	0	0	0	0
CARD19	0	0	0	2.053287264	0	0	0	0	0	0	0	0	0	0	0	0	0	0	0	0	0	0	0	0	0	0	0	0	0	0	0	0	1.896978332	0	2.017985891	0	0	0	0	0	0	2.187330504	0	0	0	0	0	0	0
CCNG1	1.60243486	0	2.469510201	0	0	0	0	0	0	0	0	0	0	0	0	0	0	0	0	0	0	0	0	0	0	0	0	0	0	0	0	0	0	0	0	0	0	0	0	0	0	0	0	0	0	2.277155113	0	0	0
CDC123	1.092779823	0	0	0	0	0	0	0	0	0	0	0	0	0	0	0	0	0	0	0	0	0	0	0	0	0	0	0	1.672461446	0	0	0	1.896978332	0	0	0	2.038042222	2.056253846	0	0	0	0	0	0	0	0	0	0	0
C19orf48	0	1.434597099	0	0	2.052103812	0	0	0	0	0	0	0	0	0	0	0	0	0	0	0	0	0	0	0	0	1.507391563	1.519267961	1.592066769	0	0	0	1.849880065	0	0	0	0	0	3.065719878	0	0	0	2.187330504	0	0	2.2670117	2.277155113	0	0	0
PRRC2A	1.60243486	0	0	0	0	0	0	2.185927017	0	2.184525994	2.853008433	0	0	0	0	0	2.36404808	0	0	0	0	0	0	0	0	0	1.519267961	0	2.2670117	1.677751406	1.692784044	0	0	1.942660061	0	0	0	0	0	2.069443632	0	0	0	0	0	0	0	0	0
RAD23B	1.092779823	0	0	0	0	0	0	2.185927017	0	0	0	0	0	0	0	0	0	0	0	0	0	0	2.613169765	0	0	0	1.519267961	0	0	0	0	0	0	2.940846161	3.514995779	0	2.038042222	2.056253846	0	0	0	0	0	0	0	0	0	0	0
PRPF40A	1.60243486	0	0	0	2.052103812	2.181034166	0	0	0	0	0	0	0	0	0	0	0	2.380799301	0	0	0	0	0	0	0	0	0	0	0	0	0	0	0	0	0	0	0	0	0	0	0	0	0	0	0	0	0	0	0
KDELR1	1.60243486	1.434597099	0	0	0	0	0	2.185927017	0	0	0	0	2.26546235	0	0	0	0	0	0	0	0	0	0	0	1.395667068	2.083169207	1.519267961	2.177904547	0	0	0	0	0	0	0	0	0	0	0	2.069443632	0	0	0	2.276370344	0	0	0	0	0
NARF	0	0	1.857598523	0	0	0	2.157687568	0	0	0	0	0	0	0	0	0	0	0	0	0	0	0	0	0	0	0	0	0	1.672461446	0	0	0	2.512152485	0	0	0	0	0	0	0	0	3.20818598	0	0	0	0	0	0	0
MRPL1	1.092779823	0	0	0	0	0	0	0	0	0	0	0	0	0	0	0	0	0	0	0	2.512673271	0	0	0	1.395667068	0	0	0	0	1.677751406	0	0	0	0	0	0	0	2.056253846	0	0	0	0	0	0	0	0	0	0	0
EEF2	1.60243486	1.434597099	1.857598523	0	3.337086931	0	0	0	2.201502659	0	0	0	0	2.929314219	0	2.330691488	2.36404808	0	0	3.132438446	3.164450767	0	0	0	2.784290943	3.680452128	3.60247136	3.023808017	2.906957783	1.677751406	2.930572717	3.324866367	2.512152485	3.430316979	0	2.059231855	3.321514348	0	3.743299299	3.356257925	3.397916476	3.20818598	0	2.916825284	0	0	2.999015724	2.531637081	3.211227604
RHOA	1.092779823	1.434597099	0	0	0	0	2.791301223	3.484176593	2.837742508	0	0	2.235081691	0	0	0	0	0	3.415778166	2.407036104	0	2.512673271	0	3.268977512	2.701911789	1.395667068	2.083169207	0	0	0	2.643370423	1.692784044	1.849880065	0	2.561448824	2.017985891	0	0	0	2.063420415	2.697382196	0	2.187330504	0	0	0	0	2.354502597	2.531637081	0
SUGT1	1.092779823	0	0	2.053287264	0	0	0	0	0	0	0	2.235081691	0	0	0	0	0	0	0	0	0	0	0	0	0	0	0	0	0	1.677751406	0	0	1.896978332	1.942660061	0	0	0	0	0	2.697382196	0	0	0	0	0	0	0	0	0
NOC2L	0	0	0	2.053287264	0	0	0	0	0	0	0	0	0	0	0	0	0	0	0	0	0	0	0	0	1.395667068	2.712025885	0	0	0	0	0	0	0	0	0	2.059231855	0	0	0	0	0	0	0	0	0	0	0	0	0
MAVS	0	0	0	2.053287264	0	2.181034166	0	0	0	0	0	0	0	0	0	2.974003	0	0	0	0	0	0	0	0	1.395667068	0	0	0	0	0	1.692784044	0	0	0	0	0	0	0	2.063420415	0	0	2.187330504	0	0	0	0	0	0	0
SSU72	0	0	1.857598523	0	2.052103812	0	0	0	0	0	0	0	0	0	2.284252284	0	0	0	0	2.48197839	0	0	0	0	0	1.507391563	1.519267961	0	0	0	1.692784044	0	1.896978332	0	0	2.059231855	0	2.056253846	0	0	2.737665122	0	0	0	0	0	0	0	0
HCLS1	0	0	0	2.053287264	0	0	0	0	0	0	0	0	0	0	0	0	0	0	0	0	0	0	0	0	0	0	0	0	0	0	0	0	0	0	0	0	0	0	0	0	0	0	0	2.276370344	0	0	0	0	0
CHD8	0	0	0	0	0	0	0	2.185927017	0	2.184525994	0	0	0	2.288222029	0	0	0	0	0	0	0	2.563105189	0	2.701911789	1.956614671	0	0	0	0	0	0	2.461135817	0	0	0	0	2.038042222	0	0	0	0	0	0	0	0	0	0	0	0
S100A10	1.092779823	1.434597099	0	0	0	0	0	0	0	0	0	0	0	0	2.284252284	0	0	0	0	0	0	0	0	0	0	1.507391563	0	1.592066769	0	0	0	0	0	0	0	0	0	0	0	0	0	0	0	0	0	0	0	0	0
PRDX6	0	2.000926688	0	0	2.678863107	0	0	0	0	0	0	0	2.26546235	2.288222029	0	0	2.36404808	0	0	0	0	0	0	0	1.395667068	2.083169207	0	0	2.637325727	2.272848217	0	0	0	1.942660061	0	0	0	2.056253846	0	0	0	0	0	0	0	2.277155113	2.354502597	0	0
UBXN1	0	1.434597099	0	2.053287264	0	0	0	0	2.201502659	0	0	0	0	0	0	0	0	0	0	0	0	2.563105189	0	3.360945075	0	0	1.519267961	0	0	0	0	1.849880065	0	0	0	0	2.038042222	0	0	0	2.107231004	0	0	0	0	0	0	0	0
CDT1	0	1.434597099	0	0	0	0	0	0	0	0	0	0	0	0	0	0	0	0	0	0	0	0	0	0	0	1.507391563	0	0	2.2670117	0	0	0	2.512152485	0	0	0	2.663829022	0	2.690951818	0	0	0	0	0	0	0	0	2.531637081	0
ST13	1.092779823	0	0	0	0	0	0	0	2.837742508	0	0	0	0	0	0	0	2.36404808	0	0	0	0	0	0	0	0	0	1.519267961	0	0	2.272848217	2.28941673	1.849880065	1.896978332	0	2.017985891	0	0	2.056253846	0	0	0	2.187330504	0	0	2.2670117	0	2.354502597	0	2.557596383
CIR1	1.092779823	1.434597099	0	0	0	0	0	0	0	0	0	0	0	0	0	0	2.36404808	0	0	0	0	0	0	0	0	0	0	0	0	0	0	0	0	0	0	0	0	0	0	0	0	0	0	0	0	0	0	0	0
EBP	0	0	0	0	0	0	0	0	0	2.184525994	0	0	0	0	0	0	0	0	0	0	0	0	0	0	0	0	0	1.592066769	1.672461446	0	0	0	0	0	0	0	0	0	2.063420415	0	0	0	0	2.276370344	0	0	0	2.531637081	0
MCM2	1.60243486	0	0	0	0	0	0	0	0	0	0	0	0	0	0	0	0	0	0	0	0	0	0	0	0	0	0	0	0	0	0	0	0	0	0	0	0	0	0	0	0	0	0	0	0	0	0	0	0
STAG2	0	0	0	2.053287264	0	2.181034166	0	0	0	0	0	2.235081691	0	0	0	0	0	0	0	2.48197839	0	0	0	0	1.395667068	0	0	1.592066769	0	0	1.692784044	1.849880065	0	0	2.017985891	0	0	0	0	2.069443632	0	0	2.251649772	2.276370344	0	0	2.354502597	0	0
RAD23A	0	2.000926688	0	0	0	0	0	0	0	0	0	0	0	0	0	0	0	0	0	0	0	0	2.613169765	0	0	0	0	2.177904547	0	0	1.692784044	0	0	0	0	0	0	0	2.063420415	0	2.107231004	0	0	0	0	0	0	0	0
ARRB1	0	0	0	0	0	0	0	0	0	0	0	0	0	0	0	0	0	0	0	0	0	0	0	0	0	0	0	0	0	0	0	0	0	0	0	0	0	0	0	0	0	0	0	0	0	0	0	0	0
CARD8	0	0	1.857598523	0	0	0	0	0	0	0	2.215930159	2.235081691	0	0	0	0	0	0	0	0	0	0	0	2.701911789	0	1.507391563	0	0	0	0	0	0	0	0	2.642360042	0	0	0	0	0	0	0	0	0	0	0	0	0	0
PKN1	0	0	0	0	0	0	0	0	0	2.184525994	0	0	3.292376655	2.288222029	0	0	2.36404808	0	0	0	0	0	0	0	0	0	0	2.177904547	0	1.677751406	0	0	0	0	2.642360042	0	0	0	2.063420415	0	0	0	0	0	0	2.277155113	0	0	0
FABP5	1.092779823	0	0	0	0	0	0	0	0	0	0	0	0	0	0	0	0	0	0	0	0	0	0	0	0	0	2.460156041	0	2.637325727	0	0	0	1.896978332	2.561448824	0	0	0	2.056253846	2.063420415	0	0	0	0	0	0	0	0	0	0
VSIR	1.092779823	1.434597099	0	0	0	0	0	0	0	0	0	0	0	2.929314219	0	0	2.36404808	0	0	0	0	0	0	0	0	0	0	0	0	0	0	0	0	0	0	0	0	0	0	0	0	0	0	0	0	0	0	0	0
COMT	1.938404997	2.000926688	0	0	2.678863107	0	0	0	0	0	2.215930159	0	0	0	0	0	0	0	0	0	2.512673271	0	0	0	1.956614671	2.083169207	0	0	0	1.677751406	1.692784044	0	0	1.942660061	2.017985891	0	2.663829022	0	2.063420415	0	0	0	0	0	2.2670117	0	0	2.531637081	0
PSMB5	0	0	0	0	0	0	0	0	0	0	0	0	0	0	0	0	0	0	0	0	0	0	0	0	1.395667068	0	0	0	1.672461446	0	0	0	0	0	0	2.059231855	0	0	0	0	0	0	0	0	0	0	0	0	0
EDEM1	2.189440372	1.434597099	0	2.053287264	0	2.181034166	2.157687568	0	2.837742508	0	2.853008433	2.235081691	0	0	0	2.330691488	2.36404808	0	3.72337847	0	2.512673271	2.563105189	0	2.701911789	1.956614671	0	0	0	2.2670117	0	0	2.461135817	0	0	0	2.059231855	0	0	0	0	0	0	0	0	0	0	0	0	0
TMCO1	0	1.434597099	0	0	0	0	0	2.185927017	0	0	0	0	0	0	0	0	0	0	0	0	0	0	0	0	0	1.507391563	1.519267961	0	0	1.677751406	0	0	0	0	0	0	0	0	0	2.069443632	0	0	2.251649772	0	0	0	0	0	0
APBB1IP	1.092779823	0	0	0	0	2.181034166	2.791301223	0	0	0	2.215930159	0	0	0	0	0	0	0	2.407036104	0	0	2.563105189	0	0	0	0	0	0	0	0	0	0	0	1.942660061	0	0	0	0	0	0	2.107231004	0	0	0	0	0	0	0	0
CCT5	0	0	0	0	0	0	0	2.185927017	0	0	0	0	0	0	0	0	0	0	0	3.132438446	0	0	0	0	1.395667068	0	0	0	1.672461446	0	1.692784044	0	0	0	0	0	0	2.683297373	0	0	0	0	2.251649772	2.276370344	0	2.277155113	0	0	0
METTL9	0	0	0	0	0	0	0	0	2.201502659	0	0	0	0	0	0	0	0	0	0	0	0	0	0	0	1.956614671	0	0	0	0	0	1.692784044	0	1.896978332	1.942660061	0	0	0	0	2.063420415	0	0	0	0	2.276370344	2.2670117	2.277155113	0	0	0
GRB2	0	1.434597099	0	0	0	0	0	0	2.201502659	0	0	0	0	0	0	0	0	0	0	0	0	0	0	0	1.395667068	0	0	0	0	0	0	0	0	1.942660061	2.017985891	0	2.038042222	0	0	0	2.737665122	0	0	0	0	0	0	0	0
SLC43A3	0	0	0	0	0	0	0	0	0	0	0	0	0	0	0	0	0	0	0	0	0	0	0	0	0	0	0	0	0	1.677751406	0	0	0	0	2.017985891	2.059231855	0	0	0	0	0	0	0	0	0	0	0	0	0
RPL37P6	0	0	1.857598523	0	0	0	0	0	0	0	0	0	3.57072394	0	0	0	0	3.026605036	0	0	0	0	0	0	0	2.083169207	0	0	2.2670117	3.300309347	2.660523097	0	2.512152485	0	0	3.344971984	3.996447595	4.016978531	2.690951818	2.069443632	0	0	2.890749615	3.978700845	3.968462206	2.277155113	0	3.184207696	3.603165936
MEN1	1.938404997	0	0	2.053287264	0	0	0	0	0	0	0	0	0	0	0	0	0	0	0	0	2.512673271	2.563105189	0	0	1.956614671	0	0	1.592066769	0	0	0	0	0	1.942660061	0	2.059231855	0	3.065719878	0	0	0	0	0	0	0	0	0	2.531637081	0
LAMTOR4	1.092779823	2.360274581	0	0	0	0	2.157687568	0	0	2.184525994	0	0	0	0	0	2.330691488	3.009034542	2.380799301	2.407036104	2.48197839	0	0	0	0	0	0	0	0	0	0	0	1.849880065	0	0	2.017985891	0	0	0	2.063420415	0	0	0	0	0	0	0	0	3.184207696	0
FXR1	0	0	0	0	0	0	0	0	0	0	0	0	0	0	0	0	0	0	0	0	0	0	3.268977512	0	0	0	0	1.592066769	0	1.677751406	0	0	0	0	0	0	0	0	0	0	0	2.187330504	0	2.276370344	0	0	0	0	0
BCL11B	0	0	2.469510201	2.053287264	0	2.181034166	0	2.185927017	2.201502659	2.81976274	0	2.235081691	2.905323705	0	2.284252284	0	0	2.380799301	0	0	0	0	0	0	0	0	0	0	0	0	0	0	0	0	0	0	0	2.056253846	2.063420415	0	0	0	0	0	0	0	0	0	0
RPL10P9	0	0	0	0	0	0	0	0	0	0	0	0	0	2.288222029	0	0	0	0	0	0	0	0	0	0	0	0	0	0	0	0	0	0	0	0	0	0	0	0	0	0	0	0	0	0	0	0	0	0	0
B2M	3.923236661	4.070105823	4.267012376	2.68012774	2.052103812	2.816062343	2.157687568	2.82124723	2.201502659	3.69962592	3.239062846	0	4.249703493	2.929314219	4.386579746	3.362288598	3.397916476	3.69521362	3.443714908	2.48197839	3.164450767	3.608973963	3.661679751	0	3.538473274	2.712025885	3.386118768	2.812745133	3.119112839	2.643370423	3.142985607	3.110676939	2.512152485	2.940846161	3.514995779	3.56103831	3.045793167	3.557721326	3.743299299	2.697382196	3.792171358	3.20818598	3.555736713	3.304090717	0	3.304933116	2.354502597	3.184207696	2.557596383
TCF7	0	0	0	0	0	0	0	0	0	0	0	0	0	0	0	0	0	0	0	0	0	0	0	0	0	0	0	0	0	0	0	1.849880065	0	0	0	0	0	0	0	0	0	0	0	0	0	0	0	0	0
PRSS2	0	0	0	0	0	0	0	0	0	0	0	0	0	0	0	0	0	0	0	0	0	0	0	0	0	0	0	0	0	0	0	0	0	0	0	0	0	0	0	0	0	0	0	0	0	0	0	0	0
CD3E	0	0	0	0	0	2.816062343	0	0	0	0	0	0	0	0	0	0	0	0	0	0	0	0	0	0	0	0	0	0	0	0	0	0	0	0	0	0	0	0	0	0	0	0	0	0	0	0	0	0	0
CD2	0	0	0	0	0	0	0	0	0	0	0	0	0	0	0	0	0	0	0	0	0	0	0	0	0	0	0	0	0	0	0	0	0	0	0	0	0	0	0	0	0	0	0	0	0	0	0	0	0
TRGC1	0	0	0	0	0	0	0	0	0	0	0	0	0	0	0	0	0	0	0	0	0	0	0	0	0	0	0	0	0	0	0	0	0	0	0	0	0	0	0	0	0	0	0	0	0	0	0	0	0
TRBC2	1.60243486	0	1.857598523	0	0	0	0	0	0	2.184525994	0	0	0	2.288222029	0	0	0	0	0	0	3.164450767	0	0	0	0	0	0	0	0	0	0	0	0	0	0	0	0	0	0	0	0	0	0	0	0	0	0	0	0
CD3D	1.60243486	2.000926688	0	0	0	0	2.157687568	0	2.201502659	0	2.215930159	0	0	0	0	2.330691488	0	2.380799301	0	0	0	0	3.268977512	0	0	0	0	0	0	0	0	0	0	0	0	0	0	0	0	0	0	0	0	0	0	0	0	0	0
TRGC2	0	0	0	0	0	0	0	0	0	0	0	0	0	0	0	0	0	0	0	0	0	0	0	0	0	0	0	0	0	0	0	0	0	0	0	0	0	0	0	0	0	0	0	0	0	0	0	0	0
H3F3B	2.189440372	1.434597099	1.857598523	3.062476241	0	0	3.67009276	2.185927017	3.223495363	0	3.516896427	2.235081691	0	2.929314219	3.312549264	3.362288598	3.397916476	2.380799301	0	2.48197839	4.234500788	3.889863111	3.94291878	2.701911789	1.956614671	1.507391563	3.109653472	1.592066769	1.672461446	3.125335084	1.692784044	3.110676939	2.890214364	2.561448824	0	0	0	0	2.063420415	3.080130666	2.107231004	0	2.251649772	0	2.2670117	0	2.354502597	3.184207696	0
TRBC1	0	0	0	2.053287264	0	0	0	0	0	0	0	0	0	2.288222029	0	0	0	2.380799301	0	2.48197839	0	0	0	0	0	0	0	0	0	0	0	0	0	0	2.017985891	0	0	0	0	0	0	0	0	0	0	0	0	0	0
TRDC	0	0	0	0	0	0	0	0	0	0	0	0	0	0	0	0	0	0	0	0	0	0	0	0	0	0	0	0	0	0	0	0	0	0	0	0	0	0	0	0	0	0	0	0	0	0	0	0	0
GLUL	0	2.000926688	0	0	0	0	0	2.185927017	0	0	0	2.235081691	2.26546235	2.929314219	2.925131913	0	2.36404808	0	0	2.48197839	0	0	0	0	0	0	0	0	0	0	0	1.849880065	1.896978332	1.942660061	0	0	0	0	0	0	0	0	0	0	0	0	0	0	0
SELL	3.036179892	0	2.469510201	0	0	0	0	0	0	0	2.215930159	2.873253338	0	0	0	2.974003	2.36404808	0	0	0	0	0	2.613169765	0	0	0	0	0	0	0	0	0	0	1.942660061	0	0	0	0	0	0	0	0	0	0	0	0	0	0	0
TXNIP	1.092779823	1.434597099	0	0	0	0	2.791301223	2.185927017	0	2.81976274	3.239062846	0	0	2.288222029	0	2.974003	0	3.69521362	2.407036104	2.48197839	2.512673271	0	0	0	1.956614671	0	0	0	0	0	0	0	0	0	0	0	0	0	2.063420415	0	0	2.822734206	0	0	0	0	0	0	0
ITM2A	1.60243486	0	0	0	0	0	0	2.185927017	0	0	0	0	0	0	0	2.330691488	0	0	0	0	0	0	0	0	0	0	0	0	0	0	0	0	0	0	0	0	0	2.056253846	0	0	0	0	0	0	0	0	0	0	0
AC244502.1	0	0	0	0	0	0	0	0	0	0	0	0	0	0	0	0	0	0	0	0	0	0	0	0	0	0	0	0	0	0	1.692784044	0	0	0	0	0	0	0	0	0	0	0	0	0	0	0	0	0	0
ARL4C	0	1.434597099	1.857598523	0	0	0	0	0	2.837742508	0	0	0	0	0	0	2.330691488	0	0	0	0	0	0	0	0	0	0	0	0	0	0	0	0	0	0	2.017985891	0	0	0	0	0	0	0	0	0	0	0	0	0	0
CD3G	0	0	0	0	0	0	0	0	0	0	0	0	0	0	0	0	0	0	0	0	0	0	0	0	0	0	0	0	0	0	0	0	0	0	0	0	0	0	0	0	0	0	0	0	0	0	0	0	0
SELENOW	0	0	0	0	0	0	0	0	0	0	0	0	0	0	0	0	0	0	0	0	0	0	0	0	0	0	0	0	0	0	0	0	0	0	0	0	0	0	0	0	0	0	0	0	0	0	0	0	0
UBB	1.938404997	2.000926688	1.857598523	0	2.052103812	0	0	0	0	0	2.215930159	0	0	0	0	0	2.36404808	2.380799301	0	0	0	2.563105189	0	0	1.395667068	1.507391563	0	0	0	0	0	0	1.896978332	0	0	0	2.663829022	0	2.063420415	0	2.737665122	2.822734206	0	0	0	0	0	0	0
FTL	2.189440372	3.005074492	2.846361032	2.053287264	3.061182014	2.181034166	2.791301223	2.185927017	2.837742508	0	3.239062846	2.873253338	2.905323705	3.316807575	0	0	0	3.415778166	3.72337847	3.523259747	3.164450767	3.216957819	2.613169765	0	2.313821845	2.083169207	2.096514803	0	2.2670117	1.677751406	1.692784044	1.849880065	2.512152485	3.430316979	0	0	0	0	0	2.069443632	3.121320352	0	3.277529719	0	2.2670117	0	2.999015724	2.531637081	0
NUCB2	2.824969352	0	0	0	0	0	0	0	2.837742508	0	0	0	0	0	0	0	0	0	0	0	0	0	3.268977512	0	0	1.507391563	2.096514803	0	0	0	1.692784044	0	1.896978332	0	0	0	0	0	0	0	0	2.822734206	0	0	0	0	0	2.531637081	0
SPON2	0	0	0	0	0	0	0	0	2.837742508	0	0	0	0	0	0	0	0	2.380799301	0	0	0	0	0	0	0	0	0	0	0	0	2.28941673	0	0	0	0	0	0	0	0	0	0	0	0	0	0	0	0	0	0
IFI44L	0	2.360274581	0	0	0	0	0	0	0	0	0	0	0	0	0	0	0	0	0	0	0	0	0	0	0	0	0	0	0	0	0	0	0	0	0	0	0	0	0	0	0	0	0	0	0	0	0	0	0
SPNS3	1.092779823	0	0	0	0	0	0	0	0	0	0	0	0	0	0	0	0	0	0	0	0	0	0	0	0	0	0	0	0	0	0	0	0	0	0	0	0	0	0	0	0	0	0	0	0	0	0	0	0
BX571818.1	0	0	0	2.053287264	0	0	0	0	0	0	0	0	0	0	0	0	0	0	0	0	0	0	0	0	0	0	0	0	0	0	0	0	0	0	0	0	0	0	0	0	0	0	0	0	0	0	0	0	0
XIST	0	0	0	0	0	0	0	0	0	0	0	0	0	0	0	0	0	0	0	0	0	0	0	0	1.395667068	1.507391563	1.519267961	1.592066769	0	0	1.692784044	2.461135817	1.896978332	1.942660061	2.642360042	2.059231855	0	2.056253846	0	0	0	2.187330504	0	2.276370344	0	2.277155113	0	2.531637081	0
DSTN	0	0	1.857598523	0	0	0	0	0	0	0	0	0	0	0	0	0	0	0	0	0	0	0	2.613169765	0	0	0	0	0	0	0	0	0	0	0	0	0	0	0	0	0	0	0	0	0	0	0	0	0	0
CD47	1.092779823	2.000926688	0	0	0	0	0	0	2.201502659	0	2.215930159	0	0	0	0	0	0	0	2.407036104	0	0	0	0	2.701911789	1.395667068	0	1.519267961	0	0	0	0	0	0	0	2.017985891	0	0	0	0	0	0	0	0	0	0	0	0	0	2.557596383
BIN2	0	1.434597099	0	0	0	0	0	2.185927017	0	2.184525994	0	0	0	0	0	0	0	0	0	0	0	3.216957819	3.268977512	0	0	0	0	0	0	1.677751406	0	1.849880065	0	0	0	0	0	0	0	0	0	0	0	0	0	0	0	0	2.557596383
NACA3P	0	0	0	0	0	0	0	0	0	0	0	0	0	0	0	0	0	0	0	2.48197839	0	0	0	0	1.956614671	0	0	0	0	0	0	1.849880065	0	0	0	0	0	0	0	0	0	0	0	0	0	0	0	0	0
RAB32	1.092779823	0	0	0	0	0	0	0	0	0	0	0	0	0	0	0	0	0	0	0	0	0	0	0	0	0	0	0	0	0	0	0	0	0	0	0	0	0	0	0	0	0	0	0	0	0	0	0	0
CD99	3.210466257	2.000926688	3.119422949	2.053287264	2.052103812	0	2.791301223	0	3.501173653	0	2.215930159	2.235081691	3.292376655	0	0	0	0	0	0	2.48197839	2.512673271	3.216957819	0	0	1.956614671	0	0	0	0	1.677751406	1.692784044	1.849880065	1.896978332	1.942660061	2.017985891	0	0	0	2.063420415	0	0	0	2.251649772	0	0	2.277155113	0	3.184207696	2.557596383
ANXA1	1.092779823	0	1.857598523	0	0	0	0	0	0	0	0	0	0	0	0	0	0	0	0	0	0	2.563105189	0	0	0	0	0	0	0	0	0	0	0	0	2.017985891	0	0	0	0	0	0	0	0	0	0	0	0	0	0
SPINK2	3.210466257	2.000926688	2.469510201	2.053287264	0	2.181034166	0	0	2.201502659	0	2.853008433	0	0	2.288222029	0	0	2.36404808	0	0	0	2.512673271	0	0	0	0	0	0	0	0	2.272848217	0	0	0	0	0	0	0	0	0	0	0	0	0	0	0	0	0	0	0
LCK	1.60243486	0	0	0	0	0	0	2.185927017	0	2.184525994	0	2.235081691	0	0	0	0	0	0	0	0	0	2.563105189	0	0	1.395667068	0	0	0	0	0	0	0	0	0	0	0	0	0	0	0	0	0	0	0	0	0	0	0	0
RFLNB	1.60243486	0	0	0	0	0	0	0	0	0	2.215930159	0	2.26546235	2.288222029	0	0	0	0	0	0	2.512673271	0	0	0	0	0	0	0	0	0	0	1.849880065	2.512152485	1.942660061	0	0	0	0	0	0	0	0	0	0	0	0	0	0	0
RPL34	3.358837727	3.28029548	4.472018849	3.33839648	3.881353953	3.478832214	3.453297542	2.82124723	3.718266544	3.877816828	2.215930159	3.259700491	2.26546235	4.143162845	4.386579746	3.8591549	3.677202682	3.026605036	4.272589358	3.132438446	2.512673271	3.216957819	3.268977512	0	3.623060243	3.765360331	3.109653472	3.197993946	3.687061193	3.796276423	2.660523097	1.849880065	2.512152485	3.607227812	4.089472963	3.068975107	3.537412087	3.341678431	3.073552052	3.080130666	3.943095897	3.702707456	2.890749615	2.916825284	2.2670117	3.304933116	3.387729272	3.575772966	2.557596383
IGLC2	0	1.434597099	0	0	2.052103812	3.201378786	3.453297542	0	2.837742508	2.184525994	0	0	2.26546235	3.595381184	0	0	0	0	0	2.48197839	0	0	2.613169765	0	0	0	0	0	0	0	0	0	0	0	0	0	0	0	0	0	0	0	0	0	0	0	0	0	0
GIHCG	1.60243486	2.000926688	0	0	2.678863107	0	2.791301223	2.185927017	0	0	0	2.235081691	0	0	0	2.330691488	0	2.380799301	0	0	0	0	0	0	0	0	0	2.177904547	1.672461446	0	0	0	0	0	0	0	0	2.056253846	2.063420415	0	0	0	0	2.276370344	0	2.277155113	0	2.531637081	0
TFDP2	0	0	0	2.68012774	0	0	0	0	0	0	2.215930159	2.235081691	0	0	0	0	0	0	0	0	0	0	2.613169765	0	1.395667068	0	1.519267961	0	0	1.677751406	0	0	0	0	0	2.686478568	2.038042222	2.056253846	2.063420415	2.069443632	0	0	0	0	0	0	0	0	0
SERPINB1	2.189440372	2.000926688	0	2.053287264	0	0	0	0	2.201502659	0	0	2.873253338	2.26546235	0	0	0	2.36404808	0	2.407036104	0	0	0	0	0	1.395667068	0	0	1.592066769	1.672461446	1.677751406	1.692784044	0	0	2.561448824	0	0	0	0	0	3.080130666	0	0	0	0	2.2670117	0	0	0	0
NKG7	0	0	0	0	0	0	0	0	0	0	0	0	0	2.288222029	0	0	0	0	0	2.48197839	0	0	2.613169765	0	0	1.507391563	0	2.177904547	0	0	2.28941673	0	0	0	2.017985891	2.059231855	2.663829022	0	0	0	0	0	2.251649772	0	0	2.277155113	2.354502597	0	0
IGKC	1.938404997	2.624075173	1.857598523	3.55441595	3.337086931	3.201378786	3.848159594	3.206668921	3.223495363	2.184525994	3.239062846	3.537736212	3.57072394	5.131616308	4.138814217	3.641268956	3.895274669	3.913376358	3.941679871	5.290126014	2.512673271	4.440676783	3.94291878	3.360945075	0	0	0	0	0	0	0	0	0	0	0	0	0	0	0	2.069443632	0	0	0	0	2.2670117	0	0	0	0
ATP2A3	0	0	0	0	2.052103812	0	0	0	0	0	0	0	0	0	2.284252284	0	0	0	0	0	0	0	2.613169765	0	0	0	0	0	0	0	0	0	0	0	2.642360042	0	0	0	2.063420415	2.069443632	3.121320352	0	0	0	0	0	0	0	0
PFDN5	1.092779823	1.434597099	2.469510201	2.68012774	2.678863107	2.181034166	3.17610728	2.185927017	2.201502659	2.81976274	2.215930159	2.873253338	2.26546235	0	2.925131913	0	0	0	2.407036104	2.48197839	0	2.563105189	3.268977512	0	1.956614671	2.083169207	1.519267961	2.177904547	2.2670117	0	2.28941673	1.849880065	2.890214364	1.942660061	0	0	0	2.683297373	2.690951818	0	0	0	0	0	2.2670117	0	0	2.531637081	2.557596383
AIF1	1.092779823	1.434597099	2.469510201	0	0	0	2.157687568	0	0	0	2.215930159	2.873253338	0	2.929314219	0	0	2.36404808	0	0	0	0	0	0	2.701911789	2.313821845	1.507391563	1.519267961	0	0	0	0	1.849880065	0	1.942660061	0	0	0	0	0	2.069443632	0	2.187330504	0	0	0	2.277155113	0	0	3.211227604
IFI6	0	2.832611195	1.857598523	0	0	0	0	0	0	2.184525994	0	0	0	0	2.284252284	0	0	0	0	0	0	0	0	0	0	0	0	0	2.2670117	0	0	0	0	0	0	0	2.663829022	0	0	0	0	0	0	0	0	0	0	0	0
AC002454.1	0	0	0	0	0	0	0	0	0	0	0	0	0	0	0	0	0	0	0	0	0	0	0	0	0	1.507391563	0	0	1.672461446	2.272848217	0	0	0	0	2.642360042	2.059231855	0	2.056253846	2.063420415	0	0	0	2.890749615	0	0	2.277155113	0	0	0
LPAR6	0	1.434597099	0	0	0	0	0	0	0	0	0	0	0	0	0	0	0	0	0	0	0	0	0	0	0	0	0	0	0	0	0	0	0	0	0	0	0	0	0	0	0	0	0	0	0	0	0	0	0
CAPG	1.092779823	1.434597099	0	0	0	0	0	0	2.201502659	0	0	0	2.905323705	0	0	0	0	0	0	0	0	0	0	0	1.956614671	1.507391563	1.519267961	2.177904547	1.672461446	2.643370423	1.692784044	0	0	0	0	0	0	0	0	0	0	2.822734206	0	2.276370344	0	0	0	0	0
RPS14	2.189440372	2.000926688	4.472018849	0	2.678863107	2.181034166	3.453297542	0	2.201502659	4.160311479	0	2.235081691	2.26546235	3.813019566	4.671146166	3.362288598	3.677202682	2.380799301	3.443714908	3.132438446	3.164450767	0	0	0	3.623060243	3.843619967	3.858525849	4.021675667	3.294041073	3.974848589	3.142985607	2.461135817	2.512152485	3.888105048	2.642360042	3.344971984	3.865538592	2.683297373	0	2.697382196	3.792171358	0	2.251649772	0	2.2670117	2.277155113	2.999015724	0	0
TMSB4X	3.546837953	4.393817261	4.741228804	3.55441595	0	0	4.609803658	0	4.179124978	2.81976274	3.734083988	3.93346101	3.57072394	4.143162845	3.312549264	4.321219922	3.397916476	4.492246522	4.272589358	3.803538707	4.234500788	3.889863111	2.613169765	0	2.784290943	2.921800033	3.500134743	3.197993946	3.572403954	2.643370423	3.142985607	3.896533891	2.512152485	3.607227812	0	2.059231855	3.045793167	0	0	2.069443632	2.737665122	3.485709153	0	2.916825284	2.2670117	3.583397418	2.999015724	2.531637081	4.282600855
HLA-C	2.389933447	2.360274581	2.469510201	0	0	2.816062343	0	0	0	0	0	2.235081691	0	0	2.925131913	0	0	0	0	0	0	0	0	0	1.395667068	1.507391563	2.726251383	1.592066769	2.2670117	0	1.692784044	1.849880065	1.896978332	2.561448824	0	0	0	2.683297373	2.063420415	2.069443632	0	0	0	0	0	0	0	0	0
MGST1	0	1.434597099	0	0	0	0	0	0	0	0	0	0	0	0	0	0	0	0	0	2.48197839	0	0	0	0	0	0	0	0	0	0	0	0	0	0	0	0	0	2.056253846	0	0	0	0	0	0	0	0	0	0	0
CD7	0	0	0	0	0	0	0	0	2.201502659	0	0	0	0	0	0	0	0	0	2.407036104	0	0	0	0	0	0	0	0	0	0	0	0	0	0	0	0	0	0	0	0	0	0	0	0	0	0	0	0	0	0
RPL26	2.189440372	3.005074492	3.659921742	0	3.061182014	2.181034166	3.17610728	2.185927017	0	3.482646525	0	2.873253338	2.26546235	0	2.284252284	2.974003	2.36404808	3.415778166	0	0	0	0	0	0	2.956263656	4.106832172	3.780239854	3.589750839	4.11990888	3.889543224	3.467051556	2.837742508	3.163907978	3.757495686	3.514995779	2.686478568	3.537412087	2.683297373	4.140841147	3.356257925	3.614348983	4.163421818	3.555736713	3.800114291	3.789914017	3.800969246	3.884948626	3.575772966	3.603165936
ELOVL5	0	0	0	0	2.052103812	0	0	0	0	0	0	0	0	0	2.284252284	0	0	0	0	0	0	0	0	0	0	0	0	0	0	0	0	0	0	0	0	0	0	0	0	0	0	0	0	0	0	0	0	0	0
GNLY	0	0	0	2.053287264	2.052103812	0	0	0	0	0	0	0	0	0	0	0	0	0	0	0	0	0	0	0	0	0	0	0	0	0	0	0	0	1.942660061	0	0	0	0	0	0	2.107231004	0	0	0	0	0	2.354502597	0	0
DENND10	0	0	1.857598523	0	0	0	0	2.185927017	0	0	0	0	0	0	0	0	0	0	0	0	0	0	0	0	0	0	2.460156041	0	0	0	0	0	0	0	0	0	0	0	0	0	0	0	0	0	0	0	0	0	0
HINT1	0	1.434597099	1.857598523	0	2.052103812	0	2.157687568	0	2.201502659	0	0	2.873253338	2.26546235	0	0	0	0	0	0	2.48197839	0	0	0	0	2.313821845	0	2.096514803	0	0	0	1.692784044	0	1.896978332	0	0	2.059231855	2.663829022	2.056253846	3.073552052	0	0	0	2.251649772	0	0	0	0	0	0
NDRG1	0	0	0	0	0	0	0	0	0	2.184525994	0	0	0	0	0	0	0	0	0	0	0	0	0	0	0	0	1.519267961	0	1.672461446	0	0	0	0	0	0	0	0	0	0	0	0	0	0	2.276370344	0	0	0	0	0
SEPTIN6	0	2.360274581	0	0	0	0	0	0	2.837742508	0	0	2.235081691	0	0	0	0	0	0	0	0	0	0	0	0	0	0	1.519267961	0	0	0	1.692784044	0	0	0	0	0	0	0	0	0	2.107231004	0	0	0	2.2670117	2.277155113	0	0	0
FXYD5	1.938404997	0	2.846361032	2.053287264	2.052103812	0	2.791301223	0	0	3.482646525	2.215930159	2.235081691	0	2.288222029	0	0	0	0	2.407036104	0	0	0	0	2.701911789	0	0	0	0	1.672461446	0	0	0	0	0	0	0	0	0	0	0	2.107231004	0	0	2.276370344	0	0	2.354502597	0	0
PALM2-AKAP2	1.092779823	0	0	0	0	0	0	0	0	0	2.215930159	0	0	0	0	0	0	0	0	0	0	0	0	0	0	0	1.519267961	0	0	1.677751406	0	0	0	0	2.642360042	0	0	0	0	0	2.107231004	0	0	2.276370344	0	0	0	0	0
MALAT1	4.196062448	4.221814154	5.061591593	4.697709733	4.49082932	5.432884652	5.844413383	4.277915996	5.937044012	5.979700032	6.261254666	5.493349948	3.292376655	5.277413956	5.400235456	4.722247309	5.488308537	6.412539923	6.121495502	4.353554961	5.79848091	6.291424973	5.536721877	6.323154355	3.10295618	4.360913395	3.780239854	4.021675667	3.572403954	2.913112238	4.962193185	5.239453319	2.890214364	2.940846161	3.692347016	3.56103831	4.112186229	2.056253846	3.743299299	4.652113201	4.929304024	4.90892493	4.234500788	3.800114291	2.906957783	3.800969246	0	2.531637081	3.211227604
ARHGDIB	2.389933447	2.832611195	1.857598523	0	0	0	3.17610728	3.206668921	2.837742508	0	2.853008433	3.259700491	0	2.929314219	0	2.974003	3.397916476	2.380799301	2.407036104	3.132438446	2.512673271	0	0	3.360945075	0	3.09510831	2.096514803	2.544878743	1.672461446	2.272848217	1.692784044	1.849880065	0	2.561448824	0	0	0	0	2.063420415	2.069443632	2.737665122	2.187330504	0	0	0	2.277155113	3.666929146	0	0
CASC15	0	0	0	0	0	0	0	0	0	0	0	0	0	0	0	0	0	0	0	0	0	0	0	0	0	0	0	0	0	0	1.692784044	0	0	0	0	0	0	0	0	0	0	0	0	0	0	0	0	0	0
IGHA1	2.824969352	2.832611195	2.469510201	2.053287264	3.061182014	3.478832214	3.67009276	3.484176593	3.223495363	2.184525994	3.516896427	2.235081691	3.57072394	4.589359404	2.284252284	3.362288598	3.677202682	2.380799301	4.272589358	5.040250871	0	3.608973963	2.613169765	0	0	0	0	0	0	0	0	0	0	0	0	0	0	0	0	0	0	0	0	0	0	0	0	0	0
CTSA	0	0	0	0	2.052103812	0	0	0	0	0	0	0	0	0	0	0	0	0	0	0	0	0	0	0	0	0	0	0	0	0	0	0	0	0	0	0	0	0	2.063420415	0	0	2.187330504	0	0	0	0	0	0	0
ETS1	1.092779823	0	0	0	0	0	0	0	0	2.184525994	0	0	0	0	0	0	0	0	0	0	0	0	0	0	0	0	0	0	0	0	0	0	0	0	0	0	0	0	0	0	0	0	0	0	0	0	0	0	0
CKLF	0	2.000926688	0	2.053287264	0	0	0	0	0	0	0	0	0	0	0	0	0	0	0	0	0	0	0	0	1.395667068	1.507391563	0	0	0	0	0	1.849880065	0	0	0	0	0	0	2.063420415	0	0	0	0	0	0	0	0	0	0
OCIAD2	0	0	1.857598523	0	0	0	2.157687568	0	0	0	0	0	0	0	0	0	0	2.380799301	0	0	0	0	0	0	0	0	0	0	0	0	0	0	0	0	0	0	0	0	0	0	0	0	0	0	0	0	0	0	0
SELPLG	1.60243486	0	0	0	0	0	0	0	2.201502659	0	0	0	0	0	0	0	0	0	0	0	0	0	0	0	0	0	0	0	0	0	0	0	0	0	0	0	0	0	0	0	0	0	0	0	0	0	0	0	0
HNRNPH1	2.556864546	1.434597099	2.469510201	2.053287264	2.052103812	2.181034166	2.157687568	0	0	2.184525994	0	2.235081691	2.905323705	0	2.284252284	2.974003	2.36404808	3.026605036	0	3.132438446	2.512673271	2.563105189	3.268977512	2.701911789	3.10295618	1.507391563	0	3.475412514	2.637325727	2.913112238	2.660523097	3.324866367	1.896978332	1.942660061	3.023808017	2.059231855	2.038042222	3.341678431	0	0	0	0	2.251649772	2.276370344	3.294041073	2.277155113	0	3.184207696	2.557596383
RPL32	1.938404997	2.624075173	3.905500972	3.062476241	3.881353953	2.181034166	0	2.185927017	3.501173653	3.877816828	2.853008433	2.235081691	2.26546235	3.316807575	4.138814217	2.330691488	3.009034542	0	2.407036104	3.132438446	0	0	0	3.754775277	2.784290943	3.916197059	3.500134743	3.346292671	2.906957783	3.693407715	3.142985607	0	3.555186171	4.003609476	2.017985891	3.56103831	2.663829022	3.341678431	4.02504482	2.697382196	4.293937431	4.163421818	3.773151823	3.582547216	4.251407458	2.917652497	4.21553245	2.531637081	3.211227604
UQCRB	1.938404997	2.360274581	0	0	0	0	2.157687568	2.185927017	0	3.205154354	0	3.259700491	2.26546235	2.288222029	2.284252284	0	0	0	0	0	2.512673271	0	0	0	1.395667068	2.083169207	2.096514803	0	0	1.677751406	1.692784044	1.849880065	1.896978332	2.561448824	0	2.059231855	2.038042222	0	2.063420415	0	0	0	0	0	0	0	0	0	0
RPS18	3.602394217	3.152123577	3.905500972	3.33839648	3.553097032	2.181034166	3.17610728	2.82124723	0	4.639800179	3.734083988	0	0	2.288222029	4.671146166	3.362288598	3.009034542	3.415778166	3.443714908	0	2.512673271	3.216957819	2.613169765	3.754775277	3.344239076	4.266879073	3.931125607	2.177904547	4.047049819	3.449178711	2.28941673	2.837742508	3.951080271	4.365703154	2.017985891	3.738613736	3.996447595	0	3.073552052	3.572403954	3.943095897	4.563688691	2.890749615	3.304090717	3.572403954	3.583397418	3.387729272	0	3.603165936
CALR	1.938404997	3.28029548	0	2.053287264	2.052103812	3.201378786	0	2.185927017	0	2.184525994	0	0	2.26546235	2.288222029	0	0	0	2.380799301	0	2.48197839	0	2.563105189	0	0	1.395667068	1.507391563	0	0	1.672461446	1.677751406	1.692784044	1.849880065	0	2.561448824	0	2.686478568	2.663829022	0	3.743299299	0	2.107231004	2.822734206	3.277529719	0	0	3.304933116	0	2.531637081	0
PNISR	1.938404997	0	2.469510201	0	2.052103812	2.816062343	2.157687568	0	3.223495363	0	2.215930159	2.235081691	0	2.929314219	0	0	2.36404808	0	0	0	2.512673271	0	2.613169765	2.701911789	0	2.083169207	1.519267961	2.177904547	0	1.677751406	1.692784044	0	2.512152485	0	0	2.686478568	0	0	0	2.069443632	2.107231004	2.187330504	0	0	2.2670117	0	0	0	0
PTP4A2	1.092779823	1.434597099	0	0	0	0	2.157687568	0	2.201502659	2.184525994	2.215930159	2.873253338	0	0	0	2.330691488	0	2.380799301	0	0	0	2.563105189	0	0	1.395667068	0	0	0	2.2670117	0	0	2.837742508	0	0	0	0	0	0	0	0	0	0	2.251649772	2.276370344	0	0	0	0	0
RHOH	0	0	1.857598523	0	0	0	0	0	2.837742508	0	0	0	0	0	0	0	0	2.380799301	0	0	0	0	3.268977512	0	0	0	0	0	0	0	0	0	0	0	0	0	0	0	0	0	0	0	0	0	2.2670117	0	0	0	0
BTG1	1.938404997	1.434597099	2.469510201	0	0	0	0	0	0	2.184525994	0	2.873253338	0	0	0	0	0	0	0	0	0	0	0	0	0	0	0	2.177904547	0	0	0	1.849880065	0	0	0	0	0	0	0	0	0	0	0	0	0	0	0	0	0
UBC	3.127115246	3.49588716	2.846361032	2.053287264	0	0	2.157687568	0	3.223495363	2.184525994	0	0	3.292376655	0	0	2.330691488	0	2.380799301	3.05409647	3.132438446	2.512673271	0	2.613169765	2.701911789	1.956614671	2.083169207	1.519267961	2.544878743	0	2.272848217	1.692784044	0	2.890214364	0	0	2.059231855	2.038042222	0	2.063420415	0	0	0	0	0	0	0	0	0	0
VAT1	0	0	0	0	0	0	0	0	0	0	0	0	0	0	0	0	0	0	0	0	0	0	0	0	1.395667068	0	0	0	0	0	0	0	0	1.942660061	0	0	0	0	0	0	0	0	0	0	0	0	0	0	0
CD69	1.60243486	2.360274581	1.857598523	0	2.052103812	4.025141255	2.791301223	2.185927017	0	3.482646525	2.215930159	0	2.26546235	2.288222029	0	2.330691488	2.36404808	3.415778166	0	0	0	2.563105189	3.661679751	2.701911789	0	0	0	0	0	0	0	0	0	0	0	0	0	0	0	0	0	0	0	0	0	0	0	0	0
RAP1B	0	0	0	0	0	0	0	0	0	2.184525994	0	0	0	0	2.284252284	0	0	0	0	0	0	0	0	0	0	1.507391563	0	0	1.672461446	0	0	1.849880065	0	1.942660061	0	0	0	0	2.063420415	0	0	2.187330504	0	0	0	0	2.354502597	0	0
JUN	0	0	0	0	0	2.181034166	2.157687568	0	0	3.205154354	2.215930159	2.235081691	0	2.288222029	0	0	0	0	0	0	0	3.216957819	0	2.701911789	0	0	1.519267961	0	0	0	0	0	0	0	0	0	0	0	0	0	0	0	0	0	0	0	0	0	0
UGP2	1.092779823	0	0	0	0	2.181034166	0	0	0	0	0	0	0	0	0	0	0	0	2.407036104	0	0	0	0	0	0	2.083169207	0	0	0	0	0	1.849880065	0	0	0	0	0	0	0	0	2.107231004	0	0	0	0	0	0	0	0
PTPRC	0	1.434597099	0	0	0	2.181034166	0	0	2.201502659	0	0	2.873253338	0	0	0	0	0	2.380799301	0	2.48197839	0	0	0	0	0	1.507391563	1.519267961	0	1.672461446	1.677751406	0	0	1.896978332	0	0	0	0	0	0	2.069443632	0	0	0	0	0	0	0	0	0
PRKCB	0	1.434597099	0	0	0	2.181034166	2.791301223	0	2.201502659	0	0	0	0	0	0	2.330691488	0	2.380799301	0	0	0	0	2.613169765	2.701911789	0	0	0	0	0	0	0	0	0	0	0	0	2.663829022	0	0	0	2.107231004	0	0	0	0	0	0	0	0
DUSP10	0	1.434597099	0	0	0	0	0	0	0	0	0	2.235081691	0	0	0	0	0	2.380799301	0	0	0	0	0	0	0	1.507391563	0	0	0	0	0	0	0	0	0	0	0	0	0	0	0	0	0	0	0	0	0	0	3.211227604
LGALS1	1.092779823	2.000926688	0	0	2.052103812	2.181034166	0	0	0	0	0	3.259700491	0	0	2.284252284	0	0	0	2.407036104	2.48197839	0	0	2.613169765	0	3.538473274	1.507391563	2.096514803	2.812745133	2.906957783	0	2.28941673	0	2.512152485	3.215235015	3.299261692	0	2.663829022	2.056253846	0	2.069443632	2.737665122	2.187330504	0	2.916825284	2.2670117	3.304933116	2.354502597	0	0
VIM	1.938404997	0	3.333690696	0	0	0	0	0	0	0	0	0	0	0	3.312549264	0	0	0	0	0	0	0	0	0	2.956263656	0	2.460156041	2.812745133	2.906957783	0	2.660523097	0	0	1.942660061	2.017985891	0	2.038042222	2.056253846	2.690951818	0	0	0	0	0	2.906957783	0	0	0	2.557596383
AKR1C3	0	0	0	2.053287264	0	0	0	0	0	2.184525994	0	0	0	0	0	0	0	0	0	0	0	0	0	0	0	0	0	0	0	0	0	0	0	0	0	0	0	0	0	0	0	0	0	0	0	0	0	0	0
HSH2D	0	0	0	0	0	2.181034166	0	0	2.201502659	0	0	0	0	0	0	2.330691488	0	2.380799301	0	0	0	2.563105189	0	0	0	0	0	0	0	1.677751406	1.692784044	0	0	0	2.642360042	2.059231855	0	0	0	0	0	0	0	0	0	2.277155113	0	0	0
ITGAL	0	2.000926688	0	2.053287264	0	0	2.791301223	0	0	0	0	0	0	0	2.284252284	0	2.36404808	2.380799301	2.407036104	0	0	0	0	0	0	0	0	0	0	0	0	0	0	0	0	0	0	0	2.063420415	0	0	0	0	0	0	0	0	0	0
UQCRQ	0	0	0	0	2.052103812	0	0	0	0	0	0	0	0	0	0	0	0	0	0	0	0	2.563105189	0	0	0	1.507391563	0	1.592066769	0	1.677751406	0	1.849880065	0	0	0	0	0	0	0	0	0	0	2.890749615	0	0	2.917652497	0	0	0
LST1	0	1.434597099	0	0	0	0	2.157687568	0	0	2.184525994	0	2.235081691	0	0	0	0	0	0	0	0	2.512673271	0	0	0	2.313821845	0	0	0	0	0	0	0	0	0	0	2.059231855	0	0	0	0	0	0	0	0	0	0	0	0	0
DDX5	2.189440372	2.832611195	2.469510201	3.062476241	0	2.181034166	0	2.82124723	2.837742508	0	2.853008433	2.873253338	3.292376655	3.813019566	2.284252284	3.362288598	0	2.380799301	3.443714908	2.48197839	3.836253091	2.563105189	3.268977512	0	1.395667068	2.446236459	1.519267961	0	1.672461446	2.913112238	2.660523097	2.461135817	2.512152485	0	2.642360042	0	2.038042222	0	0	2.069443632	2.107231004	0	0	3.304090717	2.2670117	3.583397418	2.354502597	3.184207696	3.211227604
SLC25A29	1.938404997	0	1.857598523	2.053287264	0	0	0	0	0	0	0	0	2.905323705	0	0	0	0	0	0	0	0	0	0	0	0	0	0	0	0	0	0	1.849880065	0	0	0	0	0	0	0	0	0	0	0	0	0	0	0	0	0
TNRC18	1.60243486	2.000926688	0	2.053287264	0	0	0	2.185927017	0	0	0	0	0	0	0	0	2.36404808	0	0	0	2.512673271	3.216957819	0	0	0	0	0	0	0	1.677751406	0	0	0	0	0	0	2.038042222	2.056253846	0	2.069443632	0	2.187330504	2.251649772	0	0	0	0	0	0
SON	1.60243486	1.434597099	0	2.053287264	2.052103812	2.181034166	2.791301223	0	0	0	2.215930159	0	0	0	2.925131913	0	3.009034542	2.380799301	3.05409647	0	0	0	0	3.360945075	1.956614671	0	1.519267961	0	0	0	0	1.849880065	0	0	2.017985891	0	0	0	0	2.697382196	2.107231004	0	0	0	0	0	0	0	2.557596383
NFE2	0	0	0	0	2.052103812	0	0	0	0	0	0	0	0	0	0	0	0	0	0	0	0	0	0	0	0	0	0	0	0	0	0	2.461135817	0	2.561448824	0	0	0	0	0	0	0	0	0	0	0	0	0	0	0
TMA7	2.824969352	2.000926688	2.469510201	2.053287264	2.052103812	0	2.791301223	0	0	0	0	0	2.26546235	0	2.925131913	2.330691488	2.36404808	2.380799301	3.941679871	3.132438446	2.512673271	0	0	2.701911789	2.313821845	2.083169207	0	2.177904547	2.637325727	1.677751406	2.28941673	0	0	2.561448824	0	2.059231855	2.663829022	0	2.690951818	0	2.107231004	0	0	2.276370344	2.2670117	2.917652497	0	2.531637081	3.211227604
IFITM1	0	0	1.857598523	0	0	0	0	0	2.201502659	4.029006563	0	2.235081691	0	0	0	0	2.36404808	0	0	0	0	0	0	0	0	0	0	0	0	0	0	0	0	0	0	0	0	0	0	0	0	0	0	0	0	0	0	0	0
GNG2	1.60243486	0	1.857598523	2.68012774	0	0	2.157687568	0	0	0	0	0	0	0	0	0	0	0	0	0	0	0	0	0	0	0	0	1.592066769	1.672461446	0	0	0	0	0	0	0	0	0	0	0	0	0	0	0	0	0	2.354502597	0	0
ERP29	1.092779823	1.434597099	1.857598523	0	0	0	0	0	2.837742508	2.184525994	0	0	2.905323705	0	0	0	0	2.380799301	2.407036104	0	0	0	0	0	0	2.083169207	0	2.544878743	0	1.677751406	2.28941673	1.849880065	1.896978332	0	0	0	0	0	0	2.069443632	2.107231004	2.187330504	0	0	0	0	0	0	0
TXN	1.60243486	0	0	0	0	0	0	0	0	2.184525994	2.215930159	0	2.905323705	0	0	0	0	2.380799301	0	0	0	0	0	0	1.956614671	2.446236459	0	1.592066769	1.672461446	0	0	0	0	0	0	0	3.045793167	0	0	0	0	0	0	0	0	0	0	0	0
ELOB	2.189440372	2.000926688	1.857598523	2.053287264	2.052103812	0	2.157687568	2.185927017	0	0	2.853008433	0	0	0	0	2.330691488	0	0	0	2.48197839	3.164450767	0	0	0	2.313821845	0	0	0	0	0	0	0	0	1.942660061	0	0	0	0	2.063420415	2.069443632	0	0	2.251649772	2.916825284	2.2670117	0	0	0	3.211227604
WASH6P	0	0	0	0	0	0	0	0	0	0	0	0	0	0	0	0	0	0	0	0	0	0	0	0	0	0	0	0	0	0	0	0	0	0	0	0	0	0	0	0	0	0	0	0	0	0	0	0	0
SLC38A2	0	2.360274581	1.857598523	2.68012774	0	0	0	0	2.201502659	2.184525994	2.853008433	2.235081691	0	2.288222029	0	0	2.36404808	2.380799301	0	0	0	0	0	0	0	0	1.519267961	1.592066769	0	0	0	0	0	0	0	0	2.038042222	0	2.063420415	0	0	0	0	0	0	0	0	0	0
CASP8	0	0	0	0	0	0	0	0	0	0	2.215930159	2.235081691	0	0	0	0	3.009034542	0	0	0	0	0	0	0	0	0	0	0	0	0	0	0	0	0	0	0	0	2.056253846	0	0	2.107231004	0	0	0	0	0	0	0	0
BOLA2	1.938404997	0	0	0	0	0	0	0	0	0	0	0	0	0	0	0	0	0	0	0	0	0	0	0	1.395667068	0	0	0	0	0	0	0	0	0	0	0	0	0	0	0	0	0	0	0	0	0	0	0	0
ANKRD28	1.60243486	1.434597099	1.857598523	2.053287264	0	0	0	0	0	0	2.215930159	2.235081691	2.905323705	2.288222029	0	0	0	0	0	0	0	2.563105189	0	0	1.956614671	0	1.519267961	0	1.672461446	0	0	0	1.896978332	0	0	0	0	0	0	0	2.107231004	0	0	0	0	2.277155113	0	0	0
VPS29	0	0	1.857598523	0	0	0	0	0	0	0	0	0	0	0	0	0	0	0	0	0	0	0	0	0	0	0	0	0	0	0	1.692784044	0	0	1.942660061	2.017985891	0	0	0	0	0	0	0	0	0	0	0	0	0	0
RPL36AL	0	0	0	0	0	0	2.791301223	0	0	0	0	2.235081691	0	2.288222029	3.312549264	0	0	0	0	0	0	2.563105189	0	3.360945075	0	2.083169207	0	0	0	0	0	0	0	2.561448824	0	0	0	0	0	0	2.737665122	0	0	0	0	2.277155113	0	0	0
TSTD1	0	0	1.857598523	0	0	0	0	0	0	2.184525994	0	0	0	0	0	0	0	0	0	0	0	0	0	0	0	0	0	0	0	0	1.692784044	0	0	0	0	0	0	0	0	0	0	2.187330504	0	0	0	0	0	0	0
SRP14	1.092779823	1.434597099	0	0	0	0	0	2.185927017	0	0	0	0	2.905323705	0	0	0	0	2.380799301	0	0	3.836253091	0	0	0	1.395667068	0	2.096514803	0	0	2.272848217	0	0	2.512152485	2.561448824	2.017985891	2.059231855	0	2.683297373	0	0	2.107231004	0	2.251649772	2.276370344	0	2.917652497	0	2.531637081	0
SEMA4D	1.092779823	0	0	0	0	0	0	0	0	0	0	0	0	0	2.284252284	2.330691488	2.36404808	0	0	0	0	0	0	0	0	0	0	1.592066769	0	0	0	0	0	1.942660061	2.017985891	0	0	2.056253846	0	0	0	0	0	0	0	0	0	0	0
STAT5A	1.092779823	0	0	0	2.052103812	0	0	0	0	0	0	0	0	0	0	0	0	0	0	0	0	0	0	0	0	0	0	0	1.672461446	0	0	0	0	0	0	0	0	0	0	0	0	0	0	0	0	0	0	0	0
PDE7A	1.092779823	1.434597099	0	0	0	0	0	0	0	0	0	2.235081691	0	0	0	0	0	0	0	0	0	0	2.613169765	0	0	0	0	0	0	0	0	0	0	0	0	0	0	0	0	0	0	2.187330504	0	2.916825284	2.2670117	0	0	0	0
MYL6	2.389933447	2.000926688	2.469510201	2.053287264	2.678863107	2.181034166	0	2.82124723	0	4.029006563	2.215930159	2.235081691	0	0	2.284252284	2.330691488	0	2.380799301	3.05409647	3.132438446	0	2.563105189	0	0	0	0	2.096514803	2.177904547	2.2670117	0	0	2.837742508	0	1.942660061	0	0	2.038042222	2.683297373	2.690951818	0	3.121320352	0	0	2.276370344	2.2670117	0	0	3.184207696	0
SH3BP5	0	0	0	0	0	0	2.157687568	0	0	0	0	0	0	0	2.925131913	0	0	0	0	0	0	0	0	0	0	0	0	0	0	0	0	0	0	0	0	0	0	0	0	0	0	0	0	0	0	0	0	0	0
AC004687.1	1.092779823	0	0	0	0	2.181034166	0	0	2.201502659	0	0	0	0	2.288222029	0	0	0	0	0	0	0	0	0	0	2.313821845	1.507391563	0	2.177904547	0	0	0	0	1.896978332	0	2.017985891	2.686478568	0	2.056253846	0	2.697382196	0	0	0	0	2.2670117	2.917652497	0	0	0
SNRPN	0	0	0	0	0	0	2.157687568	0	0	0	0	0	0	0	0	0	0	0	0	0	0	0	0	0	0	0	0	0	0	0	1.692784044	0	0	0	0	0	0	0	0	0	0	0	0	0	0	0	0	0	0
MYL12B	1.938404997	2.000926688	0	2.053287264	0	2.816062343	2.157687568	2.185927017	2.201502659	0	0	2.235081691	2.26546235	0	0	0	0	0	0	2.48197839	0	0	0	0	1.395667068	0	0	0	2.2670117	2.272848217	0	0	1.896978332	1.942660061	2.642360042	0	0	0	0	0	0	2.822734206	0	0	0	0	2.999015724	0	2.557596383
RBM39	1.60243486	0	1.857598523	0	2.678863107	2.181034166	0	2.185927017	3.223495363	0	0	0	0	0	0	2.974003	0	3.026605036	0	2.48197839	0	0	0	0	0	1.507391563	0	1.592066769	0	0	1.692784044	0	0	2.940846161	2.017985891	0	0	2.056253846	2.063420415	0	2.107231004	2.187330504	2.251649772	2.276370344	0	0	0	0	0
H2AFY	2.824969352	2.000926688	0	0	2.052103812	0	2.791301223	2.185927017	2.201502659	0	0	2.235081691	2.26546235	0	0	2.330691488	3.009034542	0	2.407036104	3.132438446	0	0	0	2.701911789	1.395667068	2.446236459	0	0	1.672461446	0	1.692784044	2.461135817	2.512152485	0	0	0	2.038042222	0	2.063420415	0	3.397916476	0	2.251649772	2.276370344	0	0	2.999015724	0	0
RPS27L	1.092779823	0	0	0	0	0	0	2.185927017	0	0	0	0	0	0	2.284252284	0	0	0	0	0	0	0	0	2.701911789	0	0	1.519267961	0	2.2670117	1.677751406	0	1.849880065	1.896978332	0	2.017985891	0	2.038042222	2.056253846	0	2.069443632	0	2.822734206	2.251649772	0	0	0	0	0	0
NDUFB2	1.092779823	0	1.857598523	0	0	0	0	0	0	0	0	0	0	0	0	0	0	3.415778166	0	0	0	0	0	0	1.395667068	0	0	2.177904547	1.672461446	0	1.692784044	0	1.896978332	0	0	0	0	0	0	0	0	0	0	0	0	0	2.354502597	0	0
FTX	1.092779823	0	0	0	0	0	0	0	0	0	0	0	0	0	0	0	0	0	0	0	0	2.563105189	0	0	0	0	0	0	0	0	1.692784044	0	0	0	0	0	0	0	0	0	0	0	0	0	0	0	0	0	2.557596383
ORAI1	0	0	0	0	0	0	0	0	0	0	0	0	0	0	0	0	0	0	0	0	0	0	0	0	0	0	0	1.592066769	0	0	0	0	0	0	0	0	0	0	0	0	0	0	0	0	0	0	0	0	0
CYB5B	0	0	0	0	0	0	0	0	0	0	0	0	0	0	0	0	0	0	0	0	0	0	0	0	0	2.083169207	0	1.592066769	0	0	0	0	0	0	0	0	0	0	2.063420415	0	2.107231004	0	0	0	0	0	0	0	0
PRNP	1.092779823	0	0	0	0	0	0	0	0	0	2.215930159	0	0	0	0	0	0	0	0	0	0	3.216957819	0	0	0	0	0	0	0	2.272848217	0	0	0	0	0	0	0	0	0	0	0	0	2.251649772	0	0	0	0	0	0
[truncated: 351 more columns]
