# Supplementary material for: Multiomic single cell sequencing identifies stemlike nature of mixed phenotype acute leukemia
Source: Nat Commun. 2024 Sep 18;15:8191. doi: 10.1038/s41467-024-52317-2 (PMC11411136; doi:10.1038/s41467-024-52317-2)
Supplement: Supplementary file 17 — Source Data [file 41467_2024_52317_MOESM17_ESM.zip › Source Data compressed/Panel S5- BOTTOM LEFT.csv]

Panel S5
Enrichment profile and ranking metric score for four example negatively enriched gene sets, all associated with immune signaling.
HALLMARK_INTERFERON_GAMMA_RESPONSE
	gsea.hit.indices	gsea.es.profile
V1191009	132	-0.0435
V1191010	172	-0.047
V1191011	469	-0.1709
V1191012	518	-0.1844
V1191013	696	-0.2575
V1191014	723	-0.2633
V1191015	747	-0.2679
V1191016	781	-0.2772
V1191017	788	-0.2745
V1191018	912	-0.3251
V1191019	917	-0.3224
V1191020	936	-0.3261
V1191021	961	-0.3327
V1191022	1162	-0.4195
V1191023	1171	-0.4205
V1191024	1310	-0.4806
V1191025	1343	-0.4935
V1191026	1418	-0.5258
V1191027	1526	-0.5734
V1191028	1543	-0.5806
V1191029	1562	-0.5885
V1191030	1630	-0.6176
V1191031	1716	-0.6535
V1191032	1734	-0.6587
V1191033	1745	-0.6607
V1191034	1792	-0.678
V1191035	1815	-0.6842
V1191036	1825	-0.6844
V1191037	1829	-0.6819
V1191038	1850	-0.6866
V1191039	1886	-0.6972
V1191040	1905	-0.6998
V1191041	1963	-0.7182
V1191042	1967	-0.7124
V1191043	2000	-0.7183
V1191044	2013	-0.7147
V1191045	2017	-0.7069
V1191046	2085	-0.7251
V1191047	2094	-0.7166
V1191048	2103	-0.7077
V1191049	2107	-0.6962
V1191050	2114	-0.6857
V1191051	2115	-0.6724
V1191052	2116	-0.6591
V1191053	2122	-0.6475
V1191054	2129	-0.6362
V1191055	2137	-0.6249
V1191056	2143	-0.6122
V1191057	2162	-0.6035
V1191058	2163	-0.5867
V1191059	2168	-0.5713
V1191060	2169	-0.5541
V1191061	2170	-0.5368
V1191062	2183	-0.5234
V1191063	2186	-0.5052
V1191064	2193	-0.4876
V1191065	2211	-0.4718
V1191066	2213	-0.4488
V1191067	2217	-0.4264
V1191068	2218	-0.4025
V1191069	2223	-0.3794
V1191070	2245	-0.3599
V1191071	2250	-0.3305
V1191072	2256	-0.3004
V1191073	2263	-0.2692
V1191074	2266	-0.2352
V1191075	2269	-0.1995
V1191076	2281	-0.1632
V1191077	2284	-0.1221
V1191078	2294	-0.0681
V1191079	2300	0.0022
