# Supplementary material for: Multiomic single cell sequencing identifies stemlike nature of mixed phenotype acute leukemia
Source: Nat Commun. 2024 Sep 18;15:8191. doi: 10.1038/s41467-024-52317-2 (PMC11411136; doi:10.1038/s41467-024-52317-2)
Supplement: Supplementary file 17 — Source Data [file 41467_2024_52317_MOESM17_ESM.zip › Source Data compressed/Panel 4C.csv]

Panel 4C
Pairwise association of driver mutations identified via SC DNA sequencing across 36 clones in 14 patients with MPAL.
	NRAS	KRAS	PTPN11	FLT3	JAK2	DNMT3A	IDH1	IDH2	ASXL1	TP53	RUNX1	GATA2	U2AF1	SF3B1
NRAS	1	-0.133333333	-0.133333333	-0.325300024	-0.133333333	-0.16735967	0.541736339	0.408634706	-0.240771706	-0.053300179	-0.19245009	-0.133333333	0.280900324	-0.284267622
KRAS	-0.133333333	1	-0.04	-0.097590007	-0.04	-0.109544512	-0.072231512	-0.085280287	-0.072231512	-0.085280287	-0.057735027	-0.04	-0.072231512	-0.085280287
PTPN11	-0.133333333	-0.04	1	-0.097590007	-0.04	-0.109544512	-0.072231512	-0.085280287	-0.072231512	-0.085280287	-0.057735027	-0.04	-0.072231512	0.469041576
FLT3	-0.325300024	-0.097590007	-0.097590007	1	-0.097590007	0.195991577	-0.176226844	-0.208062595	0.434692882	-0.208062595	0.225374468	-0.097590007	-0.176226844	0.332900151
JAK2	-0.133333333	-0.04	-0.04	-0.097590007	1	-0.109544512	-0.072231512	-0.085280287	-0.072231512	-0.085280287	-0.057735027	-0.04	-0.072231512	-0.085280287
DNMT3A	-0.16735967	-0.109544512	-0.109544512	0.195991577	-0.109544512	1	0.087917396	-0.233549683	0.373648935	0.019462474	0.184466197	-0.109544512	-0.197814142	-0.233549683
IDH1	0.541736339	-0.072231512	-0.072231512	-0.176226844	-0.072231512	0.087917396	1	-0.153998101	-0.130434783	-0.153998101	-0.104257207	-0.072231512	-0.130434783	-0.153998101
IDH2	0.408634706	-0.085280287	-0.085280287	-0.208062595	-0.085280287	-0.233549683	-0.153998101	1	-0.153998101	-0.181818182	-0.123091491	0.469041576	0.179664451	-0.181818182
ASXL1	-0.240771706	-0.072231512	-0.072231512	0.434692882	-0.072231512	0.373648935	-0.130434783	-0.153998101	1	-0.153998101	0.347524023	-0.072231512	-0.130434783	-0.153998101
TP53	-0.053300179	-0.085280287	-0.085280287	-0.208062595	-0.085280287	0.019462474	-0.153998101	-0.181818182	-0.153998101	1	-0.123091491	-0.085280287	-0.153998101	-0.181818182
RUNX1	-0.19245009	-0.057735027	-0.057735027	0.225374468	-0.057735027	0.184466197	-0.104257207	-0.123091491	0.347524023	-0.123091491	1	-0.057735027	-0.104257207	-0.123091491
GATA2	-0.133333333	-0.04	-0.04	-0.097590007	-0.04	-0.109544512	-0.072231512	0.469041576	-0.072231512	-0.085280287	-0.057735027	1	-0.072231512	-0.085280287
U2AF1	0.280900324	-0.072231512	-0.072231512	-0.176226844	-0.072231512	-0.197814142	-0.130434783	0.179664451	-0.130434783	-0.153998101	-0.104257207	-0.072231512	1	-0.153998101
SF3B1	-0.284267622	-0.085280287	0.469041576	0.332900151	-0.085280287	-0.233549683	-0.153998101	-0.181818182	-0.153998101	-0.181818182	-0.123091491	-0.085280287	-0.153998101	1
