# Supplementary material for: Multiomic single cell sequencing identifies stemlike nature of mixed phenotype acute leukemia
Source: Nat Commun. 2024 Sep 18;15:8191. doi: 10.1038/s41467-024-52317-2 (PMC11411136; doi:10.1038/s41467-024-52317-2)
Supplement: Supplementary file 17 — Source Data [file 41467_2024_52317_MOESM17_ESM.zip › Source Data compressed/Panel S8C-TOP.csv]

Panel S8C
Enrichment profile and ranking metric score for two gene sets associated with stem cells.
JAATINEN_HEMATOPOIETIC_STEM_CELL_UP
	gsea.hit.indices	gsea.es.profile
V137971009	0	0.0267
V137971010	2	0.0507
V137971011	3	0.0747
V137971012	6	0.095
V137971013	8	0.115
V137971014	9	0.1347
V137971015	10	0.1538
V137971016	16	0.1688
V137971017	19	0.1841
V137971018	20	0.1997
V137971019	32	0.2116
V137971020	33	0.2256
V137971021	35	0.2392
V137971022	36	0.253
V137971023	42	0.2654
V137971024	43	0.2787
V137971025	45	0.2912
V137971026	47	0.3038
V137971027	67	0.3117
V137971028	68	0.3234
V137971029	69	0.335
V137971030	71	0.3464
V137971031	73	0.3576
V137971032	78	0.3681
V137971033	82	0.3786
V137971034	87	0.3888
V137971035	96	0.398
V137971036	98	0.4085
V137971037	100	0.4189
V137971038	102	0.4292
V137971039	104	0.4394
V137971040	105	0.4498
V137971041	106	0.4601
V137971042	112	0.4694
V137971043	125	0.477
V137971044	126	0.4869
V137971045	150	0.4918
V137971046	152	0.5009
V137971047	159	0.5089
V137971048	160	0.518
V137971049	163	0.5267
V137971050	167	0.5351
V137971051	169	0.5439
V137971052	173	0.5521
V137971053	184	0.5587
V137971054	206	0.5628
V137971055	218	0.5687
V137971056	220	0.5766
V137971057	228	0.5833
V137971058	234	0.5902
V137971059	237	0.5977
V137971060	238	0.6055
V137971061	249	0.6112
V137971062	293	0.61
V137971063	298	0.6164
V137971064	300	0.6234
V137971065	301	0.6306
V137971066	322	0.6335
V137971067	325	0.64
V137971068	340	0.6439
V137971069	350	0.6488
V137971070	365	0.6526
V137971071	370	0.6583
V137971072	374	0.6643
V137971073	402	0.6653
V137971074	417	0.6687
V137971075	421	0.6744
V137971076	473	0.6702
V137971077	483	0.6742
V137971078	487	0.6795
V137971079	493	0.6843
V137971080	499	0.6891
V137971081	506	0.6936
V137971082	513	0.6981
V137971083	539	0.6987
V137971084	543	0.7037
V137971085	560	0.706
V137971086	571	0.7095
V137971087	594	0.7104
V137971088	609	0.7129
V137971089	628	0.7144
V137971090	642	0.7169
V137971091	659	0.7187
V137971092	673	0.721
V137971093	675	0.7258
V137971094	678	0.7303
V137971095	721	0.7267
V137971096	738	0.7283
V137971097	767	0.7273
V137971098	772	0.7312
V137971099	813	0.7277
V137971100	838	0.7273
V137971101	851	0.7293
V137971102	880	0.728
V137971103	888	0.7308
V137971104	915	0.7298
V137971105	977	0.7217
V137971106	985	0.7243
V137971107	1031	0.7193
V137971108	1049	0.7198
V137971109	1066	0.7204
V137971110	1068	0.724
V137971111	1078	0.726
V137971112	1100	0.7256
V137971113	1131	0.7233
V137971114	1149	0.7235
V137971115	1224	0.7123
V137971116	1228	0.7151
V137971117	1298	0.7048
V137971118	1308	0.7063
V137971119	1314	0.7086
V137971120	1349	0.7052
V137971121	1442	0.69
V137971122	1565	0.6687
V137971123	1575	0.6698
V137971124	1601	0.6677
V137971125	1614	0.6681
V137971126	1618	0.6703
V137971127	1632	0.6705
V137971128	1749	0.6501
V137971129	1755	0.6518
V137971130	1783	0.649
V137971131	1793	0.6498
V137971132	1798	0.6516
V137971133	2120	0.5901
V137971134	2320	0.5525
V137971135	2376	0.5435
V137971136	2539	0.513
V137971137	2834	0.456
V137971138	2839	0.4565
V137971139	2979	0.43
V137971140	3106	0.406
V137971141	3467	0.3351
V137971142	3754	0.2783
V137971143	3819	0.2657
V137971144	4604	0.1129
