# Supplementary material for: Multiomic single cell sequencing identifies stemlike nature of mixed phenotype acute leukemia
Source: Nat Commun. 2024 Sep 18;15:8191. doi: 10.1038/s41467-024-52317-2 (PMC11411136; doi:10.1038/s41467-024-52317-2)
Supplement: Supplementary file 17 — Source Data [file 41467_2024_52317_MOESM17_ESM.zip › Source Data compressed/Panel 2F; S8C-D.rnk]

CDK6	1.9562552
EGFL7	1.8370137
SPINK2	1.7772523
CYTL1	1.7578064
XIST	1.7313672
CLEC11A	1.665475
CD34	1.5168884
PRSS57	1.5089483
STMN1	1.4852661
IGFBP7	1.4399871
ANKRD28	1.4011378
FCER1A	1.389885
SOX4	1.372483
MIR181A1HG	1.3485148
SERPINB1	1.2888852
GTF3C5	1.2640879
ETV6	1.1722329
NUCB2	1.1680334
EGR1	1.1667249
MEST	1.1532539
EBPL	1.146326
LYL1	1.1234024
TPM4	1.1061591
ITM2A	1.1046485
SPINT2	1.0993348
CCND2	1.0836326
LTC4S	1.0823869
HPGD	1.0764192
GLUL	1.0733956
MGST1	1.0625736
6-Sep	1.051291
CSF3R	1.0414398
GATA2	1.0298678
GNA15	1.0245326
NFE2	1.0195705
ANGPT1	1.0122612
SSBP2	1.0113724
CD99	1.0005689
GFI1B	0.99893636
ZBTB16	0.9979994
MAP1A	0.9935535
H2AFY	0.99047756
IGLL1	0.9796463
ITM2C	0.9758591
AIF1	0.9386364
IL18	0.9362753
TXN	0.9355607
SYPL1	0.93554956
TM7SF3	0.9271622
LAT2	0.92637616
SUCNR1	0.924914
CD9	0.9217289
PTTG1IP	0.9162766
NINJ2	0.9117519
H3F3A	0.91025454
MTURN	0.9092265
TWISTNB	0.8963295
ATP1B1	0.88805264
ITGA2B	0.8860561
TTC3	0.8820027
ZNF22	0.87961286
IGSF10	0.8783237
CDKN2A	0.8748024
RAB13	0.874295
AC002454.1	0.8677209
TESPA1	0.866136
LUZP1	0.8630833
FLT3	0.85800886
MYB	0.8555758
IQGAP2	0.85277206
CD82	0.84685016
HHEX	0.84581786
CXCL2	0.8393836
TFPI	0.8388329
ST3GAL4	0.8337531
HINT1	0.8336351
CD44	0.8300037
CASP6	0.82743645
ATP2C1	0.8256947
SPARC	0.8237632
RUNX1	0.82232165
ETS2	0.81988865
ERG	0.81455106
TPSAB1	0.8131535
ZFAS1	0.81058455
GNAQ	0.8100681
IMPDH2	0.8099441
NPR3	0.80986875
APEX1	0.8094557
RNF24	0.8067348
PDZD8	0.8027236
GAPDH	0.8015987
COMT	0.7995771
IL1B	0.7983533
RAB27B	0.79602313
CASP3	0.7944891
HSPD1	0.7874519
TNFRSF4	0.78445506
HSH2D	0.78367954
TMEM173	0.7817281
NREP	0.779781
HSP90AB1	0.77546424
MAST4	0.7669891
NME4	0.76684177
TRIM24	0.76554334
KDM5B	0.75954145
DAPK1	0.7590115
RNF130	0.7576301
HOPX	0.7569119
CHD9	0.7556442
CTSA	0.7539505
STAB1	0.7537078
SERPING1	0.75160617
RHOBTB3	0.75044626
NAP1L1	0.75034565
PTGS1	0.746029
GSN	0.7445909
MEX3B	0.7396312
JARID2	0.7394948
CDKN2C	0.7378421
TMEM123	0.73630583
CD84	0.73571026
SAMSN1	0.73509794
PPFIBP1	0.7344816
NUDT1	0.73313344
SMYD3	0.73087394
TAF1D	0.73026776
SPRY1	0.72990537
SPNS3	0.7291505
CDCA7L	0.7269592
CCT2	0.72581416
SCCPDH	0.72095764
MLXIP	0.7203268
H1F0	0.7197707
TFDP2	0.7192663
ENO1	0.7184841
MYC	0.7183474
CUX1	0.7160899
MBOAT7	0.71080697
MED12L	0.7084386
ZNF385D	0.70771027
IFI6	0.69984895
CBFA2T3	0.6996418
RSL1D1	0.69910413
MMRN1	0.6987337
TIMM13	0.69821423
CXCL3	0.6980149
CD63	0.69792086
GMPR	0.697099
AKR7A2	0.690759
UMODL1	0.68872553
ELF1	0.6862006
CPA3	0.6838285
EIF1AX	0.68269044
TSC22D1	0.68186545
DDAH2	0.680665
PRDX1	0.67954177
LDHB	0.677474
CHD4	0.67610914
PLAGL1	0.67544335
CDK4	0.67041063
PLIN3	0.6656185
11-Sep	0.6649008
FABP5	0.6640267
KMT2A	0.66224706
RAB32	0.6619917
GCSAML	0.66118306
TFEC	0.65987456
LIMS1	0.6559873
PROM1	0.65545833
BZW2	0.65322596
NET1	0.6529991
CLNS1A	0.6501771
MSRB3	0.6449557
ADAMTS6	0.64489543
MED28	0.6443797
MPP1	0.64343494
CKS2	0.64183164
AGPAT2	0.64088684
LGALS3BP	0.639616
MGST2	0.6388273
HMGA1	0.63664013
HNRNPA1	0.6362709
SMARCC1	0.63602334
SV2A	0.6335371
CLTA	0.6319952
DNAJB6	0.6313254
CXXC5	0.63129294
MLEC	0.62512416
LSM7	0.62497187
LAPTM4A	0.6240063
LARS	0.62317157
HEMGN	0.62246984
ANP32B	0.6203924
STT3B	0.6182578
DUSP6	0.6178967
SPN	0.617327
TUBA1B	0.61676687
TNFRSF1A	0.6155107
NPM1	0.6147553
TUBB	0.6133545
HMGN3	0.61259663
SNRPE	0.61076564
TESC	0.6097818
EEF1B2	0.60936636
WRNIP1	0.6062243
BCAT1	0.60482186
MGLL	0.6041336
ADA	0.60250205
LUC7L3	0.6024375
PRDX6	0.6014185
LEPROT	0.6005629
CNTRL	0.6001587
BAZ2B	0.60001975
SYK	0.59916234
YTHDF2	0.5984515
EIF3L	0.5972467
SNHG7	0.59661454
ZBTB8A	0.59639883
ZMYND8	0.59607136
PAICS	0.59269905
HIST1H2BK	0.591681
SLC25A6	0.5913105
STXBP5	0.5912942
FBXW9	0.5908186
CALR	0.59051645
USP48	0.5903093
LAGE3	0.5902292
TCEAL4	0.5901792
TRMT1	0.5864525
GOLGA8A	0.5851885
SYNGR1	0.58227396
HPS4	0.5820415
ZKSCAN1	0.58155817
MSI2	0.58038086
ZMIZ1	0.577191
FKBP4	0.5765406
JUP	0.5757788
GALNT7	0.57336706
RTN3	0.5717695
ORAI2	0.57089114
SIL1	0.5706839
ELMO1	0.56953055
IGF2BP2	0.56938744
CTSG	0.56920767
GALNT1	0.5691095
VCP	0.567418
RAB8A	0.5664889
CPXM1	0.56602055
DKC1	0.5652447
ARPP21	0.56413805
NRROS	0.56381845
SLC37A1	0.56280875
NCOA4	0.5623261
ORAI3	0.56154346
C6orf48	0.5611573
GAPT	0.5597204
ST13	0.5590175
TOP2B	0.5589098
SRP72	0.5587826
NIN	0.5584641
GSTP1	0.55811405
HDAC2	0.55672073
CKAP2	0.5548528
PPM1F	0.55470186
GTF2I	0.554334
PHF14	0.55393565
MRPS18C	0.55382276
MPG	0.55358267
BCL7A	0.55230623
EIF3E	0.55207884
SLC39A3	0.5514519
JPX	0.5506182
VWF	0.54876006
HSPA5	0.54834396
PIM1	0.5479061
ICAM4	0.5476616
PNN	0.5463711
RNF220	0.54484874
MAN1A1	0.54427165
GPATCH2L	0.54363626
HSD17B11	0.5420799
C19orf48	0.54202145
PAPSS1	0.5413558
SDCCAG8	0.54042757
SNRPD1	0.5402152
SYNCRIP	0.5392364
STOM	0.538486
HNRNPAB	0.5370977
PYGL	0.53678095
CREG1	0.5365179
RBMX	0.53528637
IP6K2	0.53501123
CCNB1IP1	0.53496087
SNHG8	0.5332147
SERPINB6	0.5322973
GLIPR1	0.5312543
AAMDC	0.52953213
BCL11A	0.5295035
MAPKAPK3	0.52931523
AKR1C3	0.52906924
CEP170	0.5282822
ESD	0.5263088
SPATS2	0.5261165
BEX4	0.5254806
ACTG1	0.521869
FSCN1	0.5218325
PTDSS1	0.52068526
SOD2	0.52026385
PARP1	0.51996064
RCC2	0.5198715
SELP	0.5195629
BPTF	0.51944447
SET	0.5194331
CNST	0.51861227
RNF219	0.51768637
CCT4	0.5163174
YWHAE	0.5144535
TBXAS1	0.5132062
H1FX	0.5121769
MCL1	0.506057
RALB	0.50431514
CBX2	0.50398135
NUDT3	0.50324225
ATP8B4	0.5024292
PSMB5	0.502248
XBP1	0.49956483
NBAS	0.49952218
TBL1XR1	0.49949116
BTK	0.4993525
NIFK	0.49871963
TNRC18	0.49839908
MYL6B	0.49810737
SUPT16H	0.49762636
KCNN4	0.49695992
LRRFIP2	0.4968944
LPAR6	0.49608082
ZRANB2	0.49469563
TIMP1	0.4946497
HDC	0.49460137
RAB34	0.49411276
YBX1	0.492658
NCAM1	0.49196482
ITGA5	0.49188018
ATF3	0.49184272
MTHFD2L	0.49184096
VGLL4	0.49138287
UQCRH	0.49065834
KCNAB2	0.4902702
VANGL1	0.4897646
ASPH	0.48950687
STAT5A	0.4890175
ERGIC1	0.48898184
TOP1	0.48850507
PLTP	0.4872202
MTF2	0.48667726
MAX	0.48630658
STON2	0.48579097
FAH	0.48447734
EIF5B	0.4835479
RNASEH2B	0.48352897
BMP2K	0.48253772
FLI1	0.48199984
EEF2	0.48138034
MAT2A	0.48093194
FRMD4B	0.48086202
P2RX1	0.48084122
MORF4L2	0.48071635
TIMM8B	0.48034564
RAB37	0.48001024
PXDN	0.47947574
NOL8	0.47924498
SMC2	0.478956
SERBP1	0.478702
NASP	0.47849277
PPP1R14B	0.4775814
DARS	0.47702795
ZNF326	0.4739988
CHST11	0.4738728
TALDO1	0.47341904
SRSF11	0.47306383
ARHGEF2	0.47297314
USP20	0.47270882
CKB	0.47226146
ABHD17B	0.4720289
NIPSNAP3A	0.47168568
GANAB	0.47157004
CD69	0.47063607
LRRC28	0.47035298
NFRKB	0.47017604
UBR4	0.47005025
DNTT	0.46990123
MRFAP1	0.4698513
NMI	0.46892542
TEX30	0.46887842
GCNT1	0.46880078
RIF1	0.46878213
LAMTOR1	0.46791553
KHDRBS1	0.46773404
PLXND1	0.46733218
PPT1	0.4672871
EGLN3	0.46524546
BSPRY	0.46457073
DUSP10	0.46442497
SLC44A1	0.464331
TRIM58	0.46412358
CEBPA	0.4632356
TCP1	0.46304592
AMD1	0.46251282
TYMS	0.46218976
ZNF185	0.4620221
DENND6B	0.46194908
VAMP8	0.46183315
CANX	0.4612326
PRSS21	0.46088398
CCNI	0.4603255
CTSC	0.459922
BAALC	0.4598089
CITED2	0.45966098
SFPQ	0.45901546
C1orf43	0.45899424
COL24A1	0.45706925
TMED9	0.4569228
PRKDC	0.45635885
AHDC1	0.45623267
NRXN2	0.4558711
LARP1	0.4550258
SLC40A1	0.45351943
PUM1	0.45339245
FARSA	0.45299298
DDOST	0.4528054
HDGF	0.45271522
CD33	0.45206043
LAMP2	0.45129287
RGS18	0.45071214
BANF1	0.45034745
UXS1	0.44829968
GRHPR	0.44798103
S100B	0.44649443
TUBA1A	0.4463491
MTRNR2L12	0.4462475
ANKRD17	0.44572002
FGFR1OP2	0.44522238
PABPC1	0.44481513
6-Mar	0.4444767
MCM7	0.4443223
CEP104	0.44416153
RSRC1	0.44377676
LYN	0.44347933
YWHAG	0.4434464
TXNRD1	0.44332683
PNISR	0.44307604
RALBP1	0.44271788
PGK1	0.44253924
ERLIN1	0.4424004
MRPL18	0.4422983
KCTD1	0.44171935
CERS6	0.441055
UBE2E1	0.4388209
ATXN7L3B	0.43823957
BRD3	0.4379442
PTMA	0.43791032
SYNJ2	0.43764773
GGA1	0.43722516
YBX3	0.4370674
FAR2	0.43706724
TSPAN13	0.43706337
EMID1	0.43672863
HEXA	0.4365271
HIST1H2AC	0.4355196
AK5	0.4349203
WASF2	0.43441483
MRTO4	0.43295076
NME1	0.43282235
MTDH	0.4326059
EIF2AK4	0.43253604
KIAA1586	0.43230146
EIF3D	0.43205386
MAFG	0.4319084
OS9	0.43166634
SEC63	0.4311387
QARS	0.429531
USO1	0.42913282
MZB1	0.42907327
SLC48A1	0.42891246
ARHGEF6	0.42883542
TCTEX1D1	0.42827734
WASF1	0.42824078
PEBP1	0.42685375
TCERG1	0.42645568
ANTXR2	0.4263789
ILF3	0.42626485
PRAM1	0.42594653
NRIP1	0.425898
COA4	0.42588693
TGM2	0.4254859
SLC17A9	0.42536595
CENPU	0.42528144
ARL2	0.42470852
NEGR1	0.42351657
BTF3	0.42330676
RBPJ	0.423027
CNPY3	0.4218155
ITGA6	0.42081228
SUMO3	0.42012504
CETP	0.41985324
PLEKHA5	0.41968936
DUT	0.41919893
MYCBP2	0.41912633
OSGEP	0.4190445
MFSD10	0.4189647
SORL1	0.41776377
SMARCA4	0.41713417
HSPB1	0.41710502
ZNRD1	0.41703746
ZNF704	0.4170094
SMC4	0.416917
TPI1	0.41658396
SRM	0.41636482
RBBP4	0.41613433
CCT8	0.41581908
PPIF	0.4152116
ABCG1	0.41510412
TARS	0.41489387
APLP2	0.41480616
EIF2S3	0.4140323
C20orf27	0.41356313
AC017002.1	0.41330805
BRD7	0.4127096
NHP2	0.41260007
HDLBP	0.4123284
SPTLC2	0.4122253
GNPTAB	0.41181564
SNRPF	0.41109034
BCAP31	0.41073188
FXR1	0.41035232
TMEM164	0.41023207
CLDN5	0.40930247
GNL3	0.40926057
CFH	0.40850157
ATOX1	0.40824434
TIA1	0.40789232
NCF4	0.40755016
AKR1A1	0.40748352
RHPN1	0.4073962
CCT6A	0.40726694
GTF2A2	0.40675566
GNB4	0.40672517
CEBPG	0.4063881
HSBP1	0.40637684
LAIR1	0.40600154
UPF2	0.40591577
KDM1A	0.40567687
UNC13D	0.40512496
DDT	0.4048634
C9orf139	0.40468466
CCDC88A	0.40465242
NONO	0.40426734
PSTPIP2	0.4042403
ITPR2	0.40406388
ARHGAP22	0.404003
KATNB1	0.40353617
TSPAN3	0.4034298
TKT	0.40334404
MRPL20	0.4033359
SNX3	0.40262783
TBC1D15	0.40175116
CHKA	0.401079
NCL	0.4004827
CD164	0.40003675
UPF3B	0.39995828
ZNRF1	0.3988022
XRN2	0.398532
ACOT13	0.3984227
OSBPL9	0.3982829
SLC25A3	0.39733747
HNRNPR	0.39648417
ID1	0.39411983
PYURF	0.39392614
APBA2	0.39349744
ZNF581	0.39329386
TOP1MT	0.39323893
HSD17B12	0.39287123
LXN	0.3928417
SLC25A36	0.3923228
PRKX	0.39178035
CSDE1	0.39177543
LAPTM5	0.39141032
SUMO2	0.39135203
STX17	0.39119542
PPP2R1A	0.39091328
PHF20	0.390829
MFAP1	0.39076158
REST	0.38970122
RDX	0.3894396
PLIN2	0.3893715
SEPHS2	0.38907528
SSFA2	0.3887186
MACF1	0.3886339
ILF2	0.38833472
HMGN1	0.3881863
HNRNPD	0.38667536
RHEB	0.38640353
FAM32A	0.38520092
CENPJ	0.38432792
C9orf43	0.3840204
DDX1	0.38377032
MRPL52	0.38349247
TARBP1	0.38334218
HPGDS	0.38315544
ZNF280D	0.38293397
TEC	0.3829004
PDLIM1	0.38236997
MRPL15	0.3822242
B3GNT2	0.38195863
CASP2	0.3817458
MIS18BP1	0.3809324
KLHL6	0.3803825
RILPL2	0.38026905
POLR1D	0.37713236
RYBP	0.37698808
CCDC85B	0.37697032
HADHB	0.3768965
ACOT11	0.37630007
VDAC2	0.37623432
NOP56	0.37601337
CCT7	0.3755285
CEP57	0.3753287
PM20D2	0.37486625
DDX17	0.37453485
POLE	0.37420997
WDR3	0.3741829
UBAP2	0.37394732
CDC5L	0.3735538
CCAR1	0.372793
ABCE1	0.37274843
EIF4B	0.3725784
SRSF6	0.37243634
APPL1	0.372261
WT1	0.37168312
NDUFS4	0.37161127
STAM	0.3706839
TMEM163	0.37063825
SRSF1	0.37011245
HADHA	0.37007514
CAT	0.370022
PRKCSH	0.36956474
C1orf174	0.3693804
TACC3	0.36881158
RERE	0.36864004
VPS35	0.3680527
YWHAH	0.36796817
LRRC41	0.36789238
HSPE1	0.36756593
AK3	0.36742586
SMC3	0.3669018
PIGP	0.36655003
IRAK3	0.36619827
DHX15	0.36573234
RUVBL2	0.36566794
MRPL16	0.36556414
USP22	0.36477447
CHD6	0.36437
MSRB2	0.36409023
ANAPC5	0.3640204
COMMD7	0.3635853
PFKP	0.36345366
VKORC1	0.363394
KDELR1	0.3632872
CORO1C	0.3632535
PRPF40A	0.36293486
TMEM126A	0.3621222
MCM3	0.3617224
BIVM	0.36140358
SESN1	0.36128378
GOLIM4	0.36102533
CKS1B	0.3609722
FCGR2A	0.36061987
CDCA7	0.3601978
DAD1	0.3599852
HPCAL1	0.35975683
EI24	0.35973346
TCEAL8	0.3593258
TRIM13	0.3587522
PDE7A	0.35862374
GOPC	0.3584812
SF3B1	0.35841826
REXO4	0.35837394
DNAJC8	0.35809165
MAML3	0.3580891
LGALS1	0.35787094
ARMCX3	0.35763195
MAPK14	0.35687461
ZDHHC24	0.35678008
LDHA	0.35633934
ADI1	0.35622555
CNOT7	0.3561271
GIGYF2	0.35605624
SELL	0.35600364
CSNK1A1	0.35567808
PTGIR	0.355274
NOL11	0.35516226
IFI16	0.35503316
SPEN	0.3547693
TUBA1C	0.35422105
ACADM	0.35400754
GPSM2	0.35392505
NT5C	0.3537039
CERS2	0.35349286
ZMYM4	0.35306457
MFNG	0.35253665
N4BP2	0.35252118
BST2	0.35243607
ARHGDIB	0.35241166
ATP6AP1	0.35192934
PHACTR4	0.35174143
CRLS1	0.35155237
ARID1A	0.35084933
KCTD20	0.35084805
DFFA	0.3507696
WDR43	0.3505762
SLC39A8	0.3499483
TIMMDC1	0.34991825
MATR3	0.34972027
PHB2	0.34971642
NDUFAF6	0.34953254
EIF3B	0.34944427
EIF2AK2	0.34940135
CTNND1	0.34920567
MRPS25	0.3490146
RBM28	0.34871233
LMO2	0.34838578
ACTN4	0.3481301
HENMT1	0.34806076
LSM2	0.3480311
OSTC	0.3478696
U2AF1	0.34781775
EIF1B	0.3476635
DEPTOR	0.34760892
PA2G4	0.34742075
ZNF146	0.34721485
EAF2	0.34715015
THRAP3	0.34633368
FES	0.34556866
NBL1	0.34542185
PTGES3	0.34525064
EXTL2	0.34492072
C1QBP	0.34487757
EIF3A	0.34476674
DFFB	0.34462714
CNOT2	0.344422
DNM3	0.34381974
LPCAT2	0.34373033
MEF2C	0.34363624
CLIP2	0.3432568
RTF1	0.34269112
ZNF609	0.3423923
ATP2A3	0.34222782
NOLC1	0.34180456
HP1BP3	0.34175366
TOMM40	0.34104472
TMX2	0.34074453
GTSF1	0.3407002
SESN3	0.3406886
IVD	0.34062615
HMGCL	0.34042853
SNRNP70	0.34040028
ABCC1	0.3397492
VPS36	0.33964136
PRPF6	0.33942184
REPIN1	0.33905578
NACA	0.33847895
KIT	0.33815047
NUTM2A-AS1	0.33780447
MRPL45	0.33761758
PDCD7	0.33721995
VDAC1	0.33694205
GALNT6	0.336231
GTF2F1	0.33623096
NCOA7	0.3362057
FOS	0.33609954
SUPT4H1	0.3360691
FAM228B	0.33570504
MSL2	0.3349
SLC38A2	0.33478898
ALCAM	0.3346646
PAFAH1B2	0.33455807
ELMSAN1	0.3342982
ZNF37A	0.33396226
CTNNBIP1	0.3333957
HNRNPC	0.33336812
NABP1	0.33291572
TTC5	0.3328689
UBE2R2	0.3327094
ALDOA	0.33254164
PRPF38A	0.33251807
TRIM28	0.33202544
PGD	0.33194476
SPIN1	0.33173832
PDCL	0.3302946
AK2	0.33005956
DDX10	0.33005536
CCNL2	0.32955557
AGPAT5	0.32952353
HSPA9	0.32930827
CPSF6	0.32897356
CCDC47	0.32880694
EXOC6	0.32878387
EIF4G1	0.32860154
MFSD1	0.32778358
TMED3	0.32760933
SRP9	0.32760304
MSH6	0.32749835
ITGA9	0.327239
DYNC1I2	0.32723773
QPRT	0.3270613
PHIP	0.32640713
C15orf39	0.3264014
BCR	0.32626143
VDAC3	0.3260943
NAA15	0.3256857
CREB3L4	0.32548332
TRMT112	0.3250217
CCT3	0.32489917
IRF2BP2	0.32488608
JAGN1	0.32455865
ARL6IP4	0.32433054
INF2	0.32395747
UBA7	0.32379135
HSPG2	0.32370523
NCBP2	0.32368574
RAN	0.32364988
KANK2	0.32356068
IL3RA	0.3233882
ZSCAN16-AS1	0.32334405
GADD45A	0.32332414
MTIF3	0.3232347
NUCKS1	0.32298982
RCN1	0.32279325
EIF3J	0.3223005
PPIG	0.3217226
VEZT	0.32170913
ANKRD10	0.32103524
SORD	0.32102045
GTPBP4	0.32065102
MAGED2	0.32063377
CLINT1	0.32032707
FKBP5	0.320154
PHTF1	0.3198882
PSMB7	0.31965902
HMBOX1	0.31957114
CBX5	0.31931517
MPLKIP	0.3192618
C21orf91	0.31858242
ZNF292	0.31836507
MED13L	0.31826338
CHD1L	0.31815824
AHCY	0.3180472
MAP3K11	0.31777897
EIF4E	0.31772634
SREK1	0.31759065
SURF6	0.3169391
SNRPD3	0.31687808
NCKAP1L	0.3167981
ADK	0.3166935
ZSCAN18	0.31668034
SRSF10	0.31513184
RNPS1	0.31503257
WDR83OS	0.31455594
CUL5	0.31454468
DHX36	0.31400156
SMS	0.31385502
B3GNTL1	0.31385052
ARGLU1	0.31366485
PCM1	0.31333464
ASAH1	0.3128431
ERICH1	0.31266364
ZC3H13	0.31259483
EIF4EBP1	0.31222454
UXT	0.3119517
MAP7	0.3116843
ZNF439	0.31166756
SSU72	0.31160477
STAT3	0.3113697
MGME1	0.31130272
BAG1	0.3108348
RNF5	0.31062105
CMBL	0.3104656
ATP6V0A2	0.30979267
NANS	0.30965143
CHST12	0.30915514
SCARF1	0.30908436
EIF4A3	0.30907917
CNPY2	0.30905053
PPIP5K2	0.308776
HK2	0.3087375
TBC1D9B	0.3087218
NPEPPS	0.30862728
NUCB1	0.30824077
FERMT3	0.3081921
PISD	0.3079113
SRSF5	0.30787253
ABRACL	0.30786714
CNTLN	0.30757627
ZNF638	0.30715925
NT5C3A	0.3068091
LETMD1	0.30673474
PRELID2	0.3066937
DCAF7	0.3065713
NUMA1	0.30655164
RASGRP2	0.306447
RNF187	0.3062306
MLC1	0.3062229
KLHDC3	0.30609736
TARSL2	0.30597556
TRIP6	0.30584225
ZNF428	0.3057948
TSC22D4	0.30578655
TAGLN2	0.30514804
CWC15	0.30486712
ING4	0.30461994
CASP4	0.30419967
PIGM	0.30412033
CREB3L2	0.3038714
FOSB	0.3036372
TXN2	0.30313218
RAB11A	0.3027401
LMAN1	0.30272257
RANBP1	0.30263576
SUGT1	0.30259323
IARS	0.30258214
HECTD1	0.30257437
LDLRAD4	0.30192384
THOC2	0.30174616
DNAJC9	0.30171844
HSP90AA1	0.30171046
COPS4	0.30151796
PLCXD1	0.30149934
BTF3L4	0.30140594
ZNF770	0.30122486
ATF6	0.30074114
TPR	0.30050847
TCEAL1	0.30044836
DDX42	0.3003803
ACIN1	0.30020255
ATP6V1A	0.30007815
EPDR1	0.29971477
RNPC3	0.2995917
SATB1	0.299472
ECHS1	0.29937583
COQ2	0.29916057
ANP32A	0.2988268
ZNF544	0.2984292
LAMP1	0.29840806
NDUFA4	0.29815778
MTA1	0.29778063
CD200	0.29773036
ZNF43	0.29758173
U2SURP	0.29752946
LST1	0.29720336
ZCCHC17	0.29708192
CACUL1	0.297006
BRK1	0.29694083
UBXN4	0.29660267
TMA16	0.29624194
PABPN1	0.29621384
REXO2	0.2961607
ADSL	0.29611734
FKBP1A	0.29560775
GMDS	0.29545972
NPM3	0.29538313
PPM1K	0.29526302
ROCK2	0.29505122
TMCO1	0.29463315
ERGIC3	0.29406935
AP2M1	0.2939307
NDUFB5	0.29383406
TGFBRAP1	0.29379034
TNFAIP8L2	0.29373926
SNHG12	0.2936579
KPNA6	0.29356307
ARHGAP5	0.2929711
TUBB4B	0.2928727
FRYL	0.2927109
SLIRP	0.29242647
ZBED3	0.29229134
GDI2	0.29227966
FAM19A2	0.29192403
DNMT3A	0.29192057
ZNF131	0.29189986
AKAP9	0.29173988
SMARCA5	0.29148883
WSB1	0.29130298
SDHD	0.29122376
LSM4	0.29066324
UROD	0.29059082
ZNF91	0.29057485
DUSP3	0.29054186
PRMT1	0.29044124
NOP58	0.2901611
BICD2	0.2901148
ACSF3	0.28993803
PTPN11	0.28988817
MYADM	0.28975305
HEBP1	0.28971413
POLD2	0.28969038
KEAP1	0.28952706
EEF1A1	0.28945416
EIF4H	0.2892135
ZNF766	0.288919
LYPLA1	0.28882438
TARDBP	0.28867602
EIF2A	0.28860256
OLA1	0.288455
GNL2	0.28845027
A1BG	0.2882607
TLE3	0.28802064
TMEM245	0.2877513
FANCL	0.28699145
DCAF13	0.2869845
EPB41L4A-AS1	0.28666916
PIKFYVE	0.2866329
SULT1A1	0.28653187
SLC31A2	0.28650162
CFP	0.28634423
CCDC174	0.28607503
EHMT1	0.28569466
SERTAD2	0.28527686
CEP70	0.28525525
NOC2L	0.2852271
IMPA2	0.28521925
PSMG1	0.28521225
FKBP3	0.28509894
C11orf74	0.28495812
EWSR1	0.28456154
SH3BGRL3	0.2845414
ZNF714	0.28451347
PRRC2A	0.2844924
HNRNPU	0.28413153
ESYT2	0.2839695
MRPS33	0.28387338
LRRC8B	0.28332767
NOP14	0.2829487
PDCD11	0.28293422
PLEK	0.282878
GAR1	0.28277087
OGT	0.28268132
LRPAP1	0.28264743
NDUFV2	0.28240064
ZNF618	0.2823943
HMGB1	0.28237036
MLH3	0.28236237
MTFR1L	0.28196046
EVA1B	0.2818586
SPOP	0.2817409
USP11	0.2814732
SNAPC1	0.28124323
PMPCA	0.2811118
F11R	0.28107852
MCTP2	0.28107738
RAB14	0.28107587
TRIAP1	0.28107545
FBL	0.28084418
HNRNPM	0.28083345
PPAN	0.28069067
ZBTB20	0.2802873
FAM216A	0.28027388
DCTPP1	0.280251
ISYNA1	0.2799897
ATXN3	0.27984753
ATXN10	0.2798263
DHX9	0.2795993
ADNP	0.27949837
HLTF	0.27934435
SMC1A	0.27909023
KPNB1	0.27903697
NDUFA13	0.27883643
EEF1E1	0.27869967
MCM5	0.27797157
EIF3I	0.27740362
TYW3	0.27662602
SCAF11	0.2765387
RBM5	0.27645373
QSOX1	0.27637315
NDUFC2	0.27636552
MORF4L1	0.27620158
H2AFZ	0.27590328
MED17	0.27572677
SERINC3	0.2754252
TRUB2	0.27521396
NFKBIZ	0.274991
WDR1	0.27442965
GSE1	0.2743318
MRPS26	0.27404758
CLCN7	0.27395567
NUDC	0.27385584
PEPD	0.27365947
ALDH18A1	0.27276185
HIST2H2AA3	0.2727199
PRPF19	0.27263033
PRDX4	0.27241927
SLBP	0.27240214
PFDN2	0.27233145
PHACTR2	0.27191046
TTC9C	0.27176082
SH3BGRL	0.271718
RBM4	0.2711959
DCP1A	0.2711567
JMJD1C	0.27105442
HIST2H2BE	0.2710235
LRP12	0.27101132
URM1	0.2707888
ACADVL	0.2706931
BNIP3L	0.27037436
STAC3	0.27030796
STXBP3	0.27012843
RAB33A	0.27008924
ZMYM2	0.26986217
SPNS1	0.26984575
KPNA2	0.2697905
S100Z	0.26971495
CCNY	0.26953933
MED21	0.26947486
PLD3	0.2693703
SF3A3	0.26908052
NDUFA8	0.26869056
CMTM6	0.26864833
FAM136A	0.2685175
C14orf119	0.26845837
DCUN1D5	0.26831895
ATG16L2	0.26810116
CPT1A	0.26779115
CAPN1	0.2676386
HNRNPK	0.26760742
CDK19	0.2674761
TXLNA	0.26728904
TSPAN4	0.26724914
PPAT	0.2671803
MRPL3	0.26715085
NEMF	0.26687375
COX5A	0.26662084
ZHX1	0.2664852
FOXO3	0.26644537
CTNNBL1	0.26636127
GOLGB1	0.2661581
PHKB	0.2657749
ERGIC2	0.26543725
TGIF2	0.26537958
WDR6	0.26527247
C11orf54	0.26525772
HNRNPF	0.26522437
LRRC47	0.26516086
CHID1	0.26508528
RAB10	0.2650537
AP1B1	0.26490638
RRP1	0.26482233
CLTC	0.2647234
DNM1L	0.26454386
MAML1	0.26424074
C12orf65	0.26400456
RNF168	0.26379135
MRPL12	0.2637345
GNG7	0.2636864
PCBD1	0.26366112
ERC1	0.26353633
CACNA2D4	0.263331
TMCO3	0.262714
CALU	0.26265964
HERC2	0.26242927
DAP	0.26220545
CCDC14	0.26193517
DDX3X	0.2619255
YDJC	0.26170936
CTDSP2	0.26164094
ESYT1	0.2615239
CHMP5	0.26151797
UBE2J1	0.26136082
WDR12	0.26134115
RREB1	0.26129365
ZBTB44	0.26122355
DLC1	0.26116922
MRPL4	0.2609511
KHSRP	0.26044554
NGLY1	0.2603101
MPHOSPH9	0.259942
SEC61A1	0.25973108
TRMT10C	0.2596944
DNAJC19	0.25950593
PIK3CB	0.2594978
BCKDK	0.25918856
RCC1	0.2587282
HIST1H4C	0.2580855
CISH	0.25801247
VMP1	0.257961
THYN1	0.25789446
RAB4A	0.25779524
STOML2	0.25776902
PHF6	0.2576328
UBE2G2	0.25742087
RSPRY1	0.25740254
KLHL9	0.25733656
RAB30-AS1	0.25726077
PLEKHO1	0.25724584
STAG2	0.2570934
PPP4R2	0.25687662
PSMD3	0.2568341
SLC50A1	0.25671518
NAA35	0.2566248
EIF4G3	0.256039
ORAI1	0.2558638
TMIGD2	0.25570124
PTCD3	0.25561422
7-Mar	0.25552684
ENSA	0.2554589
XRCC6	0.255344
GP1BA	0.25493595
RCHY1	0.2549221
TUFM	0.25456133
ADH5	0.25444043
METTL3	0.25441632
SDF4	0.25422877
NNT-AS1	0.25398892
ANKRD36	0.25353962
LTBR	0.25337526
TIMM9	0.2533732
TMEM205	0.25329185
LRRC58	0.25325236
MPZL1	0.25304464
HADH	0.25302696
DDX52	0.25302315
SMARCE1	0.25281072
SBNO1	0.25263605
MAP7D3	0.25263417
CDIP1	0.25227824
FCHSD2	0.2521472
ZBED1	0.25195357
NFIC	0.25188702
TMED8	0.25185314
CNOT4	0.25175408
EPRS	0.25174403
UQCRC2	0.25169593
ELAVL1	0.25167218
MAP4K2	0.2516705
TTF2	0.25165978
IL6R	0.2513764
PARK7	0.25134635
C11orf1	0.25134394
ZMAT3	0.2513263
HNRNPA0	0.25129515
KRI1	0.25127196
CDC37	0.2509221
MID1IP1	0.25089192
DHRSX	0.25085738
AC159540.1	0.2506444
ERH	0.2505184
GNB1	0.2504927
STIP1	0.25040627
NKIRAS2	0.25037622
PSMA4	0.25032207
SIVA1	0.2502535
GMPR2	0.24987465
XRCC5	0.24971862
NOB1	0.2495483
BSDC1	0.24944289
SLC39A4	0.24928491
GLO1	0.24910308
AP2S1	0.24893479
CUEDC2	0.2484895
SSBP1	0.2484576
POLR2B	0.24836546
FNDC3A	0.24836323
EIF5	0.2483595
LSM5	0.2483106
CLIC4	0.24823643
ANKLE2	0.2482027
OCIAD1	0.24810767
SIAH1	0.24805826
ATXN2	0.24786042
NHLRC3	0.24753563
UGP2	0.24747193
TGS1	0.24727017
DGCR6	0.24712414
FUT7	0.24694689
NAT9	0.24689852
TMEM60	0.24659815
STX16	0.24653105
AKAP17A	0.24643919
PTTG1	0.24591988
EXOSC5	0.24584796
RBM39	0.24555595
G3BP1	0.24549265
PUS7L	0.24531598
RBFA	0.24531436
DENR	0.24505807
RBM7	0.24477378
IDH1	0.24460967
FADS1	0.24456206
CHM	0.24454653
SLC27A2	0.24450353
UBXN2A	0.24439153
ESF1	0.2443645
METAP2	0.2442773
WDR33	0.24411082
FXYD5	0.24405037
CENPC	0.2438496
SHPRH	0.2437231
GPD2	0.24369305
SMIM15	0.24365847
SRD5A3	0.24365287
NDUFS5	0.24345636
GPBP1L1	0.24345393
MPST	0.24324119
TAF9	0.24321984
TSEN34	0.24294834
ZNF117	0.24286284
MTAP	0.24278834
TMEM219	0.24277093
ADSS	0.24270661
ANXA7	0.24260573
KATNBL1	0.24234931
PHPT1	0.24232045
VPS26A	0.24219549
MGA	0.24171504
EIF2D	0.24162261
DTWD1	0.24151564
ZNF445	0.24121448
SCAI	0.24119115
MRPS2	0.24117516
HSPA4	0.24116607
MIB1	0.24106987
EIF4A1	0.2410125
TDG	0.24099368
CLN5	0.24097823
TMEM91	0.24095409
ZNF593	0.24090332
DUSP14	0.24087295
AGO3	0.24083424
SENCR	0.24081884
SLC1A5	0.24071762
PHB	0.24071234
TPGS2	0.24070248
REPS1	0.24069832
ARRB1	0.24066684
HMGB3	0.24047549
ATF4	0.24041443
GART	0.2399534
ACBD6	0.23990786
LYRM7	0.23990403
CSNK2A1	0.23976363
ZMAT1	0.23967323
HMGN2	0.23965813
LATS2	0.23935421
IFI44	0.23933777
NIPBL	0.23925596
CSTF3	0.23920931
PPP1R12A	0.23911858
AHCYL1	0.23909289
MSH2	0.2389694
PQBP1	0.23864467
PCCB	0.23836409
VPS51	0.23835477
ATG14	0.23818916
LRCH4	0.2380952
RBBP6	0.23801704
PGPEP1	0.23787928
ASMTL	0.23758273
RILP	0.23738673
RALA	0.23711646
FIP1L1	0.23690122
TRAPPC6A	0.23683831
HAT1	0.23682974
NSMAF	0.23672462
FOXN3	0.23646604
FIS1	0.2362432
MRPL51	0.23601869
ZNF644	0.23571509
TBCA	0.23561078
TWF2	0.23560406
NDUFS2	0.23548101
MBOAT1	0.23538059
DOK3	0.23517147
GPATCH4	0.2350453
RNF146	0.23503253
NDUFB11	0.2349497
DENND3	0.23486714
MANBA	0.23464078
PARVB	0.23457083
HMG20B	0.23450623
UCK2	0.2339481
PSMD12	0.23383737
AASDHPPT	0.23378108
ARHGEF7	0.23377226
GSTO1	0.23372968
EIF3H	0.2336684
ARF1	0.23350728
DLD	0.23333032
ITM2B	0.23319225
EXOC1	0.23289798
YTHDF3	0.2323633
NARS	0.23220365
CBX3	0.23215847
TRIM27	0.23164032
CAPRIN1	0.23163739
NT5C2	0.23125727
PRPF4	0.23100546
DNAJC4	0.23080859
UBE2E2	0.23077089
BMS1	0.23027399
MTHFD1	0.2302241
VIM	0.23014452
CCDC28B	0.23007312
PCBP2	0.22999376
LZTS2	0.22975829
EMC1	0.22950439
SETD3	0.22932048
TAB2	0.22930376
C12orf76	0.22898285
CHIC2	0.22896315
GSPT1	0.22885163
FNTB	0.2286533
ZNF330	0.22840835
PLEKHB2	0.22840309
CSPP1	0.22831395
ASF1A	0.22826907
USP14	0.22826618
RAD50	0.22826499
PIM2	0.22802597
MTRNR2L8	0.22800334
TCF12	0.22791694
TIMP2	0.22772719
UBE3A	0.22770756
TP53BP1	0.22759245
EPS15	0.22754896
ZNF3	0.22748406
SRSF2	0.22745633
PURB	0.22744273
ZFAND1	0.22739722
BICD1	0.22728825
SRRM2	0.22689694
MFF	0.2265836
PPA1	0.22630683
NOA1	0.22604716
PRMT5	0.2260139
GGPS1	0.22594562
CHCHD3	0.22593142
PDE3B	0.22588025
PLCB2	0.22532253
INO80C	0.22530128
CHCHD1	0.22517662
MRPL37	0.22507194
TLK1	0.22505154
POLR3D	0.22476321
GTF2F2	0.22474997
STX10	0.22472197
TMEM131	0.2247005
NUDT5	0.22448722
RTN4	0.22447632
GRSF1	0.22445384
TMEM230	0.22443722
PYCR2	0.22435501
PRKAR1A	0.22430003
PML	0.22415459
CHTOP	0.22413957
PATZ1	0.22409229
ECI2	0.22401555
SENP6	0.2239274
LRPPRC	0.22391422
SFXN4	0.22368473
RAB3GAP1	0.22368005
TPRKB	0.22364283
SNHG15	0.22353575
NIFK-AS1	0.22350736
ZG16B	0.22349806
CALM2	0.22343798
ZADH2	0.22323081
KIF20B	0.22306015
PRRC2B	0.22299328
NOP16	0.2229297
GNAS	0.22279274
SNW1	0.22278646
E2F3	0.22225003
TMEM59	0.22214817
PTOV1	0.22198401
IFRD2	0.22187994
GADD45GIP1	0.22169638
FHL3	0.2216454
FAM217B	0.22143917
ERCC1	0.22130536
PWWP2B	0.22130017
FAF1	0.22125071
EMILIN2	0.22124764
SDHC	0.22117028
RSRC2	0.22113706
CREB1	0.22112735
GOLGA8B	0.22087628
PSMD1	0.22077689
KTN1	0.22059421
MRPL27	0.22043347
CPSF1	0.22033307
CAMK2G	0.22023197
IFI44L	0.22013956
SRSF9	0.22008719
DDX49	0.21987368
PICALM	0.21965759
PHF3	0.21964245
SMARCAD1	0.21956547
ALS2	0.2193287
DNTTIP1	0.21929199
H2AFV	0.21920578
COA3	0.21906267
TBC1D13	0.21900038
TCAIM	0.21875075
AMPD2	0.21871707
5-Mar	0.21851705
FADD	0.21846941
EPM2AIP1	0.21796101
ANAPC11	0.21788166
MGAT2	0.21776302
CHSY1	0.21748808
RARS	0.21743633
ASH2L	0.21736257
ING2	0.21716654
MCCC1	0.21704906
TAL1	0.216836
RCOR1	0.21681415
SKP1	0.21680556
XPO1	0.2167865
DOCK5	0.21675465
PAFAH1B3	0.21660373
NTPCR	0.21659566
CCDC90B	0.21641713
NME7	0.21623877
TMEM147	0.2161767
MBTD1	0.2160789
ZC3H11A	0.21600093
COIL	0.21595238
RBM14	0.21594429
ZNF493	0.21565756
TMEM101	0.2155067
ARF4	0.21547516
SCAMP1	0.21536194
TMEM69	0.21515228
HNRNPA2B1	0.21511616
ENOSF1	0.21506184
HDHD2	0.2146029
CLPX	0.21445069
CENPW	0.21435603
STT3A	0.2143308
TTC1	0.21417488
KPNA3	0.21416318
UBAP2L	0.21410076
ARHGAP4	0.21397133
HBS1L	0.21386679
PAN3	0.21365574
ARID1B	0.21333855
PMF1	0.2131731
G6PC3	0.21317102
ALG8	0.21316719
CCM2	0.21313892
KRIT1	0.21308821
AHSA1	0.2130394
WDR45B	0.21287704
DNAJC7	0.21284692
PWWP2A	0.21255451
SRSF4	0.21252327
MRPS27	0.21247242
MAN1B1	0.21235342
SNRPG	0.21235067
RSBN1	0.21221389
ZNF680	0.21217918
ACTL6A	0.21217908
ENDOV	0.21216828
SON	0.212149
SLC35E2B	0.2121461
SMARCB1	0.21185905
POGZ	0.21182536
GPR171	0.21165732
FTSJ3	0.21159597
TRMT2A	0.21153948
VAMP3	0.21149187
NBEAL1	0.21142131
PRKACB	0.2108157
IFT74	0.21069716
AFF4	0.21064693
JRKL	0.21060002
ZNF430	0.21056795
HPRT1	0.21050756
MLLT11	0.21044032
ARF3	0.21013853
TMX1	0.20983166
KCNK6	0.20978189
DDB1	0.20955855
AP2B1	0.20947741
TGOLN2	0.20943557
EIF3M	0.20931086
PXMP2	0.20930363
WDR41	0.20913701
PRDX3	0.20891829
RANBP2	0.2089089
WDR60	0.20889579
REV3L	0.208655
STK3	0.20861846
DUSP23	0.20850089
MDH1	0.20847745
SLC43A3	0.20842278
CITED4	0.20792203
IKBIP	0.20787728
RSBN1L	0.20767586
CYTH2	0.20764795
GINM1	0.20762376
VPS25	0.20755194
TUBGCP4	0.20738089
SCAP	0.20730844
ADAL	0.20725264
SMARCA2	0.2072279
RRAGB	0.20716552
RSF1	0.2071596
CDKN1C	0.20698678
IPO7	0.20698623
TMEM39B	0.20681395
SLTM	0.20666969
SETD5	0.20635825
DENND5A	0.20626846
EFHC1	0.20587403
LZIC	0.20576876
PPP1R8	0.20551988
DICER1	0.20551263
CSTF2T	0.20518841
ZBTB17	0.20515157
PKM	0.20508882
PIM3	0.20490928
GSDMD	0.20480876
CCDC6	0.20475416
MLF2	0.20468101
INPP4B	0.20462058
RBM25	0.20441371
USP10	0.20416594
UBE4A	0.2041149
HIST1H1D	0.20390497
SLC25A5	0.2037129
CBL	0.2036168
LRBA	0.20338006
GLA	0.20322636
YY1	0.20321853
ZNF136	0.20309244
TMEM43	0.20295323
TRIP12	0.20285262
PSMB4	0.20283648
MRPS35	0.20263681
VPS37A	0.20251957
ANAPC13	0.20249113
PIAS1	0.2024888
APPBP2	0.2023863
TBRG4	0.20221753
AIFM1	0.20207274
MKKS	0.20195915
DOK1	0.20186931
CYB561	0.2018124
C5orf15	0.20173603
GGCT	0.20140609
RABL6	0.2013621
DNAJC2	0.20135884
TMEM192	0.20135182
SLC3A2	0.20125179
SDE2	0.20117274
PDCD5	0.20112517
C1orf35	0.2008553
CLN6	0.20084694
C7orf55-LUC7L2	0.20081876
CHMP6	0.20076504
PBXIP1	0.20056482
KDM4A	0.20024545
AASDH	0.20015553
ETFB	0.20014846
SSR1	0.20001233
GLB1	0.19975378
FOXP1	0.19973883
EPHB6	0.1996907
NTHL1	0.19965194
SHOC2	0.1995817
EHMT2	0.19946295
PEF1	0.19946198
STRAP	0.19942555
BET1	0.19936538
GTF3C3	0.19928345
ZBED6	0.19911699
CAMTA1	0.19907439
DDX41	0.19904499
PCMTD1	0.19903253
CEP63	0.19902353
FUOM	0.19899088
HGSNAT	0.1988816
PRPF8	0.198827
WDR74	0.19867611
INTS8	0.19849947
HAUS1	0.19849247
PFDN4	0.19846545
METTL8	0.19842501
C9orf85	0.19841582
MRPS16	0.19841512
MMADHC	0.19841474
HIBCH	0.19841321
CLSTN1	0.19830255
MGRN1	0.1982426
FRA10AC1	0.19805725
TFAM	0.19800867
FNDC3B	0.1979126
NUP214	0.1977348
PAAF1	0.19769394
NARF	0.19768338
MRPL21	0.197656
ATP11A	0.19763407
PPIH	0.19760713
C5orf24	0.19754744
CDC123	0.1974476
SRRM1	0.19715153
LSG1	0.19710797
GPI	0.19707304
DDX54	0.19702044
MRPS10	0.19694304
BABAM1	0.19681148
KDM5C	0.19675027
UQCRB	0.19671956
RBM22	0.19664034
H2AFX	0.19660327
NIPAL3	0.19659807
PSMC2	0.19626781
CDC16	0.19615243
SND1	0.19594759
EIF2AK1	0.19584912
NCSTN	0.19580701
SLC25A33	0.19567376
UBA3	0.19561392
NAA20	0.19560935
DPF2	0.19560744
TPP2	0.19550021
UMPS	0.19543569
DDX27	0.1954316
TRPC4AP	0.19519041
TSN	0.19466639
LAMTOR2	0.19446786
CEP41	0.19423544
ZNF708	0.19411625
COX7A2L	0.19394317
LMNB1	0.19354132
SLC16A3	0.19351012
TMEM223	0.19347677
ARHGAP15	0.19343448
DRAP1	0.19330652
PAIP1	0.19312502
REV1	0.19307041
UFC1	0.19306861
CCS	0.19302993
TMEM14C	0.1929261
AIMP1	0.19283383
MEIS1	0.19257924
CAPZA2	0.19253771
RNF114	0.19240703
LPCAT3	0.19237179
MYO15B	0.19235887
ALDH6A1	0.192215
NMD3	0.19217536
IST1	0.19216783
WIPI2	0.19211657
GHRL	0.19208449
DDX56	0.19170181
GIT2	0.19167353
MIS18A	0.19159746
ZNF451	0.19154498
MZT2B	0.19151564
FDFT1	0.19150604
IQCB1	0.19148615
MRPS14	0.19143188
MXD1	0.19141117
RBM26	0.19132318
PTRHD1	0.19130994
LAMTOR5	0.19127129
LGALS8	0.19115223
IPO5	0.19111355
COPB2	0.1909498
SNX20	0.19084713
EXOSC3	0.19064741
FDPS	0.1906179
CPSF3	0.19049741
STARD3NL	0.1904539
NDE1	0.19040576
OXR1	0.19036123
GABPB1	0.19034576
ZNF706	0.19033858
PSMB2	0.19024551
BLZF1	0.19010188
SYNGR2	0.19002748
NUP62	0.18993077
RBM10	0.18988995
TRIM56	0.18968433
EPN1	0.18958037
PIK3C3	0.18952198
USP8	0.18948321
GCSH	0.18944275
PSMC1	0.18927942
MRPL32	0.18926135
WDR70	0.18914309
IMMT	0.1890012
MRPL13	0.18895082
FAM78A	0.18868403
USE1	0.18838778
SPATC1L	0.18829353
IPO9	0.1882321
PDCD6	0.18794787
RIOK1	0.18793875
CEP57L1	0.18792199
DCAF6	0.18783322
ZFP14	0.18773466
ZNF121	0.18766318
MCUR1	0.18760528
CCDC57	0.18751347
NCK1	0.18746664
CWC25	0.18730159
BRWD1	0.18724105
UBA1	0.18689662
COQ5	0.18681188
GPANK1	0.18679412
SNUPN	0.18678804
DRG1	0.18649195
PGRMC1	0.1863921
CMSS1	0.18627068
ICAM2	0.18614754
PSMA3	0.18611912
PARVG	0.1859782
SYF2	0.185921
MEMO1	0.18591096
ISOC2	0.1857564
ITGAE	0.18574147
SEC31A	0.18573835
ROMO1	0.1856501
CD151	0.1855535
HYI	0.18545362
HNRNPH1	0.18540171
ABCF1	0.18509921
ATF6B	0.18505812
KLHDC2	0.18500158
NUDT2	0.18491556
NSL1	0.1848995
GRAMD1A	0.18489912
LRRC59	0.18478325
NGDN	0.18473768
KIFAP3	0.18473564
RTCB	0.1845869
RAD23B	0.18456098
METTL13	0.1844127
PMVK	0.18440472
MAPK6	0.18439122
PI4KA	0.18435706
LIMA1	0.18433535
RNF214	0.18416843
RBM8A	0.18381228
DIDO1	0.18376063
RSL24D1	0.183724
SAMD4B	0.18354152
CD38	0.1835215
CRYZL1	0.18338925
AGPS	0.18333182
SERP1	0.1833163
SAMD9	0.1832821
RBM15B	0.18326133
NF1	0.18323022
KLF6	0.18318473
EMG1	0.18308945
TIMM44	0.18305747
MRPL1	0.18293232
CSNK1E	0.18290406
NFYC	0.18290202
IFI27L1	0.18287207
TPRA1	0.18273076
ZNF669	0.18265511
HSD17B4	0.18260619
KAT2A	0.18257366
TAF11	0.18245071
BRI3BP	0.18244472
PDLIM7	0.18223298
CXorf21	0.1821426
SMAD2	0.18213075
YIF1B	0.18198678
LEO1	0.18174669
TFB2M	0.18172717
TMED1	0.1817112
CYB5R3	0.18166664
MED4	0.18166341
THAP9-AS1	0.18156749
VPS41	0.18153553
RAD21	0.1812776
SERF2	0.18125707
ZBTB43	0.18111901
UQCRQ	0.18109988
CCNG2	0.18108879
COX5B	0.18062644
HNRNPH2	0.18061942
SNRNP48	0.18060377
MRPL24	0.18058854
PRDX5	0.1804827
PABPC4	0.18040149
SAP30	0.18027343
FPGS	0.18018544
MCFD2	0.18009956
FAM53C	0.18004556
DNAJC21	0.18002097
GALNT2	0.17999846
ITPR1	0.17998748
SUGP2	0.1798898
DIS3	0.17987011
KDSR	0.17979686
TIMM50	0.17976886
ZNF512	0.17975095
CNP	0.17974254
TMEM159	0.17968686
PRPF31	0.1794865
STRN3	0.17938548
TFG	0.17932546
PDS5B	0.17924172
SUSD1	0.17916538
RAC1	0.17882322
VAPA	0.17879756
SLC2A6	0.17868753
ARID3A	0.17864949
YY1AP1	0.17845815
SNRPC	0.17844945
PNKD	0.17840928
SCOC	0.17835523
SMARCC2	0.17824425
SAP18	0.17822541
RCN2	0.17817946
NBN	0.17807001
TBPL1	0.17798169
TSR1	0.17797716
CYC1	0.17796472
GTF2B	0.17767161
POLR3K	0.17763676
DCTN2	0.17761733
ATP6V1G1	0.1776057
UBAP1	0.17759928
VPS37B	0.17757754
CYHR1	0.17742974
SEC62	0.17719223
TCF3	0.17712562
ALKBH7	0.17705393
SNRNP40	0.17660466
SCAMP3	0.17654215
DHTKD1	0.17639744
REEP4	0.1763907
CNOT10	0.17627385
TMBIM6	0.17620853
PKIG	0.17595229
POGK	0.1759473
ANKRD54	0.1756563
FGD5-AS1	0.17541444
PDIA6	0.1753047
HMG20A	0.17522666
MRPL33	0.17521654
SRFBP1	0.17509547
DHRS4	0.17507148
ARMC8	0.1749309
SLC30A5	0.17486337
RWDD4	0.17484827
FURIN	0.17471857
TP53I13	0.17458354
TOR1A	0.17446004
PPA2	0.17442675
RFXANK	0.17442408
ALG3	0.17426805
BRF1	0.17424299
TAOK3	0.1741397
ANAPC7	0.17392854
TTF1	0.17377195
CEP68	0.17369473
C2orf69	0.17368373
GALK2	0.17358308
ANXA1	0.17356645
REC8	0.17351234
PPP2CA	0.17351054
VTA1	0.1734598
PAXBP1	0.1733654
UBE2K	0.17328967
NPAT	0.17316768
ADPRHL2	0.17308307
SRP68	0.17283225
PTBP1	0.17276008
IWS1	0.17253664
EIF2S2	0.17247204
GALE	0.17237636
NNT	0.17224975
MPV17	0.17220165
XPNPEP1	0.17210601
PTGER4	0.1720232
CCDC43	0.17181762
PITPNB	0.17169645
PPP2R2A	0.17168154
HDAC6	0.17167306
TMEM106A	0.1714523
SSB	0.17141145
PSMG4	0.17137045
[truncated: 3,174 more rows]
