# Supplementary material for: Multiomic single cell sequencing identifies stemlike nature of mixed phenotype acute leukemia
Source: Nat Commun. 2024 Sep 18;15:8191. doi: 10.1038/s41467-024-52317-2 (PMC11411136; doi:10.1038/s41467-024-52317-2)
Supplement: Supplementary file 17 — Source Data [file 41467_2024_52317_MOESM17_ESM.zip › Source Data compressed/Panel S7C-MIDDLE.csv]

Panel S7C
Enrichment profile and ranking metric score for three gene sets associated with transcriptional regulation by RUNX1 from GSEA (MPAL patients without known RUNX1 mutations, n = 9)
TONKS_TARGETS_OF_RUNX1_RUNX1T1_FUSION_GRANULOCYTE_UP
	gsea.hit.indices	gsea.es.profile
V126301009	8	0.1655
V126301010	18	0.3139
V126301011	29	0.4374
V126301012	96	0.4967
V126301013	99	0.5822
V126301014	207	0.6018
V126301015	233	0.6515
V126301016	317	0.6691
V126301017	319	0.7212
V126301018	576	0.6496
V126301019	866	0.5522
V126301020	868	0.5765
V126301021	1831	0.1833
V126301022	2105	0.1154
