# Supplementary material for: Multiomic single cell sequencing identifies stemlike nature of mixed phenotype acute leukemia
Source: Nat Commun. 2024 Sep 18;15:8191. doi: 10.1038/s41467-024-52317-2 (PMC11411136; doi:10.1038/s41467-024-52317-2)
Supplement: Supplementary file 17 — Source Data [file 41467_2024_52317_MOESM17_ESM.zip › Source Data compressed/Panel S9G.rnk]

IGLL1	8.710688
DNTT	8.601211
UHRF1	8.594242
CD79A	8.36324
PAX5	8.055681
FAM30A	7.9997234
SMIM24	7.7903504
DDR2.1	7.699622
CD34	7.679862
EBF1	7.6138473
AC002454.1	7.4557266
JCHAIN	7.449837
VCAM1.1	7.4316854
MCM2	7.251983
TOP2A	7.2200613
AEBP1	7.171109
VPREB3	7.135796
RNASE1.1	7.091107
CCN2	7.039994
TK1	6.9788713
CP.1	6.9671364
EGFL7	6.8728037
ACKR1.1	6.861641
C1QTNF4	6.8407927
CEBPA	6.8292212
ASF1B	6.8291683
HIST1H1C	6.819997
FANCI	6.7973857
CDCA5	6.7951155
CENPF	6.7887187
SLC43A1	6.760024
ARPP21	6.73052
SLC2A5	6.726397
PLD4	6.6379285
UNG	6.5817056
MT1H	6.5608153
C5AR1.1	6.5425076
AURKB	6.498918
ZWINT	6.4844112
IGFBP2	6.4713883
H19	6.4568315
MT1G	6.44893
C1QB.1	6.4391646
NFE2	6.4384527
UBE2T	6.413499
KPNA2	6.385441
TUBB6	6.369052
RACGAP1	6.367918
SLC29A1	6.331525
E2F2	6.3226857
GNG11	6.283822
TUBA8	6.280915
CENPW	6.2522764
NUSAP1	6.2459135
RGS16	6.239895
LAMP5	6.2380557
CENPM	6.2303834
AL353135.2.1	6.225707
RAG1	6.2161627
ACY3	6.1964183
POU2AF1	6.1826825
AC109326.1	6.167567
CDC20	6.1427464
AGAP1.1	6.0937643
THORLNC.1	6.0902276
PHGDH	6.071259
ATF5	6.0593915
SPTSSB.1	6.044284
NPTX2	6.0312843
CKAP4.1	6.0298944
CDK1	6.0274034
TUBG1	5.999423
CCNA2	5.945849
CDKN2A	5.9297338
SPON2	5.9087005
IL1B	5.899535
RAD51AP1	5.8822765
MT1E	5.8784966
GGT1.1	5.876776
SPC24	5.8723435
KIFC1	5.871403
CYTL1	5.8557715
CDC6	5.8541183
C11orf74	5.8515034
CCDC34	5.8493905
SPARC	5.842002
SPAG5	5.834452
HAUS4	5.8251433
CDC45	5.8246927
CDCA8	5.8115244
FCGR3B.1	5.809144
NRGN	5.8039713
UGT3A2	5.779819
ANGPT1	5.776163
ITGAD.1	5.7569346
ACHE.1	5.723763
CDCA3	5.6937137
CD248	5.6742816
CTSG	5.650511
FADS2	5.6502295
GFI1B	5.6493297
DLGAP5	5.6477237
NEXN	5.6460705
DTL	5.6377177
HJURP	5.6270537
CKB	5.6048546
GATA2	5.597807
TUFT1.1	5.5660834
IGLC1	5.545702
KNL1	5.544435
IGLL5	5.536456
ARL4A	5.521276
FOS.1	5.499095
SPON1	5.421902
DPP4.1	5.4216123
IRF4	5.3990545
GTSE1	5.364394
GCAT	5.358669
LAT.1	5.3468432
AIF1	5.3430076
ERFE.1	5.331674
ICOS.1	5.325072
QPCT.1	5.3121233
ZBED8.1	5.3035254
NOMO1	5.3035116
KIF2C	5.2616725
HIST1H1D	5.2574863
JUN.1	5.240078
BRCA2	5.195212
PTRH2	5.187316
HIST1H4H	5.1867623
S100Z	5.1795654
LINC02573	5.1588664
CXCL8	5.1500425
APOE.1	5.1487126
CCNF	5.142874
AC022364.1.1	5.1336045
PTMS	5.13161
IGHD	5.127366
CLEC7A.1	5.123011
LXN	5.121241
MPO	5.08129
IFITM3	5.0797315
HIST2H2AC	5.079511
IGLV3-19.1	5.071257
CKLF	5.0501156
PCSK5.1	5.0428843
SKA3	5.0384727
LNCAROD	5.0241885
KIF15	5.0235157
HBG2	5.017232
TOX2	5.0159297
ASAH2B.1	5.01052
AL590226.1	5.004367
TNF	4.9926286
FOSB.1	4.9904313
AC100835.2.1	4.9878063
CMTM2	4.9702406
ATF3	4.966801
KCTD12	4.944625
TIMP3.1	4.9430623
RAD51	4.9378877
SELENBP1	4.9247293
XCL2.1	4.9192076
SNX22	4.9191947
RPL39L	4.9175158
PAPSS2.1	4.916604
CAVIN1	4.897876
HMMR	4.8783097
NAPSB	4.8739104
MUC1	4.870857
AC109460.3.1	4.8663077
TGFBI.1	4.842219
SPC25	4.833444
MCM10	4.8262787
EPB42.1	4.8253613
CSF1R	4.810102
PRSS2	4.8056817
PLA2G2D.1	4.788124
ADD2	4.7771587
ID3	4.744524
BACE1	4.7436757
KIF23	4.743643
ALDH1A1	4.732376
CAVIN2	4.730637
CLDND2	4.722088
C1orf54	4.6999683
LILRA5.1	4.6949143
NEK2	4.69363
KCNE5	4.6935024
RNVU1-4	4.633356
TRPM4.1	4.632552
FCGR2A	4.612351
CD22	4.610064
EYS.1	4.5994287
MPIG6B	4.597858
GIMAP4.1	4.5926757
PF4	4.587075
RGS18	4.58299
GATA1.1	4.5763183
NPW	4.5645976
TMCC1-AS1	4.562055
DEPDC1	4.5504675
THSD7A	4.5471077
YPEL4.1	4.5467734
SLAMF7	4.534921
MMRN1	4.5349035
LINC00299.1	4.530009
KLF1	4.5270667
CCDC171	4.4935236
PRKCZ-AS1.1	4.4805737
SLC45A3	4.478938
ANGPT2.1	4.4603314
HBM.1	4.4585586
SAPCD2	4.457766
CD19	4.4565754
TNFRSF18	4.4544296
PPBP	4.453635
CKS2	4.445576
CPA3	4.4440374
LILRA4	4.4363594
F5.1	4.435623
CNRIP1	4.434321
SERPINE1	4.4303956
PRH1	4.4299455
DNAJC9	4.420574
LPL.1	4.4055963
SP140	4.4053755
TMEM14B	4.4035234
NT5E	4.3980803
SLX1A-SULT1A3.1	4.3892913
IFIT1	4.3770466
HIST2H2AA4	4.3741026
TRAIP	4.35087
HIST2H2AA3	4.332582
PRSS57	4.3154902
TMEM14C	4.306057
KIF4A	4.303881
U1.7.1	4.2993727
VMO1.1	4.295741
APOC1	4.2883263
SNORD3B-2	4.285415
Z83844.3	4.2682934
AC104389.6	4.2630353
PDXP	4.2603707
LEF1-AS1	4.2533474
WT1-AS	4.2511854
FAM149B1	4.2491784
CENPA	4.242336
KCNJ6.1	4.224978
BCL11B.1	4.224088
ABCD2.1	4.22385
SELENOP.1	4.222335
FAM178B	4.218812
CDCA2	4.2151966
GZMB.1	4.214743
HTR1F	4.204936
KCNJ12	4.194391
CKS1B	4.189196
HIST2H4B	4.176628
FAM111B	4.164186
IGKV2D-28.1	4.1587043
IGSF6.1	4.158057
RAB31	4.156193
CTTN	4.1431665
PTGS2	4.138083
MYH10	4.13393
C12orf42.1	4.12608
AC104532.2.1	4.1256075
JADE3	4.123601
BHLHE41.1	4.12294
SLITRK4	4.1177754
KLRF1.1	4.1128693
CLYBL	4.1104116
IGHV4-34.1	4.1101265
KBTBD3	4.1065545
AC051619.7.1	4.10595
GBP1.1	4.0916853
PIP5K1B	4.0839357
HES6	4.0753856
AC244502.1	4.0712957
IGHV1-2	4.069583
HIST1H2BH	4.061865
OXTR.1	4.060437
AC025164.1	4.0568976
CCL4L2.1	4.043716
SERPINA1	4.041484
TRBC1.1	4.034889
CCL3	4.033777
GPR171	4.0208416
AL138720.1.1	4.0177107
SELENOM.1	3.9964979
AC123912.2.1	3.9856102
XCL1.1	3.9837122
FCER1A	3.9820404
STIMATE-MUSTN1	3.96397
RHOU.1	3.9595442
DENND2D.1	3.957107
ACRBP	3.9561255
CTLA4.1	3.9553113
AL355075.4	3.9502473
ST18	3.9403625
LINC01238	3.9346566
EGR3.1	3.932994
EMP1	3.9268253
AC010186.2.1	3.9193206
MAFB.1	3.9096491
ESAM	3.9015393
RGCC.1	3.89855
MCM5	3.8902407
AC009951.4	3.878637
CYP51A1.1	3.8726227
AURKA	3.872532
STEAP3	3.8616056
SLC4A1.1	3.8599799
CADM1.1	3.8554962
CCL3L1	3.8368192
HIST2H4A	3.8356545
DST	3.83431
TAF5	3.8338277
LINC01871.1	3.8219435
CD5.1	3.8212347
WDR49	3.8046994
DHFR	3.8043795
ODF3B.1	3.794221
CDT1	3.7888243
LINC01480	3.7877762
AL499604.1	3.7841768
ZNF772	3.7766986
CRTAM	3.7724743
CDKN1C	3.7714005
FBXL16.1	3.7682655
FNBP1L	3.761439
CFH.1	3.7562037
SCLY	3.7550557
PPP1R3F	3.747425
AC124312.1.1	3.7426295
HIST1H1E	3.7376263
STX17-AS1.1	3.7334836
GOLGA7B.1	3.7155142
HRK	3.7152362
DNAAF4-CCPG1	3.713985
CD6.1	3.7057593
STMN1	3.7036147
CLDN5	3.6951873
SPTB	3.6888833
HIST1H1B	3.6799722
SCAMP5	3.6769323
IGHGP	3.661626
MRC1	3.6450455
AC005480.1.1	3.6429913
HBG1	3.6424994
SCNN1B.1	3.62793
MS4A4A	3.6274345
AC022400.5.1	3.627247
SIPA1L2	3.6269903
FAM72A	3.626277
IFIT3	3.6239214
CCDC102B	3.6222467
KHDRBS3.1	3.6110396
LRRC25	3.6072555
KEL	3.606794
AC009005.1	3.6059651
CXCL2	3.603183
AC000093.1	3.572876
TSPO2	3.5704212
AC072026.2	3.5695326
COX16	3.5639784
AL445524.1	3.5613165
PPP1R14A	3.5608895
AKR1C1.1	3.556392
ZNF683.1	3.5527322
TRAC.1	3.5407648
Z83843.1	3.5398877
CCDC146	3.5392203
MCM6	3.5294356
FYN.1	3.5258405
MAMSTR.1	3.5240023
ARMCX2.1	3.5233328
HDC	3.5209904
PTCH2	3.5142632
GIHCG	3.5124395
IGFBP5.1	3.5050397
HBD.1	3.5030456
TMIE.1	3.500674
HES1	3.4969432
LCK.1	3.4949365
ARF4-AS1	3.4942
CD8A.1	3.4925354
CPNE5	3.491761
RNASE4.1	3.4910014
CD27.1	3.4885304
IL2RB.1	3.4883392
SNORD3B-1	3.486977
CD3E.1	3.4865742
FSBP.1	3.4837499
FAM72D	3.4801733
EXO1	3.479608
RGS1	3.4645147
C1S.1	3.4611561
TPSB2	3.445557
NR4A3	3.439774
AC092910.3.1	3.4321558
AQP3.1	3.430168
MAL.1	3.4268322
MNS1	3.4267063
DUOX2.1	3.4251158
AC006369.1.1	3.4231873
NFATC4	3.4228795
AC010618.3	3.4094362
AL162253.2	3.407726
CD28.1	3.4023275
SPATA48	3.3999562
GATD3B	3.3923428
TNFRSF17.1	3.3911772
AL137074.1.1	3.3901985
VCAN.1	3.3880858
IGFBP3.1	3.3822303
AL157936.1	3.376525
AC135068.8.1	3.372515
SLC25A53	3.3659658
OSBP2	3.3603811
ZBTB42	3.358231
EDARADD.1	3.3558824
AGRN.1	3.3512712
RGS2	3.3509111
AHSP.1	3.3493054
TCF7.1	3.3467522
CLEC10A.1	3.3374612
AC007952.4	3.3308225
FLT3LG.1	3.3287086
MYOM2.1	3.3274753
PRTFDC1.1	3.324531
CD2.1	3.3180404
PTH1R.1	3.314472
UPK3A	3.3121216
SH3BP5.1	3.3064725
IGKV3-11.1	3.295663
PIMREG	3.2929368
GPR146	3.2929072
BTLA.1	3.2927186
AC246785.3	3.2909782
FHDC1.1	3.2899928
SECTM1	3.284592
MAMDC2	3.2753673
KIAA1671.1	3.269101
PGAM1	3.2684202
CAPSL	3.262653
TUBB1	3.2546961
RIPOR3.1	3.2481573
RGPD8.1	3.240451
AC092944.1	3.2369974
SLC19A3.1	3.2301743
TIGIT.1	3.2280822
TAFA2	3.22031
SMIM10	3.2199845
C19orf33	3.204727
SEC24B-AS1	3.2009733
CD3G.1	3.193217
CKAP2L.1	3.191343
POGLUT2	3.1859813
AC104452.1.1	3.1859767
CD8B.1	3.178032
AP002954.2.1	3.1776094
AC100832.2	3.1766481
RNU2-1	3.1748147
PTGDS.1	3.1572173
ENTPD1.1	3.156226
CDH23.1	3.1493614
PANX2	3.148317
PMEPA1.1	3.1453114
LINC02384	3.1452672
IL32.1	3.1440725
U1.2.1	3.1438105
MRPL35	3.1386688
IGHV3-30.1	3.138464
ZNF573	3.1334064
C2orf88	3.1265073
ETS1.1	3.123249
AL109811.3.1	3.1217482
C1orf131	3.120937
FAM133DP.1	3.1185186
CBR3	3.117393
IGHG1.1	3.1150854
CXCL3	3.10643
RAB7B	3.1039026
LOX	3.1023617
S100A8.1	3.0968401
AQP1.1	3.0956597
AC006254.1	3.092157
MELTF	3.0904107
DOCK1	3.0894392
UBE2C	3.0869114
ADAP2.1	3.0867302
BATF3	3.083407
GYPE.1	3.0808487
TYROBP	3.0792098
AD000671.2.1	3.077604
AC017104.1	3.0768757
CAV1	3.0762444
FYB1.1	3.0702724
GATA3.1	3.0650816
AF305872.2.1	3.0639021
COL6A1.1	3.0485682
APOL4	3.0484347
VWF	3.045369
IPCEF1.1	3.0441346
CA1.1	3.0428584
RHEX	3.0424216
CMYA5.1	3.0410829
SDC4	3.0377367
THBS1.1	3.0362031
Z84466.1.1	3.033575
S100A9.1	3.0328763
FAM72C	3.0294712
DNAJB9.1	3.0278604
LINC02785	3.0270312
AC122718.1.1	3.023392
IGFBP4	3.0210667
LINC00924.1	3.0155466
ANKRD18A.1	3.0111043
SIGLEC10.1	3.0082884
AL158071.5.1	3.0081685
PRL	3.0037487
AC253572.1.1	2.9963412
AP003327.2.1	2.9848356
B3GALT4.1	2.9824474
HOMER3	2.981905
SRP54-AS1	2.9751706
MYO1E	2.9724941
LSM3	2.9720976
AL133243.2	2.9719212
PLK1	2.9632142
FCMR.1	2.9623742
IL1RN	2.960836
PLAAT4.1	2.9553719
BAALC-AS2	2.9538262
FABP5	2.9495184
AC104257.1.1	2.948398
HOXA6	2.944054
TFRC.1	2.93893
TMEM51	2.9389048
ABCB10	2.9371064
TRGC1.1	2.9364135
PPP1R14B-AS1	2.933917
TRBC2.1	2.9324214
SPECC1L-ADORA2A.1	2.9309995
GOLGA8N	2.9273038
BIRC3.1	2.9242232
ZEB2-AS1	2.920055
SFTPB.1	2.9183924
PI16.1	2.91686
LGALSL.1	2.9144564
HMGCS1.1	2.9134638
PCDHGA5.1	2.9108016
IGLV2-23.1	2.9089677
TTC30B.1	2.9084644
LACC1	2.899052
AP000926.2	2.8987043
STAM-AS1.1	2.8935044
CD247.1	2.892229
AL662907.1.1	2.890283
RCAN2.1	2.8877618
PDZK1IP1	2.886888
AC113143.3.1	2.8861673
FXYD1	2.8791757
HBQ1.1	2.8756154
AL732372.2.1	2.8730075
BEX1	2.8684845
IGHG4.1	2.8623352
MALAT1.1	2.8616564
PKIB	2.8561685
MIR3681HG	2.8506482
LINC02580.1	2.8487206
AC073140.1	2.845714
SLC16A1-AS1.1	2.8440883
TPPP3	2.8342803
AL136295.4	2.8327515
NFIA.1	2.8279183
MIAT.1	2.8271725
EPCAM.1	2.824176
LGALS2	2.819119
ALKAL2	2.814289
FCN1.1	2.8136828
FSTL1	2.8064134
SLFN12L.1	2.8062043
DLC1	2.801529
RHCE	2.7936778
DDX11L10	2.792371
IRS3P	2.7848318
RGPD5.1	2.7843537
AC005954.2.1	2.7801387
IKZF3.1	2.776486
IGKV1-5.1	2.7763383
CSF2RA.1	2.7749968
KLRD1.1	2.765139
AC009404.1.1	2.7610667
AC103591.3	2.7599618
E2F1.1	2.755675
LINC00892	2.7546601
AC098850.3.1	2.7527184
HIST1H2AJ	2.7514765
DPPA4.1	2.7500443
AC245297.3.1	2.7483563
GAS2L1	2.7395933
CLIC2	2.7392862
CCDC152.1	2.734336
MB	2.7343347
RPS3AP12	2.7339964
HMGB1P6.1	2.733212
SPP1	2.7330399
GPAT2.1	2.732728
KIF21A.1	2.7326748
SEMA3G	2.7285419
VTRNA1-3	2.7257917
OTUD1	2.7222638
AC108047.1.1	2.7139082
SMC2	2.7110052
NRIP3.1	2.7094731
RPS27AP12.1	2.703705
MCM3	2.7036602
IGLV2-14.1	2.702282
PCED1B-AS1.1	2.699783
AC006480.2.1	2.6993468
RNU6-37P.1	2.6955779
AC009318.2.1	2.6950376
AC009812.4	2.690701
CCR5.1	2.6855383
TAGLN.1	2.6825714
SPOCK2.1	2.673458
LINC01551.1	2.671807
TLCD4	2.668608
CXCL16.1	2.6652436
AL022238.4.1	2.6605794
MYCT1.1	2.6574507
AL645728.2	2.6543458
IGHA1.1	2.6509483
KLF2.1	2.6467931
AC105180.2.1	2.643526
FCGR3A.1	2.6404397
KLF4.1	2.6343434
GADD45G.1	2.6284978
ZNF649	2.6266372
NTN1	2.623182
AC046185.1.1	2.622669
DIRAS1	2.6216598
ALG10	2.6214058
IL7R.1	2.6162462
AC092053.1.1	2.612249
PCNA	2.6075604
G0S2	2.5909486
ZNF658.1	2.5790553
CFD.1	2.5752218
AL031777.3	2.5737236
HIST1H2AC	2.5735672
CAPN2.1	2.5731363
C17orf97.1	2.564682
AL441992.2.1	2.5612774
MS4A4E.1	2.5601025
C2.1	2.5588763
SYTL2.1	2.5536673
CPA5.1	2.547019
CETP	2.5416796
XK	2.5410795
ZNF624	2.5398605
RPL17P50.1	2.5382922
TTLL7.1	2.5350745
H1F0.1	2.5348358
TEN1-CDK3.1	2.5242484
CCDC144A.1	2.523577
CLEC11A	2.523472
FCRL5	2.5230224
IGHV3-23.1	2.5181723
AC134407.2.1	2.5178604
CCR7.1	2.5159929
FAM86C2P	2.514258
SLC35E4.1	2.5124266
AC011893.1	2.5092733
FMN1.1	2.5050673
MYL9.1	2.503768
ACSL6.1	2.5020466
DOP1B.1	2.498665
ANKRD36C.1	2.4869978
FGFBP2.1	2.4868932
FCGR2B.1	2.4840758
APOBEC3B	2.4772637
CDKN3	2.4740267
ASIC3.1	2.4737592
IFT22.1	2.4701846
CPLANE2.1	2.4696205
FCGR1B.1	2.4694831
DUBR	2.4679337
PCDHGB6.1	2.4663658
TBC1D9	2.466071
XBP1	2.4655426
DCANP1	2.4635448
CBWD6	2.4604466
PPM1J.1	2.45494
HES2.1	2.4515295
TRIM10	2.4514086
MYOZ3	2.450935
TAF1L.1	2.4509187
CCL5.1	2.4473834
GIMAP7.1	2.438349
AC004967.2	2.4382083
DHCR24	2.4343143
OASL.1	2.4307458
CD70	2.426482
AL133243.4.1	2.4263203
IGKV1-39.1	2.4243612
KIF20B	2.4203157
RGS9	2.4180357
KIAA0825.1	2.4125423
LINC01116.1	2.4103215
RHD	2.4067879
RAB3B.1	2.4029741
CRHBP.1	2.4009912
CBWD2	2.399123
CX3CR1	2.3982315
SOCS3.1	2.3980203
OAZ3.1	2.397577
TRBV14	2.3962321
TAL1	2.3961627
KLRK1.1	2.3939462
HIST1H2AH	2.3935685
ANXA5.1	2.389627
IGKC.1	2.3862748
AC011476.3.1	2.3854153
AL354696.2	2.3765576
AC010422.6.1	2.3716536
AL022322.2.1	2.368952
SLC35E3.1	2.3630564
ARL4C.1	2.362189
APBB1.1	2.3609397
C11orf96	2.3587546
NEDD8-MDP1.1	2.351866
RNU6-5P.1	2.3516674
CD24	2.351225
C6orf99.1	2.3504732
SLCO3A1.1	2.3497386
THEMIS.1	2.349426
ZNF460	2.3484986
TTTY10	2.3431919
MS4A7.1	2.3410308
EPAS1	2.339731
MX1.1	2.3364847
FAM89A.1	2.3358338
DYNC2H1	2.3331861
RPS6KA5.1	2.333175
ROBO4.1	2.3327742
AC022211.4	2.3265882
HELLPAR.1	2.3258986
AL358472.4	2.3253796
SNORD46.1	2.3236578
AC159540.2.1	2.31579
SLC12A9-AS1	2.3152351
AC026362.1.1	2.3138666
RNY4.1	2.312749
PNOC	2.3046339
AC239799.1	2.3042352
RPL11P4.1	2.3020256
AC091959.3	2.2970412
KCNH2	2.296324
CLU.1	2.2941897
AC017083.1	2.293699
S100B	2.2927387
AC018816.1.1	2.2909844
SLX1B-SULT1A4.1	2.289998
LINC01765	2.2893407
AC005332.3	2.283521
AC124283.1	2.2763479
SNTG2	2.274613
AC092117.1	2.2710454
GBP5.1	2.2650106
CD160	2.2649114
RNU1-85P	2.2636645
OR6C75.1	2.2602558
ZMYND10.1	2.2593176
AC078845.1.1	2.256694
AC087521.2.1	2.2548845
AL590867.1.1	2.254485
AHNAK.1	2.2517173
MBOAT2	2.250203
TIMM23B-AGAP6.1	2.2492688
IGHV1-18.1	2.24885
RNA5-8SN2.1	2.2487638
TUBB2A	2.247026
PTPRN2	2.2458918
FRMD6-AS1.1	2.2455792
AC104078.1.1	2.2408392
MGST1	2.2404053
SPTA1.1	2.2345712
AL356488.3.1	2.2338653
SLC6A8	2.2304175
CD14	2.2291663
AC007192.1.1	2.2278426
AC003043.2	2.2276175
TMSB15A	2.2241054
TRGV5.1	2.2229555
HMGB3.1	2.218082
UBE2S	2.2141602
BLOC1S5-TXNDC5.1	2.2128942
DNM3	2.212109
CA3	2.2104197
ZNF337-AS1	2.2069535
TMCC2.1	2.2057636
MEST	2.1990702
LINC02356	2.1870475
GYPA.1	2.185118
NBPF19.1	2.1846786
PTCRA	2.1815317
TRIB1.1	2.179835
ALDH1L1.1	2.1793444
AL136295.1	2.1781187
AC242842.3.1	2.1702375
RPS27.1	2.1693895
HBZ	2.168993
FEN1.1	2.1687152
MT-TV.1	2.1639893
AC004466.1	2.1599522
AC007993.3	2.1584525
TNFAIP3.1	2.156588
IFI30.1	2.15393
IL1R2	2.1521826
FBXO48.1	2.1497958
MACROD2	2.146616
RPL3P4.1	2.1450503
SIGLEC12	2.142011
LINC02043.1	2.139215
HECW2-AS1.1	2.1386712
RPL17P43.1	2.1370583
DMTN.1	2.135298
DUSP2.1	2.1324573
MORC4.1	2.1300163
Z99129.3	2.121667
PER3	2.1205359
UBTD1	2.1204157
AC004702.1.1	2.1199038
TXN	2.1190875
BUB1	2.1115925
PERP.1	2.109963
TSBP1-AS1	2.1080427
AC005342.1.1	2.105081
CD36.1	2.1048522
GINS2	2.1014922
NBPF15.1	2.1007392
LTB.1	2.100572
SLC25A37.1	2.0989335
IGKV3-15.1	2.095984
NDRG2.1	2.0959573
AC006453.2	2.089957
NCF2.1	2.0782466
SYNM.1	2.075808
SAMD3.1	2.074247
SDC1	2.0718167
NBPF20.1	2.0683954
AC005520.2	2.0666301
MARCH1.1	2.0654674
AC006504.7	2.0645964
AL391834.1	2.063546
MKI67	2.062744
ZBTB20.1	2.0623593
RPL21P123	2.0620484
GPR68	2.057465
MT-CO1.1	2.0558748
CTSZ.1	2.0532062
HIST1H4C	2.0515661
CDC37L1-DT.1	2.0466585
SYCP2	2.0454352
AP003392.5	2.0442443
P3H3	2.043009
PLEKHD1.1	2.041678
AC023483.1.1	2.0339468
DCXR-DT.1	2.0334804
BCDIN3D.1	2.0327897
LINC01943	2.0327396
BAG3	2.0298202
PXN.1	2.0260274
RPP25	2.0236778
DAPL1	2.0148072
LINC01781.1	2.0127258
U2.7	2.0074835
HIST1H2BD	2.0068612
LINC00824.1	2.0060363
ANK1.1	1.9988515
CACNA1A.1	1.9984647
SNRPE	1.9980456
TFDP1.1	1.994986
MAFG-DT.1	1.9924787
TTLL9.1	1.9909996
AC063950.1	1.9897497
SRGN.1	1.989109
AC024293.1.1	1.9860309
RN7SL656P.1	1.9783505
SUPT4H1.1	1.9726186
CA2.1	1.9717394
RNU1-1	1.9668865
MRPS18C.1	1.9667206
AL157895.1	1.965214
RAP2C-AS1	1.9639934
MT-CO3.1	1.9593914
AC135983.2.1	1.9531193
NBPF10.1	1.9492285
S100A2	1.9484887
SAMHD1.1	1.9445792
AC020916.1.1	1.9442865
HAND2-AS1.1	1.9440565
C1QA	1.9430362
ST6GALNAC6.1	1.9428035
AL121845.3.1	1.9398532
KCP.1	1.9385774
AL022311.1.1	1.9379448
TNS1.1	1.9366522
ST6GALNAC1	1.9365997
CCDC42.1	1.932045
SLC14A1.1	1.9299387
FCRL3	1.9294062
AL356737.1.1	1.9241847
LINC02724	1.9234726
AC099332.2.1	1.918182
AC234031.1.1	1.9125345
RWDD3.1	1.9110622
SOD2	1.9096911
AC136604.3	1.900678
CCDC167	1.9001287
UBE2Q2P1.1	1.8956106
AL669830.1.1	1.8945911
RSAD2	1.8939677
SILC1.1	1.8923734
AC006059.1.1	1.8923209
TRAK2.1	1.8913974
GP1BA	1.8881292
CHST2	1.8876532
LINC01309.1	1.8820385
SNX15.1	1.8810201
AL033543.1.1	1.8797768
LINC02614	1.8795726
PCDHGA8.1	1.8764364
KLHL14	1.873612
NEGR1	1.8723912
AF165147.1.1	1.8697523
SULF2.1	1.8697206
PLA2G1B	1.8691964
MZB1	1.8671467
H2AFZ	1.8657959
LANCL3	1.8621776
MT-RNR1.1	1.8610353
AL356481.2	1.859711
SLIRP	1.858663
THSD1	1.8584422
RORA.1	1.8574716
AC069281.2.1	1.8574464
PNPT1.1	1.8559862
SEMA3E.1	1.8541813
HIST1H2BN	1.8533425
COTL1.1	1.8528371
IFIT1B	1.8522044
C1QBP	1.8494254
BOLA2-SMG1P6	1.847065
ZNF815P	1.8457032
AP003120.1.1	1.8449044
ARHGEF37	1.843641
HLA-F.1	1.8417363
PSMB10	1.8412187
SLC18A2	1.8404359
CARD16	1.838229
SIRPG.1	1.8380373
AC114490.2.1	1.8373595
AL355877.3	1.835366
OR2M3	1.833676
VPREB1	1.8334202
DLEU2L	1.8332757
TSPAN17.1	1.8291957
TMSB4X.1	1.8289055
HDHD5-AS1	1.8271395
AC007326.5	1.8256296
FAM230A.1	1.8255383
HIST1H3G	1.824499
SLC43A2.1	1.820848
MKLN1-AS.1	1.8135867
PLEKHF1.1	1.8105869
ALDH2.1	1.8090852
AC006040.1.1	1.8088442
IGHV1-24.1	1.8075094
TNNC2	1.8029261
SYNE2.1	1.8025895
JAML.1	1.8018734
AC040162.1	1.7964382
UBE2F-SCLY	1.7926337
AGRP	1.7926047
RPL21P93.1	1.7884885
AC015819.2.1	1.7863239
RPS19P3	1.7835212
HIST1H4F	1.7832448
FAM245B	1.7825844
AL590764.2.1	1.7816083
GEMIN6.1	1.7800194
APOD.1	1.7798148
FCER1G.1	1.7790005
AL139260.1	1.7789348
BASP1	1.776599
RUNX3.1	1.7673879
LINC01934.1	1.7673843
TREM1	1.7642722
CATSPER1	1.7639931
AC105446.1	1.7637056
TRIB3.1	1.7534959
AC011939.3.1	1.7454575
A2M-AS1.1	1.7452738
ZNF788P.1	1.7448663
AP002026.1	1.7433288
CCDC74A	1.740672
SMG8	1.7393322
AC242988.1.1	1.7371554
MFSD4A	1.7369107
EIF1B-AS1.1	1.7348213
RPL18AP3.1	1.7342936
AC020915.4.1	1.7340696
GPRASP2	1.7327514
AL139260.2	1.7280744
AL009179.1.1	1.725459
Z83840.1.1	1.725354
RNVU1-15.1	1.7248657
ANKHD1-EIF4EBP3.1	1.724559
IDS.1	1.7178596
HLA-DPA1	1.7152628
CCNB1	1.7136883
AC109460.1.1	1.7115966
WASH8P.1	1.7086244
ALAD.1	1.7052772
LINC00869.1	1.7036362
NR4A1	1.7029964
USP3-AS1	1.70284
AMPD1.1	1.7002333
NME1	1.6970928
TXNIP.1	1.6969514
COL18A1.1	1.6950029
WAC-AS1.1	1.6903876
NEFL.1	1.6882515
TMEM256-PLSCR3.1	1.6878091
AC093726.2	1.6809634
MYO5B.1	1.6799053
CTSH.1	1.6778612
ANXA1.1	1.6769435
FTL.1	1.6759946
PRDM1.1	1.6741294
AC099560.2.1	1.6734263
JSRP1	1.6605657
INE2.1	1.6587988
HMOX1	1.654526
ITM2C	1.6524765
PRF1.1	1.65057
AC011139.1	1.6474329
CD3D.1	1.6470627
TBC1D29P	1.6426729
IFITM1.1	1.6419023
DEPP1.1	1.64047
CTSL	1.6363289
INO80B-WBP1.1	1.6343335
AL359762.3.1	1.6294296
TM4SF1	1.6261309
RPS10-NUDT3.1	1.6259278
RB1-DT	1.6248662
TRBV28	1.6234549
AL583856.2	1.6200899
HMGB1P3.1	1.6163996
ANKRD36BP2.1	1.6119436
IGLV6-57.1	1.609841
ZBTB41.1	1.6092867
ADAMTS7P4	1.6086508
AC239799.2.1	1.606024
HMGB1P31	1.6058887
SNORD3A	1.6043053
EGR2	1.6015944
ACTB.1	1.6004539
NNT-AS1.1	1.5997863
RPL34.1	1.5974393
AC138969.1.1	1.5935605
EMBP1.1	1.5897981
CD1E	1.5886075
PPP2R2B	1.587056
SUGT1P3	1.5866327
LIM2.1	1.582962
AC026954.2.1	1.58228
SNORA74.2.1	1.5803596
AL662899.2.1	1.5789387
B9D1	1.5786299
SNCA	1.5770499
CENPS-CORT	1.5696447
S100A12	1.5693191
AC138894.1.1	1.5650474
C19orf81	1.5637631
CYP4F29P.1	1.5634106
AC021269.3.1	1.5624121
TF.1	1.5600799
NPIPA3.1	1.5597342
ZNF28	1.5597278
DDT	1.5592656
AC010641.2	1.558457
RNVU1-8	1.5574169
CD59.1	1.556004
IGLV1-40.1	1.5547813
RPS6.1	1.5542899
PRKAR2B.1	1.5518254
ZNF385D.1	1.5458441
LNP1	1.543857
AC062029.1.1	1.5415043
TPX2.1	1.5413483
AC133644.2	1.5396386
CCDC144B.1	1.5391883
AC105052.3.1	1.5362924
MCM7	1.5319445
RPS14.1	1.528275
BOLA2B	1.5271685
AC092164.1	1.5263579
ABCC9.1	1.5239127
TBC1D8B	1.5226007
CR381670.1	1.5217782
BOLA2	1.5200855
KIF20A	1.5178303
MS4A6A.1	1.5176386
SLC25A18.1	1.5171906
CORO1B.1	1.5153842
CSF1.1	1.5100242
RNASEH2A	1.5096816
ITGB2.1	1.5072759
NFYC-AS1	1.5069661
AP1M1.1	1.5054734
C8orf86.1	1.5053438
ALAS2.1	1.5050924
HSD17B7P2.1	1.5036356
RNA5S1.1	1.5025613
RPL31.1	1.5023094
SELP	1.5022066
IFNG	1.5015265
FTH1.1	1.5005158
FCGR1A.1	1.499188
JAM2.1	1.4974052
ATP1B2	1.4973991
AC011447.7	1.4947568
CHAC1	1.4946779
PEX26.1	1.4943573
RPL21P75.1	1.494195
GSTP1	1.4926025
AL031595.3.1	1.4905701
7SK.3	1.4897949
AC027290.2.1	1.488595
PSAT1	1.4855335
CCDC138	1.4851693
AL121655.1.1	1.4834445
ENO1-AS1	1.4824007
CCNB2.1	1.4808612
L1TD1.1	1.4800262
MNDA.1	1.4790436
B3GNT9	1.4769007
MAF.1	1.4711747
ASS1	1.4683192
AC068946.2.1	1.4665258
IGLC3	1.4653245
MT-ATP8	1.4650548
AC018521.1.1	1.4647427
AC106707.2	1.4646262
IL18RAP.1	1.4635946
AC004408.2	1.4616128
AL645937.4.1	1.4605794
CMTM5	1.4570463
RPLP0P2.1	1.4557073
CORO2B	1.4548268
LINC01206.1	1.450925
SPINK2	1.4497302
NPIPA9.1	1.4484183
TNFRSF1B.1	1.4472189
CD79B	1.445942
LINC00623.1	1.4439003
AC022034.1.1	1.4415445
GUCY1B1.1	1.4395723
AGR2	1.4391962
TCEAL9.1	1.4389476
LAPTM4B.1	1.4373515
GATD3A.1	1.4356145
AL355597.1	1.4337122
TPSAB1	1.4290011
CCR5AS.1	1.4286828
AC006064.6.1	1.4234003
MEMO1.1	1.422819
FAM230J.1	1.4219372
DUSP1.1	1.4175249
PRKG2	1.4169233
RPS3AP6	1.4166613
ZDHHC11	1.4163178
TBC1D10A.1	1.4161303
AC104506.1	1.4159664
SUB1.1	1.4140452
AL138824.1.1	1.4080454
ABCF2	1.406801
TRAPPC5.1	1.406772
TOMM5	1.4059035
CD52.1	1.4050101
HAVCR2	1.4048508
FBLN1	1.4041684
AC123768.3.1	1.4022287
AC004918.4.1	1.402206
AL035458.2.1	1.4018791
ARG1.1	1.399547
HMGB2	1.3985761
WARS.1	1.3983673
UGDH-AS1.1	1.3974961
RPLP0.1	1.3964928
DUT	1.3961312
C12orf50.1	1.393882
CD74.1	1.3918551
AREG	1.3912488
LRRC29	1.3860834
MANF	1.3852955
AC139019.1.1	1.3835812
HLA-DPB1	1.3830532
TFPI.1	1.3807316
AP000350.4	1.3778646
PLB1	1.3774486
ERMAP.1	1.376305
RWDD4.1	1.3760154
HMGN2	1.3752441
MKKS	1.3747514
HOXA1	1.3724836
C1orf53	1.3722075
SINHCAF.1	1.371105
RPS23.1	1.3693509
GYPB.1	1.3668882
KCNQ1OT1.1	1.3665147
STAG3.1	1.3653047
IQCD	1.3642157
NABP1.1	1.3596877
KLRC1	1.3577654
C15orf40.1	1.3569645
C17orf49.1	1.3563014
ITGA2B.1	1.3558345
AC245033.1.1	1.3537431
CHST12.1	1.3524684
AP003392.4.1	1.3506796
DNAJA4	1.3493483
MYLK	1.3489468
CENPN.1	1.3477347
ATF7-NPFF.1	1.347367
AC092683.1.1	1.3359026
HCK.1	1.3271534
ZNF256.1	1.32692
FRG1EP	1.3194954
AC098934.1	1.318782
MT1F.1	1.3183682
AP001267.5.1	1.3088393
HMGB1P19.1	1.3042556
MEG3.1	1.3030728
FXYD6.1	1.3016491
ANGPTL4.1	1.2944595
SPAG4	1.2932639
NUF2	1.291446
TIFAB	1.2912562
LPP.1	1.2863322
ANKRD36.1	1.2837995
HCFC1-AS1.1	1.2761972
LITAF.1	1.2756377
NHLH1	1.2743655
RPS4XP16	1.2743134
IGHM	1.2724255
LINC00320.1	1.2698789
CIB3	1.2696716
AC005363.2	1.2683302
HERPUD1.1	1.2647295
Z92544.2	1.2646023
GLYATL2	1.2636439
LINC00618	1.2629786
SPIB.1	1.2605292
AK5	1.2597395
POLD4.1	1.259177
AC243919.1.1	1.2570438
MINPP1	1.2527893
ICA1.1	1.2512647
CBWD5.1	1.248689
TTLL11	1.2478967
TUBA1B	1.2468282
ATP2B1-AS1.1	1.2459296
CEBPE	1.2437881
IMMP1L.1	1.2432159
MBLAC1	1.2427604
AC093635.1	1.2415184
CTSE	1.2388532
OXCT2.1	1.2386988
POM121C.1	1.2385048
RPS17.1	1.2384064
IGHE.1	1.2371452
ETV7	1.2355388
CD69	1.2344294
CD4.1	1.2334536
EEF1G.1	1.2330551
GRN.1	1.2329521
AC025031.5	1.2325246
PRKAR1B.1	1.2322638
ABCC4	1.230991
MT1X.1	1.2309307
AC064807.4	1.2306771
EOMES.1	1.2292895
ID4	1.2291276
NMU	1.2290078
AC005498.2	1.2275552
GOLGA6L4.1	1.2230357
HLA-DQB1.1	1.2221069
ANXA2.1	1.2217175
U2AF1	1.221614
CDKN1A.1	1.2215661
PI4KAP1.1	1.2204841
CFAP53	1.219606
IFI27.1	1.2174001
ATP5MC1	1.2142789
RPL9.1	1.2142237
CES1	1.2137531
CEP135.1	1.213627
NOTCH2NLC.1	1.213499
PSMA6.1	1.2133646
AC110769.2	1.2121756
SEC11C	1.2114481
AC093827.5	1.2113562
FGL2.1	1.2099055
NPY	1.208727
CCDC144NL-AS1.1	1.2068931
AC023509.1	1.2040658
LYNX1.1	1.1981198
ZZEF1.1	1.1929537
GTF2H2.1	1.1897616
AC242426.2	1.1896621
HIST1H4I	1.1890377
DUSP4.1	1.1834265
PIM2.1	1.1814207
CH25H	1.1799029
TRDC	1.179721
PI4KAP2.1	1.1780231
PRG2.1	1.1759992
PI4KA	1.1729772
NTRK1	1.172009
AC126768.2	1.1716628
WASH2P.1	1.1689323
NBPF14.1	1.1663234
CITED2.1	1.164893
ANKRD36B.1	1.1645869
AGAP12P	1.1642506
HMBS.1	1.1636992
HMGA1	1.1632724
NDFIP1.1	1.1625352
MIF	1.1619803
LINC01311	1.1610643
TMEM108	1.1601616
IKZF2.1	1.1598603
TRIM61	1.1596106
TTC30A	1.1562735
PRR26.1	1.1561154
GNG5.1	1.1526064
ANKRD18B	1.1521564
RPS18.1	1.151136
FCRLA.1	1.1508173
SMIM25.1	1.1496857
NOG	1.1422982
PPIB	1.142131
LILRB4.1	1.1378087
NPIPA1.1	1.1377012
FAM133B.1	1.1316314
AC006299.1	1.1303784
PLEKHH3.1	1.1303166
AC021752.1.1	1.128421
KNOP1P4	1.121627
CBWD3.1	1.1204413
PARM1.1	1.118971
LCN2	1.117896
ANKRD35	1.117879
MYC	1.1177799
RPS27L.1	1.1173677
GAN	1.1156652
CD1A	1.1145188
U3.39.1	1.1138879
MS4A1.1	1.1088355
RPSAP6	1.1053668
C6orf52	1.1008552
OLFML3.1	1.100318
AFF3	1.0984287
RPL13AP5.1	1.0965285
AC016831.5.1	1.0961996
UBXN10-AS1	1.0945901
NMNAT3	1.0924915
RPL17.1	1.0921195
NPTN-IT1.1	1.0886129
MYBL2.1	1.0865191
ENPP2	1.0773596
OLMALINC.1	1.0763425
C4B	1.076261
TMOD1.1	1.0746917
STXBP6.1	1.0684508
PIM1.1	1.0684181
PRDX2.1	1.0646886
S100A4.1	1.0641806
NPIPB4.1	1.0614215
GLI3.1	1.0614007
C4A	1.0557023
DUSP6.1	1.0539749
LGALS1.1	1.0490844
LSINCT5.1	1.0484674
UBB.1	1.0468783
SELL.1	1.0423803
KIF11.1	1.0406389
CLEC4A	1.038296
TMEM107.1	1.0357263
AL353743.1.1	1.0338646
FZD7	1.0330844
SDAD1P1.1	1.0319235
AF241728.2.1	1.0318309
SH2D1B	1.0294148
LRP4-AS1	1.0293672
RHAG.1	1.0247866
NPR3	1.0245582
MYADM.1	1.0236194
IGLC2.1	1.0230836
PCLAF	1.022131
SELENOK.1	1.0192899
TESC	1.0152906
AC087623.2	1.0135173
PCDHGA6.1	1.0122117
IGLC7	1.012003
A4GALT	1.0105197
MT1L	1.010394
TIMM8B.1	1.0081757
UQCRQ	1.0064666
ANKRD20A5P.1	1.0000685
IGKV4-1	0.9983777
ZNF503.1	0.9971374
CNN2.1	0.99575764
GPR183.1	0.9953048
MAD1L1.1	0.9876954
FAM110D	0.9860952
TMEM272	0.98574924
RP9P.1	0.98343486
RPL21.1	0.9816386
MTSS1.1	0.9812566
LAIR2	0.97418326
CD1C	0.9719533
TROAP.1	0.9675262
MED19	0.966252
DCAF12.1	0.96490836
EPOR.1	0.96288836
IFITM2.1	0.9627095
TRHDE-AS1	0.9624252
CCNE1.1	0.96014535
SLC35E2B.1	0.9590692
H2AFX.1	0.95654786
OAS1.1	0.95614475
SMG1P3.1	0.95528626
NPIPB13.1	0.95443434
MDK	0.9543694
CAMK2N2.1	0.95305365
ARHGEF10.1	0.9516632
REL.1	0.95068383
SLAMF8.1	0.9506725
OR7E38P	0.94427794
HSPA1B.1	0.94273007
HLA-DRA.1	0.9419364
AL512306.3	0.9406315
S100A6.1	0.94030803
AP005061.1	0.93864965
NCF1B.1	0.93848115
PMS2P3	0.9340061
CENPK.1	0.9286443
SCD	0.92672867
AC007032.1	0.92602235
AC127035.1	0.92337567
AC013264.1	0.91963965
GLCCI1.1	0.9176316
U1.8.1	0.91690195
FAM117A	0.914862
AC010680.2	0.9128545
PDIA4	0.91137964
AC009779.3.1	0.91062
AC090286.3.1	0.9103511
MT3.1	0.9099308
CACHD1	0.90683013
PAGR1.1	0.90663207
RASA4.1	0.902866
IGLV3-1.1	0.8966122
AC245060.5	0.8932618
AC124248.1	0.892177
CYB5D2.1	0.8910804
NAP1L4P1	0.8908368
GSTM2.1	0.88964754
CCDC153.1	0.8841296
PDE3B.1	0.8838307
RGS10.1	0.8824149
LEF1.1	0.88237756
HIST1H4J	0.87961656
ABCC13.1	0.8793563
CSTA	0.87757874
BIRC5.1	0.8753521
KRT1.1	0.87335944
LINC01679.1	0.8664762
BX284668.5	0.8661882
CHMP4A.1	0.8655899
AC007191.1	0.8643419
SPA17.1	0.86410314
ELL2.1	0.86326915
LILRB2	0.86264455
CDC25B.1	0.8625104
SGK1.1	0.858601
AL928654.3.1	0.8508619
RPL12P38.1	0.85015005
Z95114.2.1	0.8476704
BNC2	0.8473904
CXorf40B.1	0.84605837
LINC02363.1	0.84466815
SPTBN2	0.8426914
RRP12.1	0.8420058
EDDM13	0.8411217
AC105020.3	0.839778
SNURF.1	0.83772737
LTBP2	0.83521384
NPIPB3.1	0.8292689
AL136295.5.1	0.82862246
F8A1.1	0.8276103
CST3	0.82669854
AC004816.2.1	0.8235773
TMEM176A.1	0.8208132
AL096870.2.1	0.8169394
IFI6	0.8157713
LINC00485.1	0.8148068
SSPN	0.812724
CEP83-DT.1	0.81095845
RAB40A.1	0.8106887
AC130324.2.1	0.8092892
OAT	0.8088887
EVC2	0.80739206
AC068620.1	0.805052
CPOX.1	0.8047169
TUBB	0.8026909
HIST1H3J	0.7980511
MAOA	0.7977853
ZFP36L1.1	0.7917983
AC083836.1.1	0.79044175
CBWD4P	0.78981537
AL354919.1.1	0.78700155
IL6	0.7847763
RPL10P9.1	0.7839853
GASK1A.1	0.78305316
S100A10.1	0.7810071
DNAH6	0.78017056
HIST4H4.1	0.7791029
CLEC12B	0.7784621
RRAD.1	0.7778523
LAG3	0.77677643
LYN	0.773239
WASH6P.1	0.7725834
AC023590.1	0.7715346
AF064858.1	0.7650691
RN7SL5P	0.76494765
SMARCE1.1	0.7609616
RPS7.1	0.76052475
UCHL1	0.7574959
PTTG1	0.7563208
TNFRSF13B	0.7557987
CBWD1.1	0.7537513
ARF5.1	0.7536786
ITM2A.1	0.7530449
AC073349.4.1	0.7527989
ZFP69B	0.75121707
CMC1.1	0.74999064
AC107884.1	0.7479623
ZNF420	0.74732846
LYZ.1	0.74548197
RPL6P27.1	0.74483275
CHPF.1	0.7437686
GLDC	0.74222857
PLAAT2.1	0.7391869
RPL29P14	0.73602265
AC087741.2.1	0.73511344
AC109322.1	0.7346744
AC068587.4.1	0.73356575
HELLS.1	0.7334693
GZMK	0.72915614
POLR2J4.1	0.72840613
AC080013.5.1	0.7268834
WDR76	0.72584623
EMP3.1	0.7230947
DERL3	0.7212489
AL355499.1.1	0.72021264
AC011921.1	0.7201231
RASL10A	0.71560454
C11orf72.1	0.7155283
PDGFA.1	0.7141346
LINC02332.1	0.7098671
ANKRD20A11P.1	0.7071863
AC008738.2	0.7025901
ARL6IP4.1	0.7012177
TMEM106C	0.7011938
CHI3L2	0.70020455
AC136475.1	0.696783
HSPD1	0.69475466
OR2A9P.1	0.69171304
IGHV1-69D.1	0.6891984
SLC40A1	0.6874003
DUSP5	0.6855043
RN7SL242P.1	0.68350005
PRDX4	0.682202
USP32P2.1	0.68076336
PHPT1.1	0.67541367
CCDC142.1	0.6737986
CST7.1	0.6726342
GZMH	0.67071563
PSAP.1	0.67026347
ZCCHC18	0.669681
CENPE.1	0.667436
RPL34-AS1	0.66662574
AJ009632.2	0.6659696
PRDX1	0.66506875
NFIB	0.66282356
HSD17B6	0.6586333
TTN	0.6581323
MIR4435-2HG.1	0.65666777
BANK1	0.65652627
AARSD1.1	0.652616
POM121.1	0.6503234
MMP15	0.65018374
CYBB.1	0.65016985
HYMAI	0.6475796
C11orf80	0.6474089
PCDH9.1	0.6464315
DNAJC27-AS1.1	0.645369
ARL6IP1	0.6396883
NUCKS1	0.63929814
NKG7.1	0.63848794
EGLN1	0.63599944
SCN3A	0.633783
Z82195.3.1	0.6333516
AC005083.1	0.6326728
AL117339.5.1	0.6320573
RBM41	0.6305582
C15orf65	0.6301388
DNASE1L3.1	0.62909454
MRVI1-AS1.1	0.6282689
MDP1	0.6252936
PCDHGA12	0.62063056
KLRC2	0.6153956
MT2A.1	0.6136551
SAT1.1	0.6119595
IGLV1-44	0.6119105
AF196972.1.1	0.61178863
UBR4.1	0.6107161
IFIT2	0.6103041
RBM34.1	0.6091033
NCF1C.1	0.6089604
MAD2L1.1	0.6075899
AC025459.1.1	0.60632116
AC004816.1	0.606207
AC073349.1	0.60609627
AL591684.2.1	0.60183126
CXCR6	0.6014298
RN7SL674P.1	0.6000476
CDK11A	0.5990615
IFI44L	0.5956024
CEBPB	0.5944002
RHOB	0.59367156
AIM2	0.593598
SOX6.1	0.5928441
CDK5RAP2.1	0.59232223
AC021086.1.1	0.5878929
FOXP3	0.5873229
CTSW	0.5871834
NBEAL1.1	0.5858003
BX664727.3	0.58399665
TCF4	0.58273196
CPVL.1	0.582412
IGHG3.1	0.5823658
AGAP9.1	0.5814504
SEL1L3	0.5755237
UQCC2.1	0.5751282
BCYRN1	0.57400215
GNB5	0.5737375
RANBP1.1	0.57307494
SMG1P5.1	0.56958437
AC003991.1.1	0.56865597
HAMP.1	0.56847
SDF2L1.1	0.5683583
AL356481.1	0.56736135
AC022706.1.1	0.56614906
TBC1D15.1	0.56165546
CSNK1A1.1	0.56013376
CALD1	0.55905914
CCL4.1	0.5584128
ENO1.1	0.55695885
PRSS30P.1	0.5518907
AC106886.5.1	0.5497298
KIF14.1	0.549274
NCAPH	0.547735
SIT1	0.5473815
MYL4.1	0.54707426
NIBAN3.1	0.5437262
RPL17-C18orf32	0.5388643
SELPLG.1	0.53827304
VIM.1	0.5380798
AC022079.1	0.5364711
CDK11B	0.53608346
HSPA6.1	0.5360069
EGR1.1	0.5358476
FXYD2.1	0.53349084
BATF.1	0.5311608
AC069288.1.1	0.52904904
UROD.1	0.52600986
CECR2	0.5218311
U1.6	0.5210421
AC012313.1.1	0.52002406
AL049597.2	0.5177042
AL132656.3.1	0.5168822
UBAC1	0.5167266
MYO18A	0.51347435
SMIM6	0.51100266
CCDC194.1	0.50906706
NCAPG.1	0.5061898
LINC00881.1	0.5052261
NUAK1.1	0.50515753
RN7SL1	0.50482196
AC004067.1	0.50455236
TUBA1C	0.5006199
IRX3.1	0.5002026
BEX3	0.49727592
CCL23	0.49531624
AC011346.1	0.49496964
HMGB1P5.1	0.49227738
DNAJC21.1	0.49196768
MYEOV.1	0.4915714
ERICH4	0.48959872
SMIM1.1	0.48900193
TUBA4A	0.48850542
NCR3	0.4873965
TTC25	0.48406723
FAM210B.1	0.48243672
GZMA	0.4819695
SMC4.1	0.48081917
AC092445.1	0.47750157
AC245014.3.1	0.47603306
LIMA1.1	0.47515565
EIF3L	0.47423914
TIMP1	0.46779355
NDUFAF2	0.46557125
ATAD2.1	0.461954
AC008083.3.1	0.45165333
AC017002.3	0.44997072
AL627171.2.1	0.4471168
TPRKBP2.1	0.44703886
WDR74	0.44396496
AL121594.1.1	0.44172195
PMF1-BGLAP	0.44045213
AC010422.8.1	0.43945122
TYMS	0.43905115
BGLAP	0.43790498
HSP90B1.1	0.4371292
LINC00504.1	0.43448013
MRPS28	0.43293417
AC073218.1	0.43071285
AC008438.1	0.42595154
BOLA3	0.41652176
TUBB4B	0.415579
TRMT5.1	0.414047
LINC01715.1	0.41272768
RNF144B	0.41042775
RSPH14	0.40888408
AC020922.4.1	0.40770006
TRGC2.1	0.40277013
AC091973.1	0.3956653
MARCKS.1	0.39520207
AL136038.3.1	0.3951466
SERPINI1.1	0.3940066
AL021368.5.1	0.39386466
TIMD4	0.39219964
CRIP2.1	0.3898529
AC004148.1	0.38971075
ASPM.1	0.38828453
AC068831.6.1	0.3791086
ID2.1	0.3785235
B4GALNT3.1	0.3779905
PTMA.1	0.37777406
CHD1L.1	0.37729558
AC243829.1	0.37323537
NUDT10.1	0.3700247
EIF4A1.1	0.3699217
NPIPB12.1	0.36950427
NAA38.1	0.36436227
CCR2.1	0.3566505
HLA-DQA1.1	0.35623747
TCL1A.1	0.3551655
EXOSC10-AS1.1	0.34949952
AC107871.1	0.34922293
FKBP11.1	0.3480475
AC021321.2.1	0.34788778
AC104316.2.1	0.34772378
ARMC7.1	0.34713346
MPEG1	0.34285286
EIF5A.1	0.33216357
AC011472.4.1	0.32948425
LGMN	0.3221354
IRF8	0.32164943
F13A1.1	0.32053962
ADGRG1	0.31876603
POU2F2.1	0.3170857
IER3	0.3162185
CRB2	0.31558794
MRPL53.1	0.31417578
CLSPN.1	0.3134253
RRM2	0.31265607
UNC93B1	0.31217995
RPA3	0.312078
AL606760.1.1	0.3112061
AC004130.2	0.3108229
STON2.1	0.30915534
GNRHR2	0.30883813
PCDHGA1	0.30801946
SH2D1A.1	0.30762947
SOX4.1	0.3059172
HSPE1.1	0.30568388
PPIAP46.1	0.30533257
AP000442.1.1	0.30180413
EPGN.1	0.30116466
KISS1R.1	0.29802993
WFDC21P	0.297548
HSF5.1	0.29579854
IGHG2.1	0.29520947
GCHFR.1	0.29415193
HOPX.1	0.29239103
AC133644.3	0.29238716
SNRPG	0.29201752
GBP2	0.29186797
DHRS4L2	0.28934503
RRM1.1	0.28801164
BCL2A1.1	0.28793222
TMEM176B.1	0.28747508
AC253572.2.1	0.28681675
SEZ6L.1	0.2858105
AP001269.4	0.28278947
LST1	0.2827641
HIST1H2AE	0.2797405
NPIPB5.1	0.27510825
TAGLN2.1	0.27498657
HSPA8	0.27487016
AL121890.5.1	0.2748615
C2CD3	0.27369472
NFATC3.1	0.2731876
AC087473.1	0.27245513
AC116533.1.1	0.27172557
ISG20.1	0.26805747
GNLY	0.26729137
AL359762.1.1	0.26715058
P4HA2	0.2636387
MYORG.1	0.260882
MYDGF	0.26009482
SLC2A1	0.2600405
AL157997.1	0.2580401
IGKV3-20	0.2576712
RASD1.1	0.25590575
RNASEK-C17orf49.1	0.25505725
PADI2.1	0.2549187
SCOC-AS1.1	0.2547224
TACC3	0.23583294
TRIB2.1	0.23512334
MINCR.1	0.23041739
ST14.1	0.22903901
MIR4458HG	0.22843674
SNHG7	0.22525914
RPL21P16.1	0.22398457
TENT5C.1	0.22068098
NCF1.1	0.21983153
CD9	0.21838625
HSPA5	0.21603784
TSPAN9.1	0.21603236
TEPP	0.21595939
AC117461.1.1	0.215573
FASLG.1	0.21408553
AC015813.2	0.21138786
IGHA2	0.21057455
SARNP	0.20104414
CXCL10.1	0.19908418
GAPDH.1	0.19837926
TKTL1	0.1944757
ZNF880.1	0.19368955
CLIC5.1	0.18456978
AC002470.1.1	0.18169078
AL021155.5.1	0.17922185
CAT	0.17821874
AC004241.1	0.17803848
AC091153.3.1	0.17757568
CFAP44.1	0.17277741
ZNF544	0.17238314
LGALS3	0.17167203
IGLV3-21.1	0.17081004
ESCO2.1	0.16775724
GABARAP	0.16687258
CRIP1.1	0.16454498
KRTCAP2.1	0.16230306
CYTOR	0.16105044
CTSS	0.16064087
FOXM1.1	0.15937454
JAG1	0.15723036
AL157935.2.1	0.15458146
RNFT1-DT.1	0.15427303
AC000068.2.1	0.15245092
HMGB1.1	0.15239911
LMNA.1	0.14976099
MCM4	0.14647579
AC123912.4	0.14390147
AC004057.1.1	0.14298934
NAMPT	0.13846822
PLXNA4.1	0.13627684
ISG15.1	0.13572097
DTX4.1	0.13374928
AC002558.1	0.13271515
AC096585.1.1	0.12943415
PIGY-DT.1	0.1280066
CERNA1.1	0.1277449
AC099343.4.1	0.12519826
AC018529.2.1	0.12483018
KLRB1.1	0.11948712
AL358472.7	0.11759849
IL10RB-DT.1	0.11641839
PPM1N	0.11266858
HLA-DRB1.1	0.10877771
AC138207.7.1	0.1083862
SSR4	0.10331692
SSR4.1	-0.10331692
AC138207.7	-0.1083862
HLA-DRB1	-0.10877771
PPM1N.1	-0.11266858
IL10RB-DT	-0.11641839
AL358472.7.1	-0.11759849
KLRB1	-0.11948712
AC018529.2	-0.12483018
AC099343.4	-0.12519826
CERNA1	-0.1277449
PIGY-DT	-0.1280066
AC096585.1	-0.12943415
AC002558.1.1	-0.13271515
DTX4	-0.13374928
ISG15	-0.13572097
PLXNA4	-0.13627684
NAMPT.1	-0.13846822
AC004057.1	-0.14298934
AC123912.4.1	-0.14390147
MCM4.1	-0.14647579
LMNA	-0.14976099
HMGB1	-0.15239911
AC000068.2	-0.15245092
RNFT1-DT	-0.15427303
AL157935.2	-0.15458146
JAG1.1	-0.15723036
FOXM1	-0.15937454
CTSS.1	-0.16064087
CYTOR.1	-0.16105044
KRTCAP2	-0.16230306
CRIP1	-0.16454498
GABARAP.1	-0.16687258
ESCO2	-0.16775724
IGLV3-21	-0.17081004
LGALS3.1	-0.17167203
ZNF544.1	-0.17238314
CFAP44	-0.17277741
AC091153.3	-0.17757568
AC004241.1.1	-0.17803848
CAT.1	-0.17821874
AL021155.5	-0.17922185
AC002470.1	-0.18169078
CLIC5	-0.18456978
ZNF880	-0.19368955
TKTL1.1	-0.1944757
GAPDH	-0.19837926
CXCL10	-0.19908418
SARNP.1	-0.20104414
IGHA2.1	-0.21057455
AC015813.2.1	-0.21138786
FASLG	-0.21408553
AC117461.1	-0.215573
TEPP.1	-0.21595939
TSPAN9	-0.21603236
HSPA5.1	-0.21603784
CD9.1	-0.21838625
NCF1	-0.21983153
TENT5C	-0.22068098
RPL21P16	-0.22398457
SNHG7.1	-0.22525914
MIR4458HG.1	-0.22843674
ST14	-0.22903901
MINCR	-0.23041739
TRIB2	-0.23512334
TACC3.1	-0.23583294
SCOC-AS1	-0.2547224
PADI2	-0.2549187
RNASEK-C17orf49	-0.25505725
RASD1	-0.25590575
IGKV3-20.1	-0.2576712
AL157997.1.1	-0.2580401
SLC2A1.1	-0.2600405
MYDGF.1	-0.26009482
MYORG	-0.260882
[truncated: 1,852 more rows]
