# Supplementary material for: Multiomic single cell sequencing identifies stemlike nature of mixed phenotype acute leukemia
Source: Nat Commun. 2024 Sep 18;15:8191. doi: 10.1038/s41467-024-52317-2 (PMC11411136; doi:10.1038/s41467-024-52317-2)
Supplement: Supplementary file 17 — Source Data [file 41467_2024_52317_MOESM17_ESM.zip › Source Data compressed/Panel S7D.csv]

Panel S7D
Volcano plot of transcription factors as identified by analysis of the top differentially expressed genes in the common leukemia cluster with the ChIP-x Enrichment Analysis (ChEA) and Encyclopedia of DNA Elements
Term	Overlap	P-value	Odds Ratio	Combined Score	Genes
RUNX1 CHEA	9/1294	1.33E-06	12.5304312	158.19832117439495	SOCS2;LAT2;VPREB1;IGLL1;PRDX1;STMN1;HMGA1;DNTT;CD34
KLF4 CHEA	6/987	2.34E-04	8.728001311	67.23258444614557	SOCS2;UHRF1;TUBB;PRDX1;STMN1;MIF
MYC CHEA	3/573	0.016383551972888445477	6.308287926	23.960107466065597	TUBB;HMGA1;MIF
NELFE ENCODE	2/234	0.022546469745312568	9.457854406130268	35.86585584488064	PRDX1;STMN1
SOX2 CHEA	3/775	0.040431575	4.390734532154831	14.08610968723426	SOCS2;TUBB;STMN1
BHLHE40 ENCODE	2/348	0.046670834	6.3050738599871545	19.32275535842807	SOCS2;STMN1
SALL4 CHEA	2/355	0.048369305393792826	6.177840730248662	18.711999098330377	UHRF1;STMN1
MAX ENCODE	May-73	0.049161373126182066	2.887169568020632	8.698022919182623	SOCS2;PRDX1;STMN1;HMGA1;MIF
ZMIZ1 ENCODE	3/914	0.060765425844785365	3.6938722799767545	10.345554815122995	CDK6;PRDX1;HMGA1
TCF3 CHEA	3/1006	0.076465279	3.338865755674154	8.583951775761278	SOCS2;UHRF1;STMN1
E2F6 ENCODE	Jun-45	0.091747317	2.2151016627706963	5.291251072453839	CDK6;UHRF1;CLEC11A;STMN1;HMGA1;MIF
TCF7L2 ENCODE	2/583	0.11420039587249214	3.709887167718493	8.049715088	SOCS2;CDK6
ZC3H11A ENCODE	1/129	0.12144708509484445	8.162828947368421	17.209501461061883	SOCS2
TAF7 ENCODE	2/640	0.13313521820424748	3.3685127133402997	6.792235312999426	PRDX1;HMGA1
STAT3 CHEA	1/177	0.16295068453135841	5.922248803827751	10.744781445251576	SOCS2
TRIM28 CHEA	1/210	0.19039648505561949	4.9788466381264165	8.258147136064768	CDK6
BCLAF1 ENCODE	2/851	0.20835177750985237	2.503729878288182	3.927168891	PRDX1;HMGA1
STAT5A ENCODE	1/233	0.209017444	4.480036297640654	7.012769109428109	SOCS2
POU5F1 CHEA	1/261	0.23113747560313277	3.9919028340080973	5.847110187928538	SOCS2
NFIC ENCODE	1/279	0.24504579671381618	3.730026505	5.245574173234264	HMGA1
USF2 ENCODE	2/965	0.2509517922294343	2.1941848390446523	3.0334482989022553	SOCS2;STMN1
EGR1 CHEA	1/315	0.27214864650003406	3.2963459604425074	4.289887270491538	CDK6
NFE2L2 CHEA	2/1022	0.27246018398846744	2.065359477124183	2.685510074753068	PRDX1;CD34
EZH2 ENCODE	1/338	0.28897764561961115	3.0677807277838514	3.8083612323800375	SPINK2
ZBTB7A ENCODE	Mar-84	0.3756671841211725	1.4401650618982118	1.4099960178294797	CDK6;UHRF1;HMGA1
RELA ENCODE	1/484	0.38748843087789303	2.1245505067015364	2.0142210828802747	LAT2
USF1 ENCODE	2/1423	0.4214657760534182	1.451168973336461	1.2538342281224504	SOCS2;STMN1
MYC ENCODE	2/1515	0.4539960359002954	1.3561724315194243	1.0709243611658454	HMGA1;MIF
SPI1 ENCODE	2/1540	0.4626803866277479	1.3323219187978617	1.0268455144017856	LAT2;HMGA1
PML ENCODE	2/1596	0.4818746904811292	1.2816115990520005	0.9356676885596499	PRDX1;MIF
CHD1 ENCODE	1/655	0.4863875555114658	1.5552873008208594	1.1209725965926784	HMGA1
RCOR1 ENCODE	1/702	0.5107886214330374	1.4474810421202793	0.9724169405445036	HMGA1
ZBTB33 ENCODE	1/702	0.5107886214330374	1.4474810421202793	0.9724169405445036	PRDX1
E2F4 ENCODE	1/710	0.514830719	1.4305545245341846	0.9497696586697643	UHRF1
ZNF384 ENCODE	1/730	0.5247976124267604	1.3898635477582846	0.8961042247156229	SOCS2
GATA2 CHEA	1/772	0.5450985962413266	1.311284046692607	0.7956721979744483	CD34
GATA1 CHEA	1/807	0.5613839859405204	1.2520569413608462	0.7228752512377329	CDK6
TCF3 ENCODE	1/840	0.5762302584648579	1.2007402295966376	0.6619055827080706	STMN1
E2F1 CHEA	1/859	0.5845602385001113	1.172984909827015	0.629770253	MIF
TAF1 ENCODE	Mar-46	0.6741699020069164	0.8782354700779504	0.34626463862561935	PRDX1;STMN1;MIF
SIN3A ENCODE	1/1131	0.6880165696477614	0.8779692594317653	0.32830989472698313	PRDX1
SMC3 ENCODE	1/1181	0.7041489216389945	0.8385370205173952	0.2941297807753769	SOCS2
RAD21 ENCODE	1/1265	0.7294816248186972	0.7793137908061293	0.24581201319605017	SOCS2
ELF1 ENCODE	Feb-83	0.7295289730445713	0.783689373	0.2471412989880725	CDK6;MIF
ATF2 ENCODE	Feb-52	0.8007142367531234	0.6678362573099416	0.1484273786551652	PRDX1;HMGA1
UBTF ENCODE	1/1631	0.8177169032839183	0.5925088795608654	0.11923594553873762	CDK6
CTCF ENCODE	1/1790	0.8468219716592073	0.5351710746962431	0.088980108	SOCS2
BRCA1 ENCODE	Feb-18	0.855362984	0.5791873963515755	0.090486074	PRDX1;MIF
NFYA ENCODE	Jan-50	0.90819838	0.4149446537642461	0.039956035	UHRF1
NFYB ENCODE	Feb-15	0.9088186890090472	0.4867881617140976	0.046541654	UHRF1;STMN1
