# Supplementary material for: Multiomic single cell sequencing identifies stemlike nature of mixed phenotype acute leukemia
Source: Nat Commun. 2024 Sep 18;15:8191. doi: 10.1038/s41467-024-52317-2 (PMC11411136; doi:10.1038/s41467-024-52317-2)
Supplement: Supplementary file 17 — Source Data [file 41467_2024_52317_MOESM17_ESM.zip › Source Data compressed/Panel S6D.csv]

Panel S6D
Kaplan-Meier estimate of overall survival stratified by BCL11B expression (expressed in <1% vs >1% of cells)
Time (Days)	Survival Stratified by BCL11B Expresion (1 = Dead; 0 = Alive)
	> 1%	< 1%
863	0
353	1
64	1
287	1
143		1
2774		0
405		1
51		1
746		1
333		1
371		1
132		1
