# Supplementary material for: Multiomic single cell sequencing identifies stemlike nature of mixed phenotype acute leukemia
Source: Nat Commun. 2024 Sep 18;15:8191. doi: 10.1038/s41467-024-52317-2 (PMC11411136; doi:10.1038/s41467-024-52317-2)
Supplement: Supplementary file 17 — Source Data [file 41467_2024_52317_MOESM17_ESM.zip › Source Data compressed/Panel 4F.csv]

Panel 4F
Spearman correlation matrix across 36 unique genetically defined clones (51,847 single cells) and 22 cell-surface antibodies
	CD10	CD117	CD11b	CD123	CD13	CD14	CD15	CD16	CD19	CD22	CD3	CD30	CD33	CD34	CD38	CD4	CD5	CD56	CD64	CD7	CD71	CD8
FLT3	0.20324818	0.218238634	0.334128295	0.317775262	0.259955417	0.237716454	0.222459741	0.151393993	0.090785418	0.169195454	0.134279281	0.167785234	0.5	0.129876977	0.236762809	0.173537883	0.113505323	0.111070573	0.324102823	-0.017352028	-0.032015005	0.125871334
SF3B1	0.167945	0.158824467	-0.152699158	0.01925666	0.083978183	0.122336188	-0.033943052	0.201496841	-0.047885959	0.009012042	0.081036767	0.106678393	-0.081605304	-0.363098909	-0.40044128	0.083212134	-0.021837351	0.060010142	-0.162122039	-0.155295161	-0.089414316	0.118337127
PTPN11	0.159740141	0.15210531	-0.042052389	0.104816431	0.120443808	0.124947388	0.07678797	0.319479933	0.164164515	0.202800668	0.155589532	0.205585083	-0.053061114	-0.073652524	-0.008471545	0.135202898	0.116682796	0.09119493	-0.05018914	0.079438625	-0.051354493	0.214003223
NRAS	0.067632723	0.112875497	-0.019401345	0.031535474	0.035093968	0.017645761	-0.059510886	0.028855628	-0.031635221	0.098219845	-0.010132246	0.08767883	0.303568964	0.558057013	0.6	0.011930686	0.092852908	0.115072003	-0.113303537	0.450994529	0.205073042	0.043700667
KRAS	0.087566425	0.050686224	0.017960004	0.141702893	0.043409424	0.112306375	0.25517691	0.096702462	0.373269314	0.101625456	0.085040205	0.121676414	-0.064547525	0.019643952	0.148320662	0.060211051	0.083267963	0.096718626	0.038600028	0.004350377	0.066224847	0.101236929
DNMT3A	-0.250582332	-0.062920316	0.163089448	0.096380734	0.064053097	0.033836339	-0.063704844	-0.244580005	-0.169649185	-0.17919784	-0.240383368	-0.201193177	0.375266882	0.159114515	0.391616216	-0.168245597	-0.211342824	-0.224696872	0.052648215	-0.14156752	0.034491452	-0.242271627
IDH1	-0.278723093	-0.361686491	0.088661041	-0.078319172	-0.092281389	-0.112442425	-0.157837242	-0.289264602	-0.336578595	-0.308573122	-0.347708966	-0.283534782	0.189445614	0.082393373	0.152962987	-0.310590132	-0.196498641	-0.338397836	0.219405272	0.176908361	0.040022286	-0.374891268
IDH2	0.269976213	0.132455952	0.4772718	0.33309974	0.376193856	0.398457649	0.37931078	0.278684358	0.186552293	0.229660291	0.166467859	0.254735285	0.316389524	0.199279832	0.152459164	0.226759793	0.250044557	0.163763493	0.497478172	0.319281795	0.016485849	0.162526116
ASXL1	0.128910595	0.258668955	0.222457641	0.168570794	0.174674743	0.125597508	0.220935907	0.154560651	0.041516506	0.142539452	0.341629197	0.119948277	0.215004847	0.277743592	0.247857758	0.332639639	0.337714979	0.193608711	0.066532652	0.07530887	-0.0135526	0.186834082
GATA2	0.040035917	-0.030002652	0.379380894	0.252426643	0.18779478	0.100376194	0.205483995	0.086272935	0.062156588	0.043207677	0.023024996	0.053240173	0.107625394	-0.070559513	0.079738978	0.054115591	0.046879692	-0.022940156	0.513055579	-0.033788613	-0.152845514	-0.037381306
U2AF1	0.170883299	0.229874252	0.060373475	0.129067819	0.09742773	0.120229328	0.077778825	0.161305043	0.072763339	0.248527759	0.176810433	0.261529621	0.255215761	0.249765141	0.049232264	0.16081068	0.240106985	0.285086104	-0.07977339	0.316052263	0.105920444	0.331826582
RUNX1	0.138132699	0.074450443	0.138181327	0.093141702	0.10779633	0.123199786	0.096827324	0.018980722	0.002063762	0.041885954	0.05830341	0.084231498	0.311845969	0.112545992	-0.01877519	0.062686331	-0.003408003	0.025013273	0.08284213	-0.093062285	-0.05163036	0.067886015
JAK2	0.025616079	0.03195849	-0.099153173	-0.086906847	-0.09705312	-0.06319849	0.002178699	0.0162447	-0.050297788	-0.006463826	-0.072853324	-0.026081128	-0.116692026	-0.173394983	-0.416234771	0.03661157	-0.067185905	-0.017179523	-0.150146168	0.016503917	0.77479709	-0.00456017
TP53	-0.174125381	-0.159431798	-0.290737317	-0.371018225	-0.262435716	-0.359580632	-0.249659394	-0.18176887	-0.069826022	-0.150515054	-0.156090368	-0.20519884	-0.411712632	-0.049859826	-0.114816746	-0.222460773	-0.238572276	-0.155239515	-0.212259871	-0.253427071	-0.258425042	-0.18480524
