# Supplementary material for: Multiomic single cell sequencing identifies stemlike nature of mixed phenotype acute leukemia
Source: Nat Commun. 2024 Sep 18;15:8191. doi: 10.1038/s41467-024-52317-2 (PMC11411136; doi:10.1038/s41467-024-52317-2)
Supplement: Supplementary file 17 — Source Data [file 41467_2024_52317_MOESM17_ESM.zip › Source Data compressed/Panel S15A.csv]

Panel S15A
Comparison of distributions of antibody expression for mutant vs wildtype cells across 11 population with signaling mutations (NRAS, KRAS, PTPN11, or FLT3).
	CD117	CD33	CD34	CD38	NRAS	KRAS	PTPN11	FLT3	Patient_Number	Clone_Number
AACAACTCCATTACTC-2	1.8056252	3.7399416	3.9233449	4.8222547	1	NA	NA	NA	12	1
AACAACTCCTACTCTC-2	1.1661136	1.3046489	3.1679742	5.105319	1	NA	NA	NA	12	1
AACAACTCGAACGGAG-2	2.3039584	3.5526721	2.8947806	4.8852906	1	NA	NA	NA	12	1
AACAACTCGAGTCGAC-2	0.23804915	2.4289134	0.9541226	5.1676993	1	NA	NA	NA	12	1
AACAACTCTCAGCCGG-2	2.1983328	1.059641	2.4557583	4.16771	1	NA	NA	NA	12	1
AACAACTCTCTGCTCA-2	2.1229866	3.0891535	3.7151477	5.06334	1	NA	NA	NA	12	1
AACAGAGCAAGTAATT-2	1.9443525	3.6446865	2.6171947	5.3296013	1	NA	NA	NA	12	1
AACAGAGCCGATCGGA-2	2.869999	4.58623	3.8454573	5.8575068	1	NA	NA	NA	12	1
AACAGAGCCGTAGCGG-2	1.6048759	4.424511	3.5831769	5.561391	1	NA	NA	NA	12	1
AACAGAGCCTCTCATT-2	2.0324585	2.008413	2.6430578	5.6048875	1	NA	NA	NA	12	1
AACAGAGCGGCGCGGA-2	2.1226788	2.3464823	2.5102994	5.2225976	1	NA	NA	NA	12	1
AACAGAGCTTCGGAGG-2	1.4203118	3.1982353	3.4335804	5.238015	1	NA	NA	NA	12	1
AACAGAGCTTGACGCA-2	1.9242713	4.8147306	4.049842	4.9704065	1	NA	NA	NA	12	1
AACAGAGCTTGCATCA-2	1.1457815	2.993068	3.2488427	5.117315	1	NA	NA	NA	12	1
AACCAGCTAATAGTGT-2	2.1851888	3.6036305	2.6977522	5.3539276	1	NA	NA	NA	12	1
AACCAGCTAGAGCTCC-2	2.188655	3.5809839	4.8182955	4.9114437	1	NA	NA	NA	12	1
AACCAGCTGCAGAGTT-2	1.8342346	3.505746	2.4593825	5.0902963	1	NA	NA	NA	12	1
AACCAGCTGCGGCAAG-2	1.5251057	3.4478898	2.2921069	4.95096	1	NA	NA	NA	12	1
AACCAGCTTAGAGTAC-2	2.5073211	4.062861	4.3161926	4.3594055	1	NA	NA	NA	12	1
AACCGATGACTATTCG-2	2.0770292	3.4095125	4.0156446	5.0509043	1	NA	NA	NA	12	1
AACCGATGAGCCTACG-2	3.311015	3.6091511	4.048731	4.9901643	1	NA	NA	NA	12	1
AACCGATGAGGTACGG-2	-0.34479132	3.4164155	2.8354952	5.643627	1	NA	NA	NA	12	1
AACCGATGCATTAGAG-2	2.6775486	4.461737	3.6946452	5.1241326	1	NA	NA	NA	12	1
AACCGATGCCGCGTAC-2	1.57646	4.1197753	2.9913733	3.7487373	1	NA	NA	NA	12	1
AACCGATGCTGGTGTA-2	2.6151145	3.136299	3.666155	4.6234236	1	NA	NA	NA	12	1
AACCGATGGTGGTAGA-2	1.8236809	1.6778421	1.6702417	4.9607625	1	NA	NA	NA	12	1
AACCGATGTTCTAACC-2	1.4058923	2.1055298	1.4476907	5.123563	1	NA	NA	NA	12	1
AACGAAGTAAGAGACA-2	1.4245851	2.5152206	1.5111325	5.0236516	1	NA	NA	NA	12	1
AACGAAGTACCACGGA-2	1.606029	4.3558826	1.1544423	5.3343096	1	NA	NA	NA	12	1
AACGAAGTATCCTGGC-2	1.4193742	3.708622	3.76634	3.5397367	1	NA	NA	NA	12	1
AACGAAGTCGAGTTGC-2	1.4249566	2.834031	3.5908103	5.0594416	1	NA	NA	NA	12	1
AACGAAGTCGCTTAAC-2	3.8840034	3.8138053	3.8970191	5.019534	1	NA	NA	NA	12	1
AACGAAGTTTCACGAG-2	1.2226304	2.6168337	4.1776285	4.610727	1	NA	NA	NA	12	1
AACGCCAAACCAATGT-2	1.8007426	2.8494892	2.9573908	5.613184	1	NA	NA	NA	12	1
AACGCCAAACTTCGAG-2	2.1606593	1.2699507	3.3039463	5.4606833	1	NA	NA	NA	12	1
AACGCCAAATGTATTA-2	1.7003374	4.069322	3.464126	5.5890408	1	NA	NA	NA	12	1
AACGCCAACGTAGCGG-2	2.11152	3.5128675	3.6490486	5.4517307	1	NA	NA	NA	12	1
AACGCCAAGAACTGCA-2	2.6802616	3.4176257	3.862627	4.968463	1	NA	NA	NA	12	1
AACGCCAAGATCCAAC-2	1.9703538	4.2455697	4.1396627	4.476637	1	NA	NA	NA	12	1
AACGCCAAGCTCGGAA-2	1.507327	2.5417295	2.3288	5.418056	1	NA	NA	NA	12	1
AACGCCAATAACAGTT-2	1.6150441	2.029671	1.6819443	5.5195656	1	NA	NA	NA	12	1
AACGCCAATGAGTATC-2	2.8574557	3.0406966	3.1552117	5.580574	1	NA	NA	NA	12	1
AACGCCAATGTTGCAA-2	1.219122	4.386701	3.1377702	4.883711	1	NA	NA	NA	12	1
AACGCCAATTGGCCGA-2	1.7255108	4.0902753	3.2521722	4.430977	1	NA	NA	NA	12	1
AACGCTCGAGATACTA-2	1.8305877	2.8972106	1.5693475	5.057395	1	NA	NA	NA	12	1
AACGCTCGATCGCGTC-2	1.4351692	2.7383916	1.8953792	4.051562	1	NA	NA	NA	12	1
AACGCTCGCAGGCGCC-2	0.63486964	2.8745756	3.3724957	5.2129736	1	NA	NA	NA	12	1
AACGCTCGGTGACTTG-2	1.5061623	0.9768155	0.91741055	4.6253405	1	NA	NA	NA	12	1
AACGCTCGTAATCAGA-2	2.687285	4.5278625	4.506036	4.485052	1	NA	NA	NA	12	1
AACGCTCGTTCACGAG-2	1.7980448	2.0807805	2.936343	5.357221	1	NA	NA	NA	12	1
AACGTACCATTCAGGA-2	1.2862474	2.100416	3.4726896	4.501679	1	NA	NA	NA	12	1
AACGTACCCACATTGC-2	1.2565398	3.554762	3.6887958	4.6927137	1	NA	NA	NA	12	1
AACGTACCGACCTGAC-2	2.2625902	1.9813428	2.3323033	4.3236566	1	NA	NA	NA	12	1
AACGTACCGATTCGCG-2	2.238978	2.205221	2.4998133	4.6780486	1	NA	NA	NA	12	1
AACGTACCGCCTGGTA-2	1.4479415	1.6620058	3.0723376	5.817681	1	NA	NA	NA	12	1
AACGTACCGCGCCATC-2	2.3321826	3.7753356	4.4159007	4.8402977	1	NA	NA	NA	12	1
AACGTACCTCCAGCTC-2	1.5384017	2.8888469	4.050793	5.1902494	1	NA	NA	NA	12	1
AACGTACCTTACATAG-2	-0.19824986	2.4248226	1.8353065	5.3724318	1	NA	NA	NA	12	1
AACGTGATAGTAACTT-2	0.9033603	3.1973388	1.2795855	5.2547913	1	NA	NA	NA	12	1
AACGTGATAGTGACCG-2	1.6333079	2.156403	1.9774352	5.2406616	1	NA	NA	NA	12	1
AACGTGATCAACGGTC-2	1.6535757	3.3101728	2.9292166	4.952471	1	NA	NA	NA	12	1
AACGTGATCTCCAGTG-2	1.9487888	1.0974481	3.0031066	5.2312794	1	NA	NA	NA	12	1
AACGTGATGACTCAAG-2	0.6999027	1.4752749	1.6727631	5.751627	1	NA	NA	NA	12	1
AACGTGATGATTATTA-2	2.2302396	2.8833847	2.5900836	5.393499	1	NA	NA	NA	12	1
AACGTGATTCCTGATT-2	2.4005325	3.0455716	3.6990688	4.8822236	1	NA	NA	NA	12	1
AACTCACTACAGGAGT-2	1.1722752	1.920964	0.9177523	5.23909	1	NA	NA	NA	12	1
AACTCACTCGCTCTTG-2	1.7258476	3.831084	4.4781866	4.5888433	1	NA	NA	NA	12	1
AACTCACTCTTATATC-2	0.5118661	3.907562	3.1631866	5.515039	1	NA	NA	NA	12	1
AACTCACTGAAGATGT-2	2.0071213	2.0627863	3.3928041	4.656793	1	NA	NA	NA	12	1
AACTCACTGCCACGCG-2	1.0167828	4.282373	3.912954	4.4315324	1	NA	NA	NA	12	1
AACTCACTTGAGCGTA-2	1.0043432	2.1224208	2.0887966	4.805188	1	NA	NA	NA	12	1
AACTCGTAATGGACAG-2	1.3014053	2.5760922	1.6951948	5.710665	1	NA	NA	NA	12	1
AACTCGTACGACGCGT-2	1.6583703	4.194967	3.8951118	5.0962105	1	NA	NA	NA	12	1
AACTCGTACTAATAGG-2	2.307365	2.878922	1.269447	4.8241615	1	NA	NA	NA	12	1
AACTCGTACTATAGCG-2	4.185413	4.0374126	3.8677826	4.878651	1	NA	NA	NA	12	1
AACTCGTATCTGACAG-2	-0.14954174	3.9898624	3.939895	5.1801896	1	NA	NA	NA	12	1
AACTCGTATTAGGTTA-2	1.2694796	2.4161866	2.5632577	4.8969383	1	NA	NA	NA	12	1
AACTGCTTAGGTTATA-2	1.3136243	4.3558493	4.392293	5.572864	1	NA	NA	NA	12	1
AACTGCTTATAACTGT-2	0.20707344	2.7784336	2.3897717	5.5278544	1	NA	NA	NA	12	1
AACTGCTTATGGAGTT-2	1.4592366	3.29901	2.7589371	4.763778	1	NA	NA	NA	12	1
AACTGCTTCCAGTCTT-2	1.5472008	1.9402534	2.824938	5.131645	1	NA	NA	NA	12	1
AACTGCTTCGCCGAGG-2	3.5744438	3.92597	3.8028905	5.5490007	1	NA	NA	NA	12	1
AACTGCTTCTCGCACC-2	1.7482482	2.9795568	3.3288133	4.8481517	1	NA	NA	NA	12	1
AACTGCTTGTATGGCA-2	1.4424597	2.5458388	3.0578587	5.008521	1	NA	NA	NA	12	1
AACTGCTTGTCCGTTG-2	1.1793247	4.2175317	3.326379	4.566269	1	NA	NA	NA	12	1
AACTGCTTTACTTATA-2	1.7947853	3.2226071	2.1412296	5.280763	1	NA	NA	NA	12	1
AACTGGAGAACCGATG-2	1.806	3.0931852	3.8074212	5.1142673	1	NA	NA	NA	12	1
AACTGGAGAAGTAATT-2	1.4135023	2.573919	2.0909956	5.498317	1	NA	NA	NA	12	1
AACTGGAGCAGTATGG-2	1.040047	1.3166165	1.7837421	5.4533153	1	NA	NA	NA	12	1
AACTGGAGCGATCCTT-2	2.156146	3.1310425	2.9380581	4.9538493	1	NA	NA	NA	12	1
AACTGGAGCGTGTAGT-2	1.6408931	3.957834	3.8755658	5.2959523	1	NA	NA	NA	12	1
AACTGGAGCTTAGCTT-2	1.3072059	3.6182122	3.1476002	4.8979855	1	NA	NA	NA	12	1
AACTGGAGGAGAAGGT-2	1.4877621	2.5170135	1.8810525	5.649247	1	NA	NA	NA	12	1
AACTGGAGGATGAATT-2	1.388725	2.7166922	3.930809	4.568708	1	NA	NA	NA	12	1
AACTGGAGGCAGAAGG-2	2.4437277	2.632809	3.4831088	4.301682	1	NA	NA	NA	12	1
AACTGGAGGGACCGAA-2	2.6260948	2.377471	3.8355865	4.1864295	1	NA	NA	NA	12	1
AACTGGAGTTATGGTC-2	1.1584795	3.7048228	4.313884	4.415766	1	NA	NA	NA	12	1
AACTGTGACGCATTAG-2	0.8221509	3.0637293	1.374457	5.013274	1	NA	NA	NA	12	1
AACTGTGACTCGCCTG-2	2.4499347	2.0561025	3.5890975	4.5358825	1	NA	NA	NA	12	1
AACTGTGAGCTCACGA-2	1.936223	4.617973	2.5217621	4.452778	1	NA	NA	NA	12	1
AACTGTGATGGCAACG-2	1.3854483	2.4162738	1.7647808	5.1552477	1	NA	NA	NA	12	1
AACTTCCAAAGTACAA-2	2.172184	2.3834102	1.4565806	5.4914474	1	NA	NA	NA	12	1
AACTTCCAAATCGCAA-2	1.5859032	3.7421982	3.9310007	3.4696875	1	NA	NA	NA	12	1
AACTTCCAACGCCGCT-2	2.4450083	3.6613605	2.796583	5.1526327	1	NA	NA	NA	12	1
AACTTCCAGTGTACAC-2	1.3393492	3.7212646	3.2782793	5.487363	1	NA	NA	NA	12	1
AAGACCTTACAGATCG-2	1.3217733	2.4100003	2.3074052	5.1317096	1	NA	NA	NA	12	1
AAGACCTTCACTGCCG-2	1.9575438	4.022939	2.260144	5.1259403	1	NA	NA	NA	12	1
AAGACCTTCTCGCACC-2	1.9420509	1.8119701	1.5488269	5.557068	1	NA	NA	NA	12	1
AAGACCTTGGACTAGA-2	1.0225633	1.2474153	1.1994466	5.2301474	1	NA	NA	NA	12	1
AAGACCTTGTAGCGAC-2	0.76681566	1.3789439	1.6281226	5.4821467	1	NA	NA	NA	12	1
AAGACCTTGTGTGGAG-2	1.6949944	1.5272851	1.4197012	5.5414	1	NA	NA	NA	12	1
AAGACCTTTGCGCTAA-2	1.3157679	1.625306	2.2003791	5.5980573	1	NA	NA	NA	12	1
AAGACCTTTTCTAACC-2	2.064505	3.3124986	4.428393	4.428016	1	NA	NA	NA	12	1
AAGAGACAGAGGATAC-2	1.267241	2.8765652	1.7257721	5.2235365	1	NA	NA	NA	12	1
AAGAGACAGATCCAAC-2	1.5465317	1.6252187	1.1061258	5.6800904	1	NA	NA	NA	12	1
AAGAGACAGTCACCAA-2	2.0331945	3.0294693	4.225872	5.0029073	1	NA	NA	NA	12	1
AAGCCTCCAGACAGTG-2	1.1906149	3.9006627	3.603395	4.2593217	1	NA	NA	NA	12	1
AAGCCTCCCCATAGGT-2	1.4780359	3.2586417	2.4315155	5.40973	1	NA	NA	NA	12	1
AAGCCTCCGAAGGTTG-2	1.7552183	2.0323231	3.0819085	5.424393	1	NA	NA	NA	12	1
AAGCCTCCGACTAGGC-2	2.5191963	4.0465117	3.5349944	5.3702216	1	NA	NA	NA	12	1
AAGCCTCCGCAGAAGG-2	1.3568822	4.0192566	4.2745395	5.0011473	1	NA	NA	NA	12	1
AAGCGTGGATGATAGC-2	1.3771969	3.8825264	3.5357301	5.5398183	1	NA	NA	NA	12	1
AAGCGTGGGCTGTTGA-2	1.392211	2.2371123	1.737979	4.842973	1	NA	NA	NA	12	1
AAGCGTGGTACTTATA-2	1.8458433	2.6610057	2.6968055	5.2872343	1	NA	NA	NA	12	1
AAGCTCGAAACTTCCA-2	1.2919044	1.7679245	1.3639631	5.5189533	1	NA	NA	NA	12	1
AAGCTCGAATGTATTA-2	1.4867076	2.5074172	2.0445735	4.663661	1	NA	NA	NA	12	1
AAGCTCGAGCTTAGCA-2	2.5862277	2.8805099	3.48724	3.6242678	1	NA	NA	NA	12	1
AAGCTCGAGGTCCTAG-2	2.2182686	3.0194733	4.2256684	5.0772767	1	NA	NA	NA	12	1
AAGCTCGATAATTGGC-2	1.8334507	2.6482413	1.8603804	4.145023	1	NA	NA	NA	12	1
AAGGAGGCGAAGATGT-2	1.6448053	2.1957157	4.3313346	4.336889	1	NA	NA	NA	12	1
AAGGAGGCGTCTGTCC-2	1.8940095	2.3431296	2.9494407	5.275482	1	NA	NA	NA	12	1
AAGGTAGGAGCGAATG-2	1.7610743	2.3676572	4.289395	5.1918516	1	NA	NA	NA	12	1
AAGGTAGGATTCCTGC-2	1.2623748	1.5640389	2.664776	5.234421	1	NA	NA	NA	12	1
AAGGTAGGCGTTATCG-2	1.8234285	3.558728	3.6920993	4.384988	1	NA	NA	NA	12	1
AAGGTAGGCTCATGAA-2	1.0906003	3.2353034	4.451019	5.544043	1	NA	NA	NA	12	1
AAGGTAGGTATTCGAA-2	1.0550294	2.4206796	2.4820776	5.313711	1	NA	NA	NA	12	1
AAGGTAGGTTGTCTCC-2	2.534719	2.4505837	4.0696063	5.561929	1	NA	NA	NA	12	1
AAGGTGCAAGCACTGC-2	1.4808484	4.151072	4.012189	5.0703588	1	NA	NA	NA	12	1
AAGGTGCACGCCTGCA-2	1.7967823	1.6469309	1.8291408	5.6716495	1	NA	NA	NA	12	1
AAGGTGCACGGCGCTA-2	1.0442084	3.774831	3.9822538	4.0818634	1	NA	NA	NA	12	1
AAGGTGCAGTCAACTT-2	0.37376487	2.9648197	4.2866554	4.985337	1	NA	NA	NA	12	1
AAGGTGCATCAGGACA-2	1.9230676	4.351704	3.3216517	4.635351	1	NA	NA	NA	12	1
AAGTAATTACGGTTAC-2	2.0739028	4.0961857	3.3126514	5.9420156	1	NA	NA	NA	12	1
AAGTAATTACGTTACC-2	2.1652834	2.6330378	3.5895097	4.8231974	1	NA	NA	NA	12	1
AAGTAATTAGTAGGAC-2	2.0069933	1.9438074	3.6075888	5.3549085	1	NA	NA	NA	12	1
AAGTAATTGGCGCATC-2	1.8928393	3.8985121	3.3918025	4.5647235	1	NA	NA	NA	12	1
AAGTAATTTATTCCGC-2	1.7933706	2.3633847	2.6223257	5.3926234	1	NA	NA	NA	12	1
AAGTAATTTGATCTGT-2	1.865769	3.951288	3.2135181	3.7780957	1	NA	NA	NA	12	1
AAGTACAAATTCCTGC-2	0.3837083	3.6900175	3.6373205	4.7402477	1	NA	NA	NA	12	1
AAGTACAACATTGCGT-2	1.3604887	2.955249	2.1809394	4.012183	1	NA	NA	NA	12	1
AAGTACAACCGGAGTG-2	2.0912335	4.1506705	2.926197	4.772563	1	NA	NA	NA	12	1
AAGTACAACGAAGAAC-2	1.0985783	1.1476245	1.4239496	5.3133707	1	NA	NA	NA	12	1
AAGTACAAGAAGGCGA-2	1.2623628	4.2900286	1.3410732	4.520862	1	NA	NA	NA	12	1
AAGTACAAGAGCGGCC-2	2.0764709	3.0223312	2.3897707	5.1990895	1	NA	NA	NA	12	1
AAGTACAAGATTCGCG-2	1.0961139	2.5814223	2.9931693	5.3556223	1	NA	NA	NA	12	1
AAGTACAAGCGCGTCA-2	2.272416	3.939524	3.0081146	4.5734277	1	NA	NA	NA	12	1
AAGTACAATATTCCGC-2	1.8341479	2.9560614	3.513527	5.5620065	1	NA	NA	NA	12	1
AAGTACAATCAGTTAG-2	2.164542	3.7364917	3.838442	5.4504795	1	NA	NA	NA	12	1
AAGTACAATTGCAATT-2	1.9234331	2.3617835	1.5378083	4.7892046	1	NA	NA	NA	12	1
AAGTCTATAGCCTACG-2	2.3491735	1.552063	3.6852405	5.174518	1	NA	NA	NA	12	1
AAGTCTATATCATTGG-2	1.6094884	3.5790744	4.5274687	5.6318603	1	NA	NA	NA	12	1
AAGTCTATCGCTCTTG-2	2.5037062	3.8598154	3.7221892	4.396674	1	NA	NA	NA	12	1
AAGTCTATGAGCCACA-2	0.72237736	2.0589826	1.6956798	4.623015	1	NA	NA	NA	12	1
AAGTCTATGCAGAAGG-2	1.6399884	3.3468509	4.1922503	4.9395533	1	NA	NA	NA	12	1
AAGTCTATGGTAAGGC-2	0.83434236	4.1577377	3.1307762	4.6217704	1	NA	NA	NA	12	1
AAGTCTATGTCCATGA-2	1.8560652	3.7445135	4.06022	4.657903	1	NA	NA	NA	12	1
AAGTCTATGTGACTTG-2	1.843531	3.6553783	2.7011998	5.089151	1	NA	NA	NA	12	1
AAGTCTATGTGAGCCG-2	3.6699457	4.284986	3.754678	5.3793883	1	NA	NA	NA	12	1
AAGTCTATGTGTACAC-2	1.3373315	2.4301388	3.6630783	4.532606	1	NA	NA	NA	12	1
AAGTCTATTTAACGTT-2	1.3377761	1.4827971	1.1807345	2.9522889	1	NA	NA	NA	12	1
AAGTGAACAGTAGGAC-2	1.5170671	2.8513725	2.122217	5.9630747	1	NA	NA	NA	12	1
AAGTGAACCAAGATTC-2	1.3372527	2.983082	1.976359	5.736247	1	NA	NA	NA	12	1
AAGTGAACCACGTAAG-2	3.820006	4.205814	4.4784403	5.25976	1	NA	NA	NA	12	1
AAGTGAACCATGTCAC-2	3.5279148	4.001139	3.3873525	5.447656	1	NA	NA	NA	12	1
AAGTGAACCCTGCGGA-2	1.8826352	3.600782	3.9399977	4.5253444	1	NA	NA	NA	12	1
AAGTGAACGCGACAGA-2	1.0162078	1.2879297	1.2512445	5.647995	1	NA	NA	NA	12	1
AAGTGAACGGTGCACA-2	1.241107	3.8161442	2.7074742	5.5560303	1	NA	NA	NA	12	1
AAGTGAACTGAGCGTA-2	1.6912472	1.1857071	1.0758862	5.1599445	1	NA	NA	NA	12	1
AAGTGAACTTAACAAC-2	1.7425643	3.3255656	4.1541047	5.4972486	1	NA	NA	NA	12	1
AAGTTCTCCCAAGCAT-2	2.0382524	3.6120894	3.5274208	5.6159635	1	NA	NA	NA	12	1
AAGTTCTCCGATCCTT-2	1.6374704	3.6415277	3.9117215	5.4432883	1	NA	NA	NA	12	1
AAGTTCTCGGTCTCTC-2	1.3611526	2.4576008	1.8150078	5.625693	1	NA	NA	NA	12	1
AAGTTCTCGTAACACA-2	1.0785638	2.9442515	2.0608015	4.532054	1	NA	NA	NA	12	1
AAGTTCTCTAGCGGTG-2	3.7247555	3.2891424	3.9834778	5.2520504	1	NA	NA	NA	12	1
AATACTTCACGACTCA-2	2.803869	3.7479596	3.5553548	5.244629	1	NA	NA	NA	12	1
AATACTTCAGGACGTC-2	0.72365075	2.826976	1.6953197	4.954077	1	NA	NA	NA	12	1
AATACTTCCAAGTGCG-2	0.7801097	2.122601	1.5617015	4.6849556	1	NA	NA	NA	12	1
AATACTTCCCGCGTAC-2	2.4794836	3.8129592	4.318403	4.619483	1	NA	NA	NA	12	1
AATACTTCCGAACTCG-2	1.911234	2.651532	3.3934462	5.111774	1	NA	NA	NA	12	1
AATACTTCCGACGGCG-2	1.3967538	4.2685976	2.3698237	5.283263	1	NA	NA	NA	12	1
AATACTTCCTCTTCTA-2	1.6640166	2.9480002	3.5383732	4.8785157	1	NA	NA	NA	12	1
AATAGTGTACTCCTAA-2	1.8762785	3.0179048	3.1295743	4.661213	1	NA	NA	NA	12	1
AATAGTGTCACTTGCC-2	1.8979256	1.9742595	1.4489585	4.0729	1	NA	NA	NA	12	1
AATCCATTAACGCTCG-2	1.6787306	3.2868533	2.539765	5.134189	1	NA	NA	NA	12	1
AATCCATTACTTCGAG-2	2.0803845	3.7536342	3.5884988	4.9322734	1	NA	NA	NA	12	1
AATCCATTAGGTCAGT-2	2.3093286	1.4785225	3.2436752	5.4293175	1	NA	NA	NA	12	1
AATCCATTCCAATCGC-2	1.6939555	3.6159348	4.0308466	4.6602197	1	NA	NA	NA	12	1
AATCCATTCCTAGGTC-2	1.9918253	3.7739208	3.073855	5.880332	1	NA	NA	NA	12	1
AATCCATTCTCTCGCA-2	3.2674136	4.6233	4.159208	5.357734	1	NA	NA	NA	12	1
AATCCATTGAATCTCA-2	2.9354796	3.9837418	4.3676686	4.9206257	1	NA	NA	NA	12	1
AATCCATTGATATTCA-2	2.4343731	2.6038659	3.1766589	4.1674314	1	NA	NA	NA	12	1
AATCCATTGCATGAGA-2	0.79873717	2.5231636	2.1087847	5.175657	1	NA	NA	NA	12	1
AATCCATTGGAAGCTC-2	2.4362404	2.9673166	3.8999715	5.963563	1	NA	NA	NA	12	1
AATCCATTGTTCCTTA-2	1.134945	3.4406457	3.0241883	5.514473	1	NA	NA	NA	12	1
AATCCATTTCGCTTCC-2	2.9290926	3.946592	4.078126	5.283902	1	NA	NA	NA	12	1
AATCCATTTTACCATA-2	2.3755958	2.3611636	2.9845767	5.444997	1	NA	NA	NA	12	1
AATCGCAAAATACTTC-2	1.9244832	2.586007	2.0001576	5.648638	1	NA	NA	NA	12	1
AATCGCAAACCTAACA-2	0.83482796	2.1046486	2.3929763	5.806452	1	NA	NA	NA	12	1
AATCGCAACATACGTT-2	3.089374	3.065811	3.290013	5.4998755	1	NA	NA	NA	12	1
AATCGCAACGCGGACA-2	1.6411109	3.8015516	3.1567645	4.7623734	1	NA	NA	NA	12	1
AATCGCAAGAATTAAC-2	2.1283934	4.336879	3.5838742	4.5885262	1	NA	NA	NA	12	1
AATCGCAAGTGGAATC-2	2.3700936	3.990512	3.7514896	5.525332	1	NA	NA	NA	12	1
AATCGCAATATGCAAG-2	2.3627124	3.6638777	2.284068	5.008055	1	NA	NA	NA	12	1
AATCTGCGACTCCTAA-2	2.6087112	2.517521	4.026237	4.3540573	1	NA	NA	NA	12	1
AATCTGCGATCTTGTG-2	1.5150765	4.3038144	3.0619373	4.681514	1	NA	NA	NA	12	1
AATCTGCGCAGTTGTG-2	1.6117588	2.0114157	2.6166487	5.519293	1	NA	NA	NA	12	1
AATCTGCGCTGGTGTA-2	0.5450956	3.3810167	2.905337	4.991154	1	NA	NA	NA	12	1
AATCTGCGGAACTCTT-2	3.5535536	4.210999	4.224585	5.0776477	1	NA	NA	NA	12	1
AATCTGCGGGCAGTTA-2	1.3628526	2.1690862	2.9902453	3.9933188	1	NA	NA	NA	12	1
AATCTGCGTCAACTCC-2	1.4812678	2.4220378	1.7528013	4.402449	1	NA	NA	NA	12	1
AATCTGCGTCCGGTGA-2	1.9808143	3.6233091	1.602092	4.680712	1	NA	NA	NA	12	1
AATCTTATAAGTACAA-2	1.7817996	4.3429747	3.388149	5.006312	1	NA	NA	NA	12	1
AATCTTATACATGCCG-2	1.2173383	3.3993359	3.4478383	5.168482	1	NA	NA	NA	12	1
AATCTTATATAGTAAC-2	3.1233647	3.525088	2.785994	5.1015906	1	NA	NA	NA	12	1
AATCTTATCGGCGCTA-2	3.2688193	3.902065	3.672596	5.004523	1	NA	NA	NA	12	1
AATCTTATGAAGGCGA-2	1.7447938	2.8619301	0.71073425	5.0080767	1	NA	NA	NA	12	1
AATCTTATGACAAGTG-2	2.664723	3.8182898	3.4451427	5.2356358	1	NA	NA	NA	12	1
AATCTTATGCGCGTCA-2	2.6263514	3.8046918	3.6215608	5.47177	1	NA	NA	NA	12	1
AATCTTATGTCTGTCC-2	1.7614757	3.833685	4.069892	4.220582	1	NA	NA	NA	12	1
AATCTTATGTGCAGAA-2	0.80235934	1.742897	0.6649211	5.0185575	1	NA	NA	NA	12	1
AATCTTATTATGCAAG-2	2.6410277	4.179898	3.964194	5.364655	1	NA	NA	NA	12	1
AATCTTATTTACATAG-2	1.6503222	3.4991431	1.7046638	4.6285806	1	NA	NA	NA	12	1
AATGCCGTACGCCGCT-2	1.552373	2.13439	2.251557	4.476332	1	NA	NA	NA	12	1
AATGCCGTATAACTGT-2	1.9722072	2.8046575	2.8510175	5.1000786	1	NA	NA	NA	12	1
AATGCCGTATGTATTA-2	2.8684618	3.9270196	4.0437503	5.145249	1	NA	NA	NA	12	1
AATGCCGTGTGATCTC-2	1.1851624	1.7182009	0.64614004	5.237493	1	NA	NA	NA	12	1
AATGGACGAAGACCTT-2	1.8194928	3.6693392	1.8503934	5.5365396	1	NA	NA	NA	12	1
AATGGACGAATCGCAA-2	1.2365683	3.6991584	4.325627	4.9422235	1	NA	NA	NA	12	1
AATGGACGAATTGTTG-2	0.9303892	3.5321915	3.9230359	5.5385647	1	NA	NA	NA	12	1
AATGGACGACCTACGC-2	0.7402406	3.0372882	2.2556872	5.9078054	1	NA	NA	NA	12	1
AATGGACGGCACAGGC-2	1.298071	3.8225954	3.7539272	4.9890056	1	NA	NA	NA	12	1
AATGGACGTCAATTGA-2	2.3704457	3.6261845	3.592886	5.3035316	1	NA	NA	NA	12	1
AATGGACGTTGTCAAG-2	3.3647277	3.9978755	4.42329	5.49027	1	NA	NA	NA	12	1
AATGTTGCACAGGAGT-2	2.1098711	2.757559	3.262186	5.091175	1	NA	NA	NA	12	1
AATGTTGCACCACGGA-2	3.666432	3.7979877	3.6149247	4.4075465	1	NA	NA	NA	12	1
AATGTTGCACGGACGA-2	0.47281843	2.2229633	1.8901567	5.445306	1	NA	NA	NA	12	1
AATGTTGCATGCTTAG-2	1.77892	3.509658	2.8631372	5.6159625	1	NA	NA	NA	12	1
AATGTTGCCCTACTGG-2	2.2111971	3.3036678	3.3231022	4.756013	1	NA	NA	NA	12	1
AATGTTGCGTCACCAA-2	1.3432277	3.3628862	3.579125	5.431571	1	NA	NA	NA	12	1
AATTAAGGAGGACCAA-2	1.4314115	3.7248194	2.4259388	4.363075	1	NA	NA	NA	12	1
AATTAAGGAGTAACTT-2	2.0568054	2.9505725	4.331725	5.038134	1	NA	NA	NA	12	1
AATTAAGGCAGGCAAT-2	3.3172767	3.66502	3.3339348	5.3422937	1	NA	NA	NA	12	1
AATTAAGGCGAGAATT-2	2.3384156	4.3990307	4.034541	4.6733656	1	NA	NA	NA	12	1
AATTAAGGCGTATTCC-2	1.4059433	2.1206002	1.2399869	5.5685034	1	NA	NA	NA	12	1
AATTAAGGGCATTATG-2	1.5749358	3.6530986	3.8249617	4.8498144	1	NA	NA	NA	12	1
AATTAAGGGTCAGTGT-2	1.4000205	3.6956713	4.4133277	5.1555934	1	NA	NA	NA	12	1
AATTAAGGTCACACTC-2	1.0014479	2.825577	1.0708952	5.9117293	1	NA	NA	NA	12	1
AATTATCTACGTAGTC-2	1.7510126	3.1869192	3.6454449	4.725494	1	NA	NA	NA	12	1
AATTATCTATTCAGGA-2	2.8405406	2.5310302	1.5684894	5.5871453	1	NA	NA	NA	12	1
AATTATCTCTCTGAAG-2	1.796188	2.9847565	3.5050805	5.25298	1	NA	NA	NA	12	1
AATTATCTGGAACAGC-2	2.2753985	4.041678	4.055021	5.2001934	1	NA	NA	NA	12	1
AATTATCTTCCAACGG-2	1.8747809	2.800824	1.965999	5.1161532	1	NA	NA	NA	12	1
AATTATCTTGTTAACA-2	0.94882625	4.553947	1.3204739	4.6986346	1	NA	NA	NA	12	1
AATTGTTGAAGACCTT-2	1.4017811	2.4009628	2.934567	5.4063077	1	NA	NA	NA	12	1
AATTGTTGAGCATATC-2	1.2590274	4.3543396	2.9989982	4.9492936	1	NA	NA	NA	12	1
AATTGTTGGCATGAGA-2	2.098418	2.5369072	4.208544	5.07067	1	NA	NA	NA	12	1
AATTGTTGGGTAATTG-2	1.0785824	2.4788117	2.9597309	5.3000884	1	NA	NA	NA	12	1
ACACCAGAACGGACGA-2	1.7004813	1.7455798	3.0441492	5.5461893	1	NA	NA	NA	12	1
ACACCAGAAGTCTTGA-2	0.96237713	4.0215693	3.802793	5.0349483	1	NA	NA	NA	12	1
ACACCAGACAGCGCAG-2	3.2877777	4.0717764	4.0463166	5.587784	1	NA	NA	NA	12	1
ACACCAGACGTGGAAG-2	2.0096216	3.3031595	3.7185447	4.7339797	1	NA	NA	NA	12	1
ACACCAGACTACGCAA-2	1.1988231	2.0025558	2.2532742	5.554503	1	NA	NA	NA	12	1
ACACCAGACTTATATC-2	2.7790809	4.052841	4.4132686	4.938039	1	NA	NA	NA	12	1
ACACCAGAGACAAGTG-2	1.5932487	3.3908448	3.3493123	5.2137065	1	NA	NA	NA	12	1
ACACCAGAGCGAAGCC-2	0.81037015	2.2974422	2.0740876	5.432695	1	NA	NA	NA	12	1
ACACCAGAGGACTAGA-2	3.1226234	3.891031	4.0372734	4.854602	1	NA	NA	NA	12	1
ACACCAGAGTGTCAGC-2	1.3805244	3.587553	3.371398	5.426152	1	NA	NA	NA	12	1
ACACCAGATCGCACAA-2	1.6074722	3.4098034	2.7673936	5.4258356	1	NA	NA	NA	12	1
ACACCAGATTCTACGT-2	1.6783108	1.5158075	1.8836818	5.875569	1	NA	NA	NA	12	1
ACACTTGTACTATAGT-2	1.7122167	3.458764	3.848957	5.1579275	1	NA	NA	NA	12	1
ACACTTGTATCTTAGA-2	1.8388236	2.4491098	1.2009953	4.9127803	1	NA	NA	NA	12	1
ACACTTGTATGTATTA-2	4.286557	4.597852	3.937977	5.4505982	1	NA	NA	NA	12	1
ACACTTGTGCACCTCG-2	0.48932767	4.223105	3.0201712	4.4878902	1	NA	NA	NA	12	1
ACACTTGTGTCTGTCC-2	1.8724059	4.0653152	2.4787157	4.547506	1	NA	NA	NA	12	1
ACACTTGTTTGAGTGG-2	1.5655856	2.2964208	4.012655	4.6625257	1	NA	NA	NA	12	1
ACAGATCGAGCCGCAG-2	0.85711884	3.005646	3.6800816	5.329042	1	NA	NA	NA	12	1
ACAGATCGATCTTAGA-2	2.6407743	2.756238	2.811046	5.527439	1	NA	NA	NA	12	1
ACAGATCGGTCTGTCC-2	2.2413955	1.9753393	2.1005366	4.644877	1	NA	NA	NA	12	1
ACAGATCGGTTCCTTA-2	1.5671461	1.9080807	1.5697714	5.326202	1	NA	NA	NA	12	1
ACAGCCATATCGCGTC-2	1.9449733	2.1500707	2.5617492	5.4787817	1	NA	NA	NA	12	1
ACAGCCATATCGTATT-2	1.7564882	3.121249	3.753565	5.003135	1	NA	NA	NA	12	1
ACAGCCATATTAATCA-2	1.4896975	3.2055023	2.3291018	5.2639036	1	NA	NA	NA	12	1
ACAGCCATCCTCTGTA-2	2.2604532	2.1275702	1.7561604	5.3420334	1	NA	NA	NA	12	1
ACAGCCATGAACTGCA-2	2.5397265	4.270655	3.4574869	5.2859755	1	NA	NA	NA	12	1
ACAGCCATGATGAATT-2	0.7803328	1.7156968	2.1484833	5.620122	1	NA	NA	NA	12	1
ACAGCCATGATTGCCA-2	2.1625621	3.190068	2.9032786	4.7924376	1	NA	NA	NA	12	1
ACAGCCATTGGATTGC-2	1.6218177	2.145287	3.553027	5.508006	1	NA	NA	NA	12	1
ACAGCGGCATTACGAA-2	0.42253754	4.0358076	3.1798053	4.9556475	1	NA	NA	NA	12	1
ACAGCGGCCACCAATT-2	1.3974535	2.9659226	2.3655174	5.4709654	1	NA	NA	NA	12	1
ACAGCGGCCCAATCGC-2	1.7195644	3.600588	3.5365994	5.1284456	1	NA	NA	NA	12	1
ACAGCGGCCCTACTGG-2	3.2932444	3.7649806	4.0202503	5.3735223	1	NA	NA	NA	12	1
ACAGCGGCCGATCAAG-2	2.152848	3.885277	3.789112	4.57328	1	NA	NA	NA	12	1
ACAGCGGCCGCTTAAC-2	2.2527387	2.9509716	4.2185273	5.8098035	1	NA	NA	NA	12	1
ACAGCGGCCGGAAGAG-2	1.3693912	3.466385	2.7531753	5.566456	1	NA	NA	NA	12	1
ACAGCGGCGTTCCTTA-2	0.2959872	1.2589806	1.7400255	5.52671	1	NA	NA	NA	12	1
ACAGCGGCTACGATTG-2	1.9529666	3.900784	4.004672	4.8038635	1	NA	NA	NA	12	1
ACAGCGGCTACGCGCA-2	0.07515488	2.5505095	1.3280249	5.270048	1	NA	NA	NA	12	1
ACAGCGGCTCTGAGTA-2	1.9303639	2.9241798	3.337967	5.0995746	1	NA	NA	NA	12	1
ACAGCGGCTTCACGAG-2	1.4268266	3.8283083	4.491435	3.4526606	1	NA	NA	NA	12	1
ACAGGAGTAGCACTGC-2	2.281604	2.5391316	3.2281287	5.4063272	1	NA	NA	NA	12	1
ACAGGAGTAGGAATAC-2	1.9713398	1.9507917	2.0622277	4.6865773	1	NA	NA	NA	12	1
ACAGGAGTATCGTATT-2	2.6639783	4.2415757	3.849708	5.037387	1	NA	NA	NA	12	1
ACAGGAGTCATTAGAG-2	2.4274583	3.768551	3.1781144	3.4123373	1	NA	NA	NA	12	1
ACAGGAGTGGTGTGCG-2	1.4890187	3.1635725	2.9625745	5.593458	1	NA	NA	NA	12	1
ACAGGAGTGTGTGGAG-2	0.99655795	2.8492837	2.3566027	5.1365714	1	NA	NA	NA	12	1
ACAGGAGTTAGAACCG-2	1.4134989	3.0604284	2.3761067	5.416017	1	NA	NA	NA	12	1
ACAGGCTACGCTAATA-2	1.5809205	3.3791022	3.8611014	5.5956154	1	NA	NA	NA	12	1
ACAGGCTAGTAGCCTA-2	1.2021431	1.2272127	3.3383734	5.2895	1	NA	NA	NA	12	1
ACAGTGCTAGACCTGG-2	2.134261	2.5832949	2.1603756	4.850149	1	NA	NA	NA	12	1
ACAGTGCTAGGTTATA-2	1.9516193	4.2389665	3.4177911	4.6870847	1	NA	NA	NA	12	1
ACAGTGCTATCATTGG-2	1.7771143	4.0235033	3.1526213	4.054257	1	NA	NA	NA	12	1
ACAGTGCTGAGGTCAA-2	1.6852729	4.0888567	2.724187	5.2607565	1	NA	NA	NA	12	1
ACAGTGCTGATTCGCG-2	1.1425254	2.1938207	1.2803991	5.161329	1	NA	NA	NA	12	1
ACAGTGCTGGAATTGT-2	1.6211752	2.3990066	3.830077	5.2107687	1	NA	NA	NA	12	1
ACAGTGCTGGCAGTTA-2	0.90198684	1.4141146	1.3338681	5.031101	1	NA	NA	NA	12	1
ACAGTGCTTGCGCTAA-2	1.9939374	4.4660325	3.9076495	5.245676	1	NA	NA	NA	12	1
ACATATGAAACGCCAA-2	2.3982778	3.1708784	4.958014	5.053516	1	NA	NA	NA	12	1
ACATATGACGGAGGCT-2	0.9942746	3.2070813	3.0768738	4.678361	1	NA	NA	NA	12	1
ACATATGAGAGGTCAA-2	0.113255754	3.173253	2.7334876	4.440575	1	NA	NA	NA	12	1
ACATATGAGCGCGTCA-2	0.036653817	2.2038538	3.1346414	5.036377	1	NA	NA	NA	12	1
ACATATGAGCGGCGCA-2	2.0376546	4.2763247	3.2406654	5.113622	1	NA	NA	NA	12	1
ACATATGAGTGTTGCC-2	1.3785713	2.3378594	1.3680845	5.0820446	1	NA	NA	NA	12	1
ACATCATTAATGCCGT-2	0.9708487	2.6008737	1.4210202	5.0421257	1	NA	NA	NA	12	1
ACATCATTCGCGACAC-2	2.0097487	1.6930364	1.5433158	4.919363	1	NA	NA	NA	12	1
ACATCATTCTCTCGCA-2	1.7752662	3.1507573	1.7059463	5.5255876	1	NA	NA	NA	12	1
ACATCATTGATGAATT-2	2.6934333	3.5230634	3.1004398	4.9583993	1	NA	NA	NA	12	1
ACATCATTGTTCGACA-2	1.9136167	2.2690732	1.9292743	5.1139274	1	NA	NA	NA	12	1
ACATCATTTCATGCAC-2	1.7573876	3.80301	3.0505183	5.0117893	1	NA	NA	NA	12	1
ACATCATTTGGCGTAA-2	1.6879182	1.9629476	1.7350653	4.9113574	1	NA	NA	NA	12	1
ACATCTACAATACTTC-2	1.8109438	2.1526668	1.686839	5.472939	1	NA	NA	NA	12	1
ACATCTACAGATTGAG-2	1.6052605	2.2740993	0.9379634	4.972389	1	NA	NA	NA	12	1
ACATCTACAGTAGATA-2	2.2203605	3.2832696	3.7656682	5.2342777	1	NA	NA	NA	12	1
ACATCTACGATTGCCA-2	2.1186597	3.0155745	3.458038	4.8387156	1	NA	NA	NA	12	1
ACATCTACGCGCCATC-2	-0.1264579	2.5088112	1.5624001	5.3229885	1	NA	NA	NA	12	1
ACATGCCGACTTGCTC-2	2.0034173	3.227415	3.5386117	3.828298	1	NA	NA	NA	12	1
ACATGCCGACTTGTCA-2	1.2856356	2.6078122	3.3732617	4.3852053	1	NA	NA	NA	12	1
ACATGCCGATGTTGAA-2	1.6989114	4.2695575	4.390546	3.368177	1	NA	NA	NA	12	1
ACATGCCGCAGTGGAA-2	1.3140632	1.9414787	2.499599	5.479462	1	NA	NA	NA	12	1
ACATGCCGCATACGTT-2	1.7194245	3.567033	3.7580004	5.0131435	1	NA	NA	NA	12	1
ACATGCCGCTCATGAA-2	1.8733512	4.0785513	3.6050832	4.969444	1	NA	NA	NA	12	1
ACATGCCGGTAGAGGA-2	1.5013216	3.2429194	2.4454203	5.357442	1	NA	NA	NA	12	1
ACATGCCGTTGTCAAG-2	2.673142	4.1090274	4.1658273	5.8308163	1	NA	NA	NA	12	1
ACCAATGTAGGCGAGC-2	2.0619144	2.705492	3.410434	5.4211726	1	NA	NA	NA	12	1
ACCAATGTGACAAGTG-2	1.4927611	3.1244721	2.6073344	5.4665966	1	NA	NA	NA	12	1
ACCAATGTGGCTGCGG-2	1.966721	3.7527187	4.4386196	4.780011	1	NA	NA	NA	12	1
ACCAATGTTGACTTCA-2	1.2349825	2.7026196	0.94501483	5.2195845	1	NA	NA	NA	12	1
ACCACCAGACCACGGA-2	1.9720623	2.68085	3.0840719	4.7848883	1	NA	NA	NA	12	1
ACCACCAGATCTTGTG-2	1.1921893	3.1578968	3.4369497	4.923151	1	NA	NA	NA	12	1
ACCACCAGATTACGAA-2	2.1695023	2.7580314	2.8395076	4.2228107	1	NA	NA	NA	12	1
ACCACCAGATTCAGGA-2	1.5429794	3.4622257	3.3013783	4.3398314	1	NA	NA	NA	12	1
ACCACCAGCAACCTGC-2	1.7987238	2.628271	1.8809496	4.8212285	1	NA	NA	NA	12	1
ACCACCAGCACCGTGT-2	1.7295417	3.2166557	2.935806	4.0924263	1	NA	NA	NA	12	1
ACCACCAGCCGCCTGA-2	2.597817	2.9152179	3.6842856	4.5365624	1	NA	NA	NA	12	1
ACCACCAGCCTGTCCG-2	1.8732015	4.609663	2.6702783	4.9518404	1	NA	NA	NA	12	1
ACCACCAGGGACGTGC-2	1.7689673	3.9403136	2.700222	5.126083	1	NA	NA	NA	12	1
ACCACCAGGTATCAAT-2	2.0046546	3.766677	3.9368129	4.450623	1	NA	NA	NA	12	1
ACCACCAGGTGCCGCG-2	1.8199598	0.31358358	1.8563739	5.6337056	1	NA	NA	NA	12	1
ACCACCAGTAAGACGC-2	1.4602485	2.1996107	1.7249049	5.2415624	1	NA	NA	NA	12	1
ACCACCAGTAGTAGCC-2	2.2158754	3.5632737	3.5323658	5.2208366	1	NA	NA	NA	12	1
ACCACGGAAATCGCAA-2	1.4048008	2.1565397	0.9834521	4.8814464	1	NA	NA	NA	12	1
ACCACGGACTCGCCTG-2	1.6198094	2.7666216	2.0710154	5.358647	1	NA	NA	NA	12	1
ACCACGGACTTAAGTA-2	1.530823	2.8354685	2.231098	5.5770054	1	NA	NA	NA	12	1
ACCACGGAGCAGAAGG-2	0.9376935	3.3358076	3.0122716	5.2741923	1	NA	NA	NA	12	1
ACCACGGATTACATAG-2	1.1264827	2.5802383	1.8537837	5.1872196	1	NA	NA	NA	12	1
ACCAGAATAGGTTATA-2	2.7147088	3.4551768	3.6887097	4.926198	1	NA	NA	NA	12	1
ACCAGAATATACGCTT-2	0.8405667	2.280909	1.6325142	5.277304	1	NA	NA	NA	12	1
ACCAGAATCCGCACTT-2	3.1710896	3.679468	3.044213	4.13398	1	NA	NA	NA	12	1
ACCAGAATCGAGTTGC-2	1.2868049	1.6952207	2.4099505	5.5025907	1	NA	NA	NA	12	1
ACCAGAATGGTTGATC-2	1.5794412	2.3430185	1.1384097	2.327951	1	NA	NA	NA	12	1
ACCAGAATGTAGCCTA-2	1.9392192	3.504093	2.4143555	5.64673	1	NA	NA	NA	12	1
ACCAGAATGTTAGCGC-2	0.8751544	3.6447635	4.735921	4.494547	1	NA	NA	NA	12	1
ACCGCATACGGAAGAG-2	2.1897514	3.4527166	4.160646	5.2887187	1	NA	NA	NA	12	1
ACCGCATACTCAACGC-2	3.1380258	3.9396968	4.095775	4.677227	1	NA	NA	NA	12	1
ACCGCATATCCAGGAA-2	1.4807246	1.7980884	2.084813	5.7560754	1	NA	NA	NA	12	1
ACCGCATATGTACAGT-2	3.3084855	4.602285	4.2809157	5.5630455	1	NA	NA	NA	12	1
ACCGGCCTCGCAGCAA-2	2.2853749	3.0304742	2.5384188	5.4096575	1	NA	NA	NA	12	1
ACCGGCCTCTCTGAAG-2	1.7319303	3.433915	2.3693583	5.2402496	1	NA	NA	NA	12	1
ACCGGCCTGTCAACTT-2	1.4020735	2.155745	1.4935576	5.2259912	1	NA	NA	NA	12	1
ACCGGCCTTAAGACGC-2	1.3310893	2.5397277	1.6238623	4.613248	1	NA	NA	NA	12	1
ACCGGCCTTATAGCAG-2	1.8711452	2.2019947	3.4340587	4.638197	1	NA	NA	NA	12	1
ACCGTCGGAATCGCAA-2	0.87204826	3.2931106	3.9078202	4.7971897	1	NA	NA	NA	12	1
ACCGTCGGACATCATT-2	1.4828146	3.2103434	4.003254	5.059064	1	NA	NA	NA	12	1
ACCGTCGGATAGTAAC-2	2.6083467	3.9788783	4.1502023	5.3033824	1	NA	NA	NA	12	1
ACCGTCGGATCTTAGA-2	2.1192868	3.5025394	3.3388975	4.314378	1	NA	NA	NA	12	1
ACCGTCGGCTATAATC-2	1.1422843	4.231323	3.1356745	5.2799335	1	NA	NA	NA	12	1
ACCGTCGGCTCGCCTG-2	1.7532232	4.0009475	2.6757505	3.8361447	1	NA	NA	NA	12	1
ACCGTCGGGGTGGCTA-2	1.2966084	4.340836	3.784781	5.2091503	1	NA	NA	NA	12	1
ACCGTCGGTCCACTTA-2	1.790664	3.6692276	3.5078707	5.5845933	1	NA	NA	NA	12	1
ACCGTTCAACTTCGAG-2	0.85581523	3.5608633	3.3749323	4.964807	1	NA	NA	NA	12	1
ACCGTTCACCGCTAGG-2	1.8074689	2.4471612	3.6839137	4.617002	1	NA	NA	NA	12	1
ACCGTTCAGTGCTTGC-2	1.1806238	2.9961026	4.013687	5.237988	1	NA	NA	NA	12	1
ACCGTTCATCATGCAC-2	2.0364845	2.93573	3.552434	4.42242	1	NA	NA	NA	12	1
ACCTAACAATCGCGTC-2	0.59901756	3.2159827	4.1259594	4.9434395	1	NA	NA	NA	12	1
ACCTAACACAATTATT-2	0.7593045	2.7948337	1.3802623	4.963143	1	NA	NA	NA	12	1
ACCTAACACCGAGTGT-2	1.010308	3.126177	3.6434371	3.5855093	1	NA	NA	NA	12	1
ACCTAACAGGCTCGTT-2	1.607493	1.4655548	1.4422402	4.9076934	1	NA	NA	NA	12	1
ACCTAACAGGTATAAG-2	3.568123	4.255205	3.9476502	4.9952602	1	NA	NA	NA	12	1
ACCTAACAGGTCATGT-2	1.4966928	2.8808587	2.4223218	5.021631	1	NA	NA	NA	12	1
ACCTACGCCGGTCTCA-2	1.4559381	3.0007722	2.5663106	5.4980097	1	NA	NA	NA	12	1
ACCTACGCGAGGATAC-2	1.9832525	2.120405	1.1386888	4.888264	1	NA	NA	NA	12	1
ACCTACGCGAGGTCAA-2	1.4354731	3.4719648	2.0033941	5.444757	1	NA	NA	NA	12	1
ACCTACGCGCATTATG-2	1.5433981	2.0016394	1.9267077	5.4982915	1	NA	NA	NA	12	1
ACCTACGCGGCTCGTT-2	2.1809623	2.257439	1.971941	5.394767	1	NA	NA	NA	12	1
ACCTACGCTTCTGTAA-2	1.5970374	2.8087466	1.8386474	4.9143662	1	NA	NA	NA	12	1
ACCTACGCTTGGCCGA-2	1.568013	4.051286	1.5682698	5.2686296	1	NA	NA	NA	12	1
ACCTATTGAACTGTGA-2	0.5891235	3.3331184	3.188671	5.2803025	1	NA	NA	NA	12	1
ACCTATTGCAGTGGAA-2	0.5745571	3.2462246	3.393878	4.9923754	1	NA	NA	NA	12	1
ACCTATTGGAGGAGCG-2	2.5323892	4.015825	4.1007423	5.31467	1	NA	NA	NA	12	1
ACCTATTGGGCGATGC-2	1.9642861	2.8967519	4.3034	4.884084	1	NA	NA	NA	12	1
ACCTATTGGTCTTCGC-2	0.55376923	4.311354	3.7920809	5.1422153	1	NA	NA	NA	12	1
ACCTATTGGTTCCTTA-2	2.183064	3.631786	3.297833	4.397332	1	NA	NA	NA	12	1
ACCTATTGTATCGGAC-2	1.7372755	2.4090023	2.2535572	5.162561	1	NA	NA	NA	12	1
ACCTATTGTGCGCTAA-2	1.1924225	1.0782858	0.9944965	5.48989	1	NA	NA	NA	12	1
ACCTATTGTTACCATA-2	2.188029	3.9914603	3.773392	4.9955106	1	NA	NA	NA	12	1
ACCTATTGTTATTACA-2	-0.21257283	2.8889227	2.8733544	5.597188	1	NA	NA	NA	12	1
ACCTCAGGAACTGGAG-2	1.0159413	1.5760963	1.539254	5.5433836	1	NA	NA	NA	12	1
ACCTCAGGACGCCGCT-2	3.3575058	3.3910196	3.6850643	5.7816954	1	NA	NA	NA	12	1
ACCTCAGGATAATTCC-2	1.8476609	2.1722019	3.5759284	4.305044	1	NA	NA	NA	12	1
ACCTCAGGCCGCACTT-2	2.1482832	2.6210754	1.1500438	4.6996393	1	NA	NA	NA	12	1
ACCTCAGGCCTAGGTC-2	2.0311577	3.8089437	4.6456842	4.8175488	1	NA	NA	NA	12	1
ACCTCAGGCGTTCAGC-2	1.4791414	1.5418677	1.7493529	4.560076	1	NA	NA	NA	12	1
ACCTCAGGGCGGCAAG-2	1.4492139	2.69458	1.9643648	5.3027678	1	NA	NA	NA	12	1
ACCTCAGGGTATCTTC-2	2.2579756	3.335867	2.6629856	5.0818577	1	NA	NA	NA	12	1
ACCTCAGGGTCTTCGC-2	3.1306474	4.282631	3.9779522	5.165945	1	NA	NA	NA	12	1
ACCTCAGGGTGGTAGA-2	1.4939502	4.030354	1.2475206	4.368538	1	NA	NA	NA	12	1
ACCTCAGGTCGCTTCC-2	1.4228095	2.5766218	1.007774	4.376709	1	NA	NA	NA	12	1
ACCTCAGGTTACATAG-2	1.3872342	1.7814586	1.2570974	4.9996223	1	NA	NA	NA	12	1
ACCTCAGGTTGGCCGA-2	1.9315825	3.323736	4.3107014	4.7342463	1	NA	NA	NA	12	1
ACCTGCAAAGATTGAG-2	1.2967921	3.0747855	2.0627534	5.646927	1	NA	NA	NA	12	1
ACCTGCAAATCATTGG-2	1.3779914	2.5232408	2.2667034	5.1520715	1	NA	NA	NA	12	1
ACCTGCAAATGACATA-2	0.95883447	1.0741076	2.3642907	5.542317	1	NA	NA	NA	12	1
ACCTGCAACATACGTT-2	3.4164488	3.7126236	3.7350364	5.0857835	1	NA	NA	NA	12	1
ACCTGCAACGCGGACA-2	1.3322263	3.2061827	2.4255095	6.1466208	1	NA	NA	NA	12	1
ACCTGCAAGAATCTCA-2	1.3808413	2.0892656	3.253251	5.4258084	1	NA	NA	NA	12	1
ACCTGCAAGTTGAGCC-2	2.461429	3.4319065	3.7570415	3.7989042	1	NA	NA	NA	12	1
ACCTGCAATGAATGAC-2	2.1075885	3.900911	3.5123127	5.280168	1	NA	NA	NA	12	1
ACGAACCTAAGTTCTC-2	0.85564756	2.346571	1.7930065	4.8127213	1	NA	NA	NA	12	1
ACGAACCTACTACATG-2	2.2667458	3.7467904	4.2101436	4.83699	1	NA	NA	NA	12	1
ACGAACCTAGTCATCC-2	1.3866445	3.9989448	3.8575966	5.126235	1	NA	NA	NA	12	1
ACGAACCTGTTCGACA-2	0.8097766	2.464532	2.450075	5.2735	1	NA	NA	NA	12	1
ACGAACCTTAGGAGAA-2	1.6851133	1.4984736	3.5071442	4.789561	1	NA	NA	NA	12	1
ACGAACCTTCCAACGG-2	0.3532246	2.4699328	0.8648411	4.649408	1	NA	NA	NA	12	1
ACGACTCAACACCAGA-2	1.8824846	3.2688587	3.0282166	3.5867915	1	NA	NA	NA	12	1
ACGACTCAAGATACTA-2	2.531124	3.4576576	3.0973186	5.0404744	1	NA	NA	NA	12	1
ACGACTCACAGTATGG-2	1.5877188	4.245516	2.6161382	5.131065	1	NA	NA	NA	12	1
ACGACTCACTACTCTC-2	2.1711004	2.403848	3.49195	4.2731395	1	NA	NA	NA	12	1
ACGACTCAGGACGATT-2	0.6376652	1.9264094	1.1121318	5.5660377	1	NA	NA	NA	12	1
ACGAGAGGCTCATGAA-2	1.915418	3.621214	3.5404038	5.285666	1	NA	NA	NA	12	1
ACGAGAGGGCGAGTTC-2	2.839066	3.7673206	4.078796	5.356176	1	NA	NA	NA	12	1
ACGAGGTAAGTGTCAA-2	2.0509443	4.1659408	4.3068266	4.9273744	1	NA	NA	NA	12	1
ACGAGGTACATGTCAC-2	1.4444754	2.606536	2.4035428	5.226793	1	NA	NA	NA	12	1
ACGAGGTAGCATGTAG-2	2.7225397	4.1610336	3.102412	5.118724	1	NA	NA	NA	12	1
ACGATGATAGATTGAG-2	1.6363721	3.9394357	3.3887	5.5254893	1	NA	NA	NA	12	1
ACGATGATCACCAATT-2	1.1580677	1.7718723	0.96228594	5.2896447	1	NA	NA	NA	12	1
ACGATGATCCATTGTC-2	2.739407	3.2338474	3.9663937	5.015022	1	NA	NA	NA	12	1
ACGATGATGCCTTGGT-2	2.5102448	3.668082	3.0188634	5.6595798	1	NA	NA	NA	12	1
ACGATGATTAATTGGC-2	0.95268285	3.4479976	3.996557	5.565056	1	NA	NA	NA	12	1
ACGATGATTCGTAAGC-2	2.5021553	3.6211812	4.1675096	5.4013114	1	NA	NA	NA	12	1
ACGCATGCAACTCGTA-2	1.5528889	2.5327644	2.1296852	5.0120387	1	NA	NA	NA	12	1
ACGCATGCACCTCAGG-2	0.91538006	3.8836694	3.063084	5.0874786	1	NA	NA	NA	12	1
ACGCATGCAGATTGAG-2	1.2539039	3.435583	4.3921604	5.2835603	1	NA	NA	NA	12	1
ACGCATGCAGGAATAC-2	0.9386897	3.1439605	2.9161038	6.0249395	1	NA	NA	NA	12	1
ACGCATGCCAAGTTAA-2	2.1254747	3.9338248	3.088296	5.3438063	1	NA	NA	NA	12	1
ACGCATGCCACGTAAG-2	1.3724109	1.7427969	1.9019574	4.8262153	1	NA	NA	NA	12	1
ACGCATGCTAATTGGC-2	2.4112747	2.6168125	2.4114656	5.6623454	1	NA	NA	NA	12	1
ACGCCGCTAATGGACG-2	2.5766253	3.6724238	4.1576514	5.106988	1	NA	NA	NA	12	1
ACGCCGCTACATCATT-2	1.1429026	2.352538	2.603513	5.440778	1	NA	NA	NA	12	1
ACGCCGCTACTTGCTC-2	1.5685549	3.2130136	3.957748	4.3424716	1	NA	NA	NA	12	1
ACGCCGCTATGGAGTT-2	1.0268303	3.4983735	3.4948025	5.336448	1	NA	NA	NA	12	1
ACGCCGCTCGATCGGA-2	2.2175016	2.4536912	0.39439917	4.5611095	1	NA	NA	NA	12	1
ACGCCGCTTCCGTCAA-2	2.0234828	3.7558515	3.8563108	5.0293746	1	NA	NA	NA	12	1
ACGCTCTGAAGCGTGG-2	1.559765	1.8170022	1.1265248	5.498155	1	NA	NA	NA	12	1
ACGCTCTGAGATTAGC-2	2.4851832	4.056764	3.0389955	4.152951	1	NA	NA	NA	12	1
ACGCTCTGAGTGTCAA-2	2.0239768	3.4577858	3.838667	4.87629	1	NA	NA	NA	12	1
ACGCTCTGATAACTGT-2	2.9060516	3.4352262	3.048859	4.987807	1	NA	NA	NA	12	1
ACGCTCTGCGGAAGAG-2	1.520785	1.7738895	4.4010606	4.7063336	1	NA	NA	NA	12	1
ACGCTCTGCGGCTTCT-2	2.3445318	3.3157558	4.0861516	3.763994	1	NA	NA	NA	12	1
ACGCTCTGCTCTCGCA-2	1.7022355	3.5105338	3.202457	4.570127	1	NA	NA	NA	12	1
ACGCTCTGCTTGAATG-2	1.6671463	2.3067484	2.7869322	4.9966965	1	NA	NA	NA	12	1
ACGCTCTGGAGGTCAA-2	1.5724397	2.9968333	3.6478167	4.9291263	1	NA	NA	NA	12	1
ACGCTCTGGTCACCAA-2	1.3270485	3.0583985	2.3126297	5.133409	1	NA	NA	NA	12	1
ACGCTCTGGTGCAGAA-2	1.1373045	3.156972	1.8641788	5.0621877	1	NA	NA	NA	12	1
ACGCTCTGTGGATCCA-2	2.6153328	3.5919287	3.5294993	4.9641924	1	NA	NA	NA	12	1
ACGGACGAAATTAAGG-2	1.9970281	3.1593444	2.808217	5.33762	1	NA	NA	NA	12	1
ACGGACGAATGCTTAG-2	1.9661081	1.5778111	3.205759	4.7520022	1	NA	NA	NA	12	1
ACGGACGACAGTCACG-2	1.1035981	3.3170526	2.9338953	5.723495	1	NA	NA	NA	12	1
ACGGACGACCTAGGTC-2	1.6973822	4.151458	4.193676	3.8827426	1	NA	NA	NA	12	1
ACGGACGAGTGAGCCG-2	1.5918901	4.0563407	3.4681115	5.1709266	1	NA	NA	NA	12	1
ACGGACGATGATAGAA-2	2.64881	4.7827754	2.4957635	5.1850243	1	NA	NA	NA	12	1
ACGGCTGTATCTTGTG-2	3.538644	3.3598464	3.5825522	4.022986	1	NA	NA	NA	12	1
ACGGCTGTATTGACTA-2	0.96807647	1.7770537	2.371757	5.830507	1	NA	NA	NA	12	1
ACGGCTGTCACGTCGT-2	1.8053466	2.3765018	2.0261614	5.536761	1	NA	NA	NA	12	1
ACGGCTGTCCGCTAGG-2	-0.7174786	2.1002579	2.0842395	5.9249463	1	NA	NA	NA	12	1
ACGGCTGTCGAGAGCA-2	1.7658573	2.7436974	3.3276	4.7339025	1	NA	NA	NA	12	1
ACGGCTGTCTAAGTGC-2	1.9448388	4.118846	3.1876118	4.314651	1	NA	NA	NA	12	1
ACGGCTGTCTCGCCTG-2	-0.17706493	2.4318526	3.5690978	5.373381	1	NA	NA	NA	12	1
ACGGCTGTGATGACGG-2	2.6009712	3.1215901	2.6253123	4.9628596	1	NA	NA	NA	12	1
ACGGCTGTGGCCAACC-2	3.0327764	4.131978	3.7791479	4.4208765	1	NA	NA	NA	12	1
ACGGCTGTGTTCCTTA-2	1.7717353	3.773425	3.8023715	4.126513	1	NA	NA	NA	12	1
ACGGCTGTTGCCACCT-2	1.2996484	1.6971076	0.9246341	5.9912877	1	NA	NA	NA	12	1
ACGGCTGTTTCTGTAA-2	2.3424504	4.0266047	4.3625283	5.1483483	1	NA	NA	NA	12	1
ACGGTTACAGAACTTA-2	2.2676136	3.875477	4.1209216	5.201253	1	NA	NA	NA	12	1
ACGGTTACATCAGCCA-2	1.2322358	3.7016685	2.4576664	5.52279	1	NA	NA	NA	12	1
ACGGTTACCAAGATTC-2	3.0083108	4.05269	3.5762985	5.496087	1	NA	NA	NA	12	1
ACGGTTACGAATTAAC-2	2.1359887	4.025331	3.3195343	5.1226845	1	NA	NA	NA	12	1
ACGGTTACGAGTCCGA-2	1.1451739	3.580851	3.5001194	5.4703298	1	NA	NA	NA	12	1
ACGGTTACGTCAGTGT-2	1.9133533	4.587913	3.7312143	4.9383907	1	NA	NA	NA	12	1
ACGGTTACTCTAGAGA-2	0.8319931	4.3059974	3.0099702	4.726959	1	NA	NA	NA	12	1
ACGTAGTCCAGGCGCC-2	2.0015273	0.98679334	2.919871	4.353691	1	NA	NA	NA	12	1
ACGTAGTCCCTGCGGA-2	1.1820426	1.7176329	2.955051	5.890417	1	NA	NA	NA	12	1
ACGTAGTCCGAACTCG-2	0.845154	3.1314042	2.787721	5.6548867	1	NA	NA	NA	12	1
ACGTAGTCGAACTCTT-2	1.4456568	1.7582186	2.1881123	5.3738623	1	NA	NA	NA	12	1
ACGTAGTCGACTCCTC-2	1.5938561	2.0048215	3.0982249	4.674783	1	NA	NA	NA	12	1
ACGTAGTCGTCAACTT-2	1.9054952	3.1818192	3.0449448	5.4739447	1	NA	NA	NA	12	1
ACGTCCTAAGCCGTCA-2	2.1022594	3.5018203	1.7688961	4.725391	1	NA	NA	NA	12	1
ACGTCCTACAGTGTTC-2	1.8286732	3.4376056	3.7152193	5.175299	1	NA	NA	NA	12	1
ACGTCCTACATTCATA-2	2.0826492	3.6599798	3.8058927	5.2160954	1	NA	NA	NA	12	1
ACGTCCTACTGTGCCA-2	1.4968594	2.2672265	1.6324131	5.642669	1	NA	NA	NA	12	1
ACGTCCTACTTAACCG-2	0.13496344	2.1754317	1.938323	5.1820426	1	NA	NA	NA	12	1
ACGTCCTAGAAGTATA-2	2.4961941	4.1780233	3.916567	5.2700377	1	NA	NA	NA	12	1
ACGTCCTAGCACGCTG-2	1.615438	3.3521214	1.704606	5.0171723	1	NA	NA	NA	12	1
ACGTCCTAGTGTACAC-2	1.7780526	3.8229141	3.8755205	4.689928	1	NA	NA	NA	12	1
ACGTCCTATCAGGACA-2	3.1342747	3.9924493	3.8468142	5.22754	1	NA	NA	NA	12	1
ACGTCCTATCGCCGTA-2	2.262184	3.820907	3.406094	4.454426	1	NA	NA	NA	12	1
ACGTTACCCGTGGAAG-2	2.0741062	2.1263518	1.820956	5.1387787	1	NA	NA	NA	12	1
ACGTTACCGATGACGG-2	0.6980096	2.7765377	2.0787547	4.6719103	1	NA	NA	NA	12	1
ACTACATGAACTGTGA-2	2.2565923	1.4485635	1.6607593	5.4988775	1	NA	NA	NA	12	1
ACTACATGATGCTACA-2	1.4891703	2.5074725	1.3516082	4.743663	1	NA	NA	NA	12	1
ACTACATGCACCATCG-2	1.71896	2.1500773	3.4387407	5.188433	1	NA	NA	NA	12	1
ACTACATGCGATCCTT-2	1.8801466	2.0578852	1.7690275	4.929339	1	NA	NA	NA	12	1
ACTACATGCTCGGCGA-2	1.1474711	3.380848	2.662114	4.9008603	1	NA	NA	NA	12	1
ACTACATGGACTCCTC-2	2.19188	2.9944167	3.0322902	5.7081885	1	NA	NA	NA	12	1
ACTACATGGGCCTTAA-2	1.6402333	4.2280354	4.5408406	5.1782866	1	NA	NA	NA	12	1
ACTACATGGTGTTGCC-2	1.892096	1.6890639	1.5924058	5.040973	1	NA	NA	NA	12	1
ACTACATGTTGGTGAT-2	1.1599045	1.9597547	1.6611295	5.2426534	1	NA	NA	NA	12	1
ACTATAGTCGTGAACC-2	1.6943272	4.001972	2.811028	4.934491	1	NA	NA	NA	12	1
ACTATAGTCTATTCAG-2	1.7584594	3.5378401	2.5392685	5.497769	1	NA	NA	NA	12	1
ACTATAGTGAACAATC-2	0.69389695	2.9177318	3.821021	5.2527375	1	NA	NA	NA	12	1
ACTATAGTGAGCCGTT-2	1.6883291	2.247462	0.82949746	4.776617	1	NA	NA	NA	12	1
ACTATAGTGTGGAATC-2	1.001323	3.2642422	2.9617822	4.977756	1	NA	NA	NA	12	1
ACTATAGTGTTCCTTA-2	2.9906154	4.538759	4.3050494	5.5969377	1	NA	NA	NA	12	1
ACTATAGTTGTAATAA-2	2.3045728	3.3017426	3.5681717	5.084919	1	NA	NA	NA	12	1
ACTATAGTTTAGGTTA-2	2.090525	3.7142487	3.6805513	4.8641963	1	NA	NA	NA	12	1
ACTATTCGAACTGGAG-2	1.6035256	3.7102957	3.359859	4.9395776	1	NA	NA	NA	12	1
ACTATTCGACGCCGCT-2	2.1255763	3.6915996	3.8689702	4.1395273	1	NA	NA	NA	12	1
ACTATTCGAGAACTTA-2	1.3185246	3.3153713	2.7037735	4.9284635	1	NA	NA	NA	12	1
ACTATTCGAGGACGTC-2	1.2395064	1.9320823	2.942829	5.603856	1	NA	NA	NA	12	1
ACTATTCGAGGTGTCC-2	1.5155278	3.1853924	3.9464076	4.8149	1	NA	NA	NA	12	1
ACTATTCGCAGAGATG-2	0.38153	3.284526	3.1182878	5.9562497	1	NA	NA	NA	12	1
ACTATTCGCCGGCCAC-2	2.5750349	4.0503607	3.2980425	3.6151786	1	NA	NA	NA	12	1
ACTATTCGTCGTTCGA-2	2.1773324	1.6853822	1.995125	3.9020562	1	NA	NA	NA	12	1
ACTCAGTTCAGCTATA-2	2.5200918	3.2666698	3.9322443	5.263145	1	NA	NA	NA	12	1
ACTCAGTTCCTACTGG-2	3.182424	3.6459026	4.0559497	5.226055	1	NA	NA	NA	12	1
ACTCAGTTGATGACGG-2	2.9836836	3.5373154	4.0751653	5.773618	1	NA	NA	NA	12	1
ACTCCTAACCAATCGC-2	-0.2782906	4.6259313	4.356549	5.1392584	1	NA	NA	NA	12	1
ACTCCTAACGCTCTTG-2	1.4751066	1.5683755	3.8475027	4.9447923	1	NA	NA	NA	12	1
ACTCCTAAGAACTCTT-2	2.7238984	3.0241055	3.709265	4.716395	1	NA	NA	NA	12	1
ACTCCTAAGAATTAAC-2	1.4677763	2.6575317	3.1713402	4.6813912	1	NA	NA	NA	12	1
ACTCCTAAGATTGTAC-2	1.8386399	3.4308321	3.1892393	4.714999	1	NA	NA	NA	12	1
ACTCCTAATCCGAGAC-2	1.7512902	3.3380244	3.5725346	5.1062555	1	NA	NA	NA	12	1
ACTCCTAATTGATTAA-2	0.92258465	4.3605494	2.9630046	4.0502872	1	NA	NA	NA	12	1
ACTCGACCAACAGAGC-2	1.3728572	3.8796835	1.6225446	5.4400373	1	NA	NA	NA	12	1
ACTCGACCAACTGGAG-2	1.9851964	2.9718854	3.7153385	5.428431	1	NA	NA	NA	12	1
ACTCGACCACAGATCG-2	2.282486	2.867608	3.8927248	5.635541	1	NA	NA	NA	12	1
ACTCGACCCTTAGCTT-2	1.9998285	2.8330376	2.4527144	4.6129723	1	NA	NA	NA	12	1
ACTCGACCGCTGGCGT-2	1.0140516	2.6961014	2.8770173	5.4036174	1	NA	NA	NA	12	1
ACTCGACCTATAGCAG-2	2.0611992	2.356379	1.7690815	4.8014393	1	NA	NA	NA	12	1
ACTCTCCTGATCCAAC-2	1.5868559	3.2763102	3.9905558	5.009822	1	NA	NA	NA	12	1
ACTCTCCTGTGATCTC-2	3.589709	4.20062	3.810872	5.725279	1	NA	NA	NA	12	1
ACTCTGACAAGGTGCA-2	2.612969	1.8096906	1.939832	4.1297355	1	NA	NA	NA	12	1
ACTCTGACAGCCGCAG-2	2.0145085	2.1521025	2.4614496	5.281282	1	NA	NA	NA	12	1
ACTCTGACATACACGC-2	2.0656178	4.2526283	3.09508	4.0302706	1	NA	NA	NA	12	1
ACTCTGACCATCTAGC-2	1.9857738	3.9417114	3.1302955	5.4825344	1	NA	NA	NA	12	1
ACTCTGACCATTCATA-2	1.3360829	4.267127	3.2932174	5.348304	1	NA	NA	NA	12	1
ACTCTGACCGCATTAG-2	1.529526	2.9500782	3.7106998	4.6998415	1	NA	NA	NA	12	1
ACTCTGACGAAGCCAG-2	1.5059973	1.872052	1.3517101	5.4633384	1	NA	NA	NA	12	1
ACTCTGACGAGTCGAC-2	2.090737	2.3618102	2.9063325	5.1990767	1	NA	NA	NA	12	1
ACTGAACTACGCCGCT-2	1.7142767	2.0741613	4.1506553	4.902343	1	NA	NA	NA	12	1
ACTGAACTATACGTAC-2	1.8721964	3.3298125	3.183532	4.681509	1	NA	NA	NA	12	1
ACTGAACTCAAGTGCG-2	1.8077303	3.4134595	0.518873	4.8821526	1	NA	NA	NA	12	1
ACTGAACTCCTATTAA-2	2.2101827	4.5130234	4.5424066	5.3165994	1	NA	NA	NA	12	1
ACTGAACTCCTCGAGT-2	1.6244055	2.5188606	4.1899962	3.344163	1	NA	NA	NA	12	1
ACTGAACTCGAGTTGC-2	0.80755585	2.10276	2.3142056	5.964112	1	NA	NA	NA	12	1
ACTGAACTCGCTGTGC-2	2.189833	3.4635139	3.9744437	4.6565027	1	NA	NA	NA	12	1
ACTGAACTTTACATAG-2	2.1142929	2.9676962	3.747009	5.2867723	1	NA	NA	NA	12	1
ACTGCAACACCGCATA-2	3.6323195	4.096019	4.4751043	5.2874317	1	NA	NA	NA	12	1
ACTGCAACATTCGCCG-2	0.015087847	2.8707564	4.360766	4.7727675	1	NA	NA	NA	12	1
ACTGCAACCAATTATT-2	1.8385888	1.7528468	3.1446884	4.079949	1	NA	NA	NA	12	1
ACTGCAACCTCGGCGA-2	0.83570486	3.8993902	4.2620115	5.0823283	1	NA	NA	NA	12	1
ACTGCAACGGCTCTAC-2	2.8784966	4.0927463	4.028113	4.828191	1	NA	NA	NA	12	1
ACTGCAACTTGGCCGA-2	1.7375027	3.1637206	4.004099	4.646652	1	NA	NA	NA	12	1
ACTGGTGGAACGCCAA-2	0.6279985	2.0878506	4.3716173	5.1246862	1	NA	NA	NA	12	1
ACTGGTGGAGGACCAA-2	1.5549691	2.3575127	1.4400542	5.3625517	1	NA	NA	NA	12	1
ACTGGTGGGACATCGA-2	1.1973933	3.0748923	2.7354548	5.0459146	1	NA	NA	NA	12	1
ACTGGTGGGATTCGCG-2	1.1194011	2.60433	3.793481	4.4675803	1	NA	NA	NA	12	1
ACTGGTGGGTGTTGCC-2	1.5277407	3.269077	3.0544653	5.6764665	1	NA	NA	NA	12	1
ACTGTGTGATAAGTTG-2	1.2813451	2.6073184	1.3902171	5.4908915	1	NA	NA	NA	12	1
ACTGTGTGATTGGATC-2	1.2631956	3.882683	1.7498642	3.4935412	1	NA	NA	NA	12	1
ACTGTGTGCCAACATC-2	2.3044305	3.504492	3.6926851	5.0058966	1	NA	NA	NA	12	1
ACTGTGTGCCTGCGGA-2	2.0230143	2.4859762	3.1269455	5.0035887	1	NA	NA	NA	12	1
ACTGTGTGCGCCGAGG-2	1.7946185	2.0753174	3.6254275	4.5455174	1	NA	NA	NA	12	1
ACTGTGTGCTACGCAA-2	1.5301559	2.633702	1.7833744	4.715017	1	NA	NA	NA	12	1
ACTGTGTGGTGATCTC-2	1.5825778	4.5199027	3.3106804	4.3334227	1	NA	NA	NA	12	1
ACTGTGTGTGGATCCA-2	1.3292837	2.8442774	3.6388874	4.9313703	1	NA	NA	NA	12	1
ACTGTGTGTTAGGTTA-2	1.4280757	3.1419582	3.294299	4.9942117	1	NA	NA	NA	12	1
ACTTCGAGAAGAGACA-2	1.7863489	3.1698139	2.0013094	5.544395	1	NA	NA	NA	12	1
ACTTCGAGAGTCATCC-2	1.145187	2.078292	2.221168	5.2468257	1	NA	NA	NA	12	1
ACTTCGAGATAGTTGA-2	1.6385853	3.0633016	3.7746377	5.078631	1	NA	NA	NA	12	1
ACTTCGAGCAACACTG-2	2.3434694	4.26317	2.5536842	5.8653746	1	NA	NA	NA	12	1
ACTTCGAGCAGTGGAA-2	-0.21874472	4.612424	3.268671	5.4303417	1	NA	NA	NA	12	1
ACTTCGAGCCTACACA-2	2.5477488	3.974043	3.8936162	5.1158834	1	NA	NA	NA	12	1
ACTTCGAGGTGTTATT-2	1.1990774	3.8304913	3.6686227	4.8982053	1	NA	NA	NA	12	1
ACTTCGAGTCAGCCGG-2	1.9631284	3.939107	3.5197172	4.325717	1	NA	NA	NA	12	1
ACTTCGAGTGAATGAC-2	0.72275	2.7557437	0.7773928	5.332027	1	NA	NA	NA	12	1
ACTTGCTCAGCATATC-2	0.98470473	2.126039	3.516619	4.387245	1	NA	NA	NA	12	1
ACTTGCTCAGTCATCC-2	0.4688297	2.1316702	2.3510158	5.866956	1	NA	NA	NA	12	1
ACTTGCTCATAATGTA-2	2.0365303	2.184518	4.5428586	4.703004	1	NA	NA	NA	12	1
ACTTGCTCCAGAGATG-2	2.845146	3.3753188	3.4099262	5.558987	1	NA	NA	NA	12	1
ACTTGCTCCATTACTC-2	2.2894835	4.5812855	4.00088	5.6445107	1	NA	NA	NA	12	1
ACTTGCTCCCTCGAGT-2	2.764151	3.1459548	3.8557522	4.572335	1	NA	NA	NA	12	1
ACTTGCTCGCTTCCAA-2	3.0638936	3.7674994	3.8293757	4.888805	1	NA	NA	NA	12	1
ACTTGCTCGGACGTGC-2	1.4710802	2.704667	2.087712	5.289517	1	NA	NA	NA	12	1
ACTTGTCAACGTAGTC-2	2.9594715	4.4449983	3.4316084	5.472622	1	NA	NA	NA	12	1
ACTTGTCAAGGCGAGC-2	1.5246259	3.6249647	2.8508651	5.0613365	1	NA	NA	NA	12	1
ACTTGTCACCAGTCTT-2	1.5509095	2.758882	2.824821	5.4559712	1	NA	NA	NA	12	1
ACTTGTCACCTGCGGA-2	2.482813	2.6321073	1.9124309	5.4904976	1	NA	NA	NA	12	1
ACTTGTCAGGTGGCTA-2	1.4412562	2.727286	2.5543857	5.500544	1	NA	NA	NA	12	1
ACTTGTCAGTATCTTC-2	1.3563862	3.1205852	4.0052485	5.562651	1	NA	NA	NA	12	1
ACTTGTCATGGCCAGA-2	1.9992691	2.1390433	2.452083	4.8849835	1	NA	NA	NA	12	1
AGAACTTAAACTGGAG-2	1.909994	3.1572926	3.9765222	5.363172	1	NA	NA	NA	12	1
AGAACTTAAAGCGTGG-2	2.0177276	2.1494274	3.7014318	4.887582	1	NA	NA	NA	12	1
AGAACTTAATGGAGTT-2	2.5665278	4.607728	2.7941284	5.022962	1	NA	NA	NA	12	1
AGAACTTACACTTGCC-2	1.1869555	3.2438927	2.4825814	5.365049	1	NA	NA	NA	12	1
AGAACTTACGAGAATT-2	1.6672097	2.4511335	2.4109993	5.5398526	1	NA	NA	NA	12	1
AGAACTTACGTGTAGT-2	0.77133197	1.5824986	1.0605807	6.105719	1	NA	NA	NA	12	1
AGAACTTAGCGCGTCA-2	1.5756078	1.4609804	0.97709966	5.6239505	1	NA	NA	NA	12	1
AGAACTTAGCGGTCGC-2	3.0960155	2.9384797	3.2197218	3.7724001	1	NA	NA	NA	12	1
AGAACTTAGCTGTTGA-2	1.2400348	1.8607767	2.4382281	6.078685	1	NA	NA	NA	12	1
AGAACTTAGTATCAAT-2	1.9717917	4.2773027	2.6681707	4.589411	1	NA	NA	NA	12	1
AGAACTTAGTGAGCCG-2	2.08269	3.6505454	2.1785784	4.7768974	1	NA	NA	NA	12	1
AGAACTTATGAGATAC-2	0.6000996	2.2890007	1.7453442	5.0841484	1	NA	NA	NA	12	1
AGAACTTATGCAAGCC-2	2.3217986	2.7745357	2.703467	5.075224	1	NA	NA	NA	12	1
AGAAGTCTGCTCGGAA-2	1.8631066	1.7037827	0.63506085	5.294251	1	NA	NA	NA	12	1
AGAATAATATACACGC-2	2.75756	3.7246876	3.9341068	6.0285215	1	NA	NA	NA	12	1
AGAATAATCGCTCTTG-2	2.8099477	3.722239	3.385343	6.2790914	1	NA	NA	NA	12	1
AGAATAATCTGCGACG-2	0.9460791	2.3050644	1.4001018	5.554798	1	NA	NA	NA	12	1
AGAATAATGACTAGGC-2	2.0354667	3.113127	3.5587108	5.9907413	1	NA	NA	NA	12	1
AGAATAATGGTGGCTA-2	1.2479419	2.7046556	3.1044683	4.475429	1	NA	NA	NA	12	1
AGAATAATTCTTCTTG-2	1.5664749	3.091999	2.4558296	5.28769	1	NA	NA	NA	12	1
AGAATAATTGTAATAA-2	2.508362	3.5703764	4.1485767	4.877621	1	NA	NA	NA	12	1
AGAATCCGAATCTGCG-2	1.7601346	1.8727455	3.0708518	5.3633676	1	NA	NA	NA	12	1
AGAATCCGATACGCTT-2	2.059914	3.3752391	4.0184884	5.500821	1	NA	NA	NA	12	1
AGAATCCGCACCAATT-2	1.321889	3.963517	3.3371503	4.9277453	1	NA	NA	NA	12	1
AGAATCCGCAGCAACC-2	1.4685353	2.8830857	4.044193	4.453402	1	NA	NA	NA	12	1
AGAATCCGCCTACACA-2	2.3575068	4.391318	3.8433716	5.4307876	1	NA	NA	NA	12	1
AGAATCCGTACCTCTC-2	1.2303355	1.3306756	3.6981306	5.3027353	1	NA	NA	NA	12	1
AGAATCCGTGAGATAC-2	1.6710141	3.9337425	3.6237433	5.2061877	1	NA	NA	NA	12	1
AGACAACTAGGCGAGC-2	1.6072581	2.9127865	4.030506	4.7553234	1	NA	NA	NA	12	1
AGACAACTGACAGCAC-2	1.7022113	3.7625759	4.573774	4.427239	1	NA	NA	NA	12	1
AGACAACTTTAGGTTA-2	2.5772312	3.0886397	1.8121294	5.5184646	1	NA	NA	NA	12	1
AGACAACTTTCACGAG-2	1.6642028	2.6555977	2.7548866	5.0193396	1	NA	NA	NA	12	1
AGACAGTGAGTTCGCC-2	1.8578402	4.297069	4.323394	5.072785	1	NA	NA	NA	12	1
AGACAGTGATCGCGTC-2	1.4620427	3.345878	1.9148492	5.485701	1	NA	NA	NA	12	1
AGACAGTGCCTGCGGA-2	3.1562908	3.7048864	3.5079143	5.2452173	1	NA	NA	NA	12	1
AGACAGTGGGACGTGC-2	1.8302213	3.969317	3.8264964	5.4153714	1	NA	NA	NA	12	1
AGACAGTGTATCTATG-2	0.8444424	2.1992598	2.385185	5.3161197	1	NA	NA	NA	12	1
AGACAGTGTGTCTGAG-2	0.792116	3.0313628	3.3308249	5.322079	1	NA	NA	NA	12	1
AGACCTGGAAGCCTCC-2	2.1276822	3.810045	3.4287424	4.722717	1	NA	NA	NA	12	1
AGACCTGGAGTAACTT-2	1.3027161	3.7480743	4.352724	5.6623464	1	NA	NA	NA	12	1
AGACCTGGCAGCTATA-2	2.2505689	4.252901	3.9536932	4.790169	1	NA	NA	NA	12	1
AGACCTGGCGCCTGCA-2	1.2525231	2.9751587	4.0510693	5.700608	1	NA	NA	NA	12	1
AGACCTGGGATATTCA-2	0.54231876	4.2736654	2.8407948	4.80417	1	NA	NA	NA	12	1
AGACCTGGGATTGTAC-2	1.1988822	3.377104	2.7115462	5.8433437	1	NA	NA	NA	12	1
AGACCTGGGGACCGAA-2	1.8551556	3.9122036	2.4217582	4.4365187	1	NA	NA	NA	12	1
AGACCTGGGGTCATGT-2	2.0382707	3.7127423	4.7112846	3.797075	1	NA	NA	NA	12	1
AGACCTGGGGTCCTAG-2	1.8153703	3.871954	3.8409023	5.275591	1	NA	NA	NA	12	1
AGACCTGGTAACCGCC-2	1.9803464	3.8779726	3.6203918	4.7130466	1	NA	NA	NA	12	1
AGACCTGGTACAACAA-2	2.6153584	4.0718913	2.8100379	5.665731	1	NA	NA	NA	12	1
AGACCTGGTATGAAGA-2	2.040053	2.9507585	4.1574507	4.81653	1	NA	NA	NA	12	1
AGACCTGGTCCAACGG-2	1.7132955	4.2365904	3.678606	5.146945	1	NA	NA	NA	12	1
AGACCTGGTCCAAGTT-2	1.3412031	3.0366716	2.7852168	5.2888994	1	NA	NA	NA	12	1
AGACCTGGTGCTATGA-2	1.5887226	4.546196	2.8812969	4.9767103	1	NA	NA	NA	12	1
AGACCTGGTTGACGCA-2	1.2287391	2.8899064	3.4321585	5.5021605	1	NA	NA	NA	12	1
AGACTGCCATTGGATC-2	1.8685272	4.1565843	3.6002855	5.7468314	1	NA	NA	NA	12	1
AGACTGCCGATGGAGC-2	0.06192955	-0.101441614	1.0304567	5.7945867	1	NA	NA	NA	12	1
AGACTGCCGCAGAAGG-2	0.7816405	2.006263	1.3396688	5.142706	1	NA	NA	NA	12	1
AGACTGCCGCTGTTGA-2	2.1472461	3.6825018	2.9265583	5.1615624	1	NA	NA	NA	12	1
AGACTGCCTACCTCTC-2	1.6731323	2.5194366	1.1003815	4.990565	1	NA	NA	NA	12	1
AGAGAGGTAAGGTGCA-2	1.8921705	2.1050215	3.1934092	4.6433744	1	NA	NA	NA	12	1
AGAGAGGTACATCATT-2	1.4185474	4.1411924	4.249859	4.626264	1	NA	NA	NA	12	1
AGAGAGGTCCTCTGTA-2	2.3116374	3.950059	3.0759518	5.078359	1	NA	NA	NA	12	1
AGAGAGGTGACCGCTA-2	1.1516476	3.2061927	3.2921991	4.2771826	1	NA	NA	NA	12	1
AGAGAGGTGCAGAAGG-2	1.7976081	2.8835394	4.2809296	5.3549013	1	NA	NA	NA	12	1
AGAGAGGTTCCACTTA-2	2.5800579	3.3490934	3.7600598	4.0299215	1	NA	NA	NA	12	1
AGAGCTCCAGGCGAGC-2	2.3599093	2.8881845	2.4378712	5.485321	1	NA	NA	NA	12	1
AGAGCTCCCGGTTCAA-2	1.1954145	2.1058733	2.1928189	5.310962	1	NA	NA	NA	12	1
AGAGCTCCGTAGGAAG-2	0.78335446	4.192652	2.6756995	4.404063	1	NA	NA	NA	12	1
AGAGCTCCTTGAGTGG-2	2.7632184	3.2299695	2.9476109	4.997774	1	NA	NA	NA	12	1
AGAGGCGCACATCTAC-2	1.892771	4.1009574	3.3988752	5.359404	1	NA	NA	NA	12	1
AGAGGCGCACCACCAG-2	2.0249264	3.065862	3.5988126	4.9326143	1	NA	NA	NA	12	1
AGAGGCGCCATTCATA-2	0.61490524	2.5972757	3.7341108	4.75849	1	NA	NA	NA	12	1
AGAGGCGCGCGAGTTC-2	1.6700481	3.7977364	3.8281295	4.303359	1	NA	NA	NA	12	1
AGAGGCGCTACCTCTC-2	1.3671594	4.5305433	4.6597257	5.3056116	1	NA	NA	NA	12	1
AGAGGCGCTTACTGAA-2	2.2927082	3.0959878	3.7999337	4.5687857	1	NA	NA	NA	12	1
AGAGGTAGACTCGACC-2	1.431188	2.99652	2.8184671	5.241309	1	NA	NA	NA	12	1
AGAGGTAGCAATTATT-2	1.9094101	4.3339067	4.748335	5.0040174	1	NA	NA	NA	12	1
AGAGGTAGCGTATTCC-2	2.9566054	4.501944	3.9416769	5.4861903	1	NA	NA	NA	12	1
AGAGGTAGGAGGTCAA-2	1.3010242	2.7842052	1.9952254	5.6323853	1	NA	NA	NA	12	1
AGATACTAAGACTGCC-2	1.7470454	4.8336453	4.068502	4.4372125	1	NA	NA	NA	12	1
AGATACTACCAACATC-2	1.3242186	2.1617892	2.46922	5.3650174	1	NA	NA	NA	12	1
AGATACTACCTACACA-2	1.4734731	1.9295725	1.3562826	4.9624963	1	NA	NA	NA	12	1
AGATACTACTAGGTAT-2	1.8808573	2.8722882	3.3807654	5.0739374	1	NA	NA	NA	12	1
AGATACTACTATAATC-2	1.1671796	3.2602763	3.8747253	5.735559	1	NA	NA	NA	12	1
AGATACTACTTAGCTT-2	3.5157237	4.5077953	3.9479442	5.132486	1	NA	NA	NA	12	1
AGATGACAAGATGACA-2	2.2858887	2.4142017	2.1523583	5.0896153	1	NA	NA	NA	12	1
AGATGACACAATGCTA-2	2.43246	2.9655297	2.1887689	5.018857	1	NA	NA	NA	12	1
AGATGACATTGTCAAG-2	3.0727732	4.4560533	4.560545	5.4222646	1	NA	NA	NA	12	1
AGATTAGCACGCATGC-2	2.963345	4.361749	4.271847	5.477163	1	NA	NA	NA	12	1
AGATTAGCATGACATA-2	1.4074148	2.4113736	1.1767801	5.357943	1	NA	NA	NA	12	1
AGATTAGCCACGTAAG-2	1.4658651	2.4839559	1.7390893	5.13384	1	NA	NA	NA	12	1
AGATTAGCGGTTGATC-2	1.5370139	2.1118996	1.6381422	5.4762564	1	NA	NA	NA	12	1
AGATTAGCTTAACAAC-2	1.8552749	2.9410083	2.393081	5.781304	1	NA	NA	NA	12	1
AGATTAGCTTGAGTGG-2	0.86320555	3.0156949	3.319817	5.3047705	1	NA	NA	NA	12	1
AGATTGAGCGATCCTT-2	1.8241673	2.7117937	2.8971093	5.220505	1	NA	NA	NA	12	1
AGATTGAGCGCTAATA-2	1.2086568	2.7800124	2.3965518	5.313646	1	NA	NA	NA	12	1
AGATTGAGGGCAGTTA-2	3.198511	4.1306973	4.596417	4.6734023	1	NA	NA	NA	12	1
AGCACTGCAGAATCCG-2	1.6020421	4.061298	3.8494592	5.0645413	1	NA	NA	NA	12	1
AGCACTGCGACACTGG-2	1.9059997	3.046068	2.6205885	4.940205	1	NA	NA	NA	12	1
AGCACTGCGAGGTCAA-2	1.8376479	3.6660457	3.464316	4.180301	1	NA	NA	NA	12	1
AGCACTGCGTATGGCA-2	2.0103638	3.1091552	4.047056	4.3562694	1	NA	NA	NA	12	1
AGCACTGCGTGGAATC-2	1.21155	1.9493909	1.9506885	4.3501253	1	NA	NA	NA	12	1
AGCACTGCTCCAACGG-2	1.5390632	3.0419152	2.4919212	4.619252	1	NA	NA	NA	12	1
AGCATATCACTACATG-2	1.8831329	2.4746945	4.1166406	4.9486136	1	NA	NA	NA	12	1
AGCATATCCACATTGC-2	2.1048765	4.1482296	3.6763833	4.7679067	1	NA	NA	NA	12	1
AGCATATCCCGCTAGG-2	2.765609	2.7805848	3.9529788	5.6679573	1	NA	NA	NA	12	1
AGCATATCCTAGCCGC-2	1.5261894	4.2334847	3.1755495	5.090343	1	NA	NA	NA	12	1
AGCATATCCTCTTCTA-2	1.4180378	3.6328442	3.0972407	4.980317	1	NA	NA	NA	12	1
AGCATATCGATATTCA-2	1.4619118	3.3005865	3.3906813	5.602434	1	NA	NA	NA	12	1
AGCATATCGCGGTCGC-2	1.1958851	2.5045824	-0.037055183	4.742199	1	NA	NA	NA	12	1
AGCATATCTACCTTGA-2	1.7786992	2.2153049	2.4105144	5.106326	1	NA	NA	NA	12	1
AGCATATCTACTTATA-2	1.8450263	3.3547597	3.6381705	5.0650034	1	NA	NA	NA	12	1
AGCATATCTTCGCCAC-2	1.231518	3.0925913	3.0970154	5.752819	1	NA	NA	NA	12	1
AGCCAAGAAAGCGTGG-2	1.7704786	1.6422933	2.9759274	5.4109774	1	NA	NA	NA	12	1
AGCCAAGAAATTAAGG-2	2.0967724	4.2259455	3.884439	5.0350804	1	NA	NA	NA	12	1
AGCCAAGAAGTAGGAC-2	1.9407927	3.1444938	4.0727305	4.206291	1	NA	NA	NA	12	1
AGCCAAGACCATTGTC-2	2.0659285	3.7896008	4.0430713	5.4527035	1	NA	NA	NA	12	1
AGCCAAGACGACTGTT-2	1.2682753	3.5470996	3.9402668	4.7643623	1	NA	NA	NA	12	1
AGCCAAGACGGCGCTA-2	1.9431367	2.502082	1.2590611	4.664655	1	NA	NA	NA	12	1
AGCCAAGACGGTTCAA-2	2.454479	3.4070456	3.7660654	5.417409	1	NA	NA	NA	12	1
AGCCAAGAGAATTCCG-2	1.8112501	3.021898	3.5447555	4.9461246	1	NA	NA	NA	12	1
AGCCAAGAGAGAAGGT-2	1.5190496	2.5270216	2.2864716	6.000142	1	NA	NA	NA	12	1
AGCCAAGAGATGTGGT-2	1.2675338	2.0419319	1.509598	5.1528153	1	NA	NA	NA	12	1
AGCCGCAGACCTAACA-2	1.8179493	2.4271028	2.254282	5.5742335	1	NA	NA	NA	12	1
AGCCGCAGCACTCGGT-2	1.5668148	4.1240954	3.3988056	5.0362687	1	NA	NA	NA	12	1
AGCCGCAGCAGTGGAA-2	0.596164	2.9666457	4.014703	5.0094867	1	NA	NA	NA	12	1
AGCCGCAGCATGGCTG-2	1.7032039	2.8522558	2.070089	5.4812903	1	NA	NA	NA	12	1
AGCCGCAGCGAAGAAC-2	1.8062967	2.0080419	3.229499	5.3881097	1	NA	NA	NA	12	1
AGCCGCAGCGCTGTGC-2	1.1199346	3.3405755	3.9269965	5.6337857	1	NA	NA	NA	12	1
AGCCGCAGGTGGAATC-2	2.1271	3.5497186	3.2415106	4.8119755	1	NA	NA	NA	12	1
AGCCGCAGTGGATCCA-2	1.769513	3.8821988	3.1904938	4.136017	1	NA	NA	NA	12	1
AGCCGTCAACCACCAG-2	1.0891801	3.5275042	4.2739525	3.3270018	1	NA	NA	NA	12	1
AGCCGTCAATCCGGTA-2	1.4090189	2.4048855	1.6547111	5.6178823	1	NA	NA	NA	12	1
AGCCGTCAATGGCACT-2	2.823412	3.7961717	3.927245	5.341974	1	NA	NA	NA	12	1
AGCCGTCAATTCAGGA-2	1.5479854	3.186839	3.844231	5.0889606	1	NA	NA	NA	12	1
AGCCGTCAGCAGAGTT-2	1.8013756	3.2610629	3.8911154	4.786606	1	NA	NA	NA	12	1
AGCCGTCATATAGATT-2	1.6040677	3.70881	3.5893633	5.0295296	1	NA	NA	NA	12	1
AGCCGTCATGTTAACA-2	1.1359206	2.1866806	2.0642002	5.1417527	1	NA	NA	NA	12	1
AGCCTACGCAGTTGTG-2	1.7146429	3.1406853	2.5215359	5.3756356	1	NA	NA	NA	12	1
AGCCTACGCCACATGG-2	0.98074	2.8475087	0.4069726	4.975787	1	NA	NA	NA	12	1
AGCCTACGGAATTAAC-2	-0.8058588	4.2708225	2.9753263	5.7910533	1	NA	NA	NA	12	1
AGCCTACGGTAGAGGA-2	1.1498172	3.0100238	1.9212843	5.764283	1	NA	NA	NA	12	1
AGCGAATGATCAGCCA-2	-0.22305505	2.135314	1.8146697	4.8593836	1	NA	NA	NA	12	1
AGCGAATGCGTGCTTA-2	2.3381257	2.435377	0.497467	4.8781767	1	NA	NA	NA	12	1
AGCGAATGCTCAGTCG-2	3.0101295	3.587002	4.6038895	5.56314	1	NA	NA	NA	12	1
AGCGAATGGATGGAGC-2	1.6747097	2.4135923	3.7404976	5.1375356	1	NA	NA	NA	12	1
AGCGAATGGCGACAGA-2	1.7160293	3.0376682	3.3357267	4.9948244	1	NA	NA	NA	12	1
AGCGAATGGTTAGATG-2	1.6682364	2.3764856	1.5361644	5.0314407	1	NA	NA	NA	12	1
AGCGATATAAGCTCGA-2	1.4158399	2.3441947	4.1207914	4.9341097	1	NA	NA	NA	12	1
AGCGATATCGTGGAAG-2	1.2073196	2.9792502	3.775443	5.6798973	1	NA	NA	NA	12	1
AGCGATATCTCTCATT-2	1.0749772	1.021597	1.0973622	4.94714	1	NA	NA	NA	12	1
AGCGATATGCAGAGTT-2	2.469155	3.6714013	3.1333096	4.8836246	1	NA	NA	NA	12	1
AGCGATATGTGATCTC-2	1.1241223	2.4961395	2.399868	5.8323054	1	NA	NA	NA	12	1
AGCGATATTAATGTCC-2	1.8721434	4.003457	3.8171828	4.317615	1	NA	NA	NA	12	1
AGCGATATTCGTTCGA-2	1.9851223	2.2966337	3.7468896	4.835251	1	NA	NA	NA	12	1
AGCGGAACACAGGAGT-2	0.97462183	2.6287346	2.0639577	4.8157096	1	NA	NA	NA	12	1
AGCGGAACCATCTAGC-2	2.5266194	2.8121827	4.018604	3.8687205	1	NA	NA	NA	12	1
AGCGGAACCGACGGCG-2	1.6506153	2.0635486	2.7856212	4.1851463	1	NA	NA	NA	12	1
AGCGGAACGTAACACA-2	2.5618126	4.1721396	4.0466723	5.389747	1	NA	NA	NA	12	1
AGCGGAACGTAGAGGA-2	1.5776378	1.9850571	2.1182246	5.1383457	1	NA	NA	NA	12	1
AGCGTGTAAACGTACC-2	2.38823	4.8322396	4.2987294	5.3083725	1	NA	NA	NA	12	1
AGCGTGTAACCACCAG-2	1.7995192	3.1753066	3.1113896	4.0904737	1	NA	NA	NA	12	1
AGCGTGTACCGGCCAC-2	3.7627087	4.0725346	3.9255743	5.700753	1	NA	NA	NA	12	1
AGCGTGTAGCTGTACC-2	3.293328	4.0674286	4.540374	5.5135927	1	NA	NA	NA	12	1
AGCGTGTAGTATCTTC-2	1.1475453	1.894284	1.6469584	5.7979374	1	NA	NA	NA	12	1
AGCTGGTCGACATCGA-2	3.3198154	3.338467	3.469275	5.170234	1	NA	NA	NA	12	1
AGCTGGTCGATGACGG-2	1.8658329	2.6318834	2.4751892	5.235891	1	NA	NA	NA	12	1
AGCTGGTCGTTCCTTA-2	2.6401284	3.272625	1.631644	3.3956208	1	NA	NA	NA	12	1
AGCTGGTCTCAAGAAG-2	1.623068	3.702125	2.9114513	5.2972784	1	NA	NA	NA	12	1
AGCTTCATCCGACGAA-2	1.8982996	3.611189	4.0163994	4.8994985	1	NA	NA	NA	12	1
AGCTTCATCGAGTTGC-2	1.7540474	2.811453	3.8068402	5.2182045	1	NA	NA	NA	12	1
AGCTTCATGTTCGGTT-2	1.2412452	3.2750528	3.1774967	4.7009983	1	NA	NA	NA	12	1
AGCTTCATTATAGGCA-2	1.0609453	1.8630983	2.4838598	5.1843143	1	NA	NA	NA	12	1
AGGAATACAGAGGTAG-2	3.1670327	4.38188	4.3524766	5.5325108	1	NA	NA	NA	12	1
AGGAATACAGCGTGTA-2	2.7992146	3.5651495	4.023553	5.344778	1	NA	NA	NA	12	1
AGGAATACTGACCTTC-2	2.8693564	4.22263	3.648916	5.8366117	1	NA	NA	NA	12	1
AGGAATACTTCGGAGG-2	1.7830486	3.891207	3.895418	3.8357222	1	NA	NA	NA	12	1
AGGACCAAAGACTGCC-2	1.7078443	2.5855126	3.447179	4.753247	1	NA	NA	NA	12	1
AGGACCAAATCTACCG-2	0.5782482	1.8607899	2.3150387	5.444036	1	NA	NA	NA	12	1
AGGACCAACACTTGCC-2	1.3814707	3.6985836	3.7552948	4.750613	1	NA	NA	NA	12	1
AGGACCAACATTGCGT-2	1.755785	2.4397826	3.8818598	4.787225	1	NA	NA	NA	12	1
AGGACCAAGCGAGCAA-2	2.1482615	2.207379	1.7284136	4.9338913	1	NA	NA	NA	12	1
AGGACCAAGTATGGCA-2	1.8361275	3.0503092	3.0644767	5.239494	1	NA	NA	NA	12	1
AGGACCAATCCAAGTT-2	3.4403744	4.095708	3.8938677	5.069846	1	NA	NA	NA	12	1
AGGACCAATCGTAAGC-2	0.9733686	3.6059833	4.5369816	5.0814304	1	NA	NA	NA	12	1
AGGACGTCACCTATTG-2	2.4000025	3.2975416	3.284418	4.5635104	1	NA	NA	NA	12	1
AGGACGTCAGACAGTG-2	1.720105	2.2538717	2.4568703	4.7115474	1	NA	NA	NA	12	1
AGGACGTCCCGTGGCC-2	3.2899537	4.07403	3.9883435	5.4549685	1	NA	NA	NA	12	1
AGGACGTCGGCCACTG-2	1.1940005	4.5992637	4.057114	5.055681	1	NA	NA	NA	12	1
AGGACGTCGGTAATTG-2	1.4710039	3.7352717	3.770121	5.4569216	1	NA	NA	NA	12	1
AGGACGTCTTGAGTGG-2	2.1045592	3.687756	3.3675482	4.481117	1	NA	NA	NA	12	1
AGGATCGTACGACTCA-2	1.6276373	3.5349772	3.452718	5.2675347	1	NA	NA	NA	12	1
AGGATCGTCAACCTGC-2	1.9177004	4.173726	3.7755766	3.8796885	1	NA	NA	NA	12	1
AGGATCGTCAATCCAC-2	1.3570824	2.603825	1.7085336	5.2693434	1	NA	NA	NA	12	1
AGGATCGTCAGCAACC-2	1.6699258	4.707426	3.363402	4.8982973	1	NA	NA	NA	12	1
AGGATCGTGACAAGTG-2	1.273123	2.103881	1.8191642	5.328306	1	NA	NA	NA	12	1
AGGATCGTGAGCGGCC-2	1.3409396	2.633884	3.1377554	4.6427402	1	NA	NA	NA	12	1
AGGATCGTTAAGGAAC-2	1.6143965	2.6683736	2.774073	5.384368	1	NA	NA	NA	12	1
AGGATCGTTTGAAGGC-2	2.2318583	3.2611468	3.6745572	4.848951	1	NA	NA	NA	12	1
AGGCAGATCAAGTGCG-2	-0.19986841	2.2424934	2.1058269	5.509909	1	NA	NA	NA	12	1
AGGCAGATCTTCAGAC-2	0.8313648	3.696167	3.7830777	4.795376	1	NA	NA	NA	12	1
AGGCAGATGAGCCGTT-2	1.1753376	1.9600083	1.7328846	5.6288958	1	NA	NA	NA	12	1
AGGCAGATGAGGAGCG-2	3.2503002	3.8159697	4.4320407	5.1678815	1	NA	NA	NA	12	1
AGGCAGATGATGTGGT-2	1.7890421	2.2078485	2.6604998	4.6435223	1	NA	NA	NA	12	1
AGGCAGATGATTGCCA-2	0.7470029	4.450302	3.583187	5.5777364	1	NA	NA	NA	12	1
AGGCAGATGTAGCGAC-2	1.8681257	4.2316074	2.5586712	4.7101684	1	NA	NA	NA	12	1
AGGCAGATGTATCAAT-2	-0.30822113	2.4545398	2.3019328	5.4563556	1	NA	NA	NA	12	1
AGGCAGATTAATCAGA-2	3.113814	3.7091587	4.437612	5.1214733	1	NA	NA	NA	12	1
AGGCAGATTAATGTCC-2	2.7960691	4.372236	3.670991	5.2680016	1	NA	NA	NA	12	1
AGGCAGATTATCGGAC-2	2.4507382	3.713642	3.4431913	5.2145863	1	NA	NA	NA	12	1
AGGCCATGACCTAACA-2	2.025408	3.5288458	2.8922713	4.941624	1	NA	NA	NA	12	1
AGGCCATGGAGGTCAA-2	2.22473	3.125566	3.6649644	4.9833164	1	NA	NA	NA	12	1
AGGCCATGGGCGCGGA-2	1.9146448	2.7979538	2.0616293	4.8876934	1	NA	NA	NA	12	1
AGGCCATGGTAACACA-2	1.9645548	2.0840003	3.0772266	4.940505	1	NA	NA	NA	12	1
AGGCGAGCAGGCGAGC-2	2.7568512	4.4528394	4.124031	5.4937134	1	NA	NA	NA	12	1
AGGCGAGCCCGCACTT-2	-0.30361143	4.0479884	2.5093286	4.19567	1	NA	NA	NA	12	1
AGGCGAGCGTAGGAAG-2	0.8574262	2.9557128	2.3200848	4.7455173	1	NA	NA	NA	12	1
AGGCTCACAGGCGAGC-2	0.31407782	2.4809937	3.8079576	4.546247	1	NA	NA	NA	12	1
AGGCTCACCCGCCTGA-2	3.1974747	3.5113263	3.4409525	5.5289493	1	NA	NA	NA	12	1
AGGCTCACCTAGCCGC-2	2.6993248	4.08515	3.545924	5.351994	1	NA	NA	NA	12	1
AGGCTCACGAAGTATA-2	2.8122704	4.1775413	3.7920356	5.470505	1	NA	NA	NA	12	1
AGGCTCACGATCCAAC-2	0.9527863	1.0647689	2.9859436	5.3955398	1	NA	NA	NA	12	1
AGGTACGGCAACCTGC-2	1.162018	2.5677953	3.1028926	5.6984754	1	NA	NA	NA	12	1
AGGTACGGCTAGGTAT-2	1.0368239	2.2139575	1.954162	5.6848435	1	NA	NA	NA	12	1
AGGTACGGGGCAGTTA-2	1.5229378	3.7060716	3.2359667	5.1299973	1	NA	NA	NA	12	1
AGGTACGGTGGCAACG-2	1.743593	3.352097	2.8965144	4.251817	1	NA	NA	NA	12	1
AGGTCAGTAAGTACAA-2	2.4929268	3.8512936	3.4613533	5.0634513	1	NA	NA	NA	12	1
AGGTCAGTCAATTATT-2	2.2726107	4.2006383	3.8490314	5.057137	1	NA	NA	NA	12	1
AGGTCAGTCGGACACC-2	2.185184	2.9623995	1.5725344	5.3756175	1	NA	NA	NA	12	1
AGGTCAGTCGTTCAGC-2	2.1494434	1.6176842	2.4869819	5.392849	1	NA	NA	NA	12	1
AGGTCAGTGGACGTGC-2	2.9962156	4.0863276	3.9503329	5.179971	1	NA	NA	NA	12	1
AGGTCAGTGTTCTCAA-2	1.8569127	2.9211473	3.0518074	4.379086	1	NA	NA	NA	12	1
AGGTCAGTTTAACAAC-2	2.293877	4.232452	4.114368	5.892613	1	NA	NA	NA	12	1
AGGTGTCCAACTGTGA-2	1.9639634	1.6633445	1.5922298	5.383702	1	NA	NA	NA	12	1
AGGTGTCCACCACGGA-2	1.6141263	3.5549855	3.141304	5.34046	1	NA	NA	NA	12	1
AGGTGTCCAGCCGCAG-2	3.123973	3.6184468	4.121727	5.1390476	1	NA	NA	NA	12	1
AGGTGTCCCTCGCCTG-2	2.18446	4.327895	3.4252024	5.151308	1	NA	NA	NA	12	1
AGGTGTCCCTTCGTCC-2	2.168304	2.022753	4.0375366	4.8093867	1	NA	NA	NA	12	1
AGGTGTCCTAGCGGTG-2	1.6742818	3.7041845	4.3938994	5.271972	1	NA	NA	NA	12	1
AGGTGTCCTCCTCGCC-2	3.1610813	4.1431503	3.9269059	5.388292	1	NA	NA	NA	12	1
AGGTTATACTGCACGG-2	0.067712896	3.039325	2.333804	5.1891003	1	NA	NA	NA	12	1
AGGTTATAGGTCAATA-2	1.6766865	2.0163999	2.3348677	4.4515495	1	NA	NA	NA	12	1
AGGTTATAGTACATCC-2	0.8835182	2.4460042	1.9370859	5.4085975	1	NA	NA	NA	12	1
AGGTTATAGTTAGATG-2	1.2658498	4.2584867	1.7225989	5.114642	1	NA	NA	NA	12	1
AGGTTATATGGAGCTG-2	2.0935762	2.7350082	4.014094	5.11089	1	NA	NA	NA	12	1
AGGTTGCTAGTAGATA-2	1.735684	3.168038	3.9907243	4.94518	1	NA	NA	NA	12	1
AGGTTGCTCTACGCAA-2	2.2466526	4.0532227	4.3384976	5.261832	1	NA	NA	NA	12	1
AGGTTGCTGGTATAAG-2	3.180184	4.238782	4.306901	5.7276835	1	NA	NA	NA	12	1
AGGTTGCTGTAGCCTA-2	1.8124906	3.4555032	4.161057	4.545589	1	NA	NA	NA	12	1
AGGTTGCTTCTGCTCA-2	0.6229817	3.8537068	3.9104717	5.1684732	1	NA	NA	NA	12	1
AGGTTGCTTTACATAG-2	3.4772043	4.1294465	3.518377	5.0028343	1	NA	NA	NA	12	1
AGTAACTTAAGCTCGA-2	1.4199233	2.6743512	1.9443803	5.188425	1	NA	NA	NA	12	1
AGTAACTTACCTGCAA-2	1.9528852	3.4223237	2.8308346	5.0692844	1	NA	NA	NA	12	1
AGTAACTTATTCGCCG-2	1.2959545	3.4639626	3.8256197	4.450075	1	NA	NA	NA	12	1
AGTAACTTTCGCTTCC-2	1.1195389	3.9945889	3.7066808	4.3967547	1	NA	NA	NA	12	1
AGTACTATACGCTCTG-2	2.3524384	2.6172202	3.746998	4.8498263	1	NA	NA	NA	12	1
AGTACTATAGATACTA-2	1.8674986	2.6307118	3.093876	3.4262	1	NA	NA	NA	12	1
AGTACTATCCTGCGGA-2	0.8269332	2.939957	3.605766	4.941028	1	NA	NA	NA	12	1
AGTACTATGACTAGGC-2	1.9805753	2.8708522	3.0820923	4.795318	1	NA	NA	NA	12	1
AGTACTATGAGGAGCG-2	0.6013375	2.752806	2.3785796	5.6845903	1	NA	NA	NA	12	1
AGTACTATGATCGTGA-2	1.2971898	2.9783742	2.3804514	5.281926	1	NA	NA	NA	12	1
AGTAGATACCGACCTG-2	2.8385606	3.4701507	4.3109097	5.771895	1	NA	NA	NA	12	1
AGTAGATACGTTCAGC-2	0.076454066	3.2256176	3.6227944	4.8401723	1	NA	NA	NA	12	1
AGTAGATACTCTTCTA-2	1.8099873	2.300674	4.0060496	5.206705	1	NA	NA	NA	12	1
AGTAGATAGGTCCTAG-2	1.181105	2.1994622	1.3759786	5.608651	1	NA	NA	NA	12	1
AGTAGATAGTAACACA-2	2.100519	3.615535	4.3408484	4.3599143	1	NA	NA	NA	12	1
AGTAGGACACAGGCTA-2	1.9195628	3.3724456	2.2896607	5.389886	1	NA	NA	NA	12	1
AGTAGGACACCTATTG-2	1.3399763	3.5300763	2.971022	4.9917927	1	NA	NA	NA	12	1
AGTAGGACACGGACGA-2	3.0964496	4.185171	4.297015	5.5365143	1	NA	NA	NA	12	1
AGTAGGACATGATAGC-2	2.155537	2.5672271	3.1199086	4.411622	1	NA	NA	NA	12	1
AGTAGGACCATATGGA-2	2.6382432	4.0995116	4.1526566	5.3146706	1	NA	NA	NA	12	1
AGTAGGACCGCGACAC-2	2.8981817	3.9170532	4.3528547	5.0049334	1	NA	NA	NA	12	1
AGTAGGACGGATACGC-2	1.6353486	1.5271233	2.5314224	5.2109065	1	NA	NA	NA	12	1
AGTAGGACGTTACGTC-2	1.7830061	4.2871294	1.636795	4.757156	1	NA	NA	NA	12	1
AGTATGCAACCTCAGG-2	1.3430401	3.8439453	3.2819571	5.543644	1	NA	NA	NA	12	1
AGTATGCAATTACGAA-2	1.8751113	3.410632	3.8649788	4.3363605	1	NA	NA	NA	12	1
AGTATGCACTCGCCTG-2	1.9129467	4.116481	3.7322237	5.151506	1	NA	NA	NA	12	1
AGTATGCACTTAGGAG-2	1.4609071	2.3141549	3.4058905	4.971093	1	NA	NA	NA	12	1
AGTATGCAGAACTGCA-2	1.862325	2.4652705	2.6040614	5.7002754	1	NA	NA	NA	12	1
AGTATGCATCAACTCC-2	0.5558986	3.908489	3.8327048	3.4894452	1	NA	NA	NA	12	1
AGTATGCATGCTATGA-2	0.16378176	2.9038382	0.71216893	5.1132746	1	NA	NA	NA	12	1
AGTCATCCAACAACTC-2	3.1772964	3.765778	3.4686263	5.282826	1	NA	NA	NA	12	1
AGTCATCCACCGTCGG-2	3.894196	4.2067614	4.4121685	5.1779776	1	NA	NA	NA	12	1
AGTCATCCATCTTAGA-2	2.9794025	4.3154325	3.7550256	4.9140368	1	NA	NA	NA	12	1
AGTCATCCCACGGTCC-2	1.3081331	2.7020147	2.3592625	5.1724563	1	NA	NA	NA	12	1
AGTCATCCGAGCACGC-2	1.4220085	2.585049	3.04787	4.0597744	1	NA	NA	NA	12	1
AGTCATCCGCATGAGA-2	1.3593057	3.7793112	4.028143	5.171923	1	NA	NA	NA	12	1
AGTCATCCTACTTATA-2	0.5830959	4.509829	2.7812772	5.6041746	1	NA	NA	NA	12	1
AGTCCGTAATAGTAAC-2	2.2585623	3.1486173	3.7548053	4.788358	1	NA	NA	NA	12	1
AGTCCGTACAGGCGCC-2	1.6949244	2.7426503	3.714159	5.3375373	1	NA	NA	NA	12	1
AGTCCGTACCAGTAGA-2	1.3344307	2.8661613	3.7126346	4.121058	1	NA	NA	NA	12	1
AGTCCGTACGATCGGA-2	1.4014156	1.2307796	2.265561	5.196124	1	NA	NA	NA	12	1
AGTCCGTACTCAACGC-2	1.2946824	2.9491625	2.0935726	5.3051777	1	NA	NA	NA	12	1
AGTCCGTAGACACTGG-2	1.1525388	2.2916992	4.331649	5.239247	1	NA	NA	NA	12	1
AGTCCGTAGATACCTG-2	3.2165463	3.9757304	4.2622733	5.062133	1	NA	NA	NA	12	1
AGTCCGTATAACAGTT-2	1.5824425	4.0332513	4.1871085	4.8438077	1	NA	NA	NA	12	1
AGTCCGTATCGCTTCC-2	-0.32662624	3.6957932	4.1212063	5.117033	1	NA	NA	NA	12	1
AGTCCGTATCGTTCGA-2	1.7411892	2.3388665	2.3701248	4.0077744	1	NA	NA	NA	12	1
AGTCTTGAAAGTACAA-2	1.1110649	3.5659103	3.3709714	5.9430184	1	NA	NA	NA	12	1
AGTCTTGACTATAGCG-2	1.3541439	2.3122702	4.028012	5.114076	1	NA	NA	NA	12	1
AGTCTTGAGCCTGGTA-2	1.0789777	4.024587	2.693566	5.355715	1	NA	NA	NA	12	1
AGTCTTGAGCGAGCAA-2	1.2441273	2.618713	1.5401993	5.2671795	1	NA	NA	NA	12	1
AGTCTTGAGTAGAGGA-2	1.9300848	0.87945884	3.8639386	5.07509	1	NA	NA	NA	12	1
AGTCTTGATGCGTAGA-2	1.795979	2.2862265	3.1986876	5.753669	1	NA	NA	NA	12	1
AGTGACCGACATCTAC-2	1.6082191	4.4360776	4.298058	5.1603055	1	NA	NA	NA	12	1
AGTGACCGAGACCTGG-2	1.9350758	2.9055972	3.6524012	5.015807	1	NA	NA	NA	12	1
AGTGACCGAGGACCAA-2	1.9389961	2.7008972	3.6670403	4.8181925	1	NA	NA	NA	12	1
AGTGACCGCACGTCGT-2	1.9227945	2.5983858	2.1440582	5.1266146	1	NA	NA	NA	12	1
AGTGACCGCGACTGTT-2	1.6077026	2.7955897	3.4014719	4.9265566	1	NA	NA	NA	12	1
AGTGACCGGAGCACGC-2	0.66615653	3.624627	2.7170656	5.467033	1	NA	NA	NA	12	1
AGTGACCGGATGACGG-2	0.14624572	1.6329672	2.1288555	5.31379	1	NA	NA	NA	12	1
AGTGACCGGCACCTCG-2	1.7460418	2.664684	3.5266058	4.9660106	1	NA	NA	NA	12	1
AGTGACCGGCAGAAGG-2	1.189353	2.8566298	2.288092	4.770066	1	NA	NA	NA	12	1
AGTGACCGGCTTATGG-2	2.3293512	4.433641	2.91537	5.042353	1	NA	NA	NA	12	1
AGTGACCGGGAACAGC-2	2.4449277	3.3040743	1.8057413	4.256254	1	NA	NA	NA	12	1
AGTGACCGTTAACGTT-2	1.8485713	1.5002381	1.0246727	4.94804	1	NA	NA	NA	12	1
AGTGACCGTTACTGAA-2	1.9348695	3.8029838	2.552609	5.2094383	1	NA	NA	NA	12	1
AGTGACCGTTCTACGT-2	1.072868	2.5091383	1.9372638	5.100464	1	NA	NA	NA	12	1
AGTGAGTCAGATACTA-2	1.7994642	3.3821442	3.991047	4.7439218	1	NA	NA	NA	12	1
AGTGAGTCGAGCCACA-2	0.7636773	3.1294715	2.1380813	5.411536	1	NA	NA	NA	12	1
AGTGAGTCGTTCGGTT-2	-0.19570473	3.7570262	4.0829706	5.163219	1	NA	NA	NA	12	1
AGTGCAGGCATCTAGC-2	1.5765877	1.1375089	2.982984	5.520165	1	NA	NA	NA	12	1
AGTGCAGGCTCCAACA-2	2.6551332	3.4803646	4.0461307	4.6424265	1	NA	NA	NA	12	1
AGTGCAGGGTCCATGA-2	1.3742393	2.7745957	2.8189554	4.8810616	1	NA	NA	NA	12	1
AGTGCAGGTCAGGACA-2	3.3841012	3.774367	4.0793366	4.952838	1	NA	NA	NA	12	1
AGTGCAGGTGACTTCA-2	3.1036847	4.1725035	3.9996955	5.3752847	1	NA	NA	NA	12	1
AGTGTCAAACCTGCAA-2	0.5790087	1.8616445	3.665614	4.988038	1	NA	NA	NA	12	1
AGTGTCAAGAACTGCA-2	1.1411676	3.8551304	4.0651717	4.900715	1	NA	NA	NA	12	1
AGTGTCAAGTATGGCA-2	1.0018102	1.66544	2.0986032	4.7838697	1	NA	NA	NA	12	1
AGTGTCAATACCAAGC-2	1.8850822	1.9973243	1.9127024	5.4066324	1	NA	NA	NA	12	1
AGTGTCAATTAATCGT-2	1.2231319	4.1368446	2.7279966	4.2500587	1	NA	NA	NA	12	1
AGTGTCAATTGTCAAG-2	1.0583682	2.8783948	2.755404	5.363856	1	NA	NA	NA	12	1
AGTTCGCCAATTAAGG-2	3.3534288	4.5123363	4.2697153	5.1352277	1	NA	NA	NA	12	1
AGTTCGCCCTCTCGCA-2	0.6542521	2.1503494	2.3200555	5.1937523	1	NA	NA	NA	12	1
AGTTCGCCGTAACACA-2	1.6535234	2.152424	1.7553407	4.7483416	1	NA	NA	NA	12	1
AGTTGAATAACAACTC-2	1.3588195	2.5080483	3.7152126	4.48199	1	NA	NA	NA	12	1
AGTTGAATAGTCCGTA-2	1.4192592	3.5210605	3.586153	4.462239	1	NA	NA	NA	12	1
AGTTGAATATGATAGC-2	2.4002872	3.3258474	2.1828866	3.466187	1	NA	NA	NA	12	1
AGTTGAATGACCTAGG-2	2.8051481	4.1451297	4.267568	5.411801	1	NA	NA	NA	12	1
AGTTGAATGTGTTGCC-2	1.7233173	2.493899	1.7941508	4.7817526	1	NA	NA	NA	12	1
AGTTGAATTTCGCCAC-2	1.0956191	2.7180772	2.650556	5.4233246	1	NA	NA	NA	12	1
ATAACTGTGAACCAGT-2	1.9622064	2.0465786	2.091622	5.2974925	1	NA	NA	NA	12	1
ATAACTGTGATGAATT-2	1.970592	2.9777098	3.8180912	4.83942	1	NA	NA	NA	12	1
ATAACTGTGGCGATGC-2	1.4505757	2.1680112	2.1234055	5.3102536	1	NA	NA	NA	12	1
ATAACTGTGTAACACA-2	0.80973834	3.8530536	3.593142	5.1422167	1	NA	NA	NA	12	1
ATAACTGTTACAACAA-2	1.6361	2.9433966	2.5773218	4.87148	1	NA	NA	NA	12	1
ATAACTGTTCTGCTCA-2	0.9134478	4.537787	3.3756037	5.204624	1	NA	NA	NA	12	1
ATAACTGTTGGATCCA-2	2.221958	3.356691	2.9537842	4.9499807	1	NA	NA	NA	12	1
ATAAGTTGCACAAGAC-2	1.6462303	2.641814	1.4448128	4.8423114	1	NA	NA	NA	12	1
ATAAGTTGCACGTCGT-2	1.4248601	2.713085	2.2869275	5.2055597	1	NA	NA	NA	12	1
ATAAGTTGCATTGCGT-2	2.1172085	2.43533	1.9899555	4.8770585	1	NA	NA	NA	12	1
ATAAGTTGCTCGCCTG-2	1.3923056	2.8782942	3.5152454	5.8008842	1	NA	NA	NA	12	1
ATAAGTTGTAGTAGCC-2	1.7644036	2.6920624	3.381594	5.415561	1	NA	NA	NA	12	1
ATAATGTAACGCTCTG-2	1.9358506	3.2508187	3.577242	5.4982767	1	NA	NA	NA	12	1
ATAATGTAAGGCTCAC-2	0.9899325	2.356856	1.7395506	5.714878	1	NA	NA	NA	12	1
ATAATGTACGGTCTCA-2	2.037278	3.3972583	3.6204274	5.051401	1	NA	NA	NA	12	1
ATAATGTAGCCTCTGA-2	1.1016777	2.4568107	2.8722143	5.929026	1	NA	NA	NA	12	1
ATAATGTAGCTCACGA-2	0.9035078	3.153067	3.9273014	4.6895704	1	NA	NA	NA	12	1
ATAATGTAGTATGGCA-2	2.8898847	3.963823	3.2520509	4.9324446	1	NA	NA	NA	12	1
ATAATGTATCAGTTAG-2	1.9556403	4.0733423	3.109669	3.5859869	1	NA	NA	NA	12	1
ATAATTCCAAGCGTGG-2	1.3874435	3.4391043	3.687666	3.9042757	1	NA	NA	NA	12	1
ATAATTCCAATAGTGT-2	0.26458794	3.737765	3.660406	5.2369275	1	NA	NA	NA	12	1
ATAATTCCAATTAAGG-2	3.228918	3.709628	3.8827598	5.4032445	1	NA	NA	NA	12	1
ATAATTCCACTACATG-2	1.0805088	2.2946472	2.1669703	5.3573465	1	NA	NA	NA	12	1
ATAATTCCGAGCCGTT-2	1.3834038	2.7234597	1.8147508	5.2635303	1	NA	NA	NA	12	1
ATAATTCCGTACTACG-2	2.6697772	4.0505133	3.8374033	5.7797604	1	NA	NA	NA	12	1
ATAATTCCGTTCGACA-2	0.3107947	2.8826458	1.9332682	4.938575	1	NA	NA	NA	12	1
ATAATTCCGTTCGGTT-2	0.91797256	3.2816727	2.0433125	5.7073307	1	NA	NA	NA	12	1
ATAATTCCTCGTAAGC-2	1.8421744	4.047022	4.0077095	4.6466722	1	NA	NA	NA	12	1
ATAATTCCTCGTCTAA-2	1.0193342	3.0006254	1.4227388	5.2391744	1	NA	NA	NA	12	1
ATAATTCCTTGCGCAC-2	1.9101357	3.5945435	2.4043891	5.0396094	1	NA	NA	NA	12	1
ATACACGCAAGTGAAC-2	0.6649807	2.5049713	2.25263	4.946637	1	NA	NA	NA	12	1
ATACACGCATAGTCTG-2	1.7269162	3.0417657	4.0174026	3.6215675	1	NA	NA	NA	12	1
ATACACGCCACAAGAC-2	2.4166195	3.8757875	3.452551	5.4835105	1	NA	NA	NA	12	1
ATACACGCCAGCTATA-2	1.332023	2.9657593	3.860032	5.315871	1	NA	NA	NA	12	1
ATACACGCCTGCACGG-2	2.657179	4.129465	2.91011	5.7148933	1	NA	NA	NA	12	1
ATACACGCGTGTCAGC-2	1.8341206	4.002589	3.082368	4.833886	1	NA	NA	NA	12	1
ATACACGCTACTTATA-2	3.0240605	4.0687637	3.9263146	5.3321404	1	NA	NA	NA	12	1
ATACACGCTAGTAGCC-2	1.7900896	3.2910187	3.9255807	5.018372	1	NA	NA	NA	12	1
ATACACGCTGGAGCTG-2	0.8887786	2.8192239	3.627847	5.0765114	1	NA	NA	NA	12	1
ATACACGCTGGCAACG-2	2.0775797	1.590538	1.9292773	5.663032	1	NA	NA	NA	12	1
ATACCGATACATATGA-2	1.3813158	3.2938826	3.4742808	5.598006	1	NA	NA	NA	12	1
ATACCGATACATCTAC-2	2.0537229	3.560894	4.49266	4.8172374	1	NA	NA	NA	12	1
ATACCGATCCTGTCCG-2	1.697795	1.7924281	4.1235313	4.6464148	1	NA	NA	NA	12	1
ATACCGATGACTCAAG-2	1.2151945	2.0183263	4.0806675	4.5147357	1	NA	NA	NA	12	1
ATACCGATTCGTTCGA-2	2.9660213	4.126648	4.098082	5.568022	1	NA	NA	NA	12	1
ATACCGATTGAATGAC-2	1.2589563	2.9777443	3.3037477	5.4759526	1	NA	NA	NA	12	1
ATACGCTTATGCAGCC-2	2.8160074	4.1096725	3.2686746	5.981599	1	NA	NA	NA	12	1
ATACGCTTCACCGTGT-2	3.7159002	4.654634	4.3287306	5.2712803	1	NA	NA	NA	12	1
ATACGCTTCATTCATA-2	1.4905533	3.2354934	2.6665668	4.8540206	1	NA	NA	NA	12	1
ATACGCTTCGAGTTGC-2	1.956611	3.8312304	3.702313	4.8380303	1	NA	NA	NA	12	1
ATACGCTTCGATCAAG-2	2.8681335	4.6099086	4.241042	5.5861745	1	NA	NA	NA	12	1
ATACGCTTCTTAATGT-2	2.1921942	2.6431582	3.9051712	4.9670744	1	NA	NA	NA	12	1
ATACGCTTTCTGCCTC-2	0.7919227	3.9593868	4.309099	4.9274683	1	NA	NA	NA	12	1
ATACGCTTTTGAAGGC-2	1.9328605	4.052923	4.2344313	5.7177043	1	NA	NA	NA	12	1
ATACGTACCGCGACAC-2	1.5630049	3.1602857	2.2250059	4.8879223	1	NA	NA	NA	12	1
ATAGCGCGCAATTATT-2	1.7563174	2.914194	3.5266714	5.2676153	1	NA	NA	NA	12	1
ATAGCGCGCAGGCGCC-2	2.1884003	4.068758	3.2617576	3.8593705	1	NA	NA	NA	12	1
ATAGCGCGCGATCCTT-2	1.1877528	2.7057219	2.0279362	5.312213	1	NA	NA	NA	12	1
ATAGCGCGGGCAGTTA-2	2.4421923	3.8333843	3.2806938	5.4152813	1	NA	NA	NA	12	1
ATAGCGCGTCCGGTGA-2	1.4645709	3.9110518	4.164334	5.4573646	1	NA	NA	NA	12	1
ATAGTAACATTACGAA-2	2.6174917	3.8026092	4.0638967	5.5158706	1	NA	NA	NA	12	1
ATAGTAACCTCAACGC-2	2.1937134	2.1525676	2.539991	5.4101057	1	NA	NA	NA	12	1
ATAGTAACCTGTAGGA-2	0.63255787	2.9378753	3.8022687	5.465366	1	NA	NA	NA	12	1
ATAGTAACGGTTGATC-2	2.0073113	2.5536954	4.235539	4.688579	1	NA	NA	NA	12	1
ATAGTCTGAACGCCAA-2	1.3470598	2.7461402	3.7277296	5.242412	1	NA	NA	NA	12	1
ATAGTCTGAACTTCCA-2	0.85361856	2.595877	2.2578382	5.3627057	1	NA	NA	NA	12	1
ATAGTCTGCCTGCGGA-2	2.0630379	2.416248	4.1563373	4.37075	1	NA	NA	NA	12	1
ATAGTCTGCTGCGACG-2	1.7044436	1.0320542	1.9043447	5.763559	1	NA	NA	NA	12	1
ATAGTCTGCTGTCCTC-2	2.9125106	4.3999414	3.7208326	5.4184566	1	NA	NA	NA	12	1
ATAGTCTGGACAGCAC-2	1.9908147	1.8659127	4.3778996	4.8363204	1	NA	NA	NA	12	1
ATAGTCTGGCTATCGG-2	2.5021155	3.947861	4.350363	5.413374	1	NA	NA	NA	12	1
ATAGTCTGGCTTAGCA-2	0.7754671	4.398506	2.8394244	5.3618417	1	NA	NA	NA	12	1
ATAGTCTGTGTAATAA-2	1.8936702	3.9869235	4.322921	4.8744297	1	NA	NA	NA	12	1
ATAGTTGAATCTTGTG-2	2.1112907	2.384479	2.23041	5.0563807	1	NA	NA	NA	12	1
ATAGTTGACCGTGGCC-2	1.7154763	3.3554134	3.4496303	4.7350564	1	NA	NA	NA	12	1
ATAGTTGACGTATTCC-2	2.3065624	2.0222943	0.18396401	3.7682831	1	NA	NA	NA	12	1
ATAGTTGAGATGTGGT-2	0.82072335	4.5713387	2.2009451	5.769073	1	NA	NA	NA	12	1
ATAGTTGAGTGAGCCG-2	1.7927963	3.1716433	2.419732	5.2887955	1	NA	NA	NA	12	1
ATAGTTGATACATTCG-2	2.8307853	3.4796135	3.4445856	5.572949	1	NA	NA	NA	12	1
ATATAAGTATACGCTT-2	1.1182997	2.7796154	2.2295017	5.4517255	1	NA	NA	NA	12	1
ATATAAGTCATACGTT-2	2.022928	2.7775288	3.1753795	5.2530327	1	NA	NA	NA	12	1
ATATAAGTTTGAAGGC-2	2.621169	4.5319943	3.2576652	5.213586	1	NA	NA	NA	12	1
ATATTCCTAAGGAGGC-2	0.964613	2.514192	0.8652074	5.7351675	1	NA	NA	NA	12	1
ATATTCCTACCTGCAA-2	1.7915928	3.8773103	2.4667935	5.0461893	1	NA	NA	NA	12	1
ATATTCCTCGCAGCAA-2	1.493308	1.831124	1.598825	5.1938825	1	NA	NA	NA	12	1
ATATTCCTCTACGCAA-2	1.2297218	4.6118364	3.2895672	5.894413	1	NA	NA	NA	12	1
ATATTCCTTTCGGAGG-2	2.3234878	3.2592657	2.8774202	5.3226714	1	NA	NA	NA	12	1
ATATTCCTTTGCTGTC-2	1.7109835	1.803417	4.1072674	4.7030897	1	NA	NA	NA	12	1
ATCACGCTACTGGTGG-2	1.1039948	2.9794014	3.8009498	5.1941385	1	NA	NA	NA	12	1
ATCACGCTCAGGCGCC-2	2.0125458	3.0374117	3.0183396	4.902722	1	NA	NA	NA	12	1
ATCACGCTCATTACTC-2	1.8640528	4.5079803	4.101444	5.3492756	1	NA	NA	NA	12	1
ATCACGCTCCGCGTAC-2	1.4916432	4.0029206	3.2545383	4.775803	1	NA	NA	NA	12	1
ATCACGCTGCGCTGGA-2	2.5511193	4.3435445	3.7366858	5.239457	1	NA	NA	NA	12	1
ATCACGCTGTCTGTCC-2	0.64459056	2.347833	1.4650142	5.268282	1	NA	NA	NA	12	1
ATCACGCTTGTAATAA-2	2.4339035	4.3431497	3.9736204	5.482586	1	NA	NA	NA	12	1
ATCACGCTTTGCCTGT-2	2.0056307	3.5008447	2.1385603	5.4224734	1	NA	NA	NA	12	1
ATCAGCCAAGGAATAC-2	0.6391397	2.1468165	2.0528364	5.486427	1	NA	NA	NA	12	1
ATCAGCCAATAATGTA-2	1.8834442	2.9995549	1.2787828	5.2106347	1	NA	NA	NA	12	1
ATCAGCCACAATCCAC-2	1.5418537	2.942676	2.3340404	4.9345922	1	NA	NA	NA	12	1
ATCAGCCACCGCACTT-2	2.106442	2.330167	3.3451164	4.500893	1	NA	NA	NA	12	1
ATCAGCCACGACTGTT-2	1.1473026	2.2831817	2.8661287	5.4680805	1	NA	NA	NA	12	1
ATCAGCCAGGTGGCTA-2	0.7949227	3.313199	1.7594	5.180401	1	NA	NA	NA	12	1
ATCAGCCATATGCAAG-2	1.9642438	4.0007095	1.970405	4.4272194	1	NA	NA	NA	12	1
ATCAGCCATCCGAACG-2	1.7329991	3.6497736	4.1456137	4.8441954	1	NA	NA	NA	12	1
ATCAGCCATTAGGTTA-2	1.4444757	3.577665	2.743481	5.818053	1	NA	NA	NA	12	1
ATCATTGGAACTGCTT-2	2.35339	2.7686036	2.9323297	4.983394	1	NA	NA	NA	12	1
ATCATTGGACTCTGAC-2	1.386769	1.0817496	2.4600682	5.1517887	1	NA	NA	NA	12	1
ATCATTGGCATGTCAC-2	0.8494884	2.5693362	4.0726113	5.47672	1	NA	NA	NA	12	1
ATCATTGGCCGGCCAC-2	0.81043637	2.5828478	2.8863204	5.620067	1	NA	NA	NA	12	1
ATCATTGGCGACTGTT-2	1.3590708	2.9495456	3.3868024	4.78546	1	NA	NA	NA	12	1
ATCATTGGCGTATTCC-2	1.5373776	3.1650593	3.6923606	5.222784	1	NA	NA	NA	12	1
ATCATTGGGAACTCTT-2	1.8154962	2.9497166	3.6785958	4.8888555	1	NA	NA	NA	12	1
ATCATTGGGCGAGCAA-2	1.9454132	2.3151445	1.4893413	5.407641	1	NA	NA	NA	12	1
ATCATTGGGCTGGCGT-2	2.9264212	3.2759743	3.173854	4.3188124	1	NA	NA	NA	12	1
ATCATTGGGTAGCCTA-2	0.59602916	3.7943263	2.6258426	5.496684	1	NA	NA	NA	12	1
ATCCACAAAGGCCATG-2	1.6819844	4.200346	3.0315146	4.5302157	1	NA	NA	NA	12	1
ATCCACAAATCCACAA-2	2.3233047	3.559195	3.7962303	4.0265565	1	NA	NA	NA	12	1
ATCCACAAATCTTGTG-2	1.8296682	2.509527	2.6831737	4.9051404	1	NA	NA	NA	12	1
ATCCACAACATCCTTG-2	1.8802884	3.2246256	3.9032018	5.3138227	1	NA	NA	NA	12	1
ATCCACAACGGCGCTA-2	1.300931	1.439532	1.3017689	3.61326	1	NA	NA	NA	12	1
ATCCACAACGTTATCG-2	1.0963535	4.2361746	0.97786	4.9481697	1	NA	NA	NA	12	1
ATCCACAACTGTCCTC-2	1.3613749	2.2925706	1.4590195	5.1513295	1	NA	NA	NA	12	1
ATCCACAAGCATGTAG-2	1.2232862	2.819507	4.260761	4.928532	1	NA	NA	NA	12	1
ATCCACAAGCATTGAA-2	2.0623872	2.9000723	3.354331	4.824597	1	NA	NA	NA	12	1
ATCCACAAGCTCACGA-2	1.0249037	2.094114	2.0464566	5.541334	1	NA	NA	NA	12	1
ATCCACAAGTCCGTTG-2	1.0205023	3.7534494	3.714442	4.97334	1	NA	NA	NA	12	1
ATCCACAAGTGCCGCG-2	1.2706444	3.1462529	1.163857	5.3479195	1	NA	NA	NA	12	1
ATCCACAATCGCACAA-2	1.2106166	3.738693	3.5756009	3.309488	1	NA	NA	NA	12	1
ATCCACAATCTGCTCA-2	0.7392933	4.4236326	3.7077832	5.2518134	1	NA	NA	NA	12	1
ATCCACAATCTTCTTG-2	2.3475509	3.0873935	3.4848185	4.8434925	1	NA	NA	NA	12	1
ATCCACAATTCGGAGG-2	0.85389555	3.2257066	3.8643003	4.821705	1	NA	NA	NA	12	1
ATCCGGTAAGGTTATA-2	1.8316126	3.1707973	2.0152018	5.3531446	1	NA	NA	NA	12	1
ATCCGGTACGCCATTC-2	0.5246318	2.4673836	3.3884397	5.8764443	1	NA	NA	NA	12	1
ATCCGGTACTATAATC-2	0.54238486	3.837612	3.6242669	4.527489	1	NA	NA	NA	12	1
ATCCGGTAGCACGCTG-2	1.129031	2.9550118	3.580946	4.6686897	1	NA	NA	NA	12	1
ATCCGGTAGTTACGTC-2	1.538375	4.26631	3.2531102	5.3619366	1	NA	NA	NA	12	1
ATCCTGGCACGGTTAC-2	1.8530568	3.4974635	4.375985	4.8475924	1	NA	NA	NA	12	1
ATCCTGGCCCGCCTGA-2	2.9578192	4.323005	3.8145914	5.5935497	1	NA	NA	NA	12	1
ATCCTGGCCGAGACGG-2	0.3856656	2.4608433	3.7877588	5.2209034	1	NA	NA	NA	12	1
ATCCTGGCCGCATTAG-2	-0.004093452	2.6587558	3.011868	5.6067753	1	NA	NA	NA	12	1
ATCCTGGCGCGGCGCA-2	1.3403847	3.6412897	2.8246012	4.669735	1	NA	NA	NA	12	1
ATCCTGGCGTTGAGCC-2	2.1943784	4.17791	2.6748655	5.48817	1	NA	NA	NA	12	1
ATCCTGGCTTCTTGAC-2	1.5530046	4.340459	3.0767817	5.291547	1	NA	NA	NA	12	1
ATCCTGGCTTGCAATT-2	0.8383767	2.5563557	1.9482536	5.864536	1	NA	NA	NA	12	1
ATCCTGGCTTGTCAAG-2	2.11722	3.3271565	2.2338715	5.1768465	1	NA	NA	NA	12	1
ATCCTTCTACAGCGGC-2	2.2621624	3.4687693	3.945222	5.3210516	1	NA	NA	NA	12	1
ATCCTTCTAGGCGAGC-2	1.7485877	2.9540126	2.376547	5.2238493	1	NA	NA	NA	12	1
ATCCTTCTAGTCATCC-2	1.5036656	4.2104907	1.71618	5.0709314	1	NA	NA	NA	12	1
ATCCTTCTCGGACACC-2	0.72687256	1.9801418	2.0026512	5.544916	1	NA	NA	NA	12	1
ATCGCGTCATTCCTGC-2	2.3781734	2.864056	2.347849	2.930143	1	NA	NA	NA	12	1
ATCGCGTCCGGAGAGA-2	2.1259425	3.8594398	3.7457945	5.162537	1	NA	NA	NA	12	1
ATCGCGTCGAATGCAT-2	1.9271985	4.148291	4.1000304	4.9007273	1	NA	NA	NA	12	1
ATCGCGTCGCTGTTGA-2	1.5082698	2.1629999	2.81608	5.7849116	1	NA	NA	NA	12	1
ATCGCGTCGGCAGTTA-2	1.8083966	1.9953618	2.1259544	5.1423173	1	NA	NA	NA	12	1
ATCGCGTCGTAGCGAC-2	1.2912645	2.105407	1.0786153	5.3416076	1	NA	NA	NA	12	1
ATCGCGTCTTAGGTTA-2	2.1086507	4.4044304	3.2356834	4.794378	1	NA	NA	NA	12	1
ATCGTATTAAGTTCTC-2	2.2032623	2.914992	3.9181788	5.787955	1	NA	NA	NA	12	1
ATCGTATTACGCCGCT-2	1.1392825	2.0115466	0.4600408	5.7773824	1	NA	NA	NA	12	1
ATCGTATTAGGAATAC-2	2.0290563	2.6363633	2.038662	5.3495317	1	NA	NA	NA	12	1
ATCGTATTATACGCTT-2	0.59847176	2.463777	2.618623	5.119216	1	NA	NA	NA	12	1
ATCGTATTCCTCCAAG-2	1.1535462	2.1368814	2.4680169	5.3296885	1	NA	NA	NA	12	1
ATCGTATTCGTGTAGT-2	1.4006492	3.1644933	2.909463	5.3256493	1	NA	NA	NA	12	1
ATCGTATTGACATCGA-2	1.2957314	1.8894085	3.3352196	4.8924065	1	NA	NA	NA	12	1
ATCGTATTGATACCTG-2	1.9546334	2.650701	2.0971215	4.349694	1	NA	NA	NA	12	1
ATCGTATTGCCATGTC-2	0.74608475	2.3741453	2.0041728	5.179718	1	NA	NA	NA	12	1
ATCGTATTGCCTAATC-2	2.1399834	3.4579983	3.992466	5.951219	1	NA	NA	NA	12	1
ATCGTATTGTTGATAG-2	1.8611063	2.3855844	1.5958132	4.9470544	1	NA	NA	NA	12	1
ATCGTATTTAAGGAAC-2	0.74420667	2.1876311	4.19571	5.7738967	1	NA	NA	NA	12	1
ATCGTATTTCCGGTGA-2	1.8237436	3.691953	3.3709147	5.0294704	1	NA	NA	NA	12	1
ATCTACCGACACTTGT-2	0.77337676	2.9157245	1.7398244	5.097043	1	NA	NA	NA	12	1
ATCTACCGACGCCGCT-2	2.3355079	3.4901392	3.88939	4.8714476	1	NA	NA	NA	12	1
ATCTACCGAGCGGAAC-2	2.00412	3.958821	2.2569265	4.924785	1	NA	NA	NA	12	1
ATCTACCGCACTGCCG-2	1.5395691	1.8491304	1.45642	5.7315154	1	NA	NA	NA	12	1
ATCTACCGCGCGGACA-2	1.6112663	1.7203476	1.85875	4.6131225	1	NA	NA	NA	12	1
ATCTACCGCTCCAACA-2	2.5739946	3.642443	4.1007447	5.19785	1	NA	NA	NA	12	1
ATCTACCGGCACAGGC-2	2.943796	4.317207	3.7842498	5.7790318	1	NA	NA	NA	12	1
ATCTTAGAAACCGATG-2	1.2868456	1.3816932	2.2945507	6.110451	1	NA	NA	NA	12	1
ATCTTAGAAGTAGGAC-2	1.0970019	1.1791781	2.8294773	5.521739	1	NA	NA	NA	12	1
ATCTTAGAATACGCTT-2	1.9194249	3.3399427	2.3859522	5.404446	1	NA	NA	NA	12	1
ATCTTAGACAATGCTA-2	2.1458337	3.4868326	3.7866387	4.8403125	1	NA	NA	NA	12	1
ATCTTAGACAATTATT-2	1.3500191	3.0712078	3.044018	4.8446865	1	NA	NA	NA	12	1
ATCTTAGACGCACCGT-2	0.9629817	3.940936	1.9023744	5.312788	1	NA	NA	NA	12	1
ATCTTAGACGCATTAG-2	0.98248667	3.5210836	3.9541893	4.6698084	1	NA	NA	NA	12	1
ATCTTAGAGGTGCACA-2	3.992813	4.146823	4.1741304	4.893491	1	NA	NA	NA	12	1
ATCTTAGAGGTTGATC-2	2.2623894	2.3861623	1.5953493	5.674619	1	NA	NA	NA	12	1
ATCTTAGATAATCAGA-2	1.9393433	3.7748058	4.7468534	2.5036783	1	NA	NA	NA	12	1
ATCTTAGATGGATCCA-2	2.0485253	3.5335567	3.6237721	5.650937	1	NA	NA	NA	12	1
ATCTTGTGAGCACTGC-2	1.4958154	2.305046	4.3323507	5.121041	1	NA	NA	NA	12	1
ATCTTGTGAGGATCGT-2	1.8800222	1.5177712	2.593587	5.6452217	1	NA	NA	NA	12	1
ATCTTGTGATGACCGG-2	0.7232556	1.5011383	2.385557	5.556994	1	NA	NA	NA	12	1
ATCTTGTGCAACAGGA-2	0.1566306	2.6559377	3.6255758	4.820321	1	NA	NA	NA	12	1
ATCTTGTGCCTACACA-2	3.6192832	4.3931255	4.300249	5.050919	1	NA	NA	NA	12	1
ATGACATAAATACTTC-2	1.7268149	4.703729	3.6416373	4.2297964	1	NA	NA	NA	12	1
ATGACATAAATTAAGG-2	3.9595141	3.6837835	4.361153	5.534668	1	NA	NA	NA	12	1
ATGACATAACCACCAG-2	1.5943677	2.770492	2.1356704	5.1615596	1	NA	NA	NA	12	1
ATGACATAGAATTCCG-2	2.9233093	4.6660857	4.06612	5.571573	1	NA	NA	NA	12	1
ATGACATAGTCGGCTC-2	2.0370326	3.5236967	3.1276622	4.501947	1	NA	NA	NA	12	1
ATGACATATTCGAATA-2	0.34561354	3.3498704	3.216186	2.4663303	1	NA	NA	NA	12	1
ATGACCGGCCAACATC-2	1.6779222	1.7686929	3.5823436	5.0149193	1	NA	NA	NA	12	1
ATGACCGGCCTGCGGA-2	1.5855122	3.2748377	3.751765	5.3849616	1	NA	NA	NA	12	1
ATGACCGGCTATAATC-2	2.636399	1.4897283	4.1952276	5.596533	1	NA	NA	NA	12	1
ATGACCGGCTTCGTCC-2	3.4511547	3.9132183	4.607559	5.607959	1	NA	NA	NA	12	1
ATGACCGGGATTGTAC-2	1.077951	4.38513	4.096607	4.3647285	1	NA	NA	NA	12	1
ATGACCGGGGTGTGCG-2	1.2885896	2.2771301	1.922241	5.774601	1	NA	NA	NA	12	1
ATGACCGGTCAACTCC-2	3.4934742	3.9366467	2.4847906	5.270942	1	NA	NA	NA	12	1
ATGACCGGTCTATCAC-2	1.5175035	2.1259043	1.5940568	5.4353695	1	NA	NA	NA	12	1
ATGACCGGTTGGCCGA-2	1.5852525	2.8976665	2.0544891	4.9390607	1	NA	NA	NA	12	1
ATGATAGCCTCATGAA-2	1.4718319	0.2455232	3.6292808	4.992842	1	NA	NA	NA	12	1
ATGATAGCGAACTGCA-2	1.3852984	4.4952884	4.076483	4.5169992	1	NA	NA	NA	12	1
ATGATAGCTGTTAACA-2	2.1073306	2.7219806	2.7456093	3.718671	1	NA	NA	NA	12	1
ATGCAGCCAATCGCAA-2	2.7523959	3.7255554	3.8281639	5.387139	1	NA	NA	NA	12	1
ATGCAGCCTCCAACGG-2	1.7540077	2.3174431	3.3251488	5.121643	1	NA	NA	NA	12	1
ATGCTACAAATGCCGT-2	1.5616425	2.4270945	2.4699597	4.9170423	1	NA	NA	NA	12	1
ATGCTACAAGCCGCAG-2	2.2650812	4.665731	2.9150853	4.7356396	1	NA	NA	NA	12	1
ATGCTACAATTGGATC-2	2.4173083	3.0480988	3.7604694	4.940242	1	NA	NA	NA	12	1
ATGCTACACTACGCAA-2	2.379747	3.340929	4.0838547	3.7582462	1	NA	NA	NA	12	1
ATGCTACAGCGCATTG-2	2.6586103	4.23108	3.2141218	5.2602973	1	NA	NA	NA	12	1
ATGCTACATGCTATGA-2	1.2236656	3.095947	3.6442275	5.368528	1	NA	NA	NA	12	1
ATGCTACATGTACAGT-2	2.4205859	3.0451224	2.3520057	5.4525957	1	NA	NA	NA	12	1
ATGCTTAGCACCGTGT-2	2.565298	3.1347497	2.9356787	5.5940623	1	NA	NA	NA	12	1
ATGCTTAGCCTCTGTA-2	1.1696061	3.2087996	3.2983592	5.4767222	1	NA	NA	NA	12	1
ATGCTTAGCGTGCTTA-2	2.4747906	3.4614708	2.626539	5.981698	1	NA	NA	NA	12	1
ATGCTTAGCTTCAGAC-2	2.775817	3.2909276	3.7013578	4.515078	1	NA	NA	NA	12	1
ATGCTTAGTGGAAGTA-2	2.081378	2.3020217	3.6114388	5.1400084	1	NA	NA	NA	12	1
ATGCTTAGTTCTTGAC-2	1.2061291	2.5173616	3.4869332	5.3646154	1	NA	NA	NA	12	1
ATGGACAGACGTAGTC-2	1.9630802	2.5008817	3.7348063	5.0850883	1	NA	NA	NA	12	1
ATGGACAGGCATTATG-2	2.0057685	4.26463	3.918881	5.249205	1	NA	NA	NA	12	1
ATGGACAGTACGATTG-2	2.0301716	2.2242932	2.028954	5.295808	1	NA	NA	NA	12	1
ATGGACAGTTAACAAC-2	3.9535244	3.7988503	3.9689226	4.899103	1	NA	NA	NA	12	1
ATGGACAGTTCTACGT-2	2.078218	3.2516544	2.7829032	5.7978907	1	NA	NA	NA	12	1
ATGGAGTTAGAAGTCT-2	3.9472356	3.8918662	4.413578	5.172965	1	NA	NA	NA	12	1
ATGGAGTTGGAACAGC-2	1.8353299	2.275121	3.5547168	4.393382	1	NA	NA	NA	12	1
ATGGAGTTGTCATACC-2	1.2996432	3.6869462	1.4937065	5.1319833	1	NA	NA	NA	12	1
ATGGAGTTGTCCATGA-2	1.9924079	2.872453	2.7140305	5.4510155	1	NA	NA	NA	12	1
ATGGAGTTGTCGGCTC-2	2.7782128	3.4296396	3.2179976	4.1950264	1	NA	NA	NA	12	1
ATGGAGTTTACGCGCA-2	1.4201795	3.3881052	2.124199	4.953171	1	NA	NA	NA	12	1
ATGGAGTTTCTGACAG-2	3.8055606	4.165049	3.8094294	5.449554	1	NA	NA	NA	12	1
ATGGCACTAACTCGTA-2	1.5628544	3.126651	2.7950723	5.5428615	1	NA	NA	NA	12	1
ATGGCACTAGGCTCAC-2	2.531337	3.3198464	3.7103338	5.172986	1	NA	NA	NA	12	1
ATGGCACTCTAATAGG-2	1.5776327	3.6460798	3.881341	4.885498	1	NA	NA	NA	12	1
ATGGCACTGAACTGCA-2	1.9656467	3.3650205	1.5692874	5.1901603	1	NA	NA	NA	12	1
ATGGCACTGTTAGCGC-2	1.9005216	3.1865935	2.1274872	5.525719	1	NA	NA	NA	12	1
ATGGCACTTAATTGGC-2	2.5007226	1.8698813	2.612181	5.438399	1	NA	NA	NA	12	1
ATGGCACTTATAGATT-2	1.5263798	2.1873415	3.7623997	5.430584	1	NA	NA	NA	12	1
ATGGCACTTGCCACCT-2	2.0623112	2.6987762	2.508236	5.3165364	1	NA	NA	NA	12	1
ATGTATTAAATCCATT-2	1.3885514	1.406404	1.9762549	5.9130983	1	NA	NA	NA	12	1
ATGTATTAACGAGGTA-2	0.973894	3.754009	1.6451555	5.4879913	1	NA	NA	NA	12	1
ATGTATTAAGTATGCA-2	1.8896111	2.8094246	1.7763674	5.2497144	1	NA	NA	NA	12	1
ATGTATTAATACGTAC-2	2.4789577	3.6082444	4.0291524	2.840479	1	NA	NA	NA	12	1
ATGTATTACAGAGATG-2	2.618425	4.0889783	3.9995894	5.3796825	1	NA	NA	NA	12	1
ATGTATTAGGCCAACC-2	1.2443533	0.93675244	1.7901841	4.3125196	1	NA	NA	NA	12	1
ATGTATTAGGTGCACA-2	1.0011913	2.4759688	2.7054415	5.3084598	1	NA	NA	NA	12	1
ATGTATTAGTTAGTAA-2	2.1504824	3.918854	2.9560447	3.898717	1	NA	NA	NA	12	1
ATGTATTATTATACTG-2	1.9234114	3.3140981	4.056551	4.648509	1	NA	NA	NA	12	1
ATGTGCGCCGCCAGGT-2	0.26317757	1.5081987	1.2000928	4.5292354	1	NA	NA	NA	12	1
ATGTGCGCCTAATAGG-2	1.4374455	1.3030337	1.2628418	5.0904803	1	NA	NA	NA	12	1
ATGTGCGCGAAGATGT-2	1.06153	2.799586	3.463919	5.2315674	1	NA	NA	NA	12	1
ATGTGCGCTACTTATA-2	1.0486923	0.9183081	1.5661614	5.1682897	1	NA	NA	NA	12	1
ATGTGCGCTAGAGCGA-2	1.7079498	3.278286	3.3887317	4.332724	1	NA	NA	NA	12	1
ATGTGCGCTCAACTCC-2	2.579581	3.7153225	4.30856	3.5893142	1	NA	NA	NA	12	1
ATGTGCGCTCCTCGCC-2	1.7912902	4.0112443	3.1404188	5.4526896	1	NA	NA	NA	12	1
ATGTTGAAAAGTAATT-2	1.9336852	2.8310814	1.7640532	4.789073	1	NA	NA	NA	12	1
ATGTTGAACATATGGA-2	1.4332038	3.1152236	3.4173174	5.3074355	1	NA	NA	NA	12	1
ATGTTGAACCTGTCCG-2	2.168067	4.1329446	3.8255947	4.9141173	1	NA	NA	NA	12	1
ATGTTGAAGATTATTA-2	1.7990698	3.3246722	1.7665017	5.3200355	1	NA	NA	NA	12	1
ATGTTGAAGGCTCTAC-2	0.97296834	2.7065747	3.7273118	4.871621	1	NA	NA	NA	12	1
ATGTTGAATAGCGGTG-2	1.8235772	1.960058	2.377074	5.3112016	1	NA	NA	NA	12	1
ATTAATCACAAGTGCG-2	2.6598322	3.9496682	2.9340012	5.3480587	1	NA	NA	NA	12	1
ATTAATCACGCAGCAA-2	3.714538	3.1860967	3.9665475	5.2027197	1	NA	NA	NA	12	1
ATTAATCAGCGGTCGC-2	0.9513866	3.2180023	3.579896	5.4105363	1	NA	NA	NA	12	1
ATTAATCATAATCAGA-2	2.8694978	3.8915794	4.233301	5.4964867	1	NA	NA	NA	12	1
ATTAATCATCCTGATT-2	2.5296464	3.7861946	3.6283588	5.0481787	1	NA	NA	NA	12	1
ATTAATCATGTTGCAA-2	1.3793718	4.6415977	2.581271	4.3241143	1	NA	NA	NA	12	1
ATTAATCATTCGGAGG-2	1.1928748	3.137657	2.3529224	4.7370005	1	NA	NA	NA	12	1
ATTAATCATTGTCAAG-2	2.0213442	2.550815	2.3398583	5.0543666	1	NA	NA	NA	12	1
ATTACGAACTGTGCCA-2	0.9623767	0.82105887	1.4923745	4.502397	1	NA	NA	NA	12	1
ATTACGAAGAATTAAC-2	1.380243	2.9202597	2.1083975	5.481854	1	NA	NA	NA	12	1
ATTACGAAGGTAATTG-2	1.4840349	4.7682443	2.853554	5.1090603	1	NA	NA	NA	12	1
ATTACGAAGTAACACA-2	1.3442208	2.8317974	2.4732237	5.590395	1	NA	NA	NA	12	1
ATTACGAAGTTCTCAA-2	2.0171087	2.716635	1.8530132	4.928666	1	NA	NA	NA	12	1
ATTATCGACCTAGGTC-2	2.5266163	4.2768736	3.9629118	5.790705	1	NA	NA	NA	12	1
ATTATCGACTCCAACA-2	1.9954736	3.5712948	3.600625	5.0615444	1	NA	NA	NA	12	1
ATTATCGAGCACGCTG-2	0.8552869	3.0099857	2.0989246	5.381872	1	NA	NA	NA	12	1
ATTATCGAGTCAACTT-2	2.0192385	3.4834979	3.4725971	5.118066	1	NA	NA	NA	12	1
ATTATCGATACAACAA-2	1.7617409	2.599834	3.1839576	4.630789	1	NA	NA	NA	12	1
ATTATCGATGTCTGAG-2	1.6100824	3.0770423	3.7593646	4.8943357	1	NA	NA	NA	12	1
ATTCAGGAAGACCTGG-2	1.1513665	2.8987277	3.8012297	5.62756	1	NA	NA	NA	12	1
ATTCAGGAAGCATATC-2	2.010503	1.7144926	0.93795687	4.995056	1	NA	NA	NA	12	1
ATTCAGGAAGGTTATA-2	1.3753303	2.6935763	1.7213932	5.2152667	1	NA	NA	NA	12	1
ATTCAGGACACCAATT-2	1.4228048	2.8318384	2.9228823	5.075066	1	NA	NA	NA	12	1
ATTCAGGACAGCTATA-2	0.73256576	1.9216566	2.4920537	5.782247	1	NA	NA	NA	12	1
ATTCAGGAGACCTGAC-2	2.8339956	3.4030545	3.386623	5.297424	1	NA	NA	NA	12	1
ATTCAGGAGCTTATGG-2	2.0355039	2.2063804	2.2251644	5.8506274	1	NA	NA	NA	12	1
ATTCAGGATGGCAACG-2	1.6406384	4.299834	2.3279772	5.5509686	1	NA	NA	NA	12	1
ATTCATTGAATTAAGG-2	1.0761492	3.3129816	3.0245006	5.6095877	1	NA	NA	NA	12	1
ATTCATTGAGATGACA-2	0.18103708	3.5504894	3.1946263	5.8005123	1	NA	NA	NA	12	1
ATTCATTGAGATTAGC-2	1.7092861	4.143374	3.7602043	5.252884	1	NA	NA	NA	12	1
ATTCATTGAGTCCGTA-2	2.1929574	4.3830185	4.782056	5.417227	1	NA	NA	NA	12	1
ATTCATTGCGCCTGCA-2	0.93601114	2.950772	2.4518824	5.582876	1	NA	NA	NA	12	1
ATTCATTGGATGTGGT-2	2.557975	3.5815167	3.4639935	4.95426	1	NA	NA	NA	12	1
ATTCATTGGCATTGAA-2	0.684909	2.8968844	3.0991046	4.676551	1	NA	NA	NA	12	1
ATTCATTGTCAGTTAG-2	0.67911655	3.0161726	2.3424149	5.631844	1	NA	NA	NA	12	1
ATTCCTGCTAATTCAA-2	2.667358	3.7697523	3.7928371	4.996566	1	NA	NA	NA	12	1
ATTCCTGCTACTTATA-2	2.408437	4.0389395	3.9119945	5.675501	1	NA	NA	NA	12	1
ATTCCTGCTAGTAGCC-2	1.7899265	2.8454897	3.805343	4.6220646	1	NA	NA	NA	12	1
ATTCCTGCTCCTCGCC-2	1.0981734	1.4578991	1.9426155	4.357283	1	NA	NA	NA	12	1
ATTCCTGCTGTCTGAG-2	2.6685398	3.9639328	3.94538	5.0564137	1	NA	NA	NA	12	1
ATTCCTGCTTAATCGT-2	2.2749898	3.2359898	2.8625522	4.137506	1	NA	NA	NA	12	1
ATTCCTGCTTATACTG-2	1.6641568	3.0350313	2.592043	4.9905567	1	NA	NA	NA	12	1
ATTCGCCGATAATTCC-2	0.74984163	2.9506514	1.1486229	5.521544	1	NA	NA	NA	12	1
ATTCGCCGCCTCGAGT-2	3.3155038	4.7041435	4.630141	5.366398	1	NA	NA	NA	12	1
ATTCGCCGCGCCATTC-2	2.5386958	2.8933413	2.6666915	4.3182783	1	NA	NA	NA	12	1
ATTCGCCGCTCTGAAG-2	-0.010316648	3.5076537	3.7891736	5.383725	1	NA	NA	NA	12	1
ATTCGCCGCTTAAGTA-2	1.1963309	4.3753715	4.076195	5.678148	1	NA	NA	NA	12	1
ATTCTAGGACCAATGT-2	0.7186875	3.2720716	1.7963052	5.493132	1	NA	NA	NA	12	1
ATTCTAGGCGTGGAAG-2	1.6951348	3.6902857	2.5555427	4.980217	1	NA	NA	NA	12	1
ATTCTAGGGGACTAGA-2	2.2959547	4.0785923	3.7765265	4.978294	1	NA	NA	NA	12	1
ATTCTAGGTTATTACA-2	4.024096	4.4993773	3.5969844	5.288194	1	NA	NA	NA	12	1
ATTGACTAACCTGCAA-2	1.4664274	2.8682604	2.4356744	5.3950267	1	NA	NA	NA	12	1
ATTGACTAATCATTGG-2	0.5270457	2.2315185	0.7772279	5.920323	1	NA	NA	NA	12	1
ATTGACTACTAATAGG-2	0.8934687	2.4173117	2.7740562	5.713529	1	NA	NA	NA	12	1
ATTGACTAGGATGGAC-2	2.1509905	2.830994	3.454398	5.3996277	1	NA	NA	NA	12	1
ATTGGATCACATCATT-2	2.8426547	3.3731468	3.7845776	5.527507	1	NA	NA	NA	12	1
ATTGGATCAGATTAGC-2	1.1227629	1.9176372	3.7394006	5.1559405	1	NA	NA	NA	12	1
ATTGGATCAGGATCGT-2	1.5025814	3.3025737	3.8199148	5.0571575	1	NA	NA	NA	12	1
ATTGGATCCGCTAATA-2	1.6728909	4.009955	4.432112	4.532208	1	NA	NA	NA	12	1
ATTGGATCCGGCGCTA-2	2.9288073	4.019774	3.2145844	5.4045444	1	NA	NA	NA	12	1
ATTGGATCGGAAGCTC-2	2.646208	2.863261	3.0383396	4.270652	1	NA	NA	NA	12	1
ATTGGTCTATAGTCTG-2	2.9173288	3.976501	4.1181817	5.38679	1	NA	NA	NA	12	1
ATTGGTCTCGCCGAGG-2	2.0664558	4.0213847	2.8792644	5.4908566	1	NA	NA	NA	12	1
ATTGGTCTCGCGACAC-2	1.1802734	1.0676521	0.9862711	5.748604	1	NA	NA	NA	12	1
ATTGGTCTGGTGTGCG-2	0.68900824	2.3878367	3.234131	4.6949553	1	NA	NA	NA	12	1
ATTGGTCTTAATTCAA-2	3.198267	4.174763	3.7213345	4.90776	1	NA	NA	NA	12	1
ATTGGTCTTTAACAAC-2	1.2601557	2.913305	3.452504	5.8419056	1	NA	NA	NA	12	1
ATTGGTCTTTGGTACC-2	2.0805635	3.7606318	3.7076259	4.1726685	1	NA	NA	NA	12	1
CAACACTGCTGCCAAC-2	0.97169113	2.7754812	1.8488941	5.385033	1	NA	NA	NA	12	1
CAACACTGGAGCGGCC-2	1.4903703	3.6070514	3.1180654	3.5377097	1	NA	NA	NA	12	1
CAACACTGGCATTATG-2	2.2433662	2.6153064	3.1883507	4.701397	1	NA	NA	NA	12	1
CAACACTGTATTCCGC-2	1.4062223	3.5146744	3.6656106	5.1618896	1	NA	NA	NA	12	1
CAACAGGAATCTACCG-2	1.5097393	2.8114448	2.1213822	5.1280017	1	NA	NA	NA	12	1
CAACAGGACATCTAGC-2	1.6165915	2.9753654	3.944669	4.9681587	1	NA	NA	NA	12	1
CAACAGGACGCTTAAC-2	1.4258127	3.488538	4.2525377	5.747023	1	NA	NA	NA	12	1
CAACAGGACGGAAGAG-2	1.3921131	1.2543347	2.324382	5.6228313	1	NA	NA	NA	12	1
CAACAGGAGAACGGAG-2	2.0051794	3.1925135	4.131157	4.379837	1	NA	NA	NA	12	1
CAACAGGAGATACCTG-2	2.638381	4.023892	3.9893978	5.6121535	1	NA	NA	NA	12	1
CAACAGGAGATCCAAC-2	0.7747901	3.5413668	2.6127565	5.547252	1	NA	NA	NA	12	1
CAACAGGAGCCTCTGA-2	0.09536573	2.5003116	1.7515731	4.9695215	1	NA	NA	NA	12	1
CAACCTGCAGCGAATG-2	1.1512458	3.0378246	2.6309063	5.4588294	1	NA	NA	NA	12	1
CAACCTGCCACGTCGT-2	1.2142719	2.4429593	1.5864764	5.1562557	1	NA	NA	NA	12	1
CAACCTGCCAGTGTTC-2	1.7234716	1.821377	1.2551234	5.766214	1	NA	NA	NA	12	1
CAACCTGCCCGCCTGA-2	1.5769179	2.1533659	3.3745322	4.728126	1	NA	NA	NA	12	1
CAACCTGCGCCAATAA-2	2.2753487	3.7551255	3.3062246	5.2511516	1	NA	NA	NA	12	1
CAACCTGCGCTCGGAA-2	1.871683	2.7694008	4.119543	4.01082	1	NA	NA	NA	12	1
CAACCTGCTATCACTA-2	0.91585267	1.4281628	1.8554338	5.45772	1	NA	NA	NA	12	1
CAACGGTCACGAGGTA-2	2.0373218	2.6373394	1.818631	5.4501824	1	NA	NA	NA	12	1
CAACGGTCACGCTCTG-2	1.9632993	3.685993	2.4237075	5.0521255	1	NA	NA	NA	12	1
CAACGGTCATCTTAGA-2	1.6377537	1.9033473	3.3221571	4.307956	1	NA	NA	NA	12	1
CAACGGTCATTCGCCG-2	2.1679647	3.6325681	3.78784	3.7802937	1	NA	NA	NA	12	1
CAACGGTCGAACGGAG-2	1.4971689	3.6123374	3.867892	3.7242606	1	NA	NA	NA	12	1
CAACGGTCGCGCTGGA-2	2.1661372	2.5266287	2.548334	4.827264	1	NA	NA	NA	12	1
CAACGGTCGGAAGCTC-2	1.8098543	2.5023637	2.173348	5.1541295	1	NA	NA	NA	12	1
CAACGGTCTAAGACGC-2	1.9168559	3.0444684	3.2108386	4.822511	1	NA	NA	NA	12	1
CAACGGTCTCCACTTA-2	1.8120476	3.8661523	3.815091	4.961213	1	NA	NA	NA	12	1
CAACGGTCTCGCTTCC-2	2.082098	3.348449	4.019919	4.073859	1	NA	NA	NA	12	1
CAACGGTCTTCTTGAC-2	2.1417463	2.3227267	3.8611763	5.2831826	1	NA	NA	NA	12	1
CAAGATTCTCTAGAGA-2	1.5553987	2.8886464	2.6067948	5.4944243	1	NA	NA	NA	12	1
CAAGATTCTCTCTACA-2	1.2571865	3.43878	3.9312692	4.7094736	1	NA	NA	NA	12	1
CAAGATTCTTAATGCG-2	2.6235895	3.3271399	2.8722692	5.55058	1	NA	NA	NA	12	1
CAAGGCCTAAGCGTGG-2	1.5283571	4.048272	1.3859241	4.08281	1	NA	NA	NA	12	1
CAAGGCCTATAGTTGA-2	1.2429402	2.3193576	2.238725	5.853097	1	NA	NA	NA	12	1
CAAGGCCTCTCAACGC-2	1.2868484	3.0873685	1.7292194	5.249292	1	NA	NA	NA	12	1
CAAGGCCTGACCTAGG-2	1.4435402	2.2745402	3.8461258	4.345162	1	NA	NA	NA	12	1
CAAGGCCTGAGTCCGA-2	0.6124136	2.6304488	3.860431	4.7556343	1	NA	NA	NA	12	1
CAAGGCCTGATGGAGC-2	1.6986489	2.812791	3.9314003	5.068778	1	NA	NA	NA	12	1
CAAGGCCTGCCGGCAG-2	0.8146825	2.7955782	3.5639484	4.8383145	1	NA	NA	NA	12	1
CAAGGCCTGCGCTGGA-2	0.9298106	3.970317	4.357029	5.118912	1	NA	NA	NA	12	1
CAAGGCCTGCTTATGG-2	2.5039399	3.7300792	3.978429	5.359766	1	NA	NA	NA	12	1
CAAGGCCTGTGTTGCC-2	0.6494028	4.1120687	3.2440054	5.0909286	1	NA	NA	NA	12	1
CAAGGCCTTAATGTCC-2	3.208597	3.8694978	3.6354542	4.9760427	1	NA	NA	NA	12	1
CAAGGCCTTAGCGGTG-2	1.8162329	2.6869378	1.6897221	4.9035234	1	NA	NA	NA	12	1
CAAGTGCGCCGTACCG-2	0.8056179	2.3510587	3.7110653	4.86596	1	NA	NA	NA	12	1
CAAGTGCGCGCTTAAC-2	1.5573148	2.5918524	1.6503351	5.5504284	1	NA	NA	NA	12	1
CAAGTGCGCGGAGAGA-2	1.4159875	2.8413987	1.8195448	5.066605	1	NA	NA	NA	12	1
CAAGTGCGGATATTCA-2	1.4503803	1.3212817	0.871033	4.3952727	1	NA	NA	NA	12	1
CAAGTGCGTACATTCG-2	3.408758	3.9511552	3.836101	5.0414877	1	NA	NA	NA	12	1
CAAGTGCGTTGCTGTC-2	0.47728965	2.9495635	3.5466394	5.5926776	1	NA	NA	NA	12	1
CAAGTTAAAAGCGTGG-2	2.2693655	3.9968057	3.9453225	3.398897	1	NA	NA	NA	12	1
CAAGTTAAACGTAGTC-2	1.2132252	1.4990898	1.2982124	5.910843	1	NA	NA	NA	12	1
CAAGTTAAAGTCTTGA-2	2.3821366	3.5759525	3.3411489	4.9080105	1	NA	NA	NA	12	1
CAAGTTAACCGCCTGA-2	1.2655984	2.4176645	2.9318027	5.545506	1	NA	NA	NA	12	1
CAAGTTAACCGCTCCA-2	3.1015255	3.757823	3.4394119	5.567118	1	NA	NA	NA	12	1
CAAGTTAACCTGCGGA-2	1.3567698	2.839726	3.0850224	5.769395	1	NA	NA	NA	12	1
CAAGTTAACGCCATTC-2	1.068063	3.6839075	3.0292315	5.052182	1	NA	NA	NA	12	1
CAAGTTAATTAATGCG-2	1.8027391	3.0369103	2.8992524	5.015732	1	NA	NA	NA	12	1
CAATATATAACTGTGA-2	1.9661855	2.8629284	3.7899425	4.4369655	1	NA	NA	NA	12	1
CAATATATACCTACGC-2	0.9245141	2.2730854	-0.26893726	5.308939	1	NA	NA	NA	12	1
CAATATATACGCCGCT-2	1.9220842	2.8702967	2.688774	4.9946556	1	NA	NA	NA	12	1
CAATATATCAACACTG-2	0.96107936	4.2066216	3.151357	4.6261683	1	NA	NA	NA	12	1
CAATATATCAAGTTAA-2	1.422806	2.1714935	1.9888413	5.6681476	1	NA	NA	NA	12	1
CAATATATCACCATCG-2	-0.101797044	2.9661767	1.9191035	4.7822657	1	NA	NA	NA	12	1
CAATATATCTCATGAA-2	1.156418	2.2020695	2.8840637	5.823428	1	NA	NA	NA	12	1
CAATATATGGACGTGC-2	0.7141326	3.2839684	3.926275	4.8902597	1	NA	NA	NA	12	1
CAATATATGGCTCTAC-2	0.5163496	1.5030477	3.6832833	4.649929	1	NA	NA	NA	12	1
CAATATATTACCTCTC-2	2.784841	4.0915303	3.8170514	5.3161244	1	NA	NA	NA	12	1
CAATATATTATGCAAG-2	1.364999	2.511895	1.6517894	5.2308965	1	NA	NA	NA	12	1
CAATATATTGCGCTAA-2	1.5198678	4.0805597	3.7816277	4.440982	1	NA	NA	NA	12	1
CAATATATTGTCCACC-2	2.1628022	4.0354643	4.3574	5.234864	1	NA	NA	NA	12	1
CAATCCACAGGCCATG-2	2.9196754	4.0781293	4.549493	5.261104	1	NA	NA	NA	12	1
CAATCCACCGGAAGAG-2	1.5098032	1.8964459	1.8362745	5.424603	1	NA	NA	NA	12	1
CAATCCACGGTATAAG-2	2.065998	0.33825874	2.057475	5.3389554	1	NA	NA	NA	12	1
CAATCCACGTGTTGCC-2	1.6880887	3.6279442	3.336093	4.4159565	1	NA	NA	NA	12	1
CAATCCACTCGCTTCC-2	0.42628086	2.0438945	1.9903812	5.5053444	1	NA	NA	NA	12	1
CAATCCACTGATAGAA-2	2.00319	2.506146	4.1059313	4.881524	1	NA	NA	NA	12	1
CAATGAGCATTGGATC-2	3.369685	4.495337	3.381769	5.23392	1	NA	NA	NA	12	1
CAATGAGCCAAGTGCG-2	1.5037082	2.5468721	2.8093765	4.0898705	1	NA	NA	NA	12	1
CAATGAGCCCAACATC-2	1.9816451	2.4427338	1.804663	5.504437	1	NA	NA	NA	12	1
CAATGAGCCCTAGGTC-2	2.0089219	3.8565817	3.742655	4.1725006	1	NA	NA	NA	12	1
CAATGAGCGCTAACTC-2	0.71923447	4.669301	2.557443	5.379751	1	NA	NA	NA	12	1
CAATGAGCTATCGGAC-2	2.7866733	4.113011	3.386514	4.813331	1	NA	NA	NA	12	1
CAATGAGCTGTTGCAA-2	1.7516931	3.9323227	2.2419655	5.0764894	1	NA	NA	NA	12	1
CAATGCTAACGACTCA-2	1.7442958	3.0676265	3.677963	4.4923086	1	NA	NA	NA	12	1
CAATGCTAAGACCTGG-2	1.4728012	1.5324011	3.3845174	5.2431903	1	NA	NA	NA	12	1
CAATGCTACACATTGC-2	1.7807566	3.8222785	3.4238262	4.825196	1	NA	NA	NA	12	1
CAATGCTATTAATGCG-2	1.5605892	2.272907	1.9190874	5.600993	1	NA	NA	NA	12	1
CAATTATTAAGTACAA-2	0.85273194	4.225595	3.1034133	4.253813	1	NA	NA	NA	12	1
CAATTATTACCGGCCT-2	2.0098114	3.5333521	3.7732453	4.849605	1	NA	NA	NA	12	1
CAATTATTATGATAGC-2	1.6078187	3.8920984	3.30505	3.6615558	1	NA	NA	NA	12	1
CAATTATTGAGCACGC-2	1.699363	3.2081263	3.096576	4.257438	1	NA	NA	NA	12	1
CAATTATTGCTGTACC-2	2.1891758	3.7654214	3.697067	5.4919786	1	NA	NA	NA	12	1
CAATTATTTGGCGTAA-2	2.0571542	3.5884736	3.032217	5.224531	1	NA	NA	NA	12	1
CACAACCTAACTCGTA-2	1.9194078	4.164048	3.3770018	3.3916876	1	NA	NA	NA	12	1
CACAACCTCGAGAGCA-2	1.0927019	2.4721088	1.9980567	5.4489245	1	NA	NA	NA	12	1
CACAACCTGAACCAGT-2	1.5774227	2.748008	3.270557	4.9895663	1	NA	NA	NA	12	1
CACAACCTTATTCGAA-2	2.436074	3.7418914	3.6255686	4.3075824	1	NA	NA	NA	12	1
CACAACCTTCTCTACA-2	1.3640712	1.1874492	0.95668614	5.5156612	1	NA	NA	NA	12	1
CACAACCTTGCGCTAA-2	1.1988736	2.0044081	3.742664	5.287741	1	NA	NA	NA	12	1
CACAAGACCCACCGAC-2	2.5023808	1.9138793	3.4457843	4.4872026	1	NA	NA	NA	12	1
CACAAGACCCGTGGCC-2	2.4971037	3.6828763	3.6535807	5.275509	1	NA	NA	NA	12	1
CACAAGACCTAGGTAT-2	2.0374353	3.2625675	3.7402446	5.0332527	1	NA	NA	NA	12	1
CACAAGACGGTCATGT-2	2.0850425	4.048324	3.6318676	5.458774	1	NA	NA	NA	12	1
CACAAGACGTTACGTC-2	2.673214	4.472945	3.6896398	5.41695	1	NA	NA	NA	12	1
CACAAGACGTTGATAG-2	2.018867	2.3634257	2.8298302	5.2150664	1	NA	NA	NA	12	1
CACAAGACTAAGGAAC-2	2.1682482	1.0229124	2.5906665	5.113576	1	NA	NA	NA	12	1
CACATTGCACCTAACA-2	1.8373146	1.9401478	3.0932686	4.9324503	1	NA	NA	NA	12	1
CACATTGCGACTCAAG-2	1.6162822	3.1144507	1.5620942	5.8266687	1	NA	NA	NA	12	1
CACATTGCGCTGTACC-2	1.2247351	1.5943437	0.5312126	6.1000347	1	NA	NA	NA	12	1
CACATTGCGGCTCGTT-2	2.4731798	4.351442	3.5014977	3.9595497	1	NA	NA	NA	12	1
CACATTGCGTCTTCGC-2	1.4221399	3.1339974	3.1485622	4.7257843	1	NA	NA	NA	12	1
CACATTGCGTGCTTGC-2	1.9955549	2.7062013	2.0047522	4.361928	1	NA	NA	NA	12	1
CACATTGCTGGAGCTG-2	1.5394183	2.0769227	3.8137603	5.010019	1	NA	NA	NA	12	1
CACATTGCTGTCTGAG-2	1.6336132	2.503451	1.6984359	5.3669467	1	NA	NA	NA	12	1
CACATTGCTTGTCAAG-2	2.6255918	3.9402528	3.2192762	5.599026	1	NA	NA	NA	12	1
CACCAATTAGATTGAG-2	0.9363153	2.3846977	1.9991554	5.14979	1	NA	NA	NA	12	1
CACCAATTCACTGCCG-2	1.4148747	3.118245	2.4676936	5.5041404	1	NA	NA	NA	12	1
CACCAATTCATGTTCT-2	1.8540652	3.7733078	3.941709	4.405735	1	NA	NA	NA	12	1
CACCAATTCCTCTGTA-2	1.0515045	1.8401414	1.5702446	5.7779026	1	NA	NA	NA	12	1
CACCAATTGAACCAGT-2	0.989438	1.7163717	1.5119578	5.3424864	1	NA	NA	NA	12	1
CACCAATTGAATCTCA-2	2.9284506	3.9740138	3.9434962	4.62969	1	NA	NA	NA	12	1
CACCAATTGGCAGTTA-2	2.6488762	4.110789	3.792389	5.363281	1	NA	NA	NA	12	1
CACCAATTGTTCGGTT-2	2.0078354	3.3743596	2.622618	5.530965	1	NA	NA	NA	12	1
CACCAATTTGTTAACA-2	1.6272727	3.0986269	3.5077958	4.886599	1	NA	NA	NA	12	1
CACCATCGAGATGACA-2	3.608489	4.232416	3.8019562	5.376578	1	NA	NA	NA	12	1
CACCATCGATTCATTG-2	2.4232824	3.0685568	2.5514648	3.2743528	1	NA	NA	NA	12	1
CACCATCGCTGCCAAC-2	1.2222962	2.2989523	2.4854598	5.226276	1	NA	NA	NA	12	1
CACCATCGCTTAGGAG-2	2.1823564	1.8741893	3.3879547	5.2347174	1	NA	NA	NA	12	1
CACCATCGGAACAATC-2	2.1543913	1.9586707	2.6141396	4.2189064	1	NA	NA	NA	12	1
CACCATCGGAGCGGCC-2	2.4444466	1.9921211	2.0913293	5.0490503	1	NA	NA	NA	12	1
CACCATCGGCTTCCAA-2	1.1613024	2.6967306	3.1053648	5.4026685	1	NA	NA	NA	12	1
CACCATCGTCAACTCC-2	1.4655946	2.7078474	3.4910457	5.118139	1	NA	NA	NA	12	1
CACCATCGTCTCTACA-2	2.3667672	3.1545734	3.5786736	4.935655	1	NA	NA	NA	12	1
CACCATCGTTCGGAGG-2	2.4620686	1.5132064	1.0342716	5.7550983	1	NA	NA	NA	12	1
CACCGTGTAGAGAGGT-2	2.127071	3.1453283	1.595726	4.302824	1	NA	NA	NA	12	1
CACCGTGTAGGATCGT-2	3.3501413	3.8614354	4.202824	5.409102	1	NA	NA	NA	12	1
CACCGTGTATAATTCC-2	2.299584	3.938277	4.1899233	5.0862627	1	NA	NA	NA	12	1
CACCGTGTCAACCTGC-2	0.91799456	3.339595	4.4144855	5.525944	1	NA	NA	NA	12	1
CACCGTGTCAGAGATG-2	1.3418604	3.695922	4.0456624	4.991187	1	NA	NA	NA	12	1
CACCGTGTCGCGGACA-2	1.3240151	2.3259056	2.3122265	5.757226	1	NA	NA	NA	12	1
CACCGTGTCGTGGAAG-2	1.5636054	3.203365	3.7658534	5.5249004	1	NA	NA	NA	12	1
CACCGTGTCTGCGACG-2	1.0379984	2.9886622	3.2638621	5.073073	1	NA	NA	NA	12	1
CACCGTGTGTGAGCCG-2	2.4028614	3.7163506	4.1234207	4.526077	1	NA	NA	NA	12	1
CACCGTGTGTGGAATC-2	1.5497876	3.583376	3.419613	5.7013965	1	NA	NA	NA	12	1
CACCGTGTTCCGAGAC-2	1.3790772	3.0184307	3.6894999	4.216641	1	NA	NA	NA	12	1
CACCGTGTTGAGATAC-2	2.133604	3.8760135	4.0663743	4.46372	1	NA	NA	NA	12	1
CACCGTGTTGTTGCAA-2	1.227892	3.8780282	3.2577636	5.462589	1	NA	NA	NA	12	1
CACGAGTAATGACATA-2	1.9910975	2.998447	2.0387604	5.290765	1	NA	NA	NA	12	1
CACGAGTACCATATCC-2	2.4772809	3.1704297	2.8394196	5.443341	1	NA	NA	NA	12	1
CACGAGTACCATTGTC-2	1.3641931	2.2292845	3.783582	4.420478	1	NA	NA	NA	12	1
CACGAGTACGAAGAAC-2	2.0410156	0.80129534	0.09094385	4.500923	1	NA	NA	NA	12	1
CACGAGTAGATCCAAC-2	2.3669553	3.7712903	3.1927779	4.4664407	1	NA	NA	NA	12	1
CACGAGTATACACACC-2	2.8350258	3.245303	2.524292	4.032914	1	NA	NA	NA	12	1
CACGGTCCGGAATTGT-2	0.8254185	2.2781286	3.0814152	5.6017685	1	NA	NA	NA	12	1
CACGGTCCTAACCGCC-2	1.4004971	2.8758268	1.9279287	5.350435	1	NA	NA	NA	12	1
CACGTAAGAACCGATG-2	1.1099899	1.6800524	4.1831822	4.9038234	1	NA	NA	NA	12	1
CACGTAAGAAGGAGGC-2	1.5787286	3.1818645	1.8357147	5.6056542	1	NA	NA	NA	12	1
CACGTAAGACATCTAC-2	1.404026	0.62002015	2.5591862	4.5512223	1	NA	NA	NA	12	1
CACGTAAGCACGTAAG-2	3.1288028	2.220994	1.5409958	3.494966	1	NA	NA	NA	12	1
CACGTAAGCATACGTT-2	1.6751168	4.629277	3.7875638	4.981657	1	NA	NA	NA	12	1
CACGTAAGGAGTCCGA-2	2.2039056	4.1527615	4.2988896	5.6522098	1	NA	NA	NA	12	1
CACGTAAGTCGCCGTA-2	0.5686341	3.957472	3.1315894	4.3182545	1	NA	NA	NA	12	1
CACGTAAGTTGATTAA-2	-0.14170942	2.491555	1.8857832	5.9906445	1	NA	NA	NA	12	1
CACGTCGTAGGCTCAC-2	0.18564112	2.0856657	2.1645465	5.0262847	1	NA	NA	NA	12	1
CACGTCGTCCATTGTC-2	1.2691778	3.8861556	3.4421139	5.2556605	1	NA	NA	NA	12	1
CACGTCGTCGCCATTC-2	1.9021428	4.0975747	4.236858	4.4154663	1	NA	NA	NA	12	1
CACGTCGTCTTAAGTA-2	2.087835	2.3829553	1.3839575	3.495364	1	NA	NA	NA	12	1
CACGTCGTGACACTGG-2	1.3039156	2.1388814	1.4402395	5.6629214	1	NA	NA	NA	12	1
CACGTCGTGGCTACAA-2	1.8688383	4.1309047	2.5920482	4.715617	1	NA	NA	NA	12	1
CACGTCGTGGTCAATA-2	0.76763344	2.8039162	1.889082	4.901242	1	NA	NA	NA	12	1
CACGTCGTTAGGAGAA-2	1.7565835	3.1576395	4.1671643	5.3632946	1	NA	NA	NA	12	1
CACGTCGTTCATGCAC-2	2.7805326	3.489303	4.0796475	5.1293874	1	NA	NA	NA	12	1
CACGTCGTTGTAATAA-2	1.0837485	4.006758	3.1480956	5.432472	1	NA	NA	NA	12	1
CACTCGGTCGAGACGG-2	0.6878495	2.7183185	2.001662	5.898745	1	NA	NA	NA	12	1
CACTCGGTCGAGCCAA-2	1.5561597	2.8249643	3.2627773	4.6879106	1	NA	NA	NA	12	1
CACTCGGTCGCTCTTG-2	-0.042355955	2.5225976	2.1036432	5.0658712	1	NA	NA	NA	12	1
CACTCGGTCTCGGCGA-2	1.8196294	3.6503503	3.6044998	5.1636677	1	NA	NA	NA	12	1
CACTCGGTGGAAGCTC-2	2.694022	3.6807513	2.9595811	4.239602	1	NA	NA	NA	12	1
CACTCGGTGTAGAGGA-2	0.56175476	3.1523974	2.778576	5.4736357	1	NA	NA	NA	12	1
CACTCGGTTTAGGTTA-2	1.720433	2.7200441	2.3517435	4.9923677	1	NA	NA	NA	12	1
CACTGCCGAACGCTCG-2	1.8120887	3.856303	4.198425	4.8916974	1	NA	NA	NA	12	1
CACTGCCGACACCAGA-2	2.2740304	2.8339145	1.9486033	5.2853184	1	NA	NA	NA	12	1
CACTGCCGCATACGTT-2	2.296221	3.8601103	3.3523252	5.3425627	1	NA	NA	NA	12	1
CACTGCCGGCCACGCG-2	1.150695	2.6536114	1.8052211	5.296768	1	NA	NA	NA	12	1
CACTGCCGTAATTGGC-2	3.2437768	4.3504386	4.197993	5.633813	1	NA	NA	NA	12	1
CACTTGCCAGTGTCAA-2	1.8591686	4.0466886	3.2276368	4.9922414	1	NA	NA	NA	12	1
CACTTGCCCTAGCCGC-2	1.2577738	3.8922095	2.7406318	5.511893	1	NA	NA	NA	12	1
CACTTGCCGCGGTCGC-2	1.441102	2.8619301	2.8044152	5.769449	1	NA	NA	NA	12	1
CACTTGCCGGTCTCTC-2	1.2796574	2.3183074	1.8997724	5.6366763	1	NA	NA	NA	12	1
CAGAGATGACTCTGAC-2	1.7474488	2.2191708	3.5889678	4.8755684	1	NA	NA	NA	12	1
CAGAGATGCTAATAGG-2	2.083807	1.5400339	3.1701932	4.90289	1	NA	NA	NA	12	1
CAGAGATGGACCGCTA-2	1.2821144	3.5734842	3.5784009	5.135842	1	NA	NA	NA	12	1
CAGATTATACTGCAAC-2	0.0988633	2.8310556	2.5287294	5.4678674	1	NA	NA	NA	12	1
CAGATTATACTGGTGG-2	1.4225777	4.441882	3.1425474	4.7894015	1	NA	NA	NA	12	1
CAGATTATAGATACTA-2	3.080576	3.4656203	2.6699476	4.676707	1	NA	NA	NA	12	1
CAGATTATATGACCGG-2	1.6471393	1.7343915	2.170004	5.37776	1	NA	NA	NA	12	1
CAGATTATATGTATTA-2	2.5298424	4.343143	3.8272238	5.829509	1	NA	NA	NA	12	1
CAGATTATATTGGATC-2	1.431924	0.1987226	2.557774	5.2291927	1	NA	NA	NA	12	1
CAGATTATCCACCGAC-2	0.9975665	3.6010234	3.6841028	4.4917183	1	NA	NA	NA	12	1
CAGATTATCCTGTCCG-2	2.6093967	4.0021844	4.194139	5.285165	1	NA	NA	NA	12	1
CAGATTATCGGAAGAG-2	1.1519469	4.187131	2.6699457	5.482165	1	NA	NA	NA	12	1
CAGATTATCGGTTCAA-2	2.6944344	3.774388	3.8163638	4.6499577	1	NA	NA	NA	12	1
CAGATTATGAACAATC-2	1.3948206	1.2623936	1.6740932	5.31659	1	NA	NA	NA	12	1
CAGCAACCACGTCCTA-2	1.2125431	4.435387	3.3158574	4.70148	1	NA	NA	NA	12	1
CAGCAACCAGCCTACG-2	1.3950983	2.4037416	2.0837176	5.206404	1	NA	NA	NA	12	1
CAGCAACCATTATCGA-2	1.9657693	4.218547	4.331642	5.164582	1	NA	NA	NA	12	1
CAGCAACCCTGTAGGA-2	1.2342442	3.4938383	3.5653405	4.3800364	1	NA	NA	NA	12	1
CAGCAACCGCTGGCGT-2	1.8632345	1.1228193	1.6006169	4.5464745	1	NA	NA	NA	12	1
CAGCAACCTAAGACGC-2	2.0814698	3.2251174	3.5470736	4.9815116	1	NA	NA	NA	12	1
CAGCGCAGCCGACCTG-2	2.954333	4.1507835	4.1012897	5.692698	1	NA	NA	NA	12	1
CAGCGCAGCCGGAGTG-2	1.9868572	4.0313	4.331593	5.1897936	1	NA	NA	NA	12	1
CAGCGCAGCGTGCTTA-2	2.3921158	3.9798126	4.33134	5.444733	1	NA	NA	NA	12	1
CAGCGCAGCTGTGCCA-2	1.101876	3.4607744	3.4425373	4.6224837	1	NA	NA	NA	12	1
CAGCGCAGGAAGATGT-2	2.0207424	2.9372673	3.750477	4.786903	1	NA	NA	NA	12	1
CAGCGCAGGATTAACC-2	1.5628649	3.5788882	1.9727982	3.9862907	1	NA	NA	NA	12	1
CAGCTATAAATCGCAA-2	1.4005893	4.3895593	3.605668	5.065085	1	NA	NA	NA	12	1
CAGCTATAATACGCTT-2	1.7723498	3.7509005	4.1031833	5.311939	1	NA	NA	NA	12	1
CAGCTATAATCCACAA-2	2.3351698	3.7049487	3.0102832	5.0650215	1	NA	NA	NA	12	1
CAGCTATACGCTTAAC-2	1.6613274	3.3567414	4.376137	4.817315	1	NA	NA	NA	12	1
CAGCTATAGCTAACTC-2	1.7813301	2.6108122	2.9673328	5.226922	1	NA	NA	NA	12	1
CAGCTATAGTGCAGAA-2	1.9267243	3.7637289	3.0843973	4.704062	1	NA	NA	NA	12	1
CAGCTATATCGCACAA-2	0.50501734	3.019106	1.6647584	5.519472	1	NA	NA	NA	12	1
CAGGCAATAGTAACTT-2	1.2677127	2.5828328	4.453271	4.6305213	1	NA	NA	NA	12	1
CAGGCAATAGTATGCA-2	1.7033956	1.7072724	1.6365877	5.5004454	1	NA	NA	NA	12	1
CAGGCAATCACCAATT-2	2.1731868	2.4983754	1.5677882	5.6628284	1	NA	NA	NA	12	1
CAGGCAATGCTCACGA-2	1.5983953	2.262686	2.255823	5.1589885	1	NA	NA	NA	12	1
CAGGCGCCAATCGCAA-2	1.209379	2.1844652	3.838024	5.2927556	1	NA	NA	NA	12	1
CAGGCGCCATAACTGT-2	2.343559	4.5250745	4.085606	4.565352	1	NA	NA	NA	12	1
CAGGCGCCATGACCGG-2	2.7298195	4.0441713	4.185899	4.8778667	1	NA	NA	NA	12	1
CAGGCGCCATTGACTA-2	1.8052435	2.4133697	3.0433533	4.966459	1	NA	NA	NA	12	1
CAGGCGCCCATTACTC-2	1.0589131	2.3134325	2.132615	5.510775	1	NA	NA	NA	12	1
CAGGCGCCGCCTTGGT-2	1.3913742	2.4894888	1.4316382	5.574682	1	NA	NA	NA	12	1
CAGGCGCCGGTGGCTA-2	3.0629663	2.9344363	2.7456465	5.1847916	1	NA	NA	NA	12	1
CAGGCGCCTAGTAGCC-2	1.5339388	4.200237	3.346319	4.6990037	1	NA	NA	NA	12	1
CAGTATGGAGCATATC-2	1.6311789	1.7099376	2.2825053	5.3197403	1	NA	NA	NA	12	1
CAGTATGGAGTCCGTA-2	1.900956	4.015782	3.3394861	4.9479012	1	NA	NA	NA	12	1
CAGTATGGCGCTAATA-2	1.8204542	3.07977	2.8990107	5.0743237	1	NA	NA	NA	12	1
CAGTATGGCTACGCAA-2	1.5483083	3.1762922	2.24572	4.944173	1	NA	NA	NA	12	1
CAGTATGGTGCAAGCC-2	2.1100106	3.3657062	4.0931096	5.461095	1	NA	NA	NA	12	1
CAGTATGGTGGAAGTA-2	2.4889517	2.778093	3.0606368	4.9314384	1	NA	NA	NA	12	1
CAGTATGGTTGTCAAG-2	1.521342	3.755455	2.9416194	5.5673614	1	NA	NA	NA	12	1
CAGTCACGAATAGTGT-2	2.4310417	3.9040287	4.2639556	5.102318	1	NA	NA	NA	12	1
CAGTCACGACCAATGT-2	1.4367267	2.0730057	2.293385	5.358681	1	NA	NA	NA	12	1
CAGTCACGACGCTCTG-2	1.9633421	2.4012954	2.9040391	5.500263	1	NA	NA	NA	12	1
CAGTCACGATAATTCC-2	2.4819179	4.248364	2.4180002	5.447408	1	NA	NA	NA	12	1
CAGTCACGCCTACACA-2	1.7020758	1.8884217	1.7764281	5.0232377	1	NA	NA	NA	12	1
CAGTCACGGCATTATG-2	1.3521707	3.8542588	3.7284164	5.2613654	1	NA	NA	NA	12	1
CAGTCACGTAATGTCC-2	3.3182452	4.034922	4.1226172	5.0635157	1	NA	NA	NA	12	1
CAGTCACGTCCGCAGC-2	1.5911125	2.695843	3.2300935	4.844471	1	NA	NA	NA	12	1
CAGTCACGTCTCGTTC-2	0.9034405	2.8264341	1.502879	5.145459	1	NA	NA	NA	12	1
CAGTCACGTGCTACTC-2	1.7736167	3.702211	3.6456304	5.0450573	1	NA	NA	NA	12	1
CAGTCACGTTAATCGT-2	1.4776587	3.1930933	4.240897	4.301473	1	NA	NA	NA	12	1
CAGTGGAAAAGTGAAC-2	2.437701	1.8379881	3.2269442	5.1384397	1	NA	NA	NA	12	1
CAGTGGAAAATACTTC-2	1.4638482	1.9152204	2.489582	5.2181296	1	NA	NA	NA	12	1
CAGTGGAAATCCACAA-2	1.9301229	3.2524674	3.429894	4.630744	1	NA	NA	NA	12	1
CAGTGGAACTCGGCGA-2	2.016489	3.3265617	3.936654	4.4118547	1	NA	NA	NA	12	1
CAGTGGAAGAGGATAC-2	2.1488771	2.6968591	4.1635246	5.1337976	1	NA	NA	NA	12	1
CAGTGGAAGGAACAGC-2	2.2859364	3.8648477	3.690713	4.628476	1	NA	NA	NA	12	1
CAGTGGAAGGTAAGGC-2	1.3835006	3.5429945	3.417413	4.542348	1	NA	NA	NA	12	1
CAGTGGAATAATCAGA-2	1.1334378	2.9271984	2.375977	5.325574	1	NA	NA	NA	12	1
CAGTGGAATCTATCAC-2	3.1076934	3.9924371	4.206504	5.3956676	1	NA	NA	NA	12	1
CAGTGGAATGTACAGT-2	1.6411935	1.9056904	2.3979461	5.468982	1	NA	NA	NA	12	1
CAGTGTTCACAGGCTA-2	2.3091462	3.8739939	3.7844872	4.5171256	1	NA	NA	NA	12	1
CAGTGTTCAGGTTATA-2	1.2517926	2.1633058	1.7106516	5.389331	1	NA	NA	NA	12	1
CAGTGTTCATGACCGG-2	1.3677106	4.3776016	2.919513	4.863044	1	NA	NA	NA	12	1
CAGTGTTCGAACAATC-2	1.9393053	3.793511	1.7367458	4.81541	1	NA	NA	NA	12	1
CAGTGTTCGCACCTCG-2	1.512642	2.2691185	3.1617105	4.7450213	1	NA	NA	NA	12	1
CAGTGTTCGGACCGAA-2	2.1452763	3.2341135	3.2991016	5.1815276	1	NA	NA	NA	12	1
CAGTGTTCGGACTAGA-2	1.7040721	3.3006177	1.3446225	4.61008	1	NA	NA	NA	12	1
CAGTGTTCGGCAGTTA-2	3.2492285	4.2778344	3.4358392	5.29095	1	NA	NA	NA	12	1
CAGTGTTCGGCGCGGA-2	1.2220604	1.5199168	1.0217942	5.4641175	1	NA	NA	NA	12	1
CAGTGTTCGTGTCGTA-2	1.8017927	2.8115597	2.554719	5.2064357	1	NA	NA	NA	12	1
CAGTGTTCTTAATGCG-2	1.1534469	3.2919192	3.5094092	5.351274	1	NA	NA	NA	12	1
CAGTGTTCTTGCAATT-2	1.5445799	2.776754	3.6230426	5.240336	1	NA	NA	NA	12	1
CAGTTCCTACACCAGA-2	2.0651965	4.1279798	3.26021	5.6133337	1	NA	NA	NA	12	1
CAGTTCCTCACAAGAC-2	1.8259822	1.8593488	2.0062711	5.3785048	1	NA	NA	NA	12	1
CAGTTCCTCAGTGTTC-2	0.79375726	3.8585465	3.5777285	4.661159	1	NA	NA	NA	12	1
CAGTTCCTCGTGAACC-2	1.1092619	4.55721	2.884364	4.563211	1	NA	NA	NA	12	1
CAGTTCCTCTTGCTAC-2	1.6904635	2.9345033	1.9902221	5.0426216	1	NA	NA	NA	12	1
CAGTTCCTTTGATTAA-2	1.0129135	1.1199285	1.1929319	5.30644	1	NA	NA	NA	12	1
CAGTTCCTTTGTGAGA-2	1.0781547	3.5178666	3.782753	5.5417	1	NA	NA	NA	12	1
CAGTTGTGATAAGTTG-2	1.581534	3.6297495	2.1234605	4.494076	1	NA	NA	NA	12	1
CAGTTGTGCAGCTATA-2	3.3317251	3.7867587	3.72077	4.892255	1	NA	NA	NA	12	1
CAGTTGTGCATTCATA-2	1.2056279	3.058165	2.302625	4.9736595	1	NA	NA	NA	12	1
CAGTTGTGGCCATGTC-2	2.0454118	1.7403141	1.785585	5.9849367	1	NA	NA	NA	12	1
CAGTTGTGGCCGCTTG-2	1.80492	1.1477327	1.9919872	5.1662426	1	NA	NA	NA	12	1
CAGTTGTGTTCTTGAC-2	0.7722379	2.2203672	2.344331	5.5293365	1	NA	NA	NA	12	1
CATACGTTAGGAATAC-2	1.2623891	3.539204	3.9504063	5.438339	1	NA	NA	NA	12	1
CATACGTTCCGTCCGT-2	1.2980475	3.353788	4.4041696	5.085483	1	NA	NA	NA	12	1
CATACGTTGGCGATGC-2	2.0824504	2.716982	3.4202218	5.0289655	1	NA	NA	NA	12	1
CATAGTTAACGGCTGT-2	2.000404	1.4478633	2.1350863	5.620319	1	NA	NA	NA	12	1
CATAGTTAATGCTTAG-2	0.014197882	3.140549	3.7323017	5.104127	1	NA	NA	NA	12	1
CATAGTTACTAAGTGC-2	1.8629246	2.057495	0.09361994	5.4953036	1	NA	NA	NA	12	1
CATAGTTAGGTGCACA-2	1.4061697	2.9826312	2.5636106	5.4704776	1	NA	NA	NA	12	1
CATATGGAAATGTTGC-2	2.2891688	4.351819	3.835532	5.8091373	1	NA	NA	NA	12	1
CATATGGAACCTCAGG-2	1.9384712	2.9876225	3.260868	4.37876	1	NA	NA	NA	12	1
CATATGGACCGATGCG-2	1.462145	4.2484446	2.4278612	5.1706867	1	NA	NA	NA	12	1
CATATGGACCGCGTAC-2	1.3081367	2.5160418	1.8805214	5.9381323	1	NA	NA	NA	12	1
CATATGGACCTAGGTC-2	1.2527968	2.486429	1.1086298	5.2568836	1	NA	NA	NA	12	1
CATATGGACCTCTGTA-2	2.8504124	1.6258852	3.6563866	4.986853	1	NA	NA	NA	12	1
CATATGGACGCGACAC-2	3.2285032	3.755748	3.9817116	5.3530188	1	NA	NA	NA	12	1
CATATGGAGAAGGCGA-2	0.32059625	2.2656403	3.6160195	4.700851	1	NA	NA	NA	12	1
CATATGGAGTCTGTCC-2	1.1409163	2.7054837	3.4674616	5.1621647	1	NA	NA	NA	12	1
CATATGGATGAGCGTA-2	1.297711	1.8861061	3.4330823	4.7744303	1	NA	NA	NA	12	1
CATATGGATGTCCACC-2	1.2713795	4.19332	4.150543	3.8913617	1	NA	NA	NA	12	1
CATCCTTGAACCAGCT-2	1.0186895	3.9647062	4.254095	3.8128142	1	NA	NA	NA	12	1
CATCCTTGACGGCTGT-2	0.9024203	3.1958237	4.051048	5.0362263	1	NA	NA	NA	12	1
CATCCTTGACTATTCG-2	2.65562	3.482699	3.9587572	4.9559402	1	NA	NA	NA	12	1
CATCCTTGATAGTAAC-2	3.0480072	4.058938	4.536261	5.083904	1	NA	NA	NA	12	1
CATCCTTGGAGCCACA-2	0.9425803	3.1980543	2.0360606	5.3634696	1	NA	NA	NA	12	1
CATCCTTGGATATTCA-2	2.608927	4.260678	3.815874	5.1442018	1	NA	NA	NA	12	1
CATCCTTGGATTCGCG-2	0.8568553	3.5059009	3.5714846	5.3665752	1	NA	NA	NA	12	1
CATCCTTGGATTGCCA-2	0.9044215	3.1540062	3.192278	4.7322865	1	NA	NA	NA	12	1
CATCCTTGGCGAGCAA-2	2.7168357	3.8278136	3.2407882	5.3281	1	NA	NA	NA	12	1
CATCCTTGGCTATCGG-2	2.722644	3.7158103	3.9162943	5.5640554	1	NA	NA	NA	12	1
CATCTAGCAACTGTGA-2	0.54365355	2.9100487	2.1279542	5.6472836	1	NA	NA	NA	12	1
CATCTAGCACGAGGTA-2	1.3611177	3.2129676	3.9300976	4.2896657	1	NA	NA	NA	12	1
CATCTAGCAGAGCTCC-2	1.4516026	3.420104	3.8120923	4.2090726	1	NA	NA	NA	12	1
CATCTAGCCCTAGGTC-2	1.1071303	2.7685637	1.6149015	5.7443256	1	NA	NA	NA	12	1
CATCTAGCCTAGCCGC-2	2.0243986	2.281669	3.440511	5.0447083	1	NA	NA	NA	12	1
CATCTAGCGAACAATC-2	1.667864	4.0825253	2.5306091	4.7441397	1	NA	NA	NA	12	1
CATCTAGCTCAGTTAG-2	2.3433926	3.7548916	3.8566241	5.25374	1	NA	NA	NA	12	1
CATCTAGCTGAGTATC-2	1.6486139	2.2678158	4.099925	4.728409	1	NA	NA	NA	12	1
CATGGCTGATTCAGGA-2	2.9434433	3.449671	2.7976034	4.9215217	1	NA	NA	NA	12	1
CATGGCTGCAGGCAAT-2	2.172194	3.1450489	3.8434083	4.891755	1	NA	NA	NA	12	1
CATGGCTGCATCCTTG-2	1.7826729	3.3663042	3.8120294	5.0562634	1	NA	NA	NA	12	1
CATGGCTGCCAGTCTT-2	1.6655431	3.0135655	3.5416598	5.9382477	1	NA	NA	NA	12	1
CATGGCTGGATTGCCA-2	1.5350356	4.238597	4.46346	5.5493093	1	NA	NA	NA	12	1
CATGGCTGGCTGTTGA-2	0.6906892	3.0092647	3.4637773	5.736645	1	NA	NA	NA	12	1
CATGGCTGGGCGCATC-2	2.288173	3.6320133	3.2274625	4.271151	1	NA	NA	NA	12	1
CATGGCTGGTTCGGTT-2	2.8471127	4.0380793	4.3839865	5.1806607	1	NA	NA	NA	12	1
CATGGCTGTGTACCTA-2	2.185679	3.3904362	2.914024	4.89385	1	NA	NA	NA	12	1
CATGTCACACGACTCA-2	2.2171164	3.0219636	3.4220395	5.589073	1	NA	NA	NA	12	1
CATGTCACAGCCGCAG-2	0.03239791	2.697133	2.1028576	5.1989207	1	NA	NA	NA	12	1
CATGTCACAGGATCGT-2	1.684187	2.683005	3.2107482	5.0910926	1	NA	NA	NA	12	1
CATGTCACGCCTCTGA-2	2.477624	2.4188156	2.3275316	4.853391	1	NA	NA	NA	12	1
CATGTTCTCAAGATTC-2	3.4900317	4.166485	4.022883	5.4809537	1	NA	NA	NA	12	1
CATGTTCTCCTGCGGA-2	1.495213	3.282427	3.1899855	5.4223924	1	NA	NA	NA	12	1
CATGTTCTGACACTGG-2	2.146407	3.5703595	3.5207453	4.2182508	1	NA	NA	NA	12	1
CATGTTCTGATTCGCG-2	2.0517085	2.6270719	4.1469665	4.7304063	1	NA	NA	NA	12	1
CATGTTCTTGTACAGT-2	1.6592739	2.8428662	3.545168	4.5250473	1	NA	NA	NA	12	1
CATTACTCATCCACAA-2	-0.07570231	3.3962834	3.4261217	4.9549294	1	NA	NA	NA	12	1
CATTACTCCACGGTCC-2	1.9081239	2.3758082	1.704663	4.988242	1	NA	NA	NA	12	1
CATTACTCCCGATGCG-2	2.7047436	4.221248	4.1856556	5.417395	1	NA	NA	NA	12	1
CATTACTCCTGCGACG-2	2.096713	3.5633078	2.9392464	5.3332186	1	NA	NA	NA	12	1
CATTACTCGCATGAGA-2	1.014628	3.457603	3.9596696	5.7732177	1	NA	NA	NA	12	1
CATTACTCGGCCTTAA-2	1.3672774	3.1237838	3.7437325	4.7583094	1	NA	NA	NA	12	1
CATTAGAGAGCGAATG-2	2.1514049	2.550625	1.7862647	4.882912	1	NA	NA	NA	12	1
CATTAGAGCCGGCCAC-2	1.1129309	3.3341436	3.4211993	5.7999506	1	NA	NA	NA	12	1
CATTAGAGCTGTGCCA-2	2.2905843	3.3070974	4.0935273	6.223427	1	NA	NA	NA	12	1
CATTAGAGGAAGGTTG-2	2.3015342	3.0042133	3.5977478	5.5718565	1	NA	NA	NA	12	1
CATTAGAGGATGCGTA-2	1.4628229	3.1299126	2.587193	5.4213696	1	NA	NA	NA	12	1
CATTAGAGGATGTGGT-2	0.9311645	2.9154265	3.7581923	5.047167	1	NA	NA	NA	12	1
CATTAGAGGCTGTACC-2	1.7435226	3.0736728	3.6467662	5.057064	1	NA	NA	NA	12	1
CATTAGAGGTATGGCA-2	1.5553298	3.8911252	4.0494475	5.017876	1	NA	NA	NA	12	1
CATTAGAGGTTACGTC-2	3.0507855	4.3250003	4.084483	5.6723776	1	NA	NA	NA	12	1
CATTAGAGTCAATTGA-2	2.4002879	2.7786136	2.2049186	5.5172396	1	NA	NA	NA	12	1
CATTAGAGTTGCTGTC-2	-0.19173385	3.3362472	3.7474458	5.401107	1	NA	NA	NA	12	1
CATTCATAAGGAATAC-2	1.5697455	2.919492	2.5112906	5.172148	1	NA	NA	NA	12	1
CATTCATAATCTACCG-2	2.0481765	3.9674711	1.4841428	4.5025153	1	NA	NA	NA	12	1
CATTCATAATTATCGA-2	2.106177	3.8513262	4.132528	5.384461	1	NA	NA	NA	12	1
CATTCATACATGTCAC-2	1.69566	3.4591234	4.191869	5.858254	1	NA	NA	NA	12	1
CATTCATACCTGACGC-2	1.6686138	3.8787599	1.9012374	4.817404	1	NA	NA	NA	12	1
CATTCATAGGAACAGC-2	2.574394	3.4290643	2.838461	5.2306795	1	NA	NA	NA	12	1
CATTCATATGGAAGTA-2	-0.033712175	3.0115974	1.797353	5.118355	1	NA	NA	NA	12	1
CATTGCGTGAAGGTTG-2	2.1674268	4.5901303	3.9607315	5.3145795	1	NA	NA	NA	12	1
CATTGCGTGACAGCAC-2	1.51408	3.3820307	3.8674858	4.484051	1	NA	NA	NA	12	1
CCAACATCAGCCTACG-2	1.4518423	4.3253846	4.2955737	5.167052	1	NA	NA	NA	12	1
CCAACATCAGTGACCG-2	1.9163377	3.331505	3.011966	5.5853863	1	NA	NA	NA	12	1
CCAACATCATTCCTGC-2	1.9718475	1.6678028	3.2540684	3.6087847	1	NA	NA	NA	12	1
CCAACATCCGATCAAG-2	2.635769	3.584152	4.2440357	4.868193	1	NA	NA	NA	12	1
CCAACATCCGCCATTC-2	0.8304679	3.9002228	2.1212568	4.894992	1	NA	NA	NA	12	1
CCAACATCGATGAATT-2	0.29223192	2.637255	0.8178446	4.9996142	1	NA	NA	NA	12	1
CCAACATCGCCTCTGA-2	1.7190275	1.5841817	4.0094023	4.6289897	1	NA	NA	NA	12	1
CCAACATCGTAGGAAG-2	1.1775994	1.9951047	1.8908414	5.612645	1	NA	NA	NA	12	1
CCAACATCGTATGGCA-2	1.3562659	2.8838606	1.797635	4.9154263	1	NA	NA	NA	12	1
CCAACATCTCTTCTTG-2	1.9330024	1.4516891	2.6104527	5.5856123	1	NA	NA	NA	12	1
CCAACATCTGCGCTAA-2	1.2781107	2.9916723	2.850064	4.5463686	1	NA	NA	NA	12	1
CCAAGCATACTCCTAA-2	1.6682901	2.9139822	2.514251	5.2965236	1	NA	NA	NA	12	1
CCAAGCATAGGACCAA-2	1.8869685	4.1287155	3.3414056	5.5120826	1	NA	NA	NA	12	1
CCAAGCATCGGACACC-2	2.6312816	3.9446425	4.9139028	4.811059	1	NA	NA	NA	12	1
CCAAGCATCTAATAGG-2	0.69803715	1.8803993	4.2061105	4.8014274	1	NA	NA	NA	12	1
CCAAGCATGAGGTCAA-2	0.5199308	1.506352	2.214744	5.115704	1	NA	NA	NA	12	1
CCAAGCATGAGTCGAC-2	1.9916198	3.1451705	3.891253	4.8021235	1	NA	NA	NA	12	1
CCAAGCATTGGATCCA-2	2.5830333	2.705229	2.6605723	4.8155947	1	NA	NA	NA	12	1
CCAAGCATTGTCCACC-2	1.6022182	2.7048988	2.2008407	5.2354465	1	NA	NA	NA	12	1
CCAAGCATTTAACAAC-2	1.7668073	3.9177227	3.7743568	5.452113	1	NA	NA	NA	12	1
CCAATCGCAATCTTAT-2	1.5823604	2.1321087	3.469667	5.557815	1	NA	NA	NA	12	1
CCAATCGCACCGTTCA-2	1.5546179	2.3232217	3.566765	5.553234	1	NA	NA	NA	12	1
CCAATCGCAGAGAGGT-2	0.8731323	3.1193578	1.8222231	5.353856	1	NA	NA	NA	12	1
CCAATCGCATCCTGGC-2	2.0280724	2.1191406	1.895448	5.4901567	1	NA	NA	NA	12	1
CCAATCGCCCGGCCAC-2	2.2720459	1.9717739	3.6163251	4.6212816	1	NA	NA	NA	12	1
CCAATCGCTGAGTATC-2	2.9535425	4.0793114	3.4344852	5.858992	1	NA	NA	NA	12	1
CCAATCGCTGGAGCTG-2	1.4263892	3.5932777	3.91606	4.6757407	1	NA	NA	NA	12	1
CCAATTCTAGTCATCC-2	1.5190307	2.7482157	4.117593	4.876268	1	NA	NA	NA	12	1
CCAATTCTCGGTTCAA-2	2.5972207	3.983669	3.8983734	5.300255	1	NA	NA	NA	12	1
CCAATTCTGAACGGAG-2	1.986068	1.9898239	2.8149152	5.387258	1	NA	NA	NA	12	1
CCAATTCTGTAGGAAG-2	1.9577746	4.5646534	3.243207	3.9780438	1	NA	NA	NA	12	1
CCAATTCTTTCCGTGC-2	2.9064963	3.749783	3.6906278	5.1065745	1	NA	NA	NA	12	1
CCACATGGCATTAGAG-2	0.9950204	1.5746677	3.606987	5.2991652	1	NA	NA	NA	12	1
CCACATGGCCAGTAGA-2	1.2937726	3.1678693	3.1398838	5.607214	1	NA	NA	NA	12	1
CCACATGGGGCCACTG-2	1.0484712	3.6981783	3.8321865	4.8663516	1	NA	NA	NA	12	1
CCACCGACAACAACTC-2	2.5164587	3.695378	3.733263	5.1398807	1	NA	NA	NA	12	1
CCACCGACAAGGTAGG-2	2.385286	2.1163967	2.33554	4.571711	1	NA	NA	NA	12	1
CCACCGACACATGCCG-2	1.1638962	3.9368842	3.8035834	4.1980166	1	NA	NA	NA	12	1
CCACCGACACGACTCA-2	1.4360149	1.8782821	1.5455517	5.801144	1	NA	NA	NA	12	1
CCACCGACAGCGTGTA-2	3.4823892	4.2751904	3.7514162	5.3173285	1	NA	NA	NA	12	1
CCACCGACATGGACAG-2	1.361687	2.7592306	2.872839	4.904693	1	NA	NA	NA	12	1
CCACCGACATGTATTA-2	2.7881234	4.4402256	4.246232	5.1872787	1	NA	NA	NA	12	1
CCACCGACCATATGGA-2	3.606859	4.010384	3.772238	5.7019024	1	NA	NA	NA	12	1
CCACCGACCATTAGAG-2	3.5453324	3.7169871	3.7270734	5.049606	1	NA	NA	NA	12	1
CCACCGACCTGCCAAC-2	1.8285979	3.5358982	3.9107602	4.979176	1	NA	NA	NA	12	1
CCACCGACGATTGTAC-2	1.2382082	2.434111	3.1713703	5.3276963	1	NA	NA	NA	12	1
CCACCGACGCGCGTCA-2	3.2154913	3.589768	3.0380714	3.6093254	1	NA	NA	NA	12	1
CCACCGACGGACTAGA-2	1.6385913	2.0412288	1.0298526	5.1623793	1	NA	NA	NA	12	1
CCACCGACTTGAGTGG-2	2.6391795	4.097268	2.1513803	5.3921967	1	NA	NA	NA	12	1
CCACGATAACATCATT-2	0.7996575	4.1453934	2.5133412	4.076256	1	NA	NA	NA	12	1
CCACGATACAACGGTC-2	1.5147362	3.7150228	4.4093075	4.3190136	1	NA	NA	NA	12	1
CCACGATACCAGTCTT-2	0.72614354	3.3376215	2.9191122	4.6814556	1	NA	NA	NA	12	1
CCACGATACCTGACGC-2	2.8711877	4.2084146	4.337065	5.2121096	1	NA	NA	NA	12	1
CCACGATAGGCTGCGG-2	2.5154722	2.511149	4.1391344	4.749344	1	NA	NA	NA	12	1
CCACGATATAGAGCGA-2	1.388667	2.3465838	1.7318951	5.1690187	1	NA	NA	NA	12	1
CCACGATATCAACCAA-2	2.2910228	3.4298806	3.657323	4.8864737	1	NA	NA	NA	12	1
CCACGATATCTCGTTC-2	0.48398077	2.558244	2.0791419	5.001749	1	NA	NA	NA	12	1
CCACGATATCTCTACA-2	1.7645546	3.6229804	4.3924274	5.198782	1	NA	NA	NA	12	1
CCAGTAGAGATGACGG-2	1.666944	3.900566	3.6113513	3.240405	1	NA	NA	NA	12	1
CCAGTAGAGCACCTCG-2	1.3036307	1.8952141	3.7965424	4.788293	1	NA	NA	NA	12	1
CCAGTAGATCTGAGTA-2	2.7072823	3.3120394	3.5440035	4.690047	1	NA	NA	NA	12	1
CCAGTCTTAGCATATC-2	1.8451544	4.952731	2.7586062	5.2316146	1	NA	NA	NA	12	1
CCAGTCTTCAATCCAC-2	1.8674545	4.0482993	4.0093637	4.094062	1	NA	NA	NA	12	1
CCAGTCTTTAATCAGA-2	1.5370908	3.1364539	4.0395346	4.440985	1	NA	NA	NA	12	1
CCATAGGTGACACTGG-2	1.2077107	1.0946534	3.3583348	5.173445	1	NA	NA	NA	12	1
CCATAGGTTCCAGGAA-2	1.4685018	3.6392152	3.4267282	2.8817775	1	NA	NA	NA	12	1
CCATAGGTTTGCTGTC-2	2.0764403	3.8693426	3.4574072	5.26307	1	NA	NA	NA	12	1
CCATATCCACTGGTGG-2	2.0408764	1.9804127	1.3714591	3.616204	1	NA	NA	NA	12	1
CCATATCCCGGTCTCA-2	1.8433992	4.1663504	3.666556	4.683482	1	NA	NA	NA	12	1
CCATGACTCAATCCAC-2	2.0040522	2.2143023	3.208441	4.997185	1	NA	NA	NA	12	1
CCATGACTCACCATCG-2	3.534953	3.8984783	4.385029	5.65256	1	NA	NA	NA	12	1
CCATGACTCCTACTGG-2	2.171427	3.2953522	3.1582093	4.5104656	1	NA	NA	NA	12	1
CCATGACTCGTTCAGC-2	0.8645614	1.6285629	3.355671	5.145582	1	NA	NA	NA	12	1
CCATGACTGACAAGTG-2	2.8055885	3.848766	3.674488	5.291637	1	NA	NA	NA	12	1
CCATGACTGACTCCTC-2	1.5655904	4.002008	3.0780632	4.3287153	1	NA	NA	NA	12	1
CCATGACTGAGCACGC-2	0.94356924	4.0979257	2.4110386	4.3422956	1	NA	NA	NA	12	1
CCATTGTCACATGCCG-2	1.3260713	3.1124628	3.4063683	5.771077	1	NA	NA	NA	12	1
CCATTGTCCAGTTGTG-2	1.2710603	2.477234	2.4057322	5.618432	1	NA	NA	NA	12	1
CCATTGTCCCACGATA-2	2.1510937	2.626746	3.8715758	4.935967	1	NA	NA	NA	12	1
CCATTGTCGAGGTCAA-2	1.2094883	3.131489	2.426691	5.121715	1	NA	NA	NA	12	1
CCATTGTCGGTCAATA-2	3.1874783	4.4292254	3.5273438	4.8394656	1	NA	NA	NA	12	1
CCATTGTCGTTACGTC-2	0.92281395	2.4074395	1.8829651	5.054493	1	NA	NA	NA	12	1
CCATTGTCTATAGATT-2	3.6652062	4.1410913	3.6738603	5.8484	1	NA	NA	NA	12	1
CCATTGTCTTGCAATT-2	2.0029674	3.8235054	4.065636	4.9557877	1	NA	NA	NA	12	1
CCGAATTAAATTGTTG-2	1.3295956	3.131604	3.0881104	5.007659	1	NA	NA	NA	12	1
CCGAATTAAGTATGCA-2	2.014012	3.5664222	4.223546	4.456109	1	NA	NA	NA	12	1
CCGAATTAGACCTGAC-2	1.293396	3.3041525	3.91507	4.309651	1	NA	NA	NA	12	1
CCGAATTAGGTTGATC-2	1.9561111	3.241792	4.420532	4.749418	1	NA	NA	NA	12	1
CCGACCTGATCCGGTA-2	1.2708825	2.368151	1.4072407	5.3866024	1	NA	NA	NA	12	1
CCGACCTGCGAGCCAA-2	2.5236373	3.6492097	2.9158897	5.4377794	1	NA	NA	NA	12	1
CCGACCTGGAACCAGT-2	2.888337	3.8207607	3.4333549	4.3393583	1	NA	NA	NA	12	1
CCGACCTGGGCCAACC-2	1.3144933	2.9150283	3.5416114	5.030993	1	NA	NA	NA	12	1
CCGACCTGTGATAGAA-2	1.6771195	3.9028878	3.787793	4.989181	1	NA	NA	NA	12	1
CCGACGAAAACTTCCA-2	1.9444292	2.2496066	1.9526855	5.3678546	1	NA	NA	NA	12	1
CCGACGAAACGGCTGT-2	0.9970888	3.1021097	3.771063	5.663107	1	NA	NA	NA	12	1
CCGACGAAACTCGACC-2	1.7948672	2.5197213	3.8195658	4.6520953	1	NA	NA	NA	12	1
CCGACGAACGACGGCG-2	1.2458378	1.6307752	2.9540403	5.511204	1	NA	NA	NA	12	1
CCGACGAAGCGCTGGA-2	1.921186	4.4176846	3.2571278	5.315064	1	NA	NA	NA	12	1
CCGACGAAGGCTACAA-2	1.8923063	2.5038135	2.52754	4.8715863	1	NA	NA	NA	12	1
CCGACGAAGGTGTGCG-2	1.6730622	2.0937488	2.0671012	4.7568965	1	NA	NA	NA	12	1
CCGAGTGTGAATGCAT-2	3.4419186	2.113936	2.4329515	4.9492025	1	NA	NA	NA	12	1
CCGATGCGATCTTGTG-2	0.6427147	2.220762	1.9596331	5.458256	1	NA	NA	NA	12	1
CCGATGCGCTACATTA-2	0.49861464	3.1899889	3.3983583	5.6665	1	NA	NA	NA	12	1
CCGATGCGTGGATCCA-2	2.176651	2.2698843	2.4429169	5.434757	1	NA	NA	NA	12	1
CCGCACTTGGCGATGC-2	1.442026	4.077705	3.9844956	4.2056985	1	NA	NA	NA	12	1
CCGCACTTTAGTAGCC-2	2.4074547	3.7918508	3.9665134	4.952891	1	NA	NA	NA	12	1
CCGCCTGAATGATAGC-2	2.7274797	4.5410275	4.015361	5.06216	1	NA	NA	NA	12	1
CCGCCTGACAGTTGTG-2	2.095844	4.3638897	3.8788674	4.7506146	1	NA	NA	NA	12	1
CCGCCTGAGTGCAGAA-2	0.8618113	1.4400973	1.0305903	5.4947033	1	NA	NA	NA	12	1
CCGCCTGATTGACGCA-2	0.91194576	3.7876558	4.054069	4.6878233	1	NA	NA	NA	12	1
CCGCGTACAGAGGCGC-2	3.1359835	3.9278264	4.178458	4.6436677	1	NA	NA	NA	12	1
CCGCGTACCATACGTT-2	2.1410286	4.1698794	2.4394422	4.1228595	1	NA	NA	NA	12	1
CCGCGTACCCGGAGTG-2	2.0792174	3.2409537	2.8637803	5.221651	1	NA	NA	NA	12	1
CCGCGTACCTCTCGCA-2	0.4031949	2.7624989	3.2145376	3.1511872	1	NA	NA	NA	12	1
CCGCGTACGAACCAGT-2	2.0081413	1.6793867	3.3578572	5.6953716	1	NA	NA	NA	12	1
CCGCGTACGATTATTA-2	1.6671733	2.8020074	2.005139	5.345539	1	NA	NA	NA	12	1
CCGCGTACGTCAACTT-2	1.6836445	1.7008913	1.3263289	4.4840755	1	NA	NA	NA	12	1
CCGCTAGGAATGTTGC-2	2.150236	2.9975002	3.5077293	4.5768323	1	NA	NA	NA	12	1
CCGCTAGGACGGTTAC-2	2.0431213	4.5027013	3.1528437	5.363308	1	NA	NA	NA	12	1
CCGCTAGGCACGTAAG-2	2.244184	3.8224332	4.1509023	4.7602296	1	NA	NA	NA	12	1
CCGCTAGGCGATCCTT-2	2.107158	4.2247176	3.8893702	5.493927	1	NA	NA	NA	12	1
CCGCTAGGCGCGACAC-2	2.2967174	3.437243	3.7256327	4.081952	1	NA	NA	NA	12	1
CCGCTAGGCTCTTCTA-2	0.33922327	2.9849164	2.625758	5.6874228	1	NA	NA	NA	12	1
CCGCTAGGGAACCAGT-2	-0.21590474	2.0694475	3.8924348	5.353802	1	NA	NA	NA	12	1
CCGCTAGGGAGTCGAC-2	3.360089	4.3524146	4.2203298	5.015153	1	NA	NA	NA	12	1
CCGCTAGGGCTCACGA-2	2.388472	3.2192197	3.0859172	4.9481397	1	NA	NA	NA	12	1
CCGCTAGGGTTCCTTA-2	1.373932	3.9623716	3.89933	5.073235	1	NA	NA	NA	12	1
CCGCTAGGTCCACTTA-2	1.6424866	2.6988518	1.2931806	5.5922904	1	NA	NA	NA	12	1
CCGCTAGGTGCTACTC-2	0.702441	2.4040093	1.832621	4.968604	1	NA	NA	NA	12	1
CCGCTAGGTTACTGAA-2	2.1448083	3.709518	2.768296	4.774766	1	NA	NA	NA	12	1
CCGCTCCACGAGCCAA-2	2.647227	4.166779	4.1611795	5.399846	1	NA	NA	NA	12	1
CCGCTCCAGTATGGCA-2	1.7198265	1.8414232	1.4398527	3.1479008	1	NA	NA	NA	12	1
CCGGAGTGATAGTCTG-2	1.4808035	4.032321	2.9803824	4.771342	1	NA	NA	NA	12	1
CCGGAGTGCAGAGATG-2	1.3945965	3.7981718	2.7697985	5.4915953	1	NA	NA	NA	12	1
CCGGAGTGCGAGACGG-2	1.1106864	1.3911916	1.8405831	5.061939	1	NA	NA	NA	12	1
CCGGAGTGCTACATTA-2	1.9704993	3.1487281	3.1554766	5.446573	1	NA	NA	NA	12	1
CCGGAGTGGATGAATT-2	1.966338	2.1726637	1.79051	5.416471	1	NA	NA	NA	12	1
CCGGAGTGTTAACAAC-2	1.209749	1.89731	4.341519	4.418738	1	NA	NA	NA	12	1
CCGGAGTGTTAATCGT-2	2.5795982	4.3897166	4.2533894	5.331139	1	NA	NA	NA	12	1
CCGGAGTGTTCCGTGC-2	2.5272093	3.3725488	3.7237046	3.6466386	1	NA	NA	NA	12	1
CCGGAGTGTTGGTGAT-2	1.7746778	3.6858773	3.7928321	5.847986	1	NA	NA	NA	12	1
CCGGATATCATCCTTG-2	2.3399773	3.119395	2.169073	5.3868723	1	NA	NA	NA	12	1
CCGGATATCATGGCTG-2	1.9708896	1.8393233	3.680338	4.8054338	1	NA	NA	NA	12	1
CCGGATATCTATTCAG-2	2.2009616	3.6549757	3.671947	5.558866	1	NA	NA	NA	12	1
CCGGATATCTCTTCTA-2	0.91389924	2.1786337	2.540679	5.2547026	1	NA	NA	NA	12	1
CCGGATATGAACAATC-2	1.0343949	2.633313	1.7054538	4.942721	1	NA	NA	NA	12	1
CCGGATATTAATGTCC-2	1.3530986	1.5576477	1.6764407	4.8833647	1	NA	NA	NA	12	1
CCGGATATTCAACCAA-2	2.3208592	4.6000595	3.3133597	5.7302713	1	NA	NA	NA	12	1
CCGGATATTTGATTAA-2	1.7871699	3.0232244	3.2078044	4.370224	1	NA	NA	NA	12	1
CCGGCCACAAGTACAA-2	1.843986	3.3073568	3.2950568	5.600971	1	NA	NA	NA	12	1
CCGGCCACCAATGAGC-2	0.39488888	2.0628474	2.411856	5.513278	1	NA	NA	NA	12	1
CCGGCCACCAGAGATG-2	1.7117599	4.066126	3.2477803	5.34954	1	NA	NA	NA	12	1
CCGGCCACCATTACTC-2	2.0613523	2.6587856	2.9338052	4.773693	1	NA	NA	NA	12	1
CCGGCCACCTCCAGTG-2	1.0969958	2.2231302	1.6057824	4.9370403	1	NA	NA	NA	12	1
CCGGCCACGTTAGATG-2	1.6191493	3.5436983	3.6511004	4.696855	1	NA	NA	NA	12	1
CCGGCCACTATAGCAG-2	2.0645268	1.9949778	3.1788704	5.057956	1	NA	NA	NA	12	1
CCGTACCGACAGCGGC-2	1.7296102	3.10265	3.6357822	4.3044224	1	NA	NA	NA	12	1
CCGTACCGACTATTCG-2	2.540057	4.265299	3.0912461	4.994757	1	NA	NA	NA	12	1
CCGTACCGATCAGCCA-2	1.6854157	2.974003	1.9210303	5.2620106	1	NA	NA	NA	12	1
CCGTACCGCTCCAGTG-2	1.5425258	2.5922153	2.0919065	5.3079715	1	NA	NA	NA	12	1
CCGTACCGGATCCAAC-2	1.6363881	3.9609928	2.395485	5.0051455	1	NA	NA	NA	12	1
CCGTACCGTCCACTTA-2	1.5866269	2.7096655	3.773437	5.001204	1	NA	NA	NA	12	1
CCGTACCGTGACCTTC-2	1.8048004	3.9157484	2.28456	4.4188023	1	NA	NA	NA	12	1
CCGTACCGTTCTGTAA-2	2.311669	3.923953	4.075715	4.274908	1	NA	NA	NA	12	1
CCGTCCGTAAGGTAGG-2	1.078624	2.471	2.0156212	5.26871	1	NA	NA	NA	12	1
CCGTCCGTAGACTGCC-2	1.7775655	3.4769595	1.0134839	5.3185678	1	NA	NA	NA	12	1
CCGTCCGTATAATGTA-2	1.903035	3.181427	4.1987853	4.8016715	1	NA	NA	NA	12	1
CCGTCCGTGATTATTA-2	3.0034866	3.6849542	4.0083942	5.1809874	1	NA	NA	NA	12	1
CCGTCCGTGGCAGTTA-2	1.2874621	2.2358825	2.436188	5.6631713	1	NA	NA	NA	12	1
CCGTCCGTGTTGATAG-2	1.9932251	2.451021	2.2464812	5.131102	1	NA	NA	NA	12	1
CCGTCCGTTCAGCCGG-2	1.2070651	3.3564594	2.155801	5.727582	1	NA	NA	NA	12	1
CCGTCCGTTCTGCTCA-2	2.30362	3.3759089	3.4708295	4.640195	1	NA	NA	NA	12	1
CCGTGGCCAACCAGCT-2	1.3684585	2.5831544	4.086151	4.9104886	1	NA	NA	NA	12	1
CCGTGGCCAGACTGCC-2	1.546047	2.4034615	4.3172655	4.9093237	1	NA	NA	NA	12	1
CCGTGGCCGATGCGTA-2	1.7091011	3.450742	3.4742367	5.425329	1	NA	NA	NA	12	1
CCGTGGCCTCAATTGA-2	2.0105531	3.2328086	4.1078362	4.7236104	1	NA	NA	NA	12	1
CCTAAGATAGAGCTCC-2	2.7778091	3.9794478	4.109035	5.5284767	1	NA	NA	NA	12	1
CCTAAGATGCGCATTG-2	0.8988584	2.389937	3.121905	5.3447022	1	NA	NA	NA	12	1
CCTAAGATGTCGGCTC-2	1.703589	3.8462055	3.785164	3.7850723	1	NA	NA	NA	12	1
CCTAAGATGTTAGCGC-2	1.5660633	4.550312	4.114389	3.5375788	1	NA	NA	NA	12	1
CCTAAGATTACCAAGC-2	1.3305116	2.936252	2.5459504	5.252376	1	NA	NA	NA	12	1
CCTAAGATTGGCGTAA-2	2.487198	2.716131	2.320966	4.69416	1	NA	NA	NA	12	1
CCTACACACACGAGTA-2	0.45798704	1.7273234	1.654052	5.161145	1	NA	NA	NA	12	1
CCTACACACCTTAAGA-2	1.8575153	3.8198974	3.6702173	5.4377193	1	NA	NA	NA	12	1
CCTACACAGCATTGAA-2	1.6209229	3.0839553	3.7395647	4.790372	1	NA	NA	NA	12	1
CCTACACATAGCGGTG-2	1.1334221	2.4484768	1.7135923	5.110843	1	NA	NA	NA	12	1
CCTACACATTACATAG-2	0.9319349	3.421277	3.41252	5.418837	1	NA	NA	NA	12	1
CCTACTGGAACGCTCG-2	1.6801491	1.9300867	1.0400158	4.678347	1	NA	NA	NA	12	1
CCTACTGGACCTGCAA-2	1.1434101	2.523492	2.886966	5.002427	1	NA	NA	NA	12	1
CCTACTGGACGGACGA-2	3.2416103	3.5077405	4.0086207	5.3950987	1	NA	NA	NA	12	1
CCTACTGGATTGGATC-2	2.353164	3.540872	2.788564	4.8392777	1	NA	NA	NA	12	1
CCTACTGGCACAAGAC-2	1.285915	1.9166685	1.0721098	5.2236195	1	NA	NA	NA	12	1
CCTACTGGCAGCGCAG-2	1.8632725	2.9128044	3.4265833	4.965457	1	NA	NA	NA	12	1
CCTACTGGCTACTCTC-2	0.11213901	3.6649206	3.1501467	5.0384207	1	NA	NA	NA	12	1
CCTACTGGGTACATCC-2	0.66967803	2.6213431	3.2165787	5.0084047	1	NA	NA	NA	12	1
CCTACTGGGTTACGTC-2	1.2875054	3.0127146	1.5857867	5.359859	1	NA	NA	NA	12	1
CCTACTGGGTTCCTTA-2	1.3919613	2.9285622	3.7924964	4.8079696	1	NA	NA	NA	12	1
CCTACTGGTAGCATTC-2	2.4908953	2.8591416	1.4991899	3.6738958	1	NA	NA	NA	12	1
CCTACTGGTAGGAGAA-2	1.2584746	3.740874	3.1338618	4.862309	1	NA	NA	NA	12	1
CCTACTGGTCAATTGA-2	1.8269345	2.5245545	2.72903	5.1858106	1	NA	NA	NA	12	1
CCTACTGGTCCACTTA-2	1.0618987	2.030969	0.8837162	5.388985	1	NA	NA	NA	12	1
CCTACTGGTGACCTTC-2	0.9479836	2.3067348	2.394816	5.460039	1	NA	NA	NA	12	1
CCTACTGGTTCTTGAC-2	1.8830996	2.437848	1.8701198	5.0777817	1	NA	NA	NA	12	1
CCTAGGTCAATCTTAT-2	2.542855	3.6110322	3.5239167	5.457196	1	NA	NA	NA	12	1
CCTAGGTCCGTTCAGC-2	1.8293654	3.0874162	3.8016422	5.2697363	1	NA	NA	NA	12	1
CCTAGGTCCTGGTGTA-2	2.1052659	1.8017536	1.285834	4.9013495	1	NA	NA	NA	12	1
CCTAGGTCGAACCAGT-2	1.9876134	2.192304	3.6732442	5.7003336	1	NA	NA	NA	12	1
CCTAGGTCGACTCAAG-2	1.2074305	2.1949854	3.1482255	5.0689507	1	NA	NA	NA	12	1
CCTAGGTCGATGGAGC-2	1.2760197	4.1471033	2.98086	5.907087	1	NA	NA	NA	12	1
CCTAGGTCGCATGTAG-2	2.6037273	4.808218	3.7681293	4.419851	1	NA	NA	NA	12	1
CCTAGGTCGCTCCGCC-2	2.314521	3.8431876	4.0105314	5.1630864	1	NA	NA	NA	12	1
CCTAGGTCTACCTTGA-2	1.9627947	3.104638	3.6301122	5.8272696	1	NA	NA	NA	12	1
CCTAGGTCTACGATTG-2	1.7689375	1.8270788	1.5197036	4.8026123	1	NA	NA	NA	12	1
CCTAGGTCTAGCGGTG-2	3.3810406	4.3091135	3.3453448	5.850943	1	NA	NA	NA	12	1
CCTAGGTCTGTAGTCG-2	2.7270057	3.308615	2.6803846	3.8073745	1	NA	NA	NA	12	1
CCTAGGTCTTGAGTGG-2	1.1148434	2.5564735	1.6854947	5.468839	1	NA	NA	NA	12	1
CCTAGGTCTTGCCTGT-2	1.2405483	3.6074355	3.3996813	5.1253223	1	NA	NA	NA	12	1
CCTATTAAACTCCTAA-2	1.7576911	2.6970482	3.5105417	4.9137297	1	NA	NA	NA	12	1
CCTATTAAATGACATA-2	2.0166688	2.7881227	3.4708724	5.206016	1	NA	NA	NA	12	1
CCTATTAACATTCATA-2	1.4257948	2.6756425	2.718824	4.3496876	1	NA	NA	NA	12	1
CCTATTAACGATGTAA-2	2.279686	2.8723695	1.6153357	5.416317	1	NA	NA	NA	12	1
CCTATTAACTAGCCGC-2	1.6368468	2.0518086	3.1299536	5.441859	1	NA	NA	NA	12	1
CCTATTAAGCCATGTC-2	0.9161512	2.0081537	1.8439361	5.6179733	1	NA	NA	NA	12	1
CCTATTAAGCTCCGCC-2	1.4612062	3.4028542	2.869577	5.5507603	1	NA	NA	NA	12	1
CCTATTAAGGCTCGTT-2	2.4794846	3.888785	3.653712	4.8749795	1	NA	NA	NA	12	1
CCTATTAATGATCTGT-2	2.9462135	3.811967	4.184197	5.271746	1	NA	NA	NA	12	1
CCTCCAAGCCGATGCG-2	1.2225151	3.056083	2.3471606	6.159396	1	NA	NA	NA	12	1
CCTCCAAGGAGCGGCC-2	1.803988	3.0096827	2.6708274	4.272183	1	NA	NA	NA	12	1
CCTCCAAGGTGAGCCG-2	1.4691422	2.6670966	3.8537745	5.7519684	1	NA	NA	NA	12	1
CCTCCAAGTGCTACTC-2	1.497908	1.8974829	4.015272	5.1748357	1	NA	NA	NA	12	1
CCTCGAGTAACCGATG-2	3.604894	3.4986036	4.0701942	5.5451026	1	NA	NA	NA	12	1
CCTCGAGTAGTAGATA-2	0.8771547	4.192944	3.292857	4.1584005	1	NA	NA	NA	12	1
CCTCGAGTGTGCAGAA-2	1.859548	2.8098707	3.596244	4.9337573	1	NA	NA	NA	12	1
CCTCGAGTTACCTTGA-2	1.1649246	2.1461735	3.3225467	4.9341598	1	NA	NA	NA	12	1
CCTCGAGTTCGTTCGA-2	1.6858503	2.6873202	1.7358824	5.3154163	1	NA	NA	NA	12	1
CCTCGAGTTTCCGTGC-2	0.15674095	1.7936927	1.9563665	5.489898	1	NA	NA	NA	12	1
CCTCGAGTTTCGCCAC-2	3.4941947	3.8064723	2.5245612	4.390173	1	NA	NA	NA	12	1
CCTCTGTAAACCAGCT-2	1.6381353	3.8178275	4.1062183	5.298892	1	NA	NA	NA	12	1
CCTCTGTACAGTCACG-2	2.822205	3.3976963	3.9788082	5.578716	1	NA	NA	NA	12	1
CCTCTGTACATGTCAC-2	1.1002084	3.3780959	3.9294732	4.276944	1	NA	NA	NA	12	1
CCTCTGTAGATGCGTA-2	1.3964639	2.5597649	1.9235169	4.537224	1	NA	NA	NA	12	1
CCTCTGTATATGCAAG-2	1.9526676	2.0830462	1.1104923	4.9557166	1	NA	NA	NA	12	1
CCTCTGTATTGACGCA-2	1.0526023	4.518152	3.7881808	4.5022016	1	NA	NA	NA	12	1
CCTGACGCACGCTCTG-2	1.3199743	1.4280905	1.8553047	5.5262246	1	NA	NA	NA	12	1
CCTGACGCATGTTGAA-2	0.9476324	3.73969	3.7995334	4.638506	1	NA	NA	NA	12	1
CCTGACGCGACTAGGC-2	2.0504193	3.0095053	4.0695505	5.0357347	1	NA	NA	NA	12	1
CCTGACGCGTCGGCTC-2	2.0951757	2.6255383	2.019664	5.0153303	1	NA	NA	NA	12	1
CCTGACGCGTCGTCCG-2	1.8214381	3.395305	2.254147	4.9851885	1	NA	NA	NA	12	1
CCTGCATTCGAGAGCA-2	0.55287766	2.0538185	3.6044543	4.7587543	1	NA	NA	NA	12	1
CCTGCATTCGGAAGAG-2	1.6498727	4.258575	1.7047468	5.225943	1	NA	NA	NA	12	1
CCTGCATTGGAGGACC-2	1.1608206	2.81316	2.6807926	5.4500794	1	NA	NA	NA	12	1
CCTGCATTTCGTCTAA-2	0.94473535	2.5947661	1.7017275	4.1361036	1	NA	NA	NA	12	1
CCTGCGGAAACTGTGA-2	2.5114803	2.9307253	3.8384447	5.3153987	1	NA	NA	NA	12	1
CCTGCGGAAGCGGAAC-2	1.4345306	1.2331011	2.0438275	5.3107376	1	NA	NA	NA	12	1
CCTGCGGACAGGCGCC-2	1.255918	2.4031744	2.3019538	4.9526143	1	NA	NA	NA	12	1
CCTGCGGACGGAGAGA-2	2.2043433	3.2402885	3.050069	5.440915	1	NA	NA	NA	12	1
CCTGCGGACTCCAGTG-2	0.6976026	3.1289473	2.2571943	5.3098865	1	NA	NA	NA	12	1
CCTGCGGACTTCGTCC-2	1.7487282	1.5929945	0.6895942	5.1501007	1	NA	NA	NA	12	1
CCTGCGGAGAACCAGT-2	3.662619	3.4763992	3.2092462	5.567772	1	NA	NA	NA	12	1
CCTGCGGAGAGCGGCC-2	1.4587855	3.8672936	3.1790836	5.139286	1	NA	NA	NA	12	1
CCTGCGGATTGCTGTC-2	0.8247097	3.0181475	1.9348849	5.110541	1	NA	NA	NA	12	1
CCTGTCCGAACCGATG-2	2.5759282	3.5216935	3.0795949	4.5785465	1	NA	NA	NA	12	1
CCTGTCCGAATTAAGG-2	2.5154686	4.3577986	4.387615	5.1311207	1	NA	NA	NA	12	1
CCTGTCCGACATGCCG-2	2.3867478	3.817848	4.034305	5.6042385	1	NA	NA	NA	12	1
CCTGTCCGAGCATATC-2	1.770816	3.9771404	3.3100386	4.754306	1	NA	NA	NA	12	1
CCTGTCCGATCAGCCA-2	1.2308649	3.6951818	3.7452948	4.7169685	1	NA	NA	NA	12	1
CCTGTCCGCACTTGCC-2	2.0055661	2.9781082	2.9819787	4.1865697	1	NA	NA	NA	12	1
CCTGTCCGGATACCTG-2	2.21226	4.5930786	3.443761	4.793988	1	NA	NA	NA	12	1
CCTGTCCGGGCTACAA-2	2.1390297	2.0285485	0.32713476	5.4721923	1	NA	NA	NA	12	1
CCTGTCCGTCCGAACG-2	1.9746915	2.9261775	3.0187025	4.77293	1	NA	NA	NA	12	1
CCTGTCCGTGTTAACA-2	1.9995229	3.349131	3.3937302	4.5002694	1	NA	NA	NA	12	1
CCTGTCCGTTACATAG-2	2.3139849	3.4445002	4.1566305	5.210315	1	NA	NA	NA	12	1
CCTTAAGAAGCCGCAG-2	1.3390973	2.6694424	2.691134	5.4351907	1	NA	NA	NA	12	1
CCTTAAGAAGTCATCC-2	2.7089093	4.121635	3.5061948	5.2430143	1	NA	NA	NA	12	1
CCTTAAGAGCCACGCG-2	1.5156977	3.9644887	3.9174109	4.546354	1	NA	NA	NA	12	1
CCTTAAGATAATGTCC-2	2.7090626	3.9021986	3.7035198	5.528033	1	NA	NA	NA	12	1
CCTTCTATAACTCGTA-2	1.4249169	4.2555857	3.2217433	4.6024146	1	NA	NA	NA	12	1
CCTTCTATAAGCGTGG-2	0.81286895	2.4116843	3.5926108	5.5676556	1	NA	NA	NA	12	1
CCTTCTATAATGCCGT-2	1.3165572	2.2658448	3.798841	4.8353868	1	NA	NA	NA	12	1
CCTTCTATAGGACGTC-2	1.3404907	4.253336	2.2057147	4.960706	1	NA	NA	NA	12	1
CCTTCTATGGTAAGGC-2	0.50938654	3.4293468	4.0273614	5.012453	1	NA	NA	NA	12	1
CCTTCTATTACAACAA-2	1.8650872	2.3709314	1.2999877	5.0571256	1	NA	NA	NA	12	1
CCTTCTATTACGCCTT-2	1.7032071	3.6475775	3.5809755	4.865112	1	NA	NA	NA	12	1
CGAACTCGCGAGCCAA-2	3.3957133	4.066504	3.7315617	5.075894	1	NA	NA	NA	12	1
CGAACTCGGCCGGCAG-2	1.8799353	2.6994205	3.923655	4.8186374	1	NA	NA	NA	12	1
CGAACTCGTACCAAGC-2	1.9431647	4.338309	2.075025	4.892914	1	NA	NA	NA	12	1
CGAACTCGTTAATCGT-2	2.5315735	4.1620126	4.519082	5.776949	1	NA	NA	NA	12	1
CGAACTCGTTCGAATA-2	2.9442317	3.6366704	3.7221124	5.338351	1	NA	NA	NA	12	1
CGAAGAACACGACTCA-2	1.6970184	2.7481093	2.2368612	5.407301	1	NA	NA	NA	12	1
CGAAGAACAGAGCTCC-2	2.0625818	3.686799	2.941889	5.037601	1	NA	NA	NA	12	1
CGAAGAACAGTGACCG-2	2.0718787	1.7607907	3.0219512	4.188533	1	NA	NA	NA	12	1
CGAAGAACATAACTGT-2	1.5224565	4.278027	3.7193432	4.6285934	1	NA	NA	NA	12	1
CGAAGAACATGTGCGC-2	1.1688595	3.4940472	4.229414	3.9374235	1	NA	NA	NA	12	1
CGAAGAACCGCATTAG-2	1.6379484	3.9721491	3.8739667	4.998452	1	NA	NA	NA	12	1
CGAAGAACCGCCAGGT-2	0.44519624	2.8090832	3.390591	4.9999776	1	NA	NA	NA	12	1
CGAAGAACCGTAGCGG-2	1.2350357	1.6082673	1.6853943	4.528176	1	NA	NA	NA	12	1
CGAAGAACTGGTCGGC-2	1.8556046	3.7695122	3.8830242	5.0658507	1	NA	NA	NA	12	1
CGAAGAACTTAGACAA-2	0.88933045	3.4788241	2.2756515	6.1583705	1	NA	NA	NA	12	1
CGACCTATAAGTTCTC-2	1.3579208	3.508383	3.7850559	5.4191008	1	NA	NA	NA	12	1
CGACCTATAGGTACGG-2	2.955593	4.1904635	4.1427817	4.969108	1	NA	NA	NA	12	1
CGACCTATCCGAGTGT-2	1.1986529	3.5612648	4.0942335	4.6851835	1	NA	NA	NA	12	1
CGACCTATCTCCTTAC-2	-0.06781744	2.407242	3.7403479	5.2023487	1	NA	NA	NA	12	1
CGACCTATCTGTCCTC-2	2.4632936	2.8186893	3.915294	4.5444202	1	NA	NA	NA	12	1
CGACCTATGATTCGCG-2	2.4052138	2.2570822	1.6638343	4.9883103	1	NA	NA	NA	12	1
CGACCTATGCTTCCAA-2	0.57051754	3.1618762	4.4299116	4.3874	1	NA	NA	NA	12	1
CGACCTATGGTGGCTA-2	1.8625557	3.4766383	3.6183732	5.5364017	1	NA	NA	NA	12	1
CGACCTATGTCTTCGC-2	2.8454278	2.7012572	3.521695	5.226602	1	NA	NA	NA	12	1
CGACCTATGTGCGCGA-2	1.953894	2.2530367	1.4577744	3.8232694	1	NA	NA	NA	12	1
CGACCTATTCCGAGAC-2	1.3774269	3.225533	2.9068263	5.1533623	1	NA	NA	NA	12	1
CGACCTATTGATAGAA-2	2.2887008	3.862457	3.7404318	4.904807	1	NA	NA	NA	12	1
CGACCTATTTGCCTGT-2	0.28865343	1.7598089	0.8162386	5.5422626	1	NA	NA	NA	12	1
CGACGCGTACATATGA-2	1.4111271	3.6127262	3.6998873	4.9456477	1	NA	NA	NA	12	1
CGACGCGTACATGCCG-2	1.155719	3.2004952	2.6516662	4.008797	1	NA	NA	NA	12	1
[truncated: 38,976 more rows]
