# Supplementary material for: Multiomic single cell sequencing identifies stemlike nature of mixed phenotype acute leukemia
Source: Nat Commun. 2024 Sep 18;15:8191. doi: 10.1038/s41467-024-52317-2 (PMC11411136; doi:10.1038/s41467-024-52317-2)
Supplement: Supplementary file 17 — Source Data [file 41467_2024_52317_MOESM17_ESM.zip › Source Data compressed/Panel 4G.csv]

Panel 4G
Heatmap of T-statistics generated by comparing cell-surface antibody expression of mutant vs non-mutant cell populations within an individual patient
	NRAS_1	NRAS_2	NRAS_3	NRAS_4	KRAS_1	PTPN11_1	PTPN11_2	FLT3_1	FLT3_2	FLT3_3	FLT3_4	JAK2	DNMT3A_1	DNMT3A_2	DNMT3A_3	DNMT3A_4	DNMT3A_5	DNMT3A_6	IDH1_1	IDH2_1	IDH2_2	ASXL1_1	TP53_1	TP53_2	TP53_3	TP53_4	TP53_5	RUNX1_1	RUNX1_2	RUNX1_3	RUNX1_4	GATA2_5	U2AF1_1	U2AF1_2	SF3B1_3	Row_Cluster
CD10	10	7.397898357620458	1.8719256466984988	0.6448172190737571	0.11816689689964519	0.050796177	-0.212324187	2.530725392095386	-0.658487017	-0.557154965	0.3768473034067817	-1.372923504	-2.361606811	-2.073952944	0.38442709	0.9950911592767193	-0.588122536	-0.121416002	10	5.595433190634055	9.126088206714282	-0.103644268	3.716002488	0.6642245079773398	1.060141840152384	2.6889784292537358	1.823968061668587	1.8303202758158978	1.164482852487466	-0.955017483	1.335484928737974	-0.439354183	-10	0.29004863889150684	0.4604372389723227	2
CD117	10	8.102441715837386	0.44052939152695064	4.069840039380319	0.35048143364956813	-0.119927201	0.24733409428386738	2.9653386629971212	-0.987553106	0.4088792378756343	0.6875174641533075	-1.586271426	0.012246702261604113	4.714970887819028	0.8681647177420222	10	-0.401299538	10	10	-7.060455283	7.716223486159741	1.9488798452545253	10	0.4894065432461957	0.29488743627832814	4.0122755969519295	10	-1.009139521	-4.479758286	0.36343026141691065	1.0815334731024828	-1.161521716	6.199666506824207	1.1416324327205278	-0.341013341	2
CD11b	2.501448195879931	9.579734531708807	1.1587340893630245	-4.829529049	-1.402207234	2.2242316923764007	-1.079578433	-4.637762676	-3.290067107	-0.632416502	2.3004627426280435	-2.693021269	10	-2.346990041	6.4439534528383255	5.269344803098154	-0.41936703	4.399068855727673	1.6295894183481265	10	10	-1.457643123	6.621745640432067	5.219255082746581	-0.822348233	-3.848701235	5.600776607152856	0.36375965260020715	9.869271023570555	-0.363812484	1.437355635675115	0.10896533952920359	5.443531209531027	0.7904034038016684	-0.180204949	2
CD123	10	7.878651038736198	2.5904382984489938	10	1.1752874484979878	0.16643470433541357	3.1705057132760404	3.1498100579774806	-2.204667456	-1.000550537	4.899207100341019	-2.345471237	10	1.1586215807521183	10	10	-0.500266643	10	10	10	8.457557911293215	-0.62364561	10	-1.462814716	-0.353580275	10	10	-0.317273611	-0.07990285	-0.891596145	0.6434454293447737	1.598688297935446	-1.024487689	0.31056558474529433	2.477644584498328	2
CD13	10	8.095923046263126	1.8572584728581807	2.632784075282365	0.5276151025336682	3.9499068566244113	1.783288216308437	-4.157371908	-2.533306684	-0.402984745	0.4633292607722741	-2.867331482	10	-0.846460481	9.637019072113251	10	-0.78772427	9.284771820917728	10	10	8.712458761668158	0.9717663773998475	10	0.6417473597350715	1.7092495829678112	7.617117914626197	10	0.984729374	0.8162137224865608	-0.896143497	0.4154204328072852	-0.679889931	-3.988060739	0.12126360543006337	2.2764433216938254	2
CD14	5.044860198019776	5.221739162478976	0.7791495965620889	4.050752621889459	0.4550027578364152	-0.102870626	0.9233111579301219	1.4834939881347227	-0.670467418	-1.379131865	-1.789471907	-1.334092188	10	-2.034408617	5.754698088987043	2.844401537455836	-1.292043729	1.2957517664576328	3.7091703166983057	10	5.484187707667475	0.25725008176780273	1.9667330033592691	0.065587132	0.5028165218960784	0.6357161710803195	2.220711701380832	0.6509999358452925	2.9408089428817474	0.098666688	0.8774919429717305	-0.796991002	-2.837792298	-1.293180477	0.9586606530732708	2
CD15	0.9740724778621169	4.119178462093226	0.452581387	-1.94947915	2.7269350659554337	-0.550750814	0.20286745056800667	-2.044557262	-2.240867076	-0.639331326	0.6833587225588699	-1.382510128	10	-2.825168111	1.6228825963050584	6.095104483827634	-0.308492301	2.342579138864882	1.5396456881301286	10	3.3279566130306852	-0.732284716	4.800065407903845	1.427716990363245	-2.737830592	0.34978356081351286	2.40883693	-1.156447645	1.7534960362690943	-1.530461419	0.9263553640152943	-0.069174348	-2.992019375	-0.623853875	-0.494896075	2
CD16	-10	1.5745847165638267	0.251430489	-2.934602609	-1.742645455	7.753864623	-0.670345678	-10	-2.991078853	-0.07024408	-0.910955274	-1.645232094	-2.512899041	-3.146454029	-1.558540456	-10	2.186707007347749	-4.69685796	-10	-3.812677075	0.8918225920902547	0.4260496942358874	1.6922226317677505	6.763221174459298	-1.484544085	-4.940041942	-8.839761129	-1.311514376	-0.158454971	-0.663714929	0.9153860140692303	-1.097246115	-3.04786661	-0.166637373	-0.434054501	1
CD19	-10	6.273975550827305	0.42317376567627746	10	4.073413384	0.32762454118663376	1.518641102636097	-4.266449715	-3.687226197	-0.81601324	-1.648874331	-3.216303938	4.040983444969315	-1.998715002	-3.214467519	-1.604006064	-1.495681624	-1.630802078	-10	-6.344396696	6.404454867730051	-1.293170008	-8.882596862	-10	0.5965448962634976	10	-0.592603637	0.40616647890955165	-0.256500647	-1.143820977	0.9156813770377623	-1.490392911	-3.764904379	-1.721933199	-8.981249139	1
CD22	-10	6.898570808619867	1.2461743941752623	3.3598459102511367	-1.99937368	-0.646477827	2.083554466852725	2.7267335113114908	-1.35847339	-1.563420307	-0.625496227	-2.564063953	1.0610612875828855	-0.976303429	-3.925761087	4.3530511720322735	-1.321693963	1.953349944480276	-10	-10	6.969991241880719	0.9138447418104535	0.48092288343901485	0.000408159	0.8948609905752363	0.35714782231451464	2.3634366371905675	0.2814643925554732	-0.0588699	-1.076122533	1.1755613375357692	-1.591469134	-1.498302773	-0.871700068	-0.378128265	1
CD3	-10	-1.785743135	0.7618421660480658	-10	-2.259485978	-0.256915188	-3.797306219	-3.707554409	-2.428995596	-0.615821838	-1.227217053	-3.625692163	-2.707313547	-1.272559397	-10	-10	-0.757646705	-10	-10	-9.644173718	-1.218788455	0.1965814317130307	-10	10	0.10878674690879524	-10	-10	-1.750227707	-1.256891743	1.0171577982296256	-0.0065579	-0.69034242	-5.736082964	-1.294742273	-9.67987366	1
CD30	1.797823989116105	6.739680795748293	1.4588477056204532	2.432665119530325	1.4465837687832954	-0.397229396	1.6520432876488627	1.0855995965703034	-0.126904444	-0.225952218	-0.195817239	-2.647359551	3.2950297160782465	-0.758489833	-0.27480252	4.603187630084453	-1.261026578	0.817439245	2.201876007748963	-1.07251863	7.274310977302089	-0.019699407	1.9182249932820754	0.22737896210248112	0.032058192095774235	1.7255281053134395	2.485520497535389	1.2365119148373502	-0.385241293	-0.696243487	1.3874870531269508	-1.151793954	-1.926803393	-0.524447712	-0.57129258	2
CD33	10	10	0.6822046603866587	2.6174721472811573	-0.227628939	1.4306583611783814	1.3812169413649478	-2.798897699	-2.505750008	-0.781293187	3.511212815905892	-1.495472938	10	2.2228763836773333	10	10	-1.440472065	10	10	10	10	-0.224886533	9.664180874323147	3.100001426817982	0.1355828490735134	1.054001790225793	10	-0.454725005	8.032167105063802	-1.565296884	0.9463848313696722	-0.01867501	10	4.032964140860093	-0.551703565	2
CD34	10	10	-1.160368567	10	2.271209219363459	0.4547661587164846	1.3815819125807247	-2.119734974	-1.782784294	0.3210103255888133	-1.804958777	-3.742033446	4.389587231292349	2.6676946866432654	8.411707391	10	0.8870865351491521	10	10	-10	10	1.508295647360075	10	-10	0.21253389836161823	10	10	2.3661998291965003	0.45187882736861396	-0.386263307	0.44211536865063045	0.035627720137265784	10	3.211702649104551	-4.143640919	2
CD38	10	10	0.12456944268841082	10	1.2359018506567623	-4.294190499	5.220591747368344	10	4.825768220306421	0.7593782148229541	1.6928555338835278	-5.01460578	-0.970083934	2.5424942619803574	9.173720442	10	-0.48909749	7.1702828071662035	10	-3.000696876	10	-0.885916839	10	-10	0.5838253968164294	10	7.313300218111144	1.3114407917959692	0.001627777	0.127414924	-0.505895737	0.7899254726341625	8.847384625632221	1.6700582963815391	10	2
CD4	-10	1.9734411657980016	0.3106803355784941	-6.416767846	-0.919045766	-0.516379266	-1.273374847	2.797020404176072	-1.040595113	-1.738963599	0.018224784	-1.783780486	0.067125125	0.531851963	-5.32236036	-10	-0.108702996	-2.780346312	-10	-0.336462733	2.7537247377917464	0.6478428307176677	-10	3.176295680245192	-0.686154961	-3.645579956	-1.986758259	-0.061738186	-2.126987021	-1.461553487	0.9377391481740154	-1.481824572	-3.362842097	-1.027342287	-0.863450453	1
CD5	-10	1.282849869004064	1.565676964835682	-10	-1.4418759	-0.186351821	-2.048903779	-4.464326262	-2.735905199	-1.130532352	-0.129192537	-4.239589873	-3.34622509	-1.589722986	-6.282700358	-10	-0.525320698	-10	-10	-10	2.2974640246572124	0.14708927225264318	-10	9.642725183634685	-0.180013667	-10	-10	-0.46930399	-2.165836292	-0.624968633	1.5610561334990587	-0.547048563	-4.529619105	-1.864055674	-9.597045032	1
CD56	-10	5.009063795542829	1.596806533081378	10	1.6530703654402206	1.9541146322269374	-2.050158669	-0.520926547	-2.237681193	-0.316643862	-0.491880625	-2.104464025	1.7422503410780261	-0.508607145	-1.129227143	-10	0.18306478497213088	10	-10	-2.271348745	5.374283776165684	-1.413441766	10	1.9124219665065199	-1.505945945	-5.397091943	10	-2.159160292	-0.876588033	0.15715568430295027	0.6305725331949967	-1.247814362	-2.622985278	-0.085513151	-3.662081634	1
CD64	8.909770608521136	4.769415221408111	-0.896584205	0.8015239466182776	-1.017899061	2.3028543530874073	-1.091900223	-1.626299991	-0.776148446	0.3344286046709554	4.786068191816495	-1.95017849	10	-2.545790057	5.5713227808210855	7.436100724980988	-1.292228626	6.205712595682322	8.474890447323205	10	4.325665527546191	-0.609577113	2.589312142544469	-4.972680608	-0.333094826	2.8985247324594137	8.697064706626069	0.4995503646697348	5.195015123	-2.087646762	-0.298757972	1.9684270562270987	0.7013046063862676	-0.157305099	0.5478314099362962	2
CD7	10	10	-0.483600092	0.038815958	-0.027777311	0.7971519182548235	-0.267098107	0.1273470847282064	-0.198295579	-0.563328789	-0.537741376	-0.540104442	-8.970417628	2.1530111855637717	-0.287076653	9.271897422095522	-2.021737676	-0.107356825	10	-7.132062002	10	0.7765952910166982	1.1780711167682627	1.514277508951335	2.8595881942312933	-2.11836258	0.11651238917732025	-0.539841132	-3.90046146	-0.78675903	1.7664081947152435	-0.949375354	8.475712278310205	1.4097551607202525	-2.784682476	2
CD71	10	-6.944903522	-0.631144005	10	0.085017502	-0.123738643	0.39318670684799106	3.173665863462826	-0.456117212	-0.238465542	0.4434288546168003	10	0.8519423551049331	0.085050098	6.631830952271658	10	-0.297452056	10	10	-10	-7.684077203	-0.667309851	10	-10	-0.861179755	10	10	0.4730355016244175	-2.716502875	-1.611842412	-0.346728629	-0.583529982	2.926886401178812	3.3183147909239468	2.378398797	2
CD8	-10	-4.822871119	1.0824553230684397	-10	-1.748326501	0.20426892418671355	-3.606530758	-5.140929283	-3.079635469	-0.564372532	-0.991045833	-2.107138373	-0.938698539	-1.230383604	-10	-10	-0.861599037	-10	-10	-9.97195792	-5.373446883	-1.11827041	-10	10	-0.610421042	-10	-10	-0.670717569	-0.993712475	2.5626880529256164	-0.497035908	-0.151911359	-6.736726168	-0.194577467	-10	1
