# Supplementary material for: Multiomic single cell sequencing identifies stemlike nature of mixed phenotype acute leukemia
Source: Nat Commun. 2024 Sep 18;15:8191. doi: 10.1038/s41467-024-52317-2 (PMC11411136; doi:10.1038/s41467-024-52317-2)
Supplement: Supplementary file 17 — Source Data [file 41467_2024_52317_MOESM17_ESM.zip › Source Data compressed/Panel S1A-B.csv]

Panels S1A-B
A. For each of the 12 panels, cells color-coded in red are derived from each of the 12 patients, cells color-coded in blue are in the leukemia cluster, and cells color-coded in grey are in non-leukemia clusters. All patients contributed to the leukemia cluster.
B. Cells are color-coded based on whether the diagnostic sample was derived from bone marrow or peripheral blood.
		UMAP_1	UMAP_2	Cell Type (Overlap on S1A)	Patient (Overlap on S1A)	Cell Source (Overlap on S1B)
ATCGATATAGGAATTC_1		-3.052821966	4.047947892	Not Leukemia	Patient 1	BM
ACAAAGGAAGCAACAT_1		0.071514425	5.567049035	Not Leukemia	Patient 1	BM
CCCTAAGCACGTCAAG_1		-2.861569973	4.089431771	Not Leukemia	Patient 1	BM
CCCCAACACCTTCCTC_1		-4.00249848	-5.002534381	Not Leukemia	Patient 1	BM
AACCCCACCACGAAGA_1		-3.090880009	4.088390836	Not Leukemia	Patient 1	BM
ATTAAGCTACCAAGCC_1		-3.016088816	4.102489957	Not Leukemia	Patient 1	BM
ACCTAATTAATGAGGT_1		-2.754275414	4.13120509	Not Leukemia	Patient 1	BM
AATGCATTATGGACAA_1		6.764275697	-10.13074636	Not Leukemia	Patient 1	BM
AAAGACGCCCGCAGTC_1		-2.564165446	4.247447976	Not Leukemia	Patient 1	BM
CATACCTCAGGGAGTC_1		-3.085889908	4.078015813	Not Leukemia	Patient 1	BM
ACTGAGAAAATGATCA_1		-3.160645577	4.018865117	Not Leukemia	Patient 1	BM
ATGCACCTAGGTCCCA_1		4.882670072	2.536914357	Not Leukemia	Patient 1	BM
AATCCATACCACCAGA_1		-2.903226944	4.008185395	Not Leukemia	Patient 1	BM
AGCACCCGATAAAACA_1		-3.191117617	4.068109044	Not Leukemia	Patient 1	BM
AATCAATGAAGGATTC_1		-3.209422442	4.151869305	Not Leukemia	Patient 1	BM
CAACCCCAATGAATGT_1		-3.242043825	4.117648133	Not Leukemia	Patient 1	BM
CAGCAGAAATACAGCT_1		-3.17156634	4.109382161	Not Leukemia	Patient 1	BM
ACTGACTGAGTTCCCA_1		-3.297521683	4.090495595	Not Leukemia	Patient 1	BM
AGCGCCTGAAGCACAG_1		-2.925201269	4.084181317	Not Leukemia	Patient 1	BM
ATCGCCAGAGGTCAGT_1		-4.463410231	-5.463623038	Not Leukemia	Patient 1	BM
AACTACGTAACGCAAA_1		-3.106799933	4.084084996	Not Leukemia	Patient 1	BM
ATACACAGCAGTAAAC_1		-3.100199791	4.083996781	Not Leukemia	Patient 1	BM
AAATATAACAAAAGAA_1		-3.268083903	3.835383424	Not Leukemia	Patient 1	BM
ACATACCCAACGAGAA_1		-2.974517676	4.044730195	Not Leukemia	Patient 1	BM
ATGCCCGACCGCAGAT_1		-3.216354224	4.089138993	Not Leukemia	Patient 1	BM
CCCTACACCCATCCTG_1		-3.524740311	4.359935769	Not Leukemia	Patient 1	BM
AGTGATCTAGCTACAC_1		-3.179444166	4.093858727	Not Leukemia	Patient 1	BM
CCTGCACCATTTATGC_1		-3.27620277	4.114721783	Not Leukemia	Patient 1	BM
ACTTAGAGACCGCAGA_1		-3.451945397	3.962851056	Not Leukemia	Patient 1	BM
ACCGATCACCACCAGA_1		-4.534412237	3.873052129	Not Leukemia	Patient 1	BM
CCATCAGAATGCCCGT_1		-8.757880064	2.647906789	Not Leukemia	Patient 1	BM
ATTAACGAAGAAACGA_1		-4.689578387	3.841826447	Not Leukemia	Patient 1	BM
ATACAAGAACCACATC_1		-3.450117203	4.264771947	Not Leukemia	Patient 1	BM
AAGCCAGACCATAGTA_1		-3.295016619	4.146033772	Not Leukemia	Patient 1	BM
CCTGATAGACAGAAGA_1		-3.321513268	4.130937108	Not Leukemia	Patient 1	BM
CCGCAAACCCGGCCTG_1		-8.772189947	2.604290255	Not Leukemia	Patient 1	BM
CCAGAGTAAGCACAAG_1		-4.301122519	-5.222527019	Not Leukemia	Patient 1	BM
ATCTACATAGCAAGAT_1		-2.939439389	4.110129842	Not Leukemia	Patient 1	BM
CATCACAAACGGAAGG_1		-3.38614473	4.259204396	Not Leukemia	Patient 1	BM
CATCCCCCATCCCATT_1		-4.583835932	-4.751362315	Not Leukemia	Patient 1	BM
ATTGAGACCCCTAGAT_1		-3.232373806	4.081418999	Not Leukemia	Patient 1	BM
ACGCAAACATAAATGT_1		-3.310864779	4.136853226	Not Leukemia	Patient 1	BM
ATAAATTTCATCAACT_1		-4.050732466	-6.56474351	Not Leukemia	Patient 1	BM
CAACCATGCATGCAGA_1		-3.127670141	4.165811547	Not Leukemia	Patient 1	BM
CCTTATCTCCACATGT_1		-3.344829174	4.155392655	Not Leukemia	Patient 1	BM
ATGAATTCCACAATCT_1		-4.598703715	-5.004102222	Not Leukemia	Patient 1	BM
CATCAGATACTTATAA_1		-3.31143746	3.939251431	Not Leukemia	Patient 1	BM
ACTACCTAATACAGTT_1		-4.298447462	-5.049693099	Not Leukemia	Patient 1	BM
ACATATTGCACGCCAC_1		-3.202611538	4.079093942	Not Leukemia	Patient 1	BM
CATTATGGAACGAACT_1		-8.659067007	2.642561683	Not Leukemia	Patient 1	BM
ATCCAGCCACGTCAAC_1		-4.591625544	-5.107956878	Not Leukemia	Patient 1	BM
ACGGATGGACATAGAC_1		-3.210005852	4.193740853	Not Leukemia	Patient 1	BM
ATCGCACTATCGATCA_1		-8.983835074	2.694641599	Not Leukemia	Patient 1	BM
AGGGACTTACGACACT_1		-3.097364994	4.190305241	Not Leukemia	Patient 1	BM
CCTTAGATAAGCACTC_1		-3.442841622	4.168477544	Not Leukemia	Patient 1	BM
CAATAAGGAAGTAAAC_1		-3.112291189	4.0793686	Not Leukemia	Patient 1	BM
CCCGAACCACACACAT_1		-3.351662251	4.118499764	Not Leukemia	Patient 1	BM
CCTCACTTACCAATGC_1		-8.715025755	2.935503491	Not Leukemia	Patient 1	BM
ATTACCACCATTAGTT_1		-4.091962668	-5.039404861	Not Leukemia	Patient 1	BM
AACCAGGCAAGCAAGC_1		-4.664712282	-4.960856429	Not Leukemia	Patient 1	BM
ATTCAAGAAAGCACAG_1		-8.937894675	2.553302058	Not Leukemia	Patient 1	BM
ACAGATGGCCGTATTT_1		-3.416435334	4.188498029	Not Leukemia	Patient 1	BM
ACGGCATCAGCAAAGG_1		-11.59749779	-0.22934731	Not Leukemia	Patient 1	BM
CCTTACCGACGGACTC_1		-3.466839167	4.286485204	Not Leukemia	Patient 1	BM
CAATAAGCAACTATGT_1		-3.442180487	4.011452206	Not Leukemia	Patient 1	BM
AGACAGCCAGAGCCCC_1		-8.756976935	2.712946662	Not Leukemia	Patient 1	BM
ATCTCACACAATAAGG_1		-3.480401369	4.211390981	Not Leukemia	Patient 1	BM
CCCAAGACCAATCCGC_1		-4.020595404	4.159630307	Not Leukemia	Patient 1	BM
CCATAGGTACGTCAGT_1		-4.429519507	-4.835808269	Not Leukemia	Patient 1	BM
AGTGCCTAAACCAATC_1		3.046698717	7.269784459	Not Leukemia	Patient 1	BM
CCCGATTAAAATCCCC_1		-3.598908278	4.299860963	Not Leukemia	Patient 1	BM
AGGCAGAACATTCATC_1		-3.534501406	4.35124875	Not Leukemia	Patient 1	BM
CATAAGGTAGATCCCC_1		-4.812496992	3.790863522	Not Leukemia	Patient 1	BM
ACCTACACAGGCCATA_1		-8.970290037	2.773663529	Not Leukemia	Patient 1	BM
CAGCATATAGTACCTC_1		-4.141897055	-4.649476043	Not Leukemia	Patient 1	BM
CAACCCCTCCTTAGAG_1		-4.154714438	-5.067431918	Not Leukemia	Patient 1	BM
CCGCAACCCCCTAGGT_1		-3.58617005	4.287933835	Not Leukemia	Patient 1	BM
ACGCCCGGAAGTAGCT_1		-3.403190228	4.348826417	Not Leukemia	Patient 1	BM
ACGTAAGCATTAAAAG_1		-4.585785242	-5.119548789	Not Leukemia	Patient 1	BM
AGCGCAACAGCCCACG_1		-3.872250887	3.372931489	Not Leukemia	Patient 1	BM
AACCCCTGAAAGACTG_1		-3.458387705	4.124822148	Not Leukemia	Patient 1	BM
CCGGATTCATAGCAGT_1		-4.222633215	-5.36101102	Not Leukemia	Patient 1	BM
CCATCCTGATCCAACC_1		-4.721151682	-4.569408885	Not Leukemia	Patient 1	BM
ATATCCTTATTTCCTA_1		-3.532983395	4.118808278	Not Leukemia	Patient 1	BM
CATTCCACAATTAAAC_1		-3.457313868	4.216076382	Not Leukemia	Patient 1	BM
AAAGCAAACAGCCCAG_1		-4.546400877	-5.361290923	Not Leukemia	Patient 1	BM
AATCCCGTAATGACCC_1		-3.211895319	4.152650842	Not Leukemia	Patient 1	BM
ACGGACCTACACAGTT_1		-8.767935606	2.74422551	Not Leukemia	Patient 1	BM
AATGACGACATAAAAT_1		-4.320424887	-5.219081393	Not Leukemia	Patient 1	BM
CCAACCATCAGGACCG_1		-8.816986891	2.831593522	Not Leukemia	Patient 1	BM
AAGGCCATCACCATAA_1		-3.210446926	4.133857259	Not Leukemia	Patient 1	BM
CACACAAACATTACTC_1		-3.396930071	4.145734795	Not Leukemia	Patient 1	BM
AGACAGAAATGGCCTA_1		-3.503903481	4.224966534	Not Leukemia	Patient 1	BM
CCAGACTTATCCATAA_1		-4.817500445	3.693723687	Not Leukemia	Patient 1	BM
CCAGAGGAAGTTCCCG_1		-3.564109417	4.293641099	Not Leukemia	Patient 1	BM
ATTGAGGGATGCCCGC_1		-0.414571377	6.197113999	Not Leukemia	Patient 1	BM
CAACCAGCATCAACCC_1		-8.792886587	2.778331527	Not Leukemia	Patient 1	BM
CACCACTAAACCAAGA_1		-3.061950299	4.149932393	Not Leukemia	Patient 1	BM
AAACAGATAACAAGTC_1		-4.639017912	-5.326238624	Not Leukemia	Patient 1	BM
AACCAACGACCGCACG_1		-8.854558798	2.831513413	Not Leukemia	Patient 1	BM
AAGGCACACCGTCAGG_1		-3.421002718	4.107528218	Not Leukemia	Patient 1	BM
CCTTCATTAATCAAAG_1		-3.901762339	3.63910962	Not Leukemia	Patient 1	BM
AAGTAGAAACTCATTC_1		-4.669751021	3.891930112	Not Leukemia	Patient 1	BM
AGCGACGCCCGCACAA_1		-4.60008082	4.010786065	Not Leukemia	Patient 1	BM
CCTACATGCCGCACGG_1		-3.297436329	4.1264124	Not Leukemia	Patient 1	BM
AATAAGTAACTACCGT_1		-8.752143713	2.757102498	Not Leukemia	Patient 1	BM
ATTGATCCAAGTATGC_1		-3.463107678	4.157326707	Not Leukemia	Patient 1	BM
AGGACATGCCGTCCGA_1		-8.671732756	2.611522683	Not Leukemia	Patient 1	BM
AACTCATGAAAAACAC_1		-4.197975966	-5.030431262	Not Leukemia	Patient 1	BM
ACTTCAAGACGTAAGT_1		-3.455179545	4.199714192	Not Leukemia	Patient 1	BM
CACCAGCGCCCAATAA_1		-4.093185755	-5.41141843	Not Leukemia	Patient 1	BM
AAGCAGGTAGCTAGTG_1		4.677176145	5.058550843	Not Leukemia	Patient 1	BM
AACGAGACAGTTAGTC_1		-4.341886851	-5.274713508	Not Leukemia	Patient 1	BM
AACAATCCCAATCAAA_1		-2.962414118	4.023913392	Not Leukemia	Patient 1	BM
ATCAATCTAGCTACAA_1		2.546139625	7.659707555	Not Leukemia	Patient 1	BM
ATTGAAAGCCCCACGT_1		-4.595786902	-4.805066577	Not Leukemia	Patient 1	BM
ATGAAAGAAGATACTA_1		-8.777517172	2.779778966	Not Leukemia	Patient 1	BM
ACCAATCAATAGACGA_1		-4.09957585	-4.310020438	Not Leukemia	Patient 1	BM
CCGGAACTAATAAATA_1		-3.580059859	4.484843262	Not Leukemia	Patient 1	BM
CCTTAAAGATCCAGTT_1		-3.483306023	4.252843865	Not Leukemia	Patient 1	BM
AATACCTCACCTAAAG_1		-3.537835213	4.135618695	Not Leukemia	Patient 1	BM
AATCCATGAAAGATAC_1		-4.549430224	-4.865997783	Not Leukemia	Patient 1	BM
AATAATAGATGAATAT_1		-4.950479361	3.295117387	Not Leukemia	Patient 1	BM
AAAGAGCACCCTACCT_1		-4.509309145	-4.7378745	Not Leukemia	Patient 1	BM
AGCCACCACATGAGCG_1		-11.23020348	1.107217797	Not Leukemia	Patient 1	BM
ACTTAGCCAAGAACTT_1		-3.758330675	4.112664231	Not Leukemia	Patient 1	BM
AATGCAGAAACCCCTT_1		-8.934282156	2.789828547	Not Leukemia	Patient 1	BM
ATTCATGGAATTCCAG_1		-11.11094746	1.132945308	Not Leukemia	Patient 1	BM
CAGAAAATAATCAAAT_1		-3.048431965	4.129930981	Not Leukemia	Patient 1	BM
ATGCCATAAACAATCA_1		-3.877061697	4.2085929	Not Leukemia	Patient 1	BM
AAGTACCGACATAGAG_1		-3.242782685	-4.60298442	Not Leukemia	Patient 1	BM
AGTTAAGCATCACCGC_1		-8.895916792	2.779831418	Not Leukemia	Patient 1	BM
ATCTAAAGCACCATCT_1		-3.548758599	4.238479623	Not Leukemia	Patient 1	BM
AACGCAGCACCCCACT_1		-4.44920859	-4.620357505	Not Leukemia	Patient 1	BM
ACGAAATGACAACCTT_1		-3.528259608	4.190843591	Not Leukemia	Patient 1	BM
CATAAATGAGGCCCGA_1		-4.396256777	-4.854093543	Not Leukemia	Patient 1	BM
CAAGATGACAGACCCG_1		-3.956002566	-4.850921146	Not Leukemia	Patient 1	BM
ATCAATTGAGTACCGT_1		-3.536548706	4.157470235	Not Leukemia	Patient 1	BM
CATTCAGACAAGATAA_1		-3.596016976	-4.708401195	Not Leukemia	Patient 1	BM
CCCCCAGAAGGGACTT_1		-3.359264227	4.148738869	Not Leukemia	Patient 1	BM
ACTTCCTAAACTACGT_1		-2.859464499	4.143662461	Not Leukemia	Patient 1	BM
AGCCAACGAATAAACC_1		-3.485866877	4.237401971	Not Leukemia	Patient 1	BM
ATAAACACAATTAGCC_1		-3.681192728	4.220499524	Not Leukemia	Patient 1	BM
ACTGCATGCCTGACCA_1		-11.56495843	0.24308581	Not Leukemia	Patient 1	BM
ACTAACCCATCCAGGG_1		-3.903601977	3.525228032	Not Leukemia	Patient 1	BM
AGGTACAAAGGGACAT_1		-11.02575574	1.205580839	Not Leukemia	Patient 1	BM
ACGACCCCCCTGACCT_1		-3.169325682	-4.637865535	Not Leukemia	Patient 1	BM
AACAATGACAAGAAGC_1		-3.996608588	4.177364835	Not Leukemia	Patient 1	BM
ATCAAGATCATTACAT_1		-3.600736233	4.213680276	Not Leukemia	Patient 1	BM
CCTCATCTCCAGCAAT_1		-3.934560152	-4.39884185	Not Leukemia	Patient 1	BM
CCCTCAAAAAGTCACT_1		-3.742734286	-5.435498706	Not Leukemia	Patient 1	BM
ATCACCGGAAGTCATC_1		-3.725649687	4.267222413	Not Leukemia	Patient 1	BM
ACCTACGAAAGGACAG_1		-4.360175463	-5.173261157	Not Leukemia	Patient 1	BM
CATAACCAAGGCACAC_1		-3.822509619	4.187417516	Not Leukemia	Patient 1	BM
AACGCATTCCTCACCA_1		-4.015135142	-6.380139819	Not Leukemia	Patient 1	BM
ACCCCAGCAACTCCGC_1		-8.926184508	2.806807288	Not Leukemia	Patient 1	BM
AAAGAACCATGAAAAC_1		-4.325816485	-4.663980952	Not Leukemia	Patient 1	BM
CAACAGAGCAAACAGC_1		-3.768938395	-4.777257434	Not Leukemia	Patient 1	BM
ATTAACTCACTCATAC_1		-4.768931719	3.851592549	Not Leukemia	Patient 1	BM
ATCCATCAACTACCCT_1		-4.383618208	-4.960612289	Not Leukemia	Patient 1	BM
AACACCAAAATACCTT_1		-3.893228861	3.498479375	Not Leukemia	Patient 1	BM
ACCAACCGACTTACGC_1		-3.76430926	4.376152047	Not Leukemia	Patient 1	BM
AGTCACATAACAATTG_1		-4.005085799	3.613146313	Not Leukemia	Patient 1	BM
CCAGATCACCGAAACT_1		-4.102731081	-5.124673835	Not Leukemia	Patient 1	BM
CCACCATTACAAACAA_1		-4.406550261	-5.039062492	Not Leukemia	Patient 1	BM
CCTCAGGCAAAACCTG_1		-3.413328739	4.081100472	Not Leukemia	Patient 1	BM
AGGCCCGAAACTCCTT_1		-3.447518202	4.212955483	Not Leukemia	Patient 1	BM
AGCAACCACAGAACGC_1		-9.06206021	2.710831651	Not Leukemia	Patient 1	BM
AGAAAGTGATGCAGGC_1		-4.134780737	-4.875881664	Not Leukemia	Patient 1	BM
AAGTAAACATTGACAT_1		-3.648224207	4.225954541	Not Leukemia	Patient 1	BM
ATATCCGCACATATTA_1		-4.363595339	-5.005465499	Not Leukemia	Patient 1	BM
CCCTACCGACAGAGCA_1		-3.954520556	-5.210872642	Not Leukemia	Patient 1	BM
CCCCATAGATGTAGGT_1		-4.768801066	-4.094919196	Not Leukemia	Patient 1	BM
ACACCCATAGGCAATA_1		-11.1303061	1.143995293	Not Leukemia	Patient 1	BM
AAGTCACGCATGATTC_1		-4.063904139	4.064040669	Not Leukemia	Patient 1	BM
AAAGATGGCACTCCCC_1		-4.821696612	3.632074841	Not Leukemia	Patient 1	BM
ACGACCTCACTGAAGA_1		-3.31711373	4.121696481	Not Leukemia	Patient 1	BM
CATCATAGAGCCACGT_1		-4.882697436	3.722692021	Not Leukemia	Patient 1	BM
AGTAAGAGCCGCAGCC_1		-10.46567616	1.671959885	Not Leukemia	Patient 1	BM
CCGCCACTAGCCACCA_1		-3.973256441	3.571689137	Not Leukemia	Patient 1	BM
AACAACTCCCACCCTA_1		-3.015412184	4.117529877	Not Leukemia	Patient 1	BM
ATGCATTAAGACCCTT_1		-8.727270933	2.738239774	Not Leukemia	Patient 1	BM
CAGGATCAACAAAATG_1		-3.836723658	4.184007176	Not Leukemia	Patient 1	BM
CATCAGACACGTCACG_1		-4.034515711	-5.375259391	Not Leukemia	Patient 1	BM
CCTTACTACATTACCG_1		-4.614193293	-4.97560834	Not Leukemia	Patient 1	BM
ACTAAAACACGGCCCG_1		-4.017330023	-4.772428981	Not Leukemia	Patient 1	BM
AGTACAGGCCGACAGC_1		-4.720403525	-4.844213477	Not Leukemia	Patient 1	BM
CATAATTTAGGGACAC_1		-4.270757529	-5.317363731	Not Leukemia	Patient 1	BM
AGGTAGAGCCTAAAGA_1		-3.757144305	-4.802820197	Not Leukemia	Patient 1	BM
ATACACTTCAAGAAGC_1		-4.404223295	-4.587007991	Not Leukemia	Patient 1	BM
AATTAGAGCAAGATAT_1		-3.660551878	4.272392281	Not Leukemia	Patient 1	BM
CCGTCAAGAGACAGAG_1		-3.456345888	4.175233849	Not Leukemia	Patient 1	BM
CACTCCAGACGTATCT_1		-3.856335493	4.078756818	Not Leukemia	Patient 1	BM
CAAAAGCGATTTACAC_1		-4.195790621	-4.694354526	Not Leukemia	Patient 1	BM
AAGCAAACCAAAATCA_1		-10.12961564	1.776773938	Not Leukemia	Patient 1	BM
CAAAACGCCCGACAAG_1		-4.76138148	-5.184526435	Not Leukemia	Patient 1	BM
ACATAGGGAAACCATC_1		-11.12783703	1.310029396	Not Leukemia	Patient 1	BM
ATATAGCCAGCTAATC_1		-8.852551314	2.839360007	Not Leukemia	Patient 1	BM
AGAGACACACCCAAAT_1		-4.788944098	-4.043555967	Not Leukemia	Patient 1	BM
AATTACAAATAGCAGA_1		-4.641626211	-5.224424354	Not Leukemia	Patient 1	BM
CCATAAGTAGGGAGAT_1		2.527477411	7.426392087	Not Leukemia	Patient 1	BM
CATCATACACGCCCGG_1		-3.417262884	4.099989899	Not Leukemia	Patient 1	BM
AGTGAGTGACGAACTG_1		-3.853208395	-5.289359561	Not Leukemia	Patient 1	BM
ACATAACAACATAGTC_1		-3.729525896	-5.48440694	Not Leukemia	Patient 1	BM
AGGTAATAACAGATTA_1		-8.845806929	2.850580701	Not Leukemia	Patient 1	BM
AGTGCAGACAAAATGG_1		-3.632872435	4.226406583	Not Leukemia	Patient 1	BM
ATTCAGGCAAAGCATC_1		-4.262108656	-5.017365924	Not Leukemia	Patient 1	BM
ATTTAAGTAATTAATT_1		-3.766583296	-4.980771056	Not Leukemia	Patient 1	BM
AGTGATCGATACACTG_1		-8.821936461	2.814915427	Not Leukemia	Patient 1	BM
AGTGAGGAATAAATCT_1		-3.46182284	4.156508931	Not Leukemia	Patient 1	BM
ACCAATAAAAGCCATT_1		-3.53464398	4.192519196	Not Leukemia	Patient 1	BM
CCTTAGGGAACCATGA_1		-3.577015015	4.346705922	Not Leukemia	Patient 1	BM
AACCATAGAAAAATTC_1		-3.934455248	3.627132424	Not Leukemia	Patient 1	BM
CAAACACTCAAGATCA_1		-4.031484457	-4.254588119	Not Leukemia	Patient 1	BM
CCTTAAGGCCTACACT_1		-3.623031946	4.195515164	Not Leukemia	Patient 1	BM
AGATAAGAAGTTCCTC_1		-4.218262049	-5.228300086	Not Leukemia	Patient 1	BM
CCAGAGTGAACAAATG_1		-3.58764443	4.143791684	Not Leukemia	Patient 1	BM
ACCCAGTTAAAGCCTG_1		-11.19808278	1.188230881	Not Leukemia	Patient 1	BM
AGTGCCGGCACCATCA_1		-3.984402987	-6.437088958	Not Leukemia	Patient 1	BM
AGCAAAAGACCAATTA_1		-4.295409533	-4.752375594	Not Leukemia	Patient 1	BM
AACGAGCTCATGCACG_1		-2.83127174	4.192249783	Not Leukemia	Patient 1	BM
AGATCCTGCAAGATGG_1		-3.985621306	-5.141504279	Not Leukemia	Patient 1	BM
AACAAAGGACACAGCC_1		-3.472901436	4.255872735	Not Leukemia	Patient 1	BM
ACTTAGGAACAAACTC_1		-3.737799975	4.249055871	Not Leukemia	Patient 1	BM
CCCTAACCAGCAACAG_1		-4.302401873	-5.110048286	Not Leukemia	Patient 1	BM
ATTACATCACTTACTT_1		-3.388803812	4.140784749	Not Leukemia	Patient 1	BM
ATTCACAAATAAATTT_1		-4.159314009	-4.078046075	Not Leukemia	Patient 1	BM
CACAATACCAGGAGGG_1		-3.793957564	4.137194165	Not Leukemia	Patient 1	BM
AGTCACTTAGACCCCG_1		-4.842701765	3.759797105	Not Leukemia	Patient 1	BM
ATCTAGGAACAACCTA_1		-3.995906683	-5.264637462	Not Leukemia	Patient 1	BM
AATTAAGGCAAGATTG_1		-4.393722864	-5.143350593	Not Leukemia	Patient 1	BM
ACGCAGTGATATATTC_1		-11.60465607	0.232491621	Not Leukemia	Patient 1	BM
AAAGACGTATTCCATC_1		-4.453828188	-4.770553104	Not Leukemia	Patient 1	BM
CAGCCCCTATATATTG_1		-3.808404776	-5.11350917	Not Leukemia	Patient 1	BM
AGGTAGCGAATTACCC_1		-4.681760165	-4.667590133	Not Leukemia	Patient 1	BM
CAAGAGAGCCTCCACC_1		-4.430478426	-4.487698547	Not Leukemia	Patient 1	BM
AACTCATACAGCCCCT_1		-3.533367487	4.168168076	Not Leukemia	Patient 1	BM
AAAGAAGTACGCACCA_1		-4.320220801	-5.245549194	Not Leukemia	Patient 1	BM
CAAACAGTAGTCATCT_1		-3.768905493	4.243438729	Not Leukemia	Patient 1	BM
AACAACATAGCGAAGG_1		-4.186597201	-4.946396342	Not Leukemia	Patient 1	BM
CCCACCGCAGGCAACT_1		-4.583777758	3.96662093	Not Leukemia	Patient 1	BM
AACGAAACACTAATGC_1		-4.93931851	3.471444377	Not Leukemia	Patient 1	BM
AGTTCAGACAAACACT_1		-4.431640478	-4.582685939	Not Leukemia	Patient 1	BM
ATGTATTGATTCATTC_1		-11.25839505	1.080388435	Not Leukemia	Patient 1	BM
AGGGAGTGAACAAGTT_1		-11.58830819	0.149603912	Not Leukemia	Patient 1	BM
ATAGACAAATGGCAAT_1		-11.60120663	0.211848685	Not Leukemia	Patient 1	BM
CCGTCCGGCCAACCGG_1		-4.28246102	-4.687982074	Not Leukemia	Patient 1	BM
AAATCCAGCCTACAAC_1		-4.543865534	3.702395924	Not Leukemia	Patient 1	BM
CCACATTTAAACCAGC_1		-4.058712813	-5.312470428	Not Leukemia	Patient 1	BM
CAAGCAGCAGACAACT_1		-4.300671431	-4.767606727	Not Leukemia	Patient 1	BM
CCAGAGACCAGAATCC_1		-3.94367251	-5.061309329	Not Leukemia	Patient 1	BM
AACTATGAAGATAGAC_1		-4.811154696	3.789078721	Not Leukemia	Patient 1	BM
ATCGACAAAAAGCATC_1		-8.922475668	2.819087514	Not Leukemia	Patient 1	BM
ATATAATAATCCACAC_1		-9.03324494	2.713325747	Not Leukemia	Patient 1	BM
CCGAACGGAATCCACT_1		-8.823158118	2.846782693	Not Leukemia	Patient 1	BM
CCGACCAAAAGTAATC_1		-8.843550535	2.794936427	Not Leukemia	Patient 1	BM
AATCATGAATTGATAA_1		-4.405735823	-4.793450347	Not Leukemia	Patient 1	BM
AAAACATTATTCCCTT_1		-4.118062826	3.633853444	Not Leukemia	Patient 1	BM
ACCAAATGCAAGAGTA_1		-4.784684988	-3.827180616	Not Leukemia	Patient 1	BM
CCAGAGAACCTCATAG_1		-4.149329039	3.900309094	Not Leukemia	Patient 1	BM
CCAACCCTAGTTACGG_1		-3.608534905	4.25527192	Not Leukemia	Patient 1	BM
CCAGCAAGCCAAAACT_1		-4.722617003	3.911103734	Not Leukemia	Patient 1	BM
AGTGAGTGCCTCACAC_1		-0.439950498	6.570347318	Not Leukemia	Patient 1	BM
AAGTCACAACGTAGAT_1		-4.426652285	-4.608379832	Not Leukemia	Patient 1	BM
CCTGAGAAATAAACCG_1		-4.056481692	-5.359473697	Not Leukemia	Patient 1	BM
CATAATTTAACCCATA_1		-4.172346445	-4.652751914	Not Leukemia	Patient 1	BM
ACTACACTAATCCAGT_1		-4.020117136	-4.13710641	Not Leukemia	Patient 1	BM
CCGGATATATCTAAGG_1		-4.7693809	3.881070622	Not Leukemia	Patient 1	BM
AGCCAACGCCCGAGCT_1		-3.61569223	4.398437985	Not Leukemia	Patient 1	BM
CCCAAACGCACTCCGG_1		-3.9015511	4.10876418	Not Leukemia	Patient 1	BM
CCACATCTATTGCCTG_1		-4.208419176	-4.965428344	Not Leukemia	Patient 1	BM
CCTAATTTCCTCCATC_1		-3.911394926	-5.283559314	Not Leukemia	Patient 1	BM
ATAGCAAACCTACAAC_1		-4.905426832	3.640251168	Not Leukemia	Patient 1	BM
CCAACAATAGTAAAAG_1		-3.83876309	4.064607152	Not Leukemia	Patient 1	BM
CATTAAGCCCAACACT_1		-3.382774206	-4.6641879	Not Leukemia	Patient 1	BM
ATGAAACAAAATCCGT_1		-4.517711493	-4.871803275	Not Leukemia	Patient 1	BM
CCGTAGAAATTAAGTG_1		-3.610489222	4.131578454	Not Leukemia	Patient 1	BM
CCTGCCCAAACTATGA_1		-3.587160202	4.335750111	Not Leukemia	Patient 1	BM
AAGTAGACAGCAACCC_1		-3.921908232	3.56287814	Not Leukemia	Patient 1	BM
CCCGAGGCCCGTCAAC_1		-3.686783167	4.158311375	Not Leukemia	Patient 1	BM
CCTTCCGACCTGAATT_1		-3.708489271	4.248283871	Not Leukemia	Patient 1	BM
CCTGACTAAGTTAAGT_1		-4.149140688	-5.382999412	Not Leukemia	Patient 1	BM
AGTACCGGAAAAATGC_1		-3.642738911	-4.250329486	Not Leukemia	Patient 1	BM
ACGACCCCCACGACCA_1		-3.964813563	-4.801400653	Not Leukemia	Patient 1	BM
AGCACCTTAAAAACCG_1		-4.797344061	3.82673169	Not Leukemia	Patient 1	BM
AAATAGACCCTGAGCA_1		-3.646192404	-4.705847732	Not Leukemia	Patient 1	BM
CACAATACACAGCCGC_1		-8.680497023	2.941435822	Not Leukemia	Patient 1	BM
AGCGACGTACGCCCGC_1		-4.040557715	3.61028386	Not Leukemia	Patient 1	BM
AGAACCCTAACAACTA_1		-3.783500525	-5.299587718	Not Leukemia	Patient 1	BM
CCACACTAACCCAAGT_1		-3.971391054	4.23735381	Not Leukemia	Patient 1	BM
AGTTAATACACAAAAG_1		-4.487238737	4.030496606	Not Leukemia	Patient 1	BM
CATCACCCATTGACAG_1		-3.921109053	4.06957198	Not Leukemia	Patient 1	BM
AAACCCACAGAGCATA_1		-3.864636275	-5.11644601	Not Leukemia	Patient 1	BM
AGCAAGGCAAGCAACT_1		-3.956119868	-4.411222688	Not Leukemia	Patient 1	BM
AAGTCCGGACCTAGCT_1		-4.057557913	4.095476159	Not Leukemia	Patient 1	BM
AATAAAGACAAACAAA_1		-3.914804312	4.181815633	Not Leukemia	Patient 1	BM
CCTCAACCAAGTCCAA_1		-3.803068014	4.300935754	Not Leukemia	Patient 1	BM
CAAACCGAAGAAAGCA_1		-3.371037337	-4.504681579	Not Leukemia	Patient 1	BM
CCTACAAAACCTAATG_1		-4.067928644	-5.033646098	Not Leukemia	Patient 1	BM
CATAAGGAAACCAATA_1		-4.162952753	-4.724748126	Not Leukemia	Patient 1	BM
ACAACCTACATTACGA_1		-4.180243822	-4.327946655	Not Leukemia	Patient 1	BM
ACAGAGCAAATCCCTG_1		-4.51504788	4.072733411	Not Leukemia	Patient 1	BM
CACGATCTCAACAAAA_1		-3.603701683	4.377163419	Not Leukemia	Patient 1	BM
ATGAAAATCATTCAAT_1		-3.559401604	4.084979543	Not Leukemia	Patient 1	BM
AACTATAAAGAGAGGC_1		-3.754603716	4.252600678	Not Leukemia	Patient 1	BM
ACGGCCAGAGAAATAG_1		-11.72724995	-0.112720451	Not Leukemia	Patient 1	BM
AAGTAGCTCACAATCA_1		-4.070580813	4.121651658	Not Leukemia	Patient 1	BM
CCTCCATCCCGGACTC_1		-4.80567536	-3.682578555	Not Leukemia	Patient 1	BM
ATTGACTGATGAAATG_1		-4.204737993	-4.855836383	Not Leukemia	Patient 1	BM
CACTCCCTCATTCATG_1		-4.65732989	3.889110574	Not Leukemia	Patient 1	BM
AAGTAGTCATGGATGG_1		-3.970901343	3.674941071	Not Leukemia	Patient 1	BM
AGCCATCTCATCCAAC_1		-4.287964674	-4.990791312	Not Leukemia	Patient 1	BM
ACGAATTAAGGAAGTC_1		-8.89250836	2.854390391	Not Leukemia	Patient 1	BM
AGTAATGTAAACAAAC_1		-3.398809763	4.200430402	Not Leukemia	Patient 1	BM
CCGAACATAAACATAC_1		-3.752110811	4.301187047	Not Leukemia	Patient 1	BM
ACCTCACACCCTCCCA_1		-4.023543688	-4.478713266	Not Leukemia	Patient 1	BM
CCAGCCCGAAATAAAA_1		-4.781294676	-3.919527522	Not Leukemia	Patient 1	BM
ATTTAGTGAAGTACTG_1		-8.454413267	2.41810418	Not Leukemia	Patient 1	BM
ATTACACCACCTCCCC_1		-3.695109698	4.123656281	Not Leukemia	Patient 1	BM
AACAACGGAATGCCAC_1		-4.412111613	-4.495013229	Not Leukemia	Patient 1	BM
CCACCCAGAATTAACT_1		-3.266203018	-4.54399108	Not Leukemia	Patient 1	BM
AGATCAGCAATACCGT_1		-4.205954405	-4.390294067	Not Leukemia	Patient 1	BM
AGAACCCCAATAACAA_1		-4.903448435	3.545155534	Not Leukemia	Patient 1	BM
CACAACTAAGGAATCC_1		-4.332043978	-5.114725581	Not Leukemia	Patient 1	BM
AAGCCCGCAAGTAAGG_1		-3.861335131	-4.838959209	Not Leukemia	Patient 1	BM
ACCGCACAACACATTA_1		-3.851026865	3.665812024	Not Leukemia	Patient 1	BM
ACCGCACCATCGCAGA_1		-11.29961953	0.166572281	Not Leukemia	Patient 1	BM
AAATCATAACCCACGC_1		-11.26865086	1.133138784	Not Leukemia	Patient 1	BM
ACGGCCCCAAATAAAT_1		-4.459968897	-5.121649257	Not Leukemia	Patient 1	BM
AAACCCTGAGGCATCC_1		-4.191566321	-4.718167297	Not Leukemia	Patient 1	BM
AGCACCTACCCCCACC_1		-8.510018202	2.931646117	Not Leukemia	Patient 1	BM
AAAGCCTTATTACATG_1		-4.748632284	-5.122044555	Not Leukemia	Patient 1	BM
AAGGCACGACGTATAA_1		-4.845586153	-3.750497333	Not Leukemia	Patient 1	BM
ATAACCTAACGCAACT_1		-4.407825323	-4.468394986	Not Leukemia	Patient 1	BM
ACGTACGAAGGTAACC_1		-3.762001845	-4.743632785	Not Leukemia	Patient 1	BM
CATGAGAAACAGAGCT_1		-3.956754538	-4.704779617	Not Leukemia	Patient 1	BM
ACTAAACAAAGCACTT_1		-4.072101923	-6.566228858	Not Leukemia	Patient 1	BM
AGACACAGCCTGAAAG_1		-4.17018685	-4.789823524	Not Leukemia	Patient 1	BM
ATCTAAACAGGTAAAG_1		-4.125624987	-5.161844245	Not Leukemia	Patient 1	BM
AACTATATACAGCCCG_1		-4.478411528	-4.811769	Not Leukemia	Patient 1	BM
CAACCAGAAGACAGAC_1		-3.766827437	4.314202317	Not Leukemia	Patient 1	BM
CCGTCAAACCGGATTT_1		-4.024079653	-5.132081977	Not Leukemia	Patient 1	BM
CAAAACATCCCGCAGC_1		-4.823080393	3.822931775	Not Leukemia	Patient 1	BM
AGATCCAAACCTCCGG_1		-3.664332243	4.033067235	Not Leukemia	Patient 1	BM
CCGTCCGAATGTCCTT_1		-4.556854101	-4.65928506	Not Leukemia	Patient 1	BM
ACGGACCAATATCCCG_1		-3.7515758	-4.857469073	Not Leukemia	Patient 1	BM
ACCGACGTATCTAGCT_1		-3.74564633	4.308650025	Not Leukemia	Patient 1	BM
AAAGAAGGAAGTCAAC_1		-4.729855391	-3.990797034	Not Leukemia	Patient 1	BM
AAAAATCTACCAAGGT_1		-3.887353274	4.111977586	Not Leukemia	Patient 1	BM
ATAGATTCCAACCAAC_1		-11.23839268	1.119353064	Not Leukemia	Patient 1	BM
CCCTAGACCAAAATGG_1		-4.558719488	-4.699595443	Not Leukemia	Patient 1	BM
CACAATTACCCAATGG_1		-4.778978201	3.884748944	Not Leukemia	Patient 1	BM
ATAGATCGAGACACAT_1		-3.612430664	4.390845307	Not Leukemia	Patient 1	BM
CCTAATAGACGCCAAC_1		-4.37212834	-4.971336356	Not Leukemia	Patient 1	BM
AGCGCCGCCACAACTC_1		-4.100722643	-4.728559009	Not Leukemia	Patient 1	BM
AGCACACTCAGAAGTG_1		-4.539506766	-5.225992671	Not Leukemia	Patient 1	BM
CCAAACGAACCTCCTG_1		-11.26533208	1.103272208	Not Leukemia	Patient 1	BM
ACGCAAATAGTGAAAG_1		-3.645836445	-3.585161201	Not Leukemia	Patient 1	BM
AAGGCAGAACAGCCAC_1		-3.65666041	4.306111821	Not Leukemia	Patient 1	BM
AGATAACTCAAGACTC_1		-3.964406821	3.616975316	Not Leukemia	Patient 1	BM
AGGGATCTACTGCCGA_1		-4.329912039	-5.033690921	Not Leukemia	Patient 1	BM
ATTGAGAAACCCAGAA_1		-4.417007777	-4.732357017	Not Leukemia	Patient 1	BM
AATAAACGATTGATAC_1		-4.10556254	-5.441808692	Not Leukemia	Patient 1	BM
AAATACTGATTGCATG_1		-4.16546044	-4.598870746	Not Leukemia	Patient 1	BM
AGTAAGATAATGATCC_1		-11.36921773	0.899590858	Not Leukemia	Patient 1	BM
AACTATCTATTTAGTA_1		-4.122485491	4.211392888	Not Leukemia	Patient 1	BM
ATCCAGTTATATCAAA_1		-4.60733256	3.999655255	Not Leukemia	Patient 1	BM
AAGCATGACAACACGC_1		-4.597140166	-5.115106097	Not Leukemia	Patient 1	BM
ACCACCACATACAACT_1		-4.258562418	-4.377868644	Not Leukemia	Patient 1	BM
CAGGAACTAGCCAACT_1		-3.633192631	4.278954514	Not Leukemia	Patient 1	BM
CCTGATTCCCCTAAGT_1		-11.28285966	1.131155857	Not Leukemia	Patient 1	BM
AGTCAAGTAGCTACGG_1		-4.109968516	-4.124406329	Not Leukemia	Patient 1	BM
ATGGCCCGCCTCCATA_1		-3.536074969	4.157293805	Not Leukemia	Patient 1	BM
ATAAAGCTATATAAGG_1		-4.743660303	3.930649766	Not Leukemia	Patient 1	BM
AGAAACTAATAAACCG_1		-8.821402403	2.876967439	Not Leukemia	Patient 1	BM
AACCAAGTCCGTAAAC_1		-4.240771624	-4.734880439	Not Leukemia	Patient 1	BM
ACGGCCGAATGACCAT_1		-8.947741362	2.806432971	Not Leukemia	Patient 1	BM
ACAGCAGAACGAAGGG_1		-4.785625788	3.86090041	Not Leukemia	Patient 1	BM
AAGCCCAAAGCCCATG_1		-4.360311362	-5.107071868	Not Leukemia	Patient 1	BM
ATGTATCACCTTCATT_1		-3.953774306	-4.676747791	Not Leukemia	Patient 1	BM
AACTAGGACAAAAGGG_1		-4.524463507	-4.801048747	Not Leukemia	Patient 1	BM
CAGTAGCTAATGATGT_1		-4.642328593	3.96629239	Not Leukemia	Patient 1	BM
ATCAACCAAGTTCCAC_1		-4.108010622	-4.172787181	Not Leukemia	Patient 1	BM
ACCACAGACAAGCAGA_1		-11.69454846	0.120807835	Not Leukemia	Patient 1	BM
CCTGCACACCGACCTT_1		-3.880222651	-4.3148024	Not Leukemia	Patient 1	BM
CACCCATGCCTTCATA_1		-4.609366747	-4.761100284	Not Leukemia	Patient 1	BM
CATCCCTAATTCACCA_1		-3.803093764	-4.504108897	Not Leukemia	Patient 1	BM
AAGAAAATAAAGAATC_1		-4.232540461	-4.529146663	Not Leukemia	Patient 1	BM
AGTGACAAAACTCAAA_1		-3.924663397	4.174995908	Not Leukemia	Patient 1	BM
AGAGAGGCATATCCTG_1		-8.8943356	2.897968777	Not Leukemia	Patient 1	BM
ATTGAAACAATGCCGT_1		-4.821025702	-3.218361131	Not Leukemia	Patient 1	BM
AAGACACTAGCTAACC_1		-4.373447748	-4.878042213	Not Leukemia	Patient 1	BM
ACATAAGGAAAAACCG_1		-4.268909308	-4.695985309	Not Leukemia	Patient 1	BM
ACAGAACAAGAAAACG_1		-4.442465636	3.928873071	Not Leukemia	Patient 1	BM
AATCAGGTACCTAGTA_1		-3.327332112	-4.560283176	Not Leukemia	Patient 1	BM
ACTACAGTAGAGCACC_1		-3.999039503	-5.188361636	Not Leukemia	Patient 1	BM
CACAAAATCCCACACT_1		-9.058812948	2.723659047	Not Leukemia	Patient 1	BM
ACCGCATTCCCTCCCA_1		-4.69119105	-5.089412681	Not Leukemia	Patient 1	BM
CCCTAAACCCGGATAT_1		-4.652356478	-4.626937858	Not Leukemia	Patient 1	BM
ATTCAGCTAAAAAAAC_1		-4.607363077	-4.885853282	Not Leukemia	Patient 1	BM
AAGTAAACAACACCGT_1		-3.974543425	4.138912686	Not Leukemia	Patient 1	BM
CCACATTGACCCAAGA_1		-3.858038279	-4.79387807	Not Leukemia	Patient 1	BM
AATAACATAGGTCCTC_1		-11.62084946	0.265479275	Not Leukemia	Patient 1	BM
CCATATGAAAACCCAC_1		-4.298981997	-4.824706069	Not Leukemia	Patient 1	BM
CCGAACGAAAGCCCAA_1		-4.283387038	-4.49735593	Not Leukemia	Patient 1	BM
CCGGAAAAAGGACCGT_1		-8.941731306	2.756208667	Not Leukemia	Patient 1	BM
AAGGCCGGATACCCTT_1		-4.2076076	-4.673860065	Not Leukemia	Patient 1	BM
AAAACAACCAGCAGTA_1		-10.15685067	-2.866337053	Not Leukemia	Patient 1	BM
CAAGATCTAAAGCACC_1		-9.048673483	2.673920163	Not Leukemia	Patient 1	BM
ATCGATCGCACCCCGA_1		-3.951341959	-4.648334495	Not Leukemia	Patient 1	BM
CCAGAAGCAGCTCCTT_1		-4.135171267	-4.029093019	Not Leukemia	Patient 1	BM
AATCATAGCATCAAAT_1		-3.602325293	4.312603959	Not Leukemia	Patient 1	BM
CACGCCTACCCTAGGG_1		-3.659979197	-4.162888995	Not Leukemia	Patient 1	BM
CCCAAGTGCCTCAGTG_1		-11.72770962	0.076731094	Not Leukemia	Patient 1	BM
ATGGCATGAGAGACCA_1		-4.337076517	-5.033092014	Not Leukemia	Patient 1	BM
CACGCAGACATCCCTT_1		-3.978173109	3.734312543	Not Leukemia	Patient 1	BM
CAATAGAGATCAACCT_1		-4.504350992	-5.163726798	Not Leukemia	Patient 1	BM
CACCCCATAATACAAG_1		-3.657528731	4.114985474	Not Leukemia	Patient 1	BM
AGATCATCAATAAGCT_1		-9.145213934	2.657269486	Not Leukemia	Patient 1	BM
AAAGCAAAAACCCAGA_1		-11.05531392	1.172857651	Not Leukemia	Patient 1	BM
CCTCCACTATAGACTC_1		-4.132126662	-4.681481353	Not Leukemia	Patient 1	BM
CCGACCTCCCCCCAAC_1		-4.933375689	3.574388036	Not Leukemia	Patient 1	BM
ATCCCAACACCTATGG_1		-4.295615526	3.999359139	Not Leukemia	Patient 1	BM
AGGACATGACAAACGA_1		-4.825036379	-3.067142955	Not Leukemia	Patient 1	BM
ACCTAAGTAGCAATAA_1		-4.018761011	-4.881382457	Not Leukemia	Patient 1	BM
ACCCAAGTCAGAACCA_1		-4.318068358	-4.573929301	Not Leukemia	Patient 1	BM
CCGAAGCGAGCACCAT_1		-3.733174654	4.304452905	Not Leukemia	Patient 1	BM
CACGCCCAAATACCCA_1		-4.68860993	-5.258368961	Not Leukemia	Patient 1	BM
ACTAAATAATGTAGAT_1		-3.86113629	-3.873439065	Not Leukemia	Patient 1	BM
CAAAATGTAACCAACG_1		-3.485723587	4.35409213	Not Leukemia	Patient 1	BM
ACTTATGTCCGTCCTT_1		-3.931143137	-4.889977447	Not Leukemia	Patient 1	BM
CAAAAGATACACCAGG_1		-4.152705523	-5.192729465	Not Leukemia	Patient 1	BM
AGAACCATACGGATTG_1		-4.673271986	-4.864650241	Not Leukemia	Patient 1	BM
AGCCACCTAGCCAGGG_1		-4.077987524	3.758752354	Not Leukemia	Patient 1	BM
AATACAATCCACAATC_1		-4.887764784	3.746982106	Not Leukemia	Patient 1	BM
AAAAACTGAATGATCA_1		-8.896858069	2.876270303	Not Leukemia	Patient 1	BM
AGTTAAGCACTTACCA_1		-3.644535157	-4.477707378	Not Leukemia	Patient 1	BM
ATCCAGCAATGCCCAT_1		-4.849518629	-4.851483337	Not Leukemia	Patient 1	BM
CCAGACCCCAATCCTA_1		-9.065834852	2.558097848	Not Leukemia	Patient 1	BM
CCCAATCCACCTAGTT_1		-4.140281531	-4.637140742	Not Leukemia	Patient 1	BM
CACCCATTATGGCCAA_1		-4.55346665	-5.276209346	Not Leukemia	Patient 1	BM
ATCAACACAGCGCCTT_1		-4.231168123	-4.045559159	Not Leukemia	Patient 1	BM
AAACAAATAGCCATGG_1		-4.621161314	-4.481326333	Not Leukemia	Patient 1	BM
AACTAACGATGCATTG_1		-3.707670542	4.293853291	Not Leukemia	Patient 1	BM
AAGTCCTTATTGACAG_1		-4.182298991	4.100254544	Not Leukemia	Patient 1	BM
ATCTCAGACCTAATGG_1		-11.18846688	1.206384071	Not Leukemia	Patient 1	BM
CCTGAACTCCAACCCA_1		-8.800179335	2.896252641	Not Leukemia	Patient 1	BM
CCACATCGACACCCTA_1		-3.784758421	4.195687302	Not Leukemia	Patient 1	BM
ATAGACCAATTTAAAT_1		-11.91356644	-1.192286245	Not Leukemia	Patient 1	BM
AACAAGGAAAGACCAA_1		-4.033313605	3.857855328	Not Leukemia	Patient 1	BM
ATTCACTCACGGACTA_1		-4.305465075	-4.970328323	Not Leukemia	Patient 1	BM
AAGTCCTTACCTACAC_1		-11.48922715	0.528210648	Not Leukemia	Patient 1	BM
AATCAGGTATAGAGGA_1		-4.319960924	-4.659538737	Not Leukemia	Patient 1	BM
CCCACCCCAGGGATAC_1		-3.649391505	4.053920754	Not Leukemia	Patient 1	BM
ACCTAATCAGGCCCCC_1		-9.445803496	2.36827875	Not Leukemia	Patient 1	BM
AGGTAGGCCCCTCACC_1		-4.69162974	-4.81686925	Not Leukemia	Patient 1	BM
ATTTATTGATCGACGT_1		-3.983188483	-4.190010539	Not Leukemia	Patient 1	BM
CAATATTAAGCGAAGA_1		-4.291919562	-4.411844722	Not Leukemia	Patient 1	BM
ACATCCGCCCGCCCCA_1		-11.36914429	1.101127275	Not Leukemia	Patient 1	BM
CATACAATAGCAATCT_1		-3.653285357	3.978772172	Not Leukemia	Patient 1	BM
AGTTCAGTAGTGAAGT_1		-4.109319063	-5.1683278	Not Leukemia	Patient 1	BM
ACTAAGCGCCCACATA_1		-11.53973374	0.516160318	Not Leukemia	Patient 1	BM
AGTCACAAACAAAAGA_1		-4.78521237	-3.85933303	Not Leukemia	Patient 1	BM
ATTACCCAACATCCGA_1		-4.091904494	-4.956987373	Not Leukemia	Patient 1	BM
AAGACCGACAGTATGT_1		-4.336548659	4.096909531	Not Leukemia	Patient 1	BM
ACATATTTCACGAGAT_1		-3.964752051	-4.092964641	Not Leukemia	Patient 1	BM
CCGTACTCATTCCAAA_1		-4.059920641	3.802830705	Not Leukemia	Patient 1	BM
CACTAGCCAAATCAGG_1		-3.789849612	-3.798705331	Not Leukemia	Patient 1	BM
ATGTCATAAAAAACTC_1		-4.740440222	3.992326745	Not Leukemia	Patient 1	BM
ATCCATCCCCAAAAGA_1		-4.211015555	-5.127026073	Not Leukemia	Patient 1	BM
CCGTATTGCCGGATGA_1		-11.94621167	-1.355347446	Not Leukemia	Patient 1	BM
CATAAGAAAGTTCCCT_1		-3.734171721	-4.924090854	Not Leukemia	Patient 1	BM
AGGTATACAAACATCT_1		-3.962053152	4.077559003	Not Leukemia	Patient 1	BM
CCCAATAGACTCCATG_1		-3.600266787	3.019487866	Not Leukemia	Patient 1	BM
AATCCCAAAGACATCC_1		-11.38451848	0.894863375	Not Leukemia	Patient 1	BM
ACGCAGAACAATAACC_1		-4.54117808	-4.607587329	Not Leukemia	Patient 1	BM
ATTCAACGACAGAAGG_1		-3.55171332	-3.768735877	Not Leukemia	Patient 1	BM
AGGTAGGTAGGTATCA_1		-4.03833613	-4.322370521	Not Leukemia	Patient 1	BM
CCCCCCTTACTGACGA_1		-4.108964297	4.061363229	Not Leukemia	Patient 1	BM
AGTTAAGTAATAAGAT_1		-4.259483668	4.045907029	Not Leukemia	Patient 1	BM
CCTCATCCCCTACCCT_1		-3.61200318	4.320745953	Not Leukemia	Patient 1	BM
ACGAAGGCACCTAGTT_1		-3.677885386	4.312992104	Not Leukemia	Patient 1	BM
ACATCCGTCCAACAAT_1		-3.533803793	4.351763734	Not Leukemia	Patient 1	BM
CATACAGGATCGATTT_1		-4.328391405	-4.534950725	Not Leukemia	Patient 1	BM
ATTAACTGAGAACCAT_1		-4.336801859	-5.058606139	Not Leukemia	Patient 1	BM
AACCAATTATAGCAAG_1		-8.883529516	2.828507193	Not Leukemia	Patient 1	BM
AATGAACCCCTTATGT_1		-3.840177389	4.096666821	Not Leukemia	Patient 1	BM
CATTAATTCAAAATTC_1		-4.18101916	-4.255480043	Not Leukemia	Patient 1	BM
CCAAACGCATCGATTT_1		-4.459405276	3.798477658	Not Leukemia	Patient 1	BM
AGCAACTTCAATAGTG_1		-3.685209605	4.350831517	Not Leukemia	Patient 1	BM
CCGACACGATGTAGCT_1		-4.002350661	-4.755004874	Not Leukemia	Patient 1	BM
ATATCAAAATTGCCAA_1		-4.260005327	-4.809519283	Not Leukemia	Patient 1	BM
AGTAAAGTAGTGAAGC_1		-11.52950749	0.394461759	Not Leukemia	Patient 1	BM
CCCTAGTCCATAAGCC_1		-4.322407099	-4.538721553	Not Leukemia	Patient 1	BM
ACCAAATAAATCCATG_1		-4.748554083	-3.837552062	Not Leukemia	Patient 1	BM
AGGTACTAAGAACATG_1		-4.257254931	-4.816812507	Not Leukemia	Patient 1	BM
AAACCAAAAAATAACT_1		-4.66521916	-5.112936965	Not Leukemia	Patient 1	BM
CCATAATCAGCAAGAA_1		-4.858365866	3.802214631	Not Leukemia	Patient 1	BM
ATCGACATATATACCC_1		-4.432175967	-5.162053577	Not Leukemia	Patient 1	BM
AGTTCCTAAATTAGAA_1		-3.612258288	4.118718633	Not Leukemia	Patient 1	BM
AACCAGATCCGTAATC_1		-4.82932696	3.773261079	Not Leukemia	Patient 1	BM
CCCGCAACATGACCCG_1		-4.741600844	-3.880402318	Not Leukemia	Patient 1	BM
AATCAGGGACTTAGAT_1		-4.213859411	-4.448548785	Not Leukemia	Patient 1	BM
AACTACGAAATAACAA_1		-3.627653929	4.338075169	Not Leukemia	Patient 1	BM
ACACCAATAATACAAC_1		-4.713609549	3.954866418	Not Leukemia	Patient 1	BM
AATTCCGCAACCACGC_1		-3.874902579	-4.276766053	Not Leukemia	Patient 1	BM
CCGCAATAAGCAAGTT_1		-3.922538611	-4.549517623	Not Leukemia	Patient 1	BM
AACTCAACAGGTAGGT_1		-8.826306196	2.894910821	Not Leukemia	Patient 1	BM
CACGAACAACACAAGG_1		-4.443993422	-5.166306964	Not Leukemia	Patient 1	BM
ATACACGGCCGAACCC_1		-3.694080206	4.355848321	Not Leukemia	Patient 1	BM
ACATAAGTCCAAACTA_1		-4.684911581	3.913407334	Not Leukemia	Patient 1	BM
CCCTAAGTCAGGCAGC_1		-4.341922137	4.038016805	Not Leukemia	Patient 1	BM
AGCCATGGACTTAGCG_1		-3.923116061	4.058884152	Not Leukemia	Patient 1	BM
CACACCCTCATTCATG_1		-4.293691489	-4.69072055	Not Leukemia	Patient 1	BM
AACCATCCAATCAATT_1		-4.027498099	-4.27234768	Not Leukemia	Patient 1	BM
AACCCCAAATGAAGCA_1		-3.901768061	4.109112271	Not Leukemia	Patient 1	BM
CCCAATGCAATTAAAG_1		-4.793471667	3.877222546	Not Leukemia	Patient 1	BM
AAGTATTTAACCCCTT_1		-4.212248179	3.986143121	Not Leukemia	Patient 1	BM
AAGCAAGTATCGCACA_1		-3.986718031	-4.247561923	Not Leukemia	Patient 1	BM
ATCGAGCAAAATACAC_1		-3.904867979	-4.133511058	Not Leukemia	Patient 1	BM
CATAAAATATTGAAGG_1		-4.77334437	-3.641623965	Not Leukemia	Patient 1	BM
AGACAGTCATGCACTT_1		-11.16055379	1.083312401	Not Leukemia	Patient 1	BM
AGCCATCTAACCAATT_1		-4.733082625	-5.206464282	Not Leukemia	Patient 1	BM
CAACACTGCACGACCG_1		-4.117286059	-4.839663497	Not Leukemia	Patient 1	BM
CCATCCTTATGAAAAT_1		-3.882333609	-5.034168712	Not Leukemia	Patient 1	BM
ACAACCAAAGGACACG_1		-4.038762423	-4.141262046	Not Leukemia	Patient 1	BM
ACCGAGGTATGCATCC_1		-3.940108153	-4.17954301	Not Leukemia	Patient 1	BM
CACGCATGACGTAGAG_1		-8.836353155	2.887536057	Not Leukemia	Patient 1	BM
ATGGACGTATTTACCA_1		-4.319404455	4.070244798	Not Leukemia	Patient 1	BM
AAGCCCTCACCCAATC_1		-3.605806681	4.055832394	Not Leukemia	Patient 1	BM
AATCAAAAACCCAGCA_1		-3.912619921	4.256672868	Not Leukemia	Patient 1	BM
ACTGCCAGAAGTACAT_1		-4.781048628	-4.962887279	Not Leukemia	Patient 1	BM
AATACCGCCATTCACG_1		-3.758337828	4.11558772	Not Leukemia	Patient 1	BM
ATGTAATGAAGGCCCA_1		-4.540139052	-4.576054088	Not Leukemia	Patient 1	BM
CCCGCATGCATAATGT_1		-3.834631296	4.251344689	Not Leukemia	Patient 1	BM
CCCCCCGGACGGACTT_1		-3.94327149	-3.997189275	Not Leukemia	Patient 1	BM
CCCGAACCAGCAAAGG_1		-4.595567557	4.006505021	Not Leukemia	Patient 1	BM
ATCACACCAGTGATGA_1		-4.313281866	4.120012292	Not Leukemia	Patient 1	BM
ACAGAACTCCATACTT_1		-8.851277205	2.854801186	Not Leukemia	Patient 1	BM
AAGCCCAAATCAAATA_1		-3.669136378	-4.615891448	Not Leukemia	Patient 1	BM
ACGGAATGCAATCCCT_1		-4.601968142	3.978310117	Not Leukemia	Patient 1	BM
ACATATGAAGGCCAGG_1		-11.72202572	-0.443999543	Not Leukemia	Patient 1	BM
ATAGATCGATGGACAT_1		-4.014820906	3.759824761	Not Leukemia	Patient 1	BM
AGTACCTCACTGACTC_1		-4.140944811	-4.737459651	Not Leukemia	Patient 1	BM
AGACACATATGTATCA_1		-4.771295401	-3.352169982	Not Leukemia	Patient 1	BM
AGTAATAAAACGCATA_1		-4.004608961	3.905244359	Not Leukemia	Patient 1	BM
ATTCAGGCAGACACCG_1		-4.598096701	3.971145161	Not Leukemia	Patient 1	BM
CCACACCAAGCCCCCC_1		-4.261823031	-4.652058593	Not Leukemia	Patient 1	BM
ACGAAGACCCCAAGAG_1		-4.262112471	-4.750337115	Not Leukemia	Patient 1	BM
AGCGACCAATTTCCTA_1		-4.636687132	-5.077340594	Not Leukemia	Patient 1	BM
AACGACATCACTAAGT_1		-4.28172383	-5.076579562	Not Leukemia	Patient 1	BM
ATAAATATCAGAATCG_1		-4.636090132	-4.244199983	Not Leukemia	Patient 1	BM
AGAGCCAGAAGGCAAA_1		-3.479493948	-3.3194096	Not Leukemia	Patient 1	BM
ACCAATCTAGTCAGCA_1		-3.968389364	-4.406010381	Not Leukemia	Patient 1	BM
CCACCAACCAAACAAC_1		-4.445904585	-4.788570396	Not Leukemia	Patient 1	BM
CCTACATGACAGAACA_1		-4.238324019	4.011547574	Not Leukemia	Patient 1	BM
CAATACTTATATCCGC_1		-3.855942103	-4.870848647	Not Leukemia	Patient 1	BM
CCCGCACAAGGCAAGG_1		-3.855813833	4.185886391	Not Leukemia	Patient 1	BM
AGCAAAATCACCAATG_1		-3.47911677	-4.479231826	Not Leukemia	Patient 1	BM
AATGAAGTACGACAGT_1		-3.913562628	4.117615231	Not Leukemia	Patient 1	BM
ACAAATCCCCGAAAGT_1		-4.258112761	-4.970714084	Not Leukemia	Patient 1	BM
AGTGAATGATGACCTA_1		-3.483166071	-3.632599345	Not Leukemia	Patient 1	BM
ATTCAGCAAGAAAAAG_1		-10.67602524	1.532049664	Not Leukemia	Patient 1	BM
AACTCACTCAGTATGC_1		-4.613327833	-5.326532355	Not Leukemia	Patient 1	BM
ACAAATATCATCCCGC_1		-4.318649145	-4.459012262	Not Leukemia	Patient 1	BM
ATCCACCAATTACCTT_1		-3.994587752	-4.247204057	Not Leukemia	Patient 1	BM
ACCCCATAACGAAACT_1		-4.501636835	-4.750002376	Not Leukemia	Patient 1	BM
ACCTCATACCAAAATG_1		-11.93307862	-1.077313117	Not Leukemia	Patient 1	BM
AGAGACTCAAGTACGA_1		-11.24634633	1.154758104	Not Leukemia	Patient 1	BM
ACCCAGCTCAGGCAAT_1		-3.859711024	4.048936852	Not Leukemia	Patient 1	BM
AGCAAAGAACCGCCGG_1		-3.973344179	-6.571196071	Not Leukemia	Patient 1	BM
CCTGCCTCATGTATCG_1		-4.366760584	-4.593686572	Not Leukemia	Patient 1	BM
CCTGCCTGAGTCACCT_1		-4.148319098	-4.16029214	Not Leukemia	Patient 1	BM
CCCGCCAACATCAACC_1		-3.268964144	4.161725053	Not Leukemia	Patient 1	BM
ACTGACCTAAACCCTG_1		-3.811875197	-3.670043937	Not Leukemia	Patient 1	BM
ATTGAGAAAAGAAAGC_1		-3.75137076	4.282338151	Not Leukemia	Patient 1	BM
ATTCAACACATCATCT_1		-4.222025725	-5.220436565	Not Leukemia	Patient 1	BM
AACCATGCATTGCAAA_1		-4.503524157	-4.530119888	Not Leukemia	Patient 1	BM
CCAGACCTACTTAGTT_1		-8.369866225	3.068672665	Not Leukemia	Patient 1	BM
CCGAATTTAGGTATCA_1		-3.976887079	4.223822125	Not Leukemia	Patient 1	BM
CCGTCCTCAGCGCCTG_1		-4.341610762	4.074606904	Not Leukemia	Patient 1	BM
CATCATTGATTAACCG_1		-4.05409083	-4.037466518	Not Leukemia	Patient 1	BM
ATATACCTATGTAGCA_1		-4.03771052	-4.325838081	Not Leukemia	Patient 1	BM
ATGAACTTATCTAGAC_1		-3.918466421	-5.342818729	Not Leukemia	Patient 1	BM
CCCGCCATCAAGACAG_1		-4.065078112	3.753178128	Not Leukemia	Patient 1	BM
ACTTCACAAGTTCAAA_1		-4.304910513	-4.511847011	Not Leukemia	Patient 1	BM
AAGTACAACCGAACGG_1		-3.994086119	3.70343829	Not Leukemia	Patient 1	BM
ACAAAAGAATTCATAG_1		-3.988118502	-3.921486608	Not Leukemia	Patient 1	BM
ACCCCAGAAAGTCAAA_1		-4.786760184	3.878261098	Not Leukemia	Patient 1	BM
ACTGCAGGCAATAGTT_1		-3.896683069	-4.043436519	Not Leukemia	Patient 1	BM
AGATACTGAGGGACAT_1		-4.903138014	3.439415702	Not Leukemia	Patient 1	BM
ATCGAAGCATCACCGG_1		-11.60849557	0.323519477	Not Leukemia	Patient 1	BM
ACGTAGAAACAGCCTA_1		-4.016277643	-6.585596553	Not Leukemia	Patient 1	BM
ACCACATTACTGCAGA_1		-4.084534498	3.767812737	Not Leukemia	Patient 1	BM
CCGTCAGAAAAGAGTC_1		-4.825865122	-2.925992242	Not Leukemia	Patient 1	BM
CACTCAGAAACCAGCT_1		-4.514726015	4.038716801	Not Leukemia	Patient 1	BM
AGGTACCTATTTCATG_1		-4.429519984	-4.89629697	Not Leukemia	Patient 1	BM
ATTACCGAACTCAGTT_1		-3.936348292	-4.594019881	Not Leukemia	Patient 1	BM
AACGACGCAAACCATG_1		-3.98416886	-4.629827491	Not Leukemia	Patient 1	BM
ATCGCAGCATGCCATA_1		-3.861582609	-4.341807834	Not Leukemia	Patient 1	BM
ATAGAACGACCAACCA_1		-4.94610581	-4.95886325	Not Leukemia	Patient 1	BM
AGTCCCCAAGCGAACC_1		-4.740278097	3.96096898	Not Leukemia	Patient 1	BM
CCGTAGGGACGAATAA_1		-3.767042967	4.243066796	Not Leukemia	Patient 1	BM
AGCTAAGCATCAAACG_1		-11.46928963	0.867100128	Not Leukemia	Patient 1	BM
AAAACCAGCCCGACCC_1		-3.651443812	-3.735343448	Not Leukemia	Patient 1	BM
CCTAAGTCAGCAAGTC_1		-4.795116755	-3.410990707	Not Leukemia	Patient 1	BM
ATAAAGAGATTGAACC_1		-4.603046271	-5.406126968	Not Leukemia	Patient 1	BM
AGAAAAATCAAAATTG_1		-4.396931978	-4.486956111	Not Leukemia	Patient 1	BM
AAGCACCTCCCGAGAG_1		-4.732642027	-4.130681268	Not Leukemia	Patient 1	BM
ATCCAATACCATAGCC_1		-4.80557427	-3.499954454	Not Leukemia	Patient 1	BM
ATGTCCTCACGCACGT_1		-11.82936654	-0.330144144	Not Leukemia	Patient 1	BM
CCATAGTCAGCTAGAC_1		-4.822054716	-3.482653609	Not Leukemia	Patient 1	BM
CACTACCAACCACATC_1		-4.842265936	3.89695836	Not Leukemia	Patient 1	BM
AACAATGACCACCACC_1		-4.719318243	-4.16750311	Not Leukemia	Patient 1	BM
AATCCCATAGGTAAGC_1		-4.080599638	4.276688584	Not Leukemia	Patient 1	BM
ACGGAGTAACCAACCT_1		-4.096849295	-4.913458816	Not Leukemia	Patient 1	BM
CCATAAGGCATAAGGG_1		-4.835643622	-4.906175605	Not Leukemia	Patient 1	BM
ACACCAAAATGTAACG_1		-4.048625323	3.868987569	Not Leukemia	Patient 1	BM
AAGCAAAGCAACCAGC_1		-3.994719359	-4.038030378	Not Leukemia	Patient 1	BM
CCTCCCTTAGAACCAC_1		-4.210688444	-4.367270223	Not Leukemia	Patient 1	BM
CCCCCACTATGGATAA_1		-11.85529408	-1.138442687	Not Leukemia	Patient 1	BM
CCTGATAGCCACCAGT_1		-4.247340056	-4.311608783	Not Leukemia	Patient 1	BM
ATGAAACTACGAATGA_1		-4.210496279	-4.440874807	Not Leukemia	Patient 1	BM
ATACAGGGCAGCCCAT_1		-4.429614874	4.110070237	Not Leukemia	Patient 1	BM
AAGGATGCACCGCCAA_1		-4.144470545	3.751163968	Not Leukemia	Patient 1	BM
ACGAACAGATACAAAG_1		-3.930309149	-4.479508868	Not Leukemia	Patient 1	BM
AAAACCGGCACTAAAA_1		-4.187194678	-4.422290794	Not Leukemia	Patient 1	BM
ATTGAGCTCAGCAGAT_1		-4.352507445	-4.349689475	Not Leukemia	Patient 1	BM
AAGAAGTGACTGCAGA_1		-3.519481751	-4.527982227	Not Leukemia	Patient 1	BM
CCGTATCTAGAGACCT_1		-4.774861189	3.906620988	Not Leukemia	Patient 1	BM
AGCCACCTAACTAGCG_1		-3.832087847	4.238867768	Not Leukemia	Patient 1	BM
AAAGAGGTAAGCCAAA_1		-4.517334315	4.002893933	Not Leukemia	Patient 1	BM
CACTAGGGATTTAGGG_1		-4.279111716	-4.189670793	Not Leukemia	Patient 1	BM
CCATAATTAAGGCCTC_1		-4.055334421	-4.403679362	Not Leukemia	Patient 1	BM
AAGTAAATCAAGAAAA_1		-11.7025145	-0.163810096	Not Leukemia	Patient 1	BM
CCTGCAGGCATTCAAC_1		-4.239290091	-4.451568834	Not Leukemia	Patient 1	BM
CAGACAAAATATCCCG_1		-4.12544665	-4.268151752	Not Leukemia	Patient 1	BM
AGTAAGGAATATCCAT_1		-3.88504872	-6.65584325	Not Leukemia	Patient 1	BM
CAAAACCACAATAACC_1		-4.808187338	-2.555055371	Not Leukemia	Patient 1	BM
CATACCGCCCTAATGT_1		-3.849248263	-4.433407298	Not Leukemia	Patient 1	BM
CATGAGATCAGAAGCC_1		-3.846647116	-4.339967481	Not Leukemia	Patient 1	BM
ATACCAAAAGGAAACA_1		-3.555427166	4.336687573	Not Leukemia	Patient 1	BM
ATACAATTATTGATAC_1		-4.051483485	3.892304906	Not Leukemia	Patient 1	BM
ACTCCAGGCCCACCAT_1		-11.26506314	1.11357797	Not Leukemia	Patient 1	BM
CACCAAACAATAAAAT_1		-4.220466467	3.964289674	Not Leukemia	Patient 1	BM
AATAAAGGCCGACACT_1		-4.218423697	-4.862042419	Not Leukemia	Patient 1	BM
CAAGCCGGATTGATAT_1		-3.935640188	3.720591554	Not Leukemia	Patient 1	BM
CCCTCACCACTGCATT_1		-0.309089454	6.074739941	Not Leukemia	Patient 1	BM
CATACCTTCCAGCAAA_1		-4.45494208	-4.834157935	Not Leukemia	Patient 1	BM
AGGTAGGAATAGCCCG_1		-4.306082579	-4.478549234	Not Leukemia	Patient 1	BM
AATACATTAACGCAGA_1		-4.456112715	-4.779042712	Not Leukemia	Patient 1	BM
CCGTACATCAAAAAGA_1		-3.844753596	-3.773220292	Not Leukemia	Patient 1	BM
CACAATACAGGCAAGC_1		-4.745694014	-3.966977826	Not Leukemia	Patient 1	BM
AATCCACCCCGGCATG_1		-3.947873446	4.196414002	Not Leukemia	Patient 1	BM
CCGTCATCAGCGACTA_1		-4.025393816	4.133139619	Not Leukemia	Patient 1	BM
ATTAACCAAATTACGG_1		-11.66936669	-0.556727081	Not Leukemia	Patient 1	BM
CATTAGTGATCAATTT_1		-11.54021439	0.484125921	Not Leukemia	Patient 1	BM
CAATCATTCCTGACAG_1		-4.782728049	-4.056967965	Not Leukemia	Patient 1	BM
ACGACAAGCCCTAATT_1		-3.69642243	-4.030871621	Not Leukemia	Patient 1	BM
CCCTATACACGAACTG_1		-4.736194941	-3.623214475	Not Leukemia	Patient 1	BM
ATCCATCACATAATTG_1		-3.932230803	4.038149365	Not Leukemia	Patient 1	BM
AAGACCTCATAAAACG_1		-4.474246832	-4.531556598	Not Leukemia	Patient 1	BM
AAAGAGATCAACAGAT_1		-4.474719378	-4.928519717	Not Leukemia	Patient 1	BM
ACCCATTGATCCATGC_1		-9.274968954	2.576314219	Not Leukemia	Patient 1	BM
CAGGCCCGAACTATGC_1		-4.057613226	3.741457948	Not Leukemia	Patient 1	BM
ACGTAGCTAATAAGTT_1		-4.01785216	-4.006745092	Not Leukemia	Patient 1	BM
AGCGAATTATAGCAGG_1		-11.25032887	0.269147464	Not Leukemia	Patient 1	BM
ATAACCACATCGAAGA_1		-11.96474728	-0.629429868	Not Leukemia	Patient 1	BM
ATCAACGTAGCGCAAT_1		-4.257276865	-4.281846515	Not Leukemia	Patient 1	BM
ACGCAAGACCGAAGTG_1		-4.719822737	3.944845208	Not Leukemia	Patient 1	BM
AGACAACCAGACCATA_1		-3.932882639	-4.301835529	Not Leukemia	Patient 1	BM
AAGTAATGAGATCCTG_1		-3.823467585	-4.590761176	Not Leukemia	Patient 1	BM
ACCGCACCACGGAGAC_1		-4.130512091	-4.158444396	Not Leukemia	Patient 1	BM
AACAAATGCACAACGA_1		-4.07560763	4.113451012	Not Leukemia	Patient 1	BM
ACGAACTGATGCAGAA_1		-4.549275728	-4.110799304	Not Leukemia	Patient 1	BM
AAGGCCAGCCCGAACA_1		-11.39901433	0.73063589	Not Leukemia	Patient 1	BM
ATCAATAGACTGAAAA_1		-8.922128531	2.872361668	Not Leukemia	Patient 1	BM
ACGAATATAGTCCCTA_1		-3.522291037	-4.461932174	Not Leukemia	Patient 1	BM
AGCTAACAACTTCCGT_1		-3.610762211	4.104136475	Not Leukemia	Patient 1	BM
CCTTCCCACCGTAATG_1		-4.028368326	-4.030266753	Not Leukemia	Patient 1	BM
AGGAAGTCACAACCCG_1		-11.81841836	-0.618190057	Not Leukemia	Patient 1	BM
AACTCCCAACACATTA_1		-4.332165095	-4.43726348	Not Leukemia	Patient 1	BM
CCTAATGTCCGTAATG_1		-4.17352471	-4.124544135	Not Leukemia	Patient 1	BM
AACCATCCACCCAACT_1		-3.381414267	-3.292639962	Not Leukemia	Patient 1	BM
CAAAAGTCCAATCCTC_1		-3.777717921	-4.467115394	Not Leukemia	Patient 1	BM
AGATAAGCAAACATAC_1		-4.299715849	-4.952187053	Not Leukemia	Patient 1	BM
AATGAGTCATATCAAC_1		-4.126624438	-4.082505456	Not Leukemia	Patient 1	BM
ACATAGGGAAACAAGC_1		-4.269290301	-4.539649955	Not Leukemia	Patient 1	BM
ATACAGACATAGACTG_1		-3.737183901	4.312302121	Not Leukemia	Patient 1	BM
AAATAAAACCGGCCCA_1		-4.445473048	-4.542157642	Not Leukemia	Patient 1	BM
CCACATCGACGAACCG_1		-11.88876805	-0.76580467	Not Leukemia	Patient 1	BM
AAGCAAGAACGAAGCG_1		-3.549934241	-4.439699403	Not Leukemia	Patient 1	BM
AGAGAGGTAAAAAGGA_1		-4.021103712	-5.254217616	Not Leukemia	Patient 1	BM
CCTTCCTAACTGAAAG_1		-3.866582724	4.185071	Not Leukemia	Patient 1	BM
AACTACGGAAAGCATT_1		-4.560558172	4.002023705	Not Leukemia	Patient 1	BM
ACGCAACGAGCTACTT_1		-4.930370184	-2.616977206	Not Leukemia	Patient 1	BM
ACAACCACACGTCATT_1		-11.58416638	0.476584383	Not Leukemia	Patient 1	BM
AATTCAATCCATACCC_1		-3.610886427	4.342605599	Not Leukemia	Patient 1	BM
ATTGAACGAATTAGGG_1		-4.110961767	-4.498095504	Not Leukemia	Patient 1	BM
AGACCCGTACCAAGTT_1		-3.999909254	3.919872292	Not Leukemia	Patient 1	BM
AACACCGCAGAAATTC_1		-11.31706605	0.966534861	Not Leukemia	Patient 1	BM
ACATAATAAATGAAGC_1		-4.021647307	-4.347491733	Not Leukemia	Patient 1	BM
CACCATGAAGTACAGA_1		-3.041400524	-4.316528312	Not Leukemia	Patient 1	BM
ACGCAGCCAGTGAGTC_1		-3.599318596	-3.755325547	Not Leukemia	Patient 1	BM
ACTCAACTCAACATTA_1		-8.86058602	2.899807938	Not Leukemia	Patient 1	BM
ACTAAGGGCAGTATGA_1		-3.878992411	4.197775849	Not Leukemia	Patient 1	BM
ATCGAGTTCACACATT_1		-4.320164534	-4.400918237	Not Leukemia	Patient 1	BM
AGACAGACAGTAAGGG_1		-4.549428316	4.036715993	Not Leukemia	Patient 1	BM
ACCGAACCCCATACTT_1		-4.040072294	4.067674168	Not Leukemia	Patient 1	BM
ACAACCGGCCAAAATA_1		-4.313464018	-4.518217555	Not Leukemia	Patient 1	BM
CCCAAGACATACAGGG_1		-4.749472471	-4.973624221	Not Leukemia	Patient 1	BM
CCTGACAGCCCAAGCA_1		-4.461129519	-4.563929073	Not Leukemia	Patient 1	BM
AAATCCGCAGCAATGT_1		-4.343806597	-4.593283645	Not Leukemia	Patient 1	BM
AGATAAGCACTCACGT_1		-4.631865355	-5.111842624	Not Leukemia	Patient 1	BM
ACACATATAAGAAAGA_1		-3.887028548	-3.856621019	Not Leukemia	Patient 1	BM
AGTAATCGCAGGCAGT_1		-3.675742956	-3.652409068	Not Leukemia	Patient 1	BM
CCAGAGACCCACAGGA_1		-4.447144839	-4.709107867	Not Leukemia	Patient 1	BM
AGTTACGCAGTTAGGA_1		-4.67442021	-3.936897508	Not Leukemia	Patient 1	BM
ATACCAACATCTCAAG_1		-4.171121928	-4.404289714	Not Leukemia	Patient 1	BM
CAGCAATTCCTCCCCT_1		-3.638934466	-3.64004635	Not Leukemia	Patient 1	BM
CAGCACGCACAGAATC_1		-4.117457243	3.960665234	Not Leukemia	Patient 1	BM
CAAACAGAACAAATAC_1		-11.34439835	0.884623655	Not Leukemia	Patient 1	BM
ATACACCCACGCAACT_1		-3.974652621	-3.927201024	Not Leukemia	Patient 1	BM
CCCCAGAAACATATAG_1		-3.634476515	-4.134333125	Not Leukemia	Patient 1	BM
ATGTAACAACCGAACA_1		-4.26029143	-4.323743812	Not Leukemia	Patient 1	BM
ATTACCTTACGACCCG_1		-4.277979227	-4.268135778	Not Leukemia	Patient 1	BM
CCGCCCGAACACAAAT_1		-4.104615542	-4.786278716	Not Leukemia	Patient 1	BM
CACACAGAAACTATAT_1		-11.20934376	0.99761022	Not Leukemia	Patient 1	BM
ATGTAGACACACACGG_1		-3.833637091	-3.74886655	Not Leukemia	Patient 1	BM
AGAACACGAGTACCAA_1		-3.929614397	-4.061145297	Not Leukemia	Patient 1	BM
AAATAGGTACTCCCCC_1		-3.621105047	4.147720822	Not Leukemia	Patient 1	BM
ACCCCACCATCGCAAT_1		-4.014106127	3.751796254	Not Leukemia	Patient 1	BM
ATAAAAGCCAGTATAC_1		-3.961600157	-6.641223899	Not Leukemia	Patient 1	BM
CCGCATAAATGTCAAA_1		-11.68019471	0.188393005	Not Leukemia	Patient 1	BM
AATAAGTACCGTAGCA_1		-11.33103261	1.033102998	Not Leukemia	Patient 1	BM
ACCCAGGGAATCCAGG_1		-3.912164541	-5.244201175	Not Leukemia	Patient 1	BM
ATAGAGTGAGTTACGA_1		-3.775483462	-4.113192788	Not Leukemia	Patient 1	BM
AACGCCTGCCCAAGAC_1		-4.017405363	3.794462212	Not Leukemia	Patient 1	BM
CAAGATTTATTCAGTC_1		-3.780882689	-3.739652387	Not Leukemia	Patient 1	BM
AATCCCTTCCCAATCA_1		-4.383815142	4.043459901	Not Leukemia	Patient 1	BM
CCGGAAACCAGAATAA_1		-8.879202696	2.884554633	Not Leukemia	Patient 1	BM
AGTAAGGCCCAGCAGG_1		-4.022713515	-4.73434209	Not Leukemia	Patient 1	BM
ACGCAGGGACAGATCC_1		-4.829070898	-3.035019389	Not Leukemia	Patient 1	BM
AGTAATCACCCGATAG_1		-4.064353319	3.787057885	Not Leukemia	Patient 1	BM
AAGACCCAAGTAATGA_1		-4.862476202	-2.759453288	Not Leukemia	Patient 1	BM
ATTACATAATGCCCAT_1		-4.091945978	4.046617993	Not Leukemia	Patient 1	BM
AATCAATTAACCATAC_1		-4.532369467	-4.791085235	Not Leukemia	Patient 1	BM
ACGACCTTACGACCGC_1		-3.722611281	4.312123784	Not Leukemia	Patient 1	BM
CCTTACCGAAGTCCGA_1		-3.777979704	4.309917458	Not Leukemia	Patient 1	BM
CAACATCCCAATCAGC_1		-3.599335524	-3.428450099	Not Leukemia	Patient 1	BM
CACAAAGGATACAAGG_1		-3.701969954	-3.711829177	Not Leukemia	Patient 1	BM
ATAGAAGGAGTCATTT_1		-4.034531924	-4.184524528	Not Leukemia	Patient 1	BM
CCGACATGAACTAACT_1		-11.82854161	-0.720712147	Not Leukemia	Patient 1	BM
CCCAAACAACTGAATA_1		-3.654782149	-3.388731948	Not Leukemia	Patient 1	BM
AAAAATGTATTGAAGG_1		-4.494626375	-4.938548557	Not Leukemia	Patient 1	BM
CACCAGGCAGCACCGT_1		-3.463111492	-3.582987777	Not Leukemia	Patient 1	BM
AAGTATTCAGTCAAGC_1		-4.544929358	-4.816977969	Not Leukemia	Patient 1	BM
AACACCACCCTTATTT_1		-3.077898833	-3.978291265	Not Leukemia	Patient 1	BM
AGTCCAGCAGTAATTC_1		-4.50629315	-4.964433185	Not Leukemia	Patient 1	BM
CCTGATATACACATGG_1		-3.75071654	-4.386991969	Not Leukemia	Patient 1	BM
CATCACTTCAGTAGAA_1		-2.997247788	-3.427389375	Not Leukemia	Patient 1	BM
ACCAAAGGCAGTAGCG_1		-4.059074255	3.972597131	Not Leukemia	Patient 1	BM
ACGTATATACTGCCCT_1		-3.230209442	-3.099561444	Not Leukemia	Patient 1	BM
AATGAACCCAGAATCC_1		-3.726346346	-3.712160579	Not Leukemia	Patient 1	BM
AACGAAGTCAATACCG_1		-3.784581038	-4.2465825	Not Leukemia	Patient 1	BM
ATCGCATCAACGAAGG_1		-11.32429585	0.758140692	Not Leukemia	Patient 1	BM
AGTTACCTAACTCCGT_1		-3.655832621	4.370956906	Not Leukemia	Patient 1	BM
ATCAAGGCCATTAGGC_1		-4.217159601	-4.254175893	Not Leukemia	Patient 1	BM
CCTACCTAAGCCCACT_1		-4.206428858	-4.902305118	Not Leukemia	Patient 1	BM
AATAAGTAACTGAATC_1		-3.859229895	-4.185958854	Not Leukemia	Patient 1	BM
CATACAAAATCAAGTT_1		-3.944667193	4.150431641	Not Leukemia	Patient 1	BM
CACTAAGGACTGAGCT_1		-3.728956553	-3.702971212	Not Leukemia	Patient 1	BM
AACACCTTACCCAAAT_1		-3.455542656	-3.179104081	Not Leukemia	Patient 1	BM
CCTGACGTAGTCAATC_1		-11.83969197	-0.475928418	Not Leukemia	Patient 1	BM
ATAGCCATAGCCAAAG_1		-3.917762133	-4.782026759	Not Leukemia	Patient 1	BM
CCTGCCTACCTAACTC_1		-3.996494623	4.124207505	Not Leukemia	Patient 1	BM
CCGCCAGGAACGATTG_1		-3.604959341	-3.630227557	Not Leukemia	Patient 1	BM
CACCAGAACAACAGTC_1		-11.8104361	-0.234873748	Not Leukemia	Patient 1	BM
CCTTAGACACTCCCTT_1		-4.061555239	4.118761071	Not Leukemia	Patient 1	BM
CCCCCCGAAGGGATAC_1		-3.794905516	4.309577473	Not Leukemia	Patient 1	BM
AATCAAGTCCTAAAGA_1		-3.949448439	3.960149297	Not Leukemia	Patient 1	BM
CATCAACCAAAGAGTT_1		-4.712494704	-3.829849473	Not Leukemia	Patient 1	BM
AGGGACGACCACCATT_1		-4.047606798	-4.01708316	Not Leukemia	Patient 1	BM
CAGGATACCAGAATGT_1		-3.939554545	3.862246045	Not Leukemia	Patient 1	BM
CCTGCCCGAAGCAGCA_1		-11.33116135	0.865173348	Not Leukemia	Patient 1	BM
CCATATACCAGTAAGA_1		-4.340829703	-4.55875825	Not Leukemia	Patient 1	BM
AAAGATCGATGGACCA_1		-3.475245329	-3.431380979	Not Leukemia	Patient 1	BM
ACGCAGCCATACCACT_1		-4.703825804	-3.313134662	Not Leukemia	Patient 1	BM
CATAATTGATAGCACT_1		-3.843692156	3.97949315	Not Leukemia	Patient 1	BM
AACAAGTAAACTAGCC_1		-4.242342802	4.158577451	Not Leukemia	Patient 1	BM
CCACAGAGCAACAGCG_1		-3.438399407	-3.421941272	Not Leukemia	Patient 1	BM
ACTTAGCGCATTATCT_1		-4.023700091	-4.144511453	Not Leukemia	Patient 1	BM
ACAGAGTCATGAATAC_1		-4.567327353	-4.756552211	Not Leukemia	Patient 1	BM
ATCTATGAAGGAAGCA_1		-11.43177495	0.76753033	Not Leukemia	Patient 1	BM
AGTCAGAGACAACCTC_1		-3.988558623	4.068967828	Not Leukemia	Patient 1	BM
AGAACATGCAAGACCC_1		-11.29440007	0.856620797	Not Leukemia	Patient 1	BM
CCCCAGCTACGAAGTG_1		-3.600651594	4.386328706	Not Leukemia	Patient 1	BM
CAATAGATAAGCCAGT_1		-4.177648398	4.033641347	Not Leukemia	Patient 1	BM
CAGTCAAAATTCATCT_1		-4.133717867	-4.448892108	Not Leukemia	Patient 1	BM
ATAGATTACAGCACTC_1		-3.953832957	3.962584504	Not Leukemia	Patient 1	BM
ACTTAGTGAAGGAACC_1		-4.178941103	-4.305298558	Not Leukemia	Patient 1	BM
CAATACATAGCGATAG_1		-3.618860575	-3.63383793	Not Leukemia	Patient 1	BM
CCTTATCGCACACCCA_1		-4.140668722	3.837864884	Not Leukemia	Patient 1	BM
ATTCATGCCAGAATGG_1		-3.744189116	4.355030068	Not Leukemia	Patient 1	BM
AGTTCCTTATCACAAC_1		-3.789329859	4.270910271	Not Leukemia	Patient 1	BM
AATTCCGCCATGATCG_1		-3.58229551	-3.641214839	Not Leukemia	Patient 1	BM
CACTCCGACCGCCCCT_1		-3.840605112	4.193327912	Not Leukemia	Patient 1	BM
ACAACCCAAGTTACTC_1		-4.010075899	3.777030476	Not Leukemia	Patient 1	BM
ATTCCCGCAACAAGAG_1		-4.105504843	3.706299313	Not Leukemia	Patient 1	BM
ACACAAGGAAACAAAC_1		-3.705366942	-4.818445674	Not Leukemia	Patient 1	BM
AAGTCATGATACAAAA_1		-3.973503443	3.760792264	Not Leukemia	Patient 1	BM
CCACCCCTAGTAAGAC_1		-3.848285052	4.236609467	Not Leukemia	Patient 1	BM
AGTGATGCACGTCCGT_1		-4.490635248	-5.266308299	Not Leukemia	Patient 1	BM
CCCGAGGGATTCAATG_1		-4.365944239	-4.516242973	Not Leukemia	Patient 1	BM
CCGGAATGATTAATTT_1		-4.051267954	3.817132958	Not Leukemia	Patient 1	BM
ACCTAAGGAATGCCGG_1		-4.897670599	-2.838112584	Not Leukemia	Patient 1	BM
CCTTAGCAACATCCCA_1		-4.024381014	3.780610093	Not Leukemia	Patient 1	BM
AGGAACCAACGTACTA_1		-4.004522654	-4.117005101	Not Leukemia	Patient 1	BM
ACATATTCAAAGCCTT_1		-4.162594649	-4.222464791	Not Leukemia	Patient 1	BM
ACTTCCCAAATTATAA_1		-3.955043646	3.760087975	Not Leukemia	Patient 1	BM
CCGGATGGATGCAGGT_1		-11.59687123	0.40749807	Not Leukemia	Patient 1	BM
ACGAACAGCCCAACGC_1		-1.840424391	-1.544762245	Not Leukemia	Patient 1	BM
ACGTCCCTAAGCCCTT_1		-3.362915131	-3.488662234	Not Leukemia	Patient 1	BM
ACGTCCTCAGCTAAGT_1		-4.032318922	3.805817612	Not Leukemia	Patient 1	BM
AAGTCCCACAACAGCT_1		-3.831456515	-4.66005992	Not Leukemia	Patient 1	BM
ACATATAAAGGAAGCA_1		-11.62247929	0.295563289	Not Leukemia	Patient 1	BM
CACTCACTCCGTACGT_1		-4.267219874	3.903837689	Not Leukemia	Patient 1	BM
AATGCCTGACTTATAG_1		-4.033360335	3.949948319	Not Leukemia	Patient 1	BM
ACCAATCCAACGAGTC_1		-4.036025854	3.753524312	Not Leukemia	Patient 1	BM
CCCTACTACCTAATAC_1		-4.433123919	4.041156777	Not Leukemia	Patient 1	BM
CCCGATAAAGACCCAT_1		-3.762961241	4.128753194	Not Leukemia	Patient 1	BM
ACCTCCTGATCCAACT_1		-3.877165648	-3.831442348	Not Leukemia	Patient 1	BM
CCCGCCTAAGTTACGC_1		-4.013756605	3.820569524	Not Leukemia	Patient 1	BM
AGTGATGCATGTATCC_1		-4.013857695	4.043894776	Not Leukemia	Patient 1	BM
AATCACGAAATGACCC_1		-4.014371248	3.826293	Not Leukemia	Patient 1	BM
CCTCAAAACATGAAAT_1		-3.996646258	3.997202882	Not Leukemia	Patient 1	BM
AAATAGCCATTAAATC_1		-4.105348917	3.86897374	Not Leukemia	Patient 1	BM
CCGAAGCGCCGAAGGG_1		-4.008977743	4.059755334	Not Leukemia	Patient 1	BM
CAGTAGGGCACTAGGC_1		-3.855403754	4.182446965	Not Leukemia	Patient 1	BM
AACTAGTAACAGACTA_1		-3.481744858	-3.72755169	Not Leukemia	Patient 1	BM
AGAGCAAAAATCACCA_1		-3.986661288	4.103351125	Not Leukemia	Patient 1	BM
CCGGCCCCAAGACCAG_1		-3.731443735	4.286933907	Not Leukemia	Patient 1	BM
CACCCAGTAGAGCCAC_1		-4.008658263	3.865971097	Not Leukemia	Patient 1	BM
ATTAACGTATTCACAT_1		-3.89380488	4.149057397	Not Leukemia	Patient 1	BM
AGCTAGCGAGTCATTT_1		-3.971873137	3.723959454	Not Leukemia	Patient 1	BM
ACGAAGTTCCGTAATG_1		-3.579889389	4.181167134	Not Leukemia	Patient 1	BM
AGGCCCGGATAGATAG_1		-3.664477679	4.33396674	Not Leukemia	Patient 1	BM
ACAAACCTAAATACTG_1		-3.963293883	4.12291623	Not Leukemia	Patient 1	BM
CCCTATGCATACCAAT_1		-4.293444964	4.015347489	Not Leukemia	Patient 1	BM
AGGAACGAACAAATAC_1		-3.821093889	4.264178284	Not Leukemia	Patient 1	BM
AGCCAAGTACACACTG_1		-3.706707331	4.329578885	Not Leukemia	Patient 1	BM
AAGTATGGATCGATTC_1		-3.938008639	4.011912354	Not Leukemia	Patient 1	BM
AAAGATATCCCCAGCC_1		-3.861903998	-3.833888045	Not Leukemia	Patient 1	BM
CCTTACCAAGTAAACC_1		-3.690073344	-3.537692062	Not Leukemia	Patient 1	BM
ACAAAGACAATCAATA_1		-3.787727686	4.186029443	Not Leukemia	Patient 1	BM
CCCTAGCTATCTAGCT_1		-4.001078936	3.793632516	Not Leukemia	Patient 1	BM
AGGACACAACTTCCCT_1		-3.54902372	-3.368554822	Not Leukemia	Patient 1	BM
CAGCCCCTATCAAGAG_1		-4.026955935	4.100455769	Not Leukemia	Patient 1	BM
AAACCCGCCCGCAGAA_1		-4.070084425	4.013628014	Not Leukemia	Patient 1	BM
ATACCCCTCAGTAAGT_1		-3.564489695	-3.588444463	Not Leukemia	Patient 1	BM
ATAAAATTCAACCCAT_1		-3.72354159	4.345714577	Not Leukemia	Patient 1	BM
AAATACATAATAAAGA_1		-3.742679926	4.272018918	Not Leukemia	Patient 1	BM
ATTCAGGAACAACCTC_1		0.693017659	-6.340953342	Not Leukemia	Patient 1	BM
ATCTAATGCAGGAGTG_1		0.689245222	-6.313067428	Not Leukemia	Patient 1	BM
ACCACCCTAACACATC_1		0.627113399	-6.385637752	Not Leukemia	Patient 1	BM
CAGAACGCAAAGATTT_1		0.657120523	-6.324562541	Not Leukemia	Patient 1	BM
AGAAACAGCAGCAAGC_1		0.618791429	-6.237383834	Not Leukemia	Patient 1	BM
AGGAATTTCCGAATAA_1		0.692382423	-6.271837226	Not Leukemia	Patient 1	BM
AAGACCTAATCGACGC_1		0.572851462	-6.46296405	Not Leukemia	Patient 1	BM
AAAGACAAATTACAGC_1		0.634440688	-7.301890365	Not Leukemia	Patient 1	BM
AAGGATACATCGAGCA_1		0.570110944	-6.465837947	Not Leukemia	Patient 1	BM
ATGGCACCATGGAAAT_1		0.636721549	-6.577268592	Not Leukemia	Patient 1	BM
CCTTCCGTCAGCATGT_1		0.555548651	-6.549714557	Not Leukemia	Patient 1	BM
AGAAAAGCCAAGCAGT_1		0.662256	-6.291029445	Not Leukemia	Patient 1	BM
ATTTCAGTCCTACCCC_1		0.586365399	-7.640407554	Not Leukemia	Patient 1	BM
CACCAGATCCTTAACG_1		0.768173692	-6.265356532	Not Leukemia	Patient 1	BM
AGAACAACCAATAAGG_1		0.531530169	-6.526439182	Not Leukemia	Patient 1	BM
AGGCATTTAAGAATGT_1		0.04083207	-7.037676326	Not Leukemia	Patient 1	BM
AGACCAAGAATAAACA_1		0.503527848	-6.506398669	Not Leukemia	Patient 1	BM
ACCCACAGAGAAAGCC_1		0.118457822	-6.997678271	Not Leukemia	Patient 1	BM
AGCACCCGAACCCCCA_1		0.133400468	-6.146290294	Not Leukemia	Patient 1	BM
AAATCAAGAGCAAGCG_1		0.457143185	-6.454660407	Not Leukemia	Patient 1	BM
AGCAATCGAATACCGG_1		0.850124893	-7.496639243	Not Leukemia	Patient 1	BM
CCTGAGGCCCGTCCGC_1		0.130018813	-6.961914531	Not Leukemia	Patient 1	BM
CCTCAACTATCTAGTG_1		0.383696282	-7.764021865	Not Leukemia	Patient 1	BM
ATGGATATATTTCACG_1		0.225870294	-7.419337741	Not Leukemia	Patient 1	BM
AGATACCCCCCCCCCT_1		0.034620879	-6.818078986	Not Leukemia	Patient 1	BM
ACTAAGACACTACACA_1		0.246388992	-7.06980466	Not Leukemia	Patient 1	BM
ACTTAGTCATGTAATG_1		0.093030391	-6.476024142	Not Leukemia	Patient 1	BM
AACTACTGCAGTCCGG_1		0.159933609	-7.339683524	Not Leukemia	Patient 1	BM
AACTACACAGGAAGCG_1		0.593199236	-7.330470554	Not Leukemia	Patient 1	BM
CCATCATCAGGAAGTA_1		0.18249276	-6.883165351	Not Leukemia	Patient 1	BM
CCGGCCAAACTTATGC_1		0.099447725	-7.17826604	Not Leukemia	Patient 1	BM
ATGTACGAACTACAAT_1		0.031320599	-6.742713443	Not Leukemia	Patient 1	BM
CACTCCGTACACAGAA_1		0.378700572	-7.216068736	Not Leukemia	Patient 1	BM
ACAACCGGATTTACCC_1		0.126672802	-7.122721187	Not Leukemia	Patient 1	BM
AATGACTTAAATCAGC_1		0.000605402	-6.783398143	Not Leukemia	Patient 1	BM
CATCATATCCAGCACG_1		-0.069604697	-6.86486148	Not Leukemia	Patient 1	BM
CATCATGAACACAAGA_1		0.414632147	-6.688435546	Not Leukemia	Patient 1	BM
CACAAATCACGGAGCC_1		0.165162784	-6.915657035	Not Leukemia	Patient 1	BM
AGTGCCTTCATGCACT_1		0.101831464	-6.307969562	Not Leukemia	Patient 1	BM
AAGCAACCCAGCCCCA_1		0.098393319	-6.566496364	Not Leukemia	Patient 1	BM
ACGTAGATAATTACCA_1		0.121867043	-6.529944888	Not Leukemia	Patient 1	BM
CCCGCCTCACAAATCC_1		-4.557469698	6.659545907	Not Leukemia	Patient 1	BM
ACATACCCAGACATCA_1		-4.534210058	6.610431203	Not Leukemia	Patient 1	BM
AATGAACCAAGCAACG_1		-4.408485266	5.966457852	Not Leukemia	Patient 1	BM
AATGAAGAACAGCACG_1		-4.397191855	5.948657521	Not Leukemia	Patient 1	BM
ATGTACGGAAAAAGAA_1		-4.579440924	6.437459477	Not Leukemia	Patient 1	BM
AAATCAGGCCTCCCGT_1		-4.609211775	6.57919217	Not Leukemia	Patient 1	BM
CATCAAAGACGACCGT_1		-4.743519636	6.513796815	Not Leukemia	Patient 1	BM
ATCACCACCCATACTT_1		-4.380771967	6.616618165	Not Leukemia	Patient 1	BM
ATACATATACGCATTG_1		-4.5443953	6.592707166	Not Leukemia	Patient 1	BM
AGGCAAGCATAAAACG_1		-4.579777094	6.366091737	Not Leukemia	Patient 1	BM
CCTTCCGTAACCCCCT_1		-4.43551478	6.010466584	Not Leukemia	Patient 1	BM
ATATCCATACCAAATC_1		-4.580890509	6.556010732	Not Leukemia	Patient 1	BM
CCGACCTTAAAAAATG_1		-4.50542626	6.587996491	Not Leukemia	Patient 1	BM
ACCAAAGTAATTACTG_1		-4.409132334	5.965751656	Not Leukemia	Patient 1	BM
ATCCAAGCAACCAGCG_1		-4.571166369	6.427320489	Not Leukemia	Patient 1	BM
AACACAACAACGAGTG_1		-4.662574621	6.619329461	Not Leukemia	Patient 1	BM
ATTTCCCTACGAATAC_1		-4.586884352	6.494582661	Not Leukemia	Patient 1	BM
ATCTATGTATACCCGG_1		-4.594247195	6.615449437	Not Leukemia	Patient 1	BM
ACTAATGCATGGCATA_1		-4.693796488	6.521636494	Not Leukemia	Patient 1	BM
ATCTAACTCCAAAGCA_1		-4.459589335	6.561682233	Not Leukemia	Patient 1	BM
AGTCACACAGCTCAAT_1		-4.587208124	6.445646294	Not Leukemia	Patient 1	BM
AAAAACACAAGTCCTC_1		-4.526856753	6.601695546	Not Leukemia	Patient 1	BM
AGAAAGCCAATCAAGC_1		-4.556601378	6.487192162	Not Leukemia	Patient 1	BM
AGAAAGCTAACCAAAT_1		-4.564695688	6.512978562	Not Leukemia	Patient 1	BM
AGACATCAAGACCATC_1		-4.521108958	6.534867295	Not Leukemia	Patient 1	BM
ATGAATCAAATCAACA_1		-4.712980124	6.612150677	Not Leukemia	Patient 1	BM
CACCAGGAAGAACAAG_1		-4.601470801	6.438519486	Not Leukemia	Patient 1	BM
ACTTAAACCACACCAA_1		-4.638299319	6.547383794	Not Leukemia	Patient 1	BM
CACCACAAAACGAATG_1		-4.707203718	6.548469075	Not Leukemia	Patient 1	BM
ACAGCCCTAGATAGGT_1		-4.628369185	6.533987531	Not Leukemia	Patient 1	BM
CAGTCCCCAACACCTT_1		-4.701929423	6.562873372	Not Leukemia	Patient 1	BM
CCATCAAGCAGAAGCT_1		-4.529997679	6.410409936	Not Leukemia	Patient 1	BM
ATATAACTACTAATAG_1		-4.615994784	6.454880723	Not Leukemia	Patient 1	BM
CCTCAATGAAGCCAGC_1		-4.64406571	6.503253945	Not Leukemia	Patient 1	BM
ACAACACCAAAGCCCT_1		-4.753900858	6.544353017	Not Leukemia	Patient 1	BM
ATCAACTCCACCAGTA_1		-4.60965428	6.406528481	Not Leukemia	Patient 1	BM
ACCAACAACCGCACAC_1		-4.681057783	6.526726254	Not Leukemia	Patient 1	BM
AAGCACGTAGTCCCTG_1		-4.658511492	6.5265565	Not Leukemia	Patient 1	BM
CATCAAACCCTAATAC_1		-4.603269907	6.606132039	Not Leukemia	Patient 1	BM
CCCGAACCCCCCCAAT_1		-4.718079897	6.543459901	Not Leukemia	Patient 1	BM
AGTGACATCATTAGTT_1		-4.592827173	6.41316367	Not Leukemia	Patient 1	BM
ATCAACGCATGCCCAA_1		-4.528509947	6.474262246	Not Leukemia	Patient 1	BM
CAACACTGCATGACCT_1		-4.593896719	6.496525296	Not Leukemia	Patient 1	BM
CAGGAACTAGGGAGTT_1		-4.668126436	6.430778989	Not Leukemia	Patient 1	BM
ACGGACCTAGAGCCGT_1		-4.499772879	6.49259282	Not Leukemia	Patient 1	BM
ACAGCCGGATCCATAA_1		-4.600092741	6.437289723	Not Leukemia	Patient 1	BM
AGAGATTAAACCAGAA_1		-4.7335628	6.566670903	Not Leukemia	Patient 1	BM
ACGTAGTCATCACAAC_1		-4.545843455	6.275055417	Not Leukemia	Patient 1	BM
ACATAGGCATAAACAA_1		-4.642371031	6.474882611	Not Leukemia	Patient 1	BM
CCTACAACAGATATAT_1		-4.607982012	6.478659161	Not Leukemia	Patient 1	BM
AAGCACAGAAGAACTT_1		-4.573232981	6.334719666	Not Leukemia	Patient 1	BM
AGGACAGAATCCAGCA_1		-4.563490244	6.427063474	Not Leukemia	Patient 1	BM
ATTAAACGAAGTAGAT_1		-4.575327727	6.410319814	Not Leukemia	Patient 1	BM
AAGGAGAAATGCACCA_1		-4.612904402	6.436270245	Not Leukemia	Patient 1	BM
AAGTAGGTCCGTAATA_1		-4.524415346	6.481764325	Not Leukemia	Patient 1	BM
CCTAAATACAGTAATT_1		-4.571142527	6.30975438	Not Leukemia	Patient 1	BM
CCAAACCCACTACAGT_1		-4.582856985	6.353174218	Not Leukemia	Patient 1	BM
CATTATTACCTGATGC_1		-4.4159368	5.96244193	Not Leukemia	Patient 1	BM
AATGAAATAGCCCCAT_1		-4.613699766	6.417759904	Not Leukemia	Patient 1	BM
ATGGAGGTACCTAGGT_1		-4.588439795	6.376014241	Not Leukemia	Patient 1	BM
ATGGACTGAGTTAGCT_1		5.296953825	2.740434178	Leukemia	Patient 1	BM
AGTCAGTTCCATCCAT_1		-2.590128752	6.69853402	Leukemia	Patient 1	BM
ACATAACCCATGATAG_1		3.878285078	-0.331190444	Leukemia	Patient 1	BM
CAGAAGAAAAGGCACG_1		-3.215737673	6.815056809	Leukemia	Patient 1	BM
CCTAAGAAATTAAAAC_1		3.033556846	7.589099416	Leukemia	Patient 1	BM
AGGTACAGATATACGA_1		5.063378004	2.206445226	Leukemia	Patient 1	BM
ATATCCTAAAAAACTT_1		4.581914572	2.599580773	Leukemia	Patient 1	BM
CAGCAGTTAAAGCATA_1		2.493448404	8.099195012	Leukemia	Patient 1	BM
ACGCAGAGAAGCCCGC_1		4.219775347	1.875935086	Leukemia	Patient 1	BM
ATGTCAACCATGATCA_1		2.914640335	8.083228597	Leukemia	Patient 1	BM
ACTAACTAATCCCACA_1		3.816852478	0.250999638	Leukemia	Patient 1	BM
ACCGATGCAAGAAGGC_1		5.20228496	2.624403724	Leukemia	Patient 1	BM
ATAAATTTATATAGCC_1		3.392955927	6.962725171	Leukemia	Patient 1	BM
CACTAGAAACGCAAAT_1		4.049064306	0.037805864	Leukemia	Patient 1	BM
ATGTCAGTCAACAATT_1		2.303884414	7.45054675	Leukemia	Patient 1	BM
ATGTCCCGACAGAATC_1		5.148753313	3.140848645	Leukemia	Patient 1	BM
ACTAATGGAACACACC_1		4.221345571	0.689825782	Leukemia	Patient 1	BM
AATTCATACCGGAAGC_1		4.763448385	2.775363454	Leukemia	Patient 1	BM
ACAACCACAACCAATC_1		2.272512106	7.414284238	Leukemia	Patient 1	BM
CCACACAAACAGATGC_1		-2.844963404	6.898631581	Leukemia	Patient 1	BM
ATCGAGTCCCCACACG_1		2.353875784	7.370005616	Leukemia	Patient 1	BM
CCTACATCCAAGATTT_1		2.974800018	8.162551411	Leukemia	Patient 1	BM
AGCCAACCATTCAAAC_1		2.45865765	8.097504147	Leukemia	Patient 1	BM
ACTTCATTCACCAGGA_1		4.490694193	1.038351783	Leukemia	Patient 1	BM
AAGGAACAATGTATCG_1		5.096144823	3.70968295	Leukemia	Patient 1	BM
CCTGCAAGCAATCCGA_1		5.251701502	4.025619038	Leukemia	Patient 1	BM
ACAAATTCAGAGATAG_1		4.097491649	0.552792319	Leukemia	Patient 1	BM
CCTGCCGGCACTCCTC_1		4.649752763	5.335265168	Leukemia	Patient 1	BM
ACCAACTACAAAACAG_1		4.585514692	3.212269791	Leukemia	Patient 1	BM
CATGACCTACCTAAGA_1		2.605418113	7.620004185	Leukemia	Patient 1	BM
CACCAACGAAAACCCG_1		4.683585314	5.961267957	Leukemia	Patient 1	BM
CATTAACGAGTGAGAG_1		5.05966535	3.981801041	Leukemia	Patient 1	BM
AGTACCTAAGTGAGGG_1		5.007736353	5.173033723	Leukemia	Patient 1	BM
AACTCCCACATAACCC_1		5.115327982	1.189162144	Leukemia	Patient 1	BM
AAGACCGAACAAACGC_1		-2.400573822	6.526989468	Leukemia	Patient 1	BM
ATTTCAGTCACCAGCT_1		4.945105222	5.157355317	Leukemia	Patient 1	BM
ATATCAAAAGGACACC_1		2.610191015	8.117727765	Leukemia	Patient 1	BM
CAAAAGGGATGTCAGT_1		-2.659792992	6.793170937	Leukemia	Patient 1	BM
AATCCACAATTAAAGA_1		-2.307757708	6.415907868	Leukemia	Patient 1	BM
CCGTATAGCAATATGA_1		4.478423742	6.259189137	Leukemia	Patient 1	BM
CCCGAGGACATCAGTC_1		2.291305331	7.922464856	Leukemia	Patient 1	BM
ATGCCCGGATTACAGT_1		4.715219644	1.304603823	Leukemia	Patient 1	BM
ATCCCAGAAGCGATTC_1		-2.39256725	6.518025407	Leukemia	Patient 1	BM
CCAGAATCCAAAATAA_1		3.128910927	7.905468472	Leukemia	Patient 1	BM
AACACACTCATAAAGG_1		2.667462734	7.94347144	Leukemia	Patient 1	BM
CCGTCCACACTACATG_1		-2.607905957	6.714225777	Leukemia	Patient 1	BM
AATTATGCACGGATGA_1		3.890679744	1.188575753	Leukemia	Patient 1	BM
ATGGACAAACTCACCC_1		-2.503233763	6.63004876	Leukemia	Patient 1	BM
CCTTATGAACAACATC_1		4.683672575	2.435187587	Leukemia	Patient 1	BM
ACATAAAGATACACTC_1		4.838359026	5.937512883	Leukemia	Patient 1	BM
ATCTAGACACTCAGAT_1		5.073719171	1.776137122	Leukemia	Patient 1	BM
AATCAGCTAACTAGTC_1		2.929927734	7.627110966	Leukemia	Patient 1	BM
ACTGCCTAAAGCCACT_1		3.59457126	0.305203208	Leukemia	Patient 1	BM
AATTAAACATCCAGAG_1		4.020017532	6.735764035	Leukemia	Patient 1	BM
ACGTCCGTACCCCATT_1		3.319527296	7.606083401	Leukemia	Patient 1	BM
AAAACCTTAAATAAAC_1		2.681432155	8.107706555	Leukemia	Patient 1	BM
AAGCAAGGAGGACAGC_1		5.20367637	4.194246301	Leukemia	Patient 1	BM
ATTTATAACAGAAGGC_1		3.89126983	6.714002141	Leukemia	Patient 1	BM
ACAAACTCCAAACCCT_1		2.730568317	7.97790862	Leukemia	Patient 1	BM
CCTGAGTAACAAACGT_1		2.828540472	7.51915408	Leukemia	Patient 1	BM
CACACCATCCGAATCT_1		2.683628944	8.097381123	Leukemia	Patient 1	BM
ATCAAATACATTATCG_1		2.478607563	7.830718526	Leukemia	Patient 1	BM
CCCGAAGAACCCCAGG_1		4.46719375	6.179220208	Leukemia	Patient 1	BM
CAACCAGTCATCAGCT_1		2.234277157	6.773944863	Leukemia	Patient 1	BM
CAATAACCATACACTT_1		-2.848019215	6.861922749	Leukemia	Patient 1	BM
CCTCATGTACCACCAC_1		2.345384625	8.182560452	Leukemia	Patient 1	BM
CCGTAATGAAGTACCA_1		2.292473582	8.090068349	Leukemia	Patient 1	BM
AGTTATGTCAACCCCC_1		4.880809931	3.243981608	Leukemia	Patient 1	BM
AAGAAGTAAAGAAATT_1		-2.839576098	4.061649331	Leukemia	Patient 1	BM
CCGACCTTATGAATAC_1		5.138848928	4.341709145	Leukemia	Patient 1	BM
CATGAGACCAGTCCTG_1		2.335883883	7.961687573	Leukemia	Patient 1	BM
AAGGACAAATGAATGG_1		-2.633951994	6.747295865	Leukemia	Patient 1	BM
AACCCCGGAAGTATTG_1		-2.172865721	6.246632108	Leukemia	Patient 1	BM
AGCTACGTCAGCAGTT_1		5.362716345	3.731599339	Leukemia	Patient 1	BM
ATAACAAAAAGGAAAA_1		2.713758138	7.910644063	Leukemia	Patient 1	BM
AACTAACGACAGAGAA_1		5.243989614	2.712572106	Leukemia	Patient 1	BM
AAAGCCCCAATTATAT_1		3.534529117	0.77261556	Leukemia	Patient 1	BM
AAGCCCTGATGCAAGA_1		3.51922026	6.467244633	Leukemia	Patient 1	BM
CAACCCTGACTCATAC_1		2.10103896	7.874784955	Leukemia	Patient 1	BM
AATACCTAATACAAAA_1		4.388256696	1.49395276	Leukemia	Patient 1	BM
CCTCAGGTAGTAATGA_1		4.745781091	1.987012633	Leukemia	Patient 1	BM
ATCGAATAACGGACGA_1		2.401497987	7.792378911	Leukemia	Patient 1	BM
ATTCAGTCATGAAGGC_1		1.988501695	6.432457455	Leukemia	Patient 1	BM
ACCCAAGCACATCACC_1		2.816435484	7.113440999	Leukemia	Patient 1	BM
AATCACGTACGGAACC_1		2.974158434	7.729714879	Leukemia	Patient 1	BM
AGAGACAGACAACAGC_1		-2.934087607	6.874586591	Leukemia	Patient 1	BM
CCGTCCGGAATGCAAG_1		2.269372371	7.293046006	Leukemia	Patient 1	BM
ATAAATCCAATCATGA_1		2.781039861	7.775656232	Leukemia	Patient 1	BM
ATGCAGCGAACGACGG_1		4.278087047	0.411522278	Leukemia	Patient 1	BM
ATCTCCCTCATTCCCT_1		4.378726152	6.235570439	Leukemia	Patient 1	BM
CCGCATGGAATAAGGC_1		5.092474607	5.370956429	Leukemia	Patient 1	BM
CCTTATGCAGTTAGCC_1		3.296771673	7.612077245	Leukemia	Patient 1	BM
AGGGCCTGACACCAAT_1		5.289970545	4.435947427	Leukemia	Patient 1	BM
AAACAGACATCGCCGT_1		2.418465999	7.459357747	Leukemia	Patient 1	BM
AAACAAGACACACAAG_1		4.690689234	1.788048753	Leukemia	Patient 1	BM
AGTAACGTAGATAGCA_1		-0.928371283	4.966638573	Leukemia	Patient 1	BM
CAGTCCCCATTCAACC_1		2.409667162	7.464921006	Leukemia	Patient 1	BM
CCTCATTGCACACATA_1		-2.21420488	6.291196832	Leukemia	Patient 1	BM
CAAACATAAATGCAAA_1		4.059734491	1.710733661	Leukemia	Patient 1	BM
ACGAACACAGGCATCG_1		5.151682523	3.514908561	Leukemia	Patient 1	BM
ACCTCAGGAGGTAATC_1		4.139763502	1.9075358	Leukemia	Patient 1	BM
AAGGAACGAGTGAACA_1		3.96925464	-0.886119178	Leukemia	Patient 1	BM
CCCCACTGATGGCATT_1		-2.854208084	6.862484464	Leukemia	Patient 1	BM
ACATAAAAATTCCCCC_1		5.350527433	3.782109746	Leukemia	Patient 1	BM
CCATAATTACCGATTA_1		2.573723701	8.218530186	Leukemia	Patient 1	BM
AATCCCTGCCGGATAA_1		4.697470812	5.435546883	Leukemia	Patient 1	BM
AAGTACTCCCGCCAAT_1		3.529006389	7.488469609	Leukemia	Patient 1	BM
AAAGAAGTCCGTATTG_1		2.666839985	8.036285886	Leukemia	Patient 1	BM
CAGTAGGCCCGAAACG_1		2.215880779	8.020416745	Leukemia	Patient 1	BM
AGACACAGAGGCCCGT_1		-2.852183434	6.91284562	Leukemia	Patient 1	BM
CCCAAGAGAAGTCAAA_1		2.277606872	7.46253682	Leukemia	Patient 1	BM
CCTGACAAACAGACCA_1		2.318035392	7.800381192	Leukemia	Patient 1	BM
AGGACCGAACGCAGTA_1		4.894024996	4.188059815	Leukemia	Patient 1	BM
ATGCAAGTCAACCAGC_1		-2.645658108	6.744938859	Leukemia	Patient 1	BM
AATAAGCCATTGCAGT_1		-3.496365162	2.45186592	Leukemia	Patient 1	BM
CAGTATCAATAAACTG_1		-3.514171454	2.500303754	Leukemia	Patient 1	BM
ACACAGGCAGGAAGCT_1		2.378026394	7.941411504	Leukemia	Patient 1	BM
CCTACACTCAATACTA_1		-2.561747166	6.692808636	Leukemia	Patient 1	BM
CCGTCCGGCAGGACAC_1		4.521685747	-1.638163916	Leukemia	Patient 1	BM
AGCGCCGTCACCAAGC_1		4.47228351	2.250312575	Leukemia	Patient 1	BM
CATACATCAATGATGC_1		2.384240535	7.50257779	Leukemia	Patient 1	BM
ACATCACACCGAAGGC_1		4.570976404	6.091009148	Leukemia	Patient 1	BM
CCCAAGTAAATAAATC_1		5.00113645	4.907059678	Leukemia	Patient 1	BM
CAATACCCATAGCACG_1		4.708202032	5.582996377	Leukemia	Patient 1	BM
AGAAAAGGATTCACCA_1		4.850767282	5.670280942	Leukemia	Patient 1	BM
ACCGATAAAGGTAGGG_1		3.5913178	-0.119355193	Leukemia	Patient 1	BM
AGCGACTCAACGCAAG_1		5.277575163	2.066898354	Leukemia	Patient 1	BM
ACTAATGTAGCCACAA_1		-1.856269928	5.869329938	Leukemia	Patient 1	BM
CCCACCCTCAAGCCGC_1		2.024804023	7.93818427	Leukemia	Patient 1	BM
AAGGACCAAATGAAAA_1		4.484882025	3.281778106	Leukemia	Patient 1	BM
AGCTCACGCAAAACCC_1		4.940675405	2.990208873	Leukemia	Patient 1	BM
AGCAAGGTATAGCACC_1		4.453476576	5.768317231	Leukemia	Patient 1	BM
CCAAAGCAAGCCAAAG_1		4.338214067	6.208652982	Leukemia	Patient 1	BM
AGAACACTAATAACAA_1		2.51672974	7.91945506	Leukemia	Patient 1	BM
CCTAAATGAACGAACA_1		-1.158500286	5.161495694	Leukemia	Patient 1	BM
CAAAATATCCATAGGA_1		2.745156435	8.022783765	Leukemia	Patient 1	BM
ACCTCATACCTACCCA_1		-3.068425032	4.04018546	Leukemia	Patient 1	BM
ATTACAGGACGGACAT_1		4.165997413	1.409599789	Leukemia	Patient 1	BM
ACCCAAGAATGGCCTC_1		2.163092283	7.960550793	Leukemia	Patient 1	BM
ACTTACCGACTTAGAC_1		-2.276776882	6.388610848	Leukemia	Patient 1	BM
AACAATGCACCTCCAG_1		5.238298563	1.134889134	Leukemia	Patient 1	BM
CCGCATGGACAAAAGG_1		2.635859874	7.628800877	Leukemia	Patient 1	BM
AAGTAATGACTGAAGC_1		5.241792825	3.440584191	Leukemia	Patient 1	BM
ATCAATTAATTTCCGG_1		4.332752374	-0.909691653	Leukemia	Patient 1	BM
AAATATACAATCAACA_1		1.22519317	5.438960084	Leukemia	Patient 1	BM
CACGACGCAATGAAGA_1		3.7665216	7.152186402	Leukemia	Patient 1	BM
ATCGAAGCCAGGATGT_1		3.877468733	1.880844125	Leukemia	Patient 1	BM
CACAAATTACTCCCAT_1		-2.872351023	6.870388039	Leukemia	Patient 1	BM
ACCTACATAATTCAAA_1		3.179266599	7.891932973	Leukemia	Patient 1	BM
AATACCGCATATATAC_1		4.806968359	2.227377185	Leukemia	Patient 1	BM
ACAGCCATCAACACGG_1		2.375394729	8.037553319	Leukemia	Patient 1	BM
AGACAAAAATTCACGC_1		-2.634873482	6.751954087	Leukemia	Patient 1	BM
AACCACTAACGGAACG_1		-3.401315066	2.619626769	Leukemia	Patient 1	BM
AAAACACGACTTACGG_1		3.615414289	0.070810326	Leukemia	Patient 1	BM
ATTTCCCACAACCATT_1		3.98438516	0.279235729	Leukemia	Patient 1	BM
CAGCAGGCCCGAATTA_1		2.079625157	7.324498185	Leukemia	Patient 1	BM
AGTTAGTGAAGCATAG_1		-3.530083271	2.664609202	Leukemia	Patient 1	BM
CCTGCAACCAAGAAGG_1		4.078685192	1.030768045	Leukemia	Patient 1	BM
CCAGAATCCAGTCCCA_1		-0.602404388	4.613489159	Leukemia	Patient 1	BM
CCTTATGACCTTACGG_1		-2.003045889	6.057559975	Leukemia	Patient 1	BM
CCGAATAAAAGTAGAA_1		3.836619762	-0.679141543	Leukemia	Patient 1	BM
ACTGCAAGACTAAAGT_1		2.610691694	7.970620641	Leukemia	Patient 1	BM
AAAAACGAATAACAGC_1		3.281685976	7.175345906	Leukemia	Patient 1	BM
AATGCATGCAACAAAC_1		-3.578849407	2.495551118	Leukemia	Patient 1	BM
AAGCATTGCCTTAACT_1		-2.193702074	6.285136231	Leukemia	Patient 1	BM
AGTTACGTAGTAACAA_1		3.458038477	2.33715988	Leukemia	Patient 1	BM
AGGTCACAACACAGCC_1		-2.49247274	6.623839387	Leukemia	Patient 1	BM
AGGTATATATGTATGT_1		-3.484139057	2.388952025	Leukemia	Patient 1	BM
ACATAGGACACCAAAT_1		4.140028385	6.194305428	Leukemia	Patient 1	BM
CCGGATTCAGATAGAC_1		3.21033564	7.643029698	Leukemia	Patient 1	BM
ACTGAAGGAGAGACCG_1		4.719852594	3.042882689	Leukemia	Patient 1	BM
ATGCAGTAAAGGCCGG_1		4.316495088	-0.513020082	Leukemia	Patient 1	BM
ATCTACCGACGTATCC_1		4.410259393	6.018970498	Leukemia	Patient 1	BM
CAGCATAACCCCAAAG_1		3.482781557	-0.147457383	Leukemia	Patient 1	BM
ATTAACTCAGGGCCCG_1		5.189591078	4.57117606	Leukemia	Patient 1	BM
CATCAAGGACGTACCG_1		-2.836795183	6.856137761	Leukemia	Patient 1	BM
CATTACTCAAGCCAAG_1		4.798965601	0.45168651	Leukemia	Patient 1	BM
AGCTATTTATTTAGGA_1		4.404888777	2.264549741	Leukemia	Patient 1	BM
ATGTACCGACCCAAAG_1		5.030880598	5.170680054	Leukemia	Patient 1	BM
AATACCGCAGTTCCTT_1		3.944802192	1.515970119	Leukemia	Patient 1	BM
ACTACAAACAGACAGT_1		5.118171362	3.897974976	Leukemia	Patient 1	BM
ATATCCTCCCTCCAAG_1		4.964100507	1.549260625	Leukemia	Patient 1	BM
ATGTACAAAATTAGAT_1		3.718285707	1.124611267	Leukemia	Patient 1	BM
AGAGAGAGAAGACACC_1		2.317749647	7.897187718	Leukemia	Patient 1	BM
CCCAACCTCCTTCCAG_1		-3.490794512	2.48360134	Leukemia	Patient 1	BM
CACCCCCTCCTCACAT_1		0.537157429	5.9245658	Leukemia	Patient 1	BM
CACTACGAACATCCGG_1		4.930850176	5.321871289	Leukemia	Patient 1	BM
ACGTACATCAAAAGGC_1		-2.107070538	6.161507615	Leukemia	Patient 1	BM
AGAGCCCGAGCGCATA_1		-2.536707255	6.669395932	Leukemia	Patient 1	BM
CCTCAAGTCCCAAGTC_1		5.028232721	3.886810311	Leukemia	Patient 1	BM
CCGGAAGTAAGTCAGA_1		4.926907209	5.426946648	Leukemia	Patient 1	BM
CAGCCACCATTAACCC_1		4.518964437	5.994888791	Leukemia	Patient 1	BM
AGAAAAGTAAGTACCG_1		4.784944681	3.960138329	Leukemia	Patient 1	BM
AATTAGATACCAAGCC_1		5.147389082	3.272328385	Leukemia	Patient 1	BM
AAAGCCCCCAGTATAA_1		-2.402722212	6.520095357	Leukemia	Patient 1	BM
ACGTAAATAGGGCATA_1		-2.537388178	6.688006409	Leukemia	Patient 1	BM
CAGCCAAAAAGCCCGT_1		2.493573335	7.318513879	Leukemia	Patient 1	BM
ACCACCACCCCTACGA_1		3.837856678	6.932084092	Leukemia	Patient 1	BM
CCGAATCAACAGACAA_1		-2.599502178	6.728816518	Leukemia	Patient 1	BM
CATAAACCCATTATAA_1		4.190873293	2.386296042	Leukemia	Patient 1	BM
ATCTCCGGAGAGCATC_1		4.67398086	5.469610223	Leukemia	Patient 1	BM
CCAAAATGCAGGACGT_1		4.766662744	5.257144936	Leukemia	Patient 1	BM
ACTAAGCAAAGAAATG_1		2.325851349	7.806727895	Leukemia	Patient 1	BM
CCTGCCTGACAGCAAG_1		3.062973407	7.964003094	Leukemia	Patient 1	BM
AAAAAATAAGACAACC_1		-2.55496678	6.668584832	Leukemia	Patient 1	BM
ATGACCATAGGCAACC_1		0.529476134	6.225853928	Leukemia	Patient 1	BM
AATAAAGTATTCAATT_1		3.809932855	0.671877273	Leukemia	Patient 1	BM
CCACACGAAAGGACCC_1		-2.702689978	6.791115292	Leukemia	Patient 1	BM
CCCCCAGCATCTAGAC_1		3.080643562	6.80288268	Leukemia	Patient 1	BM
CCTCCAGACATTAGCT_1		-3.493345829	2.49085451	Leukemia	Patient 1	BM
ACCGCCTCAAATCCAA_1		2.501122144	7.137323865	Leukemia	Patient 1	BM
ATTAACTAAATGCACG_1		4.81402984	5.378756055	Leukemia	Patient 1	BM
ACGCATATAAGGAGAT_1		-2.439460608	6.56385661	Leukemia	Patient 1	BM
CCTAAGCTACGTACAA_1		-0.611515316	5.188810357	Leukemia	Patient 1	BM
AAGTACGTCATAACTT_1		5.150808481	4.152741441	Leukemia	Patient 1	BM
CAGAAACGCCGTAACC_1		2.873718885	8.019514569	Leukemia	Patient 1	BM
CCAAAAGCATTTCAGA_1		2.055734543	7.978141316	Leukemia	Patient 1	BM
CAATAACTACACACGG_1		4.742665437	5.194418916	Leukemia	Patient 1	BM
ATATAAGTATGCCAGT_1		2.207154063	7.710678586	Leukemia	Patient 1	BM
CCTGAGGCAGAAACTT_1		3.617014078	0.631993421	Leukemia	Patient 1	BM
AAGGATGGCAACACGG_1		4.739812998	5.779540547	Leukemia	Patient 1	BM
ACATAAAAAATTAAGC_1		4.262453226	0.63205243	Leukemia	Patient 1	BM
CATTCCAGAATCCCGG_1		4.297103075	0.046197542	Leukemia	Patient 1	BM
CATAACTTACGTCAAC_1		-2.138242098	6.230097779	Leukemia	Patient 1	BM
CCTGAGCTACCCAAAG_1		2.740590242	8.349291333	Leukemia	Patient 1	BM
CAGTCCCCCCCAAAGG_1		4.190809158	2.963519343	Leukemia	Patient 1	BM
AACCCAGGCCTAAACT_1		2.096451906	7.703881749	Leukemia	Patient 1	BM
CAGTCAGCAATAATCT_1		4.725037721	2.315307387	Leukemia	Patient 1	BM
CCATAATGAGTGACAT_1		4.80556312	5.120405206	Leukemia	Patient 1	BM
ATTCCACAAGGTCCTC_1		0.48425184	6.263790139	Leukemia	Patient 1	BM
AAAAACTTCCTGATTA_1		4.862698225	5.517126092	Leukemia	Patient 1	BM
AAGTAACCACCAAGAC_1		4.072877077	1.950072058	Leukemia	Patient 1	BM
ATGGAACCAAAAACCG_1		4.801028875	3.922991761	Leukemia	Patient 1	BM
AGCTACATACGCACCT_1		2.085362223	7.959873685	Leukemia	Patient 1	BM
ATCCAGCGCCTGCCCC_1		3.371109632	7.481425294	Leukemia	Patient 1	BM
AGTACACAAGGGCATA_1		4.42688289	6.15721608	Leukemia	Patient 1	BM
CCGTCAGCAGGGCCCC_1		-0.832370492	4.851188668	Leukemia	Patient 1	BM
ACCAATTCCATGAAAC_1		4.021826891	-0.636469698	Leukemia	Patient 1	BM
AAGTACTCCAACAAGA_1		-2.782016608	6.85233117	Leukemia	Patient 1	BM
CCCCAAGCAAAAATGC_1		4.028513817	5.975618371	Leukemia	Patient 1	BM
CACTAATGACTAATCG_1		2.881565241	7.712124356	Leukemia	Patient 1	BM
CCCAAGTGCAGCAGGG_1		4.173547891	1.4802183	Leukemia	Patient 1	BM
AACGCCTACATAATAC_1		3.790668396	-0.209925196	Leukemia	Patient 1	BM
AGGAAAGTCATTCCTT_1		-0.154834958	6.182541379	Leukemia	Patient 1	BM
CCCCAGCTACATAGTA_1		-2.206486317	6.301151284	Leukemia	Patient 1	BM
AGTAACCGAAATATCA_1		5.018067507	3.022713908	Leukemia	Patient 1	BM
ACACAATGACTGAATG_1		2.45673242	7.993251332	Leukemia	Patient 1	BM
ACATATACAATAATAA_1		4.910767702	4.383613118	Leukemia	Patient 1	BM
CATGAGCAAACCAGGG_1		5.177236704	3.384138116	Leukemia	Patient 1	BM
ATCCATCCAACCACTC_1		-2.371651264	6.491569527	Leukemia	Patient 1	BM
CCGGAGTAATTCAGCG_1		3.593423036	7.189963826	Leukemia	Patient 1	BM
ACACCACTACACCCTA_1		4.97123113	2.725333222	Leukemia	Patient 1	BM
AACCAGATACTAAACC_1		-0.934962126	4.974905976	Leukemia	Patient 1	BM
CATCCCGCCCGCAACT_1		0.9193283	5.729546078	Leukemia	Patient 1	BM
CAGTAGCGACCGATTG_1		-2.052961203	6.103363522	Leukemia	Patient 1	BM
ATCCAAGTCCTAATTT_1		4.382895616	2.000409612	Leukemia	Patient 1	BM
CCTAAAGAAACAAAGT_1		5.031641153	3.90770007	Leukemia	Patient 1	BM
CACCAGTTCAAGAGCC_1		4.681594518	1.806357631	Leukemia	Patient 1	BM
CACTATTCAGCCCCCT_1		-2.523569914	6.65334464	Leukemia	Patient 1	BM
AACGCAAACATGCCTC_1		3.313073305	0.233845898	Leukemia	Patient 1	BM
AAGGCAATCCTTATAT_1		4.721988348	1.73059822	Leukemia	Patient 1	BM
AGTGACGCCCACAGGG_1		-4.967323157	-1.210137895	Leukemia	Patient 1	BM
ATCCCCCCAATCATGT_1		4.706746248	1.825483331	Leukemia	Patient 1	BM
CCGTATATAGTGCCGA_1		3.272888807	7.506814965	Leukemia	Patient 1	BM
AAGTCCTACCCCAAAC_1		4.450149206	1.37150515	Leukemia	Patient 1	BM
CAGTACAGATAGAACC_1		0.292050322	5.903001317	Leukemia	Patient 1	BM
AAGAAGAGCATGAAGA_1		4.948102144	3.959744462	Leukemia	Patient 1	BM
AACAAGGTCCTGCCAG_1		4.219705013	0.0053036	Leukemia	Patient 1	BM
CCTTCAAACCCGCCTG_1		-2.552499386	6.689751157	Leukemia	Patient 1	BM
CAACAGCGCCATCCCG_1		4.817460684	2.826920756	Leukemia	Patient 1	BM
AACGAGTGCCACAACT_1		-2.381338688	6.496270188	Leukemia	Patient 1	BM
ATCGCCCCACGGCCAA_1		4.067639736	1.516552457	Leukemia	Patient 1	BM
AGAAATGGATTAATCT_1		4.902040628	1.026433476	Leukemia	Patient 1	BM
CACAATCGAAGGCCTT_1		4.694042829	2.374175557	Leukemia	Patient 1	BM
CCCCCCTTATGGCAAC_1		4.641881136	3.074650296	Leukemia	Patient 1	BM
AAGCCATACATCCAGT_1		4.676026491	5.922364243	Leukemia	Patient 1	BM
ACACCAGCCATAACGG_1		2.318226842	8.046696194	Leukemia	Patient 1	BM
ACTACCGAAGAACACT_1		5.068301347	4.387928017	Leukemia	Patient 1	BM
AGTAATCTATCCAACT_1		3.509822992	7.283261308	Leukemia	Patient 1	BM
AACGAACAATTCATCC_1		3.590389398	0.046887168	Leukemia	Patient 1	BM
AGTGAAGAAGCGATAT_1		-2.579068753	6.716206559	Leukemia	Patient 1	BM
CCTTCCGCAAATACCG_1		-3.564081284	2.585981377	Leukemia	Patient 1	BM
AGTCATTAACACATAT_1		3.641467003	6.887548932	Leukemia	Patient 1	BM
CATTCCCTAATTATTG_1		4.029913572	2.11442829	Leukemia	Patient 1	BM
CCATACCTCACGATTG_1		2.478385833	7.54135085	Leukemia	Patient 1	BM
ACAGATACATCACCTG_1		2.131043581	7.740664014	Leukemia	Patient 1	BM
CAGGCAGTAACACACG_1		3.376422552	7.489083298	Leukemia	Patient 1	BM
ATGGCATAATATAAAT_1		-2.507054182	6.628085145	Leukemia	Patient 1	BM
AACCAGAAAGCAAGCC_1		4.630444673	5.745768079	Leukemia	Patient 1	BM
CCTGACTCCACAAGGC_1		4.81405845	4.972349175	Leukemia	Patient 1	BM
AATCATTTAAGTAGCT_1		5.173592714	-1.526196352	Leukemia	Patient 1	BM
CCCCCATAAGAACCGT_1		5.445696501	3.347148427	Leukemia	Patient 1	BM
AAAACACTAGAGAGAT_1		-2.317492338	6.417180547	Leukemia	Patient 1	BM
CCTCAGAGATCCACTA_1		3.574573902	2.083353528	Leukemia	Patient 1	BM
ATAGAGGCACAGACCA_1		4.578442243	0.165994414	Leukemia	Patient 1	BM
CAGTCATACCTAAACC_1		-1.259014579	5.282544144	Leukemia	Patient 1	BM
ACACAGCGAAAGACAG_1		-2.241321417	6.33060027	Leukemia	Patient 1	BM
CCGCCACTACAAAGGC_1		4.029462961	6.683062085	Leukemia	Patient 1	BM
CCGAAGCGACACCCAA_1		4.817174581	4.515925416	Leukemia	Patient 1	BM
CAAGAGTGCCTCAAAA_1		2.25886443	7.693473347	Leukemia	Patient 1	BM
ATGCAATCAAGCAAGA_1		4.071234373	1.51903797	Leukemia	Patient 1	BM
CAAGCCGAACCGCCTG_1		-3.544876429	2.466476926	Leukemia	Patient 1	BM
CAGAAGAAAGGTACAG_1		5.123007921	4.042552956	Leukemia	Patient 1	BM
ATTACCAAATTCATGC_1		-1.012742015	5.076886185	Leukemia	Patient 1	BM
AAAACCTTCAGTAAGG_1		3.037476925	1.204522499	Leukemia	Patient 1	BM
CCGTAATGACATAACT_1		-2.269529911	6.368321427	Leukemia	Patient 1	BM
AGCGCCAGCCTCAATC_1		3.692379621	0.705905803	Leukemia	Patient 1	BM
ATATAACAACAAAGAC_1		-2.34823999	6.45277501	Leukemia	Patient 1	BM
CCGCCATAAGTGAAAC_1		-2.653710934	6.766912469	Leukemia	Patient 1	BM
AGCACCACACCAAATG_1		5.242076067	4.289063462	Leukemia	Patient 1	BM
CCGCAATGAAGTCCCG_1		2.631383804	8.152842053	Leukemia	Patient 1	BM
ATAAAATAAGTGAGCA_1		-4.288299414	-2.596872798	Leukemia	Patient 1	BM
CCGGAGCCAGCACACG_1		-2.511597487	6.641045579	Leukemia	Patient 1	BM
ACCGCATGAGGCATCC_1		2.115225104	7.586460599	Leukemia	Patient 1	BM
CATGCCTTATTCCACA_1		4.603214411	6.175200948	Leukemia	Patient 1	BM
CCCGAGAGAGATAACC_1		4.53389707	-0.532851639	Leukemia	Patient 1	BM
CAGCACATATAGACAG_1		-2.581451269	6.713212022	Leukemia	Patient 1	BM
CACAACTCCACAATTA_1		5.010867742	-1.658376447	Leukemia	Patient 1	BM
CATCAAGTCCGCAGAA_1		5.009268907	1.430991896	Leukemia	Patient 1	BM
ACTGACGTCAAACCGT_1		4.627283243	-1.115306131	Leukemia	Patient 1	BM
AGGAAACGCCTTAACC_1		4.965443758	3.950322636	Leukemia	Patient 1	BM
ACGTATGTCAAACCGA_1		4.881327776	2.906345376	Leukemia	Patient 1	BM
ACAAAGACCAACATTC_1		2.350423721	7.01860238	Leukemia	Patient 1	BM
AACCCCATCAAAAAAC_1		2.634106306	7.005767354	Leukemia	Patient 1	BM
ACTTACGTACACCACT_1		3.019030956	0.378880926	Leukemia	Patient 1	BM
AGTGAATTCCTTAGTC_1		4.027222542	1.149977692	Leukemia	Patient 1	BM
AACGAAGGAAACAAGG_1		2.962477592	7.739711293	Leukemia	Patient 1	BM
AGTACAACAACCCACT_1		3.103947309	7.616740712	Leukemia	Patient 1	BM
CCGACCGTACTTAGCC_1		-2.267776343	6.371242532	Leukemia	Patient 1	BM
ATAACAAACCATCCTT_1		0.731848029	6.056428441	Leukemia	Patient 1	BM
CCACATTCAGGTAAAA_1		2.219174293	8.167130002	Leukemia	Patient 1	BM
ACGCATAAAGGGACGG_1		5.096411852	4.505724915	Leukemia	Patient 1	BM
CCTGCCCCCCATCACC_1		4.504108099	2.478951701	Leukemia	Patient 1	BM
AAATCAGTCCTTAGAT_1		5.22384849	3.734112271	Leukemia	Patient 1	BM
ATTACCGAACCTACTG_1		-0.935757729	4.980628976	Leukemia	Patient 1	BM
AAGGAGGAAAGTCAAT_1		0.254221266	5.863609322	Leukemia	Patient 1	BM
AATACCGTCAAGACTC_1		4.708106664	-1.029677621	Leukemia	Patient 1	BM
AACCAAGGCACTATTA_1		4.660665182	5.151605614	Leukemia	Patient 1	BM
CCCGCCCTCCTTACGT_1		-1.959158274	6.000266084	Leukemia	Patient 1	BM
CCGGCCTCCCCCAAAT_1		4.256668953	6.52878333	Leukemia	Patient 1	BM
CCTGCCTGCACAATTA_1		4.54287639	5.456429013	Leukemia	Patient 1	BM
ATCCAACGATTTACGC_1		-4.593276354	-1.59600412	Leukemia	Patient 1	BM
CATTAGCTATAAAAAC_1		-2.527545067	6.649442204	Leukemia	Patient 1	BM
AGTTAGTTAACAAGTC_1		3.575888542	7.273548611	Leukemia	Patient 1	BM
ACAAACTGACCCCCGG_1		2.607056288	7.947827824	Leukemia	Patient 1	BM
AGGTACTGAGTCCCGA_1		2.454324869	8.278246411	Leukemia	Patient 1	BM
AGCAAGGGCACTATTT_1		4.596692232	1.916641244	Leukemia	Patient 1	BM
AACAATACAATCAAGC_1		5.166462568	3.890049943	Leukemia	Patient 1	BM
AGATATGCAACCCAAA_1		1.859094886	6.907590398	Leukemia	Patient 1	BM
CATAAAAAACCGCCTC_1		4.363532213	2.040938386	Leukemia	Patient 1	BM
AAGACCTTAAGACCTG_1		2.245080618	7.420535096	Leukemia	Patient 1	BM
AGGACCACCCGAATTG_1		-1.810193392	5.815963754	Leukemia	Patient 1	BM
ACAACCAAAACAAGTA_1		2.73509231	8.078021535	Leukemia	Patient 1	BM
ACCCAGGAATTCCATC_1		-1.015817376	5.037299641	Leukemia	Patient 1	BM
CAGGAGATCCGGCCTA_1		3.928692487	0.874791154	Leukemia	Patient 1	BM
CCCTATCACCTGATGA_1		-1.910460325	5.934160718	Leukemia	Patient 1	BM
CACCAGACAAGGAGGT_1		4.537177232	5.364072808	Leukemia	Patient 1	BM
ATAGCCCGCACCCACT_1		2.235938338	7.991952428	Leukemia	Patient 1	BM
AAGTCCTTAGCACATC_1		4.216149477	6.215391167	Leukemia	Patient 1	BM
CATAATTAACGAATGA_1		5.02556291	3.542815217	Leukemia	Patient 1	BM
CCAGATCTAATCCAGT_1		5.217272905	3.678419598	Leukemia	Patient 1	BM
AACAATGCAGAGAGAC_1		4.732248453	5.519490727	Leukemia	Patient 1	BM
AAACCCGCAAACCATA_1		-3.552949044	2.503533372	Leukemia	Patient 1	BM
AAGACCCTAACTAAAC_1		2.538350252	7.503390321	Leukemia	Patient 1	BM
AATACAGCACCTAAGC_1		4.598397878	1.08185161	Leukemia	Patient 1	BM
CATCAAACCATTCACC_1		3.747103361	0.465667852	Leukemia	Patient 1	BM
AGACAGATAGTACCGT_1		-3.590569588	2.648574837	Leukemia	Patient 1	BM
CAAAATGTAGACATTG_1		-1.716540428	5.705554971	Leukemia	Patient 1	BM
AAGTAAACACGACAGG_1		-3.782267424	3.275380381	Leukemia	Patient 1	BM
AATGAGGCCCATAAAG_1		3.731267837	0.941051015	Leukemia	Patient 1	BM
ACTGATTTCCCGAACA_1		2.316355971	7.7728839	Leukemia	Patient 1	BM
ATGCATTTAAGTAGCA_1		-2.381592842	6.485817441	Leukemia	Patient 1	BM
ATCGAAGACCTTAAGG_1		3.546777872	7.232393273	Leukemia	Patient 1	BM
ATACCACCATGCAGAA_1		4.952290205	3.396162757	Leukemia	Patient 1	BM
AAGTATAACCGACATG_1		2.532135633	7.896307477	Leukemia	Patient 1	BM
CATTAACAAGTCACCA_1		3.587220577	-0.25666999	Leukemia	Patient 1	BM
ATTAAAAGCCCAACTG_1		2.245462683	7.703110226	Leukemia	Patient 1	BM
ACGCACTCACTAAGGG_1		4.987566141	4.784696111	Leukemia	Patient 1	BM
ATACACTAACCACCCG_1		3.13942614	7.540061482	Leukemia	Patient 1	BM
AAAGAGGAACTGACTA_1		5.066266683	3.604283341	Leukemia	Patient 1	BM
ATAGCCCGAGTGACGG_1		2.541491178	8.084781178	Leukemia	Patient 1	BM
CCGGACATAAGTCCCT_1		5.072542337	2.330851563	Leukemia	Patient 1	BM
AACAACCTAGCCACGA_1		5.244374899	2.601912984	Leukemia	Patient 1	BM
ACACAGTCCAATACAC_1		2.183232931	7.772725591	Leukemia	Patient 1	BM
CAACATAAAATTATGC_1		2.624568371	8.242907056	Leukemia	Patient 1	BM
ACCGATCGAATCAACT_1		4.051036743	0.726844796	Leukemia	Patient 1	BM
AGAGATCTCAAGATTG_1		3.61775699	6.345042237	Leukemia	Patient 1	BM
CCTTATGGAAACAAAT_1		4.893965868	4.385113725	Leukemia	Patient 1	BM
ACCCACTGCAAGAACA_1		-3.564004513	2.491131791	Leukemia	Patient 1	BM
CCAGAGCTCCGAAGAA_1		5.119589475	4.173398503	Leukemia	Patient 1	BM
ATTAAAACAGCCATCT_1		1.938341407	7.146852502	Leukemia	Patient 1	BM
CCCCAAAGCATAAATA_1		3.998030332	0.175942191	Leukemia	Patient 1	BM
AACGCCGCAACGATAA_1		3.430615572	-0.528173096	Leukemia	Patient 1	BM
CCCACAGGAATCACTG_1		2.279539374	8.154284009	Leukemia	Patient 1	BM
ACGGCCTGAACCATTC_1		3.349946169	7.628834256	Leukemia	Patient 1	BM
CAAGAGTTAATCACTG_1		5.155357031	4.663709172	Leukemia	Patient 1	BM
CCTGCCTGCCTTACGA_1		2.475270895	7.220867642	Leukemia	Patient 1	BM
CCGGAAGCAAGTCCTT_1		3.029482034	0.867455491	Leukemia	Patient 1	BM
ACATCCTGAGCGCATT_1		5.044428972	4.303455838	Leukemia	Patient 1	BM
AGTAATTGCAGCAATA_1		5.200399545	0.975263485	Leukemia	Patient 1	BM
AATACCTAAGGACATG_1		5.143345026	3.475260505	Leukemia	Patient 1	BM
AAACAGCCACTCCATG_1		4.906615881	3.820976743	Leukemia	Patient 1	BM
ATCGACACACCCCAGT_1		2.499993948	7.741078862	Leukemia	Patient 1	BM
ACTCAAGCAACCCCGC_1		-0.895407411	4.922853001	Leukemia	Patient 1	BM
AACCACTACCCTACCC_1		4.629464773	-1.771879665	Leukemia	Patient 1	BM
AGCAAGAGCCTCCCAT_1		4.251541284	1.953044184	Leukemia	Patient 1	BM
ACGTACGAATAAAGGG_1		-2.319803807	6.420628079	Leukemia	Patient 1	BM
AATAACTACACGCCAC_1		4.864065317	3.794970998	Leukemia	Patient 1	BM
AGTGATGTAGGGATTA_1		3.899722484	6.692944058	Leukemia	Patient 1	BM
CCGTACTACATCCAGC_1		4.920335439	1.694435128	Leukemia	Patient 1	BM
AGCCACCGCCCGATCA_1		4.918050436	4.620487698	Leukemia	Patient 1	BM
CCGCAGGGACAAACTC_1		-1.951748225	5.981328973	Leukemia	Patient 1	BM
CACCAAAAACACCCTT_1		3.250034002	-0.130745671	Leukemia	Patient 1	BM
AGACCCCACCGCCCTC_1		3.775088218	6.31862832	Leukemia	Patient 1	BM
CAAGAGAGACTTAGGT_1		3.389050153	7.589097508	Leukemia	Patient 1	BM
CATTCAGAAAGACCGG_1		4.997432855	4.54501439	Leukemia	Patient 1	BM
ATTAAGAAAAATACAT_1		2.06761351	-3.978949062	Leukemia	Patient 1	BM
CATAATATAAAGCCTT_1		3.272594122	0.332215973	Leukemia	Patient 1	BM
ATGCCATGAGTCATTT_1		2.329904345	8.03568221	Leukemia	Patient 1	BM
AGATAATACAATCAGC_1		-2.612932774	6.742115506	Leukemia	Patient 1	BM
AGCAACTAAATCACGG_1		4.973648695	4.730179318	Leukemia	Patient 1	BM
ATGAATCGACTCCCAG_1		3.818696645	0.14840413	Leukemia	Patient 1	BM
CCCAAGATAAATAAGG_1		2.173551468	7.83658553	Leukemia	Patient 1	BM
AAACAACGACGCCACT_1		4.689203409	5.177391061	Leukemia	Patient 1	BM
ATGGAAAACCTACACC_1		3.035066513	2.92299486	Leukemia	Patient 1	BM
CATCAGCTATGGACTA_1		2.356445221	8.049435147	Leukemia	Patient 1	BM
CCATATCTAGGCCAGT_1		4.184152273	2.936063775	Leukemia	Patient 1	BM
CCGACCTAAAATAAGT_1		-2.389426562	6.49752427	Leukemia	Patient 1	BM
AGAACATCAGCAATAA_1		2.813450721	8.023028859	Leukemia	Patient 1	BM
AACTCATCCCTTAACG_1		4.562254575	-1.313242189	Leukemia	Patient 1	BM
ATCCACCAAAACAGCT_1		5.061469702	3.920636185	Leukemia	Patient 1	BM
CCGGAATGAGATCCTG_1		3.690128473	6.687304982	Leukemia	Patient 1	BM
AGCGAGTCCAGAACAG_1		3.509386924	7.419304379	Leukemia	Patient 1	BM
ATCTATACAGAGACGA_1		4.973338274	4.524197587	Leukemia	Patient 1	BM
AACGCCATAAGAATAC_1		2.289274124	7.770865926	Leukemia	Patient 1	BM
CCTGACAACAATCAGG_1		3.316450504	-1.109150938	Leukemia	Patient 1	BM
AACAAACTAGTGATTA_1		4.898719457	5.417979249	Leukemia	Patient 1	BM
AGGAACCTAGTGAGAA_1		4.061233906	3.377377995	Leukemia	Patient 1	BM
ACGACCTAAGGCCCAT_1		1.220351425	6.520633229	Leukemia	Patient 1	BM
ACGCCATACCAGATTG_1		-2.656956526	6.773259171	Leukemia	Patient 1	BM
AAGCATCTCCTAACCA_1		2.35486689	8.128297337	Leukemia	Patient 1	BM
CCGCCACCCCTACATC_1		-0.73738012	5.073602685	Leukemia	Patient 1	BM
CCTCCCTGATGCATGT_1		-2.587758871	4.185901173	Leukemia	Patient 1	BM
AGCCAGACAACCCATC_1		3.614090112	1.375635036	Leukemia	Patient 1	BM
AAAACATGAAAGCCGC_1		3.875935701	1.718548783	Leukemia	Patient 1	BM
CCCAACTTCAGAATTT_1		4.132346061	0.665503749	Leukemia	Patient 1	BM
CCGAACATCAGCAAAA_1		-1.972934338	6.008203038	Leukemia	Patient 1	BM
AGGGAGAAACAACACT_1		-2.000017258	6.051809796	Leukemia	Patient 1	BM
ACCTAGGCCAACAGAC_1		4.311298994	-0.725620038	Leukemia	Patient 1	BM
ACAAACATCCCTACGT_1		3.389787582	0.009973326	Leukemia	Patient 1	BM
ATACAGCAATGAAGCC_1		4.293347267	1.276802906	Leukemia	Patient 1	BM
AAATAGTCACGCAGAC_1		3.560887722	7.29887391	Leukemia	Patient 1	BM
CCCACACAACTGAGCG_1		5.051603941	3.78666974	Leukemia	Patient 1	BM
ATAGCCTGCAGGAATC_1		2.295995501	7.420124062	Leukemia	Patient 1	BM
CAATAGGCAATAATCG_1		4.86632934	5.710433015	Leukemia	Patient 1	BM
ACCGCATCAGGGAGTA_1		5.097818521	3.570797929	Leukemia	Patient 1	BM
AATCCACCATATAATC_1		-0.522354754	4.501531609	Leukemia	Patient 1	BM
ATGCCCTAAAGGCAGG_1		5.268752722	3.887965688	Leukemia	Patient 1	BM
CAAACATCAGATAAGG_1		2.503931431	7.921676167	Leukemia	Patient 1	BM
CAACCATTCAAAAGGG_1		4.143651155	1.064954528	Leukemia	Patient 1	BM
ATCGCCTACAATAAAA_1		4.109561113	3.503678092	Leukemia	Patient 1	BM
ATGAACTCAGATATTA_1		3.972598461	0.481103846	Leukemia	Patient 1	BM
AGACAACTAACTCCGG_1		-3.577485176	2.540252932	Leukemia	Patient 1	BM
CAAAACCTAGCCACTA_1		4.430957941	6.313766965	Leukemia	Patient 1	BM
CATTATACAGATATGC_1		5.065501837	4.025453099	Leukemia	Patient 1	BM
CCGTAATACCACAGGC_1		3.970182327	6.597414502	Leukemia	Patient 1	BM
CCACACTCCCTAAACT_1		4.687629846	5.066799172	Leukemia	Patient 1	BM
ACGGCAACATACACGT_1		4.276498703	-0.046239159	Leukemia	Patient 1	BM
AACCAGGCAATTCCAT_1		-2.710682007	6.824424752	Leukemia	Patient 1	BM
CACTAGTACCTGACCG_1		5.015532163	3.399583825	Leukemia	Patient 1	BM
CACCCCGAACACAGAC_1		3.261666683	0.418232807	Leukemia	Patient 1	BM
CCGCATCAAAAGAGGA_1		4.926871923	-1.323855571	Leukemia	Patient 1	BM
AATGAGTTCCAACCCT_1		-2.670526358	6.785978802	Leukemia	Patient 1	BM
AGCAAGCCCCCACCCT_1		2.523231891	7.790551671	Leukemia	Patient 1	BM
ACCCCACGAACTCCAC_1		4.158969311	5.943231591	Leukemia	Patient 1	BM
CAATCCGTCCTAACCA_1		2.842058805	7.313992032	Leukemia	Patient 1	BM
CCTAATTAACAACAGG_1		0.051132647	6.259632119	Leukemia	Patient 1	BM
CCGTAGTTATCAAATA_1		0.485633043	6.242529877	Leukemia	Patient 1	BM
ACACAGCTATTTCAAA_1		-2.735673043	6.839382657	Leukemia	Patient 1	BM
ATTCCCGGAGGTACCT_1		-3.557553145	2.585820445	Leukemia	Patient 1	BM
ACCGATTAAATTCACT_1		-0.51208553	4.513478764	Leukemia	Patient 1	BM
AATCCCCGAAATATAA_1		-0.731555077	4.808829793	Leukemia	Patient 1	BM
ATTACCGTCAGGCCCT_1		2.359810022	7.994572171	Leukemia	Patient 1	BM
AACCATCCACCCATGT_1		3.192344097	2.252369174	Leukemia	Patient 1	BM
CCGCCAAAACGGCAAA_1		2.370037941	7.989425191	Leukemia	Patient 1	BM
ACTAAAACACGTCAAC_1		3.221850303	1.046897897	Leukemia	Patient 1	BM
CATAAACAAATTCACT_1		3.340998558	7.572775372	Leukemia	Patient 1	BM
ACGAACAGAAGAAGAA_1		4.084513334	-0.330677173	Leukemia	Patient 1	BM
ATGGCCTCCAAACATC_1		0.401345023	5.929142484	Leukemia	Patient 1	BM
CAATAGGTAGCCCAGG_1		5.233208326	3.46612502	Leukemia	Patient 1	BM
CCTCAGCAAATGAGAT_1		3.916515735	-0.51273398	Leukemia	Patient 1	BM
AATGAGCGAAGACCAT_1		-2.32187328	6.449817666	Leukemia	Patient 1	BM
CATACCAAATTAACGA_1		3.168900398	7.743466862	Leukemia	Patient 1	BM
AAGTCATACAACCCGG_1		2.339802769	7.167489537	Leukemia	Patient 1	BM
ACTAACCGACGACCTG_1		4.601146368	2.37814761	Leukemia	Patient 1	BM
ACAACCGAACGTATTC_1		5.136352209	4.291740903	Leukemia	Patient 1	BM
CAACATGAAAACCCTT_1		-2.265594097	6.365903863	Leukemia	Patient 1	BM
ACACCAAGCACACCGG_1		5.22999492	3.557780751	Leukemia	Patient 1	BM
ATAAATATATCGAGCG_1		-0.46764824	4.454186448	Leukemia	Patient 1	BM
CATACCATAAGTCCGT_1		5.025797037	4.018642911	Leukemia	Patient 1	BM
CCGAAGTGACGCCCGA_1		-3.491575094	2.615429648	Leukemia	Patient 1	BM
AGTAAGTGACACCACT_1		2.238954452	7.783483037	Leukemia	Patient 1	BM
CCATATGCATCAACGT_1		-2.763170334	6.849771508	Leukemia	Patient 1	BM
CAGGAAACACAGAGAG_1		3.117608694	7.974372395	Leukemia	Patient 1	BM
ACGGCCGTCAAAAATT_1		-2.514704081	6.638360986	Leukemia	Patient 1	BM
AGCAAGTAAGTACCAA_1		-4.798009249	-1.447082392	Leukemia	Patient 1	BM
CAACAATGCAGCAGAC_1		4.186466602	0.189402291	Leukemia	Patient 1	BM
ACGTAAGGCCAGACCA_1		3.201909689	1.511684784	Leukemia	Patient 1	BM
ACTACCAGAGTTAGAT_1		4.417604116	5.943260678	Leukemia	Patient 1	BM
CATCATGTAATGCCAG_1		4.083170084	2.793261775	Leukemia	Patient 1	BM
AAGCACAGACAGATAC_1		3.424768118	6.967322835	Leukemia	Patient 1	BM
CAAGCCTCAAGCCACC_1		2.497029451	6.443124303	Leukemia	Patient 1	BM
AAAAACGGCATCCCCT_1		2.717297939	7.951076039	Leukemia	Patient 1	BM
ATAGAAAGACCCAGGC_1		4.386951116	3.330197104	Leukemia	Patient 1	BM
CAGACCTAAAGAATTC_1		4.983931211	4.903996476	Leukemia	Patient 1	BM
AAACCCCGCACCCAAA_1		4.08080211	0.891916164	Leukemia	Patient 1	BM
CCTCCATAATGACCCA_1		5.346385626	1.99581767	Leukemia	Patient 1	BM
ACGACCTTCATAACGT_1		4.913725046	5.25783635	Leukemia	Patient 1	BM
CACAAGGTCACCCACC_1		-1.996346089	6.029656419	Leukemia	Patient 1	BM
CCAAACTCAAGTATGG_1		4.354893831	0.038440594	Leukemia	Patient 1	BM
AACGATCCCAGAATGA_1		2.239173678	7.915166386	Leukemia	Patient 1	BM
ACAGATAAACTTCCCG_1		4.4812161	0.126666495	Leukemia	Patient 1	BM
CCCGATCAAGCAAAGT_1		4.018489984	6.50550557	Leukemia	Patient 1	BM
CATAACTCCCTTCATA_1		0.365829043	6.203876027	Leukemia	Patient 1	BM
CATGCATGATCCATCC_1		0.565432963	5.86080695	Leukemia	Patient 1	BM
AGGCAGTTATATCAGA_1		5.097579626	4.501502522	Leukemia	Patient 1	BM
ACAAACTAAACTAGAG_1		4.540213255	6.006405362	Leukemia	Patient 1	BM
AAGGAAATAAGCATTG_1		3.858315376	-1.00034701	Leukemia	Patient 1	BM
CCACATATAAGTCAAT_1		2.20497003	7.811751851	Leukemia	Patient 1	BM
CATGAAAAACACCACA_1		4.760826734	2.523975858	Leukemia	Patient 1	BM
AAGGAACGACAAATCC_1		5.305767206	4.297004708	Leukemia	Patient 1	BM
AGAGCCGTACGCATTC_1		4.99118009	4.238007554	Leukemia	Patient 1	BM
ATCCCAAACCGAATTA_1		4.014522461	7.049579152	Leukemia	Patient 1	BM
ACTTAAACAGCCAGCT_1		4.793221143	1.110018023	Leukemia	Patient 1	BM
AAATCCAACCTTCCTT_1		4.343760637	-1.541235558	Leukemia	Patient 1	BM
AACCATACCAATATGT_1		3.760448126	2.982851275	Leukemia	Patient 1	BM
ATACCCGCACGAAAAT_1		2.69553676	7.521947392	Leukemia	Patient 1	BM
AGGTAGGAATCCCCTT_1		2.504949478	7.303167352	Leukemia	Patient 1	BM
AGCCCAGTCCAAATTT_1		5.048084406	4.017389306	Leukemia	Patient 1	BM
ACTAATTGAGTGACCA_1		2.95252004	7.982223042	Leukemia	Patient 1	BM
AACGAACTAAGGATTT_1		-1.905371519	5.915383347	Leukemia	Patient 1	BM
ACCCAAATCAGTCAGT_1		5.057659773	2.451114901	Leukemia	Patient 1	BM
ACCAAGTACCTCCAGC_1		3.88468304	7.042524346	Leukemia	Patient 1	BM
AAACAAGCCCCCATTG_1		4.77086511	0.987235435	Leukemia	Patient 1	BM
AACGAGTAAAAACCAG_1		4.138317732	4.302822121	Leukemia	Patient 1	BM
ATTTAAGAACACACCT_1		-2.587900969	6.716690072	Leukemia	Patient 1	BM
CATCATATAGTAAAGT_1		2.314129142	8.08662177	Leukemia	Patient 1	BM
AGTACAGTAAATAACT_1		5.279949335	1.501886257	Leukemia	Patient 1	BM
AACCATAGCCTCAATC_1		-2.561967703	6.676939019	Leukemia	Patient 1	BM
CAGCATAAAAGGCCGA_1		3.938795236	1.870861062	Leukemia	Patient 1	BM
CCCTCACCACGAATTG_1		-2.935830923	3.954007157	Leukemia	Patient 1	BM
ACAAATTGCACCCCGT_1		4.796843675	5.37080861	Leukemia	Patient 1	BM
ACATCCGGCACAATAT_1		0.540171904	5.904111394	Leukemia	Patient 1	BM
AATGCCGAAAGGAACA_1		2.345486311	7.912790784	Leukemia	Patient 1	BM
CAGTAAGCACGGAAGA_1		3.375960258	7.521559247	Leukemia	Patient 1	BM
CAAAAGTTAAAGAGTC_1		-1.777716728	5.787741669	Leukemia	Patient 1	BM
AATCATGAATGACCGT_1		3.774485019	0.196098396	Leukemia	Patient 1	BM
CCCAAAGGATACCCCT_1		-2.040219399	6.085559377	Leukemia	Patient 1	BM
CATGACGGATCTATGT_1		5.099546102	-1.430391184	Leukemia	Patient 1	BM
CCATCCTACATGCCCG_1		1.259019581	5.598902234	Leukemia	Patient 1	BM
CACAACTACATCAAGG_1		2.370462326	8.109054097	Leukemia	Patient 1	BM
AGTACCCTAGCCACCA_1		4.224378971	-1.740558497	Leukemia	Patient 1	BM
CCATATTACCAAAAGA_1		5.185568479	1.559911498	Leukemia	Patient 1	BM
ACACACCAAGGTACAA_1		4.324604658	6.390522488	Leukemia	Patient 1	BM
ACTGAATGAATTCAAT_1		4.014199642	0.33809323	Leukemia	Patient 1	BM
CCGACCTAATCTATTT_1		-2.478536936	6.605861672	Leukemia	Patient 1	BM
CATCAAGTCACCACAA_1		-11.24575505	-1.84464871	Leukemia	Patient 1	BM
ATCAAAAGCCGTATTG_1		2.69675198	6.367725858	Leukemia	Patient 1	BM
AACGCAGAATGAACAC_1		5.089782385	4.145278462	Leukemia	Patient 1	BM
CATTACGAACCCAAGG_1		4.910267977	5.50564576	Leukemia	Patient 1	BM
ACCAAGTGATATCCTC_1		4.410999445	5.844460496	Leukemia	Patient 1	BM
ATGGACGGCCTGAACC_1		2.865633873	7.487413892	Leukemia	Patient 1	BM
ACGCCCCGCCTTAAGC_1		4.61588159	5.156666287	Leukemia	Patient 1	BM
AACAATAACCGTATGT_1		4.175146011	6.569981583	Leukemia	Patient 1	BM
ACTTACCAAAAAACAT_1		5.138344911	3.929265508	Leukemia	Patient 1	BM
AATGCAAGAACAAGTG_1		4.013944057	1.135163435	Leukemia	Patient 1	BM
CATAACGCCCGTCAAA_1		5.04065719	5.593370446	Leukemia	Patient 1	BM
AAGTCAAGATACAACT_1		3.849004892	6.478007325	Leukemia	Patient 1	BM
ACTAAGTCAGCAATCG_1		3.825844911	5.944032677	Leukemia	Patient 1	BM
CATGACTTACCAACTC_1		0.20696379	6.319461831	Leukemia	Patient 1	BM
ACAACAGCAAAACAAT_1		4.997457174	4.763012418	Leukemia	Patient 1	BM
ACATACGAACCTCCGC_1		-0.926958653	4.935114392	Leukemia	Patient 1	BM
AAGGCATACCGTAAAG_1		3.246816782	0.813572773	Leukemia	Patient 1	BM
AGTCATGCACTTATGC_1		2.402031568	8.2448392	Leukemia	Patient 1	BM
CAGTAGAGAATACCGT_1		4.178870109	3.872378358	Leukemia	Patient 1	BM
ACAAAGTAACGTAGCG_1		2.584119943	7.583487996	Leukemia	Patient 1	BM
ACACAAGGCCTGAGTC_1		3.223144439	0.539525994	Leukemia	Patient 1	BM
CCCGCAAGAGAGAGGC_1		4.281232027	-2.509175054	Leukemia	Patient 1	BM
CCACCAGAAGTGAGAC_1		2.257365493	7.951904782	Leukemia	Patient 1	BM
AATAAATTAATAAAGT_1		-0.402296397	4.407595643	Leukemia	Patient 1	BM
AATTCCGCAGATACAA_1		2.980078367	0.705965527	Leukemia	Patient 1	BM
ATCCATACACCGATCA_1		4.041691688	-0.291496388	Leukemia	Patient 1	BM
AAAGATACAAGTCCAC_1		3.335284141	-0.09175115	Leukemia	Patient 1	BM
AATGAAACAAATAGCC_1		-2.613608214	6.739674577	Leukemia	Patient 1	BM
AAACAAACCCTACCAG_1		0.805415121	5.534431943	Leukemia	Patient 1	BM
CCCGCATCATAACACT_1		2.412568001	8.098489293	Leukemia	Patient 1	BM
ACCTAAGAAAGTAAGT_1		2.47961965	8.133529195	Leukemia	Patient 1	BM
CAGGAGGCCCTCAACA_1		-0.656503412	4.591949948	Leukemia	Patient 1	BM
ACCTAAAGCCATAGAG_1		4.193016437	1.820417413	Leukemia	Patient 1	BM
AAGAACGTCCCACCCC_1		-5.082400652	-1.414381794	Leukemia	Patient 1	BM
CCGCAGGCACCCACAT_1		5.080547956	5.072830209	Leukemia	Patient 1	BM
AGGCAGTCAATTCAGA_1		4.511051325	2.958411464	Leukemia	Patient 1	BM
AAACCCCTACTCCACG_1		2.560232548	7.454886922	Leukemia	Patient 1	BM
ACGCAAGACCCAACCA_1		-2.530260178	6.657456406	Leukemia	Patient 1	BM
AAGTCAGGAATCCCAG_1		2.282920269	8.091366299	Leukemia	Patient 1	BM
AGCCAGTCAATACCTT_1		3.154747871	7.729298123	Leukemia	Patient 1	BM
ACAGATGTAAAACACG_1		-2.457269045	6.582508096	Leukemia	Patient 1	BM
AAGTCCCGAACTAGTT_1		-0.599530371	4.625381001	Leukemia	Patient 1	BM
AAACATAACAGGCAGA_1		4.196015028	2.902246484	Leukemia	Patient 1	BM
CCGCCAATCAGGCATA_1		3.790678886	0.07284958	Leukemia	Patient 1	BM
ACTAACCTAAGTATCC_1		-3.000893446	4.295635232	Leukemia	Patient 1	BM
ACAAACCTCCTGAACT_1		-3.435970875	2.343609103	Leukemia	Patient 1	BM
AAGTACAGCCTCCAGC_1		-2.978246304	3.933143624	Leukemia	Patient 1	BM
ATCTATAACACAACCA_1		-2.429047915	6.555033215	Leukemia	Patient 1	BM
ACCACCTCAAGGACTC_1		4.404559759	2.500525483	Leukemia	Patient 1	BM
CATGACAACCGACCCC_1		4.220750717	5.457839974	Leukemia	Patient 1	BM
AGAAACAGACCACAGT_1		5.204671053	4.67540408	Leukemia	Patient 1	BM
CACGCAAACCCTCCTC_1		5.147534994	-0.821609608	Leukemia	Patient 1	BM
AGTGCACCAGCTCAGC_1		3.987851528	0.53954924	Leukemia	Patient 1	BM
AGGAATCTAACGCCTC_1		-2.314504477	6.422050008	Leukemia	Patient 1	BM
AAGGCCAGAAGGACTC_1		5.109661249	-0.497947833	Leukemia	Patient 1	BM
CCGTCAACAGCGCACG_1		2.305822042	7.617013463	Leukemia	Patient 1	BM
AAAGATATATTCCATA_1		4.219900278	4.434150704	Leukemia	Patient 1	BM
AACAAAAGATTGATGC_1		4.75096908	0.544674524	Leukemia	Patient 1	BM
ATGACAAGCCTGAAGA_1		4.86834493	5.372861871	Leukemia	Patient 1	BM
AGGAAACTCAGAAATG_1		4.644823221	5.257599362	Leukemia	Patient 1	BM
AGTCCCAGCACTCACT_1		3.277625707	2.965731391	Leukemia	Patient 1	BM
CCATCCCGCCGCACAA_1		-3.411526772	2.309179791	Leukemia	Patient 1	BM
CAGCCCTAAGGAACCC_1		3.859110502	6.703003415	Leukemia	Patient 1	BM
ACCTCCACATATAGAT_1		3.172955183	7.475644597	Leukemia	Patient 1	BM
ACTTCACTATTAAACG_1		5.12032142	4.807827004	Leukemia	Patient 1	BM
CCTTACGCCACCCCTC_1		-0.564567181	4.573688515	Leukemia	Patient 1	BM
AGAAAATTCATTATCA_1		-2.31538138	6.467121133	Leukemia	Patient 1	BM
ATCCCCGGATTCAGGG_1		-2.774474951	6.8505869	Leukemia	Patient 1	BM
CCGGCAGCAGACAAGC_1		4.093380598	-0.478310044	Leukemia	Patient 1	BM
AGCGCCAGCCTGAAAC_1		5.014351991	4.790274628	Leukemia	Patient 1	BM
ACTGCCTTAGCCCAGT_1		4.638664392	1.857419022	Leukemia	Patient 1	BM
ATCGATAGCATGCAGG_1		-2.088525387	6.132739075	Leukemia	Patient 1	BM
ACTAAGATAAGTCAGG_1		4.058153061	1.853701123	Leukemia	Patient 1	BM
CCTGAAACACAGAGTG_1		0.30870478	6.043803223	Leukemia	Patient 1	BM
ACGTAGAAACTCCATC_1		2.326716331	8.022890576	Leukemia	Patient 1	BM
ATCAATTCATAGATGA_1		2.589652685	7.39296008	Leukemia	Patient 1	BM
ATCTACACAACGCCGA_1		2.89261022	7.908313283	Leukemia	Patient 1	BM
ATGCAGTCAGCAACCA_1		2.706412224	-3.405277244	Leukemia	Patient 1	BM
CCTTCACCAGGCAACC_1		2.368525652	7.962436208	Leukemia	Patient 1	BM
CAGTCAGCCCGCCCTT_1		2.497872022	7.762116917	Leukemia	Patient 1	BM
AGCGCCTTAAAGAAGG_1		3.589699653	-0.470833996	Leukemia	Patient 1	BM
CCCAACTCAAGACACG_1		3.148399023	0.753472098	Leukemia	Patient 1	BM
AATTCAGTATAAACTC_1		-1.166435214	5.192759522	Leukemia	Patient 1	BM
AGATCCGGAGAGAACG_1		4.885687975	4.863570699	Leukemia	Patient 1	BM
AGCCAACGAAGGAGAA_1		2.081871656	7.597234258	Leukemia	Patient 1	BM
CAATAAACCAACACGC_1		5.055062441	4.040787705	Leukemia	Patient 1	BM
ATAGCAGGCAGTCACA_1		-0.598672184	4.592473992	Leukemia	Patient 1	BM
ATTGAAACAAGCCAGA_1		0.526607854	6.225106725	Leukemia	Patient 1	BM
ACGTCACCCCGGAGTT_1		3.549763111	-1.520158044	Leukemia	Patient 1	BM
ATTGAGTAAGGGACCG_1		3.749897865	1.503538617	Leukemia	Patient 1	BM
CAAAAGGCACCCCAAA_1		2.413263468	8.108152875	Leukemia	Patient 1	BM
AACCCAAAAATGATAT_1		-2.30197558	6.402003774	Leukemia	Patient 1	BM
AGCTACTAAAGAAACA_1		3.461802152	1.199047335	Leukemia	Patient 1	BM
CAACATATACAAAGGC_1		4.259590296	-0.398791387	Leukemia	Patient 1	BM
CCGCCCGCAACCATAT_1		4.347654966	6.289165982	Leukemia	Patient 1	BM
AACCACGCACCTACCG_1		2.498840955	8.16609908	Leukemia	Patient 1	BM
CATCCCTGCCACATGC_1		2.505428699	-2.07692217	Leukemia	Patient 1	BM
CAAGATCCCATCATCC_1		4.463777689	6.420950898	Leukemia	Patient 1	BM
ACGAATGGAGACATCT_1		2.238280205	7.719101437	Leukemia	Patient 1	BM
CATCAGACAGCCATCC_1		3.750601677	0.349013635	Leukemia	Patient 1	BM
CAGGCCGCCCGCCCTG_1		2.542257932	7.724660405	Leukemia	Patient 1	BM
CCTTACCGACGAATAC_1		2.484772829	7.724135884	Leukemia	Patient 1	BM
CCAGAATCACGGCCGG_1		3.040630487	7.952772626	Leukemia	Patient 1	BM
AGACACCAACCTAACC_1		-3.605344387	2.545263776	Leukemia	Patient 1	BM
CCTTACGTATCAACCA_1		5.028769163	3.914336213	Leukemia	Patient 1	BM
AGGGCACGATTACCCT_1		4.745987085	3.185249099	Leukemia	Patient 1	BM
CATTAGCACCTACCAC_1		4.393136171	2.625025281	Leukemia	Patient 1	BM
ATCCAGATATATAATT_1		-0.53960404	4.453500279	Leukemia	Patient 1	BM
ACCAATCTATTAAATT_1		4.393684534	5.524993428	Leukemia	Patient 1	BM
ACAAAGCGAAGTAAGG_1		5.307042269	2.527196416	Leukemia	Patient 1	BM
ATTTAGCGATCCAACT_1		3.266332058	0.683806189	Leukemia	Patient 1	BM
CCGTAGGAAGCCAAAC_1		-2.358660313	6.479751595	Leukemia	Patient 1	BM
ACCTATATAACCACCG_1		4.604493288	5.911122807	Leukemia	Patient 1	BM
ATTAAAAGCCCACACA_1		-2.268274399	6.359904774	Leukemia	Patient 1	BM
CCCTATGGCACTACAG_1		2.756812004	7.505063065	Leukemia	Patient 1	BM
ACGCAGACAAGAATAT_1		5.472541002	-1.195326558	Leukemia	Patient 1	BM
AAAGACTTCCCACCTC_1		4.830804971	3.690822133	Leukemia	Patient 1	BM
ATTCAGTAACTAAGTT_1		4.919892935	2.396991738	Leukemia	Patient 1	BM
AATAACACACACAAGC_1		-0.153661224	4.174126633	Leukemia	Patient 1	BM
ATTGAGCGAGCTAAAC_1		4.997471002	2.338025817	Leukemia	Patient 1	BM
ACGTCCAACCCAAGCG_1		3.046869186	0.969825753	Leukemia	Patient 1	BM
AAGTAGAAACCTAATC_1		2.306607751	7.367647656	Leukemia	Patient 1	BM
ACTGATAGAATTAACC_1		-2.134525629	6.196592816	Leukemia	Patient 1	BM
AGAGCCATCCGGCCTG_1		-0.380324038	5.03973771	Leukemia	Patient 1	BM
CATTATCCAAAACCTG_1		2.927147535	2.024430999	Leukemia	Patient 1	BM
CATGCCTAAAACCCTT_1		-2.225174042	6.316601285	Leukemia	Patient 1	BM
AGAGAGGCAACGATAC_1		3.735829262	-0.320567987	Leukemia	Patient 1	BM
ATGGAAGAAGCAACCA_1		2.136798052	7.859949597	Leukemia	Patient 1	BM
ACGTATTCCCCAAAGC_1		1.404069809	5.534748563	Leukemia	Patient 1	BM
AGGTATACACATAGTC_1		-2.301234814	6.406659612	Leukemia	Patient 1	BM
AGCAACGAAAGGACAG_1		2.344076184	8.130913266	Leukemia	Patient 1	BM
CATGATTAACATAAGC_1		4.638269094	2.532303103	Leukemia	Patient 1	BM
AACAAGACACACAATT_1		2.106122164	7.640103825	Leukemia	Patient 1	BM
AGCGAGTGAAAAATGC_1		0.47464372	6.076169499	Leukemia	Patient 1	BM
CACCCCGTCCCAATAA_1		3.881127981	2.849979647	Leukemia	Patient 1	BM
AATGAGGGATTCAGAA_1		-0.772898766	4.975492963	Leukemia	Patient 1	BM
ACGAATGCATCACACA_1		3.04904714	1.564448365	Leukemia	Patient 1	BM
AGAGAGCCAGAAACGT_1		4.724858431	2.835972079	Leukemia	Patient 1	BM
CAATAAACAGTCACAA_1		5.048288969	4.476279267	Leukemia	Patient 1	BM
CAGGCAGAATGAACTT_1		4.480688719	0.821891078	Leukemia	Patient 1	BM
AATGATCCCAGTATTG_1		2.130406884	7.858952054	Leukemia	Patient 1	BM
AACCCCGCACAAACGC_1		-0.896361562	4.9099269	Leukemia	Patient 1	BM
AATAAAGAACTTAGGA_1		0.595169393	6.27377654	Leukemia	Patient 1	BM
AGGCACCAAGGTCCAA_1		4.816136984	5.176450738	Leukemia	Patient 1	BM
ACGAAGAGAATTAGGT_1		3.605148939	-0.031165323	Leukemia	Patient 1	BM
CCACCAAGCAGCAATA_1		4.510215429	2.341641434	Leukemia	Patient 1	BM
ATTAAATGAACAAATT_1		3.725880531	2.694983968	Leukemia	Patient 1	BM
CAGAAGCTATAAACTT_1		4.136453298	3.343057164	Leukemia	Patient 1	BM
ACATAGACACGACCTT_1		2.440993456	8.131745824	Leukemia	Patient 1	BM
CCGTAGATCACTATCC_1		2.415530351	7.722521313	Leukemia	Patient 1	BM
ATACCAACACAACCGG_1		5.255265383	-1.574913493	Leukemia	Patient 1	BM
CCGTCAAACACCAAAT_1		5.44671121	-0.454573809	Leukemia	Patient 1	BM
AAATCCCTATTACCGT_1		-3.575811001	2.583266505	Leukemia	Patient 1	BM
AGTAAATGACTTAACG_1		2.21781495	8.122257718	Leukemia	Patient 1	BM
AGGGACCAAGGGACCG_1		-2.531613919	6.654848584	Leukemia	Patient 1	BM
AGAAACAGAAATACCC_1		3.682598976	7.12365342	Leukemia	Patient 1	BM
CCAGAGGGAGCGCACC_1		4.138782409	0.004255899	Leukemia	Patient 1	BM
ATGAACATACACATAG_1		2.273338107	7.237281808	Leukemia	Patient 1	BM
ACTGAGAACAAGAATG_1		4.765694765	-1.050819925	Leukemia	Patient 1	BM
CACGAATCACGTAAGT_1		-1.007157418	5.023602971	Leukemia	Patient 1	BM
ATACAATAAAGACAAC_1		5.013281969	5.364578255	Leukemia	Patient 1	BM
ATTCATTCCCACCACC_1		-1.134958478	5.141725072	Leukemia	Patient 1	BM
AGATACCTCCTCAAAC_1		4.996398119	4.967660912	Leukemia	Patient 1	BM
AATGCAACATGTAGAG_1		2.213015226	7.738753804	Leukemia	Patient 1	BM
ACATCCTGAAAAAGGT_1		2.017440823	7.529957303	Leukemia	Patient 1	BM
AAAGAAGAACTCACTG_1		2.619485763	7.98836852	Leukemia	Patient 1	BM
CATCAACCCCACCCCC_1		3.526394752	0.509226927	Leukemia	Patient 1	BM
CATCCCCCATGTCCTA_1		2.473933367	8.018805989	Leukemia	Patient 1	BM
AACTCCGGCAGACATG_1		5.34843078	1.335418352	Leukemia	Patient 1	BM
AGTCACCACCCCATGA_1		4.172144798	2.931853303	Leukemia	Patient 1	BM
CATGAATGCAATACCC_1		6.314521936	-2.740767947	Leukemia	Patient 1	BM
ACCAAGGCAAGAAAAA_1		5.064724592	4.26337386	Leukemia	Patient 1	BM
CACCATCGAACTCCCT_1		-2.129684063	6.202560433	Leukemia	Patient 1	BM
CCGACACCACTTAAGG_1		3.210093406	0.767848619	Leukemia	Patient 1	BM
AAGCAGAAATTAAGCG_1		0.468994459	6.081502923	Leukemia	Patient 1	BM
ATTAAATTACGGATAT_1		4.403296617	6.273168572	Leukemia	Patient 1	BM
CATGATCGACATCAAA_1		-0.541818472	4.548307904	Leukemia	Patient 1	BM
CATGAATAAGCGCCAC_1		2.337947634	8.132506856	Leukemia	Patient 1	BM
AGATAATAAACGACAA_1		3.236114887	7.681154736	Leukemia	Patient 1	BM
ACCGAGGACCGTATGA_1		2.69821277	8.056634435	Leukemia	Patient 1	BM
AATACAGGATGCATTC_1		-1.960306021	5.997607716	Leukemia	Patient 1	BM
ACTTCCATACAAAGCC_1		5.405132917	1.487092861	Leukemia	Patient 1	BM
ATCTACTGACCCAGGC_1		4.917953638	-1.045269064	Leukemia	Patient 1	BM
AATAAGTGACATACTG_1		2.619906811	7.897490987	Leukemia	Patient 1	BM
AATCCCCGATCACCGC_1		3.139155534	1.546926984	Leukemia	Patient 1	BM
ATCCAACGATTCAAAA_1		4.635872511	5.487413892	Leukemia	Patient 1	BM
AGGCCCTCAGACCATG_1		4.417728094	5.876563557	Leukemia	Patient 1	BM
ATCTCCAGAGTCCCTA_1		3.911868957	0.264204987	Leukemia	Patient 1	BM
AGAAAATCAACTCCGT_1		-1.832716795	5.851132401	Leukemia	Patient 1	BM
AGGACCTGCCGTAAAC_1		-2.030161473	6.101504811	Leukemia	Patient 1	BM
CAGGAAATCATCCATC_1		3.770426658	-1.395630351	Leukemia	Patient 1	BM
AAATATTCCATCACGG_1		4.698459772	2.261496791	Leukemia	Patient 1	BM
ACGCAGATCCTCAAAC_1		4.487464098	5.373710164	Leukemia	Patient 1	BM
ACAGCCTGCCCGCAAT_1		2.181133536	8.061705121	Leukemia	Patient 1	BM
AGCGAGATCCAACATA_1		2.422216562	8.230615147	Leukemia	Patient 1	BM
CAAGATGAAGACAACT_1		4.108076242	1.596800574	Leukemia	Patient 1	BM
ACGCAGTAATCTAAGT_1		5.293201116	3.687346944	Leukemia	Patient 1	BM
AACCATTAATACAGAT_1		2.306299595	8.095554837	Leukemia	Patient 1	BM
AGATACCTATCGATTC_1		3.455774454	0.583451756	Leukemia	Patient 1	BM
AGAGAAGGAGGAAGCA_1		2.126073865	7.484777936	Leukemia	Patient 1	BM
CCCGCATGCAATCCTT_1		0.958875922	5.761682042	Leukemia	Patient 1	BM
ACTGCCTTATATATTG_1		4.875060705	1.829343566	Leukemia	Patient 1	BM
AAGGCACTATAGATTT_1		4.702664999	3.971817502	Leukemia	Patient 1	BM
ATGTCCGTCCAGAGCT_1		3.196210769	6.787029752	Leukemia	Patient 1	BM
ATCAAAGGCATGAGGT_1		4.78820577	4.829655179	Leukemia	Patient 1	BM
CCACATCACATCATAA_1		-2.641495081	6.764734277	Leukemia	Patient 1	BM
AGTACCCCCCCAAAGC_1		4.492653993	6.374010571	Leukemia	Patient 1	BM
CCAGATGAAGCGATCC_1		3.7321569	2.059304007	Leukemia	Patient 1	BM
AGATACCTAAGTATCT_1		-1.610725614	5.624812135	Leukemia	Patient 1	BM
CATCCCTGCCTGACCT_1		-2.312844607	6.426848897	Leukemia	Patient 1	BM
CCCGCCAACCCCATGA_1		-2.021486851	6.069459447	Leukemia	Patient 1	BM
ATCTAAGAAGAGAAAT_1		5.659414915	-1.935168258	Leukemia	Patient 1	BM
AAGGAGACATGAATTA_1		3.116505531	1.37508274	Leukemia	Patient 1	BM
CCTTAAGAACCGATTA_1		4.515760092	3.036339053	Leukemia	Patient 1	BM
CCTCATATAATGAAGA_1		2.890593199	7.244415768	Leukemia	Patient 1	BM
CCTACAGAAAGTCCTC_1		0.343687312	5.980044373	Leukemia	Patient 1	BM
AGAGAAGCAATAACAG_1		4.334096578	2.741008529	Leukemia	Patient 1	BM
ACTCACCGAGCTCCAT_1		2.699623255	8.00785304	Leukemia	Patient 1	BM
CCTACCCGATACCCAG_1		2.629737047	0.623103508	Leukemia	Patient 1	BM
AAAGATAAAAGCAACT_1		3.890011934	6.877380856	Leukemia	Patient 1	BM
ACCGAAGAAGGACCGG_1		4.879861025	5.081781873	Leukemia	Patient 1	BM
ACTGACGCCACTACCC_1		-2.24873695	6.363985547	Leukemia	Patient 1	BM
CATGCCGTAACTAAGG_1		4.486270097	-1.047808937	Leukemia	Patient 1	BM
CCGGCAGAAGTCCCTG_1		-0.509779366	4.518196114	Leukemia	Patient 1	BM
AAGGCCAAATAGATCT_1		2.396141437	8.169104108	Leukemia	Patient 1	BM
AATCCAAGAATGAAAA_1		2.595080045	0.77363778	Leukemia	Patient 1	BM
ATCCACCAATGGCCCA_1		4.524625448	2.041983374	Leukemia	Patient 1	BM
ATTCAATGCCATAAGC_1		3.600067524	1.619213589	Leukemia	Patient 1	BM
AACAAATAACGCATAA_1		2.34705439	8.070896634	Leukemia	Patient 1	BM
AAGTACCCCCTAAGGT_1		2.239862112	8.1331153	Leukemia	Patient 1	BM
AAGGCATACCTTCCAT_1		-0.593429121	4.60249091	Leukemia	Patient 1	BM
CCAGACTACAGGAGCA_1		2.792340187	8.017020711	Leukemia	Patient 1	BM
ACACCCGTAATAATCG_1		3.105872062	-0.81684526	Leukemia	Patient 1	BM
ACGTCCCTATCACCGC_1		3.882217554	1.219876417	Leukemia	Patient 1	BM
CCTTCAATAACGACGA_1		1.800300745	7.169051656	Leukemia	Patient 1	BM
AACGCATTATAAAAGA_1		3.761338142	2.331454047	Leukemia	Patient 1	BM
ATGTACTGAGAGATTC_1		3.482142118	1.800496587	Leukemia	Patient 1	BM
AGCGCATCAGCCCAAA_1		4.436659483	5.473008164	Leukemia	Patient 1	BM
AATAAGTACCAACAGC_1		0.208668319	6.175621518	Leukemia	Patient 1	BM
CACCACTTATGAATCT_1		4.904154447	2.022880324	Leukemia	Patient 1	BM
AGGTAGGTCCATCAAG_1		-2.710264536	6.823388585	Leukemia	Patient 1	BM
AACACAGTAATGAAGC_1		3.396474508	0.794778236	Leukemia	Patient 1	BM
AATAATAGAGGTAGCT_1		4.648014692	2.428918847	Leukemia	Patient 1	BM
CCACACAGAAATATAA_1		2.940130619	0.248821386	Leukemia	Patient 1	BM
AATGAATGCAGTAGCA_1		4.773030905	5.053154954	Leukemia	Patient 1	BM
CCCTATTAACGTATGA_1		2.506183771	7.891516217	Leukemia	Patient 1	BM
ATCACCGAAAGGAGGG_1		4.657584814	0.985609897	Leukemia	Patient 1	BM
AATCAATAACGGACTA_1		4.292543081	5.762763509	Leukemia	Patient 1	BM
AGTCCATGCCAAAGTT_1		3.234844831	0.582980284	Leukemia	Patient 1	BM
AAGTCCTGATGAAATC_1		1.868080047	6.986549386	Leukemia	Patient 1	BM
AGTCACGTCCTCCAAG_1		4.570569662	5.372783669	Leukemia	Patient 1	BM
AGGAACCAACCCACAC_1		2.898528723	7.921446332	Leukemia	Patient 1	BM
CCTGATCACCAAATCC_1		3.899547962	-0.279195166	Leukemia	Patient 1	BM
AACTCCCTATCCAAGA_1		5.00162187	-1.47964286	Leukemia	Patient 1	BM
AGTGCAAGCACCAGCA_1		3.921395687	1.283901104	Leukemia	Patient 1	BM
ATACAGCGCAAAATCC_1		3.486915497	0.224303612	Leukemia	Patient 1	BM
AACCAAGCCCCTCCAA_1		2.109597114	7.473661908	Leukemia	Patient 1	BM
CCCTACATAGGCACCT_1		4.430550245	6.456353196	Leukemia	Patient 1	BM
CCCGATAAACGTCCCT_1		2.415242819	7.742352017	Leukemia	Patient 1	BM
ATTAAACTAGAAATGC_1		5.198383001	4.504329213	Leukemia	Patient 1	BM
AACCCAAGAAGCATTT_1		4.68407884	-0.802487454	Leukemia	Patient 1	BM
CCACCCCCCAAGCCCC_1		4.462273267	2.538454779	Leukemia	Patient 1	BM
CCTGCAAAATACCAGG_1		4.176198152	-2.290937415	Leukemia	Patient 1	BM
ACAGACAACCAGCATT_1		4.871750978	4.397011765	Leukemia	Patient 1	BM
ACTTCCTGCAAAAAAC_1		4.570397047	2.508961924	Leukemia	Patient 1	BM
ACTCAAGTAAGCCAGG_1		4.573697237	0.24672968	Leukemia	Patient 1	BM
AGTCACGAACTACCTT_1		-3.323722931	4.202279576	Leukemia	Patient 1	BM
AACGCAGAAGTGCCGA_1		3.740243105	0.923623093	Leukemia	Patient 1	BM
CCAGAAGTACATAGCA_1		-0.631481084	4.580563077	Leukemia	Patient 1	BM
AGATCAGGCAGTAAAG_1		5.19515529	1.836411008	Leukemia	Patient 1	BM
CCATAGAAAGGTATTA_1		-2.781112524	6.867204198	Leukemia	Patient 1	BM
AGGTACGTCCTAAGCC_1		4.663189081	3.076762446	Leukemia	Patient 1	BM
CCAGCATGACGGCCCA_1		3.205765632	-2.042172304	Leukemia	Patient 1	BM
AAACAAGAAACACCAC_1		-2.025257202	6.150398263	Leukemia	Patient 1	BM
ACGAAGTGAGGTCATT_1		2.322871116	8.112180241	Leukemia	Patient 1	BM
CCGGACAGACGTATAA_1		4.203766969	1.891577252	Leukemia	Patient 1	BM
AAAGAACGAGCACAAA_1		3.456185964	7.252476224	Leukemia	Patient 1	BM
ACTAACGAAGGAATGA_1		4.336302665	6.344670304	Leukemia	Patient 1	BM
AACTACACAAACCCAG_1		-0.500385197	4.493124017	Leukemia	Patient 1	BM
ATAAAACTCCATATTC_1		0.354346738	6.049043664	Leukemia	Patient 1	BM
ATTCCAGGAAACATTC_1		-2.396956059	6.508629807	Leukemia	Patient 1	BM
AATAATAGATACCAAC_1		4.953966764	3.48204399	Leukemia	Patient 1	BM
AAACAACTACTGCCTA_1		4.337851909	6.13639737	Leukemia	Patient 1	BM
CCTAACGGAATCATTG_1		4.068019537	0.420789608	Leukemia	Patient 1	BM
CCTGCAGGAGATAACC_1		4.024556307	1.820254096	Leukemia	Patient 1	BM
AGCGACATCCCTAACT_1		-2.644475075	6.771232137	Leukemia	Patient 1	BM
AATCCAGCCCACAAGT_1		3.53730884	1.382677563	Leukemia	Patient 1	BM
AACACACTCAGTCCGC_1		-2.007454487	6.056114205	Leukemia	Patient 1	BM
AGGAAGATAGGTACGA_1		3.573996214	0.66757811	Leukemia	Patient 1	BM
ACCGAATTCAGCCAGT_1		3.759399561	1.565010794	Leukemia	Patient 1	BM
ATAGCAAAAATGCCAG_1		4.501488832	3.593615063	Leukemia	Patient 1	BM
AATCACACAAATATAT_1		2.257254151	8.00408698	Leukemia	Patient 1	BM
AGCAAACACATAAAGA_1		2.387766269	-1.113974324	Leukemia	Patient 1	BM
CCGTACTCACTTACCA_1		2.505498317	-3.393930665	Leukemia	Patient 1	BM
ATGAATAACACTATAA_1		4.700059084	5.189244279	Leukemia	Patient 1	BM
CCTCCAGCAGCACATT_1		2.364632276	8.166609296	Leukemia	Patient 1	BM
ACAAAAACACCCATCT_1		-2.047463032	6.112234124	Leukemia	Patient 1	BM
AAATATACATGCAATT_1		0.73733258	5.871718892	Leukemia	Patient 1	BM
ACATACATCACCAGCC_1		3.514640955	-0.570608183	Leukemia	Patient 1	BM
CCCGAAATAGGGATAA_1		5.23691049	2.923067817	Leukemia	Patient 1	BM
ACGAAACAAACTATGA_1		-3.576226803	2.625060328	Leukemia	Patient 1	BM
ATAAATCAATGTATTG_1		2.302516369	8.201771268	Leukemia	Patient 1	BM
CATGAAGCAGCGAAAC_1		2.530502466	7.900957593	Leukemia	Patient 1	BM
ACCTACTTAAGTCAAT_1		0.174251465	6.13267661	Leukemia	Patient 1	BM
AATTCATGCATAAACC_1		4.460791734	4.985425957	Leukemia	Patient 1	BM
CCGTAGCGCCGAAATG_1		2.301408557	8.069642552	Leukemia	Patient 1	BM
AATAATCGCAGCCAGT_1		4.631081251	0.807938107	Leukemia	Patient 1	BM
ACTCACCTAAGGCAAC_1		4.08475366	2.583455333	Leukemia	Patient 1	BM
AGATAGTCACGAAACC_1		2.904545454	1.94127489	Leukemia	Patient 1	BM
AGCCCCGGCAGTCCGT_1		4.463475374	4.892723092	Leukemia	Patient 1	BM
ACTCCAGAAAGCCATG_1		4.701400903	5.25988675	Leukemia	Patient 1	BM
CCAGATGCACTGACCA_1		2.425830988	7.451878079	Leukemia	Patient 1	BM
AAACATTACCTGAGAG_1		4.391668466	6.027683266	Leukemia	Patient 1	BM
ACCACCGACATGAGAC_1		-2.801306816	6.857218751	Leukemia	Patient 1	BM
CAGAACCTCCGAACTT_1		2.228018192	8.069972524	Leukemia	Patient 1	BM
CATTACCCACTGACCG_1		5.100898412	4.627825745	Leukemia	Patient 1	BM
ATCGAGCGAACAATGA_1		3.899037746	0.718174228	Leukemia	Patient 1	BM
ATGCACATACTCATGC_1		-1.814861866	5.828000554	Leukemia	Patient 1	BM
AACAAGTGAAGGCAAG_1		2.463146356	7.983256825	Leukemia	Patient 1	BM
AGTCATTTAAATATGC_1		4.483914522	-1.780553809	Leukemia	Patient 1	BM
AGCCATGTACGCCCTT_1		4.705397276	2.658328303	Leukemia	Patient 1	BM
CCCCCCATCCTGACCC_1		5.109560636	4.874103078	Leukemia	Patient 1	BM
CAGCACTTACGAAAGA_1		2.424744991	8.091966161	Leukemia	Patient 1	BM
AGTTACCTAGCAAATG_1		0.350574406	6.214287766	Leukemia	Patient 1	BM
AAATAGTTACAACACG_1		4.530758051	1.651050814	Leukemia	Patient 1	BM
ACAAAAACCCTGAGGA_1		4.218622116	2.470536479	Leukemia	Patient 1	BM
AACAAGCTATGAATTC_1		-2.670616242	6.871522435	Leukemia	Patient 1	BM
AAATCCGGAAAAACTG_1		2.369560627	8.108572491	Leukemia	Patient 1	BM
ACAGCACCCCTCAATC_1		4.52116218	-3.006753436	Leukemia	Patient 1	BM
AGAGCACGAACAAGAT_1		4.224858669	3.657017716	Leukemia	Patient 1	BM
AACCATGTAACAACGG_1		4.714193014	3.31353999	Leukemia	Patient 1	BM
AGCCATTTATGGCCAC_1		2.706281809	8.126851567	Leukemia	Patient 1	BM
CCATCCCGAAGGAGAC_1		0.536461321	6.124819287	Leukemia	Patient 1	BM
ATGCCCACATAGACCC_1		3.885555891	-0.981224469	Leukemia	Patient 1	BM
AGGGAACAACTGACGA_1		5.06614509	4.938377389	Leukemia	Patient 1	BM
ACTACCCAAGGCACAG_1		4.307496456	2.428926476	Leukemia	Patient 1	BM
AATCCCTTCCTTACCG_1		0.263896262	6.10891343	Leukemia	Patient 1	BM
ATCTCAGTCATCCACA_1		-2.01929197	6.072690972	Leukemia	Patient 1	BM
CAAAAAAGAGTTATTA_1		2.667043833	7.782733449	Leukemia	Patient 1	BM
AACGCAGTCAGTATCA_1		2.434013036	7.347353944	Leukemia	Patient 1	BM
CACGCCCTACGGCACT_1		3.202906278	3.586983689	Leukemia	Patient 1	BM
ACCCAACGATTCAAAG_1		4.597366956	4.558644303	Leukemia	Patient 1	BM
CCATAGACCAGCCAGA_1		1.555296568	5.231182107	Leukemia	Patient 1	BM
ACATCAAGAGACCCGT_1		5.169395117	-0.859876684	Leukemia	Patient 1	BM
AAGTACAACCTTCACA_1		4.697737364	5.41305972	Leukemia	Patient 1	BM
ATAACAGTATTTCAAG_1		3.562323478	2.270194777	Leukemia	Patient 1	BM
CCGCAACGAGCACACC_1		4.212089447	-0.61910387	Leukemia	Patient 1	BM
ATCTACCACCAAAAAA_1		-2.481121393	6.595705994	Leukemia	Patient 1	BM
CATTCAACAAGTCCGT_1		3.961949733	2.984613189	Leukemia	Patient 1	BM
CCCTCAGTATCTCATG_1		5.092548994	4.540256509	Leukemia	Patient 1	BM
AAATACCACATTACTT_1		-0.92706153	5.028755196	Leukemia	Patient 1	BM
AATGCCGGACTGCAAG_1		3.584307579	0.879063138	Leukemia	Patient 1	BM
CCCGCCAGACATAACA_1		-0.506118568	4.485606679	Leukemia	Patient 1	BM
ATTTCCGTCACGAGTA_1		-1.80313048	5.810075291	Leukemia	Patient 1	BM
ACGAAGGTATCCACAG_1		5.741903452	1.748737582	Leukemia	Patient 1	BM
AATCCCGAAGATACCA_1		4.291823295	-0.76283314	Leukemia	Patient 1	BM
ATCTACGAATTACACA_1		-2.668478819	6.761506089	Leukemia	Patient 1	BM
AGAGCCCTCCCACCGA_1		2.091575531	7.919081219	Leukemia	Patient 1	BM
AGACAATTCATCATTC_1		3.743729976	2.427721032	Leukemia	Patient 1	BM
AGGGAAATAACGCATG_1		4.359125761	5.560067662	Leukemia	Patient 1	BM
AAGGCCGGACATATTC_1		3.131212143	0.372052618	Leukemia	Patient 1	BM
CCTAAATTACTGCATC_1		4.467434076	2.495288619	Leukemia	Patient 1	BM
ATCTAGCTACGAACAC_1		3.445121912	1.31482757	Leukemia	Patient 1	BM
AACAAGCAATGTACTT_1		-2.569181772	6.698492059	Leukemia	Patient 1	BM
AACTAACTATGAACAG_1		4.180077938	1.478591212	Leukemia	Patient 1	BM
CATTATGCACAGCCAG_1		3.179834512	-0.43178638	Leukemia	Patient 1	BM
ATAAATCAATTAAAGA_1		-3.568218085	2.546595582	Leukemia	Patient 1	BM
AAAAACCAACCTAATT_1		4.768583444	-2.061789623	Leukemia	Patient 1	BM
AAATAATGCCTCAAAA_1		4.849486498	4.424125203	Leukemia	Patient 1	BM
AGGTAACCCATAAAAA_1		2.515626339	6.66024352	Leukemia	Patient 1	BM
AAGAAATAACTTATTA_1		5.055243162	5.18123866	Leukemia	Patient 1	BM
AATGCATTCCACAACC_1		3.935468582	6.678982743	Leukemia	Patient 1	BM
CCATCCGAACGGCCCG_1		5.326415209	3.567471989	Leukemia	Patient 1	BM
AACAAGCTCCGTACTC_1		4.812516359	-3.474115125	Leukemia	Patient 1	BM
CAGTAAGCAAACACCG_1		-2.213783118	6.305749425	Leukemia	Patient 1	BM
AGTTCCGTAGTTCATG_1		2.802932409	0.792390474	Leukemia	Patient 1	BM
AATACCTACCCTATAT_1		3.775671152	-0.633076868	Leukemia	Patient 1	BM
AGCAAATCACAGATCG_1		0.297295605	6.243625649	Leukemia	Patient 1	BM
AATGCCGGAACGCAGG_1		4.015050319	1.450360187	Leukemia	Patient 1	BM
CCCACAGGAAGGACTT_1		2.390822796	7.958678731	Leukemia	Patient 1	BM
AAGTAGGACCTGACTA_1		4.969213632	4.657657155	Leukemia	Patient 1	BM
AATGACACACAGAAAC_1		-0.465031656	4.465927609	Leukemia	Patient 1	BM
AGAGCCTGAGAGATGT_1		2.881796745	0.763110646	Leukemia	Patient 1	BM
AAACACAAAATACCCG_1		4.245813278	1.904007443	Leukemia	Patient 1	BM
ACCTACCTCCTGCCGC_1		4.876475481	-1.54008495	Leukemia	Patient 1	BM
ACGACCTAAGTTCCCG_1		3.084549097	2.000854262	Leukemia	Patient 1	BM
CCGGATTCCCCGATTA_1		3.45388904	-1.057113997	Leukemia	Patient 1	BM
AGCACCACAGAGATAT_1		2.379119066	8.020915517	Leukemia	Patient 1	BM
ATACAGGGATGTAAGT_1		4.02376881	1.172370204	Leukemia	Patient 1	BM
ATCCCAGCAAGTAGGC_1		4.909307626	-1.40471398	Leukemia	Patient 1	BM
AAGAATATCCCCAAGG_1		2.65604153	8.076222905	Leukemia	Patient 1	BM
CAAGCAATATGCCAGG_1		3.996205477	-0.615102104	Leukemia	Patient 1	BM
CCAGCCGGAACCCAAC_1		4.388447908	1.277598389	Leukemia	Patient 1	BM
ATACATTGACCTACTT_1		4.917569307	4.879837045	Leukemia	Patient 1	BM
ATCCAGACCAGAAGGG_1		-0.553968879	-4.394699327	Leukemia	Patient 1	BM
ACGCAGTGCCTTCATG_1		1.614080337	5.199508199	Leukemia	Patient 1	BM
AGTCAGAGCAGACATA_1		3.856717018	-0.949271492	Leukemia	Patient 1	BM
AGTGATGAATGCATGT_1		4.737755922	-1.028353683	Leukemia	Patient 1	BM
CACCACTGACATCCGT_1		4.562512068	2.995753058	Leukemia	Patient 1	BM
AACTACTTCATACCTA_1		2.240198997	7.932119855	Leukemia	Patient 1	BM
AAGAAGCACCCTCCTT_1		-3.344545218	4.170232781	Leukemia	Patient 1	BM
ACGTAGATAATCATGT_1		3.830628303	1.260901579	Leukemia	Patient 1	BM
CCTGATCAAGATAGTA_1		3.933753637	-1.552328459	Leukemia	Patient 1	BM
CATTACTTCCCTCCTC_1		4.304645208	1.6221881	Leukemia	Patient 1	BM
AGATACCTAGCTCCAC_1		3.631422428	-1.099993936	Leukemia	Patient 1	BM
ACAGACATAGAGACTT_1		3.169819263	0.212344238	Leukemia	Patient 1	BM
ACCGAGCGACCACCTA_1		2.348391203	7.128452309	Leukemia	Patient 1	BM
AAGAACTACCTTACTT_1		4.586990026	3.796015748	Leukemia	Patient 1	BM
AGGTCCCCCCTAAGGA_1		5.342599062	2.183945426	Leukemia	Patient 1	BM
CAACAGCTCCGCCCGT_1		-1.011921974	5.049669751	Leukemia	Patient 1	BM
AGTCACCACCTAAAGC_1		4.230947641	2.199113377	Leukemia	Patient 1	BM
CCACATTGACTTCATG_1		-7.528964373	1.547742614	Leukemia	Patient 1	BM
CACTCCAGAACCCCTG_1		0.434253727	6.118225106	Leukemia	Patient 1	BM
CAGGCCCTCACTACGT_1		2.187623051	7.992385396	Leukemia	Patient 1	BM
ATCAAGCCCACAAGAC_1		4.48225942	2.764342793	Leukemia	Patient 1	BM
CCTAAGATACACACCG_1		0.144944367	6.312227258	Leukemia	Patient 1	BM
AGATCAAACCACAGAC_1		-0.469701859	4.476382741	Leukemia	Patient 1	BM
AAAAATCCAGCTAAGA_1		2.963187603	0.801185378	Leukemia	Patient 1	BM
ACCAAGAAAGCGAGTC_1		4.699245123	-1.732146374	Leukemia	Patient 1	BM
AGACCATACAAACAAC_1		3.73906341	0.823415884	Leukemia	Patient 1	BM
CAGCCCGTACTGAGGT_1		3.396753458	6.786503323	Leukemia	Patient 1	BM
ATGAATCAATTGAAAC_1		3.278015045	-0.297740704	Leukemia	Patient 1	BM
ACACCAACCATAACAT_1		4.573060659	2.338621386	Leukemia	Patient 1	BM
CAACAGTCATGGCCAC_1		4.53780475	6.170887002	Leukemia	Patient 1	BM
ATCACCGAAGTTCCAG_1		-1.133011791	5.260687836	Leukemia	Patient 1	BM
AAGTATTCAGTTAATT_1		4.001595882	-0.362969092	Leukemia	Patient 1	BM
CCAGACGTCCTAAGAG_1		4.351233152	6.439482697	Leukemia	Patient 1	BM
CCCTATTGACCCACCA_1		4.394734529	2.823477753	Leukemia	Patient 1	BM
AAAACAGAACGCAGTT_1		4.465039877	2.862272271	Leukemia	Patient 1	BM
CAGAAACACAGCCCCC_1		5.322060255	1.663464078	Leukemia	Patient 1	BM
CAAACCTCAGTGAAGG_1		3.290743974	1.102335223	Leukemia	Patient 1	BM
CAAAACGGAAGCAGAC_1		2.260278729	8.232457646	Leukemia	Patient 1	BM
ATATAAACAAGGCCAA_1		3.036593584	7.832785138	Leukemia	Patient 1	BM
ACGGACCTCACTAGAA_1		3.022649196	8.138351926	Leukemia	Patient 1	BM
CCCGAGATACGCAAGC_1		3.639509825	7.077518472	Leukemia	Patient 1	BM
CAATAGCCACCCAGGG_1		-2.711942526	6.829545983	Leukemia	Patient 1	BM
ATGCCCCTAGCTCCCG_1		3.42804828	0.905120858	Leukemia	Patient 1	BM
CCAGACGCATGGACCG_1		-2.341852757	6.444848546	Leukemia	Patient 1	BM
CCGGAACTATTGATAA_1		-2.114748808	6.195778855	Leukemia	Patient 1	BM
AAGAAACACCTCATGG_1		6.515421537	-2.626839153	Leukemia	Patient 1	BM
CCTGACGAACTCATCT_1		3.889782337	-0.905777059	Leukemia	Patient 1	BM
ACAACACAATGTCCTA_1		4.608357576	4.428014287	Leukemia	Patient 1	BM
ATGGACCAAACAACCC_1		3.085523275	7.915022382	Leukemia	Patient 1	BM
AATGATGTATAAAGTG_1		4.814881471	-1.200124196	Leukemia	Patient 1	BM
AGTGAGCCCAAAAGGC_1		3.030629543	1.384258755	Leukemia	Patient 1	BM
ATCTCCTAAAACCCGT_1		2.569500116	7.545587071	Leukemia	Patient 1	BM
AATTCCATCCGTCACT_1		4.149186519	2.481984147	Leukemia	Patient 1	BM
AATTCAACCCTTCAAT_1		4.975104955	4.099817284	Leukemia	Patient 1	BM
CCTGCATGACGCATCC_1		2.544924644	8.171428212	Leukemia	Patient 1	BM
ATTCACCCAGTAAAGC_1		2.438626198	8.096987256	Leukemia	Patient 1	BM
AACCAGTCAGGACCAG_1		4.201812652	2.992866763	Leukemia	Patient 1	BM
AATAACTCAATTCCTC_1		2.594687847	6.405896195	Leukemia	Patient 1	BM
AGCGAATGACCGAAAG_1		0.054188637	6.372296342	Leukemia	Patient 1	BM
CCAGCCACAACTAACC_1		4.590400366	6.220126637	Leukemia	Patient 1	BM
CATGACCAAACCCACC_1		3.735135702	-1.379196695	Leukemia	Patient 1	BM
CCAAACCTCCCTAGGT_1		4.364795355	5.957220563	Leukemia	Patient 1	BM
CACCAGGCATAACCGA_1		-2.395706269	6.511443147	Leukemia	Patient 1	BM
CACACAACCAGCAATT_1		4.964831022	5.21522952	Leukemia	Patient 1	BM
ACTTACGAACAGAATC_1		-3.651609274	3.449491271	Leukemia	Patient 1	BM
AAGTATTACAGTACAC_1		4.415970472	5.384944924	Leukemia	Patient 1	BM
ATTCATCGCCGACAGT_1		5.272761492	3.302707204	Leukemia	Patient 1	BM
CCCGACGCCAGTCAGA_1		3.748736767	4.936584958	Leukemia	Patient 1	BM
AAGCCATAACGTAATG_1		3.739478019	-2.090978972	Leukemia	Patient 1	BM
AACACCAGAGCCAGCG_1		2.381256965	6.864696034	Leukemia	Patient 1	BM
AATTCCACATAGCCCG_1		2.853345064	0.275586673	Leukemia	Patient 1	BM
AGTCCCACAGCCCCTT_1		4.587900785	1.93013812	Leukemia	Patient 1	BM
CCGTAGCGACAGAGTA_1		4.476811079	-1.31148254	Leukemia	Patient 1	BM
[truncated: 70,135 more rows]
