# Supplementary material for: Multiomic single cell sequencing identifies stemlike nature of mixed phenotype acute leukemia
Source: Nat Commun. 2024 Sep 18;15:8191. doi: 10.1038/s41467-024-52317-2 (PMC11411136; doi:10.1038/s41467-024-52317-2)
Supplement: Supplementary file 17 — Source Data [file 41467_2024_52317_MOESM17_ESM.zip › Source Data compressed/Panel 4E.csv]

Panel 4E
UMAP from Panel F. Cells are color-coded based on presence of genetic mutation, with further color-coding based on biological function.
	UMAP_1	UMAP_2	NRAS	KRAS	PTPN11	FLT3	JAK2	TP53	DNMT3A	IDH1	IDH2	ASXL1	RUNX1	GATA2	U2AF1	SF3B1
AACAACTCACGCATGC-1	4.636404	3.2794483	0	0	0	0	0	0	0	0	0	0	0	0	0	0
AACAACTCATCAGCCA-1	2.484822	4.599823	0	0	0	0	0	0	0	0	0	0	0	0	0	0
AACAACTCGTCTGTCC-1	-0.24212895	0.20622891	0	0	0	0	0	0	0	0	0	0	0	0	0	0
AACAACTCTCAGGACA-1	3.5405514	2.8117445	0	0	0	0	0	0	0	0	0	0	0	0	0	0
AACCAGCTACGCATGC-1	4.083407	-0.635735	0	0	0	0	0	0	0	0	0	0	0	0	0	0
AACCAGCTATGTTGAA-1	2.578203	1.384286	0	0	0	0	0	0	0	0	0	0	0	0	0	0
AACCGATGAAGCTCGA-1	4.5090637	2.967711	0	0	0	0	0	0	0	0	0	0	0	0	0	0
AACCGATGATCCGGTA-1	4.0862465	0.18628703	0	0	0	0	0	0	0	0	0	0	0	0	0	0
AACGCCAACCATATCC-1	3.6068733	0.9636038	0	0	0	0	0	0	0	0	0	0	0	0	0	0
AACGCCAACGATCGGA-1	4.1237216	1.9724898	0	0	0	0	0	0	0	0	0	0	0	0	0	0
AACGCCAAGGCGATGC-1	3.9421654	2.511648	0	0	0	0	0	0	0	0	0	0	0	0	0	0
AACGCTCGCTACTCTC-1	3.644913	5.323678	0	0	0	0	0	0	0	0	0	0	0	0	0	0
AACGCTCGGGACGTGC-1	4.4560404	2.589906	0	0	0	0	0	0	0	0	0	0	0	0	0	0
AACGTACCCCATATCC-1	4.6178646	2.493118	0	0	0	0	0	0	0	0	0	0	0	0	0	0
AACGTACCCCGAGTGT-1	3.7467725	2.7143865	0	0	0	0	0	0	0	0	0	0	0	0	0	0
AACGTGATATGCTACA-1	1.4019092	4.6010303	0	0	0	0	0	0	0	0	0	0	0	0	0	0
AACGTGATTATCACTA-1	1.5799348	-0.027971271	0	0	0	0	0	0	0	0	0	0	0	0	0	0
AACTCACTACTATAGT-1	5.77281	2.7813478	0	0	0	0	0	0	0	0	0	0	0	0	0	0
AACTCACTCGATCGGA-1	2.730622	0.76326334	0	0	0	0	0	0	0	0	0	0	0	0	0	0
AACTCACTTAAGATCA-1	3.5351286	-0.20998105	0	0	0	0	0	0	0	0	0	0	0	0	0	0
AACTCGTACTTAAGTA-1	2.2000992	0.040573355	0	0	0	0	0	0	0	0	0	0	0	0	0	0
AACTCGTATTAACGTT-1	3.5088098	4.6383333	0	0	0	0	0	0	0	0	0	0	0	0	0	0
AACTGCTTTTAGACAA-1	2.4219062	1.8260494	0	0	0	0	0	0	0	0	0	0	0	0	0	0
AACTGGAGCCATATCC-1	3.523624	0.39610434	0	0	0	0	0	0	0	0	0	0	0	0	0	0
AACTGTGACCATTGTC-1	3.6045873	0.19578673	0	0	0	0	0	0	0	0	0	0	0	0	0	0
AAGACCTTAGTGCAGG-1	3.9129193	0.68640465	0	0	0	0	0	0	0	0	0	0	0	0	0	0
AAGCGTGGTAGCATTC-1	1.40394	-0.077171005	0	0	0	0	0	0	0	0	0	0	0	0	0	0
AAGCTCGAAACTCGTA-1	2.4837053	1.6703274	0	0	0	0	0	0	0	0	0	0	0	0	0	0
AAGGAGGCCCGACCTG-1	1.9732975	4.8133245	0	0	0	0	0	0	0	0	0	0	0	0	0	0
AAGGTAGGCCATTGTC-1	4.3628654	-0.21271475	0	0	0	0	0	0	0	0	0	0	0	0	0	0
AAGGTGCACTTAGCTT-1	3.136496	5.577029	0	0	0	0	0	0	0	0	0	0	0	0	0	0
AAGGTGCAGACCGCTA-1	3.9644086	3.0179257	0	0	0	0	0	0	0	0	0	0	0	0	0	0
AAGGTGCAGAGCCGTT-1	3.8099482	4.4560857	0	0	0	0	0	0	0	0	0	0	0	0	0	0
AAGGTGCATAGGCGGT-1	8.459962	2.3450754	0	0	0	0	0	0	0	0	0	0	0	0	0	0
AAGTAATTACTGGTGG-1	3.8909166	2.681739	0	0	0	0	0	0	0	0	0	0	0	0	0	0
AAGTAATTCAAGTGCG-1	2.6684375	0.44955915	0	0	0	0	0	0	0	0	0	0	0	0	0	0
AAGTAATTCGCCTCGC-1	3.9090867	-0.58746266	0	0	0	0	0	0	0	0	0	0	0	0	0	0
AAGTACAAACCTAACA-1	7.3650694	-0.65172064	0	0	0	0	0	0	0	0	0	0	0	0	0	0
AAGTACAAAGCGGAAC-1	3.897374	5.3082623	0	0	0	0	0	0	0	0	0	0	0	0	0	0
AAGTACAATGAGGCTT-1	2.6460087	3.2377605	0	0	0	0	0	0	0	0	0	0	0	0	0	0
AAGTCTATAGATTAGC-1	-0.48922035	0.2730676	0	0	0	0	0	0	0	0	0	0	0	0	0	0
AAGTCTATCATTGCGT-1	3.2536042	1.4788486	0	0	0	0	0	0	0	0	0	0	0	0	0	0
AAGTCTATCGAGAGCA-1	1.8639125	-0.15520026	0	0	0	0	0	0	0	0	0	0	0	0	0	0
AAGTCTATGATGGAGC-1	4.617018	2.3596523	0	0	0	0	0	0	0	0	0	0	0	0	0	0
AAGTCTATTGCTATGA-1	3.9773395	3.9382672	0	0	0	0	0	0	0	0	0	0	0	0	0	0
AAGTGAACACCGTCGG-1	3.8179882	2.7066154	0	0	0	0	0	0	0	0	0	0	0	0	0	0
AAGTGAACGAAGTATA-1	2.5318944	4.4350233	0	0	0	0	0	0	0	0	0	0	0	0	0	0
AAGTGAACGAATTAAC-1	4.016386	2.264934	0	0	0	0	0	0	0	0	0	0	0	0	0	0
AAGTGAACTCCGCAGC-1	3.9356685	0.05146844	0	0	0	0	0	0	0	0	0	0	0	0	0	0
AAGTTCTCACATATGA-1	-0.06441769	0.006373188	0	0	0	0	0	0	0	0	0	0	0	0	0	0
AAGTTCTCACGGACGA-1	3.4147964	0.6729717	0	0	0	0	0	0	0	0	0	0	0	0	0	0
AAGTTCTCCATGGCTG-1	3.5858805	5.1623077	0	0	0	0	0	0	0	0	0	0	0	0	0	0
AAGTTCTCGAAGGCGA-1	4.004378	4.748238	0	0	0	0	0	0	0	0	0	0	0	0	0	0
AATACTTCACATGCCG-1	-0.47026598	0.32898396	0	0	0	0	0	0	0	0	0	0	0	0	0	0
AATACTTCGGTGTGCG-1	3.701634	1.368761	0	0	0	0	0	0	0	0	0	0	0	0	0	0
AATACTTCTTAGGTTA-1	2.5831933	0.01727676	0	0	0	0	0	0	0	0	0	0	0	0	0	0
AATAGTGTACCTCAGG-1	4.9060836	1.0150298	0	0	0	0	0	0	0	0	0	0	0	0	0	0
AATAGTGTACGGTTAC-1	4.424516	0.841927	0	0	0	0	0	0	0	0	0	0	0	0	0	0
AATAGTGTATTATCGA-1	1.2048817	4.9377933	0	0	0	0	0	0	0	0	0	0	0	0	0	0
AATAGTGTGGACGATT-1	0.006776047	8.793339	0	0	0	0	0	0	0	0	0	0	0	0	0	0
AATAGTGTTCGCTTCC-1	4.1377673	3.3179848	0	0	0	0	0	0	0	0	0	0	0	0	0	0
AATCCATTGTGACTTG-1	4.1093235	4.1782503	0	0	0	0	0	0	0	0	0	0	0	0	0	0
AATCCATTTAATCAGA-1	3.4842713	0.043943856	0	0	0	0	0	0	0	0	0	0	0	0	0	0
AATCGCAAAAGTAATT-1	3.2293406	3.59428	0	0	0	0	0	0	0	0	0	0	0	0	0	0
AATCTGCGTGCGTAGA-1	1.9837657	4.7896104	0	0	0	0	0	0	0	0	0	0	0	0	0	0
AATCTTATGTGAGAAC-1	3.4259164	5.105622	0	0	0	0	0	0	0	0	0	0	0	0	0	0
AATCTTATTGACTTCA-1	3.190336	1.1754752	0	0	0	0	0	0	0	0	0	0	0	0	0	0
AATGCCGTCTCCTTAC-1	3.3652325	3.1026826	0	0	0	0	0	0	0	0	0	0	0	0	0	0
AATGGACGGCCAATAA-1	3.564789	1.6777576	0	0	0	0	0	0	0	0	0	0	0	0	0	0
AATGGACGTTAATCGT-1	3.7086873	4.6575747	0	0	0	0	0	0	0	0	0	0	0	0	0	0
AATGTTGCTATAGCAG-1	3.0766594	4.3533344	0	0	0	0	0	0	0	0	0	0	0	0	0	0
AATTAAGGCCTGACGC-1	0.09239596	8.817908	0	0	0	0	0	0	0	0	0	0	0	0	0	0
AATTATCTCCGCGTAC-1	2.8598166	3.9657393	0	0	0	0	0	0	0	0	0	0	0	0	0	0
AATTGTTGTTGAAGGC-1	4.1532474	0.1319777	0	0	0	0	0	0	0	0	0	0	0	0	0	0
ACACCAGATTGCATCA-1	3.1249847	0.5503963	0	0	0	0	0	0	0	0	0	0	0	0	0	0
ACACCAGATTGGCCGA-1	4.661899	2.6342463	0	0	0	0	0	0	0	0	0	0	0	0	0	0
ACACTTGTCCGAATTA-1	3.5697296	0.44212222	0	0	0	0	0	0	0	0	0	0	0	0	0	0
ACACTTGTTCAGTTAG-1	3.1854246	2.965141	0	0	0	0	0	0	0	0	0	0	0	0	0	0
ACACTTGTTCCTGATT-1	1.5618676	4.8706393	0	0	0	0	0	0	0	0	0	0	0	0	0	0
ACAGATCGATACACGC-1	2.9883263	1.3569661	0	0	0	0	0	0	0	0	0	0	0	0	0	0
ACAGATCGGTCCGTTG-1	3.4538317	5.4595	0	0	0	0	0	0	0	0	0	0	0	0	0	0
ACAGATCGTCTGACAG-1	4.070355	4.946307	0	0	0	0	0	0	0	0	0	0	0	0	0	0
ACAGCCATGTGTCAGC-1	4.2993817	2.5994809	0	0	0	0	0	0	0	0	0	0	0	0	0	0
ACAGCGGCACATATGA-1	2.339262	0.92441857	0	0	0	0	0	0	0	0	0	0	0	0	0	0
ACAGCGGCACCAATGT-1	3.603011	-0.16487901	0	0	0	0	0	0	0	0	0	0	0	0	0	0
ACAGCGGCCGAGCCAA-1	4.27768	2.3632565	0	0	0	0	0	0	0	0	0	0	0	0	0	0
ACAGCGGCCGGAGGCT-1	3.8382592	5.206514	0	0	0	0	0	0	0	0	0	0	0	0	0	0
ACAGCGGCCTTGTGGC-1	3.914153	4.472545	0	0	0	0	0	0	0	0	0	0	0	0	0	0
ACAGGAGTGTAATGGC-1	1.5828874	3.2894819	0	0	0	0	0	0	0	0	0	0	0	0	0	0
ACAGGCTAAGGACGTC-1	0.35642698	0.17959918	0	0	0	0	0	0	0	0	0	0	0	0	0	0
ACAGGCTACCAATCGC-1	5.022543	0.7382856	0	0	0	0	0	0	0	0	0	0	0	0	0	0
ACAGGCTAGAGCCGTT-1	2.9012685	5.368258	0	0	0	0	0	0	0	0	0	0	0	0	0	0
ACAGGCTATTGTCTCC-1	4.027556	2.0085444	0	0	0	0	0	0	0	0	0	0	0	0	0	0
ACATATGAGAAGGTTG-1	2.0078409	0.15720795	0	0	0	0	0	0	0	0	0	0	0	0	0	0
ACATCATTGGACGTGC-1	3.676239	0.048864383	0	0	0	0	0	0	0	0	0	0	0	0	0	0
ACATCATTGTGGTAGA-1	3.6936948	1.6900135	0	0	0	0	0	0	0	0	0	0	0	0	0	0
ACATCTACCTTGAATG-1	3.8925781	3.7880797	0	0	0	0	0	0	0	0	0	0	0	0	0	0
ACATGCCGTGGCGTAA-1	2.016412	1.5569715	0	0	0	0	0	0	0	0	0	0	0	0	0	0
ACCAATGTCAAGATTC-1	2.8489602	2.565849	0	0	0	0	0	0	0	0	0	0	0	0	0	0
ACCACGGAACATATGA-1	3.2319076	-1.1068155	0	0	0	0	0	0	0	0	0	0	0	0	0	0
ACCACGGACATCCTTG-1	2.019945	0.80201745	0	0	0	0	0	0	0	0	0	0	0	0	0	0
ACCACGGACGCGGACA-1	4.161622	4.096444	0	0	0	0	0	0	0	0	0	0	0	0	0	0
ACCACGGAGAGGATAC-1	4.11433	4.7163115	0	0	0	0	0	0	0	0	0	0	0	0	0	0
ACCACGGATAACAGTT-1	2.8125463	1.0441104	0	0	0	0	0	0	0	0	0	0	0	0	0	0
ACCACGGATACCTTGA-1	2.7245727	2.0550208	0	0	0	0	0	0	0	0	0	0	0	0	0	0
ACCAGAATTCTTCTTG-1	0.019626766	0.28520098	0	0	0	0	0	0	0	0	0	0	0	0	0	0
ACCGCATACCGCTCCA-1	3.0205493	5.398062	0	0	0	0	0	0	0	0	0	0	0	0	0	0
ACCGCATAGCCACGCG-1	2.0389884	1.3631873	0	0	0	0	0	0	0	0	0	0	0	0	0	0
ACCGCATATGGCGTAA-1	4.58806	0.50096387	0	0	0	0	0	0	0	0	0	0	0	0	0	0
ACCGGCCTACGAGGTA-1	3.354626	-0.2603261	0	0	0	0	0	0	0	0	0	0	0	0	0	0
ACCGTCGGCCTATTAA-1	3.0706344	4.3559346	0	0	0	0	0	0	0	0	0	0	0	0	0	0
ACCGTCGGGACTCCTC-1	4.5634766	-0.55938965	0	0	0	0	0	0	0	0	0	0	0	0	0	0
ACCGTCGGGCACGCTG-1	3.271212	1.104134	0	0	0	0	0	0	0	0	0	0	0	0	0	0
ACCGTCGGTCAGGACA-1	4.6536984	2.3768325	0	0	0	0	0	0	0	0	0	0	0	0	0	0
ACCGTTCAGAGCACGC-1	4.3025374	1.030641	0	0	0	0	0	0	0	0	0	0	0	0	0	0
ACCGTTCATGATCTGT-1	-0.19147293	0.8263287	0	0	0	0	0	0	0	0	0	0	0	0	0	0
ACCTAACAACGGTTAC-1	3.3836782	0.058213267	0	0	0	0	0	0	0	0	0	0	0	0	0	0
ACCTAACAAGTGTCAA-1	3.063263	4.6040874	0	0	0	0	0	0	0	0	0	0	0	0	0	0
ACCTAACAATTCCTGC-1	-0.6442602	0.43960688	0	0	0	0	0	0	0	0	0	0	0	0	0	0
ACCTAACACACTCGGT-1	4.6976547	-0.10374401	0	0	0	0	0	0	0	0	0	0	0	0	0	0
ACCTAACATGGCCAGA-1	2.7275887	4.579877	0	0	0	0	0	0	0	0	0	0	0	0	0	0
ACCTAACATGGCGTAA-1	2.9854715	4.82638	0	0	0	0	0	0	0	0	0	0	0	0	0	0
ACCTACGCCCATTGTC-1	3.1647518	0.5064334	0	0	0	0	0	0	0	0	0	0	0	0	0	0
ACCTACGCGAGTCGAC-1	3.696999	1.4370174	0	0	0	0	0	0	0	0	0	0	0	0	0	0
ACCTACGCGTCAACTT-1	3.9322178	2.765449	0	0	0	0	0	0	0	0	0	0	0	0	0	0
ACCTATTGGCACAGGC-1	3.8235202	-0.056817245	0	0	0	0	0	0	0	0	0	0	0	0	0	0
ACCTATTGGGTAATTG-1	4.6000175	1.1649772	0	0	0	0	0	0	0	0	0	0	0	0	0	0
ACCTATTGTTGAAGGC-1	3.3931105	0.1656544	0	0	0	0	0	0	0	0	0	0	0	0	0	0
ACCTCAGGCATATGGA-1	3.4436083	1.8192775	0	0	0	0	0	0	0	0	0	0	0	0	0	0
ACCTCAGGGAAGCCAG-1	4.0080585	4.7193227	0	0	0	0	0	0	0	0	0	0	0	0	0	0
ACCTCAGGTATAGCAG-1	4.3064275	-0.50815725	0	0	0	0	0	0	0	0	0	0	0	0	0	0
ACCTGCAACTGCCAAC-1	5.1391106	0.35666153	0	0	0	0	0	0	0	0	0	0	0	0	0	0
ACCTGCAAGTATGGCA-1	2.2288783	-0.2560089	0	0	0	0	0	0	0	0	0	0	0	0	0	0
ACCTGCAAGTTAGATG-1	3.4073634	0.07766155	0	0	0	0	0	0	0	0	0	0	0	0	0	0
ACGAACCTACCACCAG-1	4.273992	0.7606697	0	0	0	0	0	0	0	0	0	0	0	0	0	0
ACGAACCTCATTCATA-1	3.7365546	-0.24246877	0	0	0	0	0	0	0	0	0	0	0	0	0	0
ACGAACCTCGCCAGGT-1	4.6418405	0.17175126	0	0	0	0	0	0	0	0	0	0	0	0	0	0
ACGAACCTGCCGCTTG-1	4.70274	2.1285117	0	0	0	0	0	0	0	0	0	0	0	0	0	0
ACGAACCTGCTCCGCC-1	3.763149	2.375894	0	0	0	0	0	0	0	0	0	0	0	0	0	0
ACGAGAGGATGCTTAG-1	4.166909	4.279464	0	0	0	0	0	0	0	0	0	0	0	0	0	0
ACGAGAGGCTCAGTCG-1	2.0415337	2.9829571	0	0	0	0	0	0	0	0	0	0	0	0	0	0
ACGAGGTACGGAACTC-1	0.6758766	0.67967224	0	0	0	0	0	0	0	0	0	0	0	0	0	0
ACGAGGTAGACACTGG-1	2.7779624	5.592127	0	0	0	0	0	0	0	0	0	0	0	0	0	0
ACGAGGTAGTAGCCTA-1	3.7682207	3.4695404	0	0	0	0	0	0	0	0	0	0	0	0	0	0
ACGATGATAGATGACA-1	2.4296067	2.0846622	0	0	0	0	0	0	0	0	0	0	0	0	0	0
ACGATGATCACAAGAC-1	3.902418	4.727737	0	0	0	0	0	0	0	0	0	0	0	0	0	0
ACGATGATCCTACTGG-1	3.3825228	0.4045116	0	0	0	0	0	0	0	0	0	0	0	0	0	0
ACGCATGCACCTGCAA-1	3.9222915	5.1444473	0	0	0	0	0	0	0	0	0	0	0	0	0	0
ACGCATGCACGTTACC-1	3.0285978	1.1213543	0	0	0	0	0	0	0	0	0	0	0	0	0	0
ACGCATGCGATTATTA-1	3.898043	3.9061072	0	0	0	0	0	0	0	0	0	0	0	0	0	0
ACGCATGCGTTGATAG-1	3.206967	4.626069	0	0	0	0	0	0	0	0	0	0	0	0	0	0
ACGCATGCTTGTGAGA-1	3.899667	4.1107936	0	0	0	0	0	0	0	0	0	0	0	0	0	0
ACGCCGCTCTGCCAAC-1	3.6244988	0.7899843	0	0	0	0	0	0	0	0	0	0	0	0	0	0
ACGCCGCTGTTCGACA-1	2.1210568	0.16010351	0	0	0	0	0	0	0	0	0	0	0	0	0	0
ACGCTCTGACCACGGA-1	4.041734	4.378301	0	0	0	0	0	0	0	0	0	0	0	0	0	0
ACGCTCTGCCGACGAA-1	0.28767505	3.5871902	0	0	0	0	0	0	0	0	0	0	0	0	0	0
ACGCTCTGTGCCGATC-1	3.7470171	2.409807	0	0	0	0	0	0	0	0	0	0	0	0	0	0
ACGCTCTGTGGAAGTA-1	-0.002819608	8.906008	0	0	0	0	0	0	0	0	0	0	0	0	0	0
ACGGACGAATAGTAAC-1	4.2885838	-0.80605996	0	0	0	0	0	0	0	0	0	0	0	0	0	0
ACGGACGAATCCGGTA-1	0.05170574	8.693061	0	0	0	0	0	0	0	0	0	0	0	0	0	0
ACGGACGACCTACACA-1	2.5028825	3.587383	0	0	0	0	0	0	0	0	0	0	0	0	0	0
ACGGACGACTCTTCTA-1	3.9945455	3.2900589	0	0	0	0	0	0	0	0	0	0	0	0	0	0
ACGGACGAGTACATCC-1	2.9054773	4.0595665	0	0	0	0	0	0	0	0	0	0	0	0	0	0
ACGGACGAGTCCGTTG-1	4.757629	1.1131098	0	0	0	0	0	0	0	0	0	0	0	0	0	0
ACGGCTGTAACTGCTT-1	1.9920833	0.12068092	0	0	0	0	0	0	0	0	0	0	0	0	0	0
ACGGCTGTTTCACGAG-1	3.1334348	4.3094788	0	0	0	0	0	0	0	0	0	0	0	0	0	0
ACGGTTACAAGTACAA-1	3.9872997	-0.81507576	0	0	0	0	0	0	0	0	0	0	0	0	0	0
ACGGTTACGACCTAGG-1	3.9826424	0.60245097	0	0	0	0	0	0	0	0	0	0	0	0	0	0
ACGGTTACGGCCACTG-1	3.9734979	4.3334055	0	0	0	0	0	0	0	0	0	0	0	0	0	0
ACGGTTACGGCGTCTT-1	3.677999	0.43849787	0	0	0	0	0	0	0	0	0	0	0	0	0	0
ACGTAGTCCTTGAATG-1	1.739472	4.797	0	0	0	0	0	0	0	0	0	0	0	0	0	0
ACGTAGTCGGTTGATC-1	3.5016649	2.1040032	0	0	0	0	0	0	0	0	0	0	0	0	0	0
ACGTCCTACAGGCAAT-1	2.4399688	2.537085	0	0	0	0	0	0	0	0	0	0	0	0	0	0
ACGTCCTAGTGTCGTA-1	8.456477	2.8148425	0	0	0	0	0	0	0	0	0	0	0	0	0	0
ACGTTACCAACGTACC-1	2.976908	2.8579335	0	0	0	0	0	0	0	0	0	0	0	0	0	0
ACGTTACCAGGTTATA-1	3.2042146	3.2882638	0	0	0	0	0	0	0	0	0	0	0	0	0	0
ACGTTACCCATTACTC-1	3.7237878	2.1593757	0	0	0	0	0	0	0	0	0	0	0	0	0	0
ACGTTACCCTTGAATG-1	3.510915	3.6939325	0	0	0	0	0	0	0	0	0	0	0	0	0	0
ACGTTACCTATGAAGA-1	3.4173887	0.025923844	0	0	0	0	0	0	0	0	0	0	0	0	0	0
ACTACATGACAGGCTA-1	2.5368273	0.592364	0	0	0	0	0	0	0	0	0	0	0	0	0	0
ACTACATGTAAGATCA-1	2.6317093	0.903155	0	0	0	0	0	0	0	0	0	0	0	0	0	0
ACTATAGTCTCCTTAC-1	1.7594111	0.03608873	0	0	0	0	0	0	0	0	0	0	0	0	0	0
ACTCAGTTGAACAATC-1	2.8473842	1.3920093	0	0	0	0	0	0	0	0	0	0	0	0	0	0
ACTCAGTTGAATCTCA-1	2.5961351	1.8148247	0	0	0	0	0	0	0	0	0	0	0	0	0	0
ACTCCTAAAGCCAAGA-1	3.1376479	4.743832	0	0	0	0	0	0	0	0	0	0	0	0	0	0
ACTCCTAATTCTAACC-1	4.205853	-0.45696107	0	0	0	0	0	0	0	0	0	0	0	0	0	0
ACTCGACCAATCTGCG-1	4.159672	4.695018	0	0	0	0	0	0	0	0	0	0	0	0	0	0
ACTCGACCAGCCGCAG-1	3.6535745	-1.8717109	0	0	0	0	0	0	0	0	0	0	0	0	0	0
ACTCGACCTAGAGCGA-1	3.8108387	2.780657	0	0	0	0	0	0	0	0	0	0	0	0	0	0
ACTCTCCTCTGTCCTC-1	3.99714	0.32952112	0	0	0	0	0	0	0	0	0	0	0	0	0	0
ACTCTCCTGCCTTGGT-1	4.164751	3.6468198	0	0	0	0	0	0	0	0	0	0	0	0	0	0
ACTCTCCTTCCAAGTT-1	4.0910783	-0.38710874	0	0	0	0	0	0	0	0	0	0	0	0	0	0
ACTCTCCTTTCTACGT-1	2.827014	4.5770936	0	0	0	0	0	0	0	0	0	0	0	0	0	0
ACTCTGACCTATAATC-1	4.6343646	2.6296642	0	0	0	0	0	0	0	0	0	0	0	0	0	0
ACTGAACTCAGTATGG-1	2.4376929	4.8640504	0	0	0	0	0	0	0	0	0	0	0	0	0	0
ACTGAACTGCCAATAA-1	2.6315858	3.9691908	0	0	0	0	0	0	0	0	0	0	0	0	0	0
ACTGAACTTTACATAG-1	4.382514	-0.31671178	0	0	0	0	0	0	0	0	0	0	0	0	0	0
ACTGCAACATCGCGTC-1	3.2189476	4.278074	0	0	0	0	0	0	0	0	0	0	0	0	0	0
ACTGCAACATGACCGG-1	1.9828658	2.229379	0	0	0	0	0	0	0	0	0	0	0	0	0	0
ACTGCAACCTAGGTAT-1	2.7011185	1.5674129	0	0	0	0	0	0	0	0	0	0	0	0	0	0
ACTGGTGGCCTGCATT-1	3.388131	4.93854	0	0	0	0	0	0	0	0	0	0	0	0	0	0
ACTGGTGGTTGTCAAG-1	2.1148953	-0.22336665	0	0	0	0	0	0	0	0	0	0	0	0	0	0
ACTGTGTGGAGGAGCG-1	-0.28739172	9.394318	0	0	0	0	0	0	0	0	0	0	0	0	0	0
ACTGTGTGGGAAGCTC-1	3.0607066	-0.14989373	0	0	0	0	0	0	0	0	0	0	0	0	0	0
ACTTCGAGCGTATTCC-1	3.576866	1.8379967	0	0	0	0	0	0	0	0	0	0	0	0	0	0
ACTTCGAGGTCCATGA-1	4.4015446	3.6537132	0	0	0	0	0	0	0	0	0	0	0	0	0	0
ACTTCGAGTACAACAA-1	-0.09787532	0.30746418	0	0	0	0	0	0	0	0	0	0	0	0	0	0
ACTTCGAGTTCACGAG-1	3.852102	5.007599	0	0	0	0	0	0	0	0	0	0	0	0	0	0
ACTTGCTCATGACATA-1	2.2880247	-1.2579906	0	0	0	0	0	0	0	0	0	0	0	0	0	0
ACTTGCTCCAATGAGC-1	3.4439476	1.6917789	0	0	0	0	0	0	0	0	0	0	0	0	0	0
ACTTGCTCGCTATCGG-1	0.020531856	0.28102404	0	0	0	0	0	0	0	0	0	0	0	0	0	0
ACTTGTCAGGCGCATC-1	4.062688	2.2400331	0	0	0	0	0	0	0	0	0	0	0	0	0	0
ACTTGTCATCACACTC-1	3.1057935	1.3997117	0	0	0	0	0	0	0	0	0	0	0	0	0	0
AGAACTTACCGAATTA-1	5.2277427	-0.067268305	0	0	0	0	0	0	0	0	0	0	0	0	0	0
AGAACTTATCGTTCGA-1	3.3779087	1.6274742	0	0	0	0	0	0	0	0	0	0	0	0	0	0
AGAAGTCTAGGATCGT-1	3.5676744	3.7609844	0	0	0	0	0	0	0	0	0	0	0	0	0	0
AGAATAATGGTCCTAG-1	3.1675344	4.098888	0	0	0	0	0	0	0	0	0	0	0	0	0	0
AGAATAATGTCAACTT-1	3.2860997	1.3008912	0	0	0	0	0	0	0	0	0	0	0	0	0	0
AGAATAATTCGCTTCC-1	3.6284094	-0.52679855	0	0	0	0	0	0	0	0	0	0	0	0	0	0
AGAATCCGAGCACTGC-1	3.4905024	1.3223131	0	0	0	0	0	0	0	0	0	0	0	0	0	0
AGACAGTGAGTCATCC-1	2.5087452	1.8899009	0	0	0	0	0	0	0	0	0	0	0	0	0	0
AGACCTGGAACTGGAG-1	3.728448	1.8406869	0	0	0	0	0	0	0	0	0	0	0	0	0	0
AGACCTGGAAGTACAA-1	4.333398	1.2243913	0	0	0	0	0	0	0	0	0	0	0	0	0	0
AGACCTGGGATCCAAC-1	2.221503	3.677999	0	0	0	0	0	0	0	0	0	0	0	0	0	0
AGACCTGGGCCATGTC-1	2.6626656	5.432332	0	0	0	0	0	0	0	0	0	0	0	0	0	0
AGACTGCCCACAAGAC-1	3.0755374	2.573435	0	0	0	0	0	0	0	0	0	0	0	0	0	0
AGACTGCCCACTCGGT-1	-0.04463215	-0.13887064	0	0	0	0	0	0	0	0	0	0	0	0	0	0
AGAGAGGTGCCGCTTG-1	3.8585896	2.8981297	0	0	0	0	0	0	0	0	0	0	0	0	0	0
AGAGAGGTGGCAGTTA-1	0.5202242	0.30527616	0	0	0	0	0	0	0	0	0	0	0	0	0	0
AGAGAGGTTATCGGAC-1	2.3169532	3.0988173	0	0	0	0	0	0	0	0	0	0	0	0	0	0
AGAGCTCCACCGCATA-1	4.936024	1.6501158	0	0	0	0	0	0	0	0	0	0	0	0	0	0
AGAGCTCCCTTAACCG-1	2.9284294	-0.318673	0	0	0	0	0	0	0	0	0	0	0	0	0	0
AGAGGCGCAACTGTGA-1	2.7197304	2.1032972	0	0	0	0	0	0	0	0	0	0	0	0	0	0
AGAGGCGCTAATGTCC-1	2.4123116	1.1613878	0	0	0	0	0	0	0	0	0	0	0	0	0	0
AGAGGTAGACATATGA-1	4.0418735	3.2445574	0	0	0	0	0	0	0	0	0	0	0	0	0	0
AGAGGTAGCTTCAGAC-1	3.5784004	-0.27859607	0	0	0	0	0	0	0	0	0	0	0	0	0	0
AGAGGTAGGCCTCTGA-1	3.850846	4.8855205	0	0	0	0	0	0	0	0	0	0	0	0	0	0
AGAGGTAGTCCACTTA-1	8.296201	2.2052245	0	0	0	0	0	0	0	0	0	0	0	0	0	0
AGATACTAGGTAAGGC-1	3.6558585	1.3266904	0	0	0	0	0	0	0	0	0	0	0	0	0	0
AGATTAGCTCGCACAA-1	2.1403377	-0.39543852	0	0	0	0	0	0	0	0	0	0	0	0	0	0
AGATTGAGCACTCGGT-1	2.7124243	6.1508207	0	0	0	0	0	0	0	0	0	0	0	0	0	0
AGCACTGCATGGCACT-1	3.3667939	1.4384401	0	0	0	0	0	0	0	0	0	0	0	0	0	0
AGCACTGCCATTGCGT-1	1.8114063	3.4658399	0	0	0	0	0	0	0	0	0	0	0	0	0	0
AGCACTGCCTAATAGG-1	3.2985144	0.90611506	0	0	0	0	0	0	0	0	0	0	0	0	0	0
AGCACTGCCTGTCCTC-1	4.1910152	2.0066333	0	0	0	0	0	0	0	0	0	0	0	0	0	0
AGCACTGCGTATCAAT-1	3.10409	0.27526858	0	0	0	0	0	0	0	0	0	0	0	0	0	0
AGCACTGCTCAACCAA-1	3.1709461	1.3467791	0	0	0	0	0	0	0	0	0	0	0	0	0	0
AGCACTGCTTAACAAC-1	0.70923746	0.43009594	0	0	0	0	0	0	0	0	0	0	0	0	0	0
AGCATATCGACACTGG-1	-0.1343838	8.990751	0	0	0	0	0	0	0	0	0	0	0	0	0	0
AGCCAAGAACGGCTGT-1	4.0200353	4.3764243	0	0	0	0	0	0	0	0	0	0	0	0	0	0
AGCCAAGACCGACCTG-1	1.6452653	4.642378	0	0	0	0	0	0	0	0	0	0	0	0	0	0
AGCCGCAGACCGGCCT-1	0.91779727	-0.09627	0	0	0	0	0	0	0	0	0	0	0	0	0	0
AGCCGCAGAGACCTGG-1	4.298343	3.5776117	0	0	0	0	0	0	0	0	0	0	0	0	0	0
AGCCGCAGATGTGCGC-1	4.3159533	4.1184363	0	0	0	0	0	0	0	0	0	0	0	0	0	0
AGCCGCAGTCTCGCGG-1	2.7995596	2.84031	0	0	0	0	0	0	0	0	0	0	0	0	0	0
AGCCTACGCCAGTAGA-1	4.1969204	-0.018761128	0	0	0	0	0	0	0	0	0	0	0	0	0	0
AGCCTACGGTGCGCGA-1	2.7772386	2.350975	0	0	0	0	0	0	0	0	0	0	0	0	0	0
AGCCTACGTGACTTCA-1	3.1610188	1.8698995	0	0	0	0	0	0	0	0	0	0	0	0	0	0
AGCGAATGCCAGTCTT-1	2.9241607	1.4310981	0	0	0	0	0	0	0	0	0	0	0	0	0	0
AGCGAATGCGAGAGCA-1	4.5539184	3.221941	0	0	0	0	0	0	0	0	0	0	0	0	0	0
AGCGAATGTTATTACA-1	1.909449	3.5201082	0	0	0	0	0	0	0	0	0	0	0	0	0	0
AGCGATATAGGCTCAC-1	3.4945788	0.108108304	0	0	0	0	0	0	0	0	0	0	0	0	0	0
AGCGGAACCAATGCTA-1	3.6086698	4.7865477	0	0	0	0	0	0	0	0	0	0	0	0	0	0
AGCGGAACCGAACTCG-1	2.3320417	2.5192177	0	0	0	0	0	0	0	0	0	0	0	0	0	0
AGCGGAACCGCTAATA-1	3.3345094	0.25028697	0	0	0	0	0	0	0	0	0	0	0	0	0	0
AGCGTGTAAACCGATG-1	3.8994734	3.5946755	0	0	0	0	0	0	0	0	0	0	0	0	0	0
AGCGTGTAAACTTCCA-1	3.4243402	1.314365	0	0	0	0	0	0	0	0	0	0	0	0	0	0
AGCGTGTACCGGAGTG-1	3.6068583	-0.273631	0	0	0	0	0	0	0	0	0	0	0	0	0	0
AGCGTGTAGCATGTAG-1	3.6870325	1.1294124	0	0	0	0	0	0	0	0	0	0	0	0	0	0
AGCTGGTCCTCCTTAC-1	2.8928702	2.4543273	0	0	0	0	0	0	0	0	0	0	0	0	0	0
AGCTTCATAGGTTATA-1	5.353826	-0.772511	0	0	0	0	0	0	0	0	0	0	0	0	0	0
AGCTTCATCGACGCGT-1	2.4013596	3.114593	0	0	0	0	0	0	0	0	0	0	0	0	0	0
AGCTTCATCTATAGCG-1	2.6200187	1.0396162	0	0	0	0	0	0	0	0	0	0	0	0	0	0
AGGACCAACGCAGCAA-1	1.4625986	0.020125488	0	0	0	0	0	0	0	0	0	0	0	0	0	0
AGGACCAAGATTAACC-1	0.37690476	0.27734742	0	0	0	0	0	0	0	0	0	0	0	0	0	0
AGGACCAAGGTACTGA-1	2.2028952	4.7519016	0	0	0	0	0	0	0	0	0	0	0	0	0	0
AGGACCAAGTAACACA-1	3.435814	0.7236565	0	0	0	0	0	0	0	0	0	0	0	0	0	0
AGGACGTCACACCAGA-1	3.9477663	4.5193377	0	0	0	0	0	0	0	0	0	0	0	0	0	0
AGGACGTCGTCTTCGC-1	4.9219103	1.0078725	0	0	0	0	0	0	0	0	0	0	0	0	0	0
AGGATCGTATGGACAG-1	2.499506	5.155374	0	0	0	0	0	0	0	0	0	0	0	0	0	0
AGGATCGTCGACGGCG-1	3.4248576	1.7999282	0	0	0	0	0	0	0	0	0	0	0	0	0	0
AGGCAGATACCACCAG-1	3.7485812	-0.26859233	0	0	0	0	0	0	0	0	0	0	0	0	0	0
AGGCAGATATCTACCG-1	4.4706903	0.87477094	0	0	0	0	0	0	0	0	0	0	0	0	0	0
AGGCAGATCAAGTTAA-1	4.001983	1.8389081	0	0	0	0	0	0	0	0	0	0	0	0	0	0
AGGCAGATCAGGCGCC-1	1.6231773	3.8758488	0	0	0	0	0	0	0	0	0	0	0	0	0	0
AGGCAGATCGCTGTGC-1	-0.43061888	0.2988498	0	0	0	0	0	0	0	0	0	0	0	0	0	0
AGGCAGATGTCATACC-1	2.5956452	0.7538076	0	0	0	0	0	0	0	0	0	0	0	0	0	0
AGGCCATGCCATAGGT-1	4.052146	0.5890538	0	0	0	0	0	0	0	0	0	0	0	0	0	0
AGGCCATGGTACTACG-1	2.5437512	0.2095974	0	0	0	0	0	0	0	0	0	0	0	0	0	0
AGGCGAGCCGTGAACC-1	4.0209484	2.0814872	0	0	0	0	0	0	0	0	0	0	0	0	0	0
AGGCTCACCTATTCAG-1	3.9151132	-0.9704718	0	0	0	0	0	0	0	0	0	0	0	0	0	0
AGGCTCACCTGTAGGA-1	3.5726967	4.888905	0	0	0	0	0	0	0	0	0	0	0	0	0	0
AGGCTCACGAATTAAC-1	-0.41646883	0.5162121	0	0	0	0	0	0	0	0	0	0	0	0	0	0
AGGCTCACTGTCCACC-1	3.1064973	-0.22836882	0	0	0	0	0	0	0	0	0	0	0	0	0	0
AGGCTCACTTCGGAGG-1	3.2193365	1.1373198	0	0	0	0	0	0	0	0	0	0	0	0	0	0
AGGTACGGCCGTACCG-1	4.5007157	1.6665214	0	0	0	0	0	0	0	0	0	0	0	0	0	0
AGGTCAGTAACTTCCA-1	2.5913315	0.31116813	0	0	0	0	0	0	0	0	0	0	0	0	0	0
AGGTCAGTAGGTACGG-1	2.9292572	2.2783716	0	0	0	0	0	0	0	0	0	0	0	0	0	0
AGGTCAGTATGACATA-1	3.3568916	-1.0100185	0	0	0	0	0	0	0	0	0	0	0	0	0	0
AGGTGTCCCACGTAAG-1	3.2256272	1.9739696	0	0	0	0	0	0	0	0	0	0	0	0	0	0
AGGTGTCCCTTAGGAG-1	3.8201103	2.2940524	0	0	0	0	0	0	0	0	0	0	0	0	0	0
AGGTGTCCTGAGATAC-1	3.4640896	-0.012640658	0	0	0	0	0	0	0	0	0	0	0	0	0	0
AGGTTATAAACTGCTT-1	4.0285254	4.44247	0	0	0	0	0	0	0	0	0	0	0	0	0	0
AGGTTATAACCTATTG-1	2.7528546	2.7831485	0	0	0	0	0	0	0	0	0	0	0	0	0	0
AGGTTGCTCGCACCGT-1	3.7649639	1.4202491	0	0	0	0	0	0	0	0	0	0	0	0	0	0
AGTAACTTAGGAATAC-1	2.4865673	1.2611161	0	0	0	0	0	0	0	0	0	0	0	0	0	0
AGTACTATCGATCAAG-1	3.341105	0.6827643	0	0	0	0	0	0	0	0	0	0	0	0	0	0
AGTAGATAAGCTGGTC-1	2.7520792	2.408647	0	0	0	0	0	0	0	0	0	0	0	0	0	0
AGTAGATAGAGGTCAA-1	2.7338896	3.9179733	0	0	0	0	0	0	0	0	0	0	0	0	0	0
AGTAGATATGTACAGT-1	3.5422034	-0.05253703	0	0	0	0	0	0	0	0	0	0	0	0	0	0
AGTAGGACATGGCACT-1	3.3728204	0.58559835	0	0	0	0	0	0	0	0	0	0	0	0	0	0
AGTAGGACGCATTATG-1	3.231346	4.288165	0	0	0	0	0	0	0	0	0	0	0	0	0	0
AGTATGCAAGTCCGTA-1	3.052955	2.856594	0	0	0	0	0	0	0	0	0	0	0	0	0	0
AGTATGCAATGATAGC-1	0.3882227	0.2682989	0	0	0	0	0	0	0	0	0	0	0	0	0	0
AGTATGCACTTGAATG-1	3.0693736	1.0099366	0	0	0	0	0	0	0	0	0	0	0	0	0	0
AGTATGCAGAAGTTCC-1	0.12359435	8.724019	0	0	0	0	0	0	0	0	0	0	0	0	0	0
AGTATGCAGGCTCGTT-1	3.988579	2.5976346	0	0	0	0	0	0	0	0	0	0	0	0	0	0
AGTATGCAGTATGGCA-1	2.7473106	4.423616	0	0	0	0	0	0	0	0	0	0	0	0	0	0
AGTATGCATTCGGAGG-1	3.1620955	4.2091784	0	0	0	0	0	0	0	0	0	0	0	0	0	0
AGTCCGTAACTTGTCA-1	3.3502874	-0.039821584	0	0	0	0	0	0	0	0	0	0	0	0	0	0
AGTCTTGAAAGTGAAC-1	2.2702534	1.7421671	0	0	0	0	0	0	0	0	0	0	0	0	0	0
AGTCTTGACGAAGAAC-1	2.8880877	4.808014	0	0	0	0	0	0	0	0	0	0	0	0	0	0
AGTGACCGACAGCGGC-1	3.5111382	3.1265912	0	0	0	0	0	0	0	0	0	0	0	0	0	0
AGTGACCGCAACACTG-1	3.403996	0.7110997	0	0	0	0	0	0	0	0	0	0	0	0	0	0
AGTGACCGCAATGCTA-1	4.5028167	4.081475	0	0	0	0	0	0	0	0	0	0	0	0	0	0
AGTGACCGGCTTCCAA-1	4.936656	0.12190152	0	0	0	0	0	0	0	0	0	0	0	0	0	0
AGTGAGTCCCTCTGTA-1	3.7416487	0.007989594	0	0	0	0	0	0	0	0	0	0	0	0	0	0
AGTGAGTCCCTGTCCG-1	2.6845734	1.4367768	0	0	0	0	0	0	0	0	0	0	0	0	0	0
AGTGAGTCTTGAAGGC-1	3.9580235	4.1735497	0	0	0	0	0	0	0	0	0	0	0	0	0	0
AGTGCAGGCCATTGTC-1	3.84749	-0.831613	0	0	0	0	0	0	0	0	0	0	0	0	0	0
AGTGCAGGGCATTATG-1	1.8700039	0.38472444	0	0	0	0	0	0	0	0	0	0	0	0	0	0
AGTGCAGGTACCAAGC-1	3.1391344	3.6904492	0	0	0	0	0	0	0	0	0	0	0	0	0	0
AGTGTCAAGTAATGGC-1	3.2501056	4.188958	0	0	0	0	0	0	0	0	0	0	0	0	0	0
AGTTCGCCTCTGAGTA-1	3.3955216	1.4237906	0	0	0	0	0	0	0	0	0	0	0	0	0	0
AGTTGAATGGTGCACA-1	3.2915397	4.3347645	0	0	0	0	0	0	0	0	0	0	0	0	0	0
ATAACTGTACTCCTAA-1	3.650598	4.5904946	0	0	0	0	0	0	0	0	0	0	0	0	0	0
ATAACTGTGCACGCTG-1	3.9524124	2.5376732	0	0	0	0	0	0	0	0	0	0	0	0	0	0
ATAAGTTGCCGGCCAC-1	3.10446	0.020360127	0	0	0	0	0	0	0	0	0	0	0	0	0	0
ATAATGTAACTTCGAG-1	2.3464262	1.6844844	0	0	0	0	0	0	0	0	0	0	0	0	0	0
ATAATGTACGTAGCGG-1	2.9433565	2.0911822	0	0	0	0	0	0	0	0	0	0	0	0	0	0
ATAATTCCCGCTTAAC-1	3.571513	-0.218721	0	0	0	0	0	0	0	0	0	0	0	0	0	0
ATAATTCCTCACACTC-1	3.8884888	-0.48468912	0	0	0	0	0	0	0	0	0	0	0	0	0	0
ATACACGCCCTACACA-1	2.5590534	1.065935	0	0	0	0	0	0	0	0	0	0	0	0	0	0
ATACACGCGTTGAGCC-1	2.3187745	2.6036355	0	0	0	0	0	0	0	0	0	0	0	0	0	0
ATACACGCTCTAGAGA-1	4.1674604	3.293513	0	0	0	0	0	0	0	0	0	0	0	0	0	0
ATACCGATATAATGTA-1	3.4631095	0.6523516	0	0	0	0	0	0	0	0	0	0	0	0	0	0
ATACCGATTCCTCGCC-1	2.7156782	2.577074	0	0	0	0	0	0	0	0	0	0	0	0	0	0
ATACGCTTAAGAGACA-1	2.6469376	-0.6371419	0	0	0	0	0	0	0	0	0	0	0	0	0	0
ATACGTACGCCGGCAG-1	1.978201	4.593898	0	0	0	0	0	0	0	0	0	0	0	0	0	0
ATACGTACTCCGAACG-1	3.7077043	3.7405317	0	0	0	0	0	0	0	0	0	0	0	0	0	0
ATACGTACTCCGCAGC-1	4.13218	1.7389055	0	0	0	0	0	0	0	0	0	0	0	0	0	0
ATAGCGCGCCGCGTAC-1	2.689737	1.7868018	0	0	0	0	0	0	0	0	0	0	0	0	0	0
ATAGCGCGGTTCTCAA-1	3.0899205	4.30175	0	0	0	0	0	0	0	0	0	0	0	0	0	0
ATAGTAACACTTGCTC-1	5.3027234	0.7751083	0	0	0	0	0	0	0	0	0	0	0	0	0	0
ATAGTAACCTTAAGTA-1	3.135447	2.98714	0	0	0	0	0	0	0	0	0	0	0	0	0	0
ATAGTTGAAGGTACGG-1	4.06494	-0.7750857	0	0	0	0	0	0	0	0	0	0	0	0	0	0
ATATTCCTCTTAACCG-1	3.2931933	-1.06591	0	0	0	0	0	0	0	0	0	0	0	0	0	0
ATCAGCCAAGATTGAG-1	1.9343541	1.9017183	0	0	0	0	0	0	0	0	0	0	0	0	0	0
ATCAGCCAAGGATCGT-1	2.329815	1.2172813	0	0	0	0	0	0	0	0	0	0	0	0	0	0
ATCAGCCATCCGAGAC-1	4.362718	2.4228911	0	0	0	0	0	0	0	0	0	0	0	0	0	0
ATCATTGGATGATAGC-1	3.9882212	4.6097264	0	0	0	0	0	0	0	0	0	0	0	0	0	0
ATCATTGGCGCCATTC-1	3.1343675	3.1228957	0	0	0	0	0	0	0	0	0	0	0	0	0	0
ATCCACAAAACTGTGA-1	1.682769	0.5008296	0	0	0	0	0	0	0	0	0	0	0	0	0	0
ATCCACAAGTTCTCAA-1	3.4426088	-0.92602915	0	0	0	0	0	0	0	0	0	0	0	0	0	0
ATCCTGGCAGCGAATG-1	3.1919637	1.1834183	0	0	0	0	0	0	0	0	0	0	0	0	0	0
ATCCTGGCATGCTACA-1	3.4390228	1.9856561	0	0	0	0	0	0	0	0	0	0	0	0	0	0
ATCCTGGCTTGCAATT-1	3.9712214	2.0721416	0	0	0	0	0	0	0	0	0	0	0	0	0	0
ATCCTTCTTAGAACCG-1	2.6183498	-0.34726554	0	0	0	0	0	0	0	0	0	0	0	0	0	0
ATCGCGTCGCACAGGC-1	2.942597	5.416382	0	0	0	0	0	0	0	0	0	0	0	0	0	0
ATCGTATTACTACATG-1	2.985931	1.299256	0	0	0	0	0	0	0	0	0	0	0	0	0	0
ATCGTATTCCGAATTA-1	2.453389	5.459774	0	0	0	0	0	0	0	0	0	0	0	0	0	0
ATCGTATTGATGCGTA-1	4.032965	2.6954408	0	0	0	0	0	0	0	0	0	0	0	0	0	0
ATCGTATTGTGTCAGC-1	3.3276525	2.9656527	0	0	0	0	0	0	0	0	0	0	0	0	0	0
ATCTTAGAACATCATT-1	5.111337	-0.12846856	0	0	0	0	0	0	0	0	0	0	0	0	0	0
ATCTTAGACATGGCTG-1	3.8348339	4.886628	0	0	0	0	0	0	0	0	0	0	0	0	0	0
ATGACATAACATATGA-1	3.630288	-0.31417808	0	0	0	0	0	0	0	0	0	0	0	0	0	0
ATGACATAGTGCCGCG-1	1.5526235	4.8656125	0	0	0	0	0	0	0	0	0	0	0	0	0	0
ATGACCGGTCAACCAA-1	0.14212254	8.685484	0	0	0	0	0	0	0	0	0	0	0	0	0	0
ATGATAGCACAGATCG-1	1.8086181	3.5164573	0	0	0	0	0	0	0	0	0	0	0	0	0	0
ATGATAGCATCAGCCA-1	3.9116526	0.06990166	0	0	0	0	0	0	0	0	0	0	0	0	0	0
ATGCAGCCAGATGACA-1	-0.017711658	-0.16094482	0	0	0	0	0	0	0	0	0	0	0	0	0	0
ATGCAGCCATAGTCTG-1	3.7968452	1.6280742	0	0	0	0	0	0	0	0	0	0	0	0	0	0
ATGCAGCCATCATTGG-1	3.8572865	2.6177876	0	0	0	0	0	0	0	0	0	0	0	0	0	0
ATGCAGCCCAATGAGC-1	4.5232906	1.6774292	0	0	0	0	0	0	0	0	0	0	0	0	0	0
ATGCAGCCGTGCCGCG-1	3.8593564	4.5274816	0	0	0	0	0	0	0	0	0	0	0	0	0	0
ATGCAGCCGTTCGGTT-1	3.8073988	2.1849558	0	0	0	0	0	0	0	0	0	0	0	0	0	0
ATGCTACAAGCCGCAG-1	2.081554	2.482836	0	0	0	0	0	0	0	0	0	0	0	0	0	0
ATGCTTAGCAGTTGTG-1	3.6305883	1.2419895	0	0	0	0	0	0	0	0	0	0	0	0	0	0
ATGCTTAGCCTGCGGA-1	4.513881	3.3499796	0	0	0	0	0	0	0	0	0	0	0	0	0	0
ATGCTTAGCTGCACGG-1	3.8171802	-0.34501392	0	0	0	0	0	0	0	0	0	0	0	0	0	0
ATGGACAGAAGCTCGA-1	3.9939258	3.0598373	0	0	0	0	0	0	0	0	0	0	0	0	0	0
ATGGACAGCCTGCGGA-1	0.09976173	8.771096	0	0	0	0	0	0	0	0	0	0	0	0	0	0
ATGGACAGTATCGGAC-1	4.4953833	-0.6556137	0	0	0	0	0	0	0	0	0	0	0	0	0	0
ATGGAGTTACCTATTG-1	5.2077804	0.7153058	0	0	0	0	0	0	0	0	0	0	0	0	0	0
ATGGAGTTCACAAGAC-1	4.502838	1.0949225	0	0	0	0	0	0	0	0	0	0	0	0	0	0
ATGGAGTTTTCGCCAC-1	3.6487815	2.4708514	0	0	0	0	0	0	0	0	0	0	0	0	0	0
ATGGCACTATTCAGGA-1	3.958979	0.40361658	0	0	0	0	0	0	0	0	0	0	0	0	0	0
ATGGCACTCAGGCAAT-1	2.8954368	0.3973549	0	0	0	0	0	0	0	0	0	0	0	0	0	0
ATGGCACTCATTAGAG-1	3.6271014	2.523536	0	0	0	0	0	0	0	0	0	0	0	0	0	0
ATGGCACTGAACTGCA-1	3.4898417	1.1070383	0	0	0	0	0	0	0	0	0	0	0	0	0	0
ATGGCACTGTTAGCGC-1	3.2690303	3.8670905	0	0	0	0	0	0	0	0	0	0	0	0	0	0
ATGTATTAACGCCGCT-1	4.71584	1.6891052	0	0	0	0	0	0	0	0	0	0	0	0	0	0
ATGTATTACAACAGGA-1	4.038344	3.7831943	0	0	0	0	0	0	0	0	0	0	0	0	0	0
ATGTATTACGGCTTCT-1	4.0127726	4.112638	0	0	0	0	0	0	0	0	0	0	0	0	0	0
ATGTATTAGGCTGCGG-1	2.4701855	1.3359972	0	0	0	0	0	0	0	0	0	0	0	0	0	0
ATGTGCGCCAGCTATA-1	3.0735574	1.7128488	0	0	0	0	0	0	0	0	0	0	0	0	0	0
ATGTGCGCCCGCGTAC-1	3.7044067	2.3967638	0	0	0	0	0	0	0	0	0	0	0	0	0	0
ATGTGCGCCGTGCTTA-1	2.9667768	4.3289	0	0	0	0	0	0	0	0	0	0	0	0	0	0
ATGTGCGCGCGAGCAA-1	3.2870963	3.728498	0	0	0	0	0	0	0	0	0	0	0	0	0	0
ATGTGCGCGCTATCGG-1	3.603297	0.41838214	0	0	0	0	0	0	0	0	0	0	0	0	0	0
ATGTTGAAAAGCCTCC-1	3.8131464	-0.46919727	0	0	0	0	0	0	0	0	0	0	0	0	0	0
ATTAATCAAATGCCGT-1	4.584455	1.2821225	0	0	0	0	0	0	0	0	0	0	0	0	0	0
ATTACGAAGAAGCCAG-1	3.2493994	4.730032	0	0	0	0	0	0	0	0	0	0	0	0	0	0
ATTACGAATAACCGCC-1	2.0997114	2.5997195	0	0	0	0	0	0	0	0	0	0	0	0	0	0
ATTACGAATGATCTGT-1	1.6654121	-0.15640624	0	0	0	0	0	0	0	0	0	0	0	0	0	0
ATTATCGACGGTCTCA-1	3.5177884	4.495531	0	0	0	0	0	0	0	0	0	0	0	0	0	0
ATTATCGAGATGGAGC-1	4.4449487	0.74018073	0	0	0	0	0	0	0	0	0	0	0	0	0	0
ATTATCGAGGCTACAA-1	3.064059	2.1902926	0	0	0	0	0	0	0	0	0	0	0	0	0	0
ATTCAGGAAGCGGAAC-1	4.3242006	3.3948243	0	0	0	0	0	0	0	0	0	0	0	0	0	0
ATTCATTGCCTACACA-1	3.356569	-0.15918644	0	0	0	0	0	0	0	0	0	0	0	0	0	0
ATTCCTGCATAGTAAC-1	4.442006	2.3443782	0	0	0	0	0	0	0	0	0	0	0	0	0	0
ATTCCTGCCTTAACCG-1	3.1114612	-0.35066056	0	0	0	0	0	0	0	0	0	0	0	0	0	0
ATTCCTGCTGGTCGGC-1	2.6921105	4.8612666	0	0	0	0	0	0	0	0	0	0	0	0	0	0
ATTCGCCGAATTAAGG-1	4.2231293	1.6185472	0	0	0	0	0	0	0	0	0	0	0	0	0	0
ATTCGCCGAGTCATCC-1	1.043163	4.2672653	0	0	0	0	0	0	0	0	0	0	0	0	0	0
ATTCGCCGATCAGCCA-1	4.1431465	3.8222227	0	0	0	0	0	0	0	0	0	0	0	0	0	0
ATTCGCCGCAGGCGCC-1	4.0942235	-0.5113784	0	0	0	0	0	0	0	0	0	0	0	0	0	0
ATTCGCCGCTTGTGGC-1	4.2575517	0.9859416	0	0	0	0	0	0	0	0	0	0	0	0	0	0
ATTCGCCGGAATCTCA-1	3.8665576	-0.9284984	0	0	0	0	0	0	0	0	0	0	0	0	0	0
ATTCGCCGTCGTTCGA-1	3.770093	3.4022167	0	0	0	0	0	0	0	0	0	0	0	0	0	0
ATTCGCCGTTACCATA-1	4.858704	0.9320589	0	0	0	0	0	0	0	0	0	0	0	0	0	0
ATTCGCCGTTCTAACC-1	4.0098896	-1.1075703	0	0	0	0	0	0	0	0	0	0	0	0	0	0
ATTCTAGGTTGAGTGG-1	4.737372	0.7777569	0	0	0	0	0	0	0	0	0	0	0	0	0	0
ATTGACTAAGAGCTCC-1	3.2903624	4.165055	0	0	0	0	0	0	0	0	0	0	0	0	0	0
ATTGGATCTGGCCAGA-1	3.7521734	3.8035977	0	0	0	0	0	0	0	0	0	0	0	0	0	0
ATTGGTCTCATTCATA-1	3.5205765	-0.2559686	0	0	0	0	0	0	0	0	0	0	0	0	0	0
ATTGGTCTCTTCGTCC-1	3.7257135	1.4976391	0	0	0	0	0	0	0	0	0	0	0	0	0	0
ATTGGTCTTAGAGCGA-1	3.7306464	-0.25261104	0	0	0	0	0	0	0	0	0	0	0	0	0	0
ATTGGTCTTCTTCTTG-1	3.2520502	2.4548407	0	0	0	0	0	0	0	0	0	0	0	0	0	0
CAACACTGACCGTTCA-1	2.2956245	3.1088028	0	0	0	0	0	0	0	0	0	0	0	0	0	0
CAACACTGAGGTACGG-1	2.7455807	1.2177186	0	0	0	0	0	0	0	0	0	0	0	0	0	0
CAACAGGAAGTATGCA-1	2.0958073	0.40341294	0	0	0	0	0	0	0	0	0	0	0	0	0	0
CAACAGGACACGTAAG-1	2.9006822	5.445013	0	0	0	0	0	0	0	0	0	0	0	0	0	0
CAACAGGATTATACTG-1	3.2113154	2.674834	0	0	0	0	0	0	0	0	0	0	0	0	0	0
CAACGGTCGCAGAAGG-1	3.7017012	3.435679	0	0	0	0	0	0	0	0	0	0	0	0	0	0
CAACGGTCTGAGATAC-1	2.837206	4.2353916	0	0	0	0	0	0	0	0	0	0	0	0	0	0
CAACGGTCTGTCCACC-1	4.3602843	1.3510175	0	0	0	0	0	0	0	0	0	0	0	0	0	0
CAACGGTCTTGGTACC-1	3.776651	1.0326995	0	0	0	0	0	0	0	0	0	0	0	0	0	0
CAAGATTCACTATTCG-1	1.8092093	3.6457047	0	0	0	0	0	0	0	0	0	0	0	0	0	0
CAAGGCCTAACTGCTT-1	2.6540766	4.0083838	0	0	0	0	0	0	0	0	0	0	0	0	0	0
CAAGGCCTAGATTAGC-1	3.0916991	4.047281	0	0	0	0	0	0	0	0	0	0	0	0	0	0
CAAGGCCTCGTGGAAG-1	2.317885	1.641997	0	0	0	0	0	0	0	0	0	0	0	0	0	0
CAAGGCCTTCCAACGG-1	3.0232222	2.2652915	0	0	0	0	0	0	0	0	0	0	0	0	0	0
CAAGTGCGACAGGCTA-1	3.4626348	4.481379	0	0	0	0	0	0	0	0	0	0	0	0	0	0
CAAGTGCGAGGTACGG-1	3.1081464	2.316063	0	0	0	0	0	0	0	0	0	0	0	0	0	0
CAAGTGCGCGCCGAGG-1	2.5436962	5.7250366	0	0	0	0	0	0	0	0	0	0	0	0	0	0
CAAGTTAAATGTATTA-1	3.0918696	4.619401	0	0	0	0	0	0	0	0	0	0	0	0	0	0
CAAGTTAACTCCAACA-1	4.9947305	-0.006070091	0	0	0	0	0	0	0	0	0	0	0	0	0	0
CAAGTTAAGTGCTTGC-1	1.9140419	5.641821	0	0	0	0	0	0	0	0	0	0	0	0	0	0
CAAGTTAATGGTCGGC-1	4.311145	4.0201683	0	0	0	0	0	0	0	0	0	0	0	0	0	0
CAATATATCGGAGAGA-1	3.8682415	0.6050447	0	0	0	0	0	0	0	0	0	0	0	0	0	0
CAATATATTGTTAACA-1	3.651546	-0.28137308	0	0	0	0	0	0	0	0	0	0	0	0	0	0
CAATCCACAGTTCGCC-1	4.4850445	3.7509584	0	0	0	0	0	0	0	0	0	0	0	0	0	0
CAATCCACCTAGCCGC-1	2.6951115	2.4349718	0	0	0	0	0	0	0	0	0	0	0	0	0	0
CAATGAGCCTCTCGCA-1	2.4464762	2.4460325	0	0	0	0	0	0	0	0	0	0	0	0	0	0
CAATGCTAACCTCAGG-1	3.6533117	2.7478485	0	0	0	0	0	0	0	0	0	0	0	0	0	0
CAATGCTAACGTCCTA-1	2.0305262	0.09129648	0	0	0	0	0	0	0	0	0	0	0	0	0	0
CAATGCTACATACGTT-1	3.0430183	4.299222	0	0	0	0	0	0	0	0	0	0	0	0	0	0
CAATGCTACTTAACCG-1	4.52394	1.3652976	0	0	0	0	0	0	0	0	0	0	0	0	0	0
CACAACCTCAGTTGTG-1	3.7225423	1.5359858	0	0	0	0	0	0	0	0	0	0	0	0	0	0
CACAACCTCTCAGTCG-1	2.5828989	1.8762314	0	0	0	0	0	0	0	0	0	0	0	0	0	0
CACAAGACAAGGTAGG-1	3.8072114	0.4369041	0	0	0	0	0	0	0	0	0	0	0	0	0	0
CACAAGACATCCTGGC-1	1.4580512	3.2531433	0	0	0	0	0	0	0	0	0	0	0	0	0	0
CACAAGACGCTTCCAA-1	2.6887245	5.573606	0	0	0	0	0	0	0	0	0	0	0	0	0	0
CACAAGACGGTATGTT-1	2.8461933	4.2177944	0	0	0	0	0	0	0	0	0	0	0	0	0	0
CACAAGACGGTGTTAC-1	1.6679031	0.5814959	0	0	0	0	0	0	0	0	0	0	0	0	0	0
CACAAGACTTGCTGTC-1	3.2434194	1.3803607	0	0	0	0	0	0	0	0	0	0	0	0	0	0
CACATTGCATAGCGCG-1	3.2711916	5.6889877	0	0	0	0	0	0	0	0	0	0	0	0	0	0
CACATTGCCATACGTT-1	4.2637067	3.9214795	0	0	0	0	0	0	0	0	0	0	0	0	0	0
CACATTGCCTCGCACC-1	2.7491987	0.12209676	0	0	0	0	0	0	0	0	0	0	0	0	0	0
CACCAATTAACAACTC-1	3.1106308	1.9044319	0	0	0	0	0	0	0	0	0	0	0	0	0	0
CACCAATTATAATGTA-1	4.7286615	2.372653	0	0	0	0	0	0	0	0	0	0	0	0	0	0
CACCAATTGTGCCGCG-1	4.285028	-0.07585079	0	0	0	0	0	0	0	0	0	0	0	0	0	0
CACCATCGAACCGATG-1	3.3651516	1.1658405	0	0	0	0	0	0	0	0	0	0	0	0	0	0
CACCATCGCGTAGCGG-1	2.0726187	3.9260592	0	0	0	0	0	0	0	0	0	0	0	0	0	0
CACCATCGGTGCGCGA-1	3.4949389	0.5122263	0	0	0	0	0	0	0	0	0	0	0	0	0	0
CACCATCGTGAGATAC-1	1.661091	4.8336587	0	0	0	0	0	0	0	0	0	0	0	0	0	0
CACCATCGTTATACTG-1	2.2930977	3.3412383	0	0	0	0	0	0	0	0	0	0	0	0	0	0
CACCATCGTTGGTACC-1	4.256206	2.8681602	0	0	0	0	0	0	0	0	0	0	0	0	0	0
CACCGTGTAGAGAGGT-1	4.427659	2.2488244	0	0	0	0	0	0	0	0	0	0	0	0	0	0
CACCGTGTATAGTCTG-1	3.52413	0.78479433	0	0	0	0	0	0	0	0	0	0	0	0	0	0
CACCGTGTCTCAGTCG-1	3.7335274	2.7331831	0	0	0	0	0	0	0	0	0	0	0	0	0	0
CACCGTGTGCGAAGCC-1	3.313624	0.7798079	0	0	0	0	0	0	0	0	0	0	0	0	0	0
CACCGTGTGCGGTCGC-1	4.562734	1.1445014	0	0	0	0	0	0	0	0	0	0	0	0	0	0
CACGAGTAAGTAGGAC-1	3.5548925	4.9067388	0	0	0	0	0	0	0	0	0	0	0	0	0	0
CACGAGTACAATGCTA-1	0.2794306	0.38145736	0	0	0	0	0	0	0	0	0	0	0	0	0	0
CACGAGTACACGTCGT-1	3.6251414	2.5066736	0	0	0	0	0	0	0	0	0	0	0	0	0	0
CACGAGTACCGTCCGT-1	4.5162354	1.1180564	0	0	0	0	0	0	0	0	0	0	0	0	0	0
CACGAGTACTCGCCTG-1	4.5861497	1.8619171	0	0	0	0	0	0	0	0	0	0	0	0	0	0
CACGAGTAGTAATGGC-1	3.5257757	4.110136	0	0	0	0	0	0	0	0	0	0	0	0	0	0
CACGGTCCGAAGGTTG-1	4.4520645	3.7224364	0	0	0	0	0	0	0	0	0	0	0	0	0	0
CACGTCGTAAGGAGGC-1	3.3744905	3.0687747	0	0	0	0	0	0	0	0	0	0	0	0	0	0
CACGTCGTACGAGAGG-1	1.8494039	3.3776023	0	0	0	0	0	0	0	0	0	0	0	0	0	0
CACGTCGTGTATCCGG-1	4.235082	-0.7464426	0	0	0	0	0	0	0	0	0	0	0	0	0	0
CACGTCGTGTCACCAA-1	3.1800077	2.264764	0	0	0	0	0	0	0	0	0	0	0	0	0	0
CACTCGGTGGATACGC-1	2.416684	2.417373	0	0	0	0	0	0	0	0	0	0	0	0	0	0
CACTGCCGAGAGCTCC-1	3.662932	-0.54945904	0	0	0	0	0	0	0	0	0	0	0	0	0	0
CACTGCCGGATTGCCA-1	2.5723066	2.16508	0	0	0	0	0	0	0	0	0	0	0	0	0	0
CACTTGCCATTCATTG-1	5.0665216	0.7136296	0	0	0	0	0	0	0	0	0	0	0	0	0	0
CACTTGCCGAGGAGCG-1	0.61112845	-0.10328148	0	0	0	0	0	0	0	0	0	0	0	0	0	0
CACTTGCCTTGTGAGA-1	2.4230483	2.1125603	0	0	0	0	0	0	0	0	0	0	0	0	0	0
CAGAGATGCGCGGACA-1	4.490599	1.1176916	0	0	0	0	0	0	0	0	0	0	0	0	0	0
CAGATTATATCGTATT-1	2.1412168	2.113905	0	0	0	0	0	0	0	0	0	0	0	0	0	0
CAGATTATGGTATAAG-1	3.9852538	4.228754	0	0	0	0	0	0	0	0	0	0	0	0	0	0
CAGATTATGTTACGTC-1	3.2479174	3.662767	0	0	0	0	0	0	0	0	0	0	0	0	0	0
CAGATTATTTGACGCA-1	6.066833	3.798723	0	0	0	0	0	0	0	0	0	0	0	0	0	0
CAGCAACCAACGCTCG-1	4.2100477	3.8142648	0	0	0	0	0	0	0	0	0	0	0	0	0	0
CAGCAACCCGGAGAGA-1	3.0161593	3.1458318	0	0	0	0	0	0	0	0	0	0	0	0	0	0
CAGCAACCGTTGATAG-1	3.4797502	4.280264	0	0	0	0	0	0	0	0	0	0	0	0	0	0
CAGCAACCTCCAACGG-1	3.9817936	3.7371361	0	0	0	0	0	0	0	0	0	0	0	0	0	0
CAGCGCAGTGCGTTCC-1	2.728242	3.534937	0	0	0	0	0	0	0	0	0	0	0	0	0	0
CAGCTATAACCTCAGG-1	3.0504622	3.4908795	0	0	0	0	0	0	0	0	0	0	0	0	0	0
CAGCTATAACTGCAAC-1	4.4522395	2.10006	0	0	0	0	0	0	0	0	0	0	0	0	0	0
CAGGCAATTAAGATCA-1	2.532257	1.822071	0	0	0	0	0	0	0	0	0	0	0	0	0	0
CAGGCAATTGTCTGAG-1	4.1729803	1.6731685	0	0	0	0	0	0	0	0	0	0	0	0	0	0
CAGGCGCCAACGCTCG-1	1.20009	-0.49326476	0	0	0	0	0	0	0	0	0	0	0	0	0	0
CAGGCGCCGTGAGCCG-1	2.4863107	3.87113	0	0	0	0	0	0	0	0	0	0	0	0	0	0
CAGTATGGGGACTAGA-1	3.760781	4.5644994	0	0	0	0	0	0	0	0	0	0	0	0	0	0
CAGTCACGGGAGATTA-1	4.0730457	4.136723	0	0	0	0	0	0	0	0	0	0	0	0	0	0
CAGTGGAAAATCGCAA-1	3.6709187	4.4225564	0	0	0	0	0	0	0	0	0	0	0	0	0	0
CAGTGGAAAGTTCGCC-1	0.18011822	0.52202666	0	0	0	0	0	0	0	0	0	0	0	0	0	0
CAGTGTTCGTCGGCTC-1	3.5881176	2.1898658	0	0	0	0	0	0	0	0	0	0	0	0	0	0
CAGTTCCTCTTCGTCC-1	2.6557124	2.8033488	0	0	0	0	0	0	0	0	0	0	0	0	0	0
CAGTTCCTGTTACGTC-1	-0.3307244	-0.19244747	0	0	0	0	0	0	0	0	0	0	0	0	0	0
CAGTTCCTTGGATCCA-1	2.3355846	5.3198876	0	0	0	0	0	0	0	0	0	0	0	0	0	0
CAGTTGTGCGAAGAAC-1	2.340268	2.90429	0	0	0	0	0	0	0	0	0	0	0	0	0	0
CAGTTGTGGCGGTCGC-1	3.6922357	5.4074283	0	0	0	0	0	0	0	0	0	0	0	0	0	0
CATACGTTCTCAACGC-1	4.3630137	1.604843	0	0	0	0	0	0	0	0	0	0	0	0	0	0
CATACGTTTCCTGATT-1	2.8184853	4.451714	0	0	0	0	0	0	0	0	0	0	0	0	0	0
CATAGTTAAGCCAAGA-1	4.113474	2.9011338	0	0	0	0	0	0	0	0	0	0	0	0	0	0
CATAGTTAATGTGCGC-1	4.3909855	-0.054249376	0	0	0	0	0	0	0	0	0	0	0	0	0	0
CATAGTTACTGCGACG-1	2.8456936	5.1402993	0	0	0	0	0	0	0	0	0	0	0	0	0	0
CATAGTTATTCTACGT-1	4.263279	2.4750295	0	0	0	0	0	0	0	0	0	0	0	0	0	0
CATATGGACGCCTGCA-1	4.8940325	0.42391065	0	0	0	0	0	0	0	0	0	0	0	0	0	0
CATATGGACTAGCCGC-1	2.9748101	1.801015	0	0	0	0	0	0	0	0	0	0	0	0	0	0
CATATGGACTCTCGCA-1	2.0045052	0.91474664	0	0	0	0	0	0	0	0	0	0	0	0	0	0
CATCCTTGATGATAGC-1	2.8686166	3.8463597	0	0	0	0	0	0	0	0	0	0	0	0	0	0
CATCCTTGCAGCAACC-1	0.20188731	0.35541928	0	0	0	0	0	0	0	0	0	0	0	0	0	0
CATCCTTGCAGTATGG-1	4.1214404	4.956013	0	0	0	0	0	0	0	0	0	0	0	0	0	0
CATCCTTGGGTAAGGC-1	2.672461	3.3266413	0	0	0	0	0	0	0	0	0	0	0	0	0	0
CATCTAGCTCCAGGAA-1	0.061401162	0.70784724	0	0	0	0	0	0	0	0	0	0	0	0	0	0
CATGGCTGCGCTGTGC-1	3.5565007	-0.30130503	0	0	0	0	0	0	0	0	0	0	0	0	0	0
CATGGCTGCTCAGTCG-1	2.9036999	4.8164964	0	0	0	0	0	0	0	0	0	0	0	0	0	0
CATGTCACATTATCGA-1	1.8938733	5.0938816	0	0	0	0	0	0	0	0	0	0	0	0	0	0
CATGTCACGGTCTCTC-1	4.6438375	2.8661718	0	0	0	0	0	0	0	0	0	0	0	0	0	0
CATGTTCTCGCCATTC-1	3.445131	2.3307703	0	0	0	0	0	0	0	0	0	0	0	0	0	0
CATTACTCCGCGCGAG-1	0.27979684	0.36781868	0	0	0	0	0	0	0	0	0	0	0	0	0	0
CATTAGAGGAACTGCA-1	4.1127677	2.2612133	0	0	0	0	0	0	0	0	0	0	0	0	0	0
CATTCATAAGACCTGG-1	4.626965	1.3615338	0	0	0	0	0	0	0	0	0	0	0	0	0	0
CATTCATATATTCGAA-1	4.001276	4.667499	0	0	0	0	0	0	0	0	0	0	0	0	0	0
CATTGCGTCGGACACC-1	2.8623884	1.3015019	0	0	0	0	0	0	0	0	0	0	0	0	0	0
CATTGCGTTTAATGCG-1	1.4170412	0.067334436	0	0	0	0	0	0	0	0	0	0	0	0	0	0
CCAACATCTAATGTCC-1	3.7300801	5.08756	0	0	0	0	0	0	0	0	0	0	0	0	0	0
CCAATCGCCGCTAATA-1	1.5315399	-0.37348124	0	0	0	0	0	0	0	0	0	0	0	0	0	0
CCAATCGCCTGCACGG-1	3.5353153	1.9345329	0	0	0	0	0	0	0	0	0	0	0	0	0	0
CCAATCGCTCCGAGAC-1	4.0057936	5.152926	0	0	0	0	0	0	0	0	0	0	0	0	0	0
CCAATCGCTGGATTGC-1	4.5957775	3.229765	0	0	0	0	0	0	0	0	0	0	0	0	0	0
CCAATTCTATGTGCGC-1	-0.19392648	9.213224	0	0	0	0	0	0	0	0	0	0	0	0	0	0
CCAATTCTCAAGTTAA-1	3.2420626	1.7087656	0	0	0	0	0	0	0	0	0	0	0	0	0	0
CCAATTCTGCCGCTTG-1	3.1711378	-0.6358642	0	0	0	0	0	0	0	0	0	0	0	0	0	0
CCACATGGCGCGGACA-1	3.5848742	4.635192	0	0	0	0	0	0	0	0	0	0	0	0	0	0
CCACATGGCGTAGCGG-1	3.5882354	4.909012	0	0	0	0	0	0	0	0	0	0	0	0	0	0
CCACCGACACGACTCA-1	3.029633	4.658549	0	0	0	0	0	0	0	0	0	0	0	0	0	0
CCACCGACCCACGATA-1	2.1479733	0.7341447	0	0	0	0	0	0	0	0	0	0	0	0	0	0
CCACCGACCGGACACC-1	3.7893612	2.1390214	0	0	0	0	0	0	0	0	0	0	0	0	0	0
CCACCGACCGGTTCAA-1	3.8692915	3.8817008	0	0	0	0	0	0	0	0	0	0	0	0	0	0
CCACCGACGAGTGATA-1	3.2888808	4.116689	0	0	0	0	0	0	0	0	0	0	0	0	0	0
CCACCGACGCCAATAA-1	4.7727537	-0.21415426	0	0	0	0	0	0	0	0	0	0	0	0	0	0
CCACGATAAGTGTCAA-1	4.725549	3.461541	0	0	0	0	0	0	0	0	0	0	0	0	0	0
CCACGATAATCCGGTA-1	3.4126968	4.0203886	0	0	0	0	0	0	0	0	0	0	0	0	0	0
CCACGATAGAAGTATA-1	2.4772673	1.2789814	0	0	0	0	0	0	0	0	0	0	0	0	0	0
CCACGATAGCCGGCAG-1	3.8066528	4.388285	0	0	0	0	0	0	0	0	0	0	0	0	0	0
CCAGTAGATCAGTTAG-1	2.9634802	2.33765	0	0	0	0	0	0	0	0	0	0	0	0	0	0
CCAGTCTTCCGCACTT-1	3.2039032	2.1161015	0	0	0	0	0	0	0	0	0	0	0	0	0	0
CCAGTCTTCGTGCTTA-1	3.726433	-0.7692406	0	0	0	0	0	0	0	0	0	0	0	0	0	0
CCAGTCTTGGCCTTAA-1	2.4752696	0.37654698	0	0	0	0	0	0	0	0	0	0	0	0	0	0
CCAGTCTTGTGTCAGC-1	3.570792	3.260241	0	0	0	0	0	0	0	0	0	0	0	0	0	0
CCATAGGTATCATTGG-1	3.0818036	5.4273376	0	0	0	0	0	0	0	0	0	0	0	0	0	0
CCATAGGTCCGACCTG-1	3.1180255	4.2314353	0	0	0	0	0	0	0	0	0	0	0	0	0	0
CCATAGGTGGCTCTAC-1	3.806585	1.3465986	0	0	0	0	0	0	0	0	0	0	0	0	0	0
CCATATCCGTGTTGCC-1	2.9827538	5.594019	0	0	0	0	0	0	0	0	0	0	0	0	0	0
CCATGACTACTTCGAG-1	4.2459035	2.150436	0	0	0	0	0	0	0	0	0	0	0	0	0	0
CCATGACTAGTTCGCC-1	3.5533276	0.8047264	0	0	0	0	0	0	0	0	0	0	0	0	0	0
CCATGACTCAATGCTA-1	3.547863	0.89980805	0	0	0	0	0	0	0	0	0	0	0	0	0	0
CCATGACTCGCTGTGC-1	3.975145	1.0142	0	0	0	0	0	0	0	0	0	0	0	0	0	0
CCATGACTCTATAGCG-1	2.979333	1.4348487	0	0	0	0	0	0	0	0	0	0	0	0	0	0
CCATGACTGCCGCTTG-1	4.187255	4.447092	0	0	0	0	0	0	0	0	0	0	0	0	0	0
CCATGACTGTGTCGTA-1	2.9621491	3.8614545	0	0	0	0	0	0	0	0	0	0	0	0	0	0
CCATTGTCGTTAGATG-1	3.3754554	3.649948	0	0	0	0	0	0	0	0	0	0	0	0	0	0
CCGAATTACAGAGATG-1	4.4733453	-0.5626165	0	0	0	0	0	0	0	0	0	0	0	0	0	0
CCGACCTGGGAATTGT-1	1.3681005	3.656317	0	0	0	0	0	0	0	0	0	0	0	0	0	0
CCGACCTGGTCACCAA-1	5.049938	0.983151	0	0	0	0	0	0	0	0	0	0	0	0	0	0
CCGACGAATTGCATCA-1	3.9130864	4.3193126	0	0	0	0	0	0	0	0	0	0	0	0	0	0
CCGAGTGTCGTGTAGT-1	3.0069797	1.0443529	0	0	0	0	0	0	0	0	0	0	0	0	0	0
CCGATGCGCTCCAACA-1	4.5224295	4.010835	0	0	0	0	0	0	0	0	0	0	0	0	0	0
CCGATGCGGATGACGG-1	3.3592703	1.8777697	0	0	0	0	0	0	0	0	0	0	0	0	0	0
CCGCACTTCGTTATCG-1	3.3315258	0.56851494	0	0	0	0	0	0	0	0	0	0	0	0	0	0
CCGCACTTCTAGGTAT-1	3.6302667	0.2382999	0	0	0	0	0	0	0	0	0	0	0	0	0	0
CCGCACTTTTGGTGAT-1	6.554563	-0.50922364	0	0	0	0	0	0	0	0	0	0	0	0	0	0
CCGCCTGAGGACCGAA-1	3.5872416	3.7182198	0	0	0	0	0	0	0	0	0	0	0	0	0	0
CCGCGTACACATATGA-1	2.5698097	4.0390115	0	0	0	0	0	0	0	0	0	0	0	0	0	0
CCGCGTACGGTACTGA-1	3.7007167	-0.40596634	0	0	0	0	0	0	0	0	0	0	0	0	0	0
CCGCGTACGTCAACTT-1	3.9117577	-0.1621979	0	0	0	0	0	0	0	0	0	0	0	0	0	0
CCGCGTACGTGTCGTA-1	3.7737253	4.794962	0	0	0	0	0	0	0	0	0	0	0	0	0	0
CCGCGTACTCGTAAGC-1	4.8325267	1.4360541	0	0	0	0	0	0	0	0	0	0	0	0	0	0
CCGCTAGGACGCATGC-1	3.5963037	0.49941486	0	0	0	0	0	0	0	0	0	0	0	0	0	0
CCGGAGTGCAGGCGCC-1	3.199463	4.2842107	0	0	0	0	0	0	0	0	0	0	0	0	0	0
CCGGATATCTCGGCGA-1	1.9604143	0.3741544	0	0	0	0	0	0	0	0	0	0	0	0	0	0
CCGGCCACGTTCCTTA-1	2.377662	2.1753416	0	0	0	0	0	0	0	0	0	0	0	0	0	0
CCGTACCGGGCGTCTT-1	4.1627073	0.08401012	0	0	0	0	0	0	0	0	0	0	0	0	0	0
CCGTCCGTCCATTGTC-1	2.8455095	2.0790684	0	0	0	0	0	0	0	0	0	0	0	0	0	0
CCGTCCGTGCATTATG-1	1.403217	5.086108	0	0	0	0	0	0	0	0	0	0	0	0	0	0
CCGTCCGTGCGACAGA-1	4.1205573	4.0014906	0	0	0	0	0	0	0	0	0	0	0	0	0	0
CCGTCCGTTGAGCGTA-1	2.8356044	5.120927	0	0	0	0	0	0	0	0	0	0	0	0	0	0
CCGTGGCCACGCATGC-1	1.3723055	0.17753132	0	0	0	0	0	0	0	0	0	0	0	0	0	0
CCGTGGCCTCTAGAGA-1	2.5150235	1.1458259	0	0	0	0	0	0	0	0	0	0	0	0	0	0
CCTACACAACGACTCA-1	3.4651105	0.7932778	0	0	0	0	0	0	0	0	0	0	0	0	0	0
CCTACACAGTGTCAGC-1	3.749771	4.84951	0	0	0	0	0	0	0	0	0	0	0	0	0	0
CCTAGGTCAGGACCAA-1	2.4562674	2.0029721	0	0	0	0	0	0	0	0	0	0	0	0	0	0
CCTAGGTCATCCTGGC-1	3.4045057	2.0683339	0	0	0	0	0	0	0	0	0	0	0	0	0	0
CCTAGGTCGAGCGGCC-1	3.8596113	4.9730854	0	0	0	0	0	0	0	0	0	0	0	0	0	0
CCTAGGTCGTCACCAA-1	4.162035	-0.51312625	0	0	0	0	0	0	0	0	0	0	0	0	0	0
CCTATTAAGATGAATT-1	3.5611434	3.6528997	0	0	0	0	0	0	0	0	0	0	0	0	0	0
CCTCCAAGACTTCGAG-1	3.781164	-0.53095436	0	0	0	0	0	0	0	0	0	0	0	0	0	0
CCTCCAAGGGTAATTG-1	3.6404333	4.3258033	0	0	0	0	0	0	0	0	0	0	0	0	0	0
CCTCGAGTATCCACAA-1	3.928588	-0.9619811	0	0	0	0	0	0	0	0	0	0	0	0	0	0
CCTCGAGTCCGTCCGT-1	2.087455	5.3297753	0	0	0	0	0	0	0	0	0	0	0	0	0	0
CCTCTGTAAAGTAATT-1	3.4701726	0.91344625	0	0	0	0	0	0	0	0	0	0	0	0	0	0
CCTCTGTAATGTATTA-1	3.2112398	3.7126493	0	0	0	0	0	0	0	0	0	0	0	0	0	0
CCTCTGTAGGTGTGCG-1	3.6370707	2.8578877	0	0	0	0	0	0	0	0	0	0	0	0	0	0
CCTGACGCGGTGTTAC-1	2.9813602	1.7434204	0	0	0	0	0	0	0	0	0	0	0	0	0	0
CCTGACGCTCGTTCGA-1	0.36815256	0.8440511	0	0	0	0	0	0	0	0	0	0	0	0	0	0
CCTGTCCGCGCGGACA-1	3.5284781	-0.48087683	0	0	0	0	0	0	0	0	0	0	0	0	0	0
CCTGTCCGTCTGAGTA-1	3.163536	3.9774055	0	0	0	0	0	0	0	0	0	0	0	0	0	0
CCTTAAGAAACGCTCG-1	3.427011	3.7761972	0	0	0	0	0	0	0	0	0	0	0	0	0	0
CCTTAAGAATAGTCTG-1	-0.21063629	-0.18368718	0	0	0	0	0	0	0	0	0	0	0	0	0	0
CCTTAAGACGCCGAGG-1	3.4892142	1.1762104	0	0	0	0	0	0	0	0	0	0	0	0	0	0
CCTTAAGACTTCGTCC-1	2.9136953	1.407381	0	0	0	0	0	0	0	0	0	0	0	0	0	0
CCTTAAGATAATTCAA-1	2.5724149	0.4595631	0	0	0	0	0	0	0	0	0	0	0	0	0	0
CCTTAAGATCAGTTAG-1	2.6751597	2.422738	0	0	0	0	0	0	0	0	0	0	0	0	0	0
CCTTCTATCTATAATC-1	4.259009	-0.9525097	0	0	0	0	0	0	0	0	0	0	0	0	0	0
CCTTCTATTACCTTGA-1	3.593819	-1.6136928	0	0	0	0	0	0	0	0	0	0	0	0	0	0
CGAACTCGATCTTAGA-1	4.996863	0.010654499	0	0	0	0	0	0	0	0	0	0	0	0	0	0
CGAAGAACATCTACCG-1	2.5886233	2.4551213	0	0	0	0	0	0	0	0	0	0	0	0	0	0
CGACCTATTATCGGAC-1	3.6578643	3.0347648	0	0	0	0	0	0	0	0	0	0	0	0	0	0
CGACCTATTCGCACAA-1	1.9988492	5.1540546	0	0	0	0	0	0	0	0	0	0	0	0	0	0
CGACGCGTACACTTGT-1	3.5718548	4.771278	0	0	0	0	0	0	0	0	0	0	0	0	0	0
CGACGCGTACCGGCCT-1	-0.48984388	0.46241108	0	0	0	0	0	0	0	0	0	0	0	0	0	0
CGACTGTTAGGCCATG-1	4.3093705	3.4205444	0	0	0	0	0	0	0	0	0	0	0	0	0	0
CGACTGTTCACATTGC-1	3.2480452	0.7812325	0	0	0	0	0	0	0	0	0	0	0	0	0	0
CGACTGTTCCAGTCTT-1	3.841504	1.6238256	0	0	0	0	0	0	0	0	0	0	0	0	0	0
CGACTGTTGGCTACAA-1	3.6252973	-0.327594	0	0	0	0	0	0	0	0	0	0	0	0	0	0
CGAGAATTAACAGAGC-1	3.1901429	5.285155	0	0	0	0	0	0	0	0	0	0	0	0	0	0
CGAGAATTCTACATTA-1	5.1603017	0.019899536	0	0	0	0	0	0	0	0	0	0	0	0	0	0
CGAGACGGCGATGTAA-1	2.7514603	0.48690456	0	0	0	0	0	0	0	0	0	0	0	0	0	0
CGAGAGCAAGGCGAGC-1	5.0361013	2.405142	0	0	0	0	0	0	0	0	0	0	0	0	0	0
CGAGAGCAATGTGCGC-1	3.7093751	2.4142306	0	0	0	0	0	0	0	0	0	0	0	0	0	0
CGAGCCAAAACGCTCG-1	3.4398856	1.1887673	0	0	0	0	0	0	0	0	0	0	0	0	0	0
CGAGCCAAATGACCGG-1	4.094179	3.404775	0	0	0	0	0	0	0	0	0	0	0	0	0	0
CGAGCCAAGCCGCTTG-1	2.5807307	4.3388786	0	0	0	0	0	0	0	0	0	0	0	0	0	0
CGAGCCAATGAGCGTA-1	4.0441995	-0.8763783	0	0	0	0	0	0	0	0	0	0	0	0	0	0
CGAGTTGCGAAGTTCC-1	3.8908825	3.7307665	0	0	0	0	0	0	0	0	0	0	0	0	0	0
CGAGTTGCGATGAATT-1	3.2058473	5.3841023	0	0	0	0	0	0	0	0	0	0	0	0	0	0
CGAGTTGCGCGAGCAA-1	4.5670853	1.361027	0	0	0	0	0	0	0	0	0	0	0	0	0	0
CGATCAAGAAGGTGCA-1	-0.5622394	0.43672457	0	0	0	0	0	0	0	0	0	0	0	0	0	0
CGATCAAGAGGTCAGT-1	1.7514021	2.7350776	0	0	0	0	0	0	0	0	0	0	0	0	0	0
CGATCAAGCATGGCTG-1	3.0677967	5.55973	0	0	0	0	0	0	0	0	0	0	0	0	0	0
CGATCAAGCTGCCAAC-1	4.3912926	2.1543584	0	0	0	0	0	0	0	0	0	0	0	0	0	0
CGATCAAGTAATTGGC-1	2.3115995	4.7437034	0	0	0	0	0	0	0	0	0	0	0	0	0	0
CGATCAAGTCGTAAGC-1	2.9153042	4.91813	0	0	0	0	0	0	0	0	0	0	0	0	0	0
CGATCCTTCATGGCTG-1	4.069434	-0.1292659	0	0	0	0	0	0	0	0	0	0	0	0	0	0
CGATCCTTTAGCGGTG-1	3.5712798	5.1549726	0	0	0	0	0	0	0	0	0	0	0	0	0	0
CGATCGGATACATTCG-1	2.811364	1.7980744	0	0	0	0	0	0	0	0	0	0	0	0	0	0
CGATGTAAATCATTGG-1	4.1618567	4.287424	0	0	0	0	0	0	0	0	0	0	0	0	0	0
CGCACCGTACTCAGTT-1	3.519112	-0.42445916	0	0	0	0	0	0	0	0	0	0	0	0	0	0
CGCACCGTGCGAAGCC-1	3.8786654	4.793792	0	0	0	0	0	0	0	0	0	0	0	0	0	0
CGCAGCAAAGATTGAG-1	2.7534802	4.3422794	0	0	0	0	0	0	0	0	0	0	0	0	0	0
CGCAGCAAGCGGTCGC-1	3.5257194	2.5735316	0	0	0	0	0	0	0	0	0	0	0	0	0	0
CGCATTAGAAGAGACA-1	3.4789495	3.2269084	0	0	0	0	0	0	0	0	0	0	0	0	0	0
CGCATTAGAGACTGCC-1	3.654135	2.7875385	0	0	0	0	0	0	0	0	0	0	0	0	0	0
CGCATTAGATTGGATC-1	1.4035487	0.17859133	0	0	0	0	0	0	0	0	0	0	0	0	0	0
CGCCAGGTCCATTGTC-1	0.2705034	1.1863871	0	0	0	0	0	0	0	0	0	0	0	0	0	0
CGCCAGGTTGCCGATC-1	2.7352169	1.9500812	0	0	0	0	0	0	0	0	0	0	0	0	0	0
CGCCATTCCAGTATGG-1	4.8678913	1.5868645	0	0	0	0	0	0	0	0	0	0	0	0	0	0
CGCCATTCGTGACTTG-1	3.9877985	5.192782	0	0	0	0	0	0	0	0	0	0	0	0	0	0
CGCCTCGCCATCTAGC-1	0.3794345	0.31235838	0	0	0	0	0	0	0	0	0	0	0	0	0	0
CGCCTGCAACCGGCCT-1	3.2940638	1.1097841	0	0	0	0	0	0	0	0	0	0	0	0	0	0
CGCCTGCAACGACTCA-1	3.8821864	3.9403555	0	0	0	0	0	0	0	0	0	0	0	0	0	0
CGCGACACATGATAGC-1	3.3094203	3.8072023	0	0	0	0	0	0	0	0	0	0	0	0	0	0
CGCGACACCAGCTATA-1	1.357598	3.3965256	0	0	0	0	0	0	0	0	0	0	0	0	0	0
CGCGACACGAAGCCAG-1	3.8360643	4.9195533	0	0	0	0	0	0	0	0	0	0	0	0	0	0
CGCGACACTATAGGCA-1	4.1870995	3.7096987	0	0	0	0	0	0	0	0	0	0	0	0	0	0
CGCGCGAGATACGTAC-1	4.4134116	1.7242991	0	0	0	0	0	0	0	0	0	0	0	0	0	0
CGCGCGAGGGAAGCTC-1	1.404049	4.1472363	0	0	0	0	0	0	0	0	0	0	0	0	0	0
CGCGCGAGGGCAGTTA-1	2.501467	1.9180788	0	0	0	0	0	0	0	0	0	0	0	0	0	0
CGCGCGAGTACAACAA-1	3.1815884	1.0408677	0	0	0	0	0	0	0	0	0	0	0	0	0	0
CGCGCTCTACTCTGAC-1	4.0809703	2.040848	0	0	0	0	0	0	0	0	0	0	0	0	0	0
CGCGCTCTAGGTTATA-1	4.4443965	2.771291	0	0	0	0	0	0	0	0	0	0	0	0	0	0
CGCGCTCTATTCATTG-1	4.6143966	2.6934838	0	0	0	0	0	0	0	0	0	0	0	0	0	0
CGCGCTCTCGTGAACC-1	0.9524959	0.41715735	0	0	0	0	0	0	0	0	0	0	0	0	0	0
CGCGCTCTCTCTCGCA-1	3.1019511	3.1707804	0	0	0	0	0	0	0	0	0	0	0	0	0	0
CGCGGACACATTAGAG-1	1.8793347	4.791745	0	0	0	0	0	0	0	0	0	0	0	0	0	0
CGCTAATAATCATTGG-1	2.6475122	2.5260096	0	0	0	0	0	0	0	0	0	0	0	0	0	0
CGCTAATACAACCTGC-1	2.6811194	1.6873065	0	0	0	0	0	0	0	0	0	0	0	0	0	0
CGCTAATAGACAGCAC-1	2.6141198	2.60585	0	0	0	0	0	0	0	0	0	0	0	0	0	0
CGCTCTTGACAGGCTA-1	4.3296714	0.4267188	0	0	0	0	0	0	0	0	0	0	0	0	0	0
CGCTCTTGGGCGTCTT-1	4.131101	1.2912978	0	0	0	0	0	0	0	0	0	0	0	0	0	0
CGCTCTTGTAACCGCC-1	3.0901175	-0.3983504	0	0	0	0	0	0	0	0	0	0	0	0	0	0
CGCTGTGCAGGATCGT-1	-0.071323045	8.835171	0	0	0	0	0	0	0	0	0	0	0	0	0	0
CGCTGTGCCCGCACTT-1	3.2030425	0.49004996	0	0	0	0	0	0	0	0	0	0	0	0	0	0
CGCTGTGCCGTGAACC-1	4.535192	0.9879775	0	0	0	0	0	0	0	0	0	0	0	0	0	0
CGCTGTGCGAACAATC-1	3.9456093	3.6426053	0	0	0	0	0	0	0	0	0	0	0	0	0	0
CGCTGTGCGAGTCCGA-1	3.6778698	2.9773912	0	0	0	0	0	0	0	0	0	0	0	0	0	0
CGCTGTGCTAGCATTC-1	4.142396	2.4237807	0	0	0	0	0	0	0	0	0	0	0	0	0	0
CGCTTAACGAGTCCGA-1	5.250474	0.10437463	0	0	0	0	0	0	0	0	0	0	0	0	0	0
CGCTTAACGCACAGGC-1	3.897824	4.60066	0	0	0	0	0	0	0	0	0	0	0	0	0	0
CGGAACTCAGTGAGTC-1	3.8222744	4.201318	0	0	0	0	0	0	0	0	0	0	0	0	0	0
CGGAACTCCCGCGTAC-1	3.9019265	1.2337738	0	0	0	0	0	0	0	0	0	0	0	0	0	0
CGGAAGAGCAATCCAC-1	-0.27926457	-0.18945748	0	0	0	0	0	0	0	0	0	0	0	0	0	0
CGGACACCACATGCCG-1	3.3228822	2.572757	0	0	0	0	0	0	0	0	0	0	0	0	0	0
CGGACACCGTTCGGTT-1	2.8882618	4.871554	0	0	0	0	0	0	0	0	0	0	0	0	0	0
CGGAGGCTCTCGCCTG-1	3.7266328	-0.55437905	0	0	0	0	0	0	0	0	0	0	0	0	0	0
CGGAGGCTGTGAGCCG-1	3.171334	5.3737006	0	0	0	0	0	0	0	0	0	0	0	0	0	0
CGGCGCTAGGCTGCGG-1	2.3644688	3.8011723	0	0	0	0	0	0	0	0	0	0	0	0	0	0
CGGCGCTAGGTAATTG-1	2.148303	3.0579467	0	0	0	0	0	0	0	0	0	0	0	0	0	0
CGGTAACTCGCCGAGG-1	2.8072503	1.6535163	0	0	0	0	0	0	0	0	0	0	0	0	0	0
CGGTCTCACCGACCTG-1	3.3729498	4.3989973	0	0	0	0	0	0	0	0	0	0	0	0	0	0
CGGTCTCAGATGTGGT-1	3.7332244	2.9924521	0	0	0	0	0	0	0	0	0	0	0	0	0	0
CGGTCTCATAATCAGA-1	1.9853878	2.594764	0	0	0	0	0	0	0	0	0	0	0	0	0	0
CGGTTCAACTCTCATT-1	3.255533	3.3878906	0	0	0	0	0	0	0	0	0	0	0	0	0	0
CGTAGCGGATTACGAA-1	3.5461075	1.1141939	0	0	0	0	0	0	0	0	0	0	0	0	0	0
CGTAGCGGTCCTCGCC-1	2.8368514	5.1122184	0	0	0	0	0	0	0	0	0	0	0	0	0	0
CGTAGCGGTGTACCTA-1	5.29249	0.018756974	0	0	0	0	0	0	0	0	0	0	0	0	0	0
CGTATCATACGAGAGG-1	3.8246186	4.673265	0	0	0	0	0	0	0	0	0	0	0	0	0	0
CGTATCATCCAACATC-1	2.991816	1.6077662	0	0	0	0	0	0	0	0	0	0	0	0	0	0
CGTATCATCTACTCTC-1	3.209083	2.443996	0	0	0	0	0	0	0	0	0	0	0	0	0	0
CGTATCATGCGGTCGC-1	8.339841	2.3855212	0	0	0	0	0	0	0	0	0	0	0	0	0	0
CGTATCATTCCGGTGA-1	2.3826337	3.6767764	0	0	0	0	0	0	0	0	0	0	0	0	0	0
CGTATTCCACCTGCAA-1	4.4153543	1.2390428	0	0	0	0	0	0	0	0	0	0	0	0	0	0
CGTATTCCGACAAGTG-1	1.6629889	3.512796	0	0	0	0	0	0	0	0	0	0	0	0	0	0
CGTATTCCTCGCACAA-1	4.691354	1.0829374	0	0	0	0	0	0	0	0	0	0	0	0	0	0
CGTGAACCACAGATCG-1	2.7226439	-0.8120682	0	0	0	0	0	0	0	0	0	0	0	0	0	0
CGTGAACCGTTGAGCC-1	4.2576747	1.4851364	0	0	0	0	0	0	0	0	0	0	0	0	0	0
CGTGCTTAAGGTGTCC-1	3.3171468	4.1404405	0	0	0	0	0	0	0	0	0	0	0	0	0	0
CGTGCTTATGTTGCAA-1	2.450865	3.2567728	0	0	0	0	0	0	0	0	0	0	0	0	0	0
CGTGGAAGACGGTTAC-1	3.4925394	0.31552267	0	0	0	0	0	0	0	0	0	0	0	0	0	0
CGTGGAAGCATATGGA-1	3.7896552	5.261453	0	0	0	0	0	0	0	0	0	0	0	0	0	0
CGTGGAAGGTGACTTG-1	4.15044	4.318479	0	0	0	0	0	0	0	0	0	0	0	0	0	0
CGTGTAGTCCACATGG-1	3.415793	0.13827619	0	0	0	0	0	0	0	0	0	0	0	0	0	0
CGTGTAGTCTGCCAAC-1	3.0173407	-0.17625013	0	0	0	0	0	0	0	0	0	0	0	0	0	0
CGTGTAGTGCCGGCAG-1	2.9109914	0.68767023	0	0	0	0	0	0	0	0	0	0	0	0	0	0
CGTGTAGTTCGCCGTA-1	3.4859722	2.2345426	0	0	0	0	0	0	0	0	0	0	0	0	0	0
CGTGTAGTTGTAATAA-1	3.4089904	2.357742	0	0	0	0	0	0	0	0	0	0	0	0	0	0
CGTTAGTTGCGGCGCA-1	4.179401	4.314333	0	0	0	0	0	0	0	0	0	0	0	0	0	0
CGTTAGTTGCTGTTGA-1	2.1998868	0.34428558	0	0	0	0	0	0	0	0	0	0	0	0	0	0
CGTTATCGACGCATGC-1	3.351756	3.9784908	0	0	0	0	0	0	0	0	0	0	0	0	0	0
CGTTATCGCCTACACA-1	4.0956035	-0.59781146	0	0	0	0	0	0	0	0	0	0	0	0	0	0
CGTTGGCATTACTGAA-1	3.6615632	4.342942	0	0	0	0	0	0	0	0	0	0	0	0	0	0
CTAAGTGCGAGTCGAC-1	4.0345883	3.8372214	0	0	0	0	0	0	0	0	0	0	0	0	0	0
CTAAGTGCGGCCACTG-1	4.800428	0.7727885	0	0	0	0	0	0	0	0	0	0	0	0	0	0
CTAAGTGCTTGAGTGG-1	1.9628031	-0.34503433	0	0	0	0	0	0	0	0	0	0	0	0	0	0
CTAATAGGAGCGGAAC-1	1.6243529	-0.14633897	0	0	0	0	0	0	0	0	0	0	0	0	0	0
CTAATAGGATCTACCG-1	3.7509348	4.9180756	0	0	0	0	0	0	0	0	0	0	0	0	0	0
CTAATAGGCAGTCACG-1	3.0805213	5.693998	0	0	0	0	0	0	0	0	0	0	0	0	0	0
CTAATAGGTTAACGTT-1	3.191988	0.6185928	0	0	0	0	0	0	0	0	0	0	0	0	0	0
CTACACCTGGCGCGGA-1	3.868317	4.9101257	0	0	0	0	0	0	0	0	0	0	0	0	0	0
CTACATTAAAGGAGGC-1	4.050574	4.611342	0	0	0	0	0	0	0	0	0	0	0	0	0	0
CTACATTAGATGCGTA-1	4.024448	3.4831572	0	0	0	0	0	0	0	0	0	0	0	0	0	0
CTACATTAGGCCTTAA-1	3.3039145	0.75559825	0	0	0	0	0	0	0	0	0	0	0	0	0	0
CTACGCAAGAAGGCGA-1	4.565877	-0.49847615	0	0	0	0	0	0	0	0	0	0	0	0	0	0
CTACTAATTAATTGGC-1	3.3659859	0.16645077	0	0	0	0	0	0	0	0	0	0	0	0	0	0
CTACTAATTCAGGACA-1	3.8685122	2.2822323	0	0	0	0	0	0	0	0	0	0	0	0	0	0
CTACTCTCCAGTCACG-1	2.0180974	1.041194	0	0	0	0	0	0	0	0	0	0	0	0	0	0
CTACTCTCCTGCGACG-1	3.8498037	3.002755	0	0	0	0	0	0	0	0	0	0	0	0	0	0
CTACTCTCGTGTTGCC-1	2.3331575	5.3838334	0	0	0	0	0	0	0	0	0	0	0	0	0	0
CTACTCTCTCCAAGTT-1	4.3809776	3.5833046	0	0	0	0	0	0	0	0	0	0	0	0	0	0
CTACTCTCTTGCAATT-1	3.3535697	0.5918714	0	0	0	0	0	0	0	0	0	0	0	0	0	0
CTAGCCGCGATGGAGC-1	3.367348	4.6704116	0	0	0	0	0	0	0	0	0	0	0	0	0	0
CTAGGTATAGTGACCG-1	4.1858373	0.78922915	0	0	0	0	0	0	0	0	0	0	0	0	0	0
CTATAATCACTTCGAG-1	2.885124	4.572435	0	0	0	0	0	0	0	0	0	0	0	0	0	0
CTATAATCGTAACACA-1	4.311964	3.20051	0	0	0	0	0	0	0	0	0	0	0	0	0	0
CTATAGCGACCGGCCT-1	2.294991	1.930245	0	0	0	0	0	0	0	0	0	0	0	0	0	0
CTATAGCGCAAGATTC-1	0.5103334	0.6436012	0	0	0	0	0	0	0	0	0	0	0	0	0	0
CTATAGCGGCCAATAA-1	2.4320722	3.2717676	0	0	0	0	0	0	0	0	0	0	0	0	0	0
CTATAGCGTAATTGGC-1	3.889412	5.244927	0	0	0	0	0	0	0	0	0	0	0	0	0	0
CTATTCAGAGAGGCGC-1	4.7173605	1.7521505	0	0	0	0	0	0	0	0	0	0	0	0	0	0
CTATTCAGGGCCACTG-1	2.4428198	5.346519	0	0	0	0	0	0	0	0	0	0	0	0	0	0
CTCAACGCGTGCAGAA-1	3.0599506	3.7051537	0	0	0	0	0	0	0	0	0	0	0	0	0	0
CTCAGTCGAGTTCGCC-1	4.5962305	-0.24605082	0	0	0	0	0	0	0	0	0	0	0	0	0	0
CTCCAACAACAGGAGT-1	3.5262432	1.1386011	0	0	0	0	0	0	0	0	0	0	0	0	0	0
CTCCAACACATTAGAG-1	8.369229	2.3559458	0	0	0	0	0	0	0	0	0	0	0	0	0	0
CTCCAACACTCGGCGA-1	2.6659055	5.2983136	0	0	0	0	0	0	0	0	0	0	0	0	0	0
CTCCAGTGCCAACATC-1	3.3783643	4.045737	0	0	0	0	0	0	0	0	0	0	0	0	0	0
CTCGAGCTCTCTGAAG-1	1.9267639	3.3332236	0	0	0	0	0	0	0	0	0	0	0	0	0	0
CTCGCACCCAAGTTAA-1	4.0245366	0.5015963	0	0	0	0	0	0	0	0	0	0	0	0	0	0
CTCGCACCCCGTACCG-1	2.4474235	2.579076	0	0	0	0	0	0	0	0	0	0	0	0	0	0
CTCGCCTGGGCTACAA-1	2.8869247	5.4997663	0	0	0	0	0	0	0	0	0	0	0	0	0	0
CTCTCATTACCTATTG-1	4.4333262	1.093264	0	0	0	0	0	0	0	0	0	0	0	0	0	0
CTCTCATTTGGCCAGA-1	3.8834703	3.2163038	0	0	0	0	0	0	0	0	0	0	0	0	0	0
CTCTCGCAAGCGTGTA-1	4.613526	2.856318	0	0	0	0	0	0	0	0	0	0	0	0	0	0
CTCTCGCAGAATTAAC-1	4.2953987	1.6602709	0	0	0	0	0	0	0	0	0	0	0	0	0	0
CTCTCGCAGTATCTTC-1	4.3637257	0.17705958	0	0	0	0	0	0	0	0	0	0	0	0	0	0
CTCTCGCATTACATAG-1	2.0860193	-0.5133834	0	0	0	0	0	0	0	0	0	0	0	0	0	0
CTCTGAAGCGGTCTCA-1	2.0968568	5.2328987	0	0	0	0	0	0	0	0	0	0	0	0	0	0
CTCTTCTAAACCGATG-1	4.0018716	4.308829	0	0	0	0	0	0	0	0	0	0	0	0	0	0
CTCTTCTATTGATTAA-1	3.1534023	4.2312727	0	0	0	0	0	0	0	0	0	0	0	0	0	0
CTGATACTATAGTTGA-1	2.1173582	3.9317164	0	0	0	0	0	0	0	0	0	0	0	0	0	0
CTGATACTGTAGGAAG-1	3.0160363	4.6030345	0	0	0	0	0	0	0	0	0	0	0	0	0	0
CTGATACTTAAGACGC-1	1.4304754	-0.04234576	0	0	0	0	0	0	0	0	0	0	0	0	0	0
CTGCACGGACCTATTG-1	1.3561497	3.5555046	0	0	0	0	0	0	0	0	0	0	0	0	0	0
CTGCCAACGACTCAAG-1	1.9475621	0.3493662	0	0	0	0	0	0	0	0	0	0	0	0	0	0
CTGCCAACGATGAATT-1	2.3169143	2.3599956	0	0	0	0	0	0	0	0	0	0	0	0	0	0
CTGCGACGGCTTCCAA-1	3.4140306	4.6657057	0	0	0	0	0	0	0	0	0	0	0	0	0	0
CTGCGACGGTCAACTT-1	2.9064186	1.082964	0	0	0	0	0	0	0	0	0	0	0	0	0	0
CTGCGACGGTCAGTGT-1	2.319229	5.404283	0	0	0	0	0	0	0	0	0	0	0	0	0	0
CTGCGACGTACGCGCA-1	3.678995	0.07036523	0	0	0	0	0	0	0	0	0	0	0	0	0	0
CTGGTGTAACCTGCAA-1	5.238618	1.6646597	0	0	0	0	0	0	0	0	0	0	0	0	0	0
CTGGTGTAAGACTGCC-1	2.030201	3.1057673	0	0	0	0	0	0	0	0	0	0	0	0	0	0
CTGGTGTAGAAGGTTG-1	4.1959276	2.22187	0	0	0	0	0	0	0	0	0	0	0	0	0	0
CTGGTGTATCGCTTCC-1	3.6524127	-0.59772694	0	0	0	0	0	0	0	0	0	0	0	0	0	0
CTGGTTGTTTCGGAGG-1	3.9068897	4.663101	0	0	0	0	0	0	0	0	0	0	0	0	0	0
CTGTAGGACATGTTCT-1	3.1466553	5.6838465	0	0	0	0	0	0	0	0	0	0	0	0	0	0
CTGTAGGAGAGGATAC-1	3.8776238	5.092123	0	0	0	0	0	0	0	0	0	0	0	0	0	0
CTGTAGGATAATTGGC-1	2.566819	4.986302	0	0	0	0	0	0	0	0	0	0	0	0	0	0
CTGTCCTCACGTCCTA-1	3.7313135	4.1151795	0	0	0	0	0	0	0	0	0	0	0	0	0	0
CTGTCGATAACTTCCA-1	0.33978888	0.5997584	0	0	0	0	0	0	0	0	0	0	0	0	0	0
CTGTCGATAGCCGTCA-1	3.2724557	3.057258	0	0	0	0	0	0	0	0	0	0	0	0	0	0
CTGTCGATATAGTCTG-1	2.3797748	5.1385355	0	0	0	0	0	0	0	0	0	0	0	0	0	0
CTGTCGATCATTAGAG-1	3.5233436	2.445825	0	0	0	0	0	0	0	0	0	0	0	0	0	0
CTGTGCCACCTAGGTC-1	3.2859662	0.049783	0	0	0	0	0	0	0	0	0	0	0	0	0	0
CTGTGCCATATGCAAG-1	5.3157196	2.9627733	0	0	0	0	0	0	0	0	0	0	0	0	0	0
CTTAACCGAACCAGCT-1	2.9106002	3.1216915	0	0	0	0	0	0	0	0	0	0	0	0	0	0
CTTAACCGGATCCAAC-1	3.4258573	1.6000668	0	0	0	0	0	0	0	0	0	0	0	0	0	0
CTTAACCGTCGTTCGA-1	4.752966	1.3743901	0	0	0	0	0	0	0	0	0	0	0	0	0	0
CTTAAGTACATTACTC-1	3.0519056	4.6836143	0	0	0	0	0	0	0	0	0	0	0	0	0	0
CTTAAGTACCGTACCG-1	3.405591	1.2437837	0	0	0	0	0	0	0	0	0	0	0	0	0	0
CTTAAGTACTTGTGGC-1	3.166554	2.7495983	0	0	0	0	0	0	0	0	0	0	0	0	0	0
CTTAAGTAGAGCACGC-1	3.3360515	-0.9819711	0	0	0	0	0	0	0	0	0	0	0	0	0	0
CTTAATGTCCGAGTGT-1	3.8663065	5.077827	0	0	0	0	0	0	0	0	0	0	0	0	0	0
CTTAATGTTTCGGAGG-1	4.339184	0.87076527	0	0	0	0	0	0	0	0	0	0	0	0	0	0
CTTAGCTTCACTGCCG-1	2.8846414	4.3575783	0	0	0	0	0	0	0	0	0	0	0	0	0	0
CTTAGCTTTACGATTG-1	1.6047416	2.9748285	0	0	0	0	0	0	0	0	0	0	0	0	0	0
CTTAGGAGGTATCCGG-1	2.755533	1.504906	0	0	0	0	0	0	0	0	0	0	0	0	0	0
CTTATATCCCTCTGTA-1	3.447899	1.1972702	0	0	0	0	0	0	0	0	0	0	0	0	0	0
CTTATATCCGACTGTT-1	2.9911475	4.9433475	0	0	0	0	0	0	0	0	0	0	0	0	0	0
CTTATATCCTAAGTGC-1	4.289898	2.4501262	0	0	0	0	0	0	0	0	0	0	0	0	0	0
CTTATATCTAACCGCC-1	4.102594	3.6928608	0	0	0	0	0	0	0	0	0	0	0	0	0	0
CTTCAGACCTGGTGTA-1	4.194495	2.119419	0	0	0	0	0	0	0	0	0	0	0	0	0	0
CTTCAGACTCGGTATA-1	2.4770513	0.9336726	0	0	0	0	0	0	0	0	0	0	0	0	0	0
CTTCTGCTACGCATGC-1	3.4774618	-0.13254693	0	0	0	0	0	0	0	0	0	0	0	0	0	0
CTTCTGCTCCTATTAA-1	3.6809628	4.8760138	0	0	0	0	0	0	0	0	0	0	0	0	0	0
CTTCTGCTCTCGCACC-1	2.851825	2.6011798	0	0	0	0	0	0	0	0	0	0	0	0	0	0
CTTCTGCTCTCGCCTG-1	2.5497098	0.2499713	0	0	0	0	0	0	0	0	0	0	0	0	0	0
CTTCTGCTTCGGTATA-1	4.032504	-0.42663607	0	0	0	0	0	0	0	0	0	0	0	0	0	0
CTTCTGCTTTGGCCGA-1	4.352685	3.548356	0	0	0	0	0	0	0	0	0	0	0	0	0	0
CTTCTGCTTTGTGAGA-1	3.1541896	2.2673326	0	0	0	0	0	0	0	0	0	0	0	0	0	0
CTTGAATGACGGACGA-1	3.0652304	0.45264798	0	0	0	0	0	0	0	0	0	0	0	0	0	0
CTTGAATGGACTAGGC-1	3.315506	1.9828961	0	0	0	0	0	0	0	0	0	0	0	0	0	0
CTTGACATGCCTGGTA-1	8.064083	2.2669556	0	0	0	0	0	0	0	0	0	0	0	0	0	0
CTTGACATGCGAGTTC-1	3.557268	2.3563225	0	0	0	0	0	0	0	0	0	0	0	0	0	0
CTTGACATTACAACAA-1	1.5734093	3.441611	0	0	0	0	0	0	0	0	0	0	0	0	0	0
CTTGCTACAGAGGTAG-1	3.874611	3.4358118	0	0	0	0	0	0	0	0	0	0	0	0	0	0
CTTGTGGCAATACTTC-1	3.3474653	-1.050996	0	0	0	0	0	0	0	0	0	0	0	0	0	0
CTTGTGGCCGAAGAAC-1	3.143812	1.3100953	0	0	0	0	0	0	0	0	0	0	0	0	0	0
CTTGTGGCTACGCGCA-1	4.4410734	3.0220788	0	0	0	0	0	0	0	0	0	0	0	0	0	0
GAACAATCGTTAGATG-1	3.104276	1.1130075	0	0	0	0	0	0	0	0	0	0	0	0	0	0
GAACAATCGTTCGACA-1	-0.45081177	0.30051047	0	0	0	0	0	0	0	0	0	0	0	0	0	0
GAACCAGTAGATTAGC-1	3.1927848	-0.924954	0	0	0	0	0	0	0	0	0	0	0	0	0	0
GAACCAGTCTTAACCG-1	3.473578	0.49253854	0	0	0	0	0	0	0	0	0	0	0	0	0	0
GAACCAGTGGTAAGGC-1	4.6123004	0.497704	0	0	0	0	0	0	0	0	0	0	0	0	0	0
GAACCAGTTAACCGCC-1	3.4357774	3.1808624	0	0	0	0	0	0	0	0	0	0	0	0	0	0
GAACTGCAAGCGTGTA-1	3.064412	5.0040245	0	0	0	0	0	0	0	0	0	0	0	0	0	0
GAACTGCAATGTATTA-1	3.8540504	-0.15933388	0	0	0	0	0	0	0	0	0	0	0	0	0	0
GAAGATGTATGTATTA-1	4.5238543	2.8898656	0	0	0	0	0	0	0	0	0	0	0	0	0	0
GAAGATGTCAGTTGTG-1	4.496799	3.206731	0	0	0	0	0	0	0	0	0	0	0	0	0	0
GAAGATGTCTATAGCG-1	4.005879	3.1867905	0	0	0	0	0	0	0	0	0	0	0	0	0	0
GAAGATGTGATTGTAC-1	3.5300026	2.2278569	0	0	0	0	0	0	0	0	0	0	0	0	0	0
GAAGATGTGGCTCTAC-1	3.0481963	4.682765	0	0	0	0	0	0	0	0	0	0	0	0	0	0
GAAGATGTTATTCGAA-1	4.89349	1.1778644	0	0	0	0	0	0	0	0	0	0	0	0	0	0
GAAGCCAGAATACTTC-1	3.524304	0.35913774	0	0	0	0	0	0	0	0	0	0	0	0	0	0
GAAGGCGAGAGTGATA-1	3.3017154	2.310626	0	0	0	0	0	0	0	0	0	0	0	0	0	0
GAAGGTTGAGCGTGTA-1	2.3842363	5.4920716	0	0	0	0	0	0	0	0	0	0	0	0	0	0
GAAGGTTGATGGCACT-1	2.9924858	2.3471682	0	0	0	0	0	0	0	0	0	0	0	0	0	0
GAAGGTTGATTCATTG-1	3.617887	5.379959	0	0	0	0	0	0	0	0	0	0	0	0	0	0
GAAGGTTGCTATAGCG-1	2.351216	3.8004923	0	0	0	0	0	0	0	0	0	0	0	0	0	0
GAAGGTTGTACCAAGC-1	3.7975814	0.34321535	0	0	0	0	0	0	0	0	0	0	0	0	0	0
GAAGTTCCAATGGACG-1	3.3363166	3.6587641	0	0	0	0	0	0	0	0	0	0	0	0	0	0
GAAGTTCCACCGTTCA-1	3.3238735	0.16753589	0	0	0	0	0	0	0	0	0	0	0	0	0	0
GAAGTTCCTTGCATCA-1	2.7724495	4.456829	0	0	0	0	0	0	0	0	0	0	0	0	0	0
GAATAGCTACTCCTAA-1	3.668887	1.3271903	0	0	0	0	0	0	0	0	0	0	0	0	0	0
GAATAGCTAGGCTCAC-1	4.8096404	0.90955585	0	0	0	0	0	0	0	0	0	0	0	0	0	0
GAATAGCTCCGGAGTG-1	2.3126898	1.9174881	0	0	0	0	0	0	0	0	0	0	0	0	0	0
GAATAGCTTATGCAAG-1	3.3789275	0.50918835	0	0	0	0	0	0	0	0	0	0	0	0	0	0
GAATTAACAGACCTGG-1	3.3232033	5.623555	0	0	0	0	0	0	0	0	0	0	0	0	0	0
GAATTAACATAGTTGA-1	3.9805062	1.9714216	0	0	0	0	0	0	0	0	0	0	0	0	0	0
GAATTAACCGCTGTGC-1	4.210709	2.1112766	0	0	0	0	0	0	0	0	0	0	0	0	0	0
GAATTCCGATCCACAA-1	0.8065024	0.3279041	0	0	0	0	0	0	0	0	0	0	0	0	0	0
GACAAGTGTCAATTGA-1	8.027731	2.2460418	0	0	0	0	0	0	0	0	0	0	0	0	0	0
GACACTGGGCCTTGGT-1	4.1779966	-1.1674095	0	0	0	0	0	0	0	0	0	0	0	0	0	0
GACACTGGTAAGGAAC-1	4.2727447	-0.7832184	0	0	0	0	0	0	0	0	0	0	0	0	0	0
GACACTGGTGCGTAGA-1	1.4844484	4.5946813	0	0	0	0	0	0	0	0	0	0	0	0	0	0
GACAGCACGAGCCACA-1	3.7496092	5.1444077	0	0	0	0	0	0	0	0	0	0	0	0	0	0
GACATCGACATCTAGC-1	4.959644	1.5041696	0	0	0	0	0	0	0	0	0	0	0	0	0	0
GACATCGAGGTGCACA-1	4.1075187	2.0975213	0	0	0	0	0	0	0	0	0	0	0	0	0	0
GACATGCTCTAGCCGC-1	5.227185	0.11738274	0	0	0	0	0	0	0	0	0	0	0	0	0	0
GACATGCTGGACGATT-1	3.2343085	4.8027816	0	0	0	0	0	0	0	0	0	0	0	0	0	0
GACATGCTTAAGGAAC-1	3.1635394	2.8645685	0	0	0	0	0	0	0	0	0	0	0	0	0	0
GACCGCTAACCGTTCA-1	4.3937664	-0.08184712	0	0	0	0	0	0	0	0	0	0	0	0	0	0
GACCGCTAATCCGGTA-1	3.568493	0.09726196	0	0	0	0	0	0	0	0	0	0	0	0	0	0
GACCGCTATGGATTGC-1	4.1494737	-0.48328817	0	0	0	0	0	0	0	0	0	0	0	0	0	0
GACCTGACACGCATGC-1	4.0188265	0.53685856	0	0	0	0	0	0	0	0	0	0	0	0	0	0
GACCTGACCGTTAGTT-1	2.8074164	1.697115	0	0	0	0	0	0	0	0	0	0	0	0	0	0
GACCTGACCTAAGTGC-1	2.6304026	4.038254	0	0	0	0	0	0	0	0	0	0	0	0	0	0
GACGACATGATACCTG-1	3.4746363	3.2987123	0	0	0	0	0	0	0	0	0	0	0	0	0	0
GACTAGGCCAAGTTAA-1	2.5845344	4.8645062	0	0	0	0	0	0	0	0	0	0	0	0	0	0
GACTAGGCGATTCGCG-1	2.5849855	1.1066254	0	0	0	0	0	0	0	0	0	0	0	0	0	0
GACTCAAGGATTCGCG-1	2.967825	3.17733	0	0	0	0	0	0	0	0	0	0	0	0	0	0
GACTCAAGGGAGATTA-1	3.701544	3.1354208	0	0	0	0	0	0	0	0	0	0	0	0	0	0
GACTCAAGGTCCATGA-1	2.7872298	5.587326	0	0	0	0	0	0	0	0	0	0	0	0	0	0
GACTCAAGGTGAGAAC-1	4.0712433	3.9617295	0	0	0	0	0	0	0	0	0	0	0	0	0	0
GACTCCTCACTTCGAG-1	3.8575487	-0.23087654	0	0	0	0	0	0	0	0	0	0	0	0	0	0
GACTCCTCAGTATGCA-1	3.3408628	1.273264	0	0	0	0	0	0	0	0	0	0	0	0	0	0
GACTCCTCGATTAACC-1	3.9081826	5.333423	0	0	0	0	0	0	0	0	0	0	0	0	0	0
GACTCCTCTTACTGAA-1	2.6397052	5.385693	0	0	0	0	0	0	0	0	0	0	0	0	0	0
GACTCCTCTTGCCTGT-1	3.4340343	1.2728764	0	0	0	0	0	0	0	0	0	0	0	0	0	0
GAGAAGGTACATCATT-1	3.748512	4.401195	0	0	0	0	0	0	0	0	0	0	0	0	0	0
GAGAAGGTTTCGCCAC-1	4.0862827	1.2330377	0	0	0	0	0	0	0	0	0	0	0	0	0	0
GAGATGAGATCTTGTG-1	3.9606404	4.6122327	0	0	0	0	0	0	0	0	0	0	0	0	0	0
GAGATGAGGACAAGTG-1	2.8786333	1.0546134	0	0	0	0	0	0	0	0	0	0	0	0	0	0
GAGCACGCCCTGCGGA-1	4.2003493	3.7651641	0	0	0	0	0	0	0	0	0	0	0	0	0	0
GAGCACGCCGAGAATT-1	3.9978976	3.228964	0	0	0	0	0	0	0	0	0	0	0	0	0	0
GAGCACGCGCAGAAGG-1	4.0205417	1.4392978	0	0	0	0	0	0	0	0	0	0	0	0	0	0
GAGCCACAGATTATTA-1	8.499664	2.8302138	0	0	0	0	0	0	0	0	0	0	0	0	0	0
GAGCCACATCAACCAA-1	-0.05799838	9.011436	0	0	0	0	0	0	0	0	0	0	0	0	0	0
GAGCCACATGGCAACG-1	3.4856818	-0.07216086	0	0	0	0	0	0	0	0	0	0	0	0	0	0
GAGCCACATTACCATA-1	2.1392875	2.6261694	0	0	0	0	0	0	0	0	0	0	0	0	0	0
GAGCCGTTAATTGTTG-1	3.7875476	3.4223697	0	0	0	0	0	0	0	0	0	0	0	0	0	0
GAGGAGCGAGCTGGTC-1	2.0071712	0.45336574	0	0	0	0	0	0	0	0	0	0	0	0	0	0
GAGGAGCGAGTCCGTA-1	2.3746078	1.7792853	0	0	0	0	0	0	0	0	0	0	0	0	0	0
GAGGAGCGCATGTCAC-1	3.5591881	0.9205448	0	0	0	0	0	0	0	0	0	0	0	0	0	0
GAGGTCAACGAACTCG-1	2.9231744	1.4698222	0	0	0	0	0	0	0	0	0	0	0	0	0	0
GAGGTCAAGCCTGGTA-1	3.4626346	0.55953425	0	0	0	0	0	0	0	0	0	0	0	0	0	0
GAGTCCGACTGCGACG-1	3.9223099	1.8092272	0	0	0	0	0	0	0	0	0	0	0	0	0	0
GAGTCGACGGCGATGC-1	3.8178678	0.50674605	0	0	0	0	0	0	0	0	0	0	0	0	0	0
GAGTCGACTAACCGCC-1	3.1290152	1.69457	0	0	0	0	0	0	0	0	0	0	0	0	0	0
GAGTCGACTTGTCAAG-1	3.706502	0.8531384	0	0	0	0	0	0	0	0	0	0	0	0	0	0
GATACACTGATTCGCG-1	3.0107844	1.214496	0	0	0	0	0	0	0	0	0	0	0	0	0	0
GATACACTTACCAAGC-1	4.593733	1.1343575	0	0	0	0	0	0	0	0	0	0	0	0	0	0
GATACACTTTCCGTGC-1	2.8641915	1.8740191	0	0	0	0	0	0	0	0	0	0	0	0	0	0
GATACCTGAGAAGTCT-1	3.0763683	3.1911962	0	0	0	0	0	0	0	0	0	0	0	0	0	0
GATATTCAAGCACTGC-1	0.19601808	0.028630314	0	0	0	0	0	0	0	0	0	0	0	0	0	0
GATATTCATTGTGAGA-1	2.3309734	3.411734	0	0	0	0	0	0	0	0	0	0	0	0	0	0
GATCACCTAACTGTGA-1	4.0191855	4.143845	0	0	0	0	0	0	0	0	0	0	0	0	0	0
GATCCAACGAGGTCAA-1	4.0016866	3.4309523	0	0	0	0	0	0	0	0	0	0	0	0	0	0
GATCCAACTGTACCTA-1	1.7962828	0.5790103	0	0	0	0	0	0	0	0	0	0	0	0	0	0
GATCGTGATGGATCCA-1	2.8501394	0.8964686	0	0	0	0	0	0	0	0	0	0	0	0	0	0
GATGAATTGCCAATAA-1	2.6753325	4.0309525	0	0	0	0	0	0	0	0	0	0	0	0	0	0
GATGCGTACACGTAAG-1	3.22923	3.765055	0	0	0	0	0	0	0	0	0	0	0	0	0	0
GATGCGTAGCTTATGG-1	3.181092	5.278251	0	0	0	0	0	0	0	0	0	0	0	0	0	0
GATGCTATGCTTAGCA-1	3.7821522	3.5708857	0	0	0	0	0	0	0	0	0	0	0	0	0	0
GATGCTATTTATGGTC-1	4.505171	2.987068	0	0	0	0	0	0	0	0	0	0	0	0	0	0
GATGGAGCCCTACACA-1	4.277496	-0.016903805	0	0	0	0	0	0	0	0	0	0	0	0	0	0
GATGTGGTATCTTGTG-1	3.2167237	5.55289	0	0	0	0	0	0	0	0	0	0	0	0	0	0
GATGTGGTCTTGAATG-1	2.495992	4.412959	0	0	0	0	0	0	0	0	0	0	0	0	0	0
GATGTGGTTGTAGTCG-1	2.065187	0.29701394	0	0	0	0	0	0	0	0	0	0	0	0	0	0
GATTAACCACGCCGCT-1	4.343519	3.6908488	0	0	0	0	0	0	0	0	0	0	0	0	0	0
GATTAACCGATGACGG-1	4.342745	3.774597	0	0	0	0	0	0	0	0	0	0	0	0	0	0
GATTAACCTTATACTG-1	3.3763366	1.352802	0	0	0	0	0	0	0	0	0	0	0	0	0	0
GATTAACCTTCGAATA-1	2.142126	4.559854	0	0	0	0	0	0	0	0	0	0	0	0	0	0
GATTATTAACCGTCGG-1	3.7692637	1.5636444	0	0	0	0	0	0	0	0	0	0	0	0	0	0
GATTATTACGTGAACC-1	2.1919236	0.71509707	0	0	0	0	0	0	0	0	0	0	0	0	0	0
GATTGCCAGCATTATG-1	3.0991397	2.930304	0	0	0	0	0	0	0	0	0	0	0	0	0	0
GATTGTACAGCCTACG-1	4.5197725	0.20662361	0	0	0	0	0	0	0	0	0	0	0	0	0	0
GATTGTACCGATCAAG-1	3.3632936	2.3552396	0	0	0	0	0	0	0	0	0	0	0	0	0	0
GCAACCGTACTGTGTG-1	4.5240536	2.963018	0	0	0	0	0	0	0	0	0	0	0	0	0	0
GCACAGGCAGAGAGGT-1	3.1693423	0.22252797	0	0	0	0	0	0	0	0	0	0	0	0	0	0
GCACAGGCGACAAGTG-1	3.4111576	3.948122	0	0	0	0	0	0	0	0	0	0	0	0	0	0
GCACCTCGAACTTCCA-1	3.2552483	2.6766372	0	0	0	0	0	0	0	0	0	0	0	0	0	0
GCACCTCGGGACCGAA-1	2.8667262	2.3672535	0	0	0	0	0	0	0	0	0	0	0	0	0	0
GCACCTCGTCTGACAG-1	4.612067	1.527553	0	0	0	0	0	0	0	0	0	0	0	0	0	0
GCACCTCGTTGGCCGA-1	3.6751268	4.178901	0	0	0	0	0	0	0	0	0	0	0	0	0	0
GCACGCTGTCCAGGAA-1	4.27064	1.2640406	0	0	0	0	0	0	0	0	0	0	0	0	0	0
GCAGAAGGGGCGATGC-1	0.3491863	0.16440123	0	0	0	0	0	0	0	0	0	0	0	0	0	0
GCAGAGTTGCCAATAA-1	3.3444831	1.329057	0	0	0	0	0	0	0	0	0	0	0	0	0	0
GCAGTAATGGCCACTG-1	-0.122987814	9.031861	0	0	0	0	0	0	0	0	0	0	0	0	0	0
GCAGTAATTATTCCGC-1	4.1641955	1.1380968	0	0	0	0	0	0	0	0	0	0	0	0	0	0
GCATGAGAAACTCGTA-1	4.255482	0.7974814	0	0	0	0	0	0	0	0	0	0	0	0	0	0
GCATGAGAATAATGTA-1	3.0410433	0.67682606	0	0	0	0	0	0	0	0	0	0	0	0	0	0
GCATGAGACCAGTAGA-1	3.2719378	0.11018713	0	0	0	0	0	0	0	0	0	0	0	0	0	0
GCATGAGAGCATTATG-1	2.9451427	1.0268705	0	0	0	0	0	0	0	0	0	0	0	0	0	0
GCATGAGAGGTCTCTC-1	3.3398254	2.6579962	0	0	0	0	0	0	0	0	0	0	0	0	0	0
GCATGTAGGTGACTTG-1	4.4305024	4.5966015	0	0	0	0	0	0	0	0	0	0	0	0	0	0
GCATTGAACGCGGACA-1	3.8052745	3.4256709	0	0	0	0	0	0	0	0	0	0	0	0	0	0
GCATTGAACGGAGAGA-1	3.4367547	0.28192848	0	0	0	0	0	0	0	0	0	0	0	0	0	0
GCATTGAACTTAAGTA-1	3.6346095	0.5215842	0	0	0	0	0	0	0	0	0	0	0	0	0	0
GCCAATAACCTCTGTA-1	4.310192	0.9651535	0	0	0	0	0	0	0	0	0	0	0	0	0	0
GCCAATAACTTGAATG-1	3.6788247	4.7646894	0	0	0	0	0	0	0	0	0	0	0	0	0	0
GCCAATAAGGCGCATC-1	2.9041054	4.9920855	0	0	0	0	0	0	0	0	0	0	0	0	0	0
GCCAATAATTGCAATT-1	3.349086	0.3842384	0	0	0	0	0	0	0	0	0	0	0	0	0	0
GCCATGTCATAATTCC-1	3.6448803	-0.7233956	0	0	0	0	0	0	0	0	0	0	0	0	0	0
GCCGCGATAGCACTGC-1	5.207802	1.6418775	0	0	0	0	0	0	0	0	0	0	0	0	0	0
GCCGCGATGACTCAAG-1	1.5468006	-0.098125845	0	0	0	0	0	0	0	0	0	0	0	0	0	0
GCCGCGATTACCTTGA-1	3.4397397	-0.16501547	0	0	0	0	0	0	0	0	0	0	0	0	0	0
GCCGCGATTATCTATG-1	3.4349432	-0.30095327	0	0	0	0	0	0	0	0	0	0	0	0	0	0
GCCGCGATTTACATAG-1	3.7840898	3.7720792	0	0	0	0	0	0	0	0	0	0	0	0	0	0
GCCGGCAGATCGTATT-1	4.1157484	1.9288592	0	0	0	0	0	0	0	0	0	0	0	0	0	0
GCCGGCAGCGCTCTTG-1	3.6319726	4.1892295	0	0	0	0	0	0	0	0	0	0	0	0	0	0
GCCGGCAGGTCTTCGC-1	2.7753017	0.85903	0	0	0	0	0	0	0	0	0	0	0	0	0	0
GCCTAATCCGACTGTT-1	3.780557	5.3919096	0	0	0	0	0	0	0	0	0	0	0	0	0	0
GCCTAATCGTCTTCGC-1	3.334394	0.5756711	0	0	0	0	0	0	0	0	0	0	0	0	0	0
GCCTACCTCACCATCG-1	2.2575758	2.5526073	0	0	0	0	0	0	0	0	0	0	0	0	0	0
GCCTACCTTCGGTATA-1	3.5564868	3.0747502	0	0	0	0	0	0	0	0	0	0	0	0	0	0
GCCTCTGACATGTCAC-1	8.184083	2.1988475	0	0	0	0	0	0	0	0	0	0	0	0	0	0
GCCTCTGATCGTAAGC-1	2.2552185	4.362446	0	0	0	0	0	0	0	0	0	0	0	0	0	0
GCCTGGTACAATGCTA-1	2.8478687	1.173195	0	0	0	0	0	0	0	0	0	0	0	0	0	0
GCGAAGCCCAACAGGA-1	3.3919563	5.042491	0	0	0	0	0	0	0	0	0	0	0	0	0	0
GCGAAGCCTCTGAGTA-1	-0.09852119	9.059856	0	0	0	0	0	0	0	0	0	0	0	0	0	0
GCGAGCAAAACAACTC-1	1.3968995	4.6478796	0	0	0	0	0	0	0	0	0	0	0	0	0	0
GCGAGCAACACCAATT-1	4.2563925	2.8396103	0	0	0	0	0	0	0	0	0	0	0	0	0	0
GCGAGCAAGATGAATT-1	4.1113696	3.502704	0	0	0	0	0	0	0	0	0	0	0	0	0	0
GCGAGTTCCGGAGAGA-1	3.387	4.735783	0	0	0	0	0	0	0	0	0	0	0	0	0	0
GCGAGTTCGCGGCGCA-1	1.641299	0.24990897	0	0	0	0	0	0	0	0	0	0	0	0	0	0
GCGCAAGTCCGCTCCA-1	2.443233	1.2309787	0	0	0	0	0	0	0	0	0	0	0	0	0	0
GCGCAAGTTGCCGATC-1	4.0622487	0.23186563	0	0	0	0	0	0	0	0	0	0	0	0	0	0
GCGCATTGACCTACGC-1	3.0216987	3.3553514	0	0	0	0	0	0	0	0	0	0	0	0	0	0
GCGCATTGACTTGTCA-1	4.276622	1.8589835	0	0	0	0	0	0	0	0	0	0	0	0	0	0
GCGCATTGCCTGCATT-1	3.794291	4.893338	0	0	0	0	0	0	0	0	0	0	0	0	0	0
GCGCCATCCGCCGAGG-1	2.2732391	3.0278022	0	0	0	0	0	0	0	0	0	0	0	0	0	0
GCGCCATCGAGTGATA-1	3.2568648	5.234068	0	0	0	0	0	0	0	0	0	0	0	0	0	0
GCGCCATCGGTAAGGC-1	3.5719528	0.8589744	0	0	0	0	0	0	0	0	0	0	0	0	0	0
GCGCCATCGGTCTCTC-1	4.0035934	3.9861953	0	0	0	0	0	0	0	0	0	0	0	0	0	0
GCGCCATCGTCACCAA-1	3.256075	1.2608865	0	0	0	0	0	0	0	0	0	0	0	0	0	0
GCGCCTATATTGGATC-1	3.1982532	3.0696666	0	0	0	0	0	0	0	0	0	0	0	0	0	0
GCGCCTATCGACGCGT-1	3.7075107	4.750402	0	0	0	0	0	0	0	0	0	0	0	0	0	0
GCGCCTATGAGTCCGA-1	2.1604195	2.255744	0	0	0	0	0	0	0	0	0	0	0	0	0	0
GCGCCTATTCCGCAGC-1	3.1034653	1.7168459	0	0	0	0	0	0	0	0	0	0	0	0	0	0
GCGCGTCAGTAATGGC-1	5.245614	0.100494236	0	0	0	0	0	0	0	0	0	0	0	0	0	0
GCGCGTCAGTCAACTT-1	2.187168	2.733632	0	0	0	0	0	0	0	0	0	0	0	0	0	0
GCGCGTCATGGAAGTA-1	-0.016913388	8.9092245	0	0	0	0	0	0	0	0	0	0	0	0	0	0
GCGGCAAGCACCATCG-1	2.8455288	2.699875	0	0	0	0	0	0	0	0	0	0	0	0	0	0
GCGGCAAGGACTCCTC-1	3.8986435	3.8563488	0	0	0	0	0	0	0	0	0	0	0	0	0	0
GCGGCAAGGTCCGTTG-1	3.6714084	-0.8513078	0	0	0	0	0	0	0	0	0	0	0	0	0	0
GCGGCAAGTCCAGGAA-1	3.8841028	0.5020973	0	0	0	0	0	0	0	0	0	0	0	0	0	0
GCGGCGCACACCGTGT-1	3.1426778	2.0694904	0	0	0	0	0	0	0	0	0	0	0	0	0	0
GCGGTCGCACTCCTAA-1	3.968408	3.2692125	0	0	0	0	0	0	0	0	0	0	0	0	0	0
GCGGTCGCGTACATCC-1	-0.15885662	-0.09988043	0	0	0	0	0	0	0	0	0	0	0	0	0	0
GCGGTTCTCACGTAAG-1	2.2483232	4.3330784	0	0	0	0	0	0	0	0	0	0	0	0	0	0
GCGGTTCTCTCCTTAC-1	3.1418316	4.692904	0	0	0	0	0	0	0	0	0	0	0	0	0	0
GCGGTTCTTGCCGATC-1	4.086662	2.2904747	0	0	0	0	0	0	0	0	0	0	0	0	0	0
GCGGTTCTTGTTAACA-1	3.9551644	2.89055	0	0	0	0	0	0	0	0	0	0	0	0	0	0
GCGTGAATACAGCGGC-1	3.4425726	2.8033493	0	0	0	0	0	0	0	0	0	0	0	0	0	0
GCGTGAATCAATGCTA-1	3.677483	3.130948	0	0	0	0	0	0	0	0	0	0	0	0	0	0
GCGTGAATGATCCAAC-1	1.8963479	0.6981321	0	0	0	0	0	0	0	0	0	0	0	0	0	0
GCTAACTCCACCGTGT-1	2.9820163	0.8211952	0	0	0	0	0	0	0	0	0	0	0	0	0	0
GCTAGGCTCATGGCTG-1	3.0060844	1.6456559	0	0	0	0	0	0	0	0	0	0	0	0	0	0
GCTAGGCTCCATATCC-1	2.7734172	1.5283221	0	0	0	0	0	0	0	0	0	0	0	0	0	0
GCTATCGGAGCACTGC-1	4.174314	1.8355204	0	0	0	0	0	0	0	0	0	0	0	0	0	0
GCTATCGGAGTAACTT-1	3.8060288	3.0752041	0	0	0	0	0	0	0	0	0	0	0	0	0	0
GCTATCGGTGTTAACA-1	3.3883953	1.7620091	0	0	0	0	0	0	0	0	0	0	0	0	0	0
GCTCACGAACGACTCA-1	4.8037195	2.0360262	0	0	0	0	0	0	0	0	0	0	0	0	0	0
GCTCGGAAACCTATTG-1	3.8858683	1.3959551	0	0	0	0	0	0	0	0	0	0	0	0	0	0
GCTGGCGTGGACCGAA-1	4.7631745	1.6299992	0	0	0	0	0	0	0	0	0	0	0	0	0	0
GCTGGCGTTACGATTG-1	2.6558423	2.8092096	0	0	0	0	0	0	0	0	0	0	0	0	0	0
GCTGGCGTTTACTGAA-1	3.1897511	4.710922	0	0	0	0	0	0	0	0	0	0	0	0	0	0
GCTGTACCCTCGCACC-1	4.530801	1.3541219	0	0	0	0	0	0	0	0	0	0	0	0	0	0
GCTGTACCTGGCGTAA-1	3.8215647	4.9625936	0	0	0	0	0	0	0	0	0	0	0	0	0	0
GCTGTTGAACGACTCA-1	2.5103433	2.411095	0	0	0	0	0	0	0	0	0	0	0	0	0	0
GCTGTTGACATCTAGC-1	5.309537	0.0420534	0	0	0	0	0	0	0	0	0	0	0	0	0	0
GCTGTTGACTTGAATG-1	3.070667	1.2518328	0	0	0	0	0	0	0	0	0	0	0	0	0	0
GCTGTTGATGCTATGA-1	3.6729224	5.2994375	0	0	0	0	0	0	0	0	0	0	0	0	0	0
GCTTAGCAATCATTGG-1	3.2518103	2.2133188	0	0	0	0	0	0	0	0	0	0	0	0	0	0
GCTTATGGAAGCCTCC-1	1.5306624	3.6661441	0	0	0	0	0	0	0	0	0	0	0	0	0	0
GCTTATGGCAGCGCAG-1	2.9654295	1.1960226	0	0	0	0	0	0	0	0	0	0	0	0	0	0
GCTTATGGTATAGGCA-1	3.8746626	3.666003	0	0	0	0	0	0	0	0	0	0	0	0	0	0
GCTTATGGTGAGATAC-1	2.9381797	1.0847104	0	0	0	0	0	0	0	0	0	0	0	0	0	0
GCTTCAGTAATGTTGC-1	3.971141	1.4645017	0	0	0	0	0	0	0	0	0	0	0	0	0	0
GCTTCAGTATACACGC-1	8.525067	2.3147426	0	0	0	0	0	0	0	0	0	0	0	0	0	0
GCTTCAGTGTGATCTC-1	4.9195704	0.96288955	0	0	0	0	0	0	0	0	0	0	0	0	0	0
GCTTCCAACCGCCTGA-1	3.826778	1.3543173	0	0	0	0	0	0	0	0	0	0	0	0	0	0
GCTTCCAAGTAGCCTA-1	1.9389879	2.2783315	0	0	0	0	0	0	0	0	0	0	0	0	0	0
GGAACAGCGAAGCCAG-1	3.7256167	4.103418	0	0	0	0	0	0	0	0	0	0	0	0	0	0
GGAACAGCGTACATCC-1	3.0148385	3.7915146	0	0	0	0	0	0	0	0	0	0	0	0	0	0
GGAACGCTATCCGGTA-1	1.2259005	4.144765	0	0	0	0	0	0	0	0	0	0	0	0	0	0
GGAACGCTTAGAGCGA-1	4.2199197	1.9408844	0	0	0	0	0	0	0	0	0	0	0	0	0	0
GGAAGCTCTCTGACAG-1	0.7915392	0.67375314	0	0	0	0	0	0	0	0	0	0	0	0	0	0
GGAATTGTGATGACGG-1	2.5231102	4.3158917	0	0	0	0	0	0	0	0	0	0	0	0	0	0
GGAATTGTGCGCGTCA-1	1.3120173	4.96284	0	0	0	0	0	0	0	0	0	0	0	0	0	0
GGAATTGTGCTTCCAA-1	3.5286536	1.3628138	0	0	0	0	0	0	0	0	0	0	0	0	0	0
GGACCGAAACCTATTG-1	2.4290187	4.6846447	0	0	0	0	0	0	0	0	0	0	0	0	0	0
GGACCGAATCGGTATA-1	4.717685	0.10129387	0	0	0	0	0	0	0	0	0	0	0	0	0	0
GGACGATTAGACAGTG-1	0.035854455	8.87624	0	0	0	0	0	0	0	0	0	0	0	0	0	0
GGACGATTGGCGTCTT-1	1.1131817	2.9758239	0	0	0	0	0	0	0	0	0	0	0	0	0	0
GGACGATTGTCGTCCG-1	4.2652535	-0.40702233	0	0	0	0	0	0	0	0	0	0	0	0	0	0
GGAGACCTACGGCTGT-1	4.2318864	2.297727	0	0	0	0	0	0	0	0	0	0	0	0	0	0
GGAGACCTAGGTACGG-1	8.611347	2.8530986	0	0	0	0	0	0	0	0	0	0	0	0	0	0
GGAGACCTTATCGGAC-1	3.0362172	-0.20668267	0	0	0	0	0	0	0	0	0	0	0	0	0	0
GGAGACCTTCATGCAC-1	3.4370763	1.2561634	0	0	0	0	0	0	0	0	0	0	0	0	0	0
GGAGATTAGTCGGCTC-1	1.4394777	-0.07821512	0	0	0	0	0	0	0	0	0	0	0	0	0	0
GGAGATTATCCGTCAA-1	0.5153901	0.74564976	0	0	0	0	0	0	0	0	0	0	0	0	0	0
GGAGGACCGACAGCAC-1	2.6100626	2.3411639	0	0	0	0	0	0	0	0	0	0	0	0	0	0
GGATAACGAGCGTGTA-1	1.1136532	3.9572861	0	0	0	0	0	0	0	0	0	0	0	0	0	0
GGATAACGCCGGAGTG-1	3.2081797	2.419519	0	0	0	0	0	0	0	0	0	0	0	0	0	0
GGATAACGTCAAGAAG-1	2.8175762	4.98111	0	0	0	0	0	0	0	0	0	0	0	0	0	0
GGATACGCGATCCAAC-1	2.7726517	1.9213418	0	0	0	0	0	0	0	0	0	0	0	0	0	0
GGATACGCTGTACCTA-1	3.160887	4.1564584	0	0	0	0	0	0	0	0	0	0	0	0	0	0
GGATGGACCCTACACA-1	2.9771001	1.8368882	0	0	0	0	0	0	0	0	0	0	0	0	0	0
GGATGGACGGACGTGC-1	1.0488802	0.96008795	0	0	0	0	0	0	0	0	0	0	0	0	0	0
GGATGGACTTGCTGTC-1	2.9934373	0.8210995	0	0	0	0	0	0	0	0	0	0	0	0	0	0
GGCAGCCTTTAGGTTA-1	1.7788358	0.85554606	0	0	0	0	0	0	0	0	0	0	0	0	0	0
GGCAGGAGAGCTGGTC-1	2.529591	4.6944427	0	0	0	0	0	0	0	0	0	0	0	0	0	0
GGCAGGAGCGATCAAG-1	3.5464358	3.92121	0	0	0	0	0	0	0	0	0	0	0	0	0	0
GGCAGTTACCGACGAA-1	2.9248118	4.197562	0	0	0	0	0	0	0	0	0	0	0	0	0	0
GGCAGTTACTATTCAG-1	1.5933266	5.0866394	0	0	0	0	0	0	0	0	0	0	0	0	0	0
GGCAGTTACTCAGTCG-1	0.8859547	4.373083	0	0	0	0	0	0	0	0	0	0	0	0	0	0
GGCAGTTAGCCAATAA-1	3.2884378	2.079622	0	0	0	0	0	0	0	0	0	0	0	0	0	0
GGCAGTTAGGATAACG-1	3.7703533	3.9589343	0	0	0	0	0	0	0	0	0	0	0	0	0	0
GGCCAACCACTCCTAA-1	4.572371	1.7236936	0	0	0	0	0	0	0	0	0	0	0	0	0	0
GGCCAACCAGAGAGGT-1	3.573216	3.7788029	0	0	0	0	0	0	0	0	0	0	0	0	0	0
GGCCAACCCCGACGAA-1	2.260564	4.838916	0	0	0	0	0	0	0	0	0	0	0	0	0	0
GGCCAACCCCTCTGTA-1	1.789262	0.24795125	0	0	0	0	0	0	0	0	0	0	0	0	0	0
GGCCAACCCTGCGACG-1	2.8226619	4.4402776	0	0	0	0	0	0	0	0	0	0	0	0	0	0
GGCCACTGATACACGC-1	2.027477	-0.008714122	0	0	0	0	0	0	0	0	0	0	0	0	0	0
GGCCACTGATTACGAA-1	2.6998188	1.4347126	0	0	0	0	0	0	0	0	0	0	0	0	0	0
GGCCACTGCTTGTGGC-1	3.1973615	1.477206	0	0	0	0	0	0	0	0	0	0	0	0	0	0
GGCCACTGGCACGCTG-1	8.005494	2.7185922	0	0	0	0	0	0	0	0	0	0	0	0	0	0
GGCCACTGTAGGAGAA-1	3.8562744	-0.90639603	0	0	0	0	0	0	0	0	0	0	0	0	0	0
GGCCTTAACAGCAACC-1	3.858357	0.9539974	0	0	0	0	0	0	0	0	0	0	0	0	0	0
GGCCTTAACGTGAACC-1	1.791632	-0.055949043	0	0	0	0	0	0	0	0	0	0	0	0	0	0
GGCCTTAATACTTATA-1	4.90702	1.2094339	0	0	0	0	0	0	0	0	0	0	0	0	0	0
GGCGATGCACATGCCG-1	3.3482888	3.0842297	0	0	0	0	0	0	0	0	0	0	0	0	0	0
GGCGATGCATACGCTT-1	3.8844197	2.2699275	0	0	0	0	0	0	0	0	0	0	0	0	0	0
GGCGATGCTTAGGTTA-1	3.981956	4.980824	0	0	0	0	0	0	0	0	0	0	0	0	0	0
GGCGCGGACGCAGCAA-1	2.786043	2.0381615	0	0	0	0	0	0	0	0	0	0	0	0	0	0
GGCGCGGACTGTAGGA-1	3.5981534	5.078771	0	0	0	0	0	0	0	0	0	0	0	0	0	0
GGCGCGGAGTCAACTT-1	0.014309183	0.032568935	0	0	0	0	0	0	0	0	0	0	0	0	0	0
GGCGTCTTACTTCGAG-1	5.1553345	-0.19940142	0	0	0	0	0	0	0	0	0	0	0	0	0	0
GGCGTCTTTAGAGTAC-1	5.0061865	1.6616017	0	0	0	0	0	0	0	0	0	0	0	0	0	0
GGCTACAAGGCTCTAC-1	4.5189667	1.6837068	0	0	0	0	0	0	0	0	0	0	0	0	0	0
GGCTACAATACTTATA-1	1.6171263	3.8686547	0	0	0	0	0	0	0	0	0	0	0	0	0	0
GGCTCTACCCGCTCCA-1	3.0512383	4.1263313	0	0	0	0	0	0	0	0	0	0	0	0	0	0
GGCTCTACCTATTCAG-1	4.8095703	0.9724093	0	0	0	0	0	0	0	0	0	0	0	0	0	0
GGCTCTACGGTACTGA-1	3.9052768	0.84734327	0	0	0	0	0	0	0	0	0	0	0	0	0	0
GGCTCTACGGTATAAG-1	4.380648	3.469545	0	0	0	0	0	0	0	0	0	0	0	0	0	0
GGCTGCGGTAGCGGTG-1	4.6597548	1.0549006	0	0	0	0	0	0	0	0	0	0	0	0	0	0
GGTAAGGCTCCAGGAA-1	4.53255	-0.19561501	0	0	0	0	0	0	0	0	0	0	0	0	0	0
GGTAATTGCAACGGTC-1	2.8514006	2.3104463	0	0	0	0	0	0	0	0	0	0	0	0	0	0
GGTAATTGTGGCCAGA-1	3.1179764	1.8800384	0	0	0	0	0	0	0	0	0	0	0	0	0	0
GGTACTGACGCCTCGC-1	3.6920044	-0.2552901	0	0	0	0	0	0	0	0	0	0	0	0	0	0
GGTACTGACTAGCCGC-1	4.040804	4.501593	0	0	0	0	0	0	0	0	0	0	0	0	0	0
GGTATAAGATCGCGTC-1	4.0571284	2.5361164	0	0	0	0	0	0	0	0	0	0	0	0	0	0
GGTATAAGCCGCTAGG-1	2.011049	3.119001	0	0	0	0	0	0	0	0	0	0	0	0	0	0
GGTATAAGGAAGGCGA-1	2.522286	1.2814811	0	0	0	0	0	0	0	0	0	0	0	0	0	0
GGTATAAGTTAATCGT-1	-0.016513152	0.5737795	0	0	0	0	0	0	0	0	0	0	0	0	0	0
GGTATGTTATGTGCGC-1	4.161543	1.3663743	0	0	0	0	0	0	0	0	0	0	0	0	0	0
GGTATGTTTTACTGAA-1	2.014454	4.6265492	0	0	0	0	0	0	0	0	0	0	0	0	0	0
GGTCAATAATGGCACT-1	2.932068	3.4055395	0	0	0	0	0	0	0	0	0	0	0	0	0	0
GGTCAATAGAAGGCGA-1	3.948478	1.2561069	0	0	0	0	0	0	0	0	0	0	0	0	0	0
GGTCATGTTCTGACAG-1	4.1046324	1.505681	0	0	0	0	0	0	0	0	0	0	0	0	0	0
GGTCCTAGCTGCCAAC-1	2.7745273	4.084317	0	0	0	0	0	0	0	0	0	0	0	0	0	0
GGTCGCATGCACAGGC-1	3.9216187	4.902367	0	0	0	0	0	0	0	0	0	0	0	0	0	0
GGTCTACTACCGTTCA-1	3.3112075	4.353402	0	0	0	0	0	0	0	0	0	0	0	0	0	0
GGTCTCTCAAGCGTGG-1	2.808267	2.186354	0	0	0	0	0	0	0	0	0	0	0	0	0	0
GGTGCACAGAGCCACA-1	3.6226137	5.406579	0	0	0	0	0	0	0	0	0	0	0	0	0	0
GGTGCACAGATACCTG-1	4.6684365	0.6896056	0	0	0	0	0	0	0	0	0	0	0	0	0	0
GGTGCACAGTTAGATG-1	3.6308336	5.392287	0	0	0	0	0	0	0	0	0	0	0	0	0	0
GGTGCACAGTTGAGCC-1	2.330922	3.1071362	0	0	0	0	0	0	0	0	0	0	0	0	0	0
GGTGCACATCTTCTTG-1	5.3482594	-0.0780918	0	0	0	0	0	0	0	0	0	0	0	0	0	0
GGTGTTACATTGACTA-1	3.8223038	4.99615	0	0	0	0	0	0	0	0	0	0	0	0	0	0
GGTGTTACCGCATTAG-1	3.533653	5.01243	0	0	0	0	0	0	0	0	0	0	0	0	0	0
GGTGTTACCGCTCTTG-1	3.2056396	2.3620682	0	0	0	0	0	0	0	0	0	0	0	0	0	0
GGTTCTCTAGAGCTCC-1	3.9055383	-0.7010816	0	0	0	0	0	0	0	0	0	0	0	0	0	0
GGTTCTCTGTGTTATT-1	3.1627805	4.7143836	0	0	0	0	0	0	0	0	0	0	0	0	0	0
GGTTCTCTTTCGCCAC-1	3.4877458	2.7120874	0	0	0	0	0	0	0	0	0	0	0	0	0	0
GGTTGATCGACCGCTA-1	2.655336	1.3444757	0	0	0	0	0	0	0	0	0	0	0	0	0	0
GGTTGATCTTAGACAA-1	2.21056	1.7974219	0	0	0	0	0	0	0	0	0	0	0	0	0	0
GTAACACAAATCGCAA-1	-0.13318187	0.3518324	0	0	0	0	0	0	0	0	0	0	0	0	0	0
GTAAGGATAGCACTGC-1	2.585264	1.8640274	0	0	0	0	0	0	0	0	0	0	0	0	0	0
GTAAGGATCACATTGC-1	3.0425525	5.0500493	0	0	0	0	0	0	0	0	0	0	0	0	0	0
GTAAGGATTTCTGTAA-1	4.5293036	0.99613893	0	0	0	0	0	0	0	0	0	0	0	0	0	0
GTACATCCAGGCGAGC-1	0.29400387	0.6680723	0	0	0	0	0	0	0	0	0	0	0	0	0	0
GTACTACGTCTGACAG-1	1.8698641	-0.086499594	0	0	0	0	0	0	0	0	0	0	0	0	0	0
GTAGAGGACAATCCAC-1	3.5142686	2.0871837	0	0	0	0	0	0	0	0	0	0	0	0	0	0
GTAGAGGAGCTTAGCA-1	3.4459178	2.3648014	0	0	0	0	0	0	0	0	0	0	0	0	0	0
GTAGCCTAAACAACTC-1	2.8808513	1.5118986	0	0	0	0	0	0	0	0	0	0	0	0	0	0
GTAGCGACAGAATCCG-1	3.5730383	1.696644	0	0	0	0	0	0	0	0	0	0	0	0	0	0
GTAGCGACCCGCTAGG-1	3.0663354	5.4344454	0	0	0	0	0	0	0	0	0	0	0	0	0	0
GTAGCGACCGCCAGGT-1	3.2806482	3.6986408	0	0	0	0	0	0	0	0	0	0	0	0	0	0
GTAGCGACTGTACCTA-1	2.7829056	1.8065524	0	0	0	0	0	0	0	0	0	0	0	0	0	0
GTAGGAAGCCGACGAA-1	4.0068107	2.8160117	0	0	0	0	0	0	0	0	0	0	0	0	0	0
GTATCAATGATTATTA-1	2.4085567	0.34187722	0	0	0	0	0	0	0	0	0	0	0	0	0	0
GTATCAATGATTGTAC-1	3.2342873	4.398391	0	0	0	0	0	0	0	0	0	0	0	0	0	0
GTATCAATGTTCGGTT-1	3.7882454	0.7481056	0	0	0	0	0	0	0	0	0	0	0	0	0	0
GTATCAATTAGAGCGA-1	3.3373423	0.1129997	0	0	0	0	0	0	0	0	0	0	0	0	0	0
GTATCCGGAATGGACG-1	5.455328	1.0610245	0	0	0	0	0	0	0	0	0	0	0	0	0	0
GTATCCGGGGAACAGC-1	4.2709737	3.7505531	0	0	0	0	0	0	0	0	0	0	0	0	0	0
GTATGGCACTACTCTC-1	3.072204	3.9113138	0	0	0	0	0	0	0	0	0	0	0	0	0	0
GTATGGCACTCCAACA-1	3.1369684	3.0705597	0	0	0	0	0	0	0	0	0	0	0	0	0	0
GTATGGCATCCGAACG-1	3.191797	3.743556	0	0	0	0	0	0	0	0	0	0	0	0	0	0
GTATGGCATTACGACC-1	8.141395	2.8300617	0	0	0	0	0	0	0	0	0	0	0	0	0	0
GTCAACTTAAGTTCTC-1	-0.14030337	0.2892391	0	0	0	0	0	0	0	0	0	0	0	0	0	0
GTCAACTTCATCCTTG-1	2.9740357	-0.5877287	0	0	0	0	0	0	0	0	0	0	0	0	0	0
GTCAGTGTTCCAGCTC-1	1.7395027	0.30720842	0	0	0	0	0	0	0	0	0	0	0	0	0	0
GTCATACCTCCGGTGA-1	4.6852674	1.8796297	0	0	0	0	0	0	0	0	0	0	0	0	0	0
GTCCATGAGCCGCTTG-1	-0.14042328	0.5889643	0	0	0	0	0	0	0	0	0	0	0	0	0	0
GTCCGAATACAGGAGT-1	4.075803	1.0471861	0	0	0	0	0	0	0	0	0	0	0	0	0	0
GTCCGAATCGAGAGCA-1	2.437359	5.2189517	0	0	0	0	0	0	0	0	0	0	0	0	0	0
GTCCGTTGGTGTCGTA-1	-0.13667844	9.116891	0	0	0	0	0	0	0	0	0	0	0	0	0	0
GTCGGCTCTCTAGAGA-1	3.5109208	4.2207456	0	0	0	0	0	0	0	0	0	0	0	0	0	0
GTCGGCTCTGAGTATC-1	5.218339	0.78587544	0	0	0	0	0	0	0	0	0	0	0	0	0	0
GTCGTTATAGAGAGGT-1	3.148094	1.9219881	0	0	0	0	0	0	0	0	0	0	0	0	0	0
GTCGTTATCGAGCCAA-1	3.759474	0.34165344	0	0	0	0	0	0	0	0	0	0	0	0	0	0
GTCGTTATCGCGGACA-1	2.5536752	3.8561826	0	0	0	0	0	0	0	0	0	0	0	0	0	0
GTCTAGATATAGTTGA-1	3.488855	0.54651445	0	0	0	0	0	0	0	0	0	0	0	0	0	0
GTCTAGATGCGCCATC-1	4.9754863	1.0774437	0	0	0	0	0	0	0	0	0	0	0	0	0	0
GTCTAGATTAAGGAAC-1	3.4482565	3.368128	0	0	0	0	0	0	0	0	0	0	0	0	0	0
GTCTGTCCAGCATATC-1	5.3346334	0.875836	0	0	0	0	0	0	0	0	0	0	0	0	0	0
GTCTGTCCCGTTATCG-1	2.0571988	3.693471	0	0	0	0	0	0	0	0	0	0	0	0	0	0
GTCTGTCCCTTGTGGC-1	3.6046944	0.222046	0	0	0	0	0	0	0	0	0	0	0	0	0	0
GTCTGTCCGCTCACGA-1	4.3595204	0.71768254	0	0	0	0	0	0	0	0	0	0	0	0	0	0
GTCTTCGCTAAGGAAC-1	1.978137	0.12773116	0	0	0	0	0	0	0	0	0	0	0	0	0	0
GTCTTCGCTAATGTCC-1	3.3228831	0.07317222	0	0	0	0	0	0	0	0	0	0	0	0	0	0
GTCTTCGCTGAGATAC-1	-0.13900425	9.142349	0	0	0	0	0	0	0	0	0	0	0	0	0	0
GTGAATATAAGGTGCA-1	3.52598	1.8282871	0	0	0	0	0	0	0	0	0	0	0	0	0	0
GTGAATATACAGGAGT-1	1.5056908	0.00158585	0	0	0	0	0	0	0	0	0	0	0	0	0	0
GTGAATATGACCTGAC-1	3.5050085	1.6072159	0	0	0	0	0	0	0	0	0	0	0	0	0	0
GTGAATATGGTCCTAG-1	3.5916555	3.6789527	0	0	0	0	0	0	0	0	0	0	0	0	0	0
GTGAATATTCCAGGAA-1	2.8338993	1.9670523	0	0	0	0	0	0	0	0	0	0	0	0	0	0
GTGACTTGCGGAGGCT-1	3.601276	5.492701	0	0	0	0	0	0	0	0	0	0	0	0	0	0
GTGACTTGTCAGGACA-1	-0.13146643	9.073939	0	0	0	0	0	0	0	0	0	0	0	0	0	0
GTGACTTGTTCGCCAC-1	3.693674	5.2609954	0	0	0	0	0	0	0	0	0	0	0	0	0	0
GTGAGAACAAGCGTGG-1	-0.28946078	9.384228	0	0	0	0	0	0	0	0	0	0	0	0	0	0
GTGAGAACGTATCAAT-1	4.2954698	3.8586168	0	0	0	0	0	0	0	0	0	0	0	0	0	0
GTGAGCCGACATCATT-1	4.085085	2.1365774	0	0	0	0	0	0	0	0	0	0	0	0	0	0
GTGAGCCGCAATGCTA-1	-0.050128926	8.974228	0	0	0	0	0	0	0	0	0	0	0	0	0	0
GTGAGCCGGAATGCAT-1	3.6036773	-0.4700666	0	0	0	0	0	0	0	0	0	0	0	0	0	0
GTGAGCCGGGCTACAA-1	-0.47122097	0.40045086	0	0	0	0	0	0	0	0	0	0	0	0	0	0
GTGCAGAAAAGAGACA-1	3.785471	-0.07651949	0	0	0	0	0	0	0	0	0	0	0	0	0	0
GTGCAGAAGAAGATGT-1	2.446277	2.626615	0	0	0	0	0	0	0	0	0	0	0	0	0	0
GTGCCGCGACCGTCGG-1	3.8838656	1.110742	0	0	0	0	0	0	0	0	0	0	0	0	0	0
GTGCCGCGCGGACACC-1	0.94086945	0.51136816	0	0	0	0	0	0	0	0	0	0	0	0	0	0
GTGCCGCGCTAATAGG-1	2.9168985	1.9422141	0	0	0	0	0	0	0	0	0	0	0	0	0	0
GTGCGCGAATGGAGTT-1	3.6035604	3.8126972	0	0	0	0	0	0	0	0	0	0	0	0	0	0
GTGCGCGAGAGCCGTT-1	3.5061808	2.4928825	0	0	0	0	0	0	0	0	0	0	0	0	0	0
GTGCTTGCGAGTCGAC-1	2.2684479	4.2211375	0	0	0	0	0	0	0	0	0	0	0	0	0	0
GTGCTTGCGTGCAGAA-1	5.041358	0.99152976	0	0	0	0	0	0	0	0	0	0	0	0	0	0
GTGGAATCAACTGTGA-1	3.836966	4.60911	0	0	0	0	0	0	0	0	0	0	0	0	0	0
GTGGAATCAGTCATCC-1	2.5228453	3.5599995	0	0	0	0	0	0	0	0	0	0	0	0	0	0
GTGGAATCTCCGAACG-1	3.6722422	3.5322258	0	0	0	0	0	0	0	0	0	0	0	0	0	0
GTGGCCATACCAATGT-1	2.2189946	2.0024033	0	0	0	0	0	0	0	0	0	0	0	0	0	0
GTGGCCATCTAATAGG-1	3.5979774	4.0755777	0	0	0	0	0	0	0	0	0	0	0	0	0	0
GTGGCCATGGACGTGC-1	3.262418	2.4773295	0	0	0	0	0	0	0	0	0	0	0	0	0	0
GTGGTAGAGCATTATG-1	2.4526587	4.496556	0	0	0	0	0	0	0	0	0	0	0	0	0	0
GTGGTAGAGCTGTACC-1	4.2902575	4.3214107	0	0	0	0	0	0	0	0	0	0	0	0	0	0
GTGGTAGATCAGGACA-1	2.968464	1.2450933	0	0	0	0	0	0	0	0	0	0	0	0	0	0
GTGTACACATTATCGA-1	2.1359186	3.2857075	0	0	0	0	0	0	0	0	0	0	0	0	0	0
GTGTACACCGCGCGAG-1	4.675023	0.785871	0	0	0	0	0	0	0	0	0	0	0	0	0	0
GTGTACACCGGAAGAG-1	3.7808886	5.0361795	0	0	0	0	0	0	0	0	0	0	0	0	0	0
GTGTCAGCCGAAGAAC-1	4.4030533	3.3051493	0	0	0	0	0	0	0	0	0	0	0	0	0	0
GTGTCAGCGACCTAGG-1	2.5805435	4.1930556	0	0	0	0	0	0	0	0	0	0	0	0	0	0
GTGTCGTAAACGCCAA-1	3.9536023	0.8123071	0	0	0	0	0	0	0	0	0	0	0	0	0	0
GTGTCGTACATTACTC-1	4.583007	3.3701096	0	0	0	0	0	0	0	0	0	0	0	0	0	0
GTGTGGAGGCTCGGAA-1	4.4740553	1.1968018	0	0	0	0	0	0	0	0	0	0	0	0	0	0
GTGTGGAGTCGTAAGC-1	2.9776614	2.2911558	0	0	0	0	0	0	0	0	0	0	0	0	0	0
GTGTGGAGTTGCAATT-1	4.054988	3.0839438	0	0	0	0	0	0	0	0	0	0	0	0	0	0
GTGTTATTACTTCGAG-1	1.4886168	3.9280477	0	0	0	0	0	0	0	0	0	0	0	0	0	0
GTGTTATTGTTGAGCC-1	4.06857	1.6362033	0	0	0	0	0	0	0	0	0	0	0	0	0	0
GTGTTGCCATGTATTA-1	4.3936286	1.505331	0	0	0	0	0	0	0	0	0	0	0	0	0	0
GTTACGTCATACACGC-1	4.7936788	1.3130523	0	0	0	0	0	0	0	0	0	0	0	0	0	0
GTTACGTCCCGCTCCA-1	3.7954247	-0.2128406	0	0	0	0	0	0	0	0	0	0	0	0	0	0
GTTACGTCTCCTCGCC-1	3.1388907	4.7604923	0	0	0	0	0	0	0	0	0	0	0	0	0	0
GTTACGTCTTCCGTGC-1	2.747806	1.1829982	0	0	0	0	0	0	0	0	0	0	0	0	0	0
GTTAGATGGAACTCTT-1	4.4677777	1.219909	0	0	0	0	0	0	0	0	0	0	0	0	0	0
GTTAGATGGACTAGGC-1	0.60258543	0.3500207	0	0	0	0	0	0	0	0	0	0	0	0	0	0
GTTAGTAAATGTGCGC-1	3.5297348	1.3030183	0	0	0	0	0	0	0	0	0	0	0	0	0	0
GTTAGTAACCAGTCTT-1	3.7383885	1.4104618	0	0	0	0	0	0	0	0	0	0	0	0	0	0
GTTAGTAATAGCGGTG-1	3.030585	0.60785145	0	0	0	0	0	0	0	0	0	0	0	0	0	0
GTTATCCTCGAAGAAC-1	4.106879	-0.23073512	0	0	0	0	0	0	0	0	0	0	0	0	0	0
GTTATCCTCTCGCACC-1	4.398479	1.5496136	0	0	0	0	0	0	0	0	0	0	0	0	0	0
GTTATCCTTGCTATGA-1	4.1451864	-1.1833888	0	0	0	0	0	0	0	0	0	0	0	0	0	0
GTTCCTTAACCTAACA-1	3.4834962	-0.18456215	0	0	0	0	0	0	0	0	0	0	0	0	0	0
GTTCCTTAGGTCCTAG-1	3.5025463	4.367306	0	0	0	0	0	0	0	0	0	0	0	0	0	0
GTTCCTTATATGCAAG-1	3.7411861	2.0775487	0	0	0	0	0	0	0	0	0	0	0	0	0	0
GTTCCTTATGTTGCAA-1	2.8662045	0.988854	0	0	0	0	0	0	0	0	0	0	0	0	0	0
GTTCGACACCGCACTT-1	2.3570476	3.9849484	0	0	0	0	0	0	0	0	0	0	0	0	0	0
GTTCGACAGAGGAGCG-1	3.1294246	1.9172539	0	0	0	0	0	0	0	0	0	0	0	0	0	0
GTTCGGTTACGGACGA-1	-0.2750551	9.347509	0	0	0	0	0	0	0	0	0	0	0	0	0	0
GTTCGGTTCCTCCAAG-1	2.45947	0.120684534	0	0	0	0	0	0	0	0	0	0	0	0	0	0
GTTCGGTTCGCGACAC-1	3.3732433	5.659444	0	0	0	0	0	0	0	0	0	0	0	0	0	0
GTTCTCAAAATCTGCG-1	4.074542	3.7751508	0	0	0	0	0	0	0	0	0	0	0	0	0	0
GTTCTCAATCCGGTGA-1	3.4322205	0.68354326	0	0	0	0	0	0	0	0	0	0	0	0	0	0
GTTGAGCCCCAATCGC-1	1.9236892	2.2818112	0	0	0	0	0	0	0	0	0	0	0	0	0	0
GTTGAGCCCCGTCCGT-1	3.8499422	2.4872584	0	0	0	0	0	0	0	0	0	0	0	0	0	0
GTTGATAGCGTGCTTA-1	3.4937203	0.58998466	0	0	0	0	0	0	0	0	0	0	0	0	0	0
GTTGATAGGACAGCAC-1	1.7829816	3.1833637	0	0	0	0	0	0	0	0	0	0	0	0	0	0
TAACAGTTCGTGCTTA-1	1.7009861	-0.33194968	0	0	0	0	0	0	0	0	0	0	0	0	0	0
TAACAGTTTTCACGAG-1	2.5594773	5.3988853	0	0	0	0	0	0	0	0	0	0	0	0	0	0
TAACCGCCAATCTGCG-1	3.6498141	-1.736203	0	0	0	0	0	0	0	0	0	0	0	0	0	0
TAACCGCCACCTCAGG-1	4.086401	0.0861933	0	0	0	0	0	0	0	0	0	0	0	0	0	0
TAACCGCCAGTGACCG-1	4.1967583	3.519249	0	0	0	0	0	0	0	0	0	0	0	0	0	0
TAACCGCCTCTGACAG-1	3.3547392	1.3280398	0	0	0	0	0	0	0	0	0	0	0	0	0	0
TAACCGCCTGGATCCA-1	-0.05507668	9.022928	0	0	0	0	0	0	0	0	0	0	0	0	0	0
TAAGACGCGAGTCCGA-1	3.841559	4.103632	0	0	0	0	0	0	0	0	0	0	0	0	0	0
TAAGACGCGTGAGCCG-1	3.8816364	3.9675388	0	0	0	0	0	0	0	0	0	0	0	0	0	0
TAAGATCAGGTATAAG-1	3.0761945	5.4777822	0	0	0	0	0	0	0	0	0	0	0	0	0	0
TAAGCACTAGTGTCAA-1	3.0898838	1.5200561	0	0	0	0	0	0	0	0	0	0	0	0	0	0
TAAGCACTGGTCAATA-1	0.5268935	0.36621395	0	0	0	0	0	0	0	0	0	0	0	0	0	0
TAAGGAACCTGTGCCA-1	4.2180233	2.3850613	0	0	0	0	0	0	0	0	0	0	0	0	0	0
TAATCAGATATGAAGA-1	4.356833	2.336938	0	0	0	0	0	0	0	0	0	0	0	0	0	0
TAATGTCCATCGTATT-1	3.4197996	0.245338	0	0	0	0	0	0	0	0	0	0	0	0	0	0
TAATGTCCCGAGCCAA-1	4.238347	0.03562151	0	0	0	0	0	0	0	0	0	0	0	0	0	0
TAATGTCCGGATACGC-1	2.2471135	4.4185166	0	0	0	0	0	0	0	0	0	0	0	0	0	0
TAATTCAAACAGGAGT-1	4.5177717	0.4609806	0	0	0	0	0	0	0	0	0	0	0	0	0	0
TAATTCAAATTATCGA-1	4.3743815	0.94985104	0	0	0	0	0	0	0	0	0	0	0	0	0	0
TAATTCAACAGTGGAA-1	3.0948095	4.774331	0	0	0	0	0	0	0	0	0	0	0	0	0	0
TAATTCAACTATTCAG-1	3.7192025	-0.86189014	0	0	0	0	0	0	0	0	0	0	0	0	0	0
TAATTCAATCCTGATT-1	3.5024705	5.156753	0	0	0	0	0	0	0	0	0	0	0	0	0	0
TAATTGGCATAACTGT-1	2.889513	2.957157	0	0	0	0	0	0	0	0	0	0	0	0	0	0
TAATTGGCCGAGTTGC-1	0.14039007	0.95197237	0	0	0	0	0	0	0	0	0	0	0	0	0	0
TAATTGGCGCTTCCAA-1	3.5460522	-0.057788614	0	0	0	0	0	0	0	0	0	0	0	0	0	0
TAATTGGCTCGCCGTA-1	2.116794	0.16723886	0	0	0	0	0	0	0	0	0	0	0	0	0	0
TACACACCGAAGGTTG-1	3.8044527	5.156278	0	0	0	0	0	0	0	0	0	0	0	0	0	0
TACACTATCTACATTA-1	2.7033658	2.014476	0	0	0	0	0	0	0	0	0	0	0	0	0	0
TACACTATTCCTCGCC-1	3.1726942	2.5431435	0	0	0	0	0	0	0	0	0	0	0	0	0	0
TACATTCGCACGGTCC-1	1.7069477	5.126142	0	0	0	0	0	0	0	0	0	0	0	0	0	0
TACATTCGGCTCACGA-1	3.3225093	1.3424119	0	0	0	0	0	0	0	0	0	0	0	0	0	0
TACCAAGCAGAACTTA-1	1.6543921	-0.04064054	0	0	0	0	0	0	0	0	0	0	0	0	0	0
TACCTCTCACGAGAGG-1	3.5001743	5.098875	0	0	0	0	0	0	0	0	0	0	0	0	0	0
TACCTCTCAGGTACGG-1	3.3486278	3.309536	0	0	0	0	0	0	0	0	0	0	0	0	0	0
TACCTCTCTTGGTACC-1	4.2125816	-0.34750488	0	0	0	0	0	0	0	0	0	0	0	0	0	0
TACCTTGACCTGCATT-1	1.23502	2.5587263	0	0	0	0	0	0	0	0	0	0	0	0	0	0
TACCTTGAGGAGATTA-1	3.6922903	0.7541168	0	0	0	0	0	0	0	0	0	0	0	0	0	0
TACCTTGATACACACC-1	4.477775	2.1997097	0	0	0	0	0	0	0	0	0	0	0	0	0	0
TACCTTGATCAACTCC-1	2.9544816	1.714822	0	0	0	0	0	0	0	0	0	0	0	0	0	0
TACGATTGAGTCTTGA-1	-0.005379003	8.9475565	0	0	0	0	0	0	0	0	0	0	0	0	0	0
TACGATTGGGAAGCTC-1	3.1536884	2.40451	0	0	0	0	0	0	0	0	0	0	0	0	0	0
TACGCGCAAATTGTTG-1	3.6738863	4.2158055	0	0	0	0	0	0	0	0	0	0	0	0	0	0
TACGCGCACATATGGA-1	4.6710887	1.0596871	0	0	0	0	0	0	0	0	0	0	0	0	0	0
TACGCGCATGAGATAC-1	4.19855	2.0620704	0	0	0	0	0	0	0	0	0	0	0	0	0	0
TAGAACCGTCTGAGTA-1	3.1901696	2.0206256	0	0	0	0	0	0	0	0	0	0	0	0	0	0
TAGAGCGATCTCGTTC-1	2.2795193	0.43425915	0	0	0	0	0	0	0	0	0	0	0	0	0	0
TAGAGCGATTGGTACC-1	3.0514607	3.75378	0	0	0	0	0	0	0	0	0	0	0	0	0	0
TAGAGTACCCTAGGTC-1	2.9441743	2.2120852	0	0	0	0	0	0	0	0	0	0	0	0	0	0
TAGAGTACCGGAGGCT-1	4.3148956	-0.6986033	0	0	0	0	0	0	0	0	0	0	0	0	0	0
TAGAGTACGTGCGCGA-1	3.588648	1.9524884	0	0	0	0	0	0	0	0	0	0	0	0	0	0
TAGATATCAACTTCCA-1	4.879551	1.5274146	0	0	0	0	0	0	0	0	0	0	0	0	0	0
TAGCATTCATTAATCA-1	3.990302	-0.54047287	0	0	0	0	0	0	0	0	0	0	0	0	0	0
TAGCATTCCGATCAAG-1	4.7092466	1.3837914	0	0	0	0	0	0	0	0	0	0	0	0	0	0
TAGCGCCTGGTAAGGC-1	3.586832	5.0597425	0	0	0	0	0	0	0	0	0	0	0	0	0	0
TAGCGGTGCTACATTA-1	3.7854607	5.0745096	0	0	0	0	0	0	0	0	0	0	0	0	0	0
TAGCGGTGCTCGCCTG-1	1.9099278	2.779346	0	0	0	0	0	0	0	0	0	0	0	0	0	0
TAGCGGTGGGTAATTG-1	-0.56572706	0.024379011	0	0	0	0	0	0	0	0	0	0	0	0	0	0
TAGCGGTGGTAGGAAG-1	3.6790836	2.1694295	0	0	0	0	0	0	0	0	0	0	0	0	0	0
TAGGAGAAAGGAATAC-1	0.04618993	0.06948404	0	0	0	0	0	0	0	0	0	0	0	0	0	0
TAGGCGGTGATTATTA-1	4.780495	1.0267224	0	0	0	0	0	0	0	0	0	0	0	0	0	0
TAGGCGGTTTATTACA-1	4.2923937	3.2963352	0	0	0	0	0	0	0	0	0	0	0	0	0	0
TAGGCGGTTTGCGCAC-1	4.320609	3.1022768	0	0	0	0	0	0	0	0	0	0	0	0	0	0
TAGTAGCCGAGGATAC-1	2.9158885	3.143996	0	0	0	0	0	0	0	0	0	0	0	0	0	0
TAGTAGCCTTCACGAG-1	4.1086917	3.1384861	0	0	0	0	0	0	0	0	0	0	0	0	0	0
TAGTTAATAGGATCGT-1	3.5383189	0.393985	0	0	0	0	0	0	0	0	0	0	0	0	0	0
TAGTTAATATTAATCA-1	2.841295	0.73849297	0	0	0	0	0	0	0	0	0	0	0	0	0	0
TATAGATTATTATCGA-1	1.2489024	1.0265508	0	0	0	0	0	0	0	0	0	0	0	0	0	0
TATAGATTCGAAGAAC-1	2.1964338	4.2340064	0	0	0	0	0	0	0	0	0	0	0	0	0	0
TATAGCAGCAGGCAAT-1	3.6262503	0.18650007	0	0	0	0	0	0	0	0	0	0	0	0	0	0
TATAGCAGCGTTATCG-1	3.7063968	2.3668582	0	0	0	0	0	0	0	0	0	0	0	0	0	0
TATATGATATACACGC-1	3.4178262	4.425242	0	0	0	0	0	0	0	0	0	0	0	0	0	0
TATCACTACCACATGG-1	1.4336985	3.5013692	0	0	0	0	0	0	0	0	0	0	0	0	0	0
TATCCTCTGGCTCGTT-1	3.0584214	5.069539	0	0	0	0	0	0	0	0	0	0	0	0	0	0
TATCCTCTGTCATACC-1	-0.11372439	0.32198754	0	0	0	0	0	0	0	0	0	0	0	0	0	0
TATCCTCTTACGATTG-1	3.7068603	1.3601444	0	0	0	0	0	0	0	0	0	0	0	0	0	0
TATCCTCTTGAATGAC-1	3.2388022	3.6862268	0	0	0	0	0	0	0	0	0	0	0	0	0	0
TATCGGACAACCAGCT-1	3.2766864	-0.7781297	0	0	0	0	0	0	0	0	0	0	0	0	0	0
TATCGGACCCTGACGC-1	1.8397744	3.4076688	0	0	0	0	0	0	0	0	0	0	0	0	0	0
TATCGGACCGTATTCC-1	3.555053	0.51637626	0	0	0	0	0	0	0	0	0	0	0	0	0	0
TATCGGACGGTATAAG-1	3.4086878	-0.7590753	0	0	0	0	0	0	0	0	0	0	0	0	0	0
TATCGGACGTGGTAGA-1	4.7520747	0.9699311	0	0	0	0	0	0	0	0	0	0	0	0	0	0
TATCTATGACGGACGA-1	2.960589	0.42777634	0	0	0	0	0	0	0	0	0	0	0	0	0	0
TATCTATGATTCTAGG-1	2.9565585	4.6038275	0	0	0	0	0	0	0	0	0	0	0	0	0	0
TATCTATGCGTTATCG-1	0.10684519	8.77092	0	0	0	0	0	0	0	0	0	0	0	0	0	0
TATCTATGGATTGTAC-1	4.314852	3.973143	0	0	0	0	0	0	0	0	0	0	0	0	0	0
TATGAAGAGATGGAGC-1	3.3619876	0.41611633	0	0	0	0	0	0	0	0	0	0	0	0	0	0
TATGAGCTAATTGTTG-1	2.311858	3.474631	0	0	0	0	0	0	0	0	0	0	0	0	0	0
TATGAGCTGAGGTCAA-1	3.620197	1.4925967	0	0	0	0	0	0	0	0	0	0	0	0	0	0
TATGAGCTGATATTCA-1	3.7466848	4.9728527	0	0	0	0	0	0	0	0	0	0	0	0	0	0
TATGCAAGCGATGTAA-1	2.9512372	1.0687524	0	0	0	0	0	0	0	0	0	0	0	0	0	0
TATGCAAGGGCTGCGG-1	4.09934	-0.86919916	0	0	0	0	0	0	0	0	0	0	0	0	0	0
TATGCAAGGTTCTCAA-1	3.3312793	-0.6436359	0	0	0	0	0	0	0	0	0	0	0	0	0	0
TATTCCGCCCACCGAC-1	2.4837854	2.2217472	0	0	0	0	0	0	0	0	0	0	0	0	0	0
TATTCCGCGAAGTTCC-1	3.7405648	0.14394906	0	0	0	0	0	0	0	0	0	0	0	0	0	0
TATTCCGCGAGGTCAA-1	3.2923045	3.4283867	0	0	0	0	0	0	0	0	0	0	0	0	0	0
TATTCCGCTTCCGTGC-1	4.3124804	3.5946496	0	0	0	0	0	0	0	0	0	0	0	0	0	0
TATTCCGCTTCGAATA-1	2.7978892	1.2192581	0	0	0	0	0	0	0	0	0	0	0	0	0	0
TATTCGAACGAAGAAC-1	0.055881985	0.32795057	0	0	0	0	0	0	0	0	0	0	0	0	0	0
TCAACCAAACGACTCA-1	3.7077467	4.5918527	0	0	0	0	0	0	0	0	0	0	0	0	0	0
TCAAGAAGCCTAGGTC-1	3.8085897	2.2697794	0	0	0	0	0	0	0	0	0	0	0	0	0	0
TCAAGAAGGTTAGTAA-1	0.5684163	0.7835629	0	0	0	0	0	0	0	0	0	0	0	0	0	0
TCAATTGAACTGTGTG-1	4.4778504	3.2847118	0	0	0	0	0	0	0	0	0	0	0	0	0	0
TCAATTGAGAGGTCAA-1	2.6956553	2.506618	0	0	0	0	0	0	0	0	0	0	0	0	0	0
TCACACTCCTCCAGTG-1	4.1300454	-0.39720494	0	0	0	0	0	0	0	0	0	0	0	0	0	0
TCACACTCCTTGTGGC-1	3.3070898	-0.09026535	0	0	0	0	0	0	0	0	0	0	0	0	0	0
TCACACTCTACGCGCA-1	3.6499999	0.87970537	0	0	0	0	0	0	0	0	0	0	0	0	0	0
TCACATCTAGTGTCAA-1	3.8063257	-0.42633083	0	0	0	0	0	0	0	0	0	0	0	0	0	0
TCACATCTCCGACGAA-1	2.2446096	5.486831	0	0	0	0	0	0	0	0	0	0	0	0	0	0
TCACATCTGAAGTTCC-1	3.1519399	4.5184693	0	0	0	0	0	0	0	0	0	0	0	0	0	0
TCAGCCGGCGATCAAG-1	4.20372	4.420889	0	0	0	0	0	0	0	0	0	0	0	0	0	0
TCAGCCGGGCGGCGCA-1	3.9026272	4.19764	0	0	0	0	0	0	0	0	0	0	0	0	0	0
TCAGCCGGGTTACGTC-1	3.5186775	0.84251803	0	0	0	0	0	0	0	0	0	0	0	0	0	0
TCAGCCGGTTGCGCAC-1	3.6633573	-0.3717362	0	0	0	0	0	0	0	0	0	0	0	0	0	0
TCAGGACAGCGGCAAG-1	2.053367	4.0165195	0	0	0	0	0	0	0	0	0	0	0	0	0	0
TCAGTTAGGAATCTCA-1	4.32093	-0.09456268	0	0	0	0	0	0	0	0	0	0	0	0	0	0
TCATCGATACGCATGC-1	2.675507	2.3323164	0	0	0	0	0	0	0	0	0	0	0	0	0	0
TCATCGATAGCGGAAC-1	3.6764731	1.5560577	0	0	0	0	0	0	0	0	0	0	0	0	0	0
TCATCGATTTAGACAA-1	-0.18289651	0.67825156	0	0	0	0	0	0	0	0	0	0	0	0	0	0
TCATGCACTTGGCCGA-1	4.3391685	4.686734	0	0	0	0	0	0	0	0	0	0	0	0	0	0
TCCAACGGACTCTGAC-1	3.772656	-0.5804268	0	0	0	0	0	0	0	0	0	0	0	0	0	0
TCCAACGGCAAGTGCG-1	3.409277	2.615911	0	0	0	0	0	0	0	0	0	0	0	0	0	0
TCCAACGGCGTGGAAG-1	3.9750757	4.9532886	0	0	0	0	0	0	0	0	0	0	0	0	0	0
TCCAACGGGAACCAGT-1	5.754068	2.7496967	0	0	0	0	0	0	0	0	0	0	0	0	0	0
TCCAACGGGAAGGTTG-1	4.2175603	3.312629	0	0	0	0	0	0	0	0	0	0	0	0	0	0
TCCAACGGGTTAGCGC-1	4.011614	3.1489446	0	0	0	0	0	0	0	0	0	0	0	0	0	0
TCCAACGGGTTGATAG-1	3.0159042	4.235421	0	0	0	0	0	0	0	0	0	0	0	0	0	0
TCCAAGTTCGATGTAA-1	3.3116457	3.9362986	0	0	0	0	0	0	0	0	0	0	0	0	0	0
TCCAAGTTTCCTCGCC-1	3.3396306	1.8814582	0	0	0	0	0	0	0	0	0	0	0	0	0	0
TCCAAGTTTGGCGTAA-1	4.1929855	3.0969176	0	0	0	0	0	0	0	0	0	0	0	0	0	0
TCCACTTAATGGAGTT-1	3.7009034	0.8688212	0	0	0	0	0	0	0	0	0	0	0	0	0	0
TCCACTTACGCATTAG-1	3.8622434	4.79226	0	0	0	0	0	0	0	0	0	0	0	0	0	0
TCCAGCTCAGGACGTC-1	-0.22995745	0.48449466	0	0	0	0	0	0	0	0	0	0	0	0	0	0
TCCGAACGAACCAGCT-1	3.1093206	1.3043361	0	0	0	0	0	0	0	0	0	0	0	0	0	0
TCCGAACGCAATGCTA-1	3.5658355	0.34376842	0	0	0	0	0	0	0	0	0	0	0	0	0	0
TCCGAACGGCATGAGA-1	3.8781066	4.3831205	0	0	0	0	0	0	0	0	0	0	0	0	0	0
TCCGAACGTAGAACCG-1	3.8712752	-0.6801824	0	0	0	0	0	0	0	0	0	0	0	0	0	0
TCCGAACGTATCGGAC-1	3.086574	1.4555866	0	0	0	0	0	0	0	0	0	0	0	0	0	0
TCCGCAGCCCACATGG-1	1.448929	3.7673833	0	0	0	0	0	0	0	0	0	0	0	0	0	0
TCCGCAGCGATATTCA-1	3.022031	2.4555206	0	0	0	0	0	0	0	0	0	0	0	0	0	0
TCCGCAGCGCTGTTGA-1	2.8504357	3.9693973	0	0	0	0	0	0	0	0	0	0	0	0	0	0
TCCGGTGATCTCGCGG-1	4.4795294	0.9951522	0	0	0	0	0	0	0	0	0	0	0	0	0	0
TCCTGATTCTAATAGG-1	3.1711917	0.80641377	0	0	0	0	0	0	0	0	0	0	0	0	0	0
TCCTGATTGAAGATGT-1	2.5687187	1.4794998	0	0	0	0	0	0	0	0	0	0	0	0	0	0
TCGCACAACACTTGCC-1	3.8931556	3.386291	0	0	0	0	0	0	0	0	0	0	0	0	0	0
TCGCACAAGTTAGATG-1	3.8023431	5.1209016	0	0	0	0	0	0	0	0	0	0	0	0	0	0
TCGCACAATTGTCAAG-1	3.6869376	2.1691356	0	0	0	0	0	0	0	0	0	0	0	0	0	0
TCGCCGTAGGTATGTT-1	-0.5494462	0.31070936	0	0	0	0	0	0	0	0	0	0	0	0	0	0
TCGCTTCCCGGTTCAA-1	2.7664545	3.8752122	0	0	0	0	0	0	0	0	0	0	0	0	0	0
TCGCTTCCGAGCACGC-1	2.5855875	4.36743	0	0	0	0	0	0	0	0	0	0	0	0	0	0
TCGCTTCCGTGATCTC-1	3.70912	1.5701407	0	0	0	0	0	0	0	0	0	0	0	0	0	0
TCGGTATAAACTGTGA-1	3.2544389	1.832207	0	0	0	0	0	0	0	0	0	0	0	0	0	0
TCGGTATAAATGGACG-1	3.2057796	5.608897	0	0	0	0	0	0	0	0	0	0	0	0	0	0
TCGGTATAGGACTAGA-1	4.0041485	3.518334	0	0	0	0	0	0	0	0	0	0	0	0	0	0
TCGTAAGCAGCGTGTA-1	2.9672196	4.645509	0	0	0	0	0	0	0	0	0	0	0	0	0	0
TCGTAAGCCGAGACGG-1	3.4220178	0.940639	0	0	0	0	0	0	0	0	0	0	0	0	0	0
TCGTCTAACTAGCCGC-1	4.1440835	2.5505202	0	0	0	0	0	0	0	0	0	0	0	0	0	0
TCGTCTAAGTGTCGTA-1	3.7367284	3.8296537	0	0	0	0	0	0	0	0	0	0	0	0	0	0
TCGTGTCTCTAATAGG-1	4.043376	-1.0937185	0	0	0	0	0	0	0	0	0	0	0	0	0	0
TCGTGTCTGTGTCAGC-1	4.4999647	-0.8247155	0	0	0	0	0	0	0	0	0	0	0	0	0	0
TCGTTCGAAGCCTACG-1	2.1775663	3.8609445	0	0	0	0	0	0	0	0	0	0	0	0	0	0
TCGTTCGAGACTCCTC-1	4.6657486	-0.25905544	0	0	0	0	0	0	0	0	0	0	0	0	0	0
TCGTTCGATTGACGCA-1	2.6364093	3.815861	0	0	0	0	0	0	0	0	0	0	0	0	0	0
TCTAGAGACATCCTTG-1	4.026661	-0.4569286	0	0	0	0	0	0	0	0	0	0	0	0	0	0
TCTAGAGACCTCTGTA-1	3.270857	0.8394104	0	0	0	0	0	0	0	0	0	0	0	0	0	0
TCTAGAGATCCACTTA-1	2.1472874	0.9004668	0	0	0	0	0	0	0	0	0	0	0	0	0	0
TCTAGTATAGCGAATG-1	3.2078674	2.1549697	0	0	0	0	0	0	0	0	0	0	0	0	0	0
TCTAGTATCAATGAGC-1	4.749411	1.2335576	0	0	0	0	0	0	0	0	0	0	0	0	0	0
TCTAGTATCATGTCAC-1	3.7440631	-0.25063485	0	0	0	0	0	0	0	0	0	0	0	0	0	0
TCTAGTATGCGGCAAG-1	3.380891	2.2308257	0	0	0	0	0	0	0	0	0	0	0	0	0	0
TCTAGTATGTAGAGGA-1	4.2423196	3.9320743	0	0	0	0	0	0	0	0	0	0	0	0	0	0
TCTAGTATGTCAGTGT-1	4.0653996	1.7147946	0	0	0	0	0	0	0	0	0	0	0	0	0	0
TCTATCACTTCACGAG-1	3.7515478	-0.5594517	0	0	0	0	0	0	0	0	0	0	0	0	0	0
TCTCGCGGATTCATTG-1	2.77014	5.032222	0	0	0	0	0	0	0	0	0	0	0	0	0	0
TCTCGCGGGGTGTGCG-1	3.2941952	4.6696773	0	0	0	0	0	0	0	0	0	0	0	0	0	0
TCTCGTTCAACTTCCA-1	3.7717557	0.21881194	0	0	0	0	0	0	0	0	0	0	0	0	0	0
TCTCGTTCATTCATTG-1	4.03424	3.7853396	0	0	0	0	0	0	0	0	0	0	0	0	0	0
TCTCTACAGGTTGATC-1	1.6459099	5.1299887	0	0	0	0	0	0	0	0	0	0	0	0	0	0
TCTCTACATTGCGCAC-1	1.1626502	3.807502	0	0	0	0	0	0	0	0	0	0	0	0	0	0
TCTCTGGTACTGCAAC-1	3.1718729	-0.30762112	0	0	0	0	0	0	0	0	0	0	0	0	0	0
TCTGACAGCCGTACCG-1	3.7953622	-0.7291071	0	0	0	0	0	0	0	0	0	0	0	0	0	0
TCTGACAGCGCCTGCA-1	2.2166076	5.501142	0	0	0	0	0	0	0	0	0	0	0	0	0	0
TCTGACAGGGACTAGA-1	3.5750046	4.045336	0	0	0	0	0	0	0	0	0	0	0	0	0	0
TCTGACAGTGGCGTAA-1	1.3627886	0.12574597	0	0	0	0	0	0	0	0	0	0	0	0	0	0
TCTGAGTAACTCTGAC-1	3.6154158	4.6361327	0	0	0	0	0	0	0	0	0	0	0	0	0	0
TCTGAGTAAGTGTCAA-1	3.9973145	0.39942592	0	0	0	0	0	0	0	0	0	0	0	0	0	0
TCTGAGTACCGGCCAC-1	4.005113	4.1834173	0	0	0	0	0	0	0	0	0	0	0	0	0	0
TCTGCCTCCCTACACA-1	2.0741036	3.7802234	0	0	0	0	0	0	0	0	0	0	0	0	0	0
TCTGCCTCGAGATGAG-1	4.3398185	4.7476187	0	0	0	0	0	0	0	0	0	0	0	0	0	0
TCTGCCTCGGCGCATC-1	5.165834	2.5190191	0	0	0	0	0	0	0	0	0	0	0	0	0	0
TCTGCTCACGAGAGCA-1	4.6615415	0.8328764	0	0	0	0	0	0	0	0	0	0	0	0	0	0
TCTGCTCAGTATCAAT-1	0.2207774	0.56747323	0	0	0	0	0	0	0	0	0	0	0	0	0	0
TCTGCTCAGTGTCAGC-1	4.509859	0.6307103	0	0	0	0	0	0	0	0	0	0	0	0	0	0
TCTTCTTGACGGTTAC-1	2.3043814	0.13626766	0	0	0	0	0	0	0	0	0	0	0	0	0	0
TCTTCTTGCTAATAGG-1	4.869835	0.6144549	0	0	0	0	0	0	0	0	0	0	0	0	0	0
TGAATGACGGAGGACC-1	3.0614312	2.4483447	0	0	0	0	0	0	0	0	0	0	0	0	0	0
TGAATGACTGAATGAC-1	3.2504733	3.1172023	0	0	0	0	0	0	0	0	0	0	0	0	0	0
TGACCTTCAGGTGTCC-1	3.3180664	3.7688713	0	0	0	0	0	0	0	0	0	0	0	0	0	0
TGACCTTCCGCGGACA-1	3.6006804	2.0489376	0	0	0	0	0	0	0	0	0	0	0	0	0	0
TGACCTTCGAATCTCA-1	2.412031	2.3411877	0	0	0	0	0	0	0	0	0	0	0	0	0	0
TGACCTTCGATATTCA-1	3.9884899	4.5466194	0	0	0	0	0	0	0	0	0	0	0	0	0	0
TGACCTTCTTAATCGT-1	3.3731456	0.18769105	0	0	0	0	0	0	0	0	0	0	0	0	0	0
TGACTTCAGCTGTTGA-1	4.227871	4.219026	0	0	0	0	0	0	0	0	0	0	0	0	0	0
TGACTTCAGGTACTGA-1	3.3259437	3.2804036	0	0	0	0	0	0	0	0	0	0	0	0	0	0
TGACTTCAGTGCAGAA-1	1.9119738	3.5533576	0	0	0	0	0	0	0	0	0	0	0	0	0	0
TGAGATACAATGTTGC-1	2.4902966	3.4064832	0	0	0	0	0	0	0	0	0	0	0	0	0	0
TGAGATACAGATTGAG-1	-0.4640208	0.41080517	0	0	0	0	0	0	0	0	0	0	0	0	0	0
TGAGATACCAGGCGCC-1	3.915718	4.431074	0	0	0	0	0	0	0	0	0	0	0	0	0	0
TGAGCGTACAATCCAC-1	3.8772807	2.3978965	0	0	0	0	0	0	0	0	0	0	0	0	0	0
TGAGGCTTCAAGTTAA-1	3.1695223	1.8195649	0	0	0	0	0	0	0	0	0	0	0	0	0	0
TGAGGCTTGCTCGGAA-1	1.7313169	2.5515878	0	0	0	0	0	0	0	0	0	0	0	0	0	0
TGAGTATCCCGACCTG-1	3.672308	1.4638759	0	0	0	0	0	0	0	0	0	0	0	0	0	0
TGAGTATCTAGTAGCC-1	3.9226367	-0.38380748	0	0	0	0	0	0	0	0	0	0	0	0	0	0
TGATAGAAAACGCCAA-1	3.9505644	2.4972756	0	0	0	0	0	0	0	0	0	0	0	0	0	0
TGATAGAATGAGTATC-1	2.7570035	2.5922558	0	0	0	0	0	0	0	0	0	0	0	0	0	0
TGCAAGCCCCGCTAGG-1	3.9966414	4.6714664	0	0	0	0	0	0	0	0	0	0	0	0	0	0
TGCATACTCGGAACTC-1	4.6528525	1.7036963	0	0	0	0	0	0	0	0	0	0	0	0	0	0
TGCATACTGTATGGCA-1	3.7873096	0.3764704	0	0	0	0	0	0	0	0	0	0	0	0	0	0
TGCCACCTAGATTGAG-1	2.0272655	0.46154052	0	0	0	0	0	0	0	0	0	0	0	0	0	0
TGCCACCTGAATCTCA-1	3.242532	1.8764217	0	0	0	0	0	0	0	0	0	0	0	0	0	0
TGCCACCTTACCTCTC-1	2.3202584	1.584951	0	0	0	0	0	0	0	0	0	0	0	0	0	0
TGCCGATCACACCAGA-1	3.939341	3.89362	0	0	0	0	0	0	0	0	0	0	0	0	0	0
TGCCGATCATGGACAG-1	4.2803593	1.9039749	0	0	0	0	0	0	0	0	0	0	0	0	0	0
TGCCGGATCTAAGTGC-1	1.6820884	2.025372	0	0	0	0	0	0	0	0	0	0	0	0	0	0
TGCCGGATTGAGCGTA-1	2.4923224	2.8651092	0	0	0	0	0	0	0	0	0	0	0	0	0	0
TGCGCTAAGACATCGA-1	0.42095643	0.19521981	0	0	0	0	0	0	0	0	0	0	0	0	0	0
TGCGTAGAGCACAGGC-1	3.0009015	0.990848	0	0	0	0	0	0	0	0	0	0	0	0	0	0
TGCGTTCCGCACGCTG-1	4.212407	1.4441463	0	0	0	0	0	0	0	0	0	0	0	0	0	0
TGCGTTCCTGGTCGGC-1	1.6935549	0.3035429	0	0	0	0	0	0	0	0	0	0	0	0	0	0
TGCGTTCCTTAGACAA-1	3.2583828	-0.7082328	0	0	0	0	0	0	0	0	0	0	0	0	0	0
TGCTACTCACGCTCTG-1	4.1733193	2.2279606	0	0	0	0	0	0	0	0	0	0	0	0	0	0
TGCTACTCCGCAGCAA-1	3.3199718	2.5792484	0	0	0	0	0	0	0	0	0	0	0	0	0	0
TGCTATGAAACAGAGC-1	2.337507	5.296969	0	0	0	0	0	0	0	0	0	0	0	0	0	0
TGCTATGACAACAGGA-1	2.7568867	4.923331	0	0	0	0	0	0	0	0	0	0	0	0	0	0
TGCTATGACCATATCC-1	3.2976491	0.639463	0	0	0	0	0	0	0	0	0	0	0	0	0	0
TGGAAGTAAACAGAGC-1	3.8702395	1.2819494	0	0	0	0	0	0	0	0	0	0	0	0	0	0
TGGAAGTACAACACTG-1	-0.035092566	-0.28472456	0	0	0	0	0	0	0	0	0	0	0	0	0	0
TGGAAGTACCACATGG-1	2.2814603	1.548354	0	0	0	0	0	0	0	0	0	0	0	0	0	0
TGGAAGTAGAGCGGCC-1	4.739192	1.9141518	0	0	0	0	0	0	0	0	0	0	0	0	0	0
TGGAAGTATGGATCCA-1	3.4600687	-0.293476	0	0	0	0	0	0	0	0	0	0	0	0	0	0
TGGAGCTGATGGACAG-1	3.4197552	1.8380269	0	0	0	0	0	0	0	0	0	0	0	0	0	0
TGGAGCTGGCCTAATC-1	4.904972	-0.31769264	0	0	0	0	0	0	0	0	0	0	0	0	0	0
TGGATCCAAGTAGGAC-1	2.3036819	0.3227133	0	0	0	0	0	0	0	0	0	0	0	0	0	0
TGGATCCACGCCGAGG-1	3.7834766	-0.4580783	0	0	0	0	0	0	0	0	0	0	0	0	0	0
TGGATTGCAGGAATAC-1	3.3294473	1.0966294	0	0	0	0	0	0	0	0	0	0	0	0	0	0
TGGATTGCAGTGTCAA-1	2.5198712	5.1282783	0	0	0	0	0	0	0	0	0	0	0	0	0	0
TGGATTGCGGTCCTAG-1	3.1295133	4.217663	0	0	0	0	0	0	0	0	0	0	0	0	0	0
TGGATTGCTCTCTACA-1	2.5301058	1.175762	0	0	0	0	0	0	0	0	0	0	0	0	0	0
TGGCAACGACAGGCTA-1	3.4729607	1.2015727	0	0	0	0	0	0	0	0	0	0	0	0	0	0
TGGCAACGGCGCCATC-1	2.6654923	2.8198895	0	0	0	0	0	0	0	0	0	0	0	0	0	0
TGGCCAGAACCACGGA-1	4.117631	2.9760993	0	0	0	0	0	0	0	0	0	0	0	0	0	0
TGGCCAGAACGGCTGT-1	3.3120058	4.5040207	0	0	0	0	0	0	0	0	0	0	0	0	0	0
TGGCCAGACACCATCG-1	4.223492	4.0882306	0	0	0	0	0	0	0	0	0	0	0	0	0	0
TGGCGTAAACTCTGAC-1	2.8693647	3.2671	0	0	0	0	0	0	0	0	0	0	0	0	0	0
TGGCGTAAGAAGGTTG-1	3.4064498	5.6267457	0	0	0	0	0	0	0	0	0	0	0	0	0	0
TGGCGTAATAGCATTC-1	3.6656482	4.8033366	0	0	0	0	0	0	0	0	0	0	0	0	0	0
TGGTCGGCAATTAAGG-1	1.8452598	3.8332946	0	0	0	0	0	0	0	0	0	0	0	0	0	0
TGTAATAATCTCGTTC-1	2.3449957	1.3855373	0	0	0	0	0	0	0	0	0	0	0	0	0	0
TGTAATAATGTTAACA-1	3.2941878	0.48687872	0	0	0	0	0	0	0	0	0	0	0	0	0	0
TGTACAGTACACTTGT-1	3.9466429	4.638076	0	0	0	0	0	0	0	0	0	0	0	0	0	0
TGTACAGTCGTTCAGC-1	3.3135278	-0.2975083	0	0	0	0	0	0	0	0	0	0	0	0	0	0
TGTACAGTCTTAACCG-1	4.5810137	0.16460384	0	0	0	0	0	0	0	0	0	0	0	0	0	0
TGTACAGTGAATGCAT-1	2.993647	3.7133512	0	0	0	0	0	0	0	0	0	0	0	0	0	0
TGTACCTACTTAATGT-1	3.4845734	0.5012827	0	0	0	0	0	0	0	0	0	0	0	0	0	0
TGTACCTAGTCGGCTC-1	3.7418072	-0.5166947	0	0	0	0	0	0	0	0	0	0	0	0	0	0
TGTCCACCGATGGAGC-1	1.6486096	5.189235	0	0	0	0	0	0	0	0	0	0	0	0	0	0
TGTCCACCGATTATTA-1	4.125854	-0.6446772	0	0	0	0	0	0	0	0	0	0	0	0	0	0
TGTCCACCGCTTATGG-1	3.587689	1.8707676	0	0	0	0	0	0	0	0	0	0	0	0	0	0
TGTCCACCGGTCTCTC-1	4.9435253	0.41975173	0	0	0	0	0	0	0	0	0	0	0	0	0	0
TGTTGCAAAATGTTGC-1	3.6433916	-1.9605098	0	0	0	0	0	0	0	0	0	0	0	0	0	0
TGTTGCAAACCTCAGG-1	3.7924237	5.1855516	0	0	0	0	0	0	0	0	0	0	0	0	0	0
TGTTGCAAGATCGTGA-1	0.33600113	0.97065294	0	0	0	0	0	0	0	0	0	0	0	0	0	0
TTAACAACGGAAGCTC-1	3.9798532	1.1196558	0	0	0	0	0	0	0	0	0	0	0	0	0	0
TTAACAACGGTGCACA-1	2.137345	2.0576274	0	0	0	0	0	0	0	0	0	0	0	0	0	0
TTAACGTTCTACATTA-1	3.75484	1.9095494	0	0	0	0	0	0	0	0	0	0	0	0	0	0
TTAACGTTGCATGTAG-1	1.8992366	1.7408638	0	0	0	0	0	0	0	0	0	0	0	0	0	0
TTAACGTTGGCGCGGA-1	4.0070915	4.477307	0	0	0	0	0	0	0	0	0	0	0	0	0	0
TTAACGTTTAATTGGC-1	3.8466876	5.1445966	0	0	0	0	0	0	0	0	0	0	0	0	0	0
TTAACGTTTCAGCCGG-1	2.4214928	0.37989116	0	0	0	0	0	0	0	0	0	0	0	0	0	0
TTAATCGTACTCGACC-1	3.3984458	2.4398758	0	0	0	0	0	0	0	0	0	0	0	0	0	0
TTAATGCGACGTCCTA-1	3.9962246	3.639555	0	0	0	0	0	0	0	0	0	0	0	0	0	0
TTAATGCGGAGCACGC-1	3.4687846	4.764161	0	0	0	0	0	0	0	0	0	0	0	0	0	0
TTAATGCGTCAAGAAG-1	4.0159407	-0.86992794	0	0	0	0	0	0	0	0	0	0	0	0	0	0
TTACATAGACCGCATA-1	2.484262	2.707837	0	0	0	0	0	0	0	0	0	0	0	0	0	0
TTACATAGATGTATTA-1	1.658714	3.1547458	0	0	0	0	0	0	0	0	0	0	0	0	0	0
TTACATAGTACCTCTC-1	4.1818933	-1.1485513	0	0	0	0	0	0	0	0	0	0	0	0	0	0
TTACATAGTTGTCTCC-1	4.0180073	2.3522449	0	0	0	0	0	0	0	0	0	0	0	0	0	0
TTACCATACAAGATTC-1	3.47275	-0.9279428	0	0	0	0	0	0	0	0	0	0	0	0	0	0
TTACCATATCAGTTAG-1	3.2279367	1.4718515	0	0	0	0	0	0	0	0	0	0	0	0	0	0
TTACCATATTACTGAA-1	2.2140954	2.0911462	0	0	0	0	0	0	0	0	0	0	0	0	0	0
TTACGACCCTCTCGCA-1	4.5464134	3.0408204	0	0	0	0	0	0	0	0	0	0	0	0	0	0
TTACGACCGAAGGCGA-1	4.3723984	-0.9700358	0	0	0	0	0	0	0	0	0	0	0	0	0	0
TTACGACCTACATTCG-1	3.5811384	1.3376395	0	0	0	0	0	0	0	0	0	0	0	0	0	0
TTACTGAACCACATGG-1	4.194847	4.13978	0	0	0	0	0	0	0	0	0	0	0	0	0	0
TTACTGAAGCTATCGG-1	2.7416544	5.730787	0	0	0	0	0	0	0	0	0	0	0	0	0	0
TTACTGAATTATACTG-1	1.8280078	0.34291732	0	0	0	0	0	0	0	0	0	0	0	0	0	0
TTAGACAAAACGCCAA-1	2.3465636	1.5610553	0	0	0	0	0	0	0	0	0	0	0	0	0	0
TTAGGTTAGATGAATT-1	2.8543906	0.692878	0	0	0	0	0	0	0	0	0	0	0	0	0	0
TTATACTGATGTATTA-1	3.6010313	0.18875109	0	0	0	0	0	0	0	0	0	0	0	0	0	0
TTATGGTCAACCAGCT-1	2.8764207	4.137494	0	0	0	0	0	0	0	0	0	0	0	0	0	0
TTATGGTCCCGTCCGT-1	2.538271	3.5798733	0	0	0	0	0	0	0	0	0	0	0	0	0	0
TTATGGTCGGCAGTTA-1	3.6828759	5.3846908	0	0	0	0	0	0	0	0	0	0	0	0	0	0
TTATGGTCGTGTCGTA-1	3.9606926	5.0660834	0	0	0	0	0	0	0	0	0	0	0	0	0	0
TTATTACAATGCAGCC-1	3.759887	1.890524	0	0	0	0	0	0	0	0	0	0	0	0	0	0
TTATTACACCGGAGTG-1	4.1385407	1.9307646	0	0	0	0	0	0	0	0	0	0	0	0	0	0
TTATTACAGAGGTCAA-1	-0.37197712	-0.21330225	0	0	0	0	0	0	0	0	0	0	0	0	0	0
TTCACGAGGCATGAGA-1	3.999827	4.2123117	0	0	0	0	0	0	0	0	0	0	0	0	0	0
TTCACGAGGTATCCGG-1	4.6389446	2.1233482	0	0	0	0	0	0	0	0	0	0	0	0	0	0
TTCAGCATCCAGTCTT-1	4.2893324	1.6430181	0	0	0	0	0	0	0	0	0	0	0	0	0	0
TTCAGCATGGCAGGAG-1	-0.37560004	0.31660074	0	0	0	0	0	0	0	0	0	0	0	0	0	0
TTCAGCATGTCAGTGT-1	3.199382	1.6329182	0	0	0	0	0	0	0	0	0	0	0	0	0	0
TTCAGCATTCCTCGCC-1	3.5205882	2.6427753	0	0	0	0	0	0	0	0	0	0	0	0	0	0
TTCCGTGCAATTAAGG-1	1.9369558	3.2932005	0	0	0	0	0	0	0	0	0	0	0	0	0	0
TTCCGTGCACGTAGTC-1	3.710367	4.538675	0	0	0	0	0	0	0	0	0	0	0	0	0	0
TTCGAATAAGATTGAG-1	4.102674	4.391249	0	0	0	0	0	0	0	0	0	0	0	0	0	0
TTCGAATAGGTCTCTC-1	3.3425736	0.5134244	0	0	0	0	0	0	0	0	0	0	0	0	0	0
TTCGAATATAGTAGCC-1	2.5032513	5.38329	0	0	0	0	0	0	0	0	0	0	0	0	0	0
TTCGCCACGATGCGTA-1	2.790359	5.6527576	0	0	0	0	0	0	0	0	0	0	0	0	0	0
TTCGGAGGCAATTATT-1	3.3871088	2.0228682	0	0	0	0	0	0	0	0	0	0	0	0	0	0
TTCGGAGGCGGCTTCT-1	3.3058498	1.7271645	0	0	0	0	0	0	0	0	0	0	0	0	0	0
TTCGGAGGGCTTATGG-1	3.4900095	4.7214737	0	0	0	0	0	0	0	0	0	0	0	0	0	0
TTCTAACCATGGCACT-1	3.0153522	4.2035623	0	0	0	0	0	0	0	0	0	0	0	0	0	0
TTCTAACCCAGGCGCC-1	3.9243197	2.5639474	0	0	0	0	0	0	0	0	0	0	0	0	0	0
TTCTAACCGACCTGAC-1	3.5783272	5.0905485	0	0	0	0	0	0	0	0	0	0	0	0	0	0
TTCTAACCGGCTCGTT-1	3.4194288	5.3330526	0	0	0	0	0	0	0	0	0	0	0	0	0	0
TTCTACGTATCCACAA-1	1.8081623	3.821821	0	0	0	0	0	0	0	0	0	0	0	0	0	0
TTCTACGTTCAACCAA-1	4.940493	0.65390295	0	0	0	0	0	0	0	0	0	0	0	0	0	0
TTCTGTAAAAGGTGCA-1	3.6508727	-1.9440697	0	0	0	0	0	0	0	0	0	0	0	0	0	0
TTCTGTAACAACCTGC-1	0.38865018	0.49517792	0	0	0	0	0	0	0	0	0	0	0	0	0	0
TTCTGTAACTGTCCTC-1	4.1312675	3.1074378	0	0	0	0	0	0	0	0	0	0	0	0	0	0
TTCTGTAATCTCTACA-1	3.8048606	3.2136781	0	0	0	0	0	0	0	0	0	0	0	0	0	0
TTCTTGACTAATTCAA-1	-0.3728848	0.33089942	0	0	0	0	0	0	0	0	0	0	0	0	0	0
TTGAGTGGTCCAAGTT-1	3.2762933	0.37775156	0	0	0	0	0	0	0	0	0	0	0	0	0	0
TTGATTAACTATAATC-1	2.0942085	3.7895536	0	0	0	0	0	0	0	0	0	0	0	0	0	0
TTGATTAACTGCGACG-1	3.0661578	1.1634878	0	0	0	0	0	0	0	0	0	0	0	0	0	0
TTGATTAAGATCGTGA-1	3.302126	1.8516108	0	0	0	0	0	0	0	0	0	0	0	0	0	0
TTGCAATTATCCGGTA-1	2.9860995	0.91971576	0	0	0	0	0	0	0	0	0	0	0	0	0	0
TTGCAATTCGATGTAA-1	2.3554652	2.2190256	0	0	0	0	0	0	0	0	0	0	0	0	0	0
TTGCATCAATAGCGCG-1	4.487036	1.070786	0	0	0	0	0	0	0	0	0	0	0	0	0	0
TTGCCTGTCTTAAGTA-1	2.5967047	1.1016722	0	0	0	0	0	0	0	0	0	0	0	0	0	0
TTGCCTGTGATTCGCG-1	0.68394345	0.5271689	0	0	0	0	0	0	0	0	0	0	0	0	0	0
TTGCCTGTTTCCGTGC-1	4.0281835	3.8001559	0	0	0	0	0	0	0	0	0	0	0	0	0	0
TTGCGCACACCTGCAA-1	4.447401	3.5913842	0	0	0	0	0	0	0	0	0	0	0	0	0	0
TTGCGCACCTGTCCTC-1	4.0729885	2.4441793	0	0	0	0	0	0	0	0	0	0	0	0	0	0
TTGCGCACTGATAGAA-1	2.4461637	3.971509	0	0	0	0	0	0	0	0	0	0	0	0	0	0
TTGCTGTCTCCGCAGC-1	4.9196067	2.171737	0	0	0	0	0	0	0	0	0	0	0	0	0	0
TTGGCCGAAATGGACG-1	2.279333	4.568939	0	0	0	0	0	0	0	0	0	0	0	0	0	0
TTGGTACCCCGGCCAC-1	2.2540336	5.6803412	0	0	0	0	0	0	0	0	0	0	0	0	0	0
TTGGTACCGTAGAGGA-1	1.143602	0.12537618	0	0	0	0	0	0	0	0	0	0	0	0	0	0
TTGGTACCTAATTGGC-1	2.4732013	5.4293556	0	0	0	0	0	0	0	0	0	0	0	0	0	0
TTGGTACCTGTCTGAG-1	3.7635894	-0.17021637	0	0	0	0	0	0	0	0	0	0	0	0	0	0
TTGGTGATCTTGTGGC-1	4.063369	1.1540744	0	0	0	0	0	0	0	0	0	0	0	0	0	0
TTGGTGATGCTATCGG-1	4.559138	2.7752388	0	0	0	0	0	0	0	0	0	0	0	0	0	0
TTGGTGATGGCTGCGG-1	-0.58881134	0.46969026	0	0	0	0	0	0	0	0	0	0	0	0	0	0
TTGTCAAGACCTGCAA-1	3.2431939	4.185634	0	0	0	0	0	0	0	0	0	0	0	0	0	0
TTGTCAAGCGACTGTT-1	3.7756715	0.47329828	0	0	0	0	0	0	0	0	0	0	0	0	0	0
TTGTCTCCCGACGCGT-1	8.37668	2.3846056	0	0	0	0	0	0	0	0	0	0	0	0	0	0
AACAACTCACTGCAAC-1	4.1274834	0.63027495	0	0	0	0	0	0	0	0	0	0	0	0	0	0
AACAACTCAGTGAGTC-1	2.7739275	-0.04604184	0	0	0	0	0	0	0	0	0	0	0	0	0	0
AACAACTCATCCTGGC-1	0.21271905	0.33972862	0	0	0	0	0	0	0	0	0	0	0	0	0	0
AACAACTCCAATGCTA-1	3.1464472	1.1822093	0	0	0	0	0	0	0	0	0	0	0	0	0	0
AACAACTCCAGTTGTG-1	3.6530547	0.90079015	0	0	0	0	0	0	0	0	0	0	0	0	0	0
AACAACTCTTAGGTTA-1	3.6267338	4.533977	0	0	0	0	0	0	0	0	0	0	0	0	0	0
AACAACTCTTCTAACC-1	3.1556046	0.6616506	0	0	0	0	0	0	0	0	0	0	0	0	0	0
AACAGAGCCACTTGCC-1	4.238751	4.71337	0	0	0	0	0	0	0	0	0	0	0	0	0	0
AACAGAGCCTCGCACC-1	1.7546978	-0.052547548	0	0	0	0	0	0	0	0	0	0	0	0	0	0
AACAGAGCGGAATTGT-1	0.3648471	0.7793082	0	0	0	0	0	0	0	0	0	0	0	0	0	0
AACAGAGCTCTGCCTC-1	2.6266122	2.8141844	0	0	0	0	0	0	0	0	0	0	0	0	0	0
AACAGAGCTGCTATGA-1	2.4851263	5.050873	0	0	0	0	0	0	0	0	0	0	0	0	0	0
AACAGAGCTTAGGTTA-1	4.4328	4.5437717	0	0	0	0	0	0	0	0	0	0	0	0	0	0
AACCAGCTAGGTACGG-1	2.710659	-0.3592608	0	0	0	0	0	0	0	0	0	0	0	0	0	0
AACCAGCTGGCAGTTA-1	3.080736	0.38502803	0	0	0	0	0	0	0	0	0	0	0	0	0	0
AACCAGCTGTAACACA-1	3.9578009	1.9135381	0	0	0	0	0	0	0	0	0	0	0	0	0	0
AACCGATGAGTAGATA-1	4.1063347	1.3121301	0	0	0	0	0	0	0	0	0	0	0	0	0	0
AACCGATGATACGTAC-1	1.8549149	-0.1703078	0	0	0	0	0	0	0	0	0	0	0	0	0	0
AACCGATGCCGCTCCA-1	0.4425666	0.11242429	0	0	0	0	0	0	0	0	0	0	0	0	0	0
AACCGATGCGCACCGT-1	2.877581	-0.43627515	0	0	0	0	0	0	0	0	0	0	0	0	0	0
AACCGATGGCTGTTGA-1	-0.049265645	0.5134497	0	0	0	0	0	0	0	0	0	0	0	0	0	0
AACCGATGGTGCCGCG-1	4.109816	0.9050025	0	0	0	0	0	0	0	0	0	0	0	0	0	0
AACCGATGTTATGGTC-1	4.5297914	3.2035854	0	0	0	0	0	0	0	0	0	0	0	0	0	0
AACGAAGTACGTAGTC-1	3.3015976	-0.12075118	0	0	0	0	0	0	0	0	0	0	0	0	0	0
AACGAAGTATAAGTTG-1	1.5782862	0.23883905	0	0	0	0	0	0	0	0	0	0	0	0	0	0
AACGAAGTATGTATTA-1	3.9078758	4.7528167	0	0	0	0	0	0	0	0	0	0	0	0	0	0
AACGAAGTATTAATCA-1	8.351105	2.4751177	0	0	0	0	0	0	0	0	0	0	0	0	0	0
AACGAAGTATTATCGA-1	0.16352865	0.6855195	0	0	0	0	0	0	0	0	0	0	0	0	0	0
AACGAAGTGAATTCCG-1	3.714954	1.6935554	0	0	0	0	0	0	0	0	0	0	0	0	0	0
AACGAAGTGTTAGCGC-1	4.374631	4.568293	0	0	0	0	0	0	0	0	0	0	0	0	0	0
AACGAAGTTAGAGTAC-1	5.2645206	0.4103088	0	0	0	0	0	0	0	0	0	0	0	0	0	0
AACGAAGTTTGGCCGA-1	4.4147773	3.3884034	0	0	0	0	0	0	0	0	0	0	0	0	0	0
AACGCCAAAGGATCGT-1	2.4019048	-0.4611187	0	0	0	0	0	0	0	0	0	0	0	0	0	0
AACGCCAACGCCGAGG-1	4.003692	4.6583157	0	0	0	0	0	0	0	0	0	0	0	0	0	0
AACGCCAACGCCTCGC-1	4.3928766	3.2511966	0	0	0	0	0	0	0	0	0	0	0	0	0	0
AACGCCAAGCACAGGC-1	3.5864487	5.2288394	0	0	0	0	0	0	0	0	0	0	0	0	0	0
AACGCCAAGCAGAAGG-1	4.460168	1.1668118	0	0	0	0	0	0	0	0	0	0	0	0	0	0
AACGCCAAGCAGAGTT-1	4.281172	4.161753	0	0	0	0	0	0	0	0	0	0	0	0	0	0
AACGCCAAGTAGAGGA-1	4.4075747	4.4409	0	0	0	0	0	0	0	0	0	0	0	0	0	0
AACGCCAAGTCATACC-1	0.22214322	0.9761926	0	0	0	0	0	0	0	0	0	0	0	0	0	0
AACGCCAATACTTATA-1	2.2925663	0.68333435	0	0	0	0	0	0	0	0	0	0	0	0	0	0
AACGCCAATAGAACCG-1	4.6803102	3.3064225	0	0	0	0	0	0	0	0	0	0	0	0	0	0
AACGCCAATATAGGCA-1	4.136791	4.3396034	0	0	0	0	0	0	0	0	0	0	0	0	0	0
AACGCCAATCCACTTA-1	4.92539	1.9786112	0	0	0	0	0	0	0	0	0	0	0	0	0	0
AACGCCAATCTCGTTC-1	1.3316382	0.0405214	0	0	0	0	0	0	0	0	0	0	0	0	0	0
AACGCCAATTGGCCGA-1	-0.000576805	-0.09383245	0	0	0	0	0	0	0	0	0	0	0	0	0	0
AACGCTCGATGGACAG-1	2.3953967	1.0283053	0	0	0	0	0	0	0	0	0	0	0	0	0	0
AACGCTCGGAAGGTTG-1	0.37431845	0.73171914	0	0	0	0	0	0	0	0	0	0	0	0	0	0
AACGTACCAACTGCTT-1	1.2976727	0.52112955	0	0	0	0	0	0	0	0	0	0	0	0	0	0
AACGTACCAATCCATT-1	2.8525388	4.1583357	0	0	0	0	0	0	0	0	0	0	0	0	0	0
AACGTACCAGTATGCA-1	2.7961938	-0.293707	0	0	0	0	0	0	0	0	0	0	0	0	0	0
AACGTACCCAAGATTC-1	3.0427399	2.1137474	0	0	0	0	0	0	0	0	0	0	0	0	0	0
AACGTACCCACTCGGT-1	0.4595924	1.1077067	0	0	0	0	0	0	0	0	0	0	0	0	0	0
AACGTACCCCGAATTA-1	4.09825	-0.97785056	0	0	0	0	0	0	0	0	0	0	0	0	0	0
AACGTACCGCGCATTG-1	3.7700858	5.0909367	0	0	0	0	0	0	0	0	0	0	0	0	0	0
AACGTACCGTGTTGCC-1	3.940223	0.3649074	0	0	0	0	0	0	0	0	0	0	0	0	0	0
AACGTACCTCTGCTCA-1	1.5353093	2.7847579	0	0	0	0	0	0	0	0	0	0	0	0	0	0
AACGTACCTTAATGCG-1	4.4845853	0.123620115	0	0	0	0	0	0	0	0	0	0	0	0	0	0
AACGTACCTTGCGCAC-1	4.119087	0.8422673	0	0	0	0	0	0	0	0	0	0	0	0	0	0
AACGTGATAGGCTCAC-1	2.0100195	2.9167056	0	0	0	0	0	0	0	0	0	0	0	0	0	0
AACGTGATCCGACGAA-1	0.9505038	-0.16768497	0	0	0	0	0	0	0	0	0	0	0	0	0	0
AACGTGATCGTTCAGC-1	4.66999	2.179843	0	0	0	0	0	0	0	0	0	0	0	0	0	0
AACGTGATCTCTCGCA-1	3.7042303	3.3468473	0	0	0	0	0	0	0	0	0	0	0	0	0	0
AACGTGATCTGTGCCA-1	3.0399542	5.3872685	0	0	0	0	0	0	0	0	0	0	0	0	0	0
AACGTGATGCCTGGTA-1	3.165832	-0.012970964	0	0	0	0	0	0	0	0	0	0	0	0	0	0
AACGTGATGTGTGGAG-1	3.6601021	3.1559858	0	0	0	0	0	0	0	0	0	0	0	0	0	0
AACGTGATTCTGAGTA-1	3.9410713	-1.0637316	0	0	0	0	0	0	0	0	0	0	0	0	0	0
AACGTGATTTCGCCAC-1	0.040275685	0.31223294	0	0	0	0	0	0	0	0	0	0	0	0	0	0
AACTCACTACTTGCTC-1	3.3478699	1.6012837	0	0	0	0	0	0	0	0	0	0	0	0	0	0
AACTCACTAGACTGCC-1	2.956689	-0.33721375	0	0	0	0	0	0	0	0	0	0	0	0	0	0
AACTCACTAGTCTTGA-1	2.4255424	0.6659036	0	0	0	0	0	0	0	0	0	0	0	0	0	0
AACTCACTGCGCGTCA-1	4.545797	3.0690649	0	0	0	0	0	0	0	0	0	0	0	0	0	0
AACTCACTTGTTAACA-1	0.10572679	0.37672126	0	0	0	0	0	0	0	0	0	0	0	0	0	0
AACTCACTTTCGGAGG-1	4.0842104	1.8685641	0	0	0	0	0	0	0	0	0	0	0	0	0	0
AACTCACTTTGACGCA-1	4.7995367	2.4606264	0	0	0	0	0	0	0	0	0	0	0	0	0	0
AACTCGTAAACTCGTA-1	-0.3913141	0.4854999	0	0	0	0	0	0	0	0	0	0	0	0	0	0
AACTCGTAGCCAATAA-1	0.96066386	3.6815886	0	0	0	0	0	0	0	0	0	0	0	0	0	0
AACTCGTATAATGTCC-1	0.011767348	0.400218	0	0	0	0	0	0	0	0	0	0	0	0	0	0
AACTGCTTAGCATATC-1	2.6310573	5.140655	0	0	0	0	0	0	0	0	0	0	0	0	0	0
AACTGCTTCATTAGAG-1	1.8364587	5.331218	0	0	0	0	0	0	0	0	0	0	0	0	0	0
AACTGCTTCGAGCCAA-1	3.6335304	0.036095332	0	0	0	0	0	0	0	0	0	0	0	0	0	0
AACTGCTTCTCATGAA-1	4.337708	2.6707428	0	0	0	0	0	0	0	0	0	0	0	0	0	0
AACTGCTTGATACCTG-1	-0.18947698	0.6478248	0	0	0	0	0	0	0	0	0	0	0	0	0	0
AACTGCTTGCGCATTG-1	3.8721433	2.8379266	0	0	0	0	0	0	0	0	0	0	0	0	0	0
AACTGCTTTAATTCAA-1	1.2675627	-0.2796037	0	0	0	0	0	0	0	0	0	0	0	0	0	0
AACTGCTTTCTAGAGA-1	3.629069	0.5304349	0	0	0	0	0	0	0	0	0	0	0	0	0	0
AACTGGAGACTCAGTT-1	4.417436	4.4840326	0	0	0	0	0	0	0	0	0	0	0	0	0	0
AACTGGAGATTAATCA-1	2.5679326	1.2209129	0	0	0	0	0	0	0	0	0	0	0	0	0	0
AACTGGAGCGACGGCG-1	3.6420677	-1.8205193	0	0	0	0	0	0	0	0	0	0	0	0	0	0
AACTGGAGGCCACGCG-1	0.38906562	0.46061465	0	0	0	0	0	0	0	0	0	0	0	0	0	0
AACTGGAGGCCTAATC-1	3.345081	2.8228443	0	0	0	0	0	0	0	0	0	0	0	0	0	0
AACTGGAGGGTTGATC-1	3.0693345	0.39488766	0	0	0	0	0	0	0	0	0	0	0	0	0	0
AACTGTGAAGTCATCC-1	4.892331	1.8972956	0	0	0	0	0	0	0	0	0	0	0	0	0	0
AACTGTGATTCACGAG-1	0.30419236	0.2913935	0	0	0	0	0	0	0	0	0	0	0	0	0	0
AACTGTGATTCTAACC-1	0.89241594	0.48079318	0	0	0	0	0	0	0	0	0	0	0	0	0	0
AACTTCCAAGAACTTA-1	2.7747686	-0.62770563	0	0	0	0	0	0	0	0	0	0	0	0	0	0
AACTTCCAATAGTTGA-1	0.80786735	-0.45265538	0	0	0	0	0	0	0	0	0	0	0	0	0	0
AACTTCCACACTTGCC-1	1.8859403	0.7749596	0	0	0	0	0	0	0	0	0	0	0	0	0	0
AACTTCCACAGTTGTG-1	4.2027044	3.7315636	0	0	0	0	0	0	0	0	0	0	0	0	0	0
AACTTCCATCAAGAAG-1	0.068176314	0.3213065	0	0	0	0	0	0	0	0	0	0	0	0	0	0
AAGACCTTAGCCGTCA-1	4.177277	4.1468625	0	0	0	0	0	0	0	0	0	0	0	0	0	0
AAGACCTTCCTTAAGA-1	3.739487	-0.30814904	0	0	0	0	0	0	0	0	0	0	0	0	0	0
AAGACCTTCGGACACC-1	3.1114204	3.7456727	0	0	0	0	0	0	0	0	0	0	0	0	0	0
AAGACCTTGGTGTGCG-1	-0.46852693	0.30764782	0	0	0	0	0	0	0	0	0	0	0	0	0	0
AAGAGACAACGAGAGG-1	2.1783762	1.6723956	0	0	0	0	0	0	0	0	0	0	0	0	0	0
AAGAGACAACGTAGTC-1	2.6048007	-0.3251111	0	0	0	0	0	0	0	0	0	0	0	0	0	0
AAGAGACACACCAATT-1	3.0041687	1.8347561	0	0	0	0	0	0	0	0	0	0	0	0	0	0
AAGAGACACGGAGAGA-1	3.72964	2.9060352	0	0	0	0	0	0	0	0	0	0	0	0	0	0
AAGAGACAGGCCTTAA-1	2.9701488	4.116493	0	0	0	0	0	0	0	0	0	0	0	0	0	0
AAGAGACATCAATTGA-1	2.7111154	1.3274685	0	0	0	0	0	0	0	0	0	0	0	0	0	0
AAGCCTCCCGCCTCGC-1	3.4267216	4.380433	0	0	0	0	0	0	0	0	0	0	0	0	0	0
AAGCCTCCCTTAGCTT-1	4.2722797	4.4690228	0	0	0	0	0	0	0	0	0	0	0	0	0	0
AAGCCTCCGCGCTGGA-1	2.5536165	-0.6389053	0	0	0	0	0	0	0	0	0	0	0	0	0	0
AAGCCTCCGCGGCGCA-1	4.585344	4.1335645	0	0	0	0	0	0	0	0	0	0	0	0	0	0
AAGCCTCCGGTCAATA-1	3.4571898	1.6108559	0	0	0	0	0	0	0	0	0	0	0	0	0	0
AAGCGTGGACCTAACA-1	3.7564144	4.568847	0	0	0	0	0	0	0	0	0	0	0	0	0	0
AAGCGTGGAGAGCTCC-1	3.8493488	1.6477172	0	0	0	0	0	0	0	0	0	0	0	0	0	0
AAGCGTGGAGCACTGC-1	-0.16083027	0.5830925	0	0	0	0	0	0	0	0	0	0	0	0	0	0
AAGCGTGGAGGTGTCC-1	3.9796398	4.9028664	0	0	0	0	0	0	0	0	0	0	0	0	0	0
AAGCGTGGCGATCGGA-1	1.7367377	0.05179179	0	0	0	0	0	0	0	0	0	0	0	0	0	0
AAGCGTGGTCTGCCTC-1	-0.15594766	0.61498296	0	0	0	0	0	0	0	0	0	0	0	0	0	0
AAGCGTGGTTGAGTGG-1	3.4825454	4.3267922	0	0	0	0	0	0	0	0	0	0	0	0	0	0
AAGCTCGAAAGGTGCA-1	2.6374204	5.481936	0	0	0	0	0	0	0	0	0	0	0	0	0	0
AAGCTCGACTTCAGAC-1	3.2626	4.7748513	0	0	0	0	0	0	0	0	0	0	0	0	0	0
AAGCTCGAGAACGGAG-1	4.622744	3.6451786	0	0	0	0	0	0	0	0	0	0	0	0	0	0
AAGCTCGAGATGTGGT-1	3.6504593	1.0133528	0	0	0	0	0	0	0	0	0	0	0	0	0	0
AAGCTCGAGCCAATAA-1	3.3343396	3.6426578	0	0	0	0	0	0	0	0	0	0	0	0	0	0
AAGCTCGAGTTCCTTA-1	4.507335	3.1272209	0	0	0	0	0	0	0	0	0	0	0	0	0	0
AAGCTCGATTGCTGTC-1	1.3701322	-0.21135415	0	0	0	0	0	0	0	0	0	0	0	0	0	0
AAGGAGGCCAGTTGTG-1	2.7007635	1.9746999	0	0	0	0	0	0	0	0	0	0	0	0	0	0
AAGGAGGCCGTGGAAG-1	3.4177392	3.497856	0	0	0	0	0	0	0	0	0	0	0	0	0	0
AAGGAGGCCTCCAGTG-1	3.4149308	4.304064	0	0	0	0	0	0	0	0	0	0	0	0	0	0
AAGGAGGCGGTCTCTC-1	3.593575	-0.10046317	0	0	0	0	0	0	0	0	0	0	0	0	0	0
AAGGAGGCGTGCGCGA-1	3.6372764	4.449214	0	0	0	0	0	0	0	0	0	0	0	0	0	0
AAGGTAGGAAGGTGCA-1	0.5634333	0.7835825	0	0	0	0	0	0	0	0	0	0	0	0	0	0
AAGGTAGGCGAGTTGC-1	3.480757	-0.23775347	0	0	0	0	0	0	0	0	0	0	0	0	0	0
AAGGTAGGCTCGGCGA-1	4.5849576	2.3880706	0	0	0	0	0	0	0	0	0	0	0	0	0	0
AAGGTAGGGACCGCTA-1	1.7102604	0.57055604	0	0	0	0	0	0	0	0	0	0	0	0	0	0
AAGGTAGGGCGGCGCA-1	-0.46578273	0.60948026	0	0	0	0	0	0	0	0	0	0	0	0	0	0
AAGGTAGGGGAGGACC-1	3.5390434	0.37669936	0	0	0	0	0	0	0	0	0	0	0	0	0	0
AAGGTAGGGGTGTTAC-1	0.4495091	0.9533357	0	0	0	0	0	0	0	0	0	0	0	0	0	0
AAGGTAGGTGGAGCTG-1	4.587097	2.9073277	0	0	0	0	0	0	0	0	0	0	0	0	0	0
AAGGTAGGTTCACGAG-1	0.5282973	-0.04819208	0	0	0	0	0	0	0	0	0	0	0	0	0	0
AAGGTGCAACATATGA-1	3.5032399	2.047187	0	0	0	0	0	0	0	0	0	0	0	0	0	0
AAGGTGCAATCAGCCA-1	2.9879248	0.33533978	0	0	0	0	0	0	0	0	0	0	0	0	0	0
AAGGTGCACACTTGCC-1	2.4163225	4.4267697	0	0	0	0	0	0	0	0	0	0	0	0	0	0
AAGGTGCACCGCTAGG-1	4.138642	3.5333612	0	0	0	0	0	0	0	0	0	0	0	0	0	0
AAGGTGCACGACTGTT-1	3.5487912	4.7776794	0	0	0	0	0	0	0	0	0	0	0	0	0	0
AAGGTGCAGATGACGG-1	3.3421342	5.1644535	0	0	0	0	0	0	0	0	0	0	0	0	0	0
AAGGTGCAGGTCCTAG-1	3.58777	4.5675054	0	0	0	0	0	0	0	0	0	0	0	0	0	0
AAGGTGCAGTAGAGGA-1	1.5492202	0.016336473	0	0	0	0	0	0	0	0	0	0	0	0	0	0
AAGGTGCATGCGCTAA-1	4.051873	-0.46925622	0	0	0	0	0	0	0	0	0	0	0	0	0	0
AAGGTGCATTAGGTTA-1	4.2629046	3.621585	0	0	0	0	0	0	0	0	0	0	0	0	0	0
AAGTAATTACAGCGGC-1	2.5729377	4.81563	0	0	0	0	0	0	0	0	0	0	0	0	0	0
AAGTAATTCATTAGAG-1	2.308109	3.5916815	0	0	0	0	0	0	0	0	0	0	0	0	0	0
AAGTAATTGAGGTCAA-1	3.2537835	4.57479	0	0	0	0	0	0	0	0	0	0	0	0	0	0
AAGTAATTGCCTAATC-1	3.7715242	0.59151673	0	0	0	0	0	0	0	0	0	0	0	0	0	0
AAGTAATTTGACTTCA-1	2.8277285	2.1949353	0	0	0	0	0	0	0	0	0	0	0	0	0	0
AAGTAATTTGAGATAC-1	3.7375684	-0.57331353	0	0	0	0	0	0	0	0	0	0	0	0	0	0
AAGTACAAATTACGAA-1	2.5604954	4.7950287	0	0	0	0	0	0	0	0	0	0	0	0	0	0
AAGTACAACTGTAGGA-1	4.3099055	2.8904269	0	0	0	0	0	0	0	0	0	0	0	0	0	0
AAGTACAAGCCTTGGT-1	3.3576412	3.4434915	0	0	0	0	0	0	0	0	0	0	0	0	0	0
AAGTACAAGTAACACA-1	-0.22242214	0.61624205	0	0	0	0	0	0	0	0	0	0	0	0	0	0
AAGTACAAGTGTCAGC-1	4.2494802	0.3514396	0	0	0	0	0	0	0	0	0	0	0	0	0	0
AAGTACAATACTTATA-1	4.6162786	3.7025328	0	0	0	0	0	0	0	0	0	0	0	0	0	0
AAGTACAATCCGGTGA-1	4.25779	1.9907826	0	0	0	0	0	0	0	0	0	0	0	0	0	0
AAGTACAATTATGGTC-1	8.1216755	2.1662097	0	0	0	0	0	0	0	0	0	0	0	0	0	0
AAGTCTATATCAGCCA-1	4.9872003	1.5221276	0	0	0	0	0	0	0	0	0	0	0	0	0	0
AAGTCTATCACTGCCG-1	2.8247693	0.5103744	0	0	0	0	0	0	0	0	0	0	0	0	0	0
AAGTCTATCAGCGCAG-1	3.4391725	2.8359807	0	0	0	0	0	0	0	0	0	0	0	0	0	0
AAGTCTATCCGAATTA-1	2.8849342	0.09646534	0	0	0	0	0	0	0	0	0	0	0	0	0	0
AAGTCTATGAGCCGTT-1	0.4241018	0.4891562	0	0	0	0	0	0	0	0	0	0	0	0	0	0
AAGTCTATGATTCGCG-1	3.3594308	1.9382064	0	0	0	0	0	0	0	0	0	0	0	0	0	0
AAGTCTATGTTCCTTA-1	4.642642	1.7865782	0	0	0	0	0	0	0	0	0	0	0	0	0	0
AAGTCTATTAAGGAAC-1	3.5594804	-1.8625231	0	0	0	0	0	0	0	0	0	0	0	0	0	0
AAGTCTATTCGCACAA-1	3.1286368	1.6665027	0	0	0	0	0	0	0	0	0	0	0	0	0	0
AAGTCTATTGGAAGTA-1	4.1118274	2.8244233	0	0	0	0	0	0	0	0	0	0	0	0	0	0
AAGTGAACACAGGCTA-1	3.2257037	2.8690052	0	0	0	0	0	0	0	0	0	0	0	0	0	0
AAGTGAACCGTTGGCA-1	4.5002165	3.6006052	0	0	0	0	0	0	0	0	0	0	0	0	0	0
AAGTGAACCTGCACGG-1	1.404905	-0.4623725	0	0	0	0	0	0	0	0	0	0	0	0	0	0
AAGTGAACCTGCGACG-1	4.570613	-0.13179947	0	0	0	0	0	0	0	0	0	0	0	0	0	0
AAGTGAACGAAGCCAG-1	-0.1618405	0.62881756	0	0	0	0	0	0	0	0	0	0	0	0	0	0
AAGTGAACTCAAGAAG-1	4.202274	-0.69762397	0	0	0	0	0	0	0	0	0	0	0	0	0	0
AAGTGAACTCCGAACG-1	3.7679455	4.482441	0	0	0	0	0	0	0	0	0	0	0	0	0	0
AAGTGAACTGATCTGT-1	4.931181	1.8089768	0	0	0	0	0	0	0	0	0	0	0	0	0	0
AAGTTCTCAAGGTAGG-1	3.8644993	-0.7254116	0	0	0	0	0	0	0	0	0	0	0	0	0	0
AAGTTCTCACCTGCAA-1	2.4883204	2.4096253	0	0	0	0	0	0	0	0	0	0	0	0	0	0
AAGTTCTCAGTAGATA-1	2.1927912	0.007610466	0	0	0	0	0	0	0	0	0	0	0	0	0	0
AAGTTCTCCGAAGAAC-1	1.9777282	5.2121577	0	0	0	0	0	0	0	0	0	0	0	0	0	0
AAGTTCTCGAAGTATA-1	3.3036706	5.155619	0	0	0	0	0	0	0	0	0	0	0	0	0	0
AAGTTCTCTCAACTCC-1	3.9059494	4.417985	0	0	0	0	0	0	0	0	0	0	0	0	0	0
AAGTTCTCTCTCGCGG-1	1.253167	0.9108543	0	0	0	0	0	0	0	0	0	0	0	0	0	0
AATACTTCCGCGACAC-1	4.0398073	-0.3011247	0	0	0	0	0	0	0	0	0	0	0	0	0	0
AATACTTCCTAGCCGC-1	3.6245055	0.87811995	0	0	0	0	0	0	0	0	0	0	0	0	0	0
AATACTTCCTGGTGTA-1	4.720341	2.435671	0	0	0	0	0	0	0	0	0	0	0	0	0	0
AATAGTGTACATCATT-1	2.6940136	-0.5443725	0	0	0	0	0	0	0	0	0	0	0	0	0	0
AATAGTGTAGAAGTCT-1	0.40024313	0.6504493	0	0	0	0	0	0	0	0	0	0	0	0	0	0
AATAGTGTTCCTCGCC-1	1.913732	0.1496659	0	0	0	0	0	0	0	0	0	0	0	0	0	0
AATAGTGTTGGATCCA-1	4.874871	1.7003266	0	0	0	0	0	0	0	0	0	0	0	0	0	0
AATCCATTAGCCAAGA-1	3.6286764	2.779748	0	0	0	0	0	0	0	0	0	0	0	0	0	0
AATCCATTCACTCGGT-1	3.2021453	0.49483585	0	0	0	0	0	0	0	0	0	0	0	0	0	0
AATCCATTCGGTCTCA-1	2.9998007	3.1165237	0	0	0	0	0	0	0	0	0	0	0	0	0	0
AATCCATTCTTGAATG-1	3.6996245	2.867853	0	0	0	0	0	0	0	0	0	0	0	0	0	0
AATCCATTGCTAACTC-1	8.723618	2.5614142	0	0	0	0	0	0	0	0	0	0	0	0	0	0
AATCCATTGTATCTTC-1	4.634802	2.474649	0	0	0	0	0	0	0	0	0	0	0	0	0	0
AATCCATTGTGTTATT-1	2.1349053	0.25195506	0	0	0	0	0	0	0	0	0	0	0	0	0	0
AATCCATTTGAGTATC-1	3.290394	-0.47149813	0	0	0	0	0	0	0	0	0	0	0	0	0	0
AATCCATTTGCGCTAA-1	3.62978	1.5042932	0	0	0	0	0	0	0	0	0	0	0	0	0	0
AATCCATTTGTACAGT-1	2.9378638	0.29010016	0	0	0	0	0	0	0	0	0	0	0	0	0	0
AATCGCAAACCACGGA-1	2.6502628	2.2674718	0	0	0	0	0	0	0	0	0	0	0	0	0	0
AATCGCAAATACGTAC-1	4.293232	1.4726222	0	0	0	0	0	0	0	0	0	0	0	0	0	0
AATCGCAACCAACATC-1	4.6235404	3.7402205	0	0	0	0	0	0	0	0	0	0	0	0	0	0
AATCGCAACTTCGTCC-1	3.0590036	0.18910825	0	0	0	0	0	0	0	0	0	0	0	0	0	0
AATCGCAAGAGTGATA-1	0.097867884	0.25978535	0	0	0	0	0	0	0	0	0	0	0	0	0	0
AATCGCAATGCGCTAA-1	2.4479454	0.7237679	0	0	0	0	0	0	0	0	0	0	0	0	0	0
AATCGCAATGCGTTCC-1	3.304077	5.2628427	0	0	0	0	0	0	0	0	0	0	0	0	0	0
AATCGCAATGTAGTCG-1	3.7933168	-0.12473627	0	0	0	0	0	0	0	0	0	0	0	0	0	0
AATCGCAATTGCATCA-1	3.711861	3.85674	0	0	0	0	0	0	0	0	0	0	0	0	0	0
AATCTGCGCACGGTCC-1	1.67438	0.06902139	0	0	0	0	0	0	0	0	0	0	0	0	0	0
AATCTGCGCGGAAGAG-1	3.660195	3.3259037	0	0	0	0	0	0	0	0	0	0	0	0	0	0
AATCTGCGCGTAGCGG-1	4.1576185	2.3618302	0	0	0	0	0	0	0	0	0	0	0	0	0	0
AATCTGCGGGTCCTAG-1	3.5975583	2.9541528	0	0	0	0	0	0	0	0	0	0	0	0	0	0
AATCTGCGTCGTCTAA-1	4.0604305	2.4057708	0	0	0	0	0	0	0	0	0	0	0	0	0	0
AATCTGCGTCGTTCGA-1	4.108949	4.643357	0	0	0	0	0	0	0	0	0	0	0	0	0	0
AATCTGCGTGTAATAA-1	3.820714	2.679664	0	0	0	0	0	0	0	0	0	0	0	0	0	0
AATCTGCGTTCGCCAC-1	3.8471887	3.2692137	0	0	0	0	0	0	0	0	0	0	0	0	0	0
AATCTTATAACCGATG-1	3.6175454	1.3790087	0	0	0	0	0	0	0	0	0	0	0	0	0	0
AATCTTATAAGTTCTC-1	4.1558213	3.1633344	0	0	0	0	0	0	0	0	0	0	0	0	0	0
AATCTTATATAGTCTG-1	4.4071965	2.1078658	0	0	0	0	0	0	0	0	0	0	0	0	0	0
AATCTTATCGCAGCAA-1	3.3320384	3.9727163	0	0	0	0	0	0	0	0	0	0	0	0	0	0
AATCTTATCGCTAATA-1	3.5945182	1.170651	0	0	0	0	0	0	0	0	0	0	0	0	0	0
AATCTTATGAATCTCA-1	4.0724397	0.66036373	0	0	0	0	0	0	0	0	0	0	0	0	0	0
AATCTTATTTGACGCA-1	3.2114365	1.3253684	0	0	0	0	0	0	0	0	0	0	0	0	0	0
AATGCCGTCAACCTGC-1	3.0641685	4.1592307	0	0	0	0	0	0	0	0	0	0	0	0	0	0
AATGCCGTCAGCAACC-1	1.679176	-0.05192066	0	0	0	0	0	0	0	0	0	0	0	0	0	0
AATGCCGTCCGCGTAC-1	4.57064	3.2087083	0	0	0	0	0	0	0	0	0	0	0	0	0	0
AATGCCGTGACAGCAC-1	3.7156389	2.4760942	0	0	0	0	0	0	0	0	0	0	0	0	0	0
AATGCCGTGTGCAGAA-1	4.1185956	0.23854062	0	0	0	0	0	0	0	0	0	0	0	0	0	0
AATGCCGTTGCGCTAA-1	3.7696564	5.422828	0	0	0	0	0	0	0	0	0	0	0	0	0	0
AATGGACGAAGTTCTC-1	2.9583821	2.175829	0	0	0	0	0	0	0	0	0	0	0	0	0	0
AATGGACGACAGATCG-1	2.2261052	5.663501	0	0	0	0	0	0	0	0	0	0	0	0	0	0
AATGGACGATAGCGCG-1	3.9176362	-0.9666078	0	0	0	0	0	0	0	0	0	0	0	0	0	0
AATGGACGGATGACGG-1	3.8025959	4.8471413	0	0	0	0	0	0	0	0	0	0	0	0	0	0
AATGGACGGTAGCGAC-1	3.1449516	5.2419095	0	0	0	0	0	0	0	0	0	0	0	0	0	0
AATGTTGCAAGTGAAC-1	0.57172215	0.3441924	0	0	0	0	0	0	0	0	0	0	0	0	0	0
AATGTTGCACCAATGT-1	0.28845423	0.86695737	0	0	0	0	0	0	0	0	0	0	0	0	0	0
AATGTTGCATCCTGGC-1	4.59996	2.5776482	0	0	0	0	0	0	0	0	0	0	0	0	0	0
AATGTTGCCGCGGACA-1	2.970802	0.55036336	0	0	0	0	0	0	0	0	0	0	0	0	0	0
AATGTTGCCTTAATGT-1	4.933735	1.544163	0	0	0	0	0	0	0	0	0	0	0	0	0	0
AATTAAGGAATACTTC-1	4.9472175	1.623251	0	0	0	0	0	0	0	0	0	0	0	0	0	0
AATTAAGGCCTCCAAG-1	4.984133	1.5468544	0	0	0	0	0	0	0	0	0	0	0	0	0	0
AATTAAGGCGCATTAG-1	2.0344188	0.248136	0	0	0	0	0	0	0	0	0	0	0	0	0	0
AATTAAGGGAAGTTCC-1	3.8039596	-0.26034954	0	0	0	0	0	0	0	0	0	0	0	0	0	0
AATTAAGGGGATGGAC-1	3.3021371	1.7082238	0	0	0	0	0	0	0	0	0	0	0	0	0	0
AATTAAGGGTGCAGAA-1	1.9250464	1.014659	0	0	0	0	0	0	0	0	0	0	0	0	0	0
AATTAAGGTCGTAAGC-1	4.6691256	2.5785265	0	0	0	0	0	0	0	0	0	0	0	0	0	0
AATTAAGGTTGCAATT-1	2.5745282	-0.47267345	0	0	0	0	0	0	0	0	0	0	0	0	0	0
AATTATCTAATCCATT-1	3.8153858	0.3031431	0	0	0	0	0	0	0	0	0	0	0	0	0	0
AATTATCTAGACTGCC-1	4.462132	3.7908566	0	0	0	0	0	0	0	0	0	0	0	0	0	0
AATTATCTCCGGCCAC-1	0.628318	0.32421282	0	0	0	0	0	0	0	0	0	0	0	0	0	0
AATTATCTCCGTACCG-1	1.6950984	3.2444272	0	0	0	0	0	0	0	0	0	0	0	0	0	0
AATTATCTCTAGCCGC-1	3.797699	-0.2712058	0	0	0	0	0	0	0	0	0	0	0	0	0	0
AATTATCTCTATTCAG-1	3.1360586	-0.688167	0	0	0	0	0	0	0	0	0	0	0	0	0	0
AATTATCTGGAATTGT-1	2.5205004	0.45904678	0	0	0	0	0	0	0	0	0	0	0	0	0	0
AATTATCTGGCTACAA-1	3.24934	0.7653027	0	0	0	0	0	0	0	0	0	0	0	0	0	0
AATTATCTGGTGGCTA-1	4.4374514	2.8526568	0	0	0	0	0	0	0	0	0	0	0	0	0	0
AATTATCTTACCTCTC-1	3.7890723	0.09498686	0	0	0	0	0	0	0	0	0	0	0	0	0	0
AATTATCTTGGATCCA-1	0.19569017	0.13104072	0	0	0	0	0	0	0	0	0	0	0	0	0	0
AATTGTTGATGACATA-1	-0.27621055	0.565952	0	0	0	0	0	0	0	0	0	0	0	0	0	0
AATTGTTGCGGAGAGA-1	2.4975257	0.023127884	0	0	0	0	0	0	0	0	0	0	0	0	0	0
AATTGTTGCTTAGCTT-1	3.1868708	1.5231849	0	0	0	0	0	0	0	0	0	0	0	0	0	0
AATTGTTGTTCCGTGC-1	3.7707436	1.4050949	0	0	0	0	0	0	0	0	0	0	0	0	0	0
ACACCAGAAGGATCGT-1	3.412527	0.2645866	0	0	0	0	0	0	0	0	0	0	0	0	0	0
ACACCAGACCTCCAAG-1	3.3777664	2.5066257	0	0	0	0	0	0	0	0	0	0	0	0	0	0
ACACCAGACGAGACGG-1	2.566825	4.4648547	0	0	0	0	0	0	0	0	0	0	0	0	0	0
ACACCAGACGCCATTC-1	4.1039786	-1.0453558	0	0	0	0	0	0	0	0	0	0	0	0	0	0
ACACCAGACGGAGGCT-1	2.8396044	5.240004	0	0	0	0	0	0	0	0	0	0	0	0	0	0
ACACCAGAGTGATCTC-1	0.9773351	0.64631206	0	0	0	0	0	0	0	0	0	0	0	0	0	0
ACACCAGATCCGCAGC-1	2.7426898	1.2906944	0	0	0	0	0	0	0	0	0	0	0	0	0	0
ACACCAGATTGCTGTC-1	4.5652766	4.2832146	0	0	0	0	0	0	0	0	0	0	0	0	0	0
ACACTTGTACGTAGTC-1	1.34038	0.17506677	0	0	0	0	0	0	0	0	0	0	0	0	0	0
ACACTTGTCAAGTTAA-1	3.3513129	1.3823037	0	0	0	0	0	0	0	0	0	0	0	0	0	0
ACACTTGTGTAACACA-1	3.0311062	2.2449887	0	0	0	0	0	0	0	0	0	0	0	0	0	0
ACACTTGTTTACATAG-1	4.531681	4.3446593	0	0	0	0	0	0	0	0	0	0	0	0	0	0
ACAGATCGCACAAGAC-1	8.016694	2.2053943	0	0	0	0	0	0	0	0	0	0	0	0	0	0
ACAGATCGCTGTAGGA-1	-0.25355902	0.52097225	0	0	0	0	0	0	0	0	0	0	0	0	0	0
ACAGATCGGAGGAGCG-1	3.4783792	2.6221244	0	0	0	0	0	0	0	0	0	0	0	0	0	0
ACAGATCGGCATTGAA-1	0.27416816	0.65690243	0	0	0	0	0	0	0	0	0	0	0	0	0	0
ACAGATCGTATTCCGC-1	4.146707	0.60373795	0	0	0	0	0	0	0	0	0	0	0	0	0	0
ACAGATCGTCTCGCGG-1	-0.28218216	0.525126	0	0	0	0	0	0	0	0	0	0	0	0	0	0
ACAGATCGTTGAAGGC-1	3.4694	4.973285	0	0	0	0	0	0	0	0	0	0	0	0	0	0
ACAGCCATCTCTCGCA-1	3.561501	4.320717	0	0	0	0	0	0	0	0	0	0	0	0	0	0
ACAGCCATCTTGCTAC-1	8.149082	2.4585938	0	0	0	0	0	0	0	0	0	0	0	0	0	0
ACAGCCATGCACGCTG-1	4.517597	-0.17808019	0	0	0	0	0	0	0	0	0	0	0	0	0	0
ACAGCCATGCATTATG-1	3.4427984	1.1004101	0	0	0	0	0	0	0	0	0	0	0	0	0	0
ACAGCCATGCTCGGAA-1	4.5575356	3.0009525	0	0	0	0	0	0	0	0	0	0	0	0	0	0
ACAGCCATGCTGTTGA-1	4.1474533	3.8912833	0	0	0	0	0	0	0	0	0	0	0	0	0	0
ACAGCCATTACGCGCA-1	3.141745	4.0738616	0	0	0	0	0	0	0	0	0	0	0	0	0	0
ACAGCCATTCTATCAC-1	4.9846587	1.6660854	0	0	0	0	0	0	0	0	0	0	0	0	0	0
ACAGCCATTGCGCTAA-1	3.1967628	0.72388023	0	0	0	0	0	0	0	0	0	0	0	0	0	0
ACAGCCATTTATACTG-1	4.386909	0.97794944	0	0	0	0	0	0	0	0	0	0	0	0	0	0
ACAGCGGCATAATGTA-1	2.6628392	2.473279	0	0	0	0	0	0	0	0	0	0	0	0	0	0
ACAGCGGCCCTACTGG-1	4.0902944	1.277325	0	0	0	0	0	0	0	0	0	0	0	0	0	0
ACAGCGGCTCGTTCGA-1	4.489499	4.1315293	0	0	0	0	0	0	0	0	0	0	0	0	0	0
ACAGGAGTAAGGAGGC-1	2.435339	0.20352203	0	0	0	0	0	0	0	0	0	0	0	0	0	0
ACAGGAGTACTGTGTG-1	2.6754992	4.163104	0	0	0	0	0	0	0	0	0	0	0	0	0	0
ACAGGAGTAGATACTA-1	4.5272827	2.87741	0	0	0	0	0	0	0	0	0	0	0	0	0	0
ACAGGAGTCACGAGTA-1	4.613071	3.4660497	0	0	0	0	0	0	0	0	0	0	0	0	0	0
ACAGGAGTCGTGCTTA-1	3.478573	4.726884	0	0	0	0	0	0	0	0	0	0	0	0	0	0
ACAGGAGTGCGACAGA-1	3.910328	5.19584	0	0	0	0	0	0	0	0	0	0	0	0	0	0
ACAGGAGTGGCGCATC-1	3.7623975	5.0017195	0	0	0	0	0	0	0	0	0	0	0	0	0	0
ACAGGAGTGTGCGCGA-1	-0.02049603	0.7192852	0	0	0	0	0	0	0	0	0	0	0	0	0	0
ACAGGAGTTAACAGTT-1	3.70501	0.4687414	0	0	0	0	0	0	0	0	0	0	0	0	0	0
ACAGGAGTTACGCGCA-1	2.9077456	3.1886914	0	0	0	0	0	0	0	0	0	0	0	0	0	0
ACAGGAGTTCAGGACA-1	1.1055946	0.27375564	0	0	0	0	0	0	0	0	0	0	0	0	0	0
ACAGGAGTTGTACAGT-1	4.360643	3.2752678	0	0	0	0	0	0	0	0	0	0	0	0	0	0
ACAGGCTAAATCCATT-1	1.9750736	0.17314921	0	0	0	0	0	0	0	0	0	0	0	0	0	0
ACAGGCTAAGTGCAGG-1	1.7960836	0.16821833	0	0	0	0	0	0	0	0	0	0	0	0	0	0
ACAGGCTAATCTTAGA-1	0.46555087	0.5881019	0	0	0	0	0	0	0	0	0	0	0	0	0	0
ACAGGCTACCATATCC-1	4.5707855	3.4260304	0	0	0	0	0	0	0	0	0	0	0	0	0	0
ACAGGCTACGTATTCC-1	2.8273952	1.7180256	0	0	0	0	0	0	0	0	0	0	0	0	0	0
ACAGGCTAGAAGGCGA-1	-0.30514398	0.65661305	0	0	0	0	0	0	0	0	0	0	0	0	0	0
ACAGGCTAGCTTCCAA-1	3.579222	3.090644	0	0	0	0	0	0	0	0	0	0	0	0	0	0
ACAGGCTAGGTTGATC-1	0.5140719	0.92703086	0	0	0	0	0	0	0	0	0	0	0	0	0	0
ACAGGCTATATTCGAA-1	3.1415	3.9293056	0	0	0	0	0	0	0	0	0	0	0	0	0	0
ACAGGCTATGCCGATC-1	3.2613332	2.0881379	0	0	0	0	0	0	0	0	0	0	0	0	0	0
ACAGGCTATTATACTG-1	0.77830374	0.81377643	0	0	0	0	0	0	0	0	0	0	0	0	0	0
ACAGTGCTAACGCCAA-1	3.6921372	-1.9035943	0	0	0	0	0	0	0	0	0	0	0	0	0	0
ACAGTGCTAAGTGAAC-1	0.4656729	0.86666995	0	0	0	0	0	0	0	0	0	0	0	0	0	0
ACAGTGCTCGCCTGCA-1	3.2518804	0.23463571	0	0	0	0	0	0	0	0	0	0	0	0	0	0
ACAGTGCTGCCGGCAG-1	-0.047207385	0.65404826	0	0	0	0	0	0	0	0	0	0	0	0	0	0
ACAGTGCTGCTTATGG-1	2.4896042	2.9025831	0	0	0	0	0	0	0	0	0	0	0	0	0	0
ACAGTGCTGTAGCCTA-1	4.1852183	1.2751039	0	0	0	0	0	0	0	0	0	0	0	0	0	0
ACAGTGCTGTTAGTAA-1	0.722796	0.46559006	0	0	0	0	0	0	0	0	0	0	0	0	0	0
ACAGTGCTTGGCAACG-1	3.688449	2.0066106	0	0	0	0	0	0	0	0	0	0	0	0	0	0
ACATATGAAAGGTGCA-1	4.464147	4.3184295	0	0	0	0	0	0	0	0	0	0	0	0	0	0
ACATATGACCTCGAGT-1	-0.24849348	0.6046991	0	0	0	0	0	0	0	0	0	0	0	0	0	0
[truncated: 56,763 more rows]
