# Supplementary material for: Multiomic single cell sequencing identifies stemlike nature of mixed phenotype acute leukemia
Source: Nat Commun. 2024 Sep 18;15:8191. doi: 10.1038/s41467-024-52317-2 (PMC11411136; doi:10.1038/s41467-024-52317-2)
Supplement: Supplementary file 17 — Source Data [file 41467_2024_52317_MOESM17_ESM.zip › Source Data compressed/Panel 5A.csv]

Panel 5A
Bar plot with dot-plot overlain depicting maximum t-statistic for 22 cell-surface antibodies for each patient across all clones.
	T statistic	Ab
Patient 1	4.52657	CD38
Patient 3	13.7111217	CD38
Patient 4	1.13093	CD38
Patient 5	19.08669	CD38
Patient 7	3.122421	CD38
Patient 8	4.600178	CD38
Patient 11	22.26784	CD38
Patient 12	-0.20380635	CD38
Patient 14	3.3072251	CD38
Patient 1	-2.673314	CD33
Patient 3	0.2938391	CD33
Patient 4	3.8883037	CD33
Patient 5	1.72761501	CD33
Patient 7	3.8817078	CD33
Patient 8	4.208268	CD33
Patient 11	18.18893	CD33
Patient 12	11.564443	CD33
Patient 14	11.587748	CD33
Patient 1	12.66708	CD34
Patient 3	0.2751813	CD34
Patient 4	1.4785287	CD34
Patient 5	7.17626	CD34
Patient 7	2.257663	CD34
Patient 8	5.65444	CD34
Patient 11	16.426554	CD34
Patient 12	0.8238653	CD34
Patient 14	3.9890464	CD34
Patient 1	1.597892	CD123
Patient 3	2.8578195	CD123
Patient 4	3.57962689	CD123
Patient 5	4.833096	CD123
Patient 7	0.5535125	CD123
Patient 8	1.867639	CD123
Patient 11	22.687929	CD123
Patient 12	4.2469359	CD123
Patient 14	2.826205	CD123
Patient 1	6.400148	CD117
Patient 3	4.5865416	CD117
Patient 4	0.6891977	CD117
Patient 5	1.657509	CD117
Patient 7	-0.5316054	CD117
Patient 8	2.049522	CD117
Patient 11	21.779213	CD117
Patient 12	-0.5992394	CD117
Patient 14	0.1794321	CD117
Patient 1	-4.59917	CD71
Patient 3	3.5557845	CD71
Patient 4	1.96154	CD71
Patient 5	0.23614495	CD71
Patient 7	1.35588	CD71
Patient 8	1.764152	CD71
Patient 11	16.340315	CD71
Patient 12	-1.4708575	CD71
Patient 14	4.546751	CD71
Patient 1	0.2191757	CD11b
Patient 3	-4.0594258	CD11b
Patient 4	-0.7668033	CD11b
Patient 5	-0.2304754	CD11b
Patient 7	-3.342652	CD11b
Patient 8	-0.3536567	CD11b
Patient 11	12.548173	CD11b
Patient 12	15.412852	CD11b
Patient 14	-1.458694	CD11b
Patient 1	8.020006	CD13
Patient 3	1.76703	CD13
Patient 4	-1.5303404	CD13
Patient 5	1.853095	CD13
Patient 7	-3.03481	CD13
Patient 8	1.837196	CD13
Patient 11	5.234067	CD13
Patient 12	3.953273	CD13
Patient 14	-0.4054173	CD13
Patient 1	0.1966792	CD64
Patient 3	-0.8021754	CD64
Patient 4	-1.742886	CD64
Patient 5	0.7069449	CD64
Patient 7	1.335832	CD64
Patient 8	1.151555	CD64
Patient 11	8.2133	CD64
Patient 12	8.903839	CD64
Patient 14	-0.58756	CD64
Patient 1	-0.7280066	CD14
Patient 3	0.8657004	CD14
Patient 4	-0.2586355	CD14
Patient 5	-1.895016	CD14
Patient 7	-3.395697	CD14
Patient 8	1.2377729	CD14
Patient 11	5.44061	CD14
Patient 12	14.849223	CD14
Patient 14	1.0359846	CD14
Patient 1	1.128119	CD22
Patient 3	3.4438136	CD22
Patient 4	0.8350445	CD22
Patient 5	0.3449314	CD22
Patient 7	-0.6160697	CD22
Patient 8	0.2862808	CD22
Patient 11	7.261508	CD22
Patient 12	2.1113656	CD22
Patient 14	1.70297209	CD22
Patient 1	1.950413	CD19
Patient 3	0.2377051	CD19
Patient 4	-3.4884681	CD19
Patient 5	8.984208	CD19
Patient 7	-0.9938115	CD19
Patient 8	0.78032668	CD19
Patient 11	7.22538	CD19
Patient 12	1.854042	CD19
Patient 14	-1.1543712	CD19
Patient 1	-0.4410991	CD30
Patient 3	0.2683038	CD30
Patient 4	0.51058	CD30
Patient 5	0.461641	CD30
Patient 7	-1.118112	CD30
Patient 8	0.5287007	CD30
Patient 11	7.936002	CD30
Patient 12	2.550508	CD30
Patient 14	1.65371848	CD30
Patient 1	0.3520827	CD10
Patient 3	3.3710604	CD10
Patient 4	1.0312004	CD10
Patient 5	2.832127	CD10
Patient 7	-1.292572	CD10
Patient 8	-0.69771646	CD10
Patient 11	5.538487	CD10
Patient 12	1.72948859	CD10
Patient 14	-5.87088501	CD10
Patient 1	1.50991	CD15
Patient 3	-0.2702074	CD15
Patient 4	-1.8043833	CD15
Patient 5	-0.4718771	CD15
Patient 7	-2.832405	CD15
Patient 8	0.2259804	CD15
Patient 11	0.3036367	CD15
Patient 12	2.441128	CD15
Patient 14	-0.7727328	CD15
Patient 1	-3.980735	CD7
Patient 3	0.5255734	CD7
Patient 4	-1.315159	CD7
Patient 5	-0.3940505	CD7
Patient 7	-0.492543	CD7
Patient 8	-1.26	CD7
Patient 11	12.596109	CD7
Patient 12	-6.085734	CD7
Patient 14	-0.5200653	CD7
Patient 1	-3.382847	CD4
Patient 3	-0.6828801	CD4
Patient 4	-0.4240745	CD4
Patient 5	2.459865	CD4
Patient 7	-1.828717	CD4
Patient 8	-0.1739873	CD4
Patient 11	-8.488246	CD4
Patient 12	2.129555	CD4
Patient 14	-1.29155394	CD4
Patient 1	-3.349194	CD3
Patient 3	0.141622	CD3
Patient 4	0.1450205	CD3
Patient 5	-5.209438	CD3
Patient 7	-1.109107	CD3
Patient 8	3.4688439	CD3
Patient 11	-5.0726	CD3
Patient 12	-1.7757695	CD3
Patient 14	-0.21970432	CD3
Patient 1	-4.223355	CD16
Patient 3	5.7983658	CD16
Patient 4	-1.142646	CD16
Patient 5	-4.11762	CD16
Patient 7	-0.9367113	CD16
Patient 8	-9.783946	CD16
Patient 11	-9.455508	CD16
Patient 12	0.7495158	CD16
Patient 14	-1.0906373	CD16
Patient 1	-5.075696	CD5
Patient 3	0.07199584	CD5
Patient 4	-1.136795	CD5
Patient 5	-1.478707	CD5
Patient 7	-0.3492995	CD5
Patient 8	-1.297863	CD5
Patient 11	-13.65109	CD5
Patient 12	-1.3583053	CD5
Patient 14	-2.8550853	CD5
Patient 1	5.186913	CD56
Patient 3	-0.5867877	CD56
Patient 4	-3.021276	CD56
Patient 5	-2.447517	CD56
Patient 7	-1.236168	CD56
Patient 8	-0.838372	CD56
Patient 11	-27.060403	CD56
Patient 12	-1.844075	CD56
Patient 14	-0.333577	CD56
Patient 1	1.30911	CD8
Patient 3	-0.1069509	CD8
Patient 4	0.6674131	CD8
Patient 5	-7.817585	CD8
Patient 7	-1.023369	CD8
Patient 8	-4.249673	CD8
Patient 11	-25.96727	CD8
Patient 12	-1.4381972	CD8
Patient 14	-1.61088	CD8
