# Supplementary material for: Multiomic single cell sequencing identifies stemlike nature of mixed phenotype acute leukemia
Source: Nat Commun. 2024 Sep 18;15:8191. doi: 10.1038/s41467-024-52317-2 (PMC11411136; doi:10.1038/s41467-024-52317-2)
Supplement: Supplementary file 17 — Source Data [file 41467_2024_52317_MOESM17_ESM.zip › Source Data compressed/Panel S15B.csv]

Panel S15B
Comparison of distributions of antibody expression for mutant vs wildtype cells across 10 population with epigenetic modifier mutations (DNMT3A, IDH1, IDH2, ASXL1).
	CD11b	CD123	CD13	CD33	CD34	DNMT3A	IDH1	IDH2	ASXL1	Patient_Number	Clone_Number
AACCGATGCATTAGAG-2	3.801642	2.9603758	2.8714073	4.461737	3.6946452	1	NA	NA	NA	12	1
AACGAAGTACCACGGA-2	2.4587348	2.5509286	2.9242308	4.3558826	1.1544423	1	NA	NA	NA	12	1
AACGCCAAAACAACTC-2	2.6542842	3.14179	2.5711079	3.170222	2.6386473	1	NA	NA	NA	12	1
AACGCCAATGTTGCAA-2	4.2819667	2.934151	3.1511188	4.386701	3.1377702	1	NA	NA	NA	12	1
AACGCCAATTGGCCGA-2	4.0004907	3.329517	2.3479111	4.0902753	3.2521722	1	NA	NA	NA	12	1
AACTCGTATACCTTGA-2	3.7866445	3.4257517	1.8525009	3.8343372	1.8211998	1	NA	NA	NA	12	1
AACTGCTTAGGTTATA-2	3.036278	2.4066179	2.792288	4.3558493	4.392293	1	NA	NA	NA	12	1
AACTGCTTGTCCGTTG-2	4.007133	3.000057	3.4227538	4.2175317	3.326379	1	NA	NA	NA	12	1
AACTGTGAGCTCACGA-2	4.243898	3.023281	3.4095552	4.617973	2.5217621	1	NA	NA	NA	12	1
AAGCCTCCGCAGAAGG-2	2.1730886	2.8096752	1.7005198	4.0192566	4.2745395	1	NA	NA	NA	12	1
AAGCGTGGATGATAGC-2	3.0026567	2.6620939	2.7093492	3.8825264	3.5357301	1	NA	NA	NA	12	1
AAGCGTGGGGCTGCGG-2	2.204917	2.0630994	2.3602529	3.56985	1.6954908	1	NA	NA	NA	12	1
AAGGTAGGATGCAGCC-2	3.9647498	3.167115	3.3984127	4.7379327	2.2628386	1	NA	NA	NA	12	1
AAGTACAACTCGCACC-2	4.359059	2.5469255	2.6806653	3.4168224	1.9010831	1	NA	NA	NA	12	1
AAGTCTATGGTAAGGC-2	4.2671156	2.9713027	3.03808	4.1577377	3.1307762	1	NA	NA	NA	12	1
AAGTTCTCCTTAGCTT-2	2.9050927	3.2446368	2.7683382	3.4581897	3.1602814	1	NA	NA	NA	12	1
AATCCATTCTCTCATT-2	2.2296243	3.2216027	2.1365938	3.8469968	4.049442	1	NA	NA	NA	12	1
AATCGCAAGTGGAATC-2	1.8895838	2.761306	2.929144	3.990512	3.7514896	1	NA	NA	NA	12	1
AATCTGCGGAGCCGTT-2	1.9283092	1.7329526	1.3395326	3.1906736	2.0371194	1	NA	NA	NA	12	1
AATCTGCGTCCGGTGA-2	3.9215975	3.7203035	2.4218566	3.6233091	1.602092	1	NA	NA	NA	12	1
AATCTTATAAGTACAA-2	3.7066743	2.9902093	2.8660386	4.3429747	3.388149	1	NA	NA	NA	12	1
AATCTTATTTACATAG-2	3.6040294	4.206686	2.2488577	3.4991431	1.7046638	1	NA	NA	NA	12	1
AATTGTTGTCCAGGAA-2	1.3120375	3.1946106	2.6909215	4.0811963	4.29589	1	NA	NA	NA	12	1
ACACCAGAAGTCTTGA-2	4.0010324	3.4440615	2.6102972	4.0215693	3.802793	1	NA	NA	NA	12	1
ACACTTGTGCACCTCG-2	3.8876102	2.3082721	1.7548001	4.223105	3.0201712	1	NA	NA	NA	12	1
ACAGGCTATACGCCTT-2	0.97004914	1.5534647	1.2567655	2.3012137	4.263479	1	NA	NA	NA	12	1
ACAGTGCTAGGTTATA-2	4.1548676	2.711019	3.29603	4.2389665	3.4177911	1	NA	NA	NA	12	1
ACAGTGCTGAGGTCAA-2	4.119191	2.4111857	2.7896943	4.0888567	2.724187	1	NA	NA	NA	12	1
ACATGCCGCTCATGAA-2	3.6132917	2.6869915	2.5008628	4.0785513	3.6050832	1	NA	NA	NA	12	1
ACCAATGTCGACTGTT-2	4.47214	3.3663473	3.4967813	4.470603	3.0834024	1	NA	NA	NA	12	1
ACCAATGTTGACTTCA-2	3.0400622	2.0405838	1.5811576	2.7026196	0.94501483	1	NA	NA	NA	12	1
ACCACCAGCCTGTCCG-2	4.0441113	3.4697804	2.8750467	4.609663	2.6702783	1	NA	NA	NA	12	1
ACCACCAGGGACGTGC-2	3.6672482	3.9044094	2.5901303	3.9403136	2.700222	1	NA	NA	NA	12	1
ACCGTCGGCTATAATC-2	3.0979176	2.837227	2.3949873	4.231323	3.1356745	1	NA	NA	NA	12	1
ACCGTCGGGCTCACGA-2	2.7867496	2.5439444	2.375468	4.30992	2.6327229	1	NA	NA	NA	12	1
ACCTACGCTTGGCCGA-2	4.0620556	2.3958118	3.6382203	4.051286	1.5682698	1	NA	NA	NA	12	1
ACCTATTGAGACAGTG-2	3.0975573	3.3186393	2.6997921	3.807353	2.8532476	1	NA	NA	NA	12	1
ACCTCAGGATCTTGTG-2	3.2242765	2.2227128	1.6350464	3.1709514	1.8124229	1	NA	NA	NA	12	1
ACGAACCTACTACATG-2	2.551685	2.2334	1.7492812	3.7467904	4.2101436	1	NA	NA	NA	12	1
ACGAACCTTCCAACGG-2	2.6450489	2.1408346	1.8519126	2.4699328	0.8648411	1	NA	NA	NA	12	1
ACGAGGTAAGAGGCGC-2	0.46568257	3.78503	1.6092113	3.1221576	3.1112752	1	NA	NA	NA	12	1
ACGAGGTAGCATGTAG-2	3.1673443	2.7426722	2.0362036	4.1610336	3.102412	1	NA	NA	NA	12	1
ACGAGGTATGATCTGT-2	1.1188587	2.3286114	1.4125999	3.032456	3.8020852	1	NA	NA	NA	12	1
ACGCATGCAACTCGTA-2	1.3847908	2.827247	1.648339	2.5327644	2.1296852	1	NA	NA	NA	12	1
ACGCATGCACCTCAGG-2	1.9873686	2.6878114	2.4735	3.8836694	3.063084	1	NA	NA	NA	12	1
ACGCTCTGAGATTAGC-2	4.1698575	2.8933082	3.3095703	4.056764	3.0389955	1	NA	NA	NA	12	1
ACGCTCTGCTCTCGCA-2	1.3379753	4.24538	1.6128122	3.5105338	3.202457	1	NA	NA	NA	12	1
ACGGACGAGTAGAGGA-2	3.5574985	2.5976262	2.1720643	3.525068	1.7795963	1	NA	NA	NA	12	1
ACGGACGAGTGAGCCG-2	2.7410865	2.5022023	1.8943383	4.0563407	3.4681115	1	NA	NA	NA	12	1
ACGGTTACCAAGATTC-2	1.7556808	2.438653	2.1966252	4.05269	3.5762985	1	NA	NA	NA	12	1
ACGGTTACTCTAGAGA-2	3.6376252	2.520957	2.5115423	4.3059974	3.0099702	1	NA	NA	NA	12	1
ACGTAGTCCCGAGTGT-2	3.2347038	3.1796026	2.4902725	3.8345857	1.9039555	1	NA	NA	NA	12	1
ACGTCCTAGAAGTATA-2	1.7306136	1.5266849	2.8181596	4.1780233	3.916567	1	NA	NA	NA	12	1
ACGTTACCTCACACTC-2	3.2760031	2.6743133	2.9522681	3.3108299	2.8837323	1	NA	NA	NA	12	1
ACTACATGGGCCTTAA-2	2.0391657	3.437717	1.5464456	4.2280354	4.5408406	1	NA	NA	NA	12	1
ACTCAGTTCAGCTATA-2	1.5239053	1.8414385	1.9063959	3.2666698	3.9322443	1	NA	NA	NA	12	1
ACTCCTAAGGAACAGC-2	3.8609438	3.095348	3.2073185	4.2168827	2.3164444	1	NA	NA	NA	12	1
ACTCGACCAACAGAGC-2	3.33786	2.5643966	2.8754692	3.8796835	1.6225446	1	NA	NA	NA	12	1
ACTGAACTAGACTGCC-2	1.805768	1.7333194	2.1170619	2.7864668	4.3309903	1	NA	NA	NA	12	1
ACTGGTGGAGCGTGTA-2	3.786424	2.278345	2.0334115	2.9201238	2.9541185	1	NA	NA	NA	12	1
ACTGTGTGCCGAGTGT-2	2.9960854	2.8055425	1.3172075	2.4721627	2.8066127	1	NA	NA	NA	12	1
ACTTGTCACACGTAAG-2	2.662906	2.0329838	2.5787597	2.974493	2.5244734	1	NA	NA	NA	12	1
ACTTGTCAGTATCTTC-2	1.8122677	2.5397284	2.5452282	3.1205852	4.0052485	1	NA	NA	NA	12	1
AGAACTTAGTATCAAT-2	4.272406	3.0726855	3.7782307	4.2773027	2.6681707	1	NA	NA	NA	12	1
AGAACTTAGTGAGCCG-2	3.6809158	3.353808	2.5015297	3.6505454	2.1785784	1	NA	NA	NA	12	1
AGAATAATTCTTCTTG-2	3.3597817	2.495908	2.2963269	3.091999	2.4558296	1	NA	NA	NA	12	1
AGACCTGGAAGCCTCC-2	4.056247	3.0149133	3.1636958	3.810045	3.4287424	1	NA	NA	NA	12	1
AGACCTGGGATATTCA-2	3.7647436	2.237304	2.6431515	4.2736654	2.8407948	1	NA	NA	NA	12	1
AGACCTGGGGACCGAA-2	4.3505754	4.1067657	3.7879558	3.9122036	2.4217582	1	NA	NA	NA	12	1
AGACCTGGTCCAACGG-2	3.4554124	3.9627006	2.0915177	4.2365904	3.678606	1	NA	NA	NA	12	1
AGACTGCCGCTGTTGA-2	3.189121	4.285124	2.8848813	3.6825018	2.9265583	1	NA	NA	NA	12	1
AGAGAGGTCCTCTGTA-2	3.187265	3.6261413	1.4625406	3.950059	3.0759518	1	NA	NA	NA	12	1
AGAGCTCCGTAGGAAG-2	4.144907	2.94111	3.410034	4.192652	2.6756995	1	NA	NA	NA	12	1
AGAGGTAGCGTATTCC-2	3.248033	3.1948364	2.8550878	4.501944	3.9416769	1	NA	NA	NA	12	1
AGCACTGCCCGTGGCC-2	2.9752893	2.8457577	2.7769072	3.501685	2.9038498	1	NA	NA	NA	12	1
AGCACTGCGAGGTCAA-2	3.457835	3.1600435	2.5238311	3.6660457	3.464316	1	NA	NA	NA	12	1
AGCATATCCTCTTCTA-2	3.7997928	2.8934195	2.890136	3.6328442	3.0972407	1	NA	NA	NA	12	1
AGCCGTCAGTTCCTTA-2	3.0395129	2.6165407	2.189861	3.4173162	1.6593173	1	NA	NA	NA	12	1
AGCCGTCATCCAACGG-2	2.1380885	1.9896268	2.4876432	3.9335983	4.44373	1	NA	NA	NA	12	1
AGCCTACGCAGTTGTG-2	2.2937615	4.16314	0.32245308	3.1406853	2.5215359	1	NA	NA	NA	12	1
AGCCTACGGAATTAAC-2	2.9687362	2.9126196	2.6682863	4.2708225	2.9753263	1	NA	NA	NA	12	1
AGCTGGTCGGCCAACC-2	3.4080236	2.2917645	3.290352	3.2872443	1.7037436	1	NA	NA	NA	12	1
AGGATCGTCAGCAACC-2	3.4191508	3.5381734	2.0689166	4.707426	3.363402	1	NA	NA	NA	12	1
AGGCGAGCCCGCACTT-2	4.3314614	3.2310777	3.1637762	4.0479884	2.5093286	1	NA	NA	NA	12	1
AGGCGAGCCGGAGGCT-2	3.1498327	3.279899	2.379676	3.327088	2.1755438	1	NA	NA	NA	12	1
AGGTCAGTGAAGATGT-2	1.3133618	2.2887197	2.122296	3.4102247	3.789797	1	NA	NA	NA	12	1
AGGTGTCCGAGATGAG-2	4.1666017	2.2947567	3.3778856	3.8534641	2.8249311	1	NA	NA	NA	12	1
AGGTGTCCTAGCGGTG-2	1.6341155	1.9106112	1.9877915	3.7041845	4.3938994	1	NA	NA	NA	12	1
AGGTTGCTCCACCGAC-2	2.7906387	3.0438168	1.6759752	3.8963633	1.7519162	1	NA	NA	NA	12	1
AGTATGCACTCGCCTG-2	2.0790117	4.1083956	2.4946926	4.116481	3.7322237	1	NA	NA	NA	12	1
AGTCATCCTACTTATA-2	2.26476	2.9417598	2.632388	4.509829	2.7812772	1	NA	NA	NA	12	1
AGTCCGTAACGAGAGG-2	2.2203984	2.8740752	0.8511544	3.3300116	3.2620075	1	NA	NA	NA	12	1
AGTCCGTAGTGACTTG-2	2.3661096	2.3052006	2.355967	3.1633606	2.2523694	1	NA	NA	NA	12	1
AGTGACCGGAGCACGC-2	2.854864	3.590287	1.5434738	3.624627	2.7170656	1	NA	NA	NA	12	1
AGTGACCGGCTTATGG-2	3.0803409	3.5370069	2.5762439	4.433641	2.91537	1	NA	NA	NA	12	1
AGTGCAGGTGAGCGTA-2	0.9281203	1.7688026	1.7807386	3.1323438	4.109978	1	NA	NA	NA	12	1
ATACACGCGTGTTATT-2	1.8461658	2.092416	1.9707989	2.0988255	1.7438122	1	NA	NA	NA	12	1
ATAGTAACACAGGCTA-2	1.2950101	2.4409041	1.4581022	2.7718928	3.2809644	1	NA	NA	NA	12	1
ATATAAGTTTGAAGGC-2	3.3836892	3.307947	2.5384727	4.5319943	3.2576652	1	NA	NA	NA	12	1
ATATTCCTACCTGCAA-2	2.6503844	3.3396883	2.236992	3.8773103	2.4667935	1	NA	NA	NA	12	1
ATCACGCTCCGCGTAC-2	4.094906	2.3536098	3.2167778	4.0029206	3.2545383	1	NA	NA	NA	12	1
ATCATTGGGCTGGCGT-2	2.4486501	3.3128002	2.6461918	3.2759743	3.173854	1	NA	NA	NA	12	1
ATCATTGGGTAGCCTA-2	3.76238	2.7661939	2.4318547	3.7943263	2.6258426	1	NA	NA	NA	12	1
ATCCACAAAGGCCATG-2	4.015391	2.987285	2.89387	4.200346	3.0315146	1	NA	NA	NA	12	1
ATCCGGTATTGCCTGT-2	1.0716419	1.6034527	1.6099054	3.5012016	3.344883	1	NA	NA	NA	12	1
ATCCTGGCACGGTTAC-2	1.983881	3.469749	1.9050957	3.4974635	4.375985	1	NA	NA	NA	12	1
ATCCTGGCGTTGAGCC-2	3.3314877	2.790013	2.4830525	4.17791	2.6748655	1	NA	NA	NA	12	1
ATCCTTCTAGTCATCC-2	3.1501853	3.8419182	2.9336007	4.2104907	1.71618	1	NA	NA	NA	12	1
ATCGCGTCGCTTCCAA-2	3.2761788	3.7637668	1.260523	3.8159966	4.226891	1	NA	NA	NA	12	1
ATCGCGTCTTAGGTTA-2	3.6209798	3.5538719	3.2506983	4.4044304	3.2356834	1	NA	NA	NA	12	1
ATCGTATTATACACGC-2	2.5024095	2.147881	1.937495	3.0816686	2.4721768	1	NA	NA	NA	12	1
ATCGTATTTCCGGTGA-2	2.475764	3.1887074	2.953279	3.691953	3.3709147	1	NA	NA	NA	12	1
ATCTACCGCGCTGTGC-2	3.0218923	2.1201005	2.5941892	3.3474622	2.3363082	1	NA	NA	NA	12	1
ATCTTGTGGGCGCGGA-2	3.3742151	2.5780203	1.6632802	3.6652038	2.1201174	1	NA	NA	NA	12	1
ATGACATAGTCGGCTC-2	3.5977972	2.3539712	2.8426068	3.5236967	3.1276622	1	NA	NA	NA	12	1
ATGCTACAGCGCATTG-2	1.771058	2.7114055	2.8379698	4.23108	3.2141218	1	NA	NA	NA	12	1
ATGGACAGTCGTCTAA-2	2.930291	3.3515494	1.6221898	4.589737	5.0796285	1	NA	NA	NA	12	1
ATGTATTAACGAGGTA-2	1.71708	3.9139426	1.9267435	3.754009	1.6451555	1	NA	NA	NA	12	1
ATGTGCGCGTCACCAA-2	2.5876808	1.6888759	1.5773073	2.6727676	3.268456	1	NA	NA	NA	12	1
ATGTGCGCTCCTCGCC-2	2.4313908	1.7142124	2.3575149	4.0112443	3.1404188	1	NA	NA	NA	12	1
ATTAATCACAAGTGCG-2	1.6408802	2.6552794	1.6014762	3.9496682	2.9340012	1	NA	NA	NA	12	1
ATTCAGGACCGACCTG-2	1.5211741	2.1311347	1.3374584	2.1909475	2.747079	1	NA	NA	NA	12	1
ATTCCTGCTTAATCGT-2	3.2955828	3.0805511	2.3676672	3.2359898	2.8625522	1	NA	NA	NA	12	1
ATTCGCCGTTGGTGAT-2	3.959914	2.6415904	3.0042698	4.1431403	2.697804	1	NA	NA	NA	12	1
ATTGACTAAGCGAATG-2	4.1061196	2.9048417	2.7649477	4.5501943	2.0725553	1	NA	NA	NA	12	1
CAACACTGGGCAGTTA-2	2.7220418	4.16853	1.174821	3.8194153	2.9324555	1	NA	NA	NA	12	1
CAAGGCCTTATTCCGC-2	1.9210624	3.149823	1.323192	3.4745765	2.176644	1	NA	NA	NA	12	1
CAATGAGCATTGGATC-2	3.5984912	2.3726375	2.9239004	4.495337	3.381769	1	NA	NA	NA	12	1
CAATGAGCTGTTGCAA-2	3.8245606	3.3997817	3.5117822	3.9323227	2.2419655	1	NA	NA	NA	12	1
CAATGCTATGGCCAGA-2	2.4379	2.4024796	3.837351	3.4339435	2.797697	1	NA	NA	NA	12	1
CAATTATTAACTGTGA-2	2.789582	1.53277	1.2911502	1.1977447	0.08409809	1	NA	NA	NA	12	1
CAATTATTAAGTACAA-2	4.732547	3.0846412	2.9424617	4.225595	3.1034133	1	NA	NA	NA	12	1
CAATTATTAGTGCAGG-2	2.3500795	2.1646092	3.561221	3.164214	2.089144	1	NA	NA	NA	12	1
CACGTAAGCATACGTT-2	3.8973525	2.6171653	3.0862443	4.629277	3.7875638	1	NA	NA	NA	12	1
CACTCGGTCCGCTCCA-2	4.1366405	3.3295186	1.54653	4.7622027	4.2169046	1	NA	NA	NA	12	1
CACTTGCCAGTGTCAA-2	3.1368394	2.3891847	2.2591956	4.0466886	3.2276368	1	NA	NA	NA	12	1
CACTTGCCCTAGCCGC-2	2.4464204	4.1886735	2.6178753	3.8922095	2.7406318	1	NA	NA	NA	12	1
CAGAGATGGGACCGAA-2	3.463048	1.9306417	2.1662376	4.1746197	2.757105	1	NA	NA	NA	12	1
CAGATTATACTGGTGG-2	3.8404007	2.8757157	3.5305698	4.441882	3.1425474	1	NA	NA	NA	12	1
CAGCGCAGCCGGAGTG-2	3.1014326	2.999025	3.2399833	4.0313	4.331593	1	NA	NA	NA	12	1
CAGCGCAGGATTAACC-2	3.0699646	2.956194	4.3382235	3.5788882	1.9727982	1	NA	NA	NA	12	1
CAGGCGCCCATTAGAG-2	2.0165267	4.0970607	1.1672797	2.8974526	1.9995877	1	NA	NA	NA	12	1
CAGGCGCCTAGTAGCC-2	3.4835336	3.473512	4.247194	4.200237	3.346319	1	NA	NA	NA	12	1
CAGTATGGGGCTGCGG-2	3.6744545	3.056839	3.1190004	3.95634	1.0837479	1	NA	NA	NA	12	1
CAGTATGGTTGTCAAG-2	1.0657493	2.7834568	1.8145807	3.755455	2.9416194	1	NA	NA	NA	12	1
CAGTCACGAATAGTGT-2	2.104693	3.0178895	2.0716271	3.9040287	4.2639556	1	NA	NA	NA	12	1
CAGTCACGCTTATATC-2	3.980135	2.8066936	3.0631773	3.9458897	3.4473276	1	NA	NA	NA	12	1
CAGTCACGTGCTACTC-2	3.1369147	2.481639	2.179027	3.702211	3.6456304	1	NA	NA	NA	12	1
CAGTGGAAATCCACAA-2	3.0122597	1.9271467	2.1693113	3.2524674	3.429894	1	NA	NA	NA	12	1
CAGTGTTCATGACCGG-2	3.44976	3.674539	2.8484929	4.3776016	2.919513	1	NA	NA	NA	12	1
CAGTGTTCCAATCCAC-2	3.1728704	2.6134067	3.122295	3.4127026	1.6227802	1	NA	NA	NA	12	1
CAGTGTTCCGATCGGA-2	3.151455	1.5701995	2.9562833	3.5189154	1.5361049	1	NA	NA	NA	12	1
CAGTTCCTATCCGGTA-2	3.8918486	3.0650022	2.4730453	2.7139943	2.3838205	1	NA	NA	NA	12	1
CAGTTCCTCAGTGTTC-2	2.9237518	1.5771608	2.6349397	3.8585465	3.5777285	1	NA	NA	NA	12	1
CAGTTCCTCGTGAACC-2	4.4211407	3.0982857	3.5188458	4.55721	2.884364	1	NA	NA	NA	12	1
CATATGGAAATGTTGC-2	2.3619325	2.9812775	2.8549242	4.351819	3.835532	1	NA	NA	NA	12	1
CATCCTTGACATCTAC-2	4.062476	2.9507222	3.3485417	4.47349	2.9226716	1	NA	NA	NA	12	1
CATCCTTGGATATTCA-2	2.8775382	1.7806629	2.747389	4.260678	3.815874	1	NA	NA	NA	12	1
CATCCTTGGATTGCCA-2	1.564122	2.747207	1.25645	3.1540062	3.192278	1	NA	NA	NA	12	1
CATCCTTGGCTCCGCC-2	1.8215575	2.5074286	1.7603469	3.149531	2.4759517	1	NA	NA	NA	12	1
CATCTAGCGAACAATC-2	3.735353	3.0886586	3.4866998	4.0825253	2.5306091	1	NA	NA	NA	12	1
CATCTAGCGCCTAATC-2	3.922602	3.2631109	3.1271935	4.312496	3.7060132	1	NA	NA	NA	12	1
CATGGCTGGCTGTTGA-2	2.1446402	2.7643664	2.1043677	3.0092647	3.4637773	1	NA	NA	NA	12	1
CATTAGAGTGACTTCA-2	2.8390434	2.931912	2.1675012	4.002752	2.5319247	1	NA	NA	NA	12	1
CATTCATAATTAATCA-2	1.0951343	1.719919	-0.5810905	2.8248007	4.5465546	1	NA	NA	NA	12	1
CATTCATACCTGACGC-2	2.5224113	3.7517807	2.6731634	3.8787599	1.9012374	1	NA	NA	NA	12	1
CATTCATACGATCAAG-2	3.1691577	2.395668	2.242509	3.5250285	1.8554915	1	NA	NA	NA	12	1
CATTCATATAGGAGAA-2	3.1834745	2.5080805	2.5582056	4.0239267	4.27395	1	NA	NA	NA	12	1
CCAACATCAGCCTACG-2	1.2976269	3.024269	2.3723059	4.3253846	4.2955737	1	NA	NA	NA	12	1
CCAAGCATCGGACACC-2	1.6421473	2.6164277	2.3103316	3.9446425	4.9139028	1	NA	NA	NA	12	1
CCACCGACGCGCGTCA-2	3.0577347	3.136229	2.8539631	3.589768	3.0380714	1	NA	NA	NA	12	1
CCACGATAACATCATT-2	3.4583418	4.4898806	2.7643752	4.1453934	2.5133412	1	NA	NA	NA	12	1
CCATGACTGACTCCTC-2	3.663612	2.7609234	3.0332706	4.002008	3.0780632	1	NA	NA	NA	12	1
CCATTGTCGGTCAATA-2	3.9498773	3.0980597	3.623524	4.4292254	3.5273438	1	NA	NA	NA	12	1
CCATTGTCTTATGGTC-2	3.4089317	2.5012891	3.1203895	4.5447984	2.4445894	1	NA	NA	NA	12	1
CCGACCTGGAACCAGT-2	2.6215882	3.7103288	2.3369098	3.8207607	3.4333549	1	NA	NA	NA	12	1
CCGACGAACCTGTCCG-2	3.8795571	2.4740686	2.2183151	4.0920796	2.1151564	1	NA	NA	NA	12	1
CCGACGAATTGAGTGG-2	3.5299299	2.8640842	3.1867568	4.056673	1.3927466	1	NA	NA	NA	12	1
CCGCACTTCGTGCTTA-2	3.1070843	2.4700973	3.0611975	4.259876	3.7371602	1	NA	NA	NA	12	1
CCGCCTGACAGTTGTG-2	3.3771946	2.514758	3.2590756	4.3638897	3.8788674	1	NA	NA	NA	12	1
CCGCCTGATCTATCAC-2	3.814941	2.4943879	2.5967922	3.657256	1.5004033	1	NA	NA	NA	12	1
CCGCGTACCATACGTT-2	3.6485057	3.1313918	3.2298212	4.1698794	2.4394422	1	NA	NA	NA	12	1
CCGGAGTGATAGTCTG-2	4.2575274	2.8458705	3.4232323	4.032321	2.9803824	1	NA	NA	NA	12	1
CCGGATATTCCACTTA-2	2.9566603	2.9452562	2.1153448	4.2441382	2.0306094	1	NA	NA	NA	12	1
CCGTACCGGATATTCA-2	3.1109855	2.340802	2.8069742	3.2486122	1.8786391	1	NA	NA	NA	12	1
CCGTACCGTGACCTTC-2	3.479068	4.056819	2.6104815	3.9157484	2.28456	1	NA	NA	NA	12	1
CCTACACACCTTAAGA-2	2.9281688	4.088227	2.024643	3.8198974	3.6702173	1	NA	NA	NA	12	1
CCTACTGGTAGGAGAA-2	3.4065793	3.130814	0.8754007	3.740874	3.1338618	1	NA	NA	NA	12	1
CCTCTGTATTGACGCA-2	3.1593833	3.1976817	2.0661714	4.518152	3.7881808	1	NA	NA	NA	12	1
CCTGCGGAAACTGTGA-2	1.6629504	0.6050478	2.0896697	2.9307253	3.8384447	1	NA	NA	NA	12	1
CCTGTCCGGATACCTG-2	3.9392402	2.8361807	3.5263963	4.5930786	3.443761	1	NA	NA	NA	12	1
CCTGTCCGTTACATAG-2	0.37109464	3.6113362	1.5588475	3.4445002	4.1566305	1	NA	NA	NA	12	1
CCTTAAGATAATGTCC-2	0.9750177	1.9028805	4.0344567	3.9021986	3.7035198	1	NA	NA	NA	12	1
CCTTCTATAACTCGTA-2	3.6652114	2.3119674	2.8815942	4.2555857	3.2217433	1	NA	NA	NA	12	1
CCTTCTATAGGACGTC-2	3.2097812	3.5236173	2.9185479	4.253336	2.2057147	1	NA	NA	NA	12	1
CCTTCTATATTAATCA-2	2.43422	2.9873354	2.1250496	3.1255214	2.1002116	1	NA	NA	NA	12	1
CGAAGAACATAACTGT-2	3.704003	2.3075585	2.6249647	4.278027	3.7193432	1	NA	NA	NA	12	1
CGAAGAACCGCATTAG-2	1.8299453	3.2236464	2.1470878	3.9721491	3.8739667	1	NA	NA	NA	12	1
CGACGCGTACATGCCG-2	3.1988766	3.327008	2.6021004	3.2004952	2.6516662	1	NA	NA	NA	12	1
CGACGGCGCGCAGCAA-2	3.5349927	2.4086049	2.4198287	3.5274146	2.1163926	1	NA	NA	NA	12	1
CGACGGCGGCGGCGCA-2	3.636129	1.540777	3.0328882	3.3176014	1.9016663	1	NA	NA	NA	12	1
CGAGAGCAACTCCTAA-2	3.6982841	1.712548	2.8482478	3.5380037	3.1401944	1	NA	NA	NA	12	1
CGAGCCAACGATGTAA-2	2.3996665	2.8404942	2.174066	3.2696798	2.1495078	1	NA	NA	NA	12	1
CGATCAAGTGGAAGTA-2	4.1203275	2.6804183	2.9288955	3.990018	2.7823436	1	NA	NA	NA	12	1
CGATCCTTGCGAGTTC-2	1.2246991	2.6808383	1.4708221	3.7752144	4.1967087	1	NA	NA	NA	12	1
CGCACCGTTGTACCTA-2	2.9072628	2.3066137	2.6111975	2.9074576	1.3636342	1	NA	NA	NA	12	1
CGCAGCAAACTGTGTG-2	3.7938757	2.8418484	2.12855	3.870327	3.8121974	1	NA	NA	NA	12	1
CGCAGCAAGTCATACC-2	3.6717417	3.511296	2.5585706	4.040563	3.1402748	1	NA	NA	NA	12	1
CGCCAGGTATGACCGG-2	2.6785676	2.187398	2.3550227	3.3489208	1.1968153	1	NA	NA	NA	12	1
CGCCAGGTCCGACGAA-2	1.1588746	2.5536456	2.687319	3.8535755	4.2570543	1	NA	NA	NA	12	1
CGCCAGGTGGACCGAA-2	1.4459597	2.6966636	1.2592242	2.8132327	3.3601797	1	NA	NA	NA	12	1
CGCCATTCGAGCACGC-2	3.1204383	2.5552213	3.0538077	4.001533	3.1146324	1	NA	NA	NA	12	1
CGCCGAGGACCAATGT-2	4.624175	3.4522645	3.331313	4.344626	3.4696841	1	NA	NA	NA	12	1
CGCCTCGCAACAGAGC-2	3.8075786	2.4637702	3.2350771	4.0210404	2.6608586	1	NA	NA	NA	12	1
CGCCTGCACCTCCAAG-2	3.0241873	2.3586545	2.61884	3.5010142	1.0710727	1	NA	NA	NA	12	1
CGCGACACACGGCTGT-2	4.0280223	2.4514432	3.8023033	3.3778675	1.14048	1	NA	NA	NA	12	1
CGCGACACCACGTAAG-2	2.4252605	2.303376	0.85619044	3.603475	1.4952831	1	NA	NA	NA	12	1
CGCGCTCTTAATCAGA-2	2.8785162	2.8894594	2.1318624	4.136135	2.9442828	1	NA	NA	NA	12	1
CGCGCTCTTCTATCAC-2	1.3166507	2.5476542	2.6888604	4.0352564	1.920192	1	NA	NA	NA	12	1
CGCGCTCTTGCCACCT-2	4.6345267	2.459921	2.9158363	3.8668702	2.3162055	1	NA	NA	NA	12	1
CGCTCTTGGATTAACC-2	1.9942969	3.4878705	3.1160948	4.036189	3.3597932	1	NA	NA	NA	12	1
CGCTGTGCCAACCTGC-2	1.7520899	2.0987704	1.9761003	1.8825055	1.5617449	1	NA	NA	NA	12	1
CGCTGTGCCCGAGTGT-2	3.3726487	2.0993018	2.4308245	4.027979	3.3185794	1	NA	NA	NA	12	1
CGCTGTGCTGGAAGTA-2	2.2122526	2.7273126	1.670282	3.2644703	3.7317657	1	NA	NA	NA	12	1
CGGAACTCCAAGTTAA-2	3.7838128	2.1529272	2.1606388	3.8566704	2.3745563	1	NA	NA	NA	12	1
CGGAACTCCGTGAACC-2	4.261811	2.8532755	3.0175257	3.789749	3.3819547	1	NA	NA	NA	12	1
CGGAACTCGAGCACGC-2	1.5355604	2.7930253	2.2159567	3.5966637	2.873596	1	NA	NA	NA	12	1
CGGACACCTAGAGTAC-2	4.431948	2.2277808	3.286187	4.2536182	2.4633448	1	NA	NA	NA	12	1
CGGAGAGACTCTCGCA-2	4.142348	3.6725094	2.7846365	4.377907	4.2018185	1	NA	NA	NA	12	1
CGGAGGCTATGATAGC-2	1.3546472	2.6473198	2.3032858	4.449647	3.7665005	1	NA	NA	NA	12	1
CGGAGGCTCGGAGGCT-2	4.262695	2.721116	3.4228866	3.9197912	2.194992	1	NA	NA	NA	12	1
CGGCTTCTACCTAACA-2	1.4798541	3.5453033	2.068919	4.0986075	3.4792156	1	NA	NA	NA	12	1
CGGCTTCTCTTAGCTT-2	4.307209	3.529707	1.614815	4.263581	3.3399065	1	NA	NA	NA	12	1
CGGTAACTAGCATATC-2	1.6551372	2.8502872	2.8123832	4.0472116	3.8671422	1	NA	NA	NA	12	1
CGGTTCAAATCTACCG-2	4.086124	3.2304866	2.5669482	3.6278434	2.8484793	1	NA	NA	NA	12	1
CGTAGCGGAATCGCAA-2	2.2353218	3.18114	1.7429594	2.9245474	2.5846624	1	NA	NA	NA	12	1
CGTATCATGAGGTCAA-2	3.6274483	2.312678	2.079247	3.8292058	1.2684394	1	NA	NA	NA	12	1
CGTATTCCTATCGGAC-2	2.075969	3.14885	2.0194914	3.4518156	4.378081	1	NA	NA	NA	12	1
CGTGCTTAGCTCGGAA-2	1.6557395	2.7845333	2.2050574	4.466509	4.2616262	1	NA	NA	NA	12	1
CGTGGAAGATTACGAA-2	3.553996	2.2602785	3.1670246	3.7650614	1.9995036	1	NA	NA	NA	12	1
CGTGGAAGCATTAGAG-2	2.0432081	3.2075572	1.4284787	2.7200859	4.2051687	1	NA	NA	NA	12	1
CGTGGAAGGCACAGGC-2	4.047865	3.1627476	2.028591	4.2783294	3.0908208	1	NA	NA	NA	12	1
CTAATAGGATACACGC-2	1.4480094	1.8126029	1.2242867	1.452876	3.1395857	1	NA	NA	NA	12	1
CTACACCTGACTAGGC-2	1.786075	3.1520944	2.353904	3.5891936	3.352424	1	NA	NA	NA	12	1
CTACATTACGCCTGCA-2	1.6929388	3.0457802	2.2638793	2.7587686	3.1642854	1	NA	NA	NA	12	1
CTACTAATAGCCTACG-2	3.0441945	3.0103002	2.8377206	3.6189046	2.9828928	1	NA	NA	NA	12	1
CTACTCTCACTTGTCA-2	1.048852	4.01834	1.5970169	3.2236807	3.1848304	1	NA	NA	NA	12	1
CTAGCCGCGTTGAGCC-2	3.3482585	2.930017	2.5241637	3.4520195	2.7508044	1	NA	NA	NA	12	1
CTATTCAGACGTCCTA-2	3.717809	1.979513	1.9461064	3.3535726	1.58002	1	NA	NA	NA	12	1
CTCAACGCTGCCACCT-2	4.549574	3.3648326	3.4730175	4.8626785	3.8122349	1	NA	NA	NA	12	1
CTCAACGCTTAGACAA-2	3.154768	2.1091673	2.6150317	3.609597	1.7610607	1	NA	NA	NA	12	1
CTCAGTCGGGTCAATA-2	3.8162398	2.4321787	3.2588022	3.9814358	3.4166758	1	NA	NA	NA	12	1
CTCATGAACCTTAAGA-2	2.2175596	3.3584294	2.0445516	4.064144	3.9965007	1	NA	NA	NA	12	1
CTCCAACACTCTTCTA-2	3.5305011	3.186508	1.7425191	3.8273942	3.8943446	1	NA	NA	NA	12	1
CTCCTTACTTATGGTC-2	1.8551327	2.2014103	2.3702068	3.2303882	2.392171	1	NA	NA	NA	12	1
CTCGCACCACTCCTAA-2	2.5762496	3.9468315	2.9018123	2.3210826	1.64807	1	NA	NA	NA	12	1
CTCGCACCTATGCAAG-2	1.9337138	2.1369596	2.4088922	2.891767	1.5185634	1	NA	NA	NA	12	1
CTCGCCTGGTTGATAG-2	4.2080855	3.142356	2.7165172	4.042792	2.5549402	1	NA	NA	NA	12	1
CTCTGAAGGGATAACG-2	2.0486562	3.523702	2.0151334	3.4869828	4.7622175	1	NA	NA	NA	12	1
CTCTTCTAGGAATTGT-2	2.1043367	1.8027267	2.0369563	2.8293018	0.60147613	1	NA	NA	NA	12	1
CTCTTCTAGGTCAATA-2	0.9246032	3.8682766	2.247046	4.070942	2.4828265	1	NA	NA	NA	12	1
CTGATACTCATTAGAG-2	1.7526014	3.336662	1.940495	4.119452	2.320228	1	NA	NA	NA	12	1
CTGCACGGCCGCTAGG-2	3.6578212	3.5268	2.6895108	3.771667	2.3752162	1	NA	NA	NA	12	1
CTGCGACGACTATTCG-2	4.3585606	3.2836485	3.2981741	4.3618693	3.0674446	1	NA	NA	NA	12	1
CTGGTTGTTGTTAACA-2	3.771754	2.4885206	3.179174	3.6294408	1.9634558	1	NA	NA	NA	12	1
CTGTAGGATACACACC-2	2.2960837	1.6177157	1.2321593	3.0097978	4.473717	1	NA	NA	NA	12	1
CTGTCCTCTTGCATCA-2	2.2590287	1.7457339	2.68271	3.2648096	3.2168014	1	NA	NA	NA	12	1
CTGTGCCATCTGACAG-2	2.0299137	1.9096324	1.2850229	3.2712457	2.1637938	1	NA	NA	NA	12	1
CTTCGTCCACAGGCTA-2	2.831688	3.207623	1.8741167	3.3334463	3.33796	1	NA	NA	NA	12	1
CTTCTGCTGCCAATAA-2	3.9860094	3.1944742	2.5543904	3.8664145	3.3276343	1	NA	NA	NA	12	1
CTTCTGCTTTGAGTGG-2	1.4740082	2.4199722	2.1204731	3.465201	4.0213504	1	NA	NA	NA	12	1
CTTGTGGCGATTATTA-2	3.910407	3.7008622	2.7354743	3.536555	1.6852534	1	NA	NA	NA	12	1
GAACTCTTACTTCGAG-2	3.2472196	2.926631	2.4874225	3.2574503	2.259718	1	NA	NA	NA	12	1
GAACTGCAACGAGGTA-2	3.7890353	3.0278056	2.5105748	4.5942817	3.2989826	1	NA	NA	NA	12	1
GAACTGCAGACTCAAG-2	1.6202898	4.0464606	1.8414394	3.2038264	3.0778675	1	NA	NA	NA	12	1
GAAGATGTCCTGCGGA-2	4.2175097	3.4012296	3.5686827	4.1220374	1.7132813	1	NA	NA	NA	12	1
GAAGCCAGACACTTGT-2	2.4470012	2.4533458	1.4121232	3.063967	2.2449985	1	NA	NA	NA	12	1
GAAGGCGACGCGGACA-2	3.199731	2.8398118	2.377655	4.1453805	3.6432643	1	NA	NA	NA	12	1
GAAGGTTGATTGGATC-2	3.011151	3.308532	2.6379316	3.9685748	2.9136698	1	NA	NA	NA	12	1
GAAGTATATGAATGAC-2	4.169597	2.720643	3.1095846	4.582461	3.8956206	1	NA	NA	NA	12	1
GAAGTTCCCTTCGTCC-2	1.7153027	2.0783837	1.8931733	1.9740825	1.8924137	1	NA	NA	NA	12	1
GAATAGCTCATAGTTA-2	4.140784	2.8160517	2.067016	3.2262688	2.8188245	1	NA	NA	NA	12	1
GAATAGCTCCAACATC-2	2.4648092	3.2735763	2.1395953	3.8576553	3.122466	1	NA	NA	NA	12	1
GAATTCCGACTTCGAG-2	4.0726914	2.8117247	2.584534	3.9414785	2.1996546	1	NA	NA	NA	12	1
GACAAGTGGATGGAGC-2	0.4677473	3.1707816	3.012281	3.6028476	2.7527373	1	NA	NA	NA	12	1
GACAAGTGGCTAACTC-2	2.651995	3.2871017	2.8216622	3.896177	3.6424193	1	NA	NA	NA	12	1
GACATGCTACCGCATA-2	3.6300569	3.1881685	2.9309258	3.6211255	2.3053038	1	NA	NA	NA	12	1
GACCGCTAAGCCTACG-2	4.0375557	3.2243102	1.8714114	4.397061	3.6117005	1	NA	NA	NA	12	1
GACCGCTACGTGGAAG-2	3.9736662	1.938258	3.1787963	4.586719	4.070193	1	NA	NA	NA	12	1
GACCTGACATGGCACT-2	3.8294852	4.267073	2.0873213	3.401095	2.1860669	1	NA	NA	NA	12	1
GACTAGGCAGGCCATG-2	2.0265784	2.8249457	2.1297112	4.211716	3.4739375	1	NA	NA	NA	12	1
GACTAGGCCATCCTTG-2	3.7544754	2.8950076	2.225467	4.277064	1.5617281	1	NA	NA	NA	12	1
GACTCCTCGGCGTCTT-2	3.484148	2.181488	2.4049504	4.5144854	3.3216622	1	NA	NA	NA	12	1
GAGAAGGTAGCACTGC-2	3.7819412	3.4354167	3.7289293	3.985727	1.4343822	1	NA	NA	NA	12	1
GAGCACGCGCTCGGAA-2	2.4003966	3.124867	2.0281153	2.5464945	2.5665672	1	NA	NA	NA	12	1
GAGCCACAACAGCGGC-2	2.3444762	1.9732038	2.152817	2.5444727	1.97395	1	NA	NA	NA	12	1
GAGCCGTTTAATGTCC-2	3.096317	2.0161881	2.646136	3.0429063	1.7913877	1	NA	NA	NA	12	1
GAGCCGTTTCCACTTA-2	3.4413977	3.905191	2.6055799	3.648939	3.10813	1	NA	NA	NA	12	1
GAGCGGCCGGACTAGA-2	2.5587857	2.9153826	1.9867237	3.18151	3.1798158	1	NA	NA	NA	12	1
GAGGAGCGAAGCGTGG-2	3.8002276	2.1811783	2.740114	3.6459548	1.2344116	1	NA	NA	NA	12	1
GAGGAGCGTAATCAGA-2	3.7877924	3.403804	2.4456687	4.5323796	2.4550438	1	NA	NA	NA	12	1
GATACCTGCTGCCAAC-2	1.5564216	2.753233	1.4536715	3.2472277	2.5023549	1	NA	NA	NA	12	1
GATATTCAGCCTCTGA-2	3.9977815	3.130432	3.7286057	3.3457048	1.1044909	1	NA	NA	NA	12	1
GATCACCTCTCCAGTG-2	1.4806807	1.7836819	2.1408987	3.607579	3.9321754	1	NA	NA	NA	12	1
GATCCAACCTATTCAG-2	1.659033	2.914119	1.9832009	2.9612486	4.1686306	1	NA	NA	NA	12	1
GATCCAACGTGCCGCG-2	2.390364	3.0293837	2.4929678	2.6645062	3.0407047	1	NA	NA	NA	12	1
GATCGTGAAACCGATG-2	3.8552861	2.7613637	3.1222255	3.9427829	3.6334276	1	NA	NA	NA	12	1
GATCGTGAGAGTGATA-2	2.9365962	1.9186584	2.599356	3.319307	1.8041486	1	NA	NA	NA	12	1
GATGACGGATACGCTT-2	3.4508991	2.9587786	2.2511973	3.8385425	3.0608015	1	NA	NA	NA	12	1
GATGCTATAGAACTTA-2	1.3513999	2.9454398	1.582791	3.2347724	3.4477763	1	NA	NA	NA	12	1
GATTGTACGCTCCGCC-2	2.8714485	2.481469	2.1820467	3.1141415	3.1793709	1	NA	NA	NA	12	1
GCACAGGCCTACTCTC-2	2.7732108	3.05568	2.590306	3.5927525	3.538886	1	NA	NA	NA	12	1
GCACCTCGCCAACATC-2	2.4890194	2.6510615	1.9522588	3.6180024	4.214781	1	NA	NA	NA	12	1
GCAGTAATATCTTGTG-2	3.8669202	2.6646051	3.114514	4.382634	3.1076891	1	NA	NA	NA	12	1
GCAGTAATCTGCCAAC-2	2.7365463	3.1221013	3.2588518	3.856707	3.1597936	1	NA	NA	NA	12	1
GCAGTAATGATTGTAC-2	4.2549086	2.7092466	2.7121623	4.890013	2.5992608	1	NA	NA	NA	12	1
GCATGTAGTAAGGAAC-2	1.7798154	3.1760101	1.0620571	3.7973053	4.595306	1	NA	NA	NA	12	1
GCCAATAAACTTCGAG-2	4.1121764	2.6689577	2.5583584	3.4214787	3.0831017	1	NA	NA	NA	12	1
GCCACGCGAGGTCAGT-2	4.40261	3.0866227	1.5640032	4.2016497	2.9181266	1	NA	NA	NA	12	1
GCCACGCGGTGGAATC-2	3.984755	2.749371	3.788602	4.296624	2.3708982	1	NA	NA	NA	12	1
GCCATGTCCGGAACTC-2	2.1674545	2.3480287	2.4564416	3.5333958	1.9803122	1	NA	NA	NA	12	1
GCCGCTTGTGTACAGT-2	3.5522342	2.2742229	2.2726316	3.5504622	1.8316575	1	NA	NA	NA	12	1
GCCTAATCATGTTGAA-2	3.6243587	2.2894495	2.944605	3.5341847	2.0406513	1	NA	NA	NA	12	1
GCCTACCTGTAGAGGA-2	3.8271565	3.0810952	1.8686706	3.4823024	2.7115777	1	NA	NA	NA	12	1
GCGACAGAAACTGGAG-2	3.585168	3.0415058	2.8213234	4.136523	2.2968423	1	NA	NA	NA	12	1
GCGCAAGTGAACAATC-2	2.9884596	2.7774513	2.9688108	3.6458864	3.421627	1	NA	NA	NA	12	1
GCGCCATCGGCCTTAA-2	3.898193	2.1310062	3.0805633	4.015172	2.7845898	1	NA	NA	NA	12	1
GCGCCTATCTAGCCGC-2	3.6670623	2.6689374	3.2567878	3.9834743	4.1015773	1	NA	NA	NA	12	1
GCGGTTCTAGTGAGTC-2	2.122644	3.1762307	2.4697063	4.1097107	3.7275066	1	NA	NA	NA	12	1
GCTATCGGAAGGTAGG-2	3.3791883	1.7759522	2.2993712	2.7506366	2.5976448	1	NA	NA	NA	12	1
GCTATCGGGTTCGACA-2	2.92888	2.512829	2.726852	4.047173	2.4680855	1	NA	NA	NA	12	1
GCTATCGGTACGCGCA-2	3.4945798	1.8572553	2.4507458	3.5174148	2.513194	1	NA	NA	NA	12	1
GCTCACGATTATTACA-2	3.370379	3.6518621	2.644187	3.847831	2.0114775	1	NA	NA	NA	12	1
GCTCGGAATCCAGCTC-2	1.8356196	2.7076995	1.9631436	4.5120564	4.0287743	1	NA	NA	NA	12	1
GCTTCCAAGTACTACG-2	3.0034556	3.166807	2.6426797	3.48434	3.0059133	1	NA	NA	NA	12	1
GGAACAGCGAAGATGT-2	3.469448	2.844063	2.821463	4.8081875	2.784915	1	NA	NA	NA	12	1
GGAACGCTCAGCTATA-2	1.525736	2.8073368	2.742936	4.7236996	4.1827583	1	NA	NA	NA	12	1
GGAATTGTAGTTCGCC-2	3.115382	3.0426834	2.2186894	3.9018095	1.8540634	1	NA	NA	NA	12	1
GGACCGAAACTGTGTG-2	1.9075425	2.6967478	1.932327	3.0198562	2.7816432	1	NA	NA	NA	12	1
GGACGATTAATAGTGT-2	4.4672723	3.0131538	2.944437	3.8169882	3.2867072	1	NA	NA	NA	12	1
GGACGATTTTGAGTGG-2	3.5170343	2.3236384	4.142916	3.155356	2.240939	1	NA	NA	NA	12	1
GGACTAGAAAGTTCTC-2	3.4879894	2.6020982	3.0723944	3.5611432	1.6974531	1	NA	NA	NA	12	1
GGACTAGACTATTCAG-2	1.4269848	1.8880154	1.6965877	3.5332487	4.0442715	1	NA	NA	NA	12	1
GGATAACGACGGACGA-2	3.6745627	2.2808776	2.2417214	3.7938147	2.0950224	1	NA	NA	NA	12	1
GGATACGCCTTAATGT-2	3.809091	3.0095654	3.2723746	4.197871	3.4990654	1	NA	NA	NA	12	1
GGATACGCGCGCATTG-2	4.0974464	3.4451206	2.500896	4.276788	3.250235	1	NA	NA	NA	12	1
GGCAGGAGCTGCGACG-2	2.3243906	3.0528097	2.1161742	3.1592233	2.1069033	1	NA	NA	NA	12	1
GGCCACTGCAGTCACG-2	3.0617685	3.1313844	2.3017385	3.4682448	2.8179526	1	NA	NA	NA	12	1
GGCGCATCAGGTACGG-2	2.769484	2.1406193	1.6101041	2.9426198	2.101861	1	NA	NA	NA	12	1
GGCGCATCTGCGTTCC-2	3.431256	3.158178	1.1294428	3.3620062	2.1400187	1	NA	NA	NA	12	1
GGCGTCTTATAGTCTG-2	3.2907162	3.4982328	2.5008078	3.900953	2.308904	1	NA	NA	NA	12	1
GGCTAAGTAACTGGAG-2	2.817045	3.0322223	2.625909	4.0764084	3.29203	1	NA	NA	NA	12	1
GGCTCGTTAGATTAGC-2	1.5072203	1.8883973	1.4839431	3.4270713	1.6801766	1	NA	NA	NA	12	1
GGCTCTACCGGACACC-2	3.1622767	1.8979379	2.2098553	3.2503495	2.5858808	1	NA	NA	NA	12	1
GGTATAAGGGTTGATC-2	3.138602	2.145958	2.2692568	3.53881	1.9365004	1	NA	NA	NA	12	1
GGTCAATAGTAGAGGA-2	3.8536239	3.8787472	2.649647	3.8200881	1.825655	1	NA	NA	NA	12	1
GGTCATGTACAGGCTA-2	2.2432778	3.0655472	1.7892816	3.8919585	3.507187	1	NA	NA	NA	12	1
GGTCATGTCCGTGGCC-2	1.7274392	4.011872	3.058791	3.7625237	2.887291	1	NA	NA	NA	12	1
GGTCCTAGACCTATTG-2	4.300543	2.732841	2.697122	2.6762683	1.5505786	1	NA	NA	NA	12	1
GGTCCTAGGGCAGGAG-2	2.6792965	2.6447346	1.4378899	3.7698383	2.80659	1	NA	NA	NA	12	1
GGTCGCATCCTATTAA-2	3.0283875	2.5535977	2.3751485	3.4100657	3.3863292	1	NA	NA	NA	12	1
GGTCTACTCGCGGACA-2	1.502562	2.5517519	1.9944773	3.287348	0.8026873	1	NA	NA	NA	12	1
GGTGTGCGGAGCCACA-2	3.5324519	2.447554	2.973802	3.4678128	2.1495817	1	NA	NA	NA	12	1
GGTGTGCGTAGTAGCC-2	2.527377	1.9809504	1.4092984	3.500657	2.8363674	1	NA	NA	NA	12	1
GGTTCTCTGAGTCGAC-2	4.278166	2.4601617	2.7381814	3.976052	3.1294167	1	NA	NA	NA	12	1
GGTTCTCTGTATCAAT-2	2.9520729	3.0211375	2.632411	3.1214488	2.7534962	1	NA	NA	NA	12	1
GGTTGATCCCGCACTT-2	3.4061372	2.4928858	2.7559702	3.029753	2.993552	1	NA	NA	NA	12	1
GTAGCCTAGCTCCGCC-2	2.1593575	2.1274483	2.0545883	3.264052	2.4449956	1	NA	NA	NA	12	1
GTAGCCTATAACCGCC-2	1.8696334	2.8405094	2.7000227	4.51005	3.7689795	1	NA	NA	NA	12	1
GTATCAATGGAACAGC-2	1.8040138	3.5450914	1.4236927	3.7863986	2.199078	1	NA	NA	NA	12	1
GTATGGCACTCATGAA-2	3.160422	1.991834	2.4355948	3.3980784	1.5514269	1	NA	NA	NA	12	1
GTCACCAATGAGATAC-2	1.8809862	3.638116	1.5975947	3.3029451	2.4576385	1	NA	NA	NA	12	1
GTCAGTGTTATGAAGA-2	2.1620529	2.847724	1.7955776	4.369536	4.0866647	1	NA	NA	NA	12	1
GTCATACCTCTGAGTA-2	3.3732781	2.419966	2.478862	3.4279463	4.274862	1	NA	NA	NA	12	1
GTCCATGAATAATTCC-2	2.6582034	2.7148938	3.473731	4.500103	3.9838727	1	NA	NA	NA	12	1
GTCCATGAGCCGCTTG-2	4.1190834	2.6271887	3.1616306	3.4603074	3.8244317	1	NA	NA	NA	12	1
GTCCATGATATCACTA-2	3.844836	3.088214	3.0658655	3.8699276	2.6136353	1	NA	NA	NA	12	1
GTCCATGATGCCGATC-2	2.887362	3.2454078	2.5076122	4.5232058	3.9025095	1	NA	NA	NA	12	1
GTCCGAATCATTGCGT-2	0.91690254	2.5088687	2.250269	3.4519024	3.868537	1	NA	NA	NA	12	1
GTCCGTTGGGACGATT-2	3.0969527	1.9921392	2.179923	3.40657	2.4109871	1	NA	NA	NA	12	1
GTCCGTTGTCATGCAC-2	2.5140297	1.0561489	1.0189488	2.426655	1.0222993	1	NA	NA	NA	12	1
GTCCGTTGTGGTCGGC-2	0.9240969	1.6204727	2.9163704	3.3591433	2.435848	1	NA	NA	NA	12	1
GTCGCAGTCAACGGTC-2	3.4637094	2.878743	2.8219209	3.9321406	3.216313	1	NA	NA	NA	12	1
GTCGCAGTCGGTTCAA-2	2.908268	2.1994934	2.2755024	4.706886	3.6227202	1	NA	NA	NA	12	1
GTCGGCTCCCTGACGC-2	1.8096124	1.0911419	1.0834914	1.9418979	1.5934564	1	NA	NA	NA	12	1
GTCTAGATCTACATTA-2	3.5140743	3.4549017	2.170327	3.738921	2.760588	1	NA	NA	NA	12	1
GTGACTTGCATCCTTG-2	3.570098	2.3942125	2.8434696	3.9935443	3.6443505	1	NA	NA	NA	12	1
GTGACTTGCTCTGAAG-2	2.4313834	2.749269	2.0382838	2.8353019	2.7493289	1	NA	NA	NA	12	1
GTGAGAACCCACCGAC-2	3.0987446	2.376037	2.7943084	3.482437	3.3298326	1	NA	NA	NA	12	1
GTGAGAACCCATATCC-2	3.3508823	3.806768	3.1353867	3.9247775	3.0692112	1	NA	NA	NA	12	1
GTGATCTCTCTGCCTC-2	1.3720279	3.6166322	2.1745744	2.91392	1.9594058	1	NA	NA	NA	12	1
GTGCCGCGCCTCTGTA-2	2.8906012	2.5555036	2.3020022	3.5474694	3.8085752	1	NA	NA	NA	12	1
GTGCCGCGTGCGCTAA-2	2.5743957	3.6873791	2.4229565	3.414571	3.4926007	1	NA	NA	NA	12	1
GTGCTTGCAGGTTATA-2	4.2232857	4.1375513	3.221878	4.0819445	1.9065534	1	NA	NA	NA	12	1
GTGCTTGCGATGAATT-2	4.108933	2.6020508	2.9870982	4.1186347	2.8589182	1	NA	NA	NA	12	1
GTGTACACGTGTTATT-2	3.9476612	3.0534794	2.848098	4.1982694	2.813613	1	NA	NA	NA	12	1
GTGTCAGCTAGATATC-2	3.9301264	3.049157	3.0815752	4.1754713	3.7081106	1	NA	NA	NA	12	1
GTGTTGCCTGTTGCAA-2	3.9483845	2.5046248	3.8584836	4.5921764	3.7437136	1	NA	NA	NA	12	1
GTTACGTCACGCCGCT-2	3.297229	3.3865707	2.5888522	4.3736186	3.770835	1	NA	NA	NA	12	1
GTTACGTCGTATCAAT-2	2.5185676	1.5769726	2.3391714	3.229914	2.839907	1	NA	NA	NA	12	1
GTTAGTAAATTAATCA-2	2.880177	2.8931954	1.6689852	4.508772	2.8159244	1	NA	NA	NA	12	1
GTTAGTAATCTGCCTC-2	3.728112	2.666206	3.1545432	3.4387057	1.2006533	1	NA	NA	NA	12	1
GTTCCTTAATTCAGGA-2	1.0516549	2.0462677	2.5954785	3.6334116	1.9519895	1	NA	NA	NA	12	1
GTTCGACACTGCGACG-2	4.0840645	1.4407816	2.46665	3.4429255	2.1639621	1	NA	NA	NA	12	1
GTTCGACATATTCCGC-2	1.99869	2.3619065	2.0446665	2.0673263	2.6914995	1	NA	NA	NA	12	1
GTTCGGTTAACCAGCT-2	3.6131663	2.7327087	2.888487	3.802157	3.0339592	1	NA	NA	NA	12	1
GTTCTCAAACTTGCTC-2	2.5831995	2.550985	2.699	3.8109436	3.7020113	1	NA	NA	NA	12	1
GTTCTCAACACGAGTA-2	2.4188306	2.2553873	0.8050244	3.9080691	3.7102761	1	NA	NA	NA	12	1
GTTCTCAAGAACAATC-2	1.370465	2.2171896	1.7707348	3.025349	2.657265	1	NA	NA	NA	12	1
GTTGATAGATGTGCGC-2	2.828404	2.8945584	2.6003704	3.420397	2.2848535	1	NA	NA	NA	12	1
GTTGATAGGTGACTTG-2	2.9809651	2.9092145	2.4129713	3.0989115	3.6200328	1	NA	NA	NA	12	1
TAAGCACTTGGCGTAA-2	4.1591744	2.6954036	2.7669783	4.1507864	3.5066173	1	NA	NA	NA	12	1
TAAGGAACAGCCTACG-2	3.488484	2.6134095	2.7083945	3.3307202	1.9024304	1	NA	NA	NA	12	1
TAAGGAACGGTGGCTA-2	4.382316	3.551609	2.6920888	3.9299505	3.236325	1	NA	NA	NA	12	1
TAATCAGAGTGTTATT-2	3.305752	2.4003804	2.5784507	3.2584348	1.618396	1	NA	NA	NA	12	1
TAATTGGCCAGTTGTG-2	3.3610842	3.6324663	2.1957674	3.7633557	3.1846955	1	NA	NA	NA	12	1
TACACACCGAATCTCA-2	2.9391446	3.0888274	3.0236473	4.55482	2.9196072	1	NA	NA	NA	12	1
TACACTATGATTCGCG-2	1.6067926	2.64007	2.15231	3.6559074	3.4123228	1	NA	NA	NA	12	1
TACATTCGACCACCAG-2	4.4164906	3.4095528	2.9634142	4.1322575	2.668499	1	NA	NA	NA	12	1
TACATTCGGATATTCA-2	3.45393	2.5534606	2.7958248	4.3296237	2.8626597	1	NA	NA	NA	12	1
TACCAAGCAGAGAGGT-2	3.5220432	3.3525856	3.5474265	4.258677	2.1454842	1	NA	NA	NA	12	1
TACCTTGAGTCATACC-2	2.722123	2.4872236	1.77079	3.8019369	2.7591116	1	NA	NA	NA	12	1
TACGCCTTACCTATTG-2	0.8415916	1.4186956	0.89437866	2.8363044	3.2069457	1	NA	NA	NA	12	1
TACTTATAAACTGCTT-2	1.9629985	2.6099193	2.4250422	4.028683	3.6537793	1	NA	NA	NA	12	1
TAGAGCGATACGCGCA-2	1.8812399	1.4850326	0.9414428	2.647488	2.7549832	1	NA	NA	NA	12	1
TAGAGTACGTGAGAAC-2	4.106928	3.2046642	3.3302164	3.7310102	3.0723202	1	NA	NA	NA	12	1
TAGATATCACGAGAGG-2	4.0091934	3.3572755	3.279095	4.5517077	3.3800824	1	NA	NA	NA	12	1
TAGCGGTGACCGCATA-2	4.0096188	3.2474763	3.0035849	4.1390533	3.1776493	1	NA	NA	NA	12	1
TAGCGGTGGCTCGGAA-2	3.6590893	3.210966	3.0859418	4.008248	1.923088	1	NA	NA	NA	12	1
TATCCTCTCTGGTTGT-2	4.005498	2.6988275	2.8800023	3.9329572	4.2428913	1	NA	NA	NA	12	1
TATCGGACAGACAGTG-2	3.1737127	2.999323	2.0516686	4.1769147	2.7699406	1	NA	NA	NA	12	1
TATCGGACTCCGAACG-2	4.2223854	3.46771	3.339974	4.1367655	2.426035	1	NA	NA	NA	12	1
TATGAAGACGTTAGTT-2	1.6392314	1.9945338	2.2572036	3.9927158	3.86867	1	NA	NA	NA	12	1
TATGAAGAGATGGAGC-2	1.417143	2.2921937	1.9935236	3.248823	4.1164174	1	NA	NA	NA	12	1
TATGAGCTAGCATATC-2	1.0570115	2.6944616	2.9558895	3.6900003	2.3330998	1	NA	NA	NA	12	1
TCAACTCCAACCAGCT-2	2.8776317	3.173387	2.7874734	3.6816852	3.2444284	1	NA	NA	NA	12	1
TCAAGAAGCATATGGA-2	1.7748721	3.2405736	1.4991812	2.8638446	2.3114126	1	NA	NA	NA	12	1
TCAAGAAGTCAGGACA-2	3.4989545	3.3548152	3.1744637	4.2670083	4.1411457	1	NA	NA	NA	12	1
TCAATTGAATAACTGT-2	3.4261785	3.0609896	2.5882509	3.877007	2.3284845	1	NA	NA	NA	12	1
TCAATTGAGCTCCGCC-2	3.5460193	2.482542	2.1340327	3.590255	2.4035199	1	NA	NA	NA	12	1
TCAATTGAGTTACGTC-2	3.769939	3.187515	2.2531006	4.223236	3.4371164	1	NA	NA	NA	12	1
TCAGGACAGCACAGGC-2	3.131284	3.686288	2.7920055	3.0111723	1.4309675	1	NA	NA	NA	12	1
TCAGGACATCTTCTTG-2	2.8160088	2.1748762	1.7165186	3.5518458	2.326621	1	NA	NA	NA	12	1
TCATGCACTTCTGTAA-2	3.5836616	2.2481976	2.1104393	3.598266	2.0830894	1	NA	NA	NA	12	1
TCCAACGGACTCAGTT-2	2.4069247	2.5833263	1.7553834	3.685819	4.128569	1	NA	NA	NA	12	1
TCCAAGTTAGATTAGC-2	1.7165061	1.8430219	2.1840885	2.4952848	3.62773	1	NA	NA	NA	12	1
TCCAGCTCCGAGAGCA-2	2.6355054	3.2900686	1.8801435	3.6158423	2.8125367	1	NA	NA	NA	12	1
TCCGAGACAGTGTCAA-2	3.2050602	2.812867	2.2325816	3.5743368	3.2331185	1	NA	NA	NA	12	1
TCCGAGACTAATGTCC-2	3.3616683	2.5068772	2.7365737	4.2185235	4.270214	1	NA	NA	NA	12	1
TCCGCAGCAACGCTCG-2	3.7714152	2.8097217	2.6224267	3.5712564	2.4645875	1	NA	NA	NA	12	1
TCCGGTGACAAGTTAA-2	4.3515058	2.8115458	2.9746199	4.3499556	3.411297	1	NA	NA	NA	12	1
TCCTCGCCGTGAGCCG-2	3.5721498	3.4171891	2.7210267	4.161961	1.5746471	1	NA	NA	NA	12	1
TCGCACAAAGATGACA-2	3.8211625	3.2212932	3.3498776	4.3495784	3.5072198	1	NA	NA	NA	12	1
TCGCCGTATTGCAATT-2	2.2803872	3.5969644	2.3725271	3.526102	2.7487342	1	NA	NA	NA	12	1
TCGCTTCCATAAGTTG-2	3.989438	3.679122	2.6776617	4.2174315	3.7889152	1	NA	NA	NA	12	1
TCGCTTCCCTACATTA-2	3.9505658	3.293764	2.675866	4.0128407	1.745329	1	NA	NA	NA	12	1
TCGGTATAACGCCGCT-2	3.619107	2.8369946	2.7111979	3.800994	2.6733725	1	NA	NA	NA	12	1
TCGTCTAACACCAATT-2	3.9681928	4.0341616	2.370313	4.069284	1.869941	1	NA	NA	NA	12	1
TCGTTCGAGGTGGCTA-2	2.7355788	3.135982	2.9140058	3.2382169	2.579346	1	NA	NA	NA	12	1
TCTAGTATAACGTACC-2	2.5508997	2.9096892	1.7158949	3.8500304	4.42618	1	NA	NA	NA	12	1
TCTAGTATTTCGGAGG-2	2.80823	1.8849164	0.96571934	1.5667092	1.6989903	1	NA	NA	NA	12	1
TCTATCACGGAGATTA-2	1.9374088	2.0017698	1.1087227	2.694112	1.4573117	1	NA	NA	NA	12	1
TCTTCTTGGAGTCCGA-2	2.1051812	3.9646282	0.9748947	2.5552332	1.4533305	1	NA	NA	NA	12	1
TGAATGACTTCACGAG-2	4.19986	3.0885725	2.8267505	3.7127652	3.415087	1	NA	NA	NA	12	1
TGACCTTCGTCGTCCG-2	2.3573816	1.75747	1.8153615	3.5866866	3.1969907	1	NA	NA	NA	12	1
TGAGTATCTGGCGTAA-2	3.602494	2.7109234	3.2572336	4.1647043	2.6317246	1	NA	NA	NA	12	1
TGAGTATCTTCGCCAC-2	4.1601095	2.6175623	3.4480314	4.6628027	2.8680127	1	NA	NA	NA	12	1
TGATCTGTCTTGAATG-2	3.7635362	1.7353114	2.9110112	3.1998467	1.2931327	1	NA	NA	NA	12	1
TGATCTGTTTCGCCAC-2	0.5605532	2.3638318	3.152145	3.4870148	1.6618867	1	NA	NA	NA	12	1
TGCAAGCCCTCTCATT-2	2.602687	2.057361	-0.34232187	2.958918	4.0728874	1	NA	NA	NA	12	1
TGCATACTGGTAAGGC-2	2.4290717	2.0889602	2.7296371	4.1134343	3.6835601	1	NA	NA	NA	12	1
TGCCACCTTCATGCAC-2	1.6911391	1.7496517	1.4040387	2.144163	1.9224873	1	NA	NA	NA	12	1
TGCGCTAACATTGCGT-2	1.2139686	1.7719506	1.5130641	2.1131113	2.6506383	1	NA	NA	NA	12	1
TGCGTAGAGATTGTAC-2	3.125696	0.8928326	3.0400953	3.381829	3.474994	1	NA	NA	NA	12	1
TGCGTTCCCTCGCCTG-2	2.1537678	1.39877	2.3053892	2.8379626	0.33355486	1	NA	NA	NA	12	1
TGCGTTCCTCTCGTTC-2	3.8364744	2.169043	2.890398	3.9690552	3.0228734	1	NA	NA	NA	12	1
TGGCGTAAATGGACAG-2	1.0699885	1.906889	3.0830789	3.9837687	3.7273548	1	NA	NA	NA	12	1
TGTAATAACGCCTCGC-2	3.125263	2.3089702	2.9239132	3.700526	3.332063	1	NA	NA	NA	12	1
TGTAATAACTGGTTGT-2	1.9973532	2.8389428	2.8359857	4.1263075	3.9356132	1	NA	NA	NA	12	1
TGTAATAAGTATGGCA-2	2.6605127	3.358484	1.852144	4.4841957	3.9091432	1	NA	NA	NA	12	1
TGTAATAATTGCCTGT-2	4.347231	2.3726373	3.684862	4.4017563	3.167222	1	NA	NA	NA	12	1
TGTACAGTCTGCGACG-2	2.3092139	3.8131967	2.1606703	3.2238345	2.1206534	1	NA	NA	NA	12	1
TGTCCACCCCGAGTGT-2	3.2317803	3.9004056	2.3213067	3.4854848	2.5856376	1	NA	NA	NA	12	1
TTAACAACTACCTCTC-2	2.659053	2.7079017	2.2407737	3.0128138	2.7634435	1	NA	NA	NA	12	1
TTAATCGTGGCAGTTA-2	3.6760705	3.2903664	3.2818074	4.1663256	3.4601262	1	NA	NA	NA	12	1
TTACGACCGCACGCTG-2	3.5681338	3.3448617	1.4437405	3.4914753	2.5275354	1	NA	NA	NA	12	1
TTACTGAAATCATTGG-2	3.4022133	2.7818346	1.9134365	4.2143464	3.7573237	1	NA	NA	NA	12	1
TTAGACAAAACTGGAG-2	1.1093221	3.6199167	1.1323498	3.3369248	2.3551912	1	NA	NA	NA	12	1
TTAGACAACTCCAGTG-2	0.79167217	2.9753518	1.8736813	3.7434423	4.593663	1	NA	NA	NA	12	1
TTATTACACAATGCTA-2	2.9760695	2.9728682	2.1586196	4.2402534	4.519034	1	NA	NA	NA	12	1
TTCACGAGCCTCTGTA-2	1.8630463	2.3764296	1.9880229	3.6121955	3.9730315	1	NA	NA	NA	12	1
TTCAGCATCTGCCAAC-2	3.9356692	2.2918987	2.9676955	3.7743392	1.9671705	1	NA	NA	NA	12	1
TTCCGTGCCAAGTTAA-2	3.6964338	2.76285	2.707576	3.9336667	3.2466671	1	NA	NA	NA	12	1
TTCCGTGCTCGCCGTA-2	2.6868706	3.0012708	2.310762	3.3607833	2.6121542	1	NA	NA	NA	12	1
TTCGGAGGTACGATTG-2	2.6363523	2.1547308	2.56527	3.044433	3.8697412	1	NA	NA	NA	12	1
TTCTAACCCGGTTCAA-2	3.8395724	3.8669538	2.996719	4.36158	2.3587048	1	NA	NA	NA	12	1
TTCTAACCTCAGGACA-2	3.9241316	2.949742	3.5219312	4.053111	2.7402008	1	NA	NA	NA	12	1
TTGAAGGCTTGTGAGA-2	3.4169214	2.7843027	3.1148045	3.8871298	3.2126932	1	NA	NA	NA	12	1
TTGACGCATCACACTC-2	4.5451846	2.9767036	1.8601892	4.327697	3.6993687	1	NA	NA	NA	12	1
TTGACGCATTGGCCGA-2	4.1879907	3.0040412	2.8038466	4.1195593	3.4154034	1	NA	NA	NA	12	1
TTGAGTGGCGTAGCGG-2	3.7306547	2.61527	2.5579834	3.8549144	3.1782403	1	NA	NA	NA	12	1
TTGAGTGGGAGTCCGA-2	2.6487117	3.4522765	1.3269467	4.1034837	4.5699034	1	NA	NA	NA	12	1
TTGCGCACGATTGCCA-2	4.105803	3.6295476	3.3896387	4.250896	2.1145363	1	NA	NA	NA	12	1
TTGTCTCCAGACTGCC-2	3.499073	2.5431457	2.8039796	4.622654	4.080489	1	NA	NA	NA	12	1
TTGTCTCCTGGAGCTG-2	3.6537733	3.0699778	3.3824563	4.4348187	3.4579484	1	NA	NA	NA	12	1
TTGTGAGAAGGATCGT-2	4.023246	2.2220979	1.9228456	4.047947	2.9479694	1	NA	NA	NA	12	1
TTGTGAGATCCAGCTC-2	2.4392223	2.6104817	2.4719834	4.546411	1.951082	1	NA	NA	NA	12	1
AACAACTCCATTACTC-2	2.654614	2.4879553	2.357513	3.7399416	3.9233449	0	NA	NA	NA	12	1
AACAACTCCTACTCTC-2	1.8703426	1.7381598	1.9531487	1.3046489	3.1679742	0	NA	NA	NA	12	1
AACAACTCGAGTCGAC-2	2.2132888	2.3030195	1.4028362	2.4289134	0.9541226	0	NA	NA	NA	12	1
AACAACTCTATCTATG-2	1.6009943	1.524689	0.76433975	1.3635151	1.0701451	0	NA	NA	NA	12	1
AACAACTCTCAGCCGG-2	1.8213853	0.32186097	1.824691	1.059641	2.4557583	0	NA	NA	NA	12	1
AACAACTCTCTGCTCA-2	2.3041613	1.3526869	1.6791528	3.0891535	3.7151477	0	NA	NA	NA	12	1
AACAGAGCAAGTAATT-2	2.5456913	4.1308155	2.1590466	3.6446865	2.6171947	0	NA	NA	NA	12	1
AACAGAGCCGATCGGA-2	2.3247912	2.6603374	1.7899683	4.58623	3.8454573	0	NA	NA	NA	12	1
AACAGAGCCGTAGCGG-2	1.1599364	2.5518863	2.5987785	4.424511	3.5831769	0	NA	NA	NA	12	1
AACAGAGCCTCTCATT-2	1.6554254	2.7053125	2.0164084	2.008413	2.6430578	0	NA	NA	NA	12	1
AACAGAGCGGCGCGGA-2	2.0149043	1.1650156	2.7983713	2.3464823	2.5102994	0	NA	NA	NA	12	1
AACAGAGCGGTGTTAC-2	2.7242498	3.170603	3.7592914	4.5121293	1.5930517	0	NA	NA	NA	12	1
AACAGAGCGTAGCCTA-2	1.9946342	1.4992081	1.7254121	1.6217028	1.155157	0	NA	NA	NA	12	1
AACAGAGCTTCGGAGG-2	1.7059636	2.0929208	1.5694625	3.1982353	3.4335804	0	NA	NA	NA	12	1
AACAGAGCTTGACGCA-2	2.9668436	2.8246353	2.4628172	4.8147306	4.049842	0	NA	NA	NA	12	1
AACCAGCTGAACCAGT-2	1.7531654	1.799961	1.1138848	1.4979914	1.9580815	0	NA	NA	NA	12	1
AACCAGCTGCGAAGCC-2	1.7177142	3.200559	2.5249577	3.9923751	4.240407	0	NA	NA	NA	12	1
AACCAGCTTAGAGTAC-2	3.2061374	2.5528662	2.2423906	4.062861	4.3161926	0	NA	NA	NA	12	1
AACCGATGACCGGCCT-2	1.3456215	1.9307344	0.92433244	0.68319285	1.9828534	0	NA	NA	NA	12	1
AACCGATGACTATTCG-2	2.457795	2.6524994	1.6785575	3.4095125	4.0156446	0	NA	NA	NA	12	1
AACCGATGAGCCTACG-2	2.184976	2.0014904	2.2026558	3.6091511	4.048731	0	NA	NA	NA	12	1
AACCGATGAGGTACGG-2	1.6981314	2.0658603	1.5584202	3.4164155	2.8354952	0	NA	NA	NA	12	1
AACCGATGCCGCGTAC-2	3.8459957	2.2343578	4.0876684	4.1197753	2.9913733	0	NA	NA	NA	12	1
AACCGATGCTGGTGTA-2	1.3573061	2.1105192	2.1315074	3.136299	3.666155	0	NA	NA	NA	12	1
AACCGATGGTGGTAGA-2	1.2825562	3.9201798	1.260735	1.6778421	1.6702417	0	NA	NA	NA	12	1
AACGAAGTAAGAGACA-2	1.7357326	4.066817	1.776617	2.5152206	1.5111325	0	NA	NA	NA	12	1
AACGAAGTATCCTGGC-2	1.3706342	2.695273	2.0199172	3.708622	3.76634	0	NA	NA	NA	12	1
AACGAAGTTTCACGAG-2	1.3467009	1.5907859	1.9006566	2.6168337	4.1776285	0	NA	NA	NA	12	1
AACGCCAAACCAATGT-2	2.9012	2.299967	1.741086	2.8494892	2.9573908	0	NA	NA	NA	12	1
AACGCCAAACTTCGAG-2	1.2838042	1.957608	1.5137327	1.2699507	3.3039463	0	NA	NA	NA	12	1
AACGCCAAATGTATTA-2	2.5599456	1.3538156	1.2058104	4.069322	3.464126	0	NA	NA	NA	12	1
AACGCCAACGTAGCGG-2	2.0168717	1.7580645	1.8873495	3.5128675	3.6490486	0	NA	NA	NA	12	1
AACGCCAAGATCCAAC-2	2.0746632	1.4547732	2.4236834	4.2455697	4.1396627	0	NA	NA	NA	12	1
AACGCCAATAACAGTT-2	1.9966745	1.5165566	1.7874048	2.029671	1.6819443	0	NA	NA	NA	12	1
AACGCCAATGAGTATC-2	2.1499157	1.7915817	1.8534476	3.0406966	3.1552117	0	NA	NA	NA	12	1
AACGCTCGAGATACTA-2	0.991335	3.6436775	1.0066226	2.8972106	1.5693475	0	NA	NA	NA	12	1
AACGCTCGGCGCATTG-2	3.6202655	2.0636072	2.738986	4.1278524	2.8595104	0	NA	NA	NA	12	1
AACGCTCGGTGACTTG-2	1.5704467	4.2168307	0.37807408	0.9768155	0.91741055	0	NA	NA	NA	12	1
AACGCTCGTAATCAGA-2	3.5423014	2.887	2.128819	4.5278625	4.506036	0	NA	NA	NA	12	1
AACGCTCGTTCACGAG-2	2.2703857	1.737538	2.328983	2.0807805	2.936343	0	NA	NA	NA	12	1
AACGTACCCACATTGC-2	2.9402103	2.8247342	1.8235536	3.554762	3.6887958	0	NA	NA	NA	12	1
AACGTACCGACCTGAC-2	2.1588788	4.1085367	1.3817756	1.9813428	2.3323033	0	NA	NA	NA	12	1
AACGTACCGATTCGCG-2	1.8946363	3.8549242	1.4875348	2.205221	2.4998133	0	NA	NA	NA	12	1
AACGTACCGCCTGGTA-2	1.8899384	1.6118208	1.5344795	1.6620058	3.0723376	0	NA	NA	NA	12	1
AACGTACCGCGCCATC-2	2.68196	1.8381605	2.6641371	3.7753356	4.4159007	0	NA	NA	NA	12	1
AACGTACCTCCAGCTC-2	2.0367317	2.8108754	2.8649633	2.8888469	4.050793	0	NA	NA	NA	12	1
AACGTACCTTACATAG-2	1.1550759	3.9731994	1.2014127	2.4248226	1.8353065	0	NA	NA	NA	12	1
AACGTGATAGTAACTT-2	3.330121	1.6270478	0.5124868	3.1973388	1.2795855	0	NA	NA	NA	12	1
AACGTGATAGTGACCG-2	3.2305715	1.2690351	0.64142144	2.156403	1.9774352	0	NA	NA	NA	12	1
AACGTGATCAACGGTC-2	1.5179087	1.2216874	2.5718615	3.3101728	2.9292166	0	NA	NA	NA	12	1
AACGTGATCTCCAGTG-2	1.1091924	1.7686343	0.97267807	1.0974481	3.0031066	0	NA	NA	NA	12	1
AACGTGATGACTCAAG-2	1.4610367	1.4632076	1.1431209	1.4752749	1.6727631	0	NA	NA	NA	12	1
AACGTGATGATTATTA-2	2.8470826	3.9877458	1.7872503	2.8833847	2.5900836	0	NA	NA	NA	12	1
AACGTGATTCCTGATT-2	2.7403018	2.482804	2.2230706	3.0455716	3.6990688	0	NA	NA	NA	12	1
AACTCACTACAGGAGT-2	1.390549	1.3809019	1.2850387	1.920964	0.9177523	0	NA	NA	NA	12	1
AACTCACTCGCTCTTG-2	2.746629	2.0758448	1.9989321	3.831084	4.4781866	0	NA	NA	NA	12	1
AACTCACTCTTATATC-2	2.142184	4.277411	0.83527946	3.907562	3.1631866	0	NA	NA	NA	12	1
AACTCACTGAAGATGT-2	1.5544391	1.4309976	1.7525955	2.0627863	3.3928041	0	NA	NA	NA	12	1
AACTCACTGCCACGCG-2	2.2910295	2.188927	1.3819466	4.282373	3.912954	0	NA	NA	NA	12	1
AACTCACTTAGATATC-2	1.840371	2.1572104	1.3972272	2.1126182	0.61683375	0	NA	NA	NA	12	1
AACTCACTTGAATGAC-2	1.3497353	2.006724	1.6384845	2.085256	1.4971485	0	NA	NA	NA	12	1
AACTCGTAATGGACAG-2	1.5331998	3.7658546	1.1668104	2.5760922	1.6951948	0	NA	NA	NA	12	1
AACTCGTACTAATAGG-2	2.7046103	3.119469	2.1250074	2.878922	1.269447	0	NA	NA	NA	12	1
AACTCGTACTATAGCG-2	1.0277395	2.4733517	1.0693628	4.0374126	3.8677826	0	NA	NA	NA	12	1
AACTCGTATCTGACAG-2	2.5292237	1.7526246	1.3632699	3.9898624	3.939895	0	NA	NA	NA	12	1
AACTCGTATTAGGTTA-2	0.72213197	1.2403048	2.3577766	2.4161866	2.5632577	0	NA	NA	NA	12	1
AACTGCTTATGGAGTT-2	3.2650158	2.8651385	1.7282633	3.29901	2.7589371	0	NA	NA	NA	12	1
AACTGCTTCCAGTCTT-2	2.1435397	1.4947411	2.3704867	1.9402534	2.824938	0	NA	NA	NA	12	1
AACTGCTTCGCCGAGG-2	1.2407161	2.0577025	1.9726979	3.92597	3.8028905	0	NA	NA	NA	12	1
AACTGCTTCTCGCACC-2	2.2683675	2.325038	2.0235014	2.9795568	3.3288133	0	NA	NA	NA	12	1
AACTGCTTGTATGGCA-2	2.187825	1.8696885	2.3679218	2.5458388	3.0578587	0	NA	NA	NA	12	1
AACTGCTTTACTTATA-2	2.3735878	2.3769505	1.650817	3.2226071	2.1412296	0	NA	NA	NA	12	1
AACTGGAGAACCGATG-2	2.16544	1.8777761	1.9988427	3.0931852	3.8074212	0	NA	NA	NA	12	1
AACTGGAGCAGTATGG-2	2.328908	1.8838261	1.0043173	1.3166165	1.7837421	0	NA	NA	NA	12	1
AACTGGAGCGATCCTT-2	2.3745613	2.4306767	1.3933711	3.1310425	2.9380581	0	NA	NA	NA	12	1
AACTGGAGCGTGTAGT-2	2.6186862	3.606455	2.5963612	3.957834	3.8755658	0	NA	NA	NA	12	1
AACTGGAGCTTAGCTT-2	2.8841767	2.9405813	1.2547647	3.6182122	3.1476002	0	NA	NA	NA	12	1
AACTGGAGGAGAAGGT-2	3.441769	2.102936	0.39117894	2.5170135	1.8810525	0	NA	NA	NA	12	1
AACTGGAGGATGAATT-2	2.3754654	2.9116974	2.954409	2.7166922	3.930809	0	NA	NA	NA	12	1
AACTGGAGGCAGAAGG-2	2.9718933	2.9322512	1.9389186	2.632809	3.4831088	0	NA	NA	NA	12	1
AACTGGAGGGATACGC-2	0.6789257	1.2378333	-0.5419846	1.2954153	0.3120756	0	NA	NA	NA	12	1
AACTGGAGTGCGTAGA-2	1.5822402	2.0488448	1.2609032	1.1677272	1.619464	0	NA	NA	NA	12	1
AACTGGAGTTATGGTC-2	2.2343543	2.9144156	1.2030666	3.7048228	4.313884	0	NA	NA	NA	12	1
AACTGTGACTCGCCTG-2	2.8053496	2.5567164	2.5072055	2.0561025	3.5890975	0	NA	NA	NA	12	1
AACTTCCAAAGTACAA-2	2.146996	1.7365763	2.2545614	2.3834102	1.4565806	0	NA	NA	NA	12	1
AACTTCCAAATCGCAA-2	2.5384362	2.5228772	2.5477028	3.7421982	3.9310007	0	NA	NA	NA	12	1
AACTTCCAATGGACAG-2	2.9575367	1.1866199	0.51529133	1.1141436	1.0216378	0	NA	NA	NA	12	1
AACTTCCAGGCTACAA-2	3.1551895	1.4913305	-0.052805156	1.2395152	-0.10250526	0	NA	NA	NA	12	1
AACTTCCAGTGTACAC-2	1.9432214	3.511647	2.5509207	3.7212646	3.2782793	0	NA	NA	NA	12	1
AAGACCTTACAGATCG-2	2.050015	4.3372426	0.65916276	2.4100003	2.3074052	0	NA	NA	NA	12	1
AAGACCTTCTTCGTCC-2	1.4949207	1.6683607	1.3282998	2.1378357	0.9489858	0	NA	NA	NA	12	1
AAGACCTTGTGTGGAG-2	1.6257783	2.521828	1.7696835	1.5272851	1.4197012	0	NA	NA	NA	12	1
AAGACCTTTAGGCGGT-2	1.7724701	1.1864564	0.83527213	2.167768	1.4949255	0	NA	NA	NA	12	1
AAGACCTTTTCTAACC-2	2.5743654	2.7494674	2.5304687	3.3124986	4.428393	0	NA	NA	NA	12	1
AAGAGACAAACTGGAG-2	1.6215575	1.5224074	0.6190979	0.56371534	1.87456	0	NA	NA	NA	12	1
AAGAGACAGAGGATAC-2	1.298008	3.888766	1.399794	2.8765652	1.7257721	0	NA	NA	NA	12	1
AAGAGACAGTCACCAA-2	2.4837136	2.5013695	2.6950624	3.0294693	4.225872	0	NA	NA	NA	12	1
AAGCCTCCAGACAGTG-2	0.89737254	2.8210168	1.527479	3.9006627	3.603395	0	NA	NA	NA	12	1
AAGCCTCCCCATAGGT-2	0.29074705	3.5840733	1.0728649	3.2586417	2.4315155	0	NA	NA	NA	12	1
AAGCGTGGGCTGTTGA-2	1.9122779	3.5768569	1.6374757	2.2371123	1.737979	0	NA	NA	NA	12	1
AAGCGTGGTACTTATA-2	2.3420165	3.7264876	2.1796846	2.6610057	2.6968055	0	NA	NA	NA	12	1
AAGCTCGAAACTTCCA-2	2.121188	1.3416046	0.6245797	1.7679245	1.3639631	0	NA	NA	NA	12	1
AAGCTCGAATCAGCCA-2	2.5854802	1.9730546	1.437118	1.85304	1.9061282	0	NA	NA	NA	12	1
AAGCTCGAATGTATTA-2	1.113684	4.3469796	1.1339446	2.5074172	2.0445735	0	NA	NA	NA	12	1
AAGCTCGACTGTAGGA-2	2.976346	2.0398297	1.8927985	2.2835395	1.5871392	0	NA	NA	NA	12	1
AAGCTCGAGCTTAGCA-2	2.0070534	3.2992055	2.0990202	2.8805099	3.48724	0	NA	NA	NA	12	1
AAGCTCGAGGTCCTAG-2	1.9538187	2.6847045	1.0205594	3.0194733	4.2256684	0	NA	NA	NA	12	1
AAGCTCGATAATTGGC-2	2.1237118	4.530792	2.366981	2.6482413	1.8603804	0	NA	NA	NA	12	1
AAGCTCGATTCTACGT-2	1.2642915	2.1097703	1.5011773	2.054982	1.8279802	0	NA	NA	NA	12	1
AAGGAGGCGAAGATGT-2	1.8581773	2.4680524	2.2903707	2.1957157	4.3313346	0	NA	NA	NA	12	1
AAGGAGGCGTCTGTCC-2	1.7212168	2.5470407	1.1840314	2.3431296	2.9494407	0	NA	NA	NA	12	1
AAGGAGGCTCAGCCGG-2	2.9624627	1.3569713	0.83721846	1.1694489	0.92979544	0	NA	NA	NA	12	1
AAGGTAGGAGCGAATG-2	1.3836266	2.3959858	1.7615005	2.3676572	4.289395	0	NA	NA	NA	12	1
AAGGTAGGATTCCTGC-2	2.5057418	1.9275072	0.5594695	1.5640389	2.664776	0	NA	NA	NA	12	1
AAGGTAGGCCTACACA-2	1.5831188	2.1408694	1.6140801	3.7816954	4.1153717	0	NA	NA	NA	12	1
AAGGTAGGCGGTCTCA-2	0.6424903	0.6231468	1.4604808	1.7075852	1.6688496	0	NA	NA	NA	12	1
AAGGTAGGCGTTATCG-2	3.3978987	2.0649624	1.8309281	3.558728	3.6920993	0	NA	NA	NA	12	1
AAGGTAGGCTCATGAA-2	2.4541	2.6154199	1.6039878	3.2353034	4.451019	0	NA	NA	NA	12	1
AAGGTAGGCTCCAGTG-2	1.9917938	-0.30999687	1.2927225	1.9281974	1.5830369	0	NA	NA	NA	12	1
AAGGTAGGGTGTACAC-2	2.7828214	1.179701	0.5576839	1.3808131	1.2215879	0	NA	NA	NA	12	1
AAGGTAGGTATTCGAA-2	2.1981227	3.9785998	1.6660038	2.4206796	2.4820776	0	NA	NA	NA	12	1
AAGGTAGGTTGTCTCC-2	1.9047592	1.6460953	1.4466642	2.4505837	4.0696063	0	NA	NA	NA	12	1
AAGGTGCAAGCACTGC-2	2.2288897	1.417033	2.297417	4.151072	4.012189	0	NA	NA	NA	12	1
AAGGTGCAAGTATGCA-2	1.8156474	2.530463	2.366777	3.494215	4.187638	0	NA	NA	NA	12	1
AAGGTGCACGCCTGCA-2	2.2225654	1.1790226	1.2302512	1.6469309	1.8291408	0	NA	NA	NA	12	1
AAGGTGCACGGCGCTA-2	1.7729838	2.356161	2.2602973	3.774831	3.9822538	0	NA	NA	NA	12	1
AAGGTGCAGTCAACTT-2	1.9037554	2.375242	1.1336069	2.9648197	4.2866554	0	NA	NA	NA	12	1
AAGGTGCATCAGGACA-2	1.9399977	0.92451334	2.218262	4.351704	3.3216517	0	NA	NA	NA	12	1
AAGTAATTACGGTTAC-2	2.756719	2.7416072	1.523677	4.0961857	3.3126514	0	NA	NA	NA	12	1
AAGTAATTACGTTACC-2	2.1895998	1.5684143	1.4047794	2.6330378	3.5895097	0	NA	NA	NA	12	1
AAGTAATTATAGTTGA-2	1.0898942	1.9434336	1.5342275	3.966433	3.409504	0	NA	NA	NA	12	1
AAGTAATTATGTGCGC-2	2.819248	3.3615005	2.4034595	3.6367044	3.0324657	0	NA	NA	NA	12	1
AAGTAATTGGCGCATC-2	1.5892953	1.7995737	1.7421037	3.8985121	3.3918025	0	NA	NA	NA	12	1
AAGTAATTTATAGCAG-2	3.0313845	2.7574203	2.013541	2.821483	3.2692037	0	NA	NA	NA	12	1
AAGTAATTTATTCCGC-2	2.7743511	2.6483238	2.5751336	2.3633847	2.6223257	0	NA	NA	NA	12	1
AAGTAATTTGATCTGT-2	1.9692231	2.3576164	2.6060107	3.951288	3.2135181	0	NA	NA	NA	12	1
AAGTACAAAAGTACAA-2	2.3615246	3.1904287	4.52295	2.682275	1.0879924	0	NA	NA	NA	12	1
AAGTACAAATTCCTGC-2	1.1286103	1.7023772	1.7372401	3.6900175	3.6373205	0	NA	NA	NA	12	1
AAGTACAACACAAGAC-2	2.0009587	1.9242572	0.7682007	1.8761728	1.4430985	0	NA	NA	NA	12	1
AAGTACAACATTGCGT-2	1.3539628	4.4886975	2.0073621	2.955249	2.1809394	0	NA	NA	NA	12	1
AAGTACAACCGGAGTG-2	1.6811261	2.0443304	2.0705154	4.1506705	2.926197	0	NA	NA	NA	12	1
AAGTACAACGAAGAAC-2	1.9389871	3.834429	0.81427664	1.1476245	1.4239496	0	NA	NA	NA	12	1
AAGTACAAGAAGGCGA-2	4.213047	1.7140939	3.0778253	4.2900286	1.3410732	0	NA	NA	NA	12	1
AAGTACAAGATTCGCG-2	2.7678103	2.1321163	1.759372	2.5814223	2.9931693	0	NA	NA	NA	12	1
AAGTACAATATTCCGC-2	1.3989873	2.313248	0.8817382	2.9560614	3.513527	0	NA	NA	NA	12	1
AAGTACAATCAGTTAG-2	2.8512452	1.6411494	1.6110454	3.7364917	3.838442	0	NA	NA	NA	12	1
AAGTACAATTGCAATT-2	2.4032433	3.9574027	1.5391865	2.3617835	1.5378083	0	NA	NA	NA	12	1
AAGTCTATAGCCTACG-2	2.7767665	3.0929732	1.9331017	1.552063	3.6852405	0	NA	NA	NA	12	1
AAGTCTATCCTGCATT-2	2.6180563	-0.1567327	1.4364284	1.4818236	-0.10116691	0	NA	NA	NA	12	1
AAGTCTATCGCTCTTG-2	1.4197803	2.7090235	1.6513772	3.8598154	3.7221892	0	NA	NA	NA	12	1
AAGTCTATGGAATTGT-2	2.8629835	0.89836204	1.5492704	0.98350894	1.0684905	0	NA	NA	NA	12	1
AAGTCTATGTGACTTG-2	3.2248206	1.7214334	2.6364326	3.6553783	2.7011998	0	NA	NA	NA	12	1
AAGTCTATGTGAGCCG-2	1.6275675	2.4716659	2.3860424	4.284986	3.754678	0	NA	NA	NA	12	1
AAGTCTATGTGTACAC-2	1.52152	1.4569309	1.6914842	2.4301388	3.6630783	0	NA	NA	NA	12	1
AAGTCTATTTAACGTT-2	4.0055237	1.5300282	1.5764147	1.4827971	1.1807345	0	NA	NA	NA	12	1
AAGTGAACAGTAGGAC-2	1.1319392	3.9163632	1.5801542	2.8513725	2.122217	0	NA	NA	NA	12	1
AAGTGAACCAAGATTC-2	1.5860676	3.743807	0.9834166	2.983082	1.976359	0	NA	NA	NA	12	1
AAGTGAACCACGTAAG-2	2.5029085	2.99481	2.911822	4.205814	4.4784403	0	NA	NA	NA	12	1
AAGTGAACCCTGCGGA-2	2.6704264	3.711504	1.8378707	3.600782	3.9399977	0	NA	NA	NA	12	1
AAGTGAACGCGACAGA-2	1.4444072	1.8533938	2.075327	1.2879297	1.2512445	0	NA	NA	NA	12	1
AAGTGAACTTAACAAC-2	1.9003516	3.7366781	1.9062971	3.3255656	4.1541047	0	NA	NA	NA	12	1
AAGTTCTCCGATCCTT-2	1.7178472	2.5894735	2.4673042	3.6415277	3.9117215	0	NA	NA	NA	12	1
AAGTTCTCTAGCGGTG-2	1.9805942	2.2958314	2.352697	3.2891424	3.9834778	0	NA	NA	NA	12	1
AATACTTCACGACTCA-2	1.1628808	2.423441	1.0696013	3.7479596	3.5553548	0	NA	NA	NA	12	1
AATACTTCCAAGTGCG-2	1.9392722	3.6731684	1.4056416	2.122601	1.5617015	0	NA	NA	NA	12	1
AATACTTCCCGCGTAC-2	2.7593343	3.0456617	1.8058958	3.8129592	4.318403	0	NA	NA	NA	12	1
AATACTTCCTCTTCTA-2	2.3192544	2.8408327	2.6355133	2.9480002	3.5383732	0	NA	NA	NA	12	1
AATAGTGTCCGTGGCC-2	1.6505328	1.797603	1.8638779	3.5395226	3.788633	0	NA	NA	NA	12	1
AATCCATTAACGCTCG-2	1.7653621	4.8027735	1.6309557	3.2868533	2.539765	0	NA	NA	NA	12	1
AATCCATTAGGTCAGT-2	3.073046	1.8714126	1.6554127	1.4785225	3.2436752	0	NA	NA	NA	12	1
AATCCATTCCTAGGTC-2	3.0557132	2.206369	1.9778719	3.7739208	3.073855	0	NA	NA	NA	12	1
AATCCATTGAATCTCA-2	2.4179852	2.343739	2.725211	3.9837418	4.3676686	0	NA	NA	NA	12	1
AATCCATTGATATTCA-2	2.6614854	2.752416	2.3631012	2.6038659	3.1766589	0	NA	NA	NA	12	1
AATCCATTGCATGAGA-2	1.0067992	4.5475893	1.0896388	2.5231636	2.1087847	0	NA	NA	NA	12	1
AATCCATTGTTCCTTA-2	2.63598	2.4073205	1.5486095	3.4406457	3.0241883	0	NA	NA	NA	12	1
AATCCATTTCGCTTCC-2	2.8820057	3.4805787	3.1717796	3.946592	4.078126	0	NA	NA	NA	12	1
AATCCATTTTACCATA-2	2.5979712	2.5285819	1.6223742	2.3611636	2.9845767	0	NA	NA	NA	12	1
AATCGCAAACCTAACA-2	2.0741136	1.6352484	1.9706672	2.1046486	2.3929763	0	NA	NA	NA	12	1
AATCGCAAAGCCGTCA-2	1.953751	1.249476	2.009783	1.2218004	2.2820256	0	NA	NA	NA	12	1
AATCGCAACATACGTT-2	1.3915613	2.52708	1.8855591	3.065811	3.290013	0	NA	NA	NA	12	1
AATCGCAACGCGGACA-2	2.114108	2.3142767	1.7571002	3.8015516	3.1567645	0	NA	NA	NA	12	1
AATCGCAAGAATTAAC-2	2.1604583	3.513643	2.2632594	4.336879	3.5838742	0	NA	NA	NA	12	1
AATCGCAAGCTCGGAA-2	2.017468	1.5396591	1.6674087	1.3091786	2.1941736	0	NA	NA	NA	12	1
AATCGCAATATGCAAG-2	2.3966832	4.573163	1.4052141	3.6638777	2.284068	0	NA	NA	NA	12	1
AATCTGCGACTCCTAA-2	1.5480614	1.7538571	1.763516	2.517521	4.026237	0	NA	NA	NA	12	1
AATCTGCGATCTTGTG-2	2.1902392	1.9446362	1.9411272	4.3038144	3.0619373	0	NA	NA	NA	12	1
AATCTGCGCAGTTGTG-2	2.239107	2.0824692	1.8826607	2.0114157	2.6166487	0	NA	NA	NA	12	1
AATCTGCGCTCTTCTA-2	2.6596088	2.2558484	1.6066232	3.9111173	3.4724913	0	NA	NA	NA	12	1
AATCTGCGCTGGTGTA-2	2.285912	2.3023274	2.1410522	3.3810167	2.905337	0	NA	NA	NA	12	1
AATCTGCGGAACTCTT-2	2.194471	2.4681668	1.5969102	4.210999	4.224585	0	NA	NA	NA	12	1
AATCTGCGGGCAGTTA-2	2.0689323	2.8723571	1.0260352	2.1690862	2.9902453	0	NA	NA	NA	12	1
AATCTGCGTCAACTCC-2	1.393837	4.5867295	1.1281947	2.4220378	1.7528013	0	NA	NA	NA	12	1
AATCTGCGTTGGCCGA-2	2.460384	1.8911295	2.1347506	1.8181874	3.8331864	0	NA	NA	NA	12	1
AATCTTATACATGCCG-2	1.9130204	3.9130802	1.118722	3.3993359	3.4478383	0	NA	NA	NA	12	1
AATCTTATACTTGTCA-2	1.6503576	1.0971119	1.6640706	1.3483434	0.6731153	0	NA	NA	NA	12	1
AATCTTATATAGTAAC-2	1.3119231	3.1332982	2.129804	3.525088	2.785994	0	NA	NA	NA	12	1
AATCTTATCCGCGTAC-2	2.7710757	1.7482854	1.0528146	1.2837477	1.340339	0	NA	NA	NA	12	1
AATCTTATCGGCGCTA-2	2.2944424	2.5744271	2.3052373	3.902065	3.672596	0	NA	NA	NA	12	1
AATCTTATGAAGGCGA-2	1.940296	3.9038558	1.0829067	2.8619301	0.71073425	0	NA	NA	NA	12	1
AATCTTATGTCTGTCC-2	1.8119416	2.5061357	2.2889779	3.833685	4.069892	0	NA	NA	NA	12	1
AATCTTATGTGCAGAA-2	1.1258919	3.9383874	1.4309442	1.742897	0.6649211	0	NA	NA	NA	12	1
AATCTTATTATGCAAG-2	2.8714252	2.53018	2.043933	4.179898	3.964194	0	NA	NA	NA	12	1
AATGCCGTACGCCGCT-2	1.582952	1.7391971	1.0579576	2.13439	2.251557	0	NA	NA	NA	12	1
AATGCCGTATAACTGT-2	1.7233405	2.4548736	1.5766611	2.8046575	2.8510175	0	NA	NA	NA	12	1
AATGCCGTGTGATCTC-2	2.9896903	1.752148	0.7127253	1.7182009	0.64614004	0	NA	NA	NA	12	1
AATGGACGAATCGCAA-2	2.7863283	2.722438	2.2677026	3.6991584	4.325627	0	NA	NA	NA	12	1
AATGGACGAATTGTTG-2	2.8590508	1.6589723	1.6410093	3.5321915	3.9230359	0	NA	NA	NA	12	1
AATGGACGACCTACGC-2	1.9933468	1.364737	1.4622366	3.0372882	2.2556872	0	NA	NA	NA	12	1
AATGGACGCCTACTGG-2	3.4437385	2.8096607	1.2202121	2.2259471	2.284279	0	NA	NA	NA	12	1
AATGGACGGCACAGGC-2	3.5594797	2.7920413	2.1252987	3.8225954	3.7539272	0	NA	NA	NA	12	1
AATGGACGTCAATTGA-2	2.2205265	2.2197526	2.2892349	3.6261845	3.592886	0	NA	NA	NA	12	1
AATGGACGTTGTCAAG-2	1.5764997	2.1720695	2.5547678	3.9978755	4.42329	0	NA	NA	NA	12	1
AATGTTGCACAGGAGT-2	2.5505273	2.9287252	2.2197194	2.757559	3.262186	0	NA	NA	NA	12	1
AATGTTGCACGGACGA-2	1.1457291	4.057138	1.2858262	2.2229633	1.8901567	0	NA	NA	NA	12	1
AATGTTGCATGCTTAG-2	1.2048517	3.6776884	1.7977906	3.509658	2.8631372	0	NA	NA	NA	12	1
AATGTTGCCCTACTGG-2	2.2061656	2.2545602	2.2987545	3.3036678	3.3231022	0	NA	NA	NA	12	1
AATGTTGCGTCACCAA-2	2.5067995	2.4414995	1.2598313	3.3628862	3.579125	0	NA	NA	NA	12	1
AATTAAGGCAGGCAAT-2	2.5520177	2.3246584	1.8527744	3.66502	3.3339348	0	NA	NA	NA	12	1
AATTAAGGCGAGAATT-2	1.8562975	2.6186604	2.7470305	4.3990307	4.034541	0	NA	NA	NA	12	1
AATTAAGGCGTATTCC-2	1.01781	2.3069503	0.9604532	2.1206002	1.2399869	0	NA	NA	NA	12	1
AATTAAGGGTCAGTGT-2	0.9842555	2.3580024	2.1355288	3.6956713	4.4133277	0	NA	NA	NA	12	1
AATTAAGGTCACACTC-2	2.9391391	1.9728637	1.1473618	2.825577	1.0708952	0	NA	NA	NA	12	1
AATTATCTACGTAGTC-2	2.6760962	2.8065898	1.8060863	3.1869192	3.6454449	0	NA	NA	NA	12	1
AATTATCTAGGACCAA-2	1.4214185	1.3121994	0.9481931	1.2107244	1.2742916	0	NA	NA	NA	12	1
AATTATCTATTCAGGA-2	2.1883323	2.3649206	1.707546	2.5310302	1.5684894	0	NA	NA	NA	12	1
AATTATCTCTCTGAAG-2	2.5429025	3.0783737	1.9243164	2.9847565	3.5050805	0	NA	NA	NA	12	1
AATTATCTGGAACAGC-2	2.5571856	2.7056532	2.2037508	4.041678	4.055021	0	NA	NA	NA	12	1
AATTGTTGATAATTCC-2	1.9668759	1.7324399	1.1487284	1.5333201	1.7617079	0	NA	NA	NA	12	1
AATTGTTGGCATGAGA-2	1.5273883	1.896518	1.8727314	2.5369072	4.208544	0	NA	NA	NA	12	1
AATTGTTGGGTAATTG-2	2.8569603	2.5947282	1.2528611	2.4788117	2.9597309	0	NA	NA	NA	12	1
ACACCAGAACGGACGA-2	1.7607447	0.9957527	1.9083221	1.7455798	3.0441492	0	NA	NA	NA	12	1
ACACCAGACCTACACA-2	-0.2560338	0.9093053	1.1823571	1.9220228	0.56925106	0	NA	NA	NA	12	1
ACACCAGACGTGGAAG-2	3.767364	3.1118243	3.3267012	3.3031595	3.7185447	0	NA	NA	NA	12	1
ACACCAGACTTATATC-2	2.0801723	2.1969342	2.5993712	4.052841	4.4132686	0	NA	NA	NA	12	1
ACACCAGAGACAAGTG-2	2.2512224	2.3005986	1.7626708	3.3908448	3.3493123	0	NA	NA	NA	12	1
ACACCAGATCGCACAA-2	3.326608	2.8484955	2.2225585	3.4098034	2.7673936	0	NA	NA	NA	12	1
ACACTTGTGTGCTTGC-2	2.2361782	1.376022	1.4622924	1.9749302	1.6337231	0	NA	NA	NA	12	1
ACACTTGTTTGAGTGG-2	1.2540118	2.8154426	2.3906722	2.2964208	4.012655	0	NA	NA	NA	12	1
ACAGATCGAGCCGCAG-2	2.3043075	1.8427944	1.4911184	3.005646	3.6800816	0	NA	NA	NA	12	1
ACAGATCGGTTCCTTA-2	1.4983237	3.5473452	1.5437396	1.9080807	1.5697714	0	NA	NA	NA	12	1
ACAGATCGGTTCGGTT-2	1.7112088	-0.031157129	0.7708567	1.688036	1.868031	0	NA	NA	NA	12	1
ACAGCCATAGAGGCGC-2	2.8919668	2.0245683	1.0997342	0.85898143	2.1162477	0	NA	NA	NA	12	1
ACAGCCATATCGTATT-2	1.661746	2.0774176	1.9779593	3.121249	3.753565	0	NA	NA	NA	12	1
ACAGCCATATTAATCA-2	1.3808942	4.217598	1.3224952	3.2055023	2.3291018	0	NA	NA	NA	12	1
ACAGCCATCACATTGC-2	2.6158423	2.4775496	1.9862449	2.3779285	1.9463772	0	NA	NA	NA	12	1
ACAGCCATCCTCTGTA-2	2.8995101	2.3147137	2.354323	2.1275702	1.7561604	0	NA	NA	NA	12	1
ACAGCCATGAAGATGT-2	0.9412733	0.59241325	0.62151957	0.89025784	0.5484033	0	NA	NA	NA	12	1
ACAGCCATGATGAATT-2	1.9382644	1.5678768	1.9647409	1.7156968	2.1484833	0	NA	NA	NA	12	1
ACAGCGGCATTACGAA-2	3.1314495	1.4603627	2.5910344	4.0358076	3.1798053	0	NA	NA	NA	12	1
ACAGCGGCCACCAATT-2	1.3262876	3.9200158	1.5031147	2.9659226	2.3655174	0	NA	NA	NA	12	1
ACAGCGGCCCTACTGG-2	1.6460363	2.1919885	2.759616	3.7649806	4.0202503	0	NA	NA	NA	12	1
ACAGCGGCCGATCAAG-2	1.5857747	2.842431	2.173068	3.885277	3.789112	0	NA	NA	NA	12	1
ACAGCGGCCGCTTAAC-2	1.398964	1.5869901	1.8123726	2.9509716	4.2185273	0	NA	NA	NA	12	1
ACAGCGGCCGGAAGAG-2	2.2387595	2.130103	1.6286747	3.466385	2.7531753	0	NA	NA	NA	12	1
ACAGCGGCGTTCCTTA-2	1.4050395	0.90560806	1.3524791	1.2589806	1.7400255	0	NA	NA	NA	12	1
ACAGCGGCTACGATTG-2	2.407241	2.9939523	2.4052868	3.900784	4.004672	0	NA	NA	NA	12	1
ACAGCGGCTACGCGCA-2	1.3614553	4.1932583	1.1044167	2.5505095	1.3280249	0	NA	NA	NA	12	1
ACAGCGGCTCTGAGTA-2	1.3711404	2.4584875	1.2253566	2.9241798	3.337967	0	NA	NA	NA	12	1
ACAGGAGTAGGAATAC-2	3.381439	2.7810943	2.045867	1.9507917	2.0622277	0	NA	NA	NA	12	1
ACAGGAGTCATTAGAG-2	2.5289674	1.8218598	1.1544694	3.768551	3.1781144	0	NA	NA	NA	12	1
ACAGGAGTCCTGTCCG-2	2.8496025	1.3612063	0.84072655	2.0899491	1.4437498	0	NA	NA	NA	12	1
ACAGGAGTGTGTGGAG-2	1.6568971	4.4590936	-0.19231068	2.8492837	2.3566027	0	NA	NA	NA	12	1
ACAGGAGTTAGAACCG-2	2.9345334	2.9810574	1.8111615	3.0604284	2.3761067	0	NA	NA	NA	12	1
ACAGGCTACGCTAATA-2	1.8998702	2.2178192	1.8357072	3.3791022	3.8611014	0	NA	NA	NA	12	1
ACAGGCTAGTAGCCTA-2	1.0893067	2.1401494	1.3319745	1.2272127	3.3383734	0	NA	NA	NA	12	1
ACAGGCTATGTCCACC-2	1.6953177	1.1234205	1.2888018	1.7517512	1.7865486	0	NA	NA	NA	12	1
ACAGTGCTAGACCTGG-2	1.3357674	4.3589344	1.7255625	2.5832949	2.1603756	0	NA	NA	NA	12	1
ACAGTGCTATCATTGG-2	2.2365065	1.9326694	2.1499028	4.0235033	3.1526213	0	NA	NA	NA	12	1
ACAGTGCTCTATTCAG-2	1.8403459	3.8497782	1.2312272	2.3907454	2.1229432	0	NA	NA	NA	12	1
ACAGTGCTGATTCGCG-2	1.5784097	4.4877706	0.34197018	2.1938207	1.2803991	0	NA	NA	NA	12	1
ACAGTGCTGGAATTGT-2	1.1822772	0.7776413	1.4372272	2.3990066	3.830077	0	NA	NA	NA	12	1
ACAGTGCTTGCGCTAA-2	2.3325136	3.4383998	2.4603248	4.4660325	3.9076495	0	NA	NA	NA	12	1
ACAGTGCTTGTACCTA-2	2.668709	2.9868717	2.58937	3.3197448	2.8719077	0	NA	NA	NA	12	1
ACATATGAAACGCCAA-2	2.8721993	3.0621917	2.597449	3.1708784	4.958014	0	NA	NA	NA	12	1
ACATATGACGGAGGCT-2	2.1030362	2.29509	2.203916	3.2070813	3.0768738	0	NA	NA	NA	12	1
ACATATGAGCGCGTCA-2	2.3181915	1.5009133	1.4651734	2.2038538	3.1346414	0	NA	NA	NA	12	1
ACATATGAGCGGCGCA-2	3.9032745	2.9962094	3.040004	4.2763247	3.2406654	0	NA	NA	NA	12	1
ACATATGAGTGTTGCC-2	2.0512233	3.4287744	1.3480808	2.3378594	1.3680845	0	NA	NA	NA	12	1
ACATCATTCATCTAGC-2	1.7450138	1.2158993	1.2717227	1.635704	1.5872542	0	NA	NA	NA	12	1
ACATCATTCGCGACAC-2	1.5696725	3.922209	1.9401739	1.6930364	1.5433158	0	NA	NA	NA	12	1
ACATCATTCTCTCGCA-2	2.008744	3.796766	0.54003346	3.1507573	1.7059463	0	NA	NA	NA	12	1
ACATCATTGATGAATT-2	2.2386386	2.723384	1.4579816	3.5230634	3.1004398	0	NA	NA	NA	12	1
ACATCATTGTTCGACA-2	1.6565574	4.385426	2.0052621	2.2690732	1.9292743	0	NA	NA	NA	12	1
ACATCATTTCATGCAC-2	2.4845119	3.5319157	3.0845976	3.80301	3.0505183	0	NA	NA	NA	12	1
ACATCATTTGGCGTAA-2	1.2820284	4.384517	1.2243074	1.9629476	1.7350653	0	NA	NA	NA	12	1
ACATCTACAGATTGAG-2	1.0862308	4.0477405	1.6691853	2.2740993	0.9379634	0	NA	NA	NA	12	1
ACATCTACAGTAGATA-2	2.443204	2.3160133	1.3508185	3.2832696	3.7656682	0	NA	NA	NA	12	1
ACATCTACCTTAATGT-2	1.7907151	0.8906552	1.4672416	0.6827951	1.4205776	0	NA	NA	NA	12	1
ACATCTACGATACCTG-2	1.7940185	1.2162694	1.3985711	0.34639302	0.83101064	0	NA	NA	NA	12	1
ACATCTACGATTGCCA-2	1.2188898	2.700762	2.06061	3.0155745	3.458038	0	NA	NA	NA	12	1
ACATCTACTAGAACCG-2	1.0403624	1.5822421	1.6382623	1.6710007	1.9700683	0	NA	NA	NA	12	1
ACATGCCGACTTGCTC-2	1.8844032	2.3909914	0.6132488	3.227415	3.5386117	0	NA	NA	NA	12	1
ACATGCCGACTTGTCA-2	3.6031659	2.991943	1.715994	2.6078122	3.3732617	0	NA	NA	NA	12	1
ACATGCCGATGTTGAA-2	1.7145706	3.0625389	2.350219	4.2695575	4.390546	0	NA	NA	NA	12	1
ACATGCCGCAGTGGAA-2	1.1737932	0.80081165	1.8155005	1.9414787	2.499599	0	NA	NA	NA	12	1
ACATGCCGCATACGTT-2	2.2123778	2.4360063	1.9812229	3.567033	3.7580004	0	NA	NA	NA	12	1
ACATGCCGGGCTGCGG-2	1.2435265	1.9866494	0.76787674	0.9525486	1.2756509	0	NA	NA	NA	12	1
ACATGCCGGTAGAGGA-2	2.0329142	4.3626084	1.3702817	3.2429194	2.4454203	0	NA	NA	NA	12	1
ACATGCCGTAAGACGC-2	1.2807686	1.4266393	1.2810271	1.4823519	1.0299634	0	NA	NA	NA	12	1
ACCAATGTAGGCGAGC-2	1.4742906	1.6998831	1.4962033	2.705492	3.410434	0	NA	NA	NA	12	1
ACCAATGTGACAAGTG-2	2.219096	1.5918815	1.139441	3.1244721	2.6073344	0	NA	NA	NA	12	1
ACCAATGTGGCTGCGG-2	2.65729	3.3049786	1.7422044	3.7527187	4.4386196	0	NA	NA	NA	12	1
ACCAATGTTCCTGATT-2	1.6237278	1.3634179	1.1246192	1.7251046	1.3622096	0	NA	NA	NA	12	1
ACCACCAGACCACGGA-2	0.73844075	2.352647	1.2709947	2.68085	3.0840719	0	NA	NA	NA	12	1
ACCACCAGATCTTGTG-2	1.9941928	2.7578669	1.1733198	3.1578968	3.4369497	0	NA	NA	NA	12	1
ACCACCAGATTACGAA-2	2.0868075	3.0953484	2.3410938	2.7580314	2.8395076	0	NA	NA	NA	12	1
ACCACCAGCAACCTGC-2	0.94620866	4.7846704	0.9723565	2.628271	1.8809496	0	NA	NA	NA	12	1
ACCACCAGCACCGTGT-2	2.956143	2.615742	2.11964	3.2166557	2.935806	0	NA	NA	NA	12	1
ACCACCAGCATTGCGT-2	1.4041333	1.0164344	0.9823053	1.4451623	0.30108055	0	NA	NA	NA	12	1
ACCACCAGCCGCCTGA-2	2.071101	2.8223848	2.6729953	2.9152179	3.6842856	0	NA	NA	NA	12	1
ACCACCAGGAGCGGCC-2	3.0015175	2.6497443	0.47648895	1.7697676	1.9093257	0	NA	NA	NA	12	1
ACCACCAGGTATCAAT-2	1.8984562	1.5364376	2.473421	3.766677	3.9368129	0	NA	NA	NA	12	1
ACCACCAGGTTCGACA-2	1.9305559	1.4542012	0.6058933	0.9173368	1.2576095	0	NA	NA	NA	12	1
ACCACCAGTAGTAGCC-2	2.376847	3.848198	2.1404378	3.5632737	3.5323658	0	NA	NA	NA	12	1
ACCACGGAAATCGCAA-2	3.82066	1.2096982	1.1948189	2.1565397	0.9834521	0	NA	NA	NA	12	1
ACCACGGACCGATGCG-2	3.2417705	1.2663903	0.75112826	1.492093	1.1543031	0	NA	NA	NA	12	1
ACCACGGACGCGGACA-2	1.5820913	2.1008565	2.0130684	1.4535416	1.5306207	0	NA	NA	NA	12	1
ACCACGGACTCGCCTG-2	1.2461057	3.9079661	1.2880222	2.7666216	2.0710154	0	NA	NA	NA	12	1
ACCACGGACTGCGACG-2	1.1752056	1.6225196	0.48809934	0.61509883	1.4127163	0	NA	NA	NA	12	1
ACCACGGAGCAGAAGG-2	2.389626	2.5142646	0.95560515	3.3358076	3.0122716	0	NA	NA	NA	12	1
ACCACGGATTACATAG-2	1.7767218	4.4306035	0.72897667	2.5802383	1.8537837	0	NA	NA	NA	12	1
ACCAGAATACCAATGT-2	4.1362114	2.5358725	1.3363293	2.3422801	1.1174414	0	NA	NA	NA	12	1
ACCAGAATAGGTTATA-2	1.8825259	3.1446786	1.8680757	3.4551768	3.6887097	0	NA	NA	NA	12	1
ACCAGAATCCGCACTT-2	3.1487107	3.2324834	2.7844138	3.679468	3.044213	0	NA	NA	NA	12	1
ACCAGAATCGAGTTGC-2	0.18510665	1.621338	2.1587453	1.6952207	2.4099505	0	NA	NA	NA	12	1
ACCAGAATGAGCGGCC-2	3.3268034	1.3917054	1.844456	0.8348057	1.1996831	0	NA	NA	NA	12	1
ACCAGAATGGTTGATC-2	4.591621	2.0303137	0.8296705	2.3430185	1.1384097	0	NA	NA	NA	12	1
ACCAGAATGTAGCCTA-2	2.6355622	3.2276042	2.1572144	3.504093	2.4143555	0	NA	NA	NA	12	1
ACCAGAATTCCAACGG-2	2.5760446	4.301575	1.190979	2.4843204	2.647422	0	NA	NA	NA	12	1
ACCGCATACGGAAGAG-2	2.6578443	2.3344517	1.4025818	3.4527166	4.160646	0	NA	NA	NA	12	1
ACCGCATACTCAACGC-2	2.5390236	2.705745	2.6449037	3.9396968	4.095775	0	NA	NA	NA	12	1
ACCGCATAGTTAGATG-2	2.6472797	2.1669374	2.2326138	2.2354019	1.4948672	0	NA	NA	NA	12	1
ACCGCATATCCAGGAA-2	1.593227	1.5702027	1.7528156	1.7980884	2.084813	0	NA	NA	NA	12	1
ACCGCATATGTACAGT-2	2.4075058	2.2232378	2.475753	4.602285	4.2809157	0	NA	NA	NA	12	1
ACCGGCCTCGCAGCAA-2	1.8805438	1.5453877	1.7235277	3.0304742	2.5384188	0	NA	NA	NA	12	1
ACCGGCCTCTCTGAAG-2	2.3257885	2.5741398	2.1008108	3.433915	2.3693583	0	NA	NA	NA	12	1
ACCGGCCTGTCAACTT-2	1.367374	3.9491575	0.4996425	2.155745	1.4935576	0	NA	NA	NA	12	1
ACCGGCCTGTGATCTC-2	3.283524	1.9319826	0.6588475	1.5828269	1.9037569	0	NA	NA	NA	12	1
ACCGGCCTTAAGACGC-2	1.5734546	4.353304	1.2468559	2.5397277	1.6238623	0	NA	NA	NA	12	1
ACCGGCCTTATAGCAG-2	2.4528837	2.2510438	2.6136293	2.2019947	3.4340587	0	NA	NA	NA	12	1
ACCGTCGGAATCGCAA-2	2.2107513	2.628462	1.1693423	3.2931106	3.9078202	0	NA	NA	NA	12	1
ACCGTCGGACATCATT-2	1.8696781	2.6958704	1.38857	3.2103434	4.003254	0	NA	NA	NA	12	1
ACCGTCGGATAGTAAC-2	2.7588444	1.8137934	2.0074453	3.9788783	4.1502023	0	NA	NA	NA	12	1
ACCGTCGGATCTTAGA-2	1.1337487	2.3261988	1.9143872	3.5025394	3.3388975	0	NA	NA	NA	12	1
ACCGTCGGCTCGCCTG-2	4.506726	3.242403	3.1058795	4.0009475	2.6757505	0	NA	NA	NA	12	1
ACCGTCGGGGTGGCTA-2	2.3570235	3.495261	3.034374	4.340836	3.784781	0	NA	NA	NA	12	1
ACCGTCGGTACAACAA-2	1.6280572	1.3236152	1.7075894	1.7981111	2.3720598	0	NA	NA	NA	12	1
ACCGTCGGTCCACTTA-2	2.6217837	1.6521243	2.2151937	3.6692276	3.5078707	0	NA	NA	NA	12	1
ACCGTTCAACTTCGAG-2	2.5060909	2.664067	0.21978469	3.5608633	3.3749323	0	NA	NA	NA	12	1
ACCGTTCACCGCTAGG-2	2.3561625	0.7862815	1.7529572	2.4471612	3.6839137	0	NA	NA	NA	12	1
ACCGTTCACGACTGTT-2	1.8315278	2.120472	1.6595049	1.5529383	1.7601252	0	NA	NA	NA	12	1
ACCGTTCACGCTAATA-2	3.083041	0.88380855	1.164003	2.0364535	1.3098487	0	NA	NA	NA	12	1
ACCGTTCAGTGCTTGC-2	1.4852911	2.4317088	2.176914	2.9961026	4.013687	0	NA	NA	NA	12	1
ACCTAACAATCGCGTC-2	2.2394803	1.1796502	1.6085368	3.2159827	4.1259594	0	NA	NA	NA	12	1
ACCTAACACAATTATT-2	3.6199408	2.0594285	1.0442839	2.7948337	1.3802623	0	NA	NA	NA	12	1
ACCTAACACCGAGTGT-2	1.9456449	3.126391	0.96966565	3.126177	3.6434371	0	NA	NA	NA	12	1
ACCTAACACGAGAATT-2	2.4183156	1.8044369	1.9459828	1.9903516	3.5805218	0	NA	NA	NA	12	1
ACCTAACAGACATCGA-2	1.8588573	1.5582392	1.1725267	2.1751184	1.3622477	0	NA	NA	NA	12	1
ACCTAACAGGAAGCTC-2	1.0207919	1.6944467	1.3519123	1.4825468	1.5218897	0	NA	NA	NA	12	1
ACCTAACAGGCTCGTT-2	2.0076702	3.6217878	0.03477466	1.4655548	1.4422402	0	NA	NA	NA	12	1
ACCTAACAGGTATAAG-2	2.059053	2.5114195	2.2702212	4.255205	3.9476502	0	NA	NA	NA	12	1
ACCTAACAGGTCATGT-2	1.3052341	3.9243393	1.8756055	2.8808587	2.4223218	0	NA	NA	NA	12	1
ACCTACGCAGCGAATG-2	1.8647178	1.9198827	1.7645404	1.4868371	1.5482022	0	NA	NA	NA	12	1
ACCTACGCATTACGAA-2	1.9714414	1.5745118	1.2413669	0.8598141	0.52078587	0	NA	NA	NA	12	1
ACCTACGCGAGGATAC-2	1.9401493	3.4517167	1.5220463	2.120405	1.1386888	0	NA	NA	NA	12	1
ACCTACGCGCATTATG-2	2.2593741	1.9674096	1.5510527	2.0016394	1.9267077	0	NA	NA	NA	12	1
ACCTACGCGGCTCGTT-2	2.101867	0.54202396	1.2541367	2.257439	1.971941	0	NA	NA	NA	12	1
ACCTACGCTGCCACCT-2	1.9025725	0.92135376	1.837291	1.1851677	0.954716	0	NA	NA	NA	12	1
ACCTACGCTTCTGTAA-2	1.1607314	3.705929	1.4287267	2.8087466	1.8386474	0	NA	NA	NA	12	1
ACCTATTGAACTGTGA-2	2.4748714	2.3419635	2.2234304	3.3331184	3.188671	0	NA	NA	NA	12	1
ACCTATTGCAGTGGAA-2	2.9216218	2.2189507	1.4052582	3.2462246	3.393878	0	NA	NA	NA	12	1
ACCTATTGGAGGAGCG-2	2.8498535	2.425231	1.2283093	4.015825	4.1007423	0	NA	NA	NA	12	1
ACCTATTGGCTTATGG-2	1.9717077	1.3559973	0.29582387	1.8113647	0.85531706	0	NA	NA	NA	12	1
ACCTATTGGGCGATGC-2	2.5315168	2.5688188	1.8538145	2.8967519	4.3034	0	NA	NA	NA	12	1
ACCTATTGGTCTTCGC-2	2.5676022	3.6882348	2.4476032	4.311354	3.7920809	0	NA	NA	NA	12	1
ACCTATTGGTTCCTTA-2	2.319947	2.5436866	3.1729891	3.631786	3.297833	0	NA	NA	NA	12	1
ACCTATTGTATCGGAC-2	1.9534093	4.39459	0.7535647	2.4090023	2.2535572	0	NA	NA	NA	12	1
ACCTATTGTGCGCTAA-2	2.217343	2.4011097	1.1733857	1.0782858	0.9944965	0	NA	NA	NA	12	1
ACCTATTGTTACCATA-2	2.1715233	3.2381952	3.137791	3.9914603	3.773392	0	NA	NA	NA	12	1
ACCTATTGTTATTACA-2	1.9450537	3.9404037	1.9965584	2.8889227	2.8733544	0	NA	NA	NA	12	1
ACCTCAGGAACTGGAG-2	1.4446307	0.9374431	0.97677135	1.5760963	1.539254	0	NA	NA	NA	12	1
ACCTCAGGACGCCGCT-2	1.659028	2.626825	1.3767892	3.3910196	3.6850643	0	NA	NA	NA	12	1
ACCTCAGGATAATTCC-2	2.6156883	1.5266227	1.9796062	2.1722019	3.5759284	0	NA	NA	NA	12	1
ACCTCAGGCCTAGGTC-2	2.9931664	2.4454248	2.135661	3.8089437	4.6456842	0	NA	NA	NA	12	1
ACCTCAGGCGTTCAGC-2	1.6119609	1.0656971	1.1247604	1.5418677	1.7493529	0	NA	NA	NA	12	1
ACCTCAGGGCGGCAAG-2	1.8561984	3.9740036	1.0400597	2.69458	1.9643648	0	NA	NA	NA	12	1
ACCTCAGGGTATCTTC-2	2.4969442	4.4273977	2.2178795	3.335867	2.6629856	0	NA	NA	NA	12	1
ACCTCAGGGTCTTCGC-2	1.7850475	2.9042778	1.9649923	4.282631	3.9779522	0	NA	NA	NA	12	1
ACCTCAGGGTGGTAGA-2	3.8362248	2.8374393	2.459982	4.030354	1.2475206	0	NA	NA	NA	12	1
ACCTCAGGTCGCTTCC-2	1.5271707	4.750522	1.349	2.5766218	1.007774	0	NA	NA	NA	12	1
ACCTCAGGTTACATAG-2	1.6808833	4.530675	1.175719	1.7814586	1.2570974	0	NA	NA	NA	12	1
ACCTCAGGTTGGCCGA-2	2.541611	3.2873316	1.8919567	3.323736	4.3107014	0	NA	NA	NA	12	1
ACCTGCAAAATGCCGT-2	3.1975822	2.1968424	1.9838301	3.7046206	1.458173	0	NA	NA	NA	12	1
ACCTGCAAATCATTGG-2	1.234523	3.7735698	1.2973565	2.5232408	2.2667034	0	NA	NA	NA	12	1
ACCTGCAACATACGTT-2	1.9502584	2.8008933	1.7525846	3.7126236	3.7350364	0	NA	NA	NA	12	1
ACCTGCAACGCGGACA-2	1.1431957	2.1103673	0.56469595	3.2061827	2.4255095	0	NA	NA	NA	12	1
ACCTGCAAGAATCTCA-2	1.6708881	1.9862711	2.0294888	2.0892656	3.253251	0	NA	NA	NA	12	1
ACCTGCAAGTTGAGCC-2	2.0421307	3.021846	1.0420519	3.4319065	3.7570415	0	NA	NA	NA	12	1
ACCTGCAATGAATGAC-2	1.8968015	2.246968	2.0489578	3.900911	3.5123127	0	NA	NA	NA	12	1
ACGAACCTAGTCATCC-2	2.8279836	2.6261833	1.6634558	3.9989448	3.8575966	0	NA	NA	NA	12	1
ACGAACCTGTTCGACA-2	2.465088	3.7265022	1.6586894	2.464532	2.450075	0	NA	NA	NA	12	1
ACGAACCTTAGGAGAA-2	1.410844	2.0129135	2.3835456	1.4984736	3.5071442	0	NA	NA	NA	12	1
ACGAACCTTGAGATAC-2	2.053097	2.424211	1.045846	2.5597186	4.0520277	0	NA	NA	NA	12	1
ACGACTCAACACCAGA-2	2.1318324	3.2833948	1.8976243	3.2688587	3.0282166	0	NA	NA	NA	12	1
ACGACTCAAGATACTA-2	2.1789618	3.5970707	1.3084832	3.4576576	3.0973186	0	NA	NA	NA	12	1
ACGACTCAAGGTCAGT-2	1.2491671	0.6778939	1.7785938	1.7070138	1.0992273	0	NA	NA	NA	12	1
ACGACTCACAGTATGG-2	3.0565999	2.1790292	2.4511733	4.245516	2.6161382	0	NA	NA	NA	12	1
ACGACTCAGGACGATT-2	1.5078439	1.31525	1.3283802	1.9264094	1.1121318	0	NA	NA	NA	12	1
ACGACTCATTACCATA-2	2.5281947	0.46110874	0.93957573	0.84632415	1.4267786	0	NA	NA	NA	12	1
ACGAGAGGGCGAGTTC-2	1.7999835	2.789061	2.0096211	3.7673206	4.078796	0	NA	NA	NA	12	1
ACGAGGTAAGTGTCAA-2	2.1756742	1.6193969	2.564166	4.1659408	4.3068266	0	NA	NA	NA	12	1
ACGAGGTACATGTCAC-2	1.6113417	3.9488761	1.2393	2.606536	2.4035428	0	NA	NA	NA	12	1
ACGAGGTAGGCTGCGG-2	3.2067356	0.737498	0.41442153	1.0140388	1.5180662	0	NA	NA	NA	12	1
ACGATGATAGATTGAG-2	2.318727	3.1543767	2.149193	3.9394357	3.3887	0	NA	NA	NA	12	1
ACGATGATCACCAATT-2	0.8223293	4.1243563	1.1676841	1.7718723	0.96228594	0	NA	NA	NA	12	1
ACGATGATCCATTGTC-2	2.563045	2.727701	1.7233613	3.2338474	3.9663937	0	NA	NA	NA	12	1
ACGATGATCCGACGAA-2	1.6236299	1.5017369	1.4663469	0.20671533	1.5646837	0	NA	NA	NA	12	1
ACGATGATGCCTTGGT-2	1.130468	2.5557578	1.8398591	3.668082	3.0188634	0	NA	NA	NA	12	1
ACGATGATTAATTGGC-2	2.1520665	3.0313392	0.9737682	3.4479976	3.996557	0	NA	NA	NA	12	1
ACGATGATTCCGGTGA-2	1.4685814	1.5128512	1.6743169	3.778569	3.3753092	0	NA	NA	NA	12	1
ACGATGATTCGTAAGC-2	1.4521031	2.6073978	1.6106145	3.6211812	4.1675096	0	NA	NA	NA	12	1
ACGCATGCAGAACTTA-2	3.113894	1.1198522	1.4624075	1.5923655	1.0944852	0	NA	NA	NA	12	1
ACGCATGCAGATTGAG-2	2.9284396	2.5266578	2.8037894	3.435583	4.3921604	0	NA	NA	NA	12	1
ACGCATGCCAAGTTAA-2	2.6662254	1.9289311	1.0556194	3.9338248	3.088296	0	NA	NA	NA	12	1
ACGCATGCCACGTAAG-2	2.2174654	3.4419713	0.9211824	1.7427969	1.9019574	0	NA	NA	NA	12	1
ACGCATGCTAATTGGC-2	2.2324674	1.8288655	2.1671603	2.6168125	2.4114656	0	NA	NA	NA	12	1
ACGCCGCTAATGGACG-2	2.074557	2.5539727	2.4180315	3.6724238	4.1576514	0	NA	NA	NA	12	1
ACGCCGCTACATCATT-2	2.12927	4.1904926	0.9708366	2.352538	2.603513	0	NA	NA	NA	12	1
ACGCCGCTACTTGCTC-2	2.824025	2.5193408	1.340844	3.2130136	3.957748	0	NA	NA	NA	12	1
ACGCCGCTCGATCGGA-2	2.3805494	1.6857033	1.295597	2.4536912	0.39439917	0	NA	NA	NA	12	1
ACGCCGCTGTATCTTC-2	2.2373273	1.9710354	1.4053695	2.0459485	2.09549	0	NA	NA	NA	12	1
ACGCTCTGAGATTGAG-2	2.6337588	1.6180106	1.6592071	1.7869259	1.530059	0	NA	NA	NA	12	1
ACGCTCTGAGTGTCAA-2	2.291798	2.0827584	2.2625835	3.4577858	3.838667	0	NA	NA	NA	12	1
ACGCTCTGATAACTGT-2	2.342313	3.0553796	2.2516682	3.4352262	3.048859	0	NA	NA	NA	12	1
ACGCTCTGCGGAAGAG-2	1.5416088	1.0604534	1.7294087	1.7738895	4.4010606	0	NA	NA	NA	12	1
ACGCTCTGCGGCTTCT-2	2.248318	1.9422418	1.4655812	3.3157558	4.0861516	0	NA	NA	NA	12	1
ACGCTCTGGTGCAGAA-2	1.9121116	3.647112	0.4186633	3.156972	1.8641788	0	NA	NA	NA	12	1
ACGCTCTGTCGGTATA-2	1.6232687	1.1729211	1.3349689	0.950287	1.4848976	0	NA	NA	NA	12	1
ACGCTCTGTCTGCTCA-2	2.3340557	1.3213763	2.376083	3.8360407	4.078516	0	NA	NA	NA	12	1
ACGCTCTGTGGATCCA-2	1.1812346	2.661455	1.4887836	3.5919287	3.5294993	0	NA	NA	NA	12	1
ACGGACGAACATATGA-2	2.7130287	3.302347	2.391356	3.6411104	2.9142609	0	NA	NA	NA	12	1
ACGGACGACAGTCACG-2	2.3042157	4.050073	1.5011618	3.3170526	2.9338953	0	NA	NA	NA	12	1
ACGGACGATGATAGAA-2	2.1545916	2.1991546	3.0486398	4.7827754	2.4957635	0	NA	NA	NA	12	1
ACGGCTGTAATACTTC-2	1.5891576	1.7007811	1.4124466	1.745896	1.1287818	0	NA	NA	NA	12	1
ACGGCTGTCCGCTAGG-2	1.9685103	1.9733496	1.5837011	2.1002579	2.0842395	0	NA	NA	NA	12	1
ACGGCTGTCGAGAGCA-2	2.2460442	1.6455735	1.5994264	2.7436974	3.3276	0	NA	NA	NA	12	1
ACGGCTGTCTAAGTGC-2	2.7789068	2.4757774	2.4942412	4.118846	3.1876118	0	NA	NA	NA	12	1
ACGGCTGTCTCGCCTG-2	1.7115902	1.3689076	1.6988308	2.4318526	3.5690978	0	NA	NA	NA	12	1
ACGGCTGTGTAGGAAG-2	3.011401	0.99963385	0.6575359	0.56450206	1.5206082	0	NA	NA	NA	12	1
ACGGCTGTGTTCCTTA-2	1.9813209	3.68293	2.3174918	3.773425	3.8023715	0	NA	NA	NA	12	1
ACGGTTACAGAACTTA-2	1.7291085	2.880363	1.6677973	3.875477	4.1209216	0	NA	NA	NA	12	1
ACGGTTACCTGTGCCA-2	2.7353659	2.465613	2.4108834	3.0749037	2.6466846	0	NA	NA	NA	12	1
ACGGTTACGTAGAGGA-2	1.3375107	1.4075415	1.5757443	1.7770542	1.4767997	0	NA	NA	NA	12	1
ACGGTTACGTCAGTGT-2	4.050451	3.340796	3.1220734	4.587913	3.7312143	0	NA	NA	NA	12	1
ACGTAGTCAATAGTGT-2	2.205	3.1314654	2.531441	3.6068811	3.6565597	0	NA	NA	NA	12	1
ACGTAGTCCAGGCGCC-2	2.3427565	1.711784	2.1805155	0.98679334	2.919871	0	NA	NA	NA	12	1
ACGTAGTCCCTGCGGA-2	1.3486241	0.73139036	1.022735	1.7176329	2.955051	0	NA	NA	NA	12	1
ACGTAGTCCGAACTCG-2	1.8844243	3.1656513	1.6997184	3.1314042	2.787721	0	NA	NA	NA	12	1
ACGTAGTCCTATAGCG-2	1.374557	1.8908473	1.2807751	1.8250142	1.2291654	0	NA	NA	NA	12	1
ACGTAGTCGAACTCTT-2	2.0999665	1.2397217	0.10383048	1.7582186	2.1881123	0	NA	NA	NA	12	1
ACGTAGTCGACTCCTC-2	2.570259	2.406346	2.5516229	2.0048215	3.0982249	0	NA	NA	NA	12	1
ACGTAGTCGTCAACTT-2	1.6799238	4.021737	1.2060013	3.1818192	3.0449448	0	NA	NA	NA	12	1
ACGTCCTAAGCCGTCA-2	2.002497	2.8449366	1.0293729	3.5018203	1.7688961	0	NA	NA	NA	12	1
ACGTCCTAATGACATA-2	2.0203164	1.4113503	1.4663527	1.5956469	0.6915737	0	NA	NA	NA	12	1
ACGTCCTACAGTGTTC-2	2.4620674	2.856889	2.5890396	3.4376056	3.7152193	0	NA	NA	NA	12	1
ACGTCCTACATTCATA-2	1.9078563	2.3780181	2.3898141	3.6599798	3.8058927	0	NA	NA	NA	12	1
ACGTCCTACTGTGCCA-2	1.2602994	3.9567106	0.63649434	2.2672265	1.6324131	0	NA	NA	NA	12	1
ACGTCCTACTTAACCG-2	1.673793	3.7302794	1.458983	2.1754317	1.938323	0	NA	NA	NA	12	1
ACGTCCTATCAGGACA-2	1.7570171	1.8759538	2.5327432	3.9924493	3.8468142	0	NA	NA	NA	12	1
ACGTCCTATCGCCGTA-2	2.4163687	2.5397105	2.3561356	3.820907	3.406094	0	NA	NA	NA	12	1
ACGTCCTATTATTACA-2	1.700545	2.144136	1.3497097	0.74517757	2.2255158	0	NA	NA	NA	12	1
ACGTTACCGATGACGG-2	1.8155304	4.568981	0.6199365	2.7765377	2.0787547	0	NA	NA	NA	12	1
ACGTTACCGCCTCTGA-2	2.429493	2.0982099	1.8079343	3.471477	2.4859118	0	NA	NA	NA	12	1
ACGTTACCGGAAGCTC-2	1.5748563	1.6634583	1.5018281	1.7016736	1.4197215	0	NA	NA	NA	12	1
ACTACATGATGCTACA-2	1.6260436	4.322025	0.73001134	2.5074725	1.3516082	0	NA	NA	NA	12	1
ACTACATGCACCATCG-2	3.206883	2.1858976	0.04561768	2.1500773	3.4387407	0	NA	NA	NA	12	1
ACTACATGCACTGCCG-2	0.9363344	1.449877	1.0721505	1.7866518	1.622259	0	NA	NA	NA	12	1
ACTACATGCTCGGCGA-2	2.151385	2.5994995	1.5291982	3.380848	2.662114	0	NA	NA	NA	12	1
ACTACATGGACTCCTC-2	1.8408786	1.5381695	1.2963192	2.9944167	3.0322902	0	NA	NA	NA	12	1
ACTACATGTTGGTGAT-2	2.1700177	2.3632376	2.2363014	1.9597547	1.6611295	0	NA	NA	NA	12	1
ACTATAGTCGTGAACC-2	3.0135272	2.7274926	3.0208204	4.001972	2.811028	0	NA	NA	NA	12	1
ACTATAGTCTAGGTAT-2	1.766206	1.8125305	1.173943	1.9964406	1.1416588	0	NA	NA	NA	12	1
ACTATAGTCTATTCAG-2	1.8661956	3.6292312	1.9077036	3.5378401	2.5392685	0	NA	NA	NA	12	1
ACTATAGTGAACAATC-2	2.4654608	3.0160208	1.1374215	2.9177318	3.821021	0	NA	NA	NA	12	1
ACTATTCGAACTGGAG-2	2.6740773	3.008303	1.7753427	3.7102957	3.359859	0	NA	NA	NA	12	1
ACTATTCGAATCCATT-2	2.214763	1.6286995	1.147816	1.8660771	1.5491873	0	NA	NA	NA	12	1
ACTATTCGACGCCGCT-2	2.5237584	3.1191506	2.1546211	3.6915996	3.8689702	0	NA	NA	NA	12	1
ACTATTCGAGAACTTA-2	1.7128712	2.2865686	1.7925565	3.3153713	2.7037735	0	NA	NA	NA	12	1
ACTATTCGAGGTGTCC-2	2.971422	2.9967122	1.4875677	3.1853924	3.9464076	0	NA	NA	NA	12	1
ACTATTCGCAGAGATG-2	2.20372	2.1229656	1.8358392	3.284526	3.1182878	0	NA	NA	NA	12	1
ACTATTCGGGATGGAC-2	3.9629805	3.2879725	2.796929	4.17653	0.058575314	0	NA	NA	NA	12	1
ACTCAGTTAATCGCAA-2	1.1402242	1.0935408	1.1980989	1.2054701	1.7868102	0	NA	NA	NA	12	1
ACTCAGTTGATGACGG-2	1.8549641	3.0019314	1.5904632	3.5373154	4.0751653	0	NA	NA	NA	12	1
ACTCAGTTTTGATTAA-2	1.8463709	1.5462252	1.522945	0.6525855	1.0634712	0	NA	NA	NA	12	1
ACTCCTAACGGCGCTA-2	1.0539786	3.6312835	0.68508106	1.910078	2.1907604	0	NA	NA	NA	12	1
ACTCCTAAGAACTCTT-2	2.294736	1.8554896	1.8955203	3.0241055	3.709265	0	NA	NA	NA	12	1
ACTCCTAAGAATTAAC-2	2.2658148	1.9587634	2.3254082	2.6575317	3.1713402	0	NA	NA	NA	12	1
ACTCCTAAGATTGTAC-2	3.1312902	2.6911676	2.2871628	3.4308321	3.1892393	0	NA	NA	NA	12	1
ACTCCTAAGGACGATT-2	3.688207	1.1705468	2.053832	1.8419436	1.4380858	0	NA	NA	NA	12	1
ACTCCTAAGGAGATTA-2	1.2516373	1.6737151	1.106602	1.1511158	1.7631811	0	NA	NA	NA	12	1
ACTCCTAATTGATTAA-2	1.9971881	1.516839	2.1243534	4.3605494	2.9630046	0	NA	NA	NA	12	1
ACTCGACCAACTGGAG-2	1.7158009	1.5647758	1.5409536	2.9718854	3.7153385	0	NA	NA	NA	12	1
ACTCGACCACAGATCG-2	1.5021235	2.6408937	1.9177388	2.867608	3.8927248	0	NA	NA	NA	12	1
ACTCGACCCCGACCTG-2	1.6061646	2.2559044	1.1558226	1.2855964	1.8424813	0	NA	NA	NA	12	1
ACTCGACCCGCCAGGT-2	1.3678256	3.0855823	2.2076766	4.027464	3.9345682	0	NA	NA	NA	12	1
ACTCGACCCTTAGCTT-2	1.2725036	2.9384048	1.9464949	2.8330376	2.4527144	0	NA	NA	NA	12	1
ACTCGACCGCTGGCGT-2	2.136573	3.87993	0.635987	2.6961014	2.8770173	0	NA	NA	NA	12	1
ACTCGACCTATAGCAG-2	1.1354018	4.199622	1.1503135	2.356379	1.7690815	0	NA	NA	NA	12	1
ACTCGACCTGCCGATC-2	1.8812387	1.7873137	0.34406447	2.082098	1.6122129	0	NA	NA	NA	12	1
ACTCGACCTTAGACAA-2	1.0791928	0.85172987	0.8419169	1.2567567	1.8484032	0	NA	NA	NA	12	1
ACTCTCCTAGCGGAAC-2	1.9202967	1.7888904	1.6233802	2.0688949	1.8176744	0	NA	NA	NA	12	1
ACTCTCCTCAACACTG-2	2.9740522	1.2947183	1.4567817	1.7536807	1.856236	0	NA	NA	NA	12	1
ACTCTCCTCTCGCCTG-2	1.3060547	1.245797	0.9403732	1.35576	1.0480303	0	NA	NA	NA	12	1
ACTCTCCTCTGCCAAC-2	2.6682305	2.0747378	2.003165	3.3907578	3.0307672	0	NA	NA	NA	12	1
ACTCTCCTGATCCAAC-2	2.3345275	2.23986	1.8040037	3.2763102	3.9905558	0	NA	NA	NA	12	1
ACTCTCCTGTGATCTC-2	1.8444209	2.4713905	2.0047748	4.20062	3.810872	0	NA	NA	NA	12	1
ACTCTGACAAGGTGCA-2	2.2684457	3.6319187	1.6171674	1.8096906	1.939832	0	NA	NA	NA	12	1
ACTCTGACAGCCGCAG-2	1.1518351	3.934385	1.235036	2.1521025	2.4614496	0	NA	NA	NA	12	1
ACTCTGACATACACGC-2	2.2650664	2.753729	2.762375	4.2526283	3.09508	0	NA	NA	NA	12	1
ACTCTGACCATCTAGC-2	2.3618	1.8204364	2.0138633	3.9417114	3.1302955	0	NA	NA	NA	12	1
ACTCTGACCATTCATA-2	2.6031563	2.737518	2.5048263	4.267127	3.2932174	0	NA	NA	NA	12	1
ACTCTGACCTGGTTGT-2	1.717321	2.1587353	2.2146134	2.1919842	1.7788112	0	NA	NA	NA	12	1
ACTCTGACGAAGCCAG-2	2.4348366	3.410573	1.052173	1.872052	1.3517101	0	NA	NA	NA	12	1
ACTCTGACGTGTCAGC-2	0.8365079	0.8520512	1.4372857	1.9312097	1.4164172	0	NA	NA	NA	12	1
ACTCTGACTGCTATGA-2	2.9562285	1.8841989	1.4009587	1.2227312	-0.12840816	0	NA	NA	NA	12	1
ACTGAACTACGCCGCT-2	1.7406857	1.9212911	2.147421	2.0741613	4.1506553	0	NA	NA	NA	12	1
ACTGAACTATACGTAC-2	2.8759673	2.568377	2.8516335	3.3298125	3.183532	0	NA	NA	NA	12	1
ACTGAACTCAAGTGCG-2	3.5696568	2.2249098	-0.26794413	3.4134595	0.518873	0	NA	NA	NA	12	1
ACTGAACTCCTATTAA-2	1.8459693	3.55599	2.337316	4.5130234	4.5424066	0	NA	NA	NA	12	1
ACTGAACTCCTCGAGT-2	1.2562292	1.7777799	2.0341914	2.5188606	4.1899962	0	NA	NA	NA	12	1
ACTGAACTCGAGTTGC-2	0.44203424	1.9239279	1.5708137	2.10276	2.3142056	0	NA	NA	NA	12	1
ACTGAACTCGCTGTGC-2	2.4423177	3.446008	2.7523358	3.4635139	3.9744437	0	NA	NA	NA	12	1
ACTGAACTGAAGCCAG-2	1.7408556	1.2598794	0.7809675	1.188255	1.6087626	0	NA	NA	NA	12	1
ACTGAACTTTACATAG-2	1.6735322	2.3800797	1.2575657	2.9676962	3.747009	0	NA	NA	NA	12	1
ACTGCAACACCGCATA-2	2.9148977	1.8664789	1.9383329	4.096019	4.4751043	0	NA	NA	NA	12	1
ACTGCAACATTCGCCG-2	1.8788383	2.9772127	2.8869886	2.8707564	4.360766	0	NA	NA	NA	12	1
ACTGCAACCTCGGCGA-2	2.7842736	1.9723302	2.6464407	3.8993902	4.2620115	0	NA	NA	NA	12	1
ACTGCAACGGCTCTAC-2	2.33168	2.549616	1.7010394	4.0927463	4.028113	0	NA	NA	NA	12	1
ACTGCAACTTGGCCGA-2	2.1783783	1.6628824	1.7006803	3.1637206	4.004099	0	NA	NA	NA	12	1
ACTGGTGGAACGCCAA-2	2.1644838	1.9360626	2.2665396	2.0878506	4.3716173	0	NA	NA	NA	12	1
ACTGGTGGACAGGCTA-2	1.8128705	1.3467853	1.065203	1.8859191	1.6327776	0	NA	NA	NA	12	1
ACTGGTGGAGGACCAA-2	1.390506	3.3606653	1.6125886	2.3575127	1.4400542	0	NA	NA	NA	12	1
ACTGGTGGCGTGCTTA-2	1.6874132	2.4782634	1.9702728	4.135458	3.784163	0	NA	NA	NA	12	1
ACTGGTGGGATTCGCG-2	2.106943	2.3116744	1.0908675	2.60433	3.793481	0	NA	NA	NA	12	1
ACTGGTGGGCGCATTG-2	0.7721791	0.72769946	0.4591565	1.1984029	1.62469	0	NA	NA	NA	12	1
ACTGGTGGGGCGCATC-2	1.388626	1.4056113	1.0796747	1.9144875	1.8259045	0	NA	NA	NA	12	1
ACTGGTGGGTGTTGCC-2	2.358542	1.9334165	1.9284204	3.269077	3.0544653	0	NA	NA	NA	12	1
ACTGGTGGTTATGGTC-2	1.0905821	1.5967549	0.8847205	1.1976259	1.5037102	0	NA	NA	NA	12	1
ACTGTGTGATAAGTTG-2	1.656171	3.8186972	0.769433	2.6073184	1.3902171	0	NA	NA	NA	12	1
ACTGTGTGATTGGATC-2	5.194765	3.7551067	3.0804377	3.882683	1.7498642	0	NA	NA	NA	12	1
ACTGTGTGCCAACATC-2	2.2286696	2.8475835	1.5423287	3.504492	3.6926851	0	NA	NA	NA	12	1
ACTGTGTGCTACGCAA-2	1.7395375	4.569969	1.3353558	2.633702	1.7833744	0	NA	NA	NA	12	1
ACTGTGTGGAAGGCGA-2	1.9774722	1.6483964	0.99324703	1.3049871	1.2641422	0	NA	NA	NA	12	1
ACTGTGTGGTGATCTC-2	4.38626	3.7286494	3.3507376	4.5199027	3.3106804	0	NA	NA	NA	12	1
ACTTCGAGAGTCATCC-2	1.8796518	4.022537	0.6676777	2.078292	2.221168	0	NA	NA	NA	12	1
ACTTCGAGCAACACTG-2	2.427991	2.3532615	1.7723849	4.26317	2.5536842	0	NA	NA	NA	12	1
ACTTCGAGCAGTATGG-2	1.6164207	1.6963176	0.89152783	1.6808506	1.1633328	0	NA	NA	NA	12	1
ACTTCGAGCAGTGGAA-2	3.8452694	2.6491566	2.3889308	4.612424	3.268671	0	NA	NA	NA	12	1
ACTTCGAGCCTACACA-2	1.8394356	2.635556	1.8061057	3.974043	3.8936162	0	NA	NA	NA	12	1
ACTTCGAGGTGTTATT-2	2.5165477	2.8281295	1.7584386	3.8304913	3.6686227	0	NA	NA	NA	12	1
ACTTCGAGTCAGCCGG-2	2.3185046	2.477703	1.92206	3.939107	3.5197172	0	NA	NA	NA	12	1
ACTTCGAGTGAATGAC-2	2.6755152	2.052169	0.7642064	2.7557437	0.7773928	0	NA	NA	NA	12	1
ACTTGCTCAGCATATC-2	2.0450974	1.7315733	1.9398276	2.126039	3.516619	0	NA	NA	NA	12	1
ACTTGCTCAGTCATCC-2	1.1148564	1.9945027	1.9824232	2.1316702	2.3510158	0	NA	NA	NA	12	1
ACTTGCTCATAATGTA-2	2.3109758	1.7618723	1.8068792	2.184518	4.5428586	0	NA	NA	NA	12	1
ACTTGCTCCAGAGATG-2	2.2219589	1.3386027	1.8734154	3.3753188	3.4099262	0	NA	NA	NA	12	1
ACTTGCTCCCTCGAGT-2	2.2474244	2.0848763	2.6269226	3.1459548	3.8557522	0	NA	NA	NA	12	1
ACTTGCTCGGACGTGC-2	2.1017964	3.8855302	1.5372242	2.704667	2.087712	0	NA	NA	NA	12	1
ACTTGTCAACTTGCTC-2	1.4337486	1.0419564	1.3599735	1.9505863	1.4046819	0	NA	NA	NA	12	1
ACTTGTCAAGGCGAGC-2	2.7325206	2.2374465	1.906463	3.6249647	2.8508651	0	NA	NA	NA	12	1
ACTTGTCACCAATCGC-2	1.7977564	1.4912703	1.4225134	1.2479383	1.4264134	0	NA	NA	NA	12	1
ACTTGTCACCAGTCTT-2	1.7224269	4.399842	1.8026282	2.758882	2.824821	0	NA	NA	NA	12	1
ACTTGTCACCGGAGTG-2	3.1042335	0.9257785	0.96604216	1.5651981	1.2433157	0	NA	NA	NA	12	1
ACTTGTCACCTGCGGA-2	0.9828267	2.7635827	1.6278237	2.6321073	1.9124309	0	NA	NA	NA	12	1
ACTTGTCAGGTGGCTA-2	2.011355	3.300761	1.2353278	2.727286	2.5543857	0	NA	NA	NA	12	1
ACTTGTCATAAGGAAC-2	1.4206929	1.0302635	1.3308675	1.8151691	1.8151597	0	NA	NA	NA	12	1
ACTTGTCATGGCCAGA-2	1.5591748	3.996151	1.5403032	2.1390433	2.452083	0	NA	NA	NA	12	1
AGAACTTAAAGCGTGG-2	1.7744257	1.6609309	1.8811275	2.1494274	3.7014318	0	NA	NA	NA	12	1
AGAACTTACGAGAATT-2	1.2515218	1.7499372	1.7121898	2.4511335	2.4109993	0	NA	NA	NA	12	1
AGAACTTACGTGTAGT-2	1.7264982	1.8380057	1.3969682	1.5824986	1.0605807	0	NA	NA	NA	12	1
AGAACTTAGCTGTTGA-2	2.0457504	1.6296786	1.7335876	1.8607767	2.4382281	0	NA	NA	NA	12	1
AGAACTTAGTGTGGAG-2	3.0897932	2.507329	2.6242888	2.704325	2.306159	0	NA	NA	NA	12	1
AGAACTTATGAGATAC-2	0.41773227	4.0331764	1.2041509	2.2890007	1.7453442	0	NA	NA	NA	12	1
AGAAGTCTGCTCGGAA-2	1.9192208	4.350974	0.696881	1.7037827	0.63506085	0	NA	NA	NA	12	1
AGAAGTCTTCTAGAGA-2	1.3422754	3.9692044	1.5926056	2.5126941	2.3983953	0	NA	NA	NA	12	1
AGAATAATCGCTCTTG-2	1.1881319	2.389134	1.6011966	3.722239	3.385343	0	NA	NA	NA	12	1
AGAATAATCTACTCTC-2	4.148462	3.1704779	2.7093987	3.64783	2.35218	0	NA	NA	NA	12	1
AGAATAATCTGCGACG-2	1.4731969	3.8556147	1.4044911	2.3050644	1.4001018	0	NA	NA	NA	12	1
AGAATAATGACATCGA-2	2.8855548	1.4947069	1.1627355	0.29225767	0.7899785	0	NA	NA	NA	12	1
AGAATAATGACTAGGC-2	1.3176936	2.725739	1.4244169	3.113127	3.5587108	0	NA	NA	NA	12	1
AGAATAATGGTGGCTA-2	1.8578197	2.5622895	1.5594765	2.7046556	3.1044683	0	NA	NA	NA	12	1
AGAATCCGAATCTGCG-2	1.8961802	1.4266282	1.4962993	1.8727455	3.0708518	0	NA	NA	NA	12	1
AGAATCCGATACGCTT-2	2.2825546	2.9757795	1.5614537	3.3752391	4.0184884	0	NA	NA	NA	12	1
AGAATCCGCCTACACA-2	2.3062017	3.5553095	2.601214	4.391318	3.8433716	0	NA	NA	NA	12	1
AGAATCCGTACCTCTC-2	2.4611933	2.0220385	2.1318042	1.3306756	3.6981306	0	NA	NA	NA	12	1
AGAATCCGTGAGATAC-2	2.0590153	2.0061612	1.8451707	3.9337425	3.6237433	0	NA	NA	NA	12	1
AGACAACTAGGCGAGC-2	1.6979253	2.2735143	1.9767255	2.9127865	4.030506	0	NA	NA	NA	12	1
AGACAACTATCTTGTG-2	1.9583772	2.947794	1.9062304	2.8322773	3.4747615	0	NA	NA	NA	12	1
AGACAACTTTAGGTTA-2	2.7353287	2.6171947	2.1401663	3.0886397	1.8121294	0	NA	NA	NA	12	1
AGACAACTTTCACGAG-2	1.399328	1.6329213	1.2471908	2.6555977	2.7548866	0	NA	NA	NA	12	1
AGACAACTTTGGTACC-2	3.4361808	2.4981904	2.5134027	3.4440663	2.8434303	0	NA	NA	NA	12	1
AGACAGTGACTTCGAG-2	1.2990558	2.292246	2.356964	2.9091127	2.6142228	0	NA	NA	NA	12	1
AGACAGTGAGTTCGCC-2	1.955884	2.8380113	2.296164	4.297069	4.323394	0	NA	NA	NA	12	1
AGACAGTGCCAAGCAT-2	3.4725425	1.1374886	0.51859385	1.5238668	0.9041167	0	NA	NA	NA	12	1
AGACAGTGCCTGCGGA-2	1.5479356	2.8308144	2.2551873	3.7048864	3.5079143	0	NA	NA	NA	12	1
AGACAGTGCTCGCACC-2	1.5815943	1.381441	1.6447166	1.1037822	1.2211837	0	NA	NA	NA	12	1
AGACAGTGGGACGTGC-2	1.8901612	1.9533732	2.2826	3.969317	3.8264964	0	NA	NA	NA	12	1
AGACAGTGGTTCGACA-2	2.284793	1.4838879	0.8046243	2.0306232	1.3816967	0	NA	NA	NA	12	1
AGACAGTGTAGAGCGA-2	2.1124997	1.8326515	1.363762	1.5558003	3.0280986	0	NA	NA	NA	12	1
AGACAGTGTAGCGGTG-2	1.8367004	1.3789558	1.2283427	1.6953022	1.7644697	0	NA	NA	NA	12	1
AGACAGTGTATCTATG-2	2.3721547	2.1992605	2.2869694	2.1992598	2.385185	0	NA	NA	NA	12	1
AGACAGTGTGTCTGAG-2	2.209717	1.9212524	1.642912	3.0313628	3.3308249	0	NA	NA	NA	12	1
AGACCTGGAGTAACTT-2	2.1735032	2.186127	2.467282	3.7480743	4.352724	0	NA	NA	NA	12	1
AGACCTGGCAGCTATA-2	2.4476378	2.3310642	2.3996692	4.252901	3.9536932	0	NA	NA	NA	12	1
AGACCTGGGATTGTAC-2	1.8281618	2.3914363	2.4542546	3.377104	2.7115462	0	NA	NA	NA	12	1
AGACCTGGGGTCATGT-2	2.0217645	3.3690162	2.3942552	3.7127423	4.7112846	0	NA	NA	NA	12	1
AGACCTGGGGTCCTAG-2	1.4885241	2.4022741	1.4509954	3.871954	3.8409023	0	NA	NA	NA	12	1
AGACCTGGTAACCGCC-2	1.4465274	2.6003554	1.3476081	3.8779726	3.6203918	0	NA	NA	NA	12	1
AGACCTGGTACAACAA-2	1.5280133	1.9231784	0.7875451	4.0718913	2.8100379	0	NA	NA	NA	12	1
AGACCTGGTCCAAGTT-2	2.2818022	2.892289	0.97055113	3.0366716	2.7852168	0	NA	NA	NA	12	1
AGACCTGGTGCTATGA-2	4.1927114	2.9156172	2.1124942	4.546196	2.8812969	0	NA	NA	NA	12	1
AGACCTGGTTGACGCA-2	2.5887458	0.7000396	2.23191	2.8899064	3.4321585	0	NA	NA	NA	12	1
AGACTGCCGCAGAAGG-2	2.8858073	0.6543624	1.407234	2.006263	1.3396688	0	NA	NA	NA	12	1
AGACTGCCTACCTCTC-2	1.9445287	4.550798	0.2762346	2.5194366	1.1003815	0	NA	NA	NA	12	1
AGAGAGGTAAGGTGCA-2	2.4371407	1.5066708	0.8116617	2.1050215	3.1934092	0	NA	NA	NA	12	1
AGAGAGGTACATCATT-2	2.3968484	2.3788729	2.4431689	4.1411924	4.249859	0	NA	NA	NA	12	1
AGAGAGGTGACCGCTA-2	1.4613898	2.619105	1.7401272	3.2061927	3.2921991	0	NA	NA	NA	12	1
AGAGAGGTGCAGAAGG-2	2.7089236	1.4749883	2.5695891	2.8835394	4.2809296	0	NA	NA	NA	12	1
AGAGAGGTTCCACTTA-2	3.2697515	3.025612	2.4307687	3.3490934	3.7600598	0	NA	NA	NA	12	1
AGAGCTCCCATCCTTG-2	2.3467042	1.1219653	2.572027	3.2849698	1.9302039	0	NA	NA	NA	12	1
AGAGCTCCCGGAGGCT-2	1.1149806	1.9744365	0.8891991	1.3929083	1.8586727	0	NA	NA	NA	12	1
AGAGCTCCCGGTTCAA-2	1.645749	4.0719476	1.7719176	2.1058733	2.1928189	0	NA	NA	NA	12	1
AGAGCTCCCTGTAGGA-2	2.3580453	2.0360482	1.9395125	2.4137301	2.0867753	0	NA	NA	NA	12	1
AGAGCTCCTTGAGTGG-2	2.2246175	3.2342746	1.6196175	3.2299695	2.9476109	0	NA	NA	NA	12	1
AGAGGCGCACATCTAC-2	1.9610312	2.6854053	2.2327442	4.1009574	3.3988752	0	NA	NA	NA	12	1
AGAGGCGCACCACCAG-2	1.1774114	1.4544199	1.0804366	3.065862	3.5988126	0	NA	NA	NA	12	1
AGAGGCGCCATTCATA-2	2.3926716	1.2905093	1.3043447	2.5972757	3.7341108	0	NA	NA	NA	12	1
AGAGGCGCGCGAGTTC-2	2.1016963	2.1513143	2.352628	3.7977364	3.8281295	0	NA	NA	NA	12	1
AGAGGCGCTACCTCTC-2	2.1191876	3.2684903	1.4039152	4.5305433	4.6597257	0	NA	NA	NA	12	1
AGAGGCGCTTACTGAA-2	2.220578	1.5566111	1.1756794	3.0959878	3.7999337	0	NA	NA	NA	12	1
AGAGGTAGACTCGACC-2	2.6422584	2.4736686	1.514457	2.99652	2.8184671	0	NA	NA	NA	12	1
AGAGGTAGCAATTATT-2	1.6893626	2.1777117	1.6735405	4.3339067	4.748335	0	NA	NA	NA	12	1
AGAGGTAGCTAATAGG-2	1.7940477	1.4759355	0.6339423	1.884615	1.6242274	0	NA	NA	NA	12	1
AGATACTAACAGGCTA-2	2.0947256	1.6694924	1.587776	2.3035126	0.7616978	0	NA	NA	NA	12	1
AGATACTAAGACTGCC-2	2.5752454	2.539853	1.8018645	4.8336453	4.068502	0	NA	NA	NA	12	1
AGATACTACCGCCTGA-2	2.8008554	2.5039124	2.1972072	3.5699124	1.8837005	0	NA	NA	NA	12	1
AGATACTACCTACACA-2	1.5862075	3.616962	1.1841382	1.9295725	1.3562826	0	NA	NA	NA	12	1
AGATACTACCTCTGTA-2	2.9062574	0.77203774	1.0550928	2.1128821	0.87789786	0	NA	NA	NA	12	1
AGATACTACTAGGTAT-2	2.5512636	1.0909582	1.0349902	2.8722882	3.3807654	0	NA	NA	NA	12	1
AGATACTACTTAGCTT-2	2.219574	2.2877696	2.428376	4.5077953	3.9479442	0	NA	NA	NA	12	1
AGATACTAGATTCGCG-2	2.0797186	1.2235657	0.9196673	1.4764957	1.2810258	0	NA	NA	NA	12	1
AGATACTAGGTACTGA-2	1.9700843	2.1072145	1.2202108	3.0585477	3.6495986	0	NA	NA	NA	12	1
AGATACTATAACAGTT-2	1.2442042	2.0886874	1.2228557	1.3131887	0.7440751	0	NA	NA	NA	12	1
AGATGACAACGCTCTG-2	1.4976716	0.96911037	0.65169734	1.1061935	1.6755317	0	NA	NA	NA	12	1
AGATGACAAGATGACA-2	2.9932353	2.4482553	2.3247516	2.4142017	2.1523583	0	NA	NA	NA	12	1
AGATGACAGGTCTCTC-2	1.0665066	3.0828218	1.7554168	4.138234	4.02928	0	NA	NA	NA	12	1
AGATTAGCCACGTAAG-2	2.1810563	4.0466375	1.1105466	2.4839559	1.7390893	0	NA	NA	NA	12	1
AGATTAGCGCGGCAAG-2	2.621483	1.2449237	1.2898959	1.4859931	2.163797	0	NA	NA	NA	12	1
AGATTAGCGGTTGATC-2	1.905756	1.9938998	1.7997942	2.1118996	1.6381422	0	NA	NA	NA	12	1
AGATTAGCTTAACAAC-2	2.5369232	1.7644458	1.9910867	2.9410083	2.393081	0	NA	NA	NA	12	1
AGATTAGCTTGAGTGG-2	2.0646553	1.4474006	2.0590181	3.0156949	3.319817	0	NA	NA	NA	12	1
AGATTGAGCGATCCTT-2	1.5739723	3.8549724	1.5506804	2.7117937	2.8971093	0	NA	NA	NA	12	1
AGATTGAGCGCTAATA-2	2.202785	3.8118136	1.9206784	2.7800124	2.3965518	0	NA	NA	NA	12	1
AGATTGAGGGCAGTTA-2	2.3985848	1.834833	2.3984194	4.1306973	4.596417	0	NA	NA	NA	12	1
AGCACTGCAGAATCCG-2	2.2681966	2.8867483	2.716051	4.061298	3.8494592	0	NA	NA	NA	12	1
AGCACTGCAGTAGATA-2	2.1762536	2.9592662	2.2365334	3.6017652	4.0664186	0	NA	NA	NA	12	1
AGCACTGCGACACTGG-2	2.2470717	1.5776007	2.1121008	3.046068	2.6205885	0	NA	NA	NA	12	1
AGCACTGCGATTGTAC-2	1.937261	2.15286	2.1321776	1.9324125	2.447001	0	NA	NA	NA	12	1
AGCACTGCGTATGGCA-2	3.4061303	3.381903	2.3164253	3.1091552	4.047056	0	NA	NA	NA	12	1
AGCACTGCGTGGAATC-2	1.4106604	3.7818196	0.8773253	1.9493909	1.9506885	0	NA	NA	NA	12	1
AGCACTGCTCCAACGG-2	2.6553116	3.3333814	2.1717298	3.0419152	2.4919212	0	NA	NA	NA	12	1
AGCATATCACTACATG-2	2.3165028	3.2805643	2.7146647	2.4746945	4.1166406	0	NA	NA	NA	12	1
AGCATATCCACATTGC-2	2.4028134	2.7537131	2.1790168	4.1482296	3.6763833	0	NA	NA	NA	12	1
AGCATATCCTAGCCGC-2	2.0186346	2.6627765	2.2760081	4.2334847	3.1755495	0	NA	NA	NA	12	1
AGCATATCCTCAGTCG-2	0.7429329	1.7774194	0.14190832	1.7949439	0.8573865	0	NA	NA	NA	12	1
AGCATATCGATATTCA-2	2.2822027	2.5101905	2.4648721	3.3005865	3.3906813	0	NA	NA	NA	12	1
AGCATATCGCGGTCGC-2	1.80268	4.0173717	2.111566	2.5045824	-0.037055183	0	NA	NA	NA	12	1
AGCATATCGTGTCGTA-2	2.2088468	2.7605174	1.9702182	1.79117	3.2069154	0	NA	NA	NA	12	1
AGCATATCTAACCGCC-2	1.4066089	1.6757703	1.7607697	2.245407	1.8903822	0	NA	NA	NA	12	1
AGCATATCTACCTTGA-2	2.3972468	3.9672194	1.9717686	2.2153049	2.4105144	0	NA	NA	NA	12	1
AGCATATCTTCGCCAC-2	0.9920653	2.062331	0.73921746	3.0925913	3.0970154	0	NA	NA	NA	12	1
AGCCAAGAAAGCGTGG-2	1.1288733	1.7024746	2.297133	1.6422933	2.9759274	0	NA	NA	NA	12	1
AGCCAAGAAATTAAGG-2	1.8264953	2.5168393	1.8229053	4.2259455	3.884439	0	NA	NA	NA	12	1
AGCCAAGAAGTAGGAC-2	3.6551762	3.55102	2.4907389	3.1444938	4.0727305	0	NA	NA	NA	12	1
AGCCAAGACCATTGTC-2	2.6503425	1.8890942	2.034572	3.7896008	4.0430713	0	NA	NA	NA	12	1
AGCCAAGACGACTGTT-2	2.260995	2.5456457	1.9563364	3.5470996	3.9402668	0	NA	NA	NA	12	1
AGCCAAGACGGCGCTA-2	3.193528	1.8647596	1.3933076	2.502082	1.2590611	0	NA	NA	NA	12	1
AGCCAAGACGGTTCAA-2	2.5922937	2.384836	1.6806346	3.4070456	3.7660654	0	NA	NA	NA	12	1
AGCCAAGAGAATTCCG-2	2.9178069	2.6135404	2.3222747	3.021898	3.5447555	0	NA	NA	NA	12	1
AGCCAAGAGAGAAGGT-2	1.7439606	1.8787522	0.7260117	2.5270216	2.2864716	0	NA	NA	NA	12	1
AGCCAAGAGATGTGGT-2	1.7027502	3.853411	0.9040283	2.0419319	1.509598	0	NA	NA	NA	12	1
AGCCAAGAGATTGTAC-2	2.458922	3.4007916	2.595097	3.6651034	3.1521533	0	NA	NA	NA	12	1
AGCCAAGAGTGCCGCG-2	1.8997428	1.5165309	1.4108487	2.0098305	0.47985864	0	NA	NA	NA	12	1
AGCCAAGATGACTTCA-2	0.8504675	1.7499671	0.55428565	1.7588338	1.3156635	0	NA	NA	NA	12	1
AGCCGCAGCACTCGGT-2	2.212289	3.2501495	2.2033923	4.1240954	3.3988056	0	NA	NA	NA	12	1
AGCCGCAGCAGTGGAA-2	2.1426504	2.2992804	2.4876454	2.9666457	4.014703	0	NA	NA	NA	12	1
AGCCGCAGCATGGCTG-2	0.88721985	3.8248715	1.2596623	2.8522558	2.070089	0	NA	NA	NA	12	1
AGCCGCAGCGAAGAAC-2	1.5697986	1.8145381	1.1867734	2.0080419	3.229499	0	NA	NA	NA	12	1
AGCCGCAGCGCTGTGC-2	2.3763494	1.6952062	2.3045237	3.3405755	3.9269965	0	NA	NA	NA	12	1
AGCCGCAGGACTAGGC-2	2.5424402	3.4310668	2.5682795	3.5860236	3.042118	0	NA	NA	NA	12	1
AGCCGCAGGTGGAATC-2	2.5760145	2.8026266	1.7868834	3.5497186	3.2415106	0	NA	NA	NA	12	1
AGCCGCAGTGGATCCA-2	0.6118682	2.6202343	1.0052272	3.8821988	3.1904938	0	NA	NA	NA	12	1
AGCCGTCAACCACCAG-2	2.0629804	2.41003	1.9739945	3.5275042	4.2739525	0	NA	NA	NA	12	1
AGCCGTCAATCCGGTA-2	2.0912302	4.386022	1.1140956	2.4048855	1.6547111	0	NA	NA	NA	12	1
AGCCGTCAATGGCACT-2	2.3365374	2.5624094	1.2272778	3.7961717	3.927245	0	NA	NA	NA	12	1
AGCCGTCAATTCAGGA-2	1.7142448	1.6589264	2.1823583	3.186839	3.844231	0	NA	NA	NA	12	1
AGCCGTCACTTCAGAC-2	1.274632	1.5113248	1.1415123	1.4699812	1.363004	0	NA	NA	NA	12	1
AGCCGTCAGCAGAGTT-2	1.9413899	2.975942	0.82972646	3.2610629	3.8911154	0	NA	NA	NA	12	1
AGCCGTCATATAGATT-2	2.6732256	2.0627277	1.5518566	3.70881	3.5893633	0	NA	NA	NA	12	1
AGCCGTCATGTTAACA-2	1.673917	4.249884	0.6735706	2.1866806	2.0642002	0	NA	NA	NA	12	1
AGCCTACGAATGTTGC-2	2.1931973	2.995048	2.4153137	3.839868	3.2440946	0	NA	NA	NA	12	1
AGCCTACGCCACATGG-2	1.5391774	3.8983047	0.9696477	2.8475087	0.4069726	0	NA	NA	NA	12	1
AGCCTACGGTAGAGGA-2	1.1712115	3.5964704	1.1782448	3.0100238	1.9212843	0	NA	NA	NA	12	1
AGCGAATGATCAGCCA-2	2.0348043	3.8782218	1.3970624	2.135314	1.8146697	0	NA	NA	NA	12	1
AGCGAATGCTCAGTCG-2	2.1216354	3.0287938	2.2667193	3.587002	4.6038895	0	NA	NA	NA	12	1
AGCGAATGGAAGCCAG-2	2.3926709	2.800884	2.6038768	2.6913702	2.483589	0	NA	NA	NA	12	1
AGCGAATGGATGGAGC-2	1.5710427	3.3955662	1.8811488	2.4135923	3.7404976	0	NA	NA	NA	12	1
AGCGAATGGTTAGATG-2	1.8953946	3.6849225	1.7785388	2.3764856	1.5361644	0	NA	NA	NA	12	1
AGCGATATAAGCTCGA-2	1.6143978	2.1772156	1.9299693	2.3441947	4.1207914	0	NA	NA	NA	12	1
AGCGATATACAGCGGC-2	1.576179	1.0888804	1.3494902	0.70222896	0.6956918	0	NA	NA	NA	12	1
AGCGATATCTCTCATT-2	1.7849326	0.9392058	1.2992681	1.021597	1.0973622	0	NA	NA	NA	12	1
AGCGATATGCAGAGTT-2	3.4268703	2.8599327	1.7951051	3.6714013	3.1333096	0	NA	NA	NA	12	1
AGCGATATGTGATCTC-2	1.2825434	1.6987131	1.8228769	2.4961395	2.399868	0	NA	NA	NA	12	1
AGCGATATTCGTTCGA-2	2.43551	0.72192705	1.5247707	2.2966337	3.7468896	0	NA	NA	NA	12	1
AGCGATATTTCTACGT-2	2.7846918	1.7460359	0.76136404	1.317888	1.3838083	0	NA	NA	NA	12	1
AGCGGAACACAGGAGT-2	0.28451246	3.721075	1.6237764	2.6287346	2.0639577	0	NA	NA	NA	12	1
AGCGGAACAGAAGTCT-2	1.2721007	2.1841664	0.8476788	1.6693037	1.1530248	0	NA	NA	NA	12	1
AGCGGAACCATCTAGC-2	2.9283333	3.0318296	2.3680177	2.8121827	4.018604	0	NA	NA	NA	12	1
AGCGGAACCGACGGCG-2	1.7723386	1.1986341	0.9830193	2.0635486	2.7856212	0	NA	NA	NA	12	1
AGCGGAACGTAACACA-2	2.2327673	3.128712	2.032587	4.1721396	4.0466723	0	NA	NA	NA	12	1
AGCGGAACGTAGAGGA-2	0.8400039	3.2609015	0.8279833	1.9850571	2.1182246	0	NA	NA	NA	12	1
AGCGTGTAAACGTACC-2	1.7863816	2.904486	2.078019	4.8322396	4.2987294	0	NA	NA	NA	12	1
AGCGTGTAATTACGAA-2	3.0672083	1.3789741	1.0142606	1.4301021	1.1197181	0	NA	NA	NA	12	1
AGCGTGTACATCTAGC-2	1.4829447	1.1599745	1.1130846	1.5222293	1.9549985	0	NA	NA	NA	12	1
AGCGTGTACCGGCCAC-2	2.925086	2.2723436	2.1158638	4.0725346	3.9255743	0	NA	NA	NA	12	1
AGCGTGTAGAGGATAC-2	1.9107968	1.8956115	2.1503508	2.2773354	1.8423654	0	NA	NA	NA	12	1
AGCGTGTAGCTGTACC-2	1.4130774	2.4238307	2.127652	4.0674286	4.540374	0	NA	NA	NA	12	1
AGCGTGTAGTATCTTC-2	1.5002804	1.1677878	1.7158163	1.894284	1.6469584	0	NA	NA	NA	12	1
AGCGTGTATGCAAGCC-2	1.7446363	1.7485471	1.4828092	0.47292146	1.7876203	0	NA	NA	NA	12	1
AGCGTGTATTGATTAA-2	1.6750648	1.3001127	1.6309875	1.8102751	0.8899672	0	NA	NA	NA	12	1
AGCTGGTCACCACGGA-2	2.9609566	1.934419	1.0610427	2.0863233	0.6941578	0	NA	NA	NA	12	1
AGCTGGTCCCATATCC-2	2.4082453	1.8441063	2.0263112	2.3847384	1.8706478	0	NA	NA	NA	12	1
AGCTGGTCGACATCGA-2	2.7816138	2.9192832	1.8838125	3.338467	3.469275	0	NA	NA	NA	12	1
AGCTGGTCGAGGATAC-2	2.191767	1.4297206	1.92821	2.6156847	1.859601	0	NA	NA	NA	12	1
AGCTGGTCGATGACGG-2	2.343748	3.710776	1.0463619	2.6318834	2.4751892	0	NA	NA	NA	12	1
AGCTGGTCTCAAGAAG-2	1.601977	1.9303987	1.5725493	3.702125	2.9114513	0	NA	NA	NA	12	1
AGCTTCATCCAATCGC-2	0.47492364	0.6124565	0.21372187	1.7640529	1.6127311	0	NA	NA	NA	12	1
AGCTTCATCCGACGAA-2	2.6204216	2.9719741	2.204309	3.611189	4.0163994	0	NA	NA	NA	12	1
AGCTTCATCGAGTTGC-2	1.5700758	1.4471959	2.1248515	2.811453	3.8068402	0	NA	NA	NA	12	1
AGCTTCATGTTCGGTT-2	2.8796933	3.0807424	1.634451	3.2750528	3.1774967	0	NA	NA	NA	12	1
AGCTTCATTATAGGCA-2	1.7513326	3.7587135	1.488225	1.8630983	2.4838598	0	NA	NA	NA	12	1
AGGAATACAGACAGTG-2	2.3226767	1.244904	0.68297076	1.5035962	1.5609498	0	NA	NA	NA	12	1
AGGAATACAGAGGTAG-2	1.5445986	2.098391	1.9259174	4.38188	4.3524766	0	NA	NA	NA	12	1
AGGAATACAGCGTGTA-2	2.8772745	3.0944703	2.181881	3.5651495	4.023553	0	NA	NA	NA	12	1
AGGAATACCTGGTGTA-2	1.3457923	1.3244517	0.63697594	0.6827552	-0.31999165	0	NA	NA	NA	12	1
AGGAATACGTGGTAGA-2	1.6279471	1.9125476	1.1345654	1.50311	1.8426954	0	NA	NA	NA	12	1
AGGAATACTGACCTTC-2	2.069359	2.6020532	1.170403	4.22263	3.648916	0	NA	NA	NA	12	1
AGGAATACTGATCTGT-2	1.9234043	1.7609737	1.5132936	1.404623	1.7812785	0	NA	NA	NA	12	1
AGGAATACTTCGGAGG-2	2.518824	3.1065896	2.8233514	3.891207	3.895418	0	NA	NA	NA	12	1
AGGACCAAACCTCAGG-2	1.5901972	1.0821234	0.8192673	2.0457385	1.9571203	0	NA	NA	NA	12	1
AGGACCAAACTATAGT-2	2.2327743	1.0143397	1.9641085	2.5640256	3.2983227	0	NA	NA	NA	12	1
AGGACCAAAGACTGCC-2	1.7298251	2.9501772	1.6681659	2.5855126	3.447179	0	NA	NA	NA	12	1
AGGACCAAATCTACCG-2	2.518401	1.9375142	2.178542	1.8607899	2.3150387	0	NA	NA	NA	12	1
AGGACCAACACTTGCC-2	1.3834916	2.5924695	1.8474979	3.6985836	3.7552948	0	NA	NA	NA	12	1
AGGACCAACATTGCGT-2	3.0552206	2.0927641	2.5333583	2.4397826	3.8818598	0	NA	NA	NA	12	1
AGGACCAAGCGAGCAA-2	1.7578007	3.9264755	1.0975198	2.207379	1.7284136	0	NA	NA	NA	12	1
AGGACCAAGTAGGAAG-2	2.5318928	1.1626288	2.0275412	1.6308498	1.1752576	0	NA	NA	NA	12	1
AGGACCAAGTATGGCA-2	2.131996	1.8552232	1.4575454	3.0503092	3.0644767	0	NA	NA	NA	12	1
AGGACCAATCCAAGTT-2	1.5337917	2.7824366	1.4072549	4.095708	3.8938677	0	NA	NA	NA	12	1
AGGACCAATCGTAAGC-2	1.957943	2.403689	1.976685	3.6059833	4.5369816	0	NA	NA	NA	12	1
AGGACCAATCTGACAG-2	3.6392314	2.2118487	3.5074432	3.4280286	1.6541754	0	NA	NA	NA	12	1
AGGACCAATTGGCCGA-2	2.5318289	2.7106016	2.5221584	2.4364314	2.1723323	0	NA	NA	NA	12	1
AGGACGTCACCTATTG-2	2.5259416	2.7027473	2.249939	3.2975416	3.284418	0	NA	NA	NA	12	1
AGGACGTCAGACAGTG-2	1.9741884	4.250328	1.14422	2.2538717	2.4568703	0	NA	NA	NA	12	1
AGGACGTCCCGACCTG-2	4.2762923	2.6878524	2.2061183	3.7667458	1.9678222	0	NA	NA	NA	12	1
AGGACGTCCCGTGGCC-2	1.1356635	2.8075805	2.7265701	4.07403	3.9883435	0	NA	NA	NA	12	1
AGGACGTCGGTAATTG-2	1.8054628	1.9831253	1.2691998	3.7352717	3.770121	0	NA	NA	NA	12	1
AGGATCGTACGACTCA-2	2.3056571	3.09253	2.8325472	3.5349772	3.452718	0	NA	NA	NA	12	1
AGGATCGTCAACCTGC-2	2.450087	2.4179068	1.5643032	4.173726	3.7755766	0	NA	NA	NA	12	1
AGGATCGTCAATCCAC-2	1.8602523	3.8052762	0.90525126	2.603825	1.7085336	0	NA	NA	NA	12	1
AGGATCGTGACAAGTG-2	1.9167532	3.6769638	0.11786352	2.103881	1.8191642	0	NA	NA	NA	12	1
AGGCAGATCAAGTGCG-2	1.8667636	4.0438657	-0.30223125	2.2424934	2.1058269	0	NA	NA	NA	12	1
AGGCAGATCGCTAATA-2	1.4508749	0.9358305	0.5984556	1.7579099	1.9455848	0	NA	NA	NA	12	1
AGGCAGATCTTCAGAC-2	2.5001152	3.3316689	2.571753	3.696167	3.7830777	0	NA	NA	NA	12	1
AGGCAGATGAGCCGTT-2	1.9717798	0.16207002	0.81643474	1.9600083	1.7328846	0	NA	NA	NA	12	1
AGGCAGATGAGGAGCG-2	1.9103184	2.532919	1.8918943	3.8159697	4.4320407	0	NA	NA	NA	12	1
AGGCAGATGATGTGGT-2	1.5860586	2.294507	2.7734103	2.2078485	2.6604998	0	NA	NA	NA	12	1
AGGCAGATGATTGCCA-2	2.7465422	2.8429146	2.9091487	4.450302	3.583187	0	NA	NA	NA	12	1
AGGCAGATGTATCAAT-2	1.805282	4.0009403	1.9585414	2.4545398	2.3019328	0	NA	NA	NA	12	1
AGGCAGATTAATCAGA-2	0.7461873	2.938542	2.5328052	3.7091587	4.437612	0	NA	NA	NA	12	1
AGGCAGATTAATGTCC-2	1.6367879	2.456993	1.6637213	4.372236	3.670991	0	NA	NA	NA	12	1
AGGCAGATTATCGGAC-2	1.3895737	3.285089	1.9117475	3.713642	3.4431913	0	NA	NA	NA	12	1
AGGCCATGACCTAACA-2	3.1832933	2.6374342	1.0745687	3.5288458	2.8922713	0	NA	NA	NA	12	1
AGGCCATGGGAAGCTC-2	2.6192596	2.2012932	2.7699983	2.815957	4.378075	0	NA	NA	NA	12	1
AGGCCATGGTAACACA-2	2.1129963	2.1607175	2.1785796	2.0840003	3.0772266	0	NA	NA	NA	12	1
AGGCGAGCACAGGAGT-2	2.5914998	2.768468	1.7058682	2.018356	3.2718506	0	NA	NA	NA	12	1
AGGCGAGCAGGCGAGC-2	1.884963	2.0338326	3.1669266	4.4528394	4.124031	0	NA	NA	NA	12	1
AGGCGAGCGGTGTTAC-2	3.0482175	1.8069223	0.6195646	2.0319622	-0.11675232	0	NA	NA	NA	12	1
AGGCTCACAGGCGAGC-2	2.4111395	2.3118465	1.3717337	2.4809937	3.8079576	0	NA	NA	NA	12	1
AGGCTCACCCGCCTGA-2	1.0736998	2.3946393	1.3559271	3.5113263	3.4409525	0	NA	NA	NA	12	1
AGGCTCACGATCCAAC-2	2.0616183	1.7677292	1.7137786	1.0647689	2.9859436	0	NA	NA	NA	12	1
AGGCTCACTTACTGAA-2	3.466353	1.8648791	1.5112382	2.2278986	1.1308295	0	NA	NA	NA	12	1
AGGTACGGCAACCTGC-2	2.1964352	1.1837634	1.0384818	2.5677953	3.1028926	0	NA	NA	NA	12	1
AGGTACGGCAAGTGCG-2	2.975085	1.6629877	1.8834141	1.9226215	1.2762008	0	NA	NA	NA	12	1
AGGTACGGTGGCAACG-2	1.7314097	1.3694301	0.87901354	3.352097	2.8965144	0	NA	NA	NA	12	1
AGGTCAGTGGACGTGC-2	1.4086506	2.4170063	1.7824472	4.0863276	3.9503329	0	NA	NA	NA	12	1
AGGTCAGTTTAACAAC-2	2.5628595	2.1279001	2.562566	4.232452	4.114368	0	NA	NA	NA	12	1
AGGTGTCCAACTGTGA-2	1.7104776	1.6651027	0.9242222	1.6633445	1.5922298	0	NA	NA	NA	12	1
AGGTGTCCACCACGGA-2	2.7073224	2.1349244	2.083669	3.5549855	3.141304	0	NA	NA	NA	12	1
AGGTGTCCAGCCGCAG-2	2.6123564	2.911145	2.487298	3.6184468	4.121727	0	NA	NA	NA	12	1
AGGTGTCCCTTCGTCC-2	2.5934715	2.3199902	1.5572332	2.022753	4.0375366	0	NA	NA	NA	12	1
AGGTGTCCGTGAGAAC-2	2.040103	1.3632897	2.024291	1.5268878	1.4171026	0	NA	NA	NA	12	1
AGGTGTCCTGCGTTCC-2	0.9633081	0.5420986	1.4859241	1.6434046	0.97481483	0	NA	NA	NA	12	1
AGGTTATACCTCTGTA-2	2.4059725	0.92204916	1.8782235	1.967622	3.277788	0	NA	NA	NA	12	1
AGGTTATACTGCACGG-2	1.756366	4.3672066	1.3840872	3.039325	2.333804	0	NA	NA	NA	12	1
AGGTTATAGGTCAATA-2	0.8010537	1.0260816	0.4447557	2.0163999	2.3348677	0	NA	NA	NA	12	1
AGGTTATAGTACATCC-2	1.7390566	4.1259456	0.6428009	2.4460042	1.9370859	0	NA	NA	NA	12	1
AGGTTATAGTTAGATG-2	3.5128977	2.0129087	4.0070286	4.2584867	1.7225989	0	NA	NA	NA	12	1
AGGTTATATGGAGCTG-2	1.6742325	1.3482748	1.9955931	2.7350082	4.014094	0	NA	NA	NA	12	1
AGGTTGCTCTACGCAA-2	2.419254	2.9929008	2.2351785	4.0532227	4.3384976	0	NA	NA	NA	12	1
AGGTTGCTCTCCAGTG-2	1.3301729	1.7992845	1.2402525	1.1473947	1.0036951	0	NA	NA	NA	12	1
AGGTTGCTGGTATAAG-2	2.009835	2.4981275	1.9452019	4.238782	4.306901	0	NA	NA	NA	12	1
AGGTTGCTGTAGCCTA-2	2.4685636	2.2959225	1.5351732	3.4555032	4.161057	0	NA	NA	NA	12	1
AGGTTGCTTAGAACCG-2	1.7635406	1.5743004	1.6688294	2.0540102	1.9319243	0	NA	NA	NA	12	1
AGGTTGCTTCTGCTCA-2	2.157597	1.9306608	0.6518315	3.8537068	3.9104717	0	NA	NA	NA	12	1
AGTAACTTAAGCTCGA-2	1.4434496	3.610904	0.97570175	2.6743512	1.9443803	0	NA	NA	NA	12	1
AGTAACTTACCTGCAA-2	1.9556649	4.376524	1.7228843	3.4223237	2.8308346	0	NA	NA	NA	12	1
AGTAACTTACTCCTAA-2	1.9485633	1.5479968	1.5074806	1.5500238	1.8039976	0	NA	NA	NA	12	1
AGTAACTTATTCGCCG-2	1.9958724	2.7268398	1.7962707	3.4639626	3.8256197	0	NA	NA	NA	12	1
AGTAACTTTCGCTTCC-2	2.1101742	2.6717336	2.3455138	3.9945889	3.7066808	0	NA	NA	NA	12	1
AGTACTATACGCTCTG-2	2.8351893	1.5690777	1.8365082	2.6172202	3.746998	0	NA	NA	NA	12	1
AGTACTATACTGGTGG-2	2.7522223	2.6599674	1.075975	2.9558728	1.8351016	0	NA	NA	NA	12	1
AGTACTATACTTGTCA-2	1.7057652	3.133897	1.4827095	2.4877546	2.4089248	0	NA	NA	NA	12	1
AGTACTATAGATACTA-2	2.3952746	2.387888	0.7811725	2.6307118	3.093876	0	NA	NA	NA	12	1
AGTACTATCCTGCGGA-2	2.462317	1.8401213	2.2665267	2.939957	3.605766	0	NA	NA	NA	12	1
AGTACTATGATCGTGA-2	2.4972534	3.9875073	1.0362176	2.9783742	2.3804514	0	NA	NA	NA	12	1
AGTACTATTCCGAACG-2	2.6175969	1.3110691	0.87763065	0.3794954	1.1570023	0	NA	NA	NA	12	1
AGTAGATAAGCCGTCA-2	2.7280335	3.5491471	2.7421474	3.6129103	3.319342	0	NA	NA	NA	12	1
AGTAGATACCGACCTG-2	1.4748715	2.3928568	1.9117235	3.4701507	4.3109097	0	NA	NA	NA	12	1
AGTAGATACGTTCAGC-2	1.8966769	3.0447361	1.4456705	3.2256176	3.6227944	0	NA	NA	NA	12	1
AGTAGATACTCTTCTA-2	1.7026105	1.8838784	2.3606782	2.300674	4.0060496	0	NA	NA	NA	12	1
AGTAGATAGGTCCTAG-2	1.6693865	2.7210932	2.1780558	2.1994622	1.3759786	0	NA	NA	NA	12	1
AGTAGGACACAGGCTA-2	2.2517216	3.9792585	0.7582972	3.3724456	2.2896607	0	NA	NA	NA	12	1
AGTAGGACACCTATTG-2	2.2173197	2.6627111	1.0005566	3.5300763	2.971022	0	NA	NA	NA	12	1
AGTAGGACACGGACGA-2	2.5260484	2.9785202	2.23077	4.185171	4.297015	0	NA	NA	NA	12	1
AGTAGGACATGATAGC-2	1.5667936	2.5607164	2.425979	2.5672271	3.1199086	0	NA	NA	NA	12	1
AGTAGGACCATATGGA-2	1.566103	2.3838449	2.3476162	4.0995116	4.1526566	0	NA	NA	NA	12	1
AGTAGGACGTTACGTC-2	4.372926	3.1568515	3.5830271	4.2871294	1.636795	0	NA	NA	NA	12	1
AGTATGCAACCTCAGG-2	2.4013286	1.6296743	1.7822115	3.8439453	3.2819571	0	NA	NA	NA	12	1
AGTATGCAATTACGAA-2	2.0241942	3.2014585	1.9718056	3.410632	3.8649788	0	NA	NA	NA	12	1
AGTATGCACTTAGGAG-2	2.015018	2.9315639	1.7144656	2.3141549	3.4058905	0	NA	NA	NA	12	1
AGTATGCATCAACTCC-2	1.9262708	2.334318	2.8426275	3.908489	3.8327048	0	NA	NA	NA	12	1
AGTATGCATCTGACAG-2	1.2485733	1.597597	1.7979083	2.0534358	1.614134	0	NA	NA	NA	12	1
AGTCATCCAACAACTC-2	1.7169683	1.513855	2.3662798	3.765778	3.4686263	0	NA	NA	NA	12	1
AGTCATCCACCGTCGG-2	1.6005905	1.1973755	2.3656514	4.2067614	4.4121685	0	NA	NA	NA	12	1
AGTCATCCATCTTAGA-2	2.0302954	2.5213425	1.9425156	4.3154325	3.7550256	0	NA	NA	NA	12	1
AGTCATCCCACGGTCC-2	1.5630559	4.0589314	1.2553742	2.7020147	2.3592625	0	NA	NA	NA	12	1
AGTCATCCGAGCACGC-2	1.6943156	1.7599715	2.6670306	2.585049	3.04787	0	NA	NA	NA	12	1
AGTCATCCGATTATTA-2	2.6978183	-0.31508186	1.3740425	1.4618669	2.1564488	0	NA	NA	NA	12	1
AGTCATCCGCATGAGA-2	2.1120722	1.8391659	1.9040148	3.7793112	4.028143	0	NA	NA	NA	12	1
AGTCCGTAACGCCGCT-2	1.1661004	1.6148809	1.3287739	1.4549971	1.8126383	0	NA	NA	NA	12	1
AGTCCGTAATAGTAAC-2	2.507773	2.9818978	1.4832766	3.1486173	3.7548053	0	NA	NA	NA	12	1
AGTCCGTACCAGTAGA-2	1.5793347	2.0830462	1.6046592	2.8661613	3.7126346	0	NA	NA	NA	12	1
AGTCCGTACTCAACGC-2	1.3871512	4.254648	1.2944721	2.9491625	2.0935726	0	NA	NA	NA	12	1
AGTCCGTAGATACCTG-2	1.9276848	2.4344437	1.3974473	3.9757304	4.2622733	0	NA	NA	NA	12	1
AGTCCGTATAACAGTT-2	3.3206851	3.119165	2.2902396	4.0332513	4.1871085	0	NA	NA	NA	12	1
AGTCCGTATCGCTTCC-2	0.79549927	2.3677611	2.7356064	3.6957932	4.1212063	0	NA	NA	NA	12	1
AGTCTTGAAAGTACAA-2	1.5664388	4.346381	1.9086889	3.5659103	3.3709714	0	NA	NA	NA	12	1
AGTCTTGACAGCTATA-2	1.5929695	2.189715	2.0152094	3.583155	3.3138885	0	NA	NA	NA	12	1
AGTCTTGAGCGAGCAA-2	2.159384	3.933902	1.0149806	2.618713	1.5401993	0	NA	NA	NA	12	1
AGTCTTGATGCGTAGA-2	2.2704496	1.868031	1.429261	2.2862265	3.1986876	0	NA	NA	NA	12	1
AGTGACCGACATCTAC-2	2.9914994	2.3426266	1.6629518	4.4360776	4.298058	0	NA	NA	NA	12	1
AGTGACCGAGACCTGG-2	2.5542424	2.1431336	2.3941314	2.9055972	3.6524012	0	NA	NA	NA	12	1
AGTGACCGAGGACCAA-2	2.0293157	1.978176	1.8786002	2.7008972	3.6670403	0	NA	NA	NA	12	1
AGTGACCGCACGTCGT-2	2.269495	3.5587776	1.8265747	2.5983858	2.1440582	0	NA	NA	NA	12	1
AGTGACCGCGACTGTT-2	1.9797592	1.732194	1.517287	2.7955897	3.4014719	0	NA	NA	NA	12	1
AGTGACCGGCACCTCG-2	2.191027	3.6476305	1.8155315	2.664684	3.5266058	0	NA	NA	NA	12	1
AGTGACCGGCAGAAGG-2	1.9676111	4.549769	1.7622938	2.8566298	2.288092	0	NA	NA	NA	12	1
AGTGACCGGGAACAGC-2	2.2411745	2.580775	2.2931588	3.3040743	1.8057413	0	NA	NA	NA	12	1
AGTGACCGTTAACGTT-2	1.0462762	3.1006014	2.064652	1.5002381	1.0246727	0	NA	NA	NA	12	1
AGTGACCGTTACTGAA-2	1.9588497	2.5494792	1.6725595	3.8029838	2.552609	0	NA	NA	NA	12	1
AGTGACCGTTCTACGT-2	2.3113842	4.2073216	0.9926037	2.5091383	1.9372638	0	NA	NA	NA	12	1
AGTGAGTCAACTGGAG-2	1.5384567	0.22142927	1.0051637	0.6234568	1.5941584	0	NA	NA	NA	12	1
AGTGAGTCAGATACTA-2	2.678362	2.7512658	2.5821102	3.3821442	3.991047	0	NA	NA	NA	12	1
AGTGAGTCCAACGGTC-2	0.8718428	1.2438642	0.5128554	1.3332316	1.249338	0	NA	NA	NA	12	1
AGTGAGTCCAGCAACC-2	1.0671188	0.8061325	1.3944097	1.0777946	1.3841324	0	NA	NA	NA	12	1
AGTGAGTCGAGCCACA-2	2.274268	3.344034	0.0025862	3.1294715	2.1380813	0	NA	NA	NA	12	1
AGTGAGTCGTTCGGTT-2	2.7702882	2.4742887	-0.18090472	3.7570262	4.0829706	0	NA	NA	NA	12	1
AGTGCAGGCATCTAGC-2	1.532317	2.0282733	1.743518	1.1375089	2.982984	0	NA	NA	NA	12	1
AGTGCAGGCCAAGCAT-2	2.1871517	2.3545718	1.6263131	2.1197338	1.5595626	0	NA	NA	NA	12	1
AGTGCAGGCTCCAACA-2	2.3248653	3.158161	2.154606	3.4803646	4.0461307	0	NA	NA	NA	12	1
AGTGCAGGGTCCATGA-2	2.124988	2.6921272	2.6618767	2.7745957	2.8189554	0	NA	NA	NA	12	1
AGTGTCAAACCTGCAA-2	1.4209273	1.9384338	2.3617165	1.8616445	3.665614	0	NA	NA	NA	12	1
AGTGTCAACTCATGAA-2	1.7500886	1.7402903	1.1920042	0.13985276	0.10175081	0	NA	NA	NA	12	1
AGTGTCAAGAACTGCA-2	2.9300292	2.3401635	1.8095952	3.8551304	4.0651717	0	NA	NA	NA	12	1
AGTGTCAAGGAATTGT-2	2.2364793	1.2243301	0.9514397	1.3022408	1.5464854	0	NA	NA	NA	12	1
AGTGTCAAGTATGGCA-2	1.1050173	4.693748	1.6052672	1.66544	2.0986032	0	NA	NA	NA	12	1
AGTGTCAATACCAAGC-2	2.21923	1.5560057	2.2729466	1.9973243	1.9127024	0	NA	NA	NA	12	1
AGTGTCAATTAATCGT-2	2.0430605	2.5748398	2.4622416	4.1368446	2.7279966	0	NA	NA	NA	12	1
AGTGTCAATTGTCAAG-2	2.8089178	1.9066114	1.4306722	2.8783948	2.755404	0	NA	NA	NA	12	1
AGTTCGCCAATTAAGG-2	2.6837118	2.1010761	2.1717799	4.5123363	4.2697153	0	NA	NA	NA	12	1
AGTTCGCCATGGCACT-2	1.8241179	-0.5162352	0.5914737	1.7359796	1.4373057	0	NA	NA	NA	12	1
AGTTCGCCCGATCAAG-2	1.6394234	1.6895251	0.38747776	1.6805704	1.9032979	0	NA	NA	NA	12	1
AGTTCGCCCTCTCGCA-2	1.1936871	3.677339	0.9262875	2.1503494	2.3200555	0	NA	NA	NA	12	1
AGTTCGCCGCTGTACC-2	0.7111192	0.2950279	0.751858	0.71278137	0.16447783	0	NA	NA	NA	12	1
AGTTCGCCGTAACACA-2	1.7076169	3.5452368	1.5014799	2.152424	1.7553407	0	NA	NA	NA	12	1
AGTTGAATAACAACTC-2	2.0874474	2.3308165	1.8353496	2.5080483	3.7152126	0	NA	NA	NA	12	1
AGTTGAATATGATAGC-2	3.051821	2.746912	2.7970278	3.3258474	2.1828866	0	NA	NA	NA	12	1
AGTTGAATGACCTAGG-2	1.1100651	2.372849	1.9782923	4.1451297	4.267568	0	NA	NA	NA	12	1
AGTTGAATGTGCCGCG-2	1.7202709	0.19387431	1.068478	1.666294	1.0605848	0	NA	NA	NA	12	1
AGTTGAATGTGTGGAG-2	2.044711	1.9665688	1.8888758	2.1017048	2.1289465	0	NA	NA	NA	12	1
AGTTGAATTTCGCCAC-2	2.7517505	2.6262848	2.5590467	2.7180772	2.650556	0	NA	NA	NA	12	1
ATAACTGTATAGTTGA-2	2.278999	2.5161	2.0313594	4.655548	4.306922	0	NA	NA	NA	12	1
ATAACTGTGAACCAGT-2	2.3751464	3.920051	1.5510527	2.0465786	2.091622	0	NA	NA	NA	12	1
ATAACTGTGATGAATT-2	2.5325165	2.713687	2.6094217	2.9777098	3.8180912	0	NA	NA	NA	12	1
ATAACTGTTGAGCGTA-2	1.8642538	2.0091834	1.5949572	3.6420362	3.2618005	0	NA	NA	NA	12	1
ATAAGTTGAGATTGAG-2	2.173573	4.495928	1.4807178	2.567142	1.802165	0	NA	NA	NA	12	1
ATAAGTTGCACGTCGT-2	1.9861	4.0147696	1.6614773	2.713085	2.2869275	0	NA	NA	NA	12	1
ATAAGTTGCATTGCGT-2	2.3178222	4.582477	2.043734	2.43533	1.9899555	0	NA	NA	NA	12	1
ATAAGTTGTAGTAGCC-2	1.9062188	4.2325306	1.6335824	2.6920624	3.381594	0	NA	NA	NA	12	1
ATAATGTACACTTGCC-2	2.4807522	2.4689672	1.1401452	3.6019628	3.7518172	0	NA	NA	NA	12	1
ATAATGTAGCCTCTGA-2	1.5407828	4.059428	1.4604865	2.4568107	2.8722143	0	NA	NA	NA	12	1
ATAATGTAGGATACGC-2	2.483955	2.5940382	2.2734153	4.165357	2.825224	0	NA	NA	NA	12	1
ATAATGTAGTATGGCA-2	1.9271858	2.6392844	2.0716841	3.963823	3.2520509	0	NA	NA	NA	12	1
ATAATGTATCAGTTAG-2	1.2080112	2.6184824	1.8978828	4.0733423	3.109669	0	NA	NA	NA	12	1
ATAATTCCAATAGTGT-2	2.7457182	2.4785633	2.2988863	3.737765	3.660406	0	NA	NA	NA	12	1
ATAATTCCACTACATG-2	0.9365836	4.1913004	1.5120306	2.2946472	2.1669703	0	NA	NA	NA	12	1
ATAATTCCGTATGGCA-2	2.5004048	1.1350063	1.5302886	1.1713077	1.9118521	0	NA	NA	NA	12	1
ATAATTCCGTTCGGTT-2	2.349721	2.8282387	2.23649	3.2816727	2.0433125	0	NA	NA	NA	12	1
ATACACGCAAGTGAAC-2	2.2195985	3.9642797	0.989231	2.5049713	2.25263	0	NA	NA	NA	12	1
ATACACGCAGTAGATA-2	1.8750484	3.7578719	1.7629952	3.173009	1.7074428	0	NA	NA	NA	12	1
ATACACGCATAGTCTG-2	2.4511352	2.0565307	2.2489502	3.0417657	4.0174026	0	NA	NA	NA	12	1
ATACACGCCACAAGAC-2	1.3361266	1.5952158	2.7310193	3.8757875	3.452551	0	NA	NA	NA	12	1
ATACACGCCAGCTATA-2	2.3345575	1.8072075	1.5862846	2.9657593	3.860032	0	NA	NA	NA	12	1
ATACACGCGTGTCAGC-2	3.6207862	2.45159	2.9902709	4.002589	3.082368	0	NA	NA	NA	12	1
ATACACGCTACTTATA-2	2.5493002	2.8756075	2.5979948	4.0687637	3.9263146	0	NA	NA	NA	12	1
ATACACGCTAGTAGCC-2	1.9272045	1.8665679	1.9172294	3.2910187	3.9255807	0	NA	NA	NA	12	1
ATACACGCTGCCGATC-2	0.690594	1.2900121	0.6381172	1.6789486	1.1942561	0	NA	NA	NA	12	1
ATACACGCTGGAGCTG-2	1.7648352	1.6997261	1.7502955	2.8192239	3.627847	0	NA	NA	NA	12	1
ATACCGATACATATGA-2	2.0584242	3.6024113	1.3173935	3.2938826	3.4742808	0	NA	NA	NA	12	1
ATACCGATACATCTAC-2	2.3280957	2.6938488	2.6823237	3.560894	4.49266	0	NA	NA	NA	12	1
ATACCGATAGCGAATG-2	2.3237116	2.336712	1.150366	2.6214585	1.6771967	0	NA	NA	NA	12	1
ATACCGATGACTCAAG-2	2.8377664	2.2729435	2.114386	2.0183263	4.0806675	0	NA	NA	NA	12	1
ATACCGATTCGTTCGA-2	3.1125002	2.850777	2.8434098	4.126648	4.098082	0	NA	NA	NA	12	1
ATACCGATTGAATGAC-2	2.035519	3.9605076	2.0410857	2.9777443	3.3037477	0	NA	NA	NA	12	1
ATACGCTTATAACTGT-2	3.7524524	2.7799256	1.6275522	4.3130865	4.182171	0	NA	NA	NA	12	1
ATACGCTTCTTAATGT-2	2.1384997	2.0106592	2.1118512	2.6431582	3.9051712	0	NA	NA	NA	12	1
ATACGCTTGGTAATTG-2	2.2748375	1.8153563	1.7309601	2.2031758	2.166561	0	NA	NA	NA	12	1
ATACGCTTTCAGGACA-2	2.56656	3.857875	1.7798073	1.9584831	2.3888156	0	NA	NA	NA	12	1
ATACGTACAATCTTAT-2	1.0387385	1.9966127	1.3173326	1.5775884	1.1225688	0	NA	NA	NA	12	1
ATACGTACCATACGTT-2	1.957996	2.2545152	1.0948921	2.321516	1.8097577	0	NA	NA	NA	12	1
ATACGTACCGCGACAC-2	2.0725145	3.39912	1.2179816	3.1602857	2.2250059	0	NA	NA	NA	12	1
ATACGTACCTGCGACG-2	2.5871825	2.3637385	2.8364658	1.7621137	3.3457022	0	NA	NA	NA	12	1
ATACGTACGCGAGTTC-2	1.1983386	1.7066371	2.0090606	4.059189	4.155227	0	NA	NA	NA	12	1
ATACGTACGTCAGTGT-2	1.1974986	2.0104506	0.9809769	1.5819144	2.152043	0	NA	NA	NA	12	1
ATAGCGCGCAATTATT-2	2.409057	2.1084363	2.228067	2.914194	3.5266714	0	NA	NA	NA	12	1
ATAGCGCGCAGGCGCC-2	2.5274906	2.979471	1.8024843	4.068758	3.2617576	0	NA	NA	NA	12	1
ATAGCGCGCGATCCTT-2	1.7634171	3.5456746	1.8746032	2.7057219	2.0279362	0	NA	NA	NA	12	1
ATAGCGCGGGCAGTTA-2	2.2531054	2.6418712	1.2085335	3.8333843	3.2806938	0	NA	NA	NA	12	1
ATAGCGCGTCCGGTGA-2	1.8944453	3.2998903	2.684354	3.9110518	4.164334	0	NA	NA	NA	12	1
ATAGTAACAATGCCGT-2	1.1382914	0.9754524	0.9917213	1.8281167	1.1724088	0	NA	NA	NA	12	1
ATAGTAACATGTATTA-2	3.3410292	2.005788	1.4029222	1.4644271	1.5892248	0	NA	NA	NA	12	1
ATAGTAACATTACGAA-2	1.4388646	2.9341717	2.34115	3.8026092	4.0638967	0	NA	NA	NA	12	1
ATAGTAACCTCAACGC-2	1.8254397	1.9379224	1.1482661	2.1525676	2.539991	0	NA	NA	NA	12	1
ATAGTAACCTGTAGGA-2	1.7040241	2.8318925	1.4242222	2.9378753	3.8022687	0	NA	NA	NA	12	1
ATAGTAACGGTTGATC-2	2.1309512	2.311407	1.5493923	2.5536954	4.235539	0	NA	NA	NA	12	1
ATAGTCTGAACGCCAA-2	2.3147936	1.2536979	1.8100393	2.7461402	3.7277296	0	NA	NA	NA	12	1
ATAGTCTGAACTTCCA-2	2.1200645	3.6839767	1.2168021	2.595877	2.2578382	0	NA	NA	NA	12	1
ATAGTCTGAGCATATC-2	3.0220723	1.0883442	1.4831194	1.2556319	1.4308647	0	NA	NA	NA	12	1
ATAGTCTGCTGCGACG-2	2.2018573	2.165726	1.1265404	1.0320542	1.9043447	0	NA	NA	NA	12	1
ATAGTCTGGCTATCGG-2	0.8576964	2.2205915	1.753442	3.947861	4.350363	0	NA	NA	NA	12	1
ATAGTCTGGCTTAGCA-2	3.8295274	2.8806555	3.0219603	4.398506	2.8394244	0	NA	NA	NA	12	1
ATAGTCTGTGTAATAA-2	2.9074647	1.7708671	1.6463237	3.9869235	4.322921	0	NA	NA	NA	12	1
ATAGTTGACGTATTCC-2	3.8024657	1.3871622	1.4238826	2.0222943	0.18396401	0	NA	NA	NA	12	1
ATAGTTGAGATGTGGT-2	2.7985704	1.743146	3.903142	4.5713387	2.2009451	0	NA	NA	NA	12	1
ATAGTTGAGTCGTCCG-2	4.3744683	2.846351	3.5851219	3.3644829	1.9932244	0	NA	NA	NA	12	1
ATAGTTGAGTGAGCCG-2	2.2610567	3.051383	1.0694925	3.1716433	2.419732	0	NA	NA	NA	12	1
ATAGTTGATACATTCG-2	2.3494592	2.486316	2.335236	3.4796135	3.4445856	0	NA	NA	NA	12	1
ATATAAGTAACTTCCA-2	2.5965757	2.376039	1.9911355	2.427935	1.7807108	0	NA	NA	NA	12	1
ATATAAGTATACGCTT-2	1.7456841	3.7730868	1.5297238	2.7796154	2.2295017	0	NA	NA	NA	12	1
ATATAAGTCATACGTT-2	1.5811505	1.4533502	1.9952092	2.7775288	3.1753795	0	NA	NA	NA	12	1
ATATAAGTTATGCAAG-2	1.8932686	2.66522	1.1819953	2.189755	1.1708723	0	NA	NA	NA	12	1
ATATTCCTAAGGAGGC-2	2.3736556	1.8929063	2.0758412	2.514192	0.8652074	0	NA	NA	NA	12	1
ATATTCCTCCATTGTC-2	1.2877312	1.384815	2.0260944	2.1691785	2.0683277	0	NA	NA	NA	12	1
ATATTCCTCTACGCAA-2	2.5616765	3.0690846	2.5355268	4.6118364	3.2895672	0	NA	NA	NA	12	1
ATATTCCTTCTGAGTA-2	2.755103	2.410598	2.328317	2.5848205	2.2180552	0	NA	NA	NA	12	1
ATATTCCTTTATACTG-2	2.0407958	2.1724293	1.6366876	1.9020374	1.650533	0	NA	NA	NA	12	1
ATATTCCTTTCGGAGG-2	3.2606907	2.705509	2.5748863	3.2592657	2.8774202	0	NA	NA	NA	12	1
ATCACGCTACTGGTGG-2	2.5588572	1.6860353	1.8354502	2.9794014	3.8009498	0	NA	NA	NA	12	1
ATCACGCTCATTACTC-2	2.0539894	1.5546463	2.2019172	4.5079803	4.101444	0	NA	NA	NA	12	1
ATCACGCTGCGCTGGA-2	3.019567	2.1393054	2.208339	4.3435445	3.7366858	0	NA	NA	NA	12	1
ATCACGCTGTCTGTCC-2	1.3339278	3.3073025	0.62808573	2.347833	1.4650142	0	NA	NA	NA	12	1
ATCACGCTTAATTCAA-2	1.6228143	1.8516407	1.2070735	1.1792927	1.1325734	0	NA	NA	NA	12	1
ATCACGCTTGTAATAA-2	1.5657852	2.1673281	1.407357	4.3431497	3.9736204	0	NA	NA	NA	12	1
ATCACGCTTTGCCTGT-2	2.2968144	3.8123715	1.5818275	3.5008447	2.1385603	0	NA	NA	NA	12	1
ATCAGCCAAGGAATAC-2	3.2713082	1.4979292	1.710003	2.1468165	2.0528364	0	NA	NA	NA	12	1
ATCAGCCACAATCCAC-2	2.0935829	4.4995084	1.705514	2.942676	2.3340404	0	NA	NA	NA	12	1
ATCAGCCAGGTGGCTA-2	4.025957	1.0794002	1.6471626	3.313199	1.7594	0	NA	NA	NA	12	1
ATCAGCCATATGCAAG-2	3.721448	2.147109	3.9265313	4.0007095	1.970405	0	NA	NA	NA	12	1
ATCAGCCATCCGAACG-2	2.499021	2.8218732	1.9140656	3.6497736	4.1456137	0	NA	NA	NA	12	1
ATCAGCCATTAGGTTA-2	1.5163991	3.4312842	2.9077208	3.577665	2.743481	0	NA	NA	NA	12	1
ATCATTGGAACTGCTT-2	2.4177248	3.2360075	2.3239543	2.7686036	2.9323297	0	NA	NA	NA	12	1
ATCATTGGACTCAGTT-2	1.8169723	1.8112676	1.864105	1.8969667	3.6117969	0	NA	NA	NA	12	1
ATCATTGGACTCTGAC-2	1.931326	3.7779717	1.2424033	1.0817496	2.4600682	0	NA	NA	NA	12	1
ATCATTGGAGTTCGCC-2	1.8219993	0.93867123	1.1658629	1.9051487	1.485716	0	NA	NA	NA	12	1
ATCATTGGCATGTCAC-2	2.8706663	2.609331	1.7070856	2.5693362	4.0726113	0	NA	NA	NA	12	1
ATCATTGGCCGGCCAC-2	1.6316111	3.1181948	1.218096	2.5828478	2.8863204	0	NA	NA	NA	12	1
ATCATTGGCCGTCCGT-2	1.162914	1.6118871	0.6456611	1.6591915	1.9097649	0	NA	NA	NA	12	1
ATCATTGGCGACTGTT-2	2.0090656	2.9868922	2.0230806	2.9495456	3.3868024	0	NA	NA	NA	12	1
ATCCACAAATCTTGTG-2	2.7532964	3.8707495	2.1616442	2.509527	2.6831737	0	NA	NA	NA	12	1
ATCCACAACGGCGCTA-2	1.6665854	2.6239092	1.5122343	1.439532	1.3017689	0	NA	NA	NA	12	1
ATCCACAACTGTCCTC-2	1.6430956	4.129716	1.3703879	2.2925706	1.4590195	0	NA	NA	NA	12	1
ATCCACAAGCATTGAA-2	2.3319204	2.1926613	1.8154937	2.9000723	3.354331	0	NA	NA	NA	12	1
ATCCACAAGCTCACGA-2	1.8648432	3.5399873	1.1207618	2.094114	2.0464566	0	NA	NA	NA	12	1
ATCCACAAGGTAATTG-2	1.6592001	0.6811915	1.3768226	2.2692795	2.1129386	0	NA	NA	NA	12	1
ATCCACAAGTCCGTTG-2	1.4539804	2.8174417	2.0819402	3.7534494	3.714442	0	NA	NA	NA	12	1
ATCCACAAGTGCCGCG-2	2.4957116	2.2530596	1.9213104	3.1462529	1.163857	0	NA	NA	NA	12	1
ATCCACAATCGCACAA-2	0.6358662	2.5574071	1.5996703	3.738693	3.5756009	0	NA	NA	NA	12	1
ATCCACAATCTGCTCA-2	1.7431043	2.6894372	1.4749564	4.4236326	3.7077832	0	NA	NA	NA	12	1
ATCCACAATCTTCTTG-2	2.4840417	2.4691923	1.6421062	3.0873935	3.4848185	0	NA	NA	NA	12	1
ATCCACAATGCTACTC-2	3.1479406	2.2662182	1.8448085	1.7668688	2.590059	0	NA	NA	NA	12	1
ATCCACAATTCGGAGG-2	2.1821263	2.532499	2.2986777	3.2257066	3.8643003	0	NA	NA	NA	12	1
ATCCGGTAAGGTTATA-2	2.143666	1.7346058	1.7815641	3.1707973	2.0152018	0	NA	NA	NA	12	1
ATCCGGTACGCCATTC-2	1.6075903	1.8954635	1.5897648	2.4673836	3.3884397	0	NA	NA	NA	12	1
ATCCGGTACTATAATC-2	3.7844996	3.339886	2.8904376	3.837612	3.6242669	0	NA	NA	NA	12	1
ATCCGGTAGCACGCTG-2	1.9009088	3.2706432	2.6072845	2.9550118	3.580946	0	NA	NA	NA	12	1
ATCCGGTATTACATAG-2	1.7167281	1.2834762	0.97177285	1.8884184	1.0085794	0	NA	NA	NA	12	1
ATCCTGGCCCGCCTGA-2	2.074311	2.0707462	2.357062	4.323005	3.8145914	0	NA	NA	NA	12	1
ATCCTGGCCCGGCCAC-2	2.397385	2.9299343	1.6487037	3.3881297	3.6030354	0	NA	NA	NA	12	1
ATCCTGGCGCGGCGCA-2	2.2148283	2.4249108	2.4374468	3.6412897	2.8246012	0	NA	NA	NA	12	1
ATCCTGGCTTGTCAAG-2	2.1408684	2.81151	0.2860997	3.3271565	2.2338715	0	NA	NA	NA	12	1
ATCCTTCTAACAGAGC-2	1.9324344	1.4631957	1.8156538	1.8242425	1.5860759	0	NA	NA	NA	12	1
ATCCTTCTACAGCGGC-2	1.5229394	1.591219	1.5788727	3.4687693	3.945222	0	NA	NA	NA	12	1
ATCCTTCTAGGCGAGC-2	1.9690263	4.136987	1.4265288	2.9540126	2.376547	0	NA	NA	NA	12	1
ATCCTTCTCACCAATT-2	1.8046522	1.5781848	1.0664104	0.9714517	1.6188787	0	NA	NA	NA	12	1
ATCCTTCTCGGACACC-2	1.7651584	3.4451456	0.9769333	1.9801418	2.0026512	0	NA	NA	NA	12	1
ATCCTTCTTTAACAAC-2	3.177225	2.3514228	1.700908	2.8819995	2.0439363	0	NA	NA	NA	12	1
ATCGCGTCAACGCTCG-2	2.6393952	0.55025494	1.7164898	1.7757574	1.2661338	0	NA	NA	NA	12	1
ATCGCGTCAACTCGTA-2	1.296477	1.3618033	0.59251314	0.7212309	1.1077299	0	NA	NA	NA	12	1
ATCGCGTCACCTCAGG-2	0.7167236	1.1347164	0.005820423	1.8433632	1.9807404	0	NA	NA	NA	12	1
ATCGCGTCATTCCTGC-2	2.8690383	2.085747	2.045331	2.864056	2.347849	0	NA	NA	NA	12	1
ATCGCGTCCGGAGAGA-2	2.7724411	1.8646128	1.7335652	3.8594398	3.7457945	0	NA	NA	NA	12	1
ATCGCGTCGCTGTTGA-2	1.4329193	1.6122657	2.1385424	2.1629999	2.81608	0	NA	NA	NA	12	1
ATCGCGTCGGCAGTTA-2	2.3568714	1.8852922	1.2427835	1.9953618	2.1259544	0	NA	NA	NA	12	1
ATCGTATTAGGAATAC-2	1.5588034	4.297104	1.120336	2.6363633	2.038662	0	NA	NA	NA	12	1
ATCGTATTATACGCTT-2	2.0053804	3.828722	-0.06751459	2.463777	2.618623	0	NA	NA	NA	12	1
ATCGTATTCCTCCAAG-2	3.117557	2.020723	2.0477324	2.1368814	2.4680169	0	NA	NA	NA	12	1
ATCGTATTGCCATGTC-2	2.0235214	3.3542078	1.0807437	2.3741453	2.0041728	0	NA	NA	NA	12	1
ATCGTATTGTTGATAG-2	2.0183554	3.4640453	2.1397514	2.3855844	1.5958132	0	NA	NA	NA	12	1
ATCGTATTTAAGGAAC-2	2.9754577	1.9121449	0.53454286	2.1876311	4.19571	0	NA	NA	NA	12	1
ATCGTATTTCAGCCGG-2	1.5935231	1.0114541	1.7031947	1.0566103	1.354781	0	NA	NA	NA	12	1
ATCTACCGACACTTGT-2	2.287598	3.590883	0.012784489	2.9157245	1.7398244	0	NA	NA	NA	12	1
ATCTACCGACGCCGCT-2	2.8145132	3.089664	2.7253647	3.4901392	3.88939	0	NA	NA	NA	12	1
ATCTACCGAGCGGAAC-2	2.820748	3.577578	2.1062446	3.958821	2.2569265	0	NA	NA	NA	12	1
ATCTACCGCACTGCCG-2	1.5667887	1.6308261	1.0262357	1.8491304	1.45642	0	NA	NA	NA	12	1
ATCTACCGCTCCAACA-2	1.2876701	1.9543483	1.6930611	3.642443	4.1007447	0	NA	NA	NA	12	1
ATCTACCGGCACAGGC-2	0.88886726	1.9488462	2.302086	4.317207	3.7842498	0	NA	NA	NA	12	1
ATCTTAGAAACCGATG-2	1.3054212	1.8734978	0.2808767	1.3816932	2.2945507	0	NA	NA	NA	12	1
ATCTTAGAAGGTCAGT-2	0.5512712	0.96212333	0.84989536	1.5898706	0.41480434	0	NA	NA	NA	12	1
ATCTTAGAAGTAGGAC-2	1.4492931	2.147071	1.9814818	1.1791781	2.8294773	0	NA	NA	NA	12	1
ATCTTAGAATACGCTT-2	2.0014346	3.9804044	2.0116105	3.3399427	2.3859522	0	NA	NA	NA	12	1
ATCTTAGACAATGCTA-2	2.8709757	3.562386	2.4488866	3.4868326	3.7866387	0	NA	NA	NA	12	1
ATCTTAGACAATTATT-2	2.5199199	3.4166663	2.110366	3.0712078	3.044018	0	NA	NA	NA	12	1
ATCTTAGAGGTGCACA-2	1.6861812	2.6659894	2.1612587	4.146823	4.1741304	0	NA	NA	NA	12	1
ATCTTAGAGGTTGATC-2	2.101032	4.077126	2.0027125	2.3861623	1.5953493	0	NA	NA	NA	12	1
ATCTTAGATAATCAGA-2	3.1263669	2.8636851	3.4182456	3.7748058	4.7468534	0	NA	NA	NA	12	1
ATCTTAGATGGATCCA-2	2.8199773	3.3896995	2.8913057	3.5335567	3.6237721	0	NA	NA	NA	12	1
ATCTTGTGAGGATCGT-2	2.0598755	1.7908869	0.91836166	1.5177712	2.593587	0	NA	NA	NA	12	1
ATCTTGTGATGACCGG-2	1.9011682	1.4911284	2.0164428	1.5011383	2.385557	0	NA	NA	NA	12	1
ATCTTGTGCCTACACA-2	2.1379225	2.5185218	2.4703412	4.3931255	4.300249	0	NA	NA	NA	12	1
ATCTTGTGCGTTGGCA-2	1.3839455	1.9083581	3.1073453	2.3930933	4.0620265	0	NA	NA	NA	12	1
ATCTTGTGGTGTTATT-2	1.7432761	2.5840137	1.8517941	2.451027	2.760554	0	NA	NA	NA	12	1
ATCTTGTGTTAACAAC-2	2.6759057	2.8103633	2.6271849	3.107709	2.8845918	0	NA	NA	NA	12	1
ATGACATAAATTAAGG-2	1.9158905	2.6486733	1.9316478	3.6837835	4.361153	0	NA	NA	NA	12	1
ATGACATAACCACCAG-2	2.9480653	1.2054883	1.7650805	2.770492	2.1356704	0	NA	NA	NA	12	1
ATGACATAACTCCTAA-2	1.7563394	1.4702469	1.7435659	1.8330638	1.1387613	0	NA	NA	NA	12	1
ATGACCGGACCAATGT-2	1.2644987	1.3749521	0.35739294	1.9217365	2.079947	0	NA	NA	NA	12	1
ATGACCGGATCTTGTG-2	1.8189977	0.59702146	0.28309572	1.5773174	1.573503	0	NA	NA	NA	12	1
ATGACCGGCCAACATC-2	1.959652	2.0982397	1.5004587	1.7686929	3.5823436	0	NA	NA	NA	12	1
ATGACCGGCCTGCGGA-2	2.5949094	2.7490923	1.8025135	3.2748377	3.751765	0	NA	NA	NA	12	1
ATGACCGGCTATAATC-2	0.87039757	2.321206	1.9401984	1.4897283	4.1952276	0	NA	NA	NA	12	1
ATGACCGGCTTCGTCC-2	1.644522	1.8906039	2.1419172	3.9132183	4.607559	0	NA	NA	NA	12	1
ATGACCGGGATTGTAC-2	1.8239809	2.1097875	1.9619458	4.38513	4.096607	0	NA	NA	NA	12	1
ATGACCGGGCTATCGG-2	1.6132233	1.5225465	1.138411	1.8549271	1.1142759	0	NA	NA	NA	12	1
ATGACCGGGGACCGAA-2	2.1023798	1.624794	0.13327366	2.051883	1.6855665	0	NA	NA	NA	12	1
ATGACCGGGGTGTGCG-2	1.0192837	1.744839	1.0272815	2.2771301	1.922241	0	NA	NA	NA	12	1
ATGACCGGTAGATATC-2	2.9388568	1.977762	1.3711467	2.3072188	1.205564	0	NA	NA	NA	12	1
ATGACCGGTTGGCCGA-2	1.9246235	4.1457214	1.8308071	2.8976665	2.0544891	0	NA	NA	NA	12	1
ATGATAGCCTACATTA-2	1.5414411	0.7123873	1.1377909	1.4720584	1.4804659	0	NA	NA	NA	12	1
ATGATAGCGAACTGCA-2	2.3813245	2.6811156	2.0508475	4.4952884	4.076483	0	NA	NA	NA	12	1
ATGATAGCTGTTAACA-2	1.3376752	2.047978	-0.17921723	2.7219806	2.7456093	0	NA	NA	NA	12	1
ATGCAGCCAATCGCAA-2	2.0671666	1.9834678	2.2466822	3.7255554	3.8281639	0	NA	NA	NA	12	1
ATGCAGCCGAGCGGCC-2	0.5183204	1.4812317	1.5118961	2.1092134	3.2945654	0	NA	NA	NA	12	1
ATGCAGCCGCATTATG-2	0.500113	1.3283352	0.370811	1.2470772	1.5480703	0	NA	NA	NA	12	1
ATGCAGCCTCCAACGG-2	1.7977641	1.9061316	1.431591	2.3174431	3.3251488	0	NA	NA	NA	12	1
ATGCAGCCTCTTCTTG-2	0.8189905	1.105816	0.89890724	1.2393888	1.5255029	0	NA	NA	NA	12	1
ATGCTACAACCGGCCT-2	2.637777	3.0386012	2.4424024	3.1655173	2.9215837	0	NA	NA	NA	12	1
ATGCTACAATTGGATC-2	2.600263	2.6326342	2.6897647	3.0480988	3.7604694	0	NA	NA	NA	12	1
ATGCTACACTACGCAA-2	2.2569406	2.7806509	1.6439408	3.340929	4.0838547	0	NA	NA	NA	12	1
ATGCTACAGAACGGAG-2	2.3587341	0.8852324	0.38374788	0.97306937	0.9858951	0	NA	NA	NA	12	1
ATGCTACATAATCAGA-2	3.7552447	3.5139956	2.5843148	4.6356163	3.6496785	0	NA	NA	NA	12	1
ATGCTACATGCTATGA-2	1.8078088	3.400142	0.85386837	3.095947	3.6442275	0	NA	NA	NA	12	1
ATGCTACATGTACAGT-2	2.0458019	3.4008212	2.0128028	3.0451224	2.3520057	0	NA	NA	NA	12	1
ATGCTTAGCACCGTGT-2	2.695331	1.0695926	1.1487657	3.1347497	2.9356787	0	NA	NA	NA	12	1
ATGCTTAGCCTCTGTA-2	0.866546	2.6421309	1.216591	3.2087996	3.2983592	0	NA	NA	NA	12	1
ATGCTTAGCGAGAATT-2	2.2947197	1.8005611	2.4518855	4.184841	3.6706119	0	NA	NA	NA	12	1
ATGCTTAGCGTGCTTA-2	1.819733	2.5715578	1.0483025	3.4614708	2.626539	0	NA	NA	NA	12	1
ATGCTTAGCTGCACGG-2	1.6676606	0.9635774	1.540626	1.7836006	1.8315716	0	NA	NA	NA	12	1
ATGCTTAGCTTCAGAC-2	2.550916	2.1841085	2.160639	3.2909276	3.7013578	0	NA	NA	NA	12	1
ATGCTTAGTGGAAGTA-2	2.6477585	1.8098644	2.0597801	2.3020217	3.6114388	0	NA	NA	NA	12	1
ATGCTTAGTTCTTGAC-2	2.6393254	2.203019	2.118407	2.5173616	3.4869332	0	NA	NA	NA	12	1
ATGGACAGACGTAGTC-2	1.7422017	1.1835091	1.8187107	2.5008817	3.7348063	0	NA	NA	NA	12	1
ATGGACAGGCATTATG-2	2.2377486	2.8534908	1.8981509	4.26463	3.918881	0	NA	NA	NA	12	1
ATGGACAGTACGATTG-2	1.3751092	1.7475548	1.1146424	2.2242932	2.028954	0	NA	NA	NA	12	1
ATGGACAGTTAACAAC-2	2.647009	2.3435228	1.7374667	3.7988503	3.9689226	0	NA	NA	NA	12	1
ATGGACAGTTCACGAG-2	3.3590488	1.9923984	0.79309803	2.7787054	1.112148	0	NA	NA	NA	12	1
ATGGACAGTTCGGAGG-2	2.1988313	1.2972255	1.4582947	1.7565407	1.7404962	0	NA	NA	NA	12	1
ATGGACAGTTCTACGT-2	1.5343597	1.7642441	0.77836967	3.2516544	2.7829032	0	NA	NA	NA	12	1
ATGGAGTTAGAAGTCT-2	1.5632956	2.5928323	2.6418176	3.8918662	4.413578	0	NA	NA	NA	12	1
ATGGAGTTGTCCATGA-2	2.3114855	1.6982253	1.3609095	2.872453	2.7140305	0	NA	NA	NA	12	1
ATGGAGTTTCTGACAG-2	2.064944	2.259437	1.4990128	4.165049	3.8094294	0	NA	NA	NA	12	1
ATGGCACTCAAGTGCG-2	2.2975886	3.9251287	1.4930235	2.9264314	2.6833067	0	NA	NA	NA	12	1
ATGGCACTCTAATAGG-2	3.1102278	1.7545666	2.0987072	3.6460798	3.881341	0	NA	NA	NA	12	1
ATGGCACTGTGTTGCC-2	1.1924555	1.5030001	0.3474421	1.3919158	1.9021847	0	NA	NA	NA	12	1
ATGGCACTGTTAGCGC-2	2.151275	3.115329	1.0429153	3.1865935	2.1274872	0	NA	NA	NA	12	1
ATGGCACTTAATTGGC-2	2.6173906	1.821752	1.8967184	1.8698813	2.612181	0	NA	NA	NA	12	1
ATGGCACTTATAGATT-2	2.0682263	1.849805	0.88840836	2.1873415	3.7623997	0	NA	NA	NA	12	1
ATGTATTAAATCCATT-2	1.4561682	0.46317583	1.6350627	1.406404	1.9762549	0	NA	NA	NA	12	1
ATGTATTAAGTATGCA-2	1.5710166	3.7186072	1.4683151	2.8094246	1.7763674	0	NA	NA	NA	12	1
ATGTATTAATACGTAC-2	2.0753806	3.084039	2.434266	3.6082444	4.0291524	0	NA	NA	NA	12	1
ATGTATTAATTACGAA-2	1.1776086	1.6243562	1.688839	1.8902216	1.722125	0	NA	NA	NA	12	1
ATGTATTAGGCCAACC-2	4.456002	1.8531126	0.8928551	0.93675244	1.7901841	0	NA	NA	NA	12	1
ATGTATTAGGTGCACA-2	2.5212817	1.6128854	1.3657619	2.4759688	2.7054415	0	NA	NA	NA	12	1
ATGTATTATTATACTG-2	2.2777	2.3119843	1.6594405	3.3140981	4.056551	0	NA	NA	NA	12	1
ATGTGCGCCGCCAGGT-2	3.0892467	1.7808747	1.8257772	1.5081987	1.2000928	0	NA	NA	NA	12	1
ATGTGCGCCGGACACC-2	2.176286	1.4731618	1.3154624	0.530251	1.4945183	0	NA	NA	NA	12	1
ATGTGCGCCTAATAGG-2	1.0604786	0.26081684	0.9932184	1.3030337	1.2628418	0	NA	NA	NA	12	1
ATGTGCGCGAGGATAC-2	1.0914009	-0.113858014	1.5967187	1.7391052	0.86450416	0	NA	NA	NA	12	1
ATGTGCGCTACTTATA-2	1.4925236	1.6689765	1.9291451	0.9183081	1.5661614	0	NA	NA	NA	12	1
ATGTGCGCTAGAGCGA-2	2.5619872	3.917867	1.2954309	3.278286	3.3887317	0	NA	NA	NA	12	1
ATGTGCGCTTGCCTGT-2	2.9737775	1.6505961	1.9557694	2.0026338	0.7317613	0	NA	NA	NA	12	1
ATGTTGAAAAGTAATT-2	2.7465572	3.9354303	0.9786687	2.8310814	1.7640532	0	NA	NA	NA	12	1
ATGTTGAACATATGGA-2	2.2379925	3.4441376	1.0222728	3.1152236	3.4173174	0	NA	NA	NA	12	1
ATGTTGAACCTGTCCG-2	2.0760927	1.754217	1.6311073	4.1329446	3.8255947	0	NA	NA	NA	12	1
ATGTTGAAGATTATTA-2	2.0450885	3.994898	2.0263703	3.3246722	1.7665017	0	NA	NA	NA	12	1
ATGTTGAAGTTAGATG-2	3.0985973	1.3267045	0.2686636	1.2733117	0.14150958	0	NA	NA	NA	12	1
ATGTTGAATAGCGGTG-2	1.8187864	1.697001	2.1373355	1.960058	2.377074	0	NA	NA	NA	12	1
ATTAATCACGCAGCAA-2	1.3807764	2.3897953	1.8453323	3.1860967	3.9665475	0	NA	NA	NA	12	1
ATTAATCATAATCAGA-2	1.4582968	2.563627	2.258983	3.8915794	4.233301	0	NA	NA	NA	12	1
ATTAATCATCAGCCGG-2	2.3207755	2.6569717	2.3501892	4.4748397	3.9882176	0	NA	NA	NA	12	1
ATTAATCATCCGAACG-2	1.8160477	1.9238156	1.5652356	1.1844901	1.4602993	0	NA	NA	NA	12	1
ATTAATCATCCTGATT-2	2.7599611	3.3931684	1.6816506	3.7861946	3.6283588	0	NA	NA	NA	12	1
ATTAATCATTCGGAGG-2	1.5202322	4.914671	2.5384946	3.137657	2.3529224	0	NA	NA	NA	12	1
ATTAATCATTGTCAAG-2	1.361867	3.9704456	2.0855556	2.550815	2.3398583	0	NA	NA	NA	12	1
ATTACGAAACTCTGAC-2	1.2755071	2.0497084	1.0415149	2.3696947	2.2220845	0	NA	NA	NA	12	1
ATTACGAACAAGTGCG-2	2.2028322	1.6816881	1.4303613	0.64109313	0.6415975	0	NA	NA	NA	12	1
ATTACGAACTGTGCCA-2	2.0562248	4.0901084	1.6090623	0.82105887	1.4923745	0	NA	NA	NA	12	1
ATTACGAAGAATTAAC-2	1.6500101	3.9064426	1.1872331	2.9202597	2.1083975	0	NA	NA	NA	12	1
ATTACGAAGATATTCA-2	1.9672326	1.9038377	2.056572	1.8360366	2.3363938	0	NA	NA	NA	12	1
ATTACGAAGGTAATTG-2	4.230947	2.6827433	3.2105994	4.7682443	2.853554	0	NA	NA	NA	12	1
ATTACGAAGTAACACA-2	1.7500579	4.0417824	0.43434986	2.8317974	2.4732237	0	NA	NA	NA	12	1
ATTACGAAGTTCTCAA-2	2.101037	3.543552	1.628658	2.716635	1.8530132	0	NA	NA	NA	12	1
ATTATCGACCAGTAGA-2	2.30528	3.3846607	2.9994042	3.6003494	3.238115	0	NA	NA	NA	12	1
ATTATCGAGTCAACTT-2	2.2824283	2.9619114	2.479112	3.4834979	3.4725971	0	NA	NA	NA	12	1
ATTATCGATGTCTGAG-2	2.1458771	2.3241258	2.3710434	3.0770423	3.7593646	0	NA	NA	NA	12	1
ATTCAGGAAGCATATC-2	2.1847155	3.5121717	1.8921967	1.7144926	0.93795687	0	NA	NA	NA	12	1
ATTCAGGAAGGTTATA-2	2.0135264	4.4021063	0.8417234	2.6935763	1.7213932	0	NA	NA	NA	12	1
ATTCAGGACACCAATT-2	2.9535978	2.9472678	2.2757328	2.8318384	2.9228823	0	NA	NA	NA	12	1
ATTCAGGACAGCTATA-2	1.7364328	0.11997077	1.8748189	1.9216566	2.4920537	0	NA	NA	NA	12	1
ATTCAGGACGTGCTTA-2	1.6242366	1.9817692	0.96294296	2.0307336	1.9500548	0	NA	NA	NA	12	1
ATTCAGGACTGGTGTA-2	2.8094857	1.2433487	1.0210749	0.5243921	-0.11944708	0	NA	NA	NA	12	1
ATTCAGGAGACCTGAC-2	2.6906986	2.8398547	1.161636	3.4030545	3.386623	0	NA	NA	NA	12	1
ATTCATTGAATTAAGG-2	2.011463	4.376277	1.1241353	3.3129816	3.0245006	0	NA	NA	NA	12	1
ATTCATTGAGATGACA-2	2.1917036	2.0633695	1.1412245	3.5504894	3.1946263	0	NA	NA	NA	12	1
ATTCATTGAGCGAATG-2	1.7392318	1.6357565	1.2042413	1.8414973	1.9503068	0	NA	NA	NA	12	1
ATTCATTGAGTCCGTA-2	2.868062	3.319485	2.3123465	4.3830185	4.782056	0	NA	NA	NA	12	1
ATTCATTGCGCCTGCA-2	2.1048663	4.084915	1.144934	2.950772	2.4518824	0	NA	NA	NA	12	1
ATTCATTGCTCTCGCA-2	0.75205576	1.6412402	1.1502764	1.0607935	0.9122744	0	NA	NA	NA	12	1
ATTCATTGGATGTGGT-2	2.1923695	1.7736764	2.511381	3.5815167	3.4639935	0	NA	NA	NA	12	1
ATTCATTGTCAGTTAG-2	2.3308275	3.9723728	0.9549205	3.0161726	2.3424149	0	NA	NA	NA	12	1
ATTCCTGCTAATTCAA-2	3.5677147	2.7775686	2.517709	3.7697523	3.7928371	0	NA	NA	NA	12	1
ATTCCTGCTCCTCGCC-2	2.055237	3.7092786	1.2278605	1.4578991	1.9426155	0	NA	NA	NA	12	1
ATTCCTGCTGTCTGAG-2	1.9283612	2.2721202	1.9186838	3.9639328	3.94538	0	NA	NA	NA	12	1
ATTCGCCGATAAGTTG-2	2.4373975	2.2922573	2.2088764	2.2982862	1.7566124	0	NA	NA	NA	12	1
ATTCGCCGATAATTCC-2	1.6242917	1.4413403	1.0333955	2.9506514	1.1486229	0	NA	NA	NA	12	1
ATTCGCCGCGCCATTC-2	1.9225614	2.7824843	2.5664988	2.8933413	2.6666915	0	NA	NA	NA	12	1
ATTCTAGGAACAGAGC-2	3.8226733	3.3658729	1.1865726	4.01962	4.0820665	0	NA	NA	NA	12	1
ATTCTAGGACCAATGT-2	1.4920031	4.3841867	1.1509103	3.2720716	1.7963052	0	NA	NA	NA	12	1
ATTCTAGGTTATTACA-2	1.613676	1.5785681	2.1064162	4.4993773	3.5969844	0	NA	NA	NA	12	1
ATTGACTAACATATGA-2	1.773264	1.8719743	1.0567756	1.7953624	1.7259758	0	NA	NA	NA	12	1
ATTGACTAACCTGCAA-2	1.5974329	4.71868	1.8062226	2.8682604	2.4356744	0	NA	NA	NA	12	1
ATTGACTAATCATTGG-2	2.9414861	1.5865138	0.5639783	2.2315185	0.7772279	0	NA	NA	NA	12	1
ATTGACTACGCCATTC-2	3.082177	1.6047794	1.2644551	1.4934021	1.3785534	0	NA	NA	NA	12	1
ATTGACTAGGATGGAC-2	2.5683556	1.8944473	2.349204	2.830994	3.454398	0	NA	NA	NA	12	1
ATTGACTATGCAAGCC-2	2.525782	1.0961615	1.2624931	1.1674734	1.6135224	0	NA	NA	NA	12	1
ATTGGATCAGATTAGC-2	2.1141021	2.569315	2.5999305	1.9176372	3.7394006	0	NA	NA	NA	12	1
ATTGGATCATAGTAAC-2	2.343976	3.217356	1.9297612	3.9154603	3.6390443	0	NA	NA	NA	12	1
ATTGGATCCCGAATTA-2	3.1949348	1.2926084	1.4946797	1.029733	1.3296639	0	NA	NA	NA	12	1
ATTGGATCCGCTAATA-2	2.666308	2.0107114	1.6024693	4.009955	4.432112	0	NA	NA	NA	12	1
ATTGGATCCGGCGCTA-2	1.1384509	2.04481	2.4202425	4.019774	3.2145844	0	NA	NA	NA	12	1
ATTGGTCTACTATTCG-2	1.4894189	2.0225139	1.6711961	3.0022047	3.7650998	0	NA	NA	NA	12	1
ATTGGTCTATAGTCTG-2	1.969582	2.306134	1.9490633	3.976501	4.1181817	0	NA	NA	NA	12	1
ATTGGTCTCGCCGAGG-2	2.5806541	1.9948566	2.2197258	4.0213847	2.8792644	0	NA	NA	NA	12	1
ATTGGTCTCGCCTGCA-2	2.5800116	2.5970018	2.1066265	3.5011268	3.9310315	0	NA	NA	NA	12	1
ATTGGTCTCTATTCAG-2	0.85307586	-0.017393962	1.7486694	1.4695251	1.1345139	0	NA	NA	NA	12	1
ATTGGTCTTAATTCAA-2	3.0674524	2.8310602	2.4555058	4.174763	3.7213345	0	NA	NA	NA	12	1
ATTGGTCTTTAACAAC-2	1.9439241	3.3646026	0.74625087	2.913305	3.452504	0	NA	NA	NA	12	1
ATTGGTCTTTGGTACC-2	2.5038	2.900219	2.6955955	3.7606318	3.7076259	0	NA	NA	NA	12	1
CAACACTGCCGCTAGG-2	2.0440788	1.4598126	1.5937526	1.6401813	1.1822186	0	NA	NA	NA	12	1
CAACACTGCTGCCAAC-2	1.0589297	3.1969533	0.87776893	2.7754812	1.8488941	0	NA	NA	NA	12	1
CAACACTGCTTATATC-2	1.7912681	2.1656241	1.5502195	3.5249023	3.8013175	0	NA	NA	NA	12	1
CAACACTGGAGCGGCC-2	2.4377325	2.8921895	2.4224129	3.6070514	3.1180654	0	NA	NA	NA	12	1
CAACACTGGCATTATG-2	2.6008203	2.0038352	2.240456	2.6153064	3.1883507	0	NA	NA	NA	12	1
CAACACTGTATTCCGC-2	2.604529	3.063902	1.753301	3.5146744	3.6656106	0	NA	NA	NA	12	1
CAACACTGTCCGCAGC-2	3.3500361	2.3687894	1.0685087	2.9199362	4.184662	0	NA	NA	NA	12	1
CAACAGGAACTCGACC-2	1.3660984	2.8927376	1.6147807	4.3005767	3.9385889	0	NA	NA	NA	12	1
CAACAGGAATCTACCG-2	0.74290097	4.294109	1.5134462	2.8114448	2.1213822	0	NA	NA	NA	12	1
CAACAGGAATGGACAG-2	2.9627612	1.9758747	1.083142	1.9779207	2.2662582	0	NA	NA	NA	12	1
CAACAGGACATCTAGC-2	2.5094154	2.6966553	2.2589145	2.9753654	3.944669	0	NA	NA	NA	12	1
CAACAGGACGCTGTGC-2	2.2063122	1.8727518	1.7014041	2.226591	1.5438263	0	NA	NA	NA	12	1
CAACAGGAGAACGGAG-2	2.406539	3.0537665	2.1899843	3.1925135	4.131157	0	NA	NA	NA	12	1
CAACAGGAGATACCTG-2	0.9938774	2.4482017	1.9677472	4.023892	3.9893978	0	NA	NA	NA	12	1
CAACAGGAGATGGAGC-2	1.7140764	1.0103755	0.7171694	1.0293432	1.5095774	0	NA	NA	NA	12	1
CAACAGGAGCCTCTGA-2	1.3926698	3.7314172	1.1276321	2.5003116	1.7515731	0	NA	NA	NA	12	1
CAACCTGCAGCGAATG-2	2.3530777	3.6145658	0.8726457	3.0378246	2.6309063	0	NA	NA	NA	12	1
CAACCTGCCACGTCGT-2	1.9825817	3.9649537	1.1503446	2.4429593	1.5864764	0	NA	NA	NA	12	1
CAACCTGCCATTAGAG-2	1.8100635	1.5389574	1.6144124	1.5195574	1.1886714	0	NA	NA	NA	12	1
CAACCTGCCCGCCTGA-2	2.7737563	2.221627	1.1498775	2.1533659	3.3745322	0	NA	NA	NA	12	1
CAACCTGCGCCAATAA-2	2.4683661	2.891149	1.8283947	3.7551255	3.3062246	0	NA	NA	NA	12	1
CAACCTGCGCTCGGAA-2	1.9749721	2.3859818	1.8518503	2.7694008	4.119543	0	NA	NA	NA	12	1
CAACCTGCTATCACTA-2	1.4950393	2.4157324	1.3844087	1.4281628	1.8554338	0	NA	NA	NA	12	1
CAACGGTCACGAGGTA-2	1.9355142	1.3337464	0.65147775	2.6373394	1.818631	0	NA	NA	NA	12	1
CAACGGTCATCTTAGA-2	1.637349	1.5708027	1.2389305	1.9033473	3.3221571	0	NA	NA	NA	12	1
CAACGGTCATTCGCCG-2	2.6447532	1.9155064	2.6274123	3.6325681	3.78784	0	NA	NA	NA	12	1
CAACGGTCGGAAGCTC-2	2.5607817	1.0030204	0.9542293	2.5023637	2.173348	0	NA	NA	NA	12	1
CAACGGTCTAAGACGC-2	3.1566136	2.5185113	1.1029496	3.0444684	3.2108386	0	NA	NA	NA	12	1
CAACGGTCTTCTTGAC-2	2.3803217	1.7943375	1.584633	2.3227267	3.8611763	0	NA	NA	NA	12	1
CAAGATTCAGCTGGTC-2	1.6168907	1.3607785	1.3511051	1.5787587	1.2203215	0	NA	NA	NA	12	1
CAAGATTCATAGTAAC-2	1.6275456	2.9214368	1.6115934	1.1448748	1.8226944	0	NA	NA	NA	12	1
CAAGATTCTCAACTCC-2	3.3106313	1.2780596	1.3427994	1.2485896	1.5138429	0	NA	NA	NA	12	1
CAAGATTCTCTAGAGA-2	2.167958	4.2383075	0.7678407	2.8886464	2.6067948	0	NA	NA	NA	12	1
CAAGATTCTCTCTACA-2	2.9420319	3.1518462	1.3139409	3.43878	3.9312692	0	NA	NA	NA	12	1
CAAGATTCTTCGAATA-2	3.0004187	1.7871019	1.6158687	1.6628402	1.9771347	0	NA	NA	NA	12	1
CAAGGCCTAAGCGTGG-2	4.598079	2.7992704	3.7702777	4.048272	1.3859241	0	NA	NA	NA	12	1
CAAGGCCTATAGTTGA-2	1.4603387	1.6881268	1.8225625	2.3193576	2.238725	0	NA	NA	NA	12	1
CAAGGCCTCTCAACGC-2	1.1919794	3.9837	0.7742186	3.0873685	1.7292194	0	NA	NA	NA	12	1
CAAGGCCTGACCTAGG-2	2.368443	2.1432943	2.147213	2.2745402	3.8461258	0	NA	NA	NA	12	1
CAAGGCCTGAGTCCGA-2	2.0237582	2.3696194	1.7384566	2.6304488	3.860431	0	NA	NA	NA	12	1
CAAGGCCTGATGGAGC-2	2.0068886	2.9542577	2.1309884	2.812791	3.9314003	0	NA	NA	NA	12	1
CAAGGCCTGCCGGCAG-2	2.2408755	2.0792744	2.3598692	2.7955782	3.5639484	0	NA	NA	NA	12	1
CAAGGCCTGCGCTGGA-2	1.8921697	2.2634153	1.9275088	3.970317	4.357029	0	NA	NA	NA	12	1
CAAGGCCTGTGTTGCC-2	3.8072355	3.3302886	2.07124	4.1120687	3.2440054	0	NA	NA	NA	12	1
CAAGGCCTTAATGTCC-2	1.7453258	1.5981748	2.6940188	3.8694978	3.6354542	0	NA	NA	NA	12	1
CAAGGCCTTAGCGGTG-2	0.5918048	3.4091792	1.0472133	2.6869378	1.6897221	0	NA	NA	NA	12	1
CAAGTGCGCCGTACCG-2	2.8034487	2.4746094	2.2447875	2.3510587	3.7110653	0	NA	NA	NA	12	1
CAAGTGCGCGCTTAAC-2	1.5063955	3.3698668	0.87315816	2.5918524	1.6503351	0	NA	NA	NA	12	1
CAAGTGCGCGGAGAGA-2	1.5847602	4.036724	1.4090858	2.8413987	1.8195448	0	NA	NA	NA	12	1
CAAGTGCGGAGGATAC-2	2.5470963	0.7010552	0.786959	1.3850684	1.492071	0	NA	NA	NA	12	1
CAAGTGCGTTGCTGTC-2	2.4078174	2.8659058	0.641378	2.9495635	3.5466394	0	NA	NA	NA	12	1
CAAGTTAAAAGCGTGG-2	2.771438	2.3735797	1.8415138	3.9968057	3.9453225	0	NA	NA	NA	12	1
CAAGTTAAACGTAGTC-2	1.7535731	1.6535276	0.94264954	1.4990898	1.2982124	0	NA	NA	NA	12	1
CAAGTTAACCGCGTAC-2	0.677062	0.64470035	0.70570385	1.0160775	1.5558028	0	NA	NA	NA	12	1
CAAGTTAACCGCTCCA-2	1.2497517	2.0848215	2.5864425	3.757823	3.4394119	0	NA	NA	NA	12	1
CAAGTTAACGCCATTC-2	1.6081828	4.198469	1.6787269	3.6839075	3.0292315	0	NA	NA	NA	12	1
CAATATATAACTGTGA-2	2.1853738	2.073665	1.9292954	2.8629284	3.7899425	0	NA	NA	NA	12	1
CAATATATACCTACGC-2	1.6835037	4.064433	0.42056456	2.2730854	-0.26893726	0	NA	NA	NA	12	1
CAATATATACGCCGCT-2	2.518374	3.8987455	1.824994	2.8702967	2.688774	0	NA	NA	NA	12	1
CAATATATATCAGCCA-2	3.2984538	3.2138994	3.1060138	3.0805435	2.8566399	0	NA	NA	NA	12	1
CAATATATCACCATCG-2	1.8608494	4.379368	1.022917	2.9661767	1.9191035	0	NA	NA	NA	12	1
CAATATATCCACGATA-2	1.6598663	2.084984	1.671636	2.1651447	1.7763445	0	NA	NA	NA	12	1
CAATATATCTCATGAA-2	1.8224782	2.191988	2.097473	2.2020695	2.8840637	0	NA	NA	NA	12	1
CAATATATGAAGCCAG-2	1.3144932	2.2025955	1.791651	1.8235166	1.5702242	0	NA	NA	NA	12	1
CAATATATGCTCACGA-2	1.583959	1.8906546	1.6144174	1.5213991	1.8879008	0	NA	NA	NA	12	1
CAATATATGGACGTGC-2	2.2940233	2.0408287	2.7689493	3.2839684	3.926275	0	NA	NA	NA	12	1
CAATATATGGCTCTAC-2	2.713	2.555382	2.1088793	1.5030477	3.6832833	0	NA	NA	NA	12	1
CAATATATTAACCGCC-2	1.9114516	1.5003738	1.349933	1.3963842	1.3049293	0	NA	NA	NA	12	1
CAATATATTACCTCTC-2	1.5901076	1.0486078	2.407283	4.0915303	3.8170514	0	NA	NA	NA	12	1
CAATATATTATGCAAG-2	0.92997056	4.22323	0.99657667	2.511895	1.6517894	0	NA	NA	NA	12	1
CAATATATTGCGCTAA-2	2.2096872	0.9225129	2.2657185	4.0805597	3.7816277	0	NA	NA	NA	12	1
CAATATATTGTCCACC-2	1.801456	1.6916983	1.8261671	4.0354643	4.3574	0	NA	NA	NA	12	1
CAATATATTTATGGTC-2	2.3615742	2.6346025	2.509247	1.7664869	3.6113834	0	NA	NA	NA	12	1
CAATCCACAGGCCATG-2	3.3238766	2.1284523	2.8392007	4.0781293	4.549493	0	NA	NA	NA	12	1
CAATCCACAGGTCAGT-2	2.555723	2.2680826	1.4887007	2.381267	2.690408	0	NA	NA	NA	12	1
CAATCCACCGGAAGAG-2	1.5753015	2.1411572	1.4804294	1.8964459	1.8362745	0	NA	NA	NA	12	1
CAATCCACGGTATAAG-2	0.54483545	1.7907841	1.1259786	0.33825874	2.057475	0	NA	NA	NA	12	1
CAATCCACGTGTTGCC-2	2.6170423	2.650994	2.318303	3.6279442	3.336093	0	NA	NA	NA	12	1
CAATCCACTCGCTTCC-2	0.9712227	4.1640997	0.7384994	2.0438945	1.9903812	0	NA	NA	NA	12	1
CAATCCACTGATAGAA-2	2.4926546	3.0363388	1.6930894	2.506146	4.1059313	0	NA	NA	NA	12	1
CAATGAGCATGACATA-2	0.7361366	4.1708903	0.77904266	2.7558455	1.4897895	0	NA	NA	NA	12	1
CAATGAGCCAAGTGCG-2	1.8284514	1.296485	2.2370033	2.5468721	2.8093765	0	NA	NA	NA	12	1
CAATGAGCCCAACATC-2	2.8180454	2.2501142	1.9485728	2.4427338	1.804663	0	NA	NA	NA	12	1
CAATGAGCCCTAGGTC-2	1.844827	2.8995225	1.7546209	3.8565817	3.742655	0	NA	NA	NA	12	1
CAATGAGCGCTAACTC-2	3.464728	2.2279968	3.1953678	4.669301	2.557443	0	NA	NA	NA	12	1
CAATGAGCTATCGGAC-2	2.523398	1.4217856	2.1489077	4.113011	3.386514	0	NA	NA	NA	12	1
CAATGAGCTCGTCTAA-2	0.6514194	1.7656378	1.0184047	1.5502824	1.5964876	0	NA	NA	NA	12	1
CAATGAGCTGCTACTC-2	1.2708848	0.9824954	1.3898294	1.4343972	1.5162827	0	NA	NA	NA	12	1
CAATGCTAACGACTCA-2	2.1914725	1.7468036	1.6608273	3.0676265	3.677963	0	NA	NA	NA	12	1
CAATGCTAAGACCTGG-2	1.93708	2.036881	2.215198	1.5324011	3.3845174	0	NA	NA	NA	12	1
CAATGCTAATACGTAC-2	-0.057566177	3.3200963	1.3671874	2.7783902	1.7155628	0	NA	NA	NA	12	1
CAATGCTACACATTGC-2	2.2442954	2.885357	2.307194	3.8222785	3.4238262	0	NA	NA	NA	12	1
CAATGCTACGGAGAGA-2	1.6346762	1.6731659	0.93150425	1.4650887	1.3493388	0	NA	NA	NA	12	1
CAATGCTAGATTAACC-2	2.0192387	2.6995091	2.26356	2.4377007	2.980007	0	NA	NA	NA	12	1
CAATGCTAGGCCTTAA-2	2.924845	2.7212865	2.0893848	3.0928428	4.856994	0	NA	NA	NA	12	1
CAATGCTATTAATGCG-2	1.6871922	3.7470257	1.0652469	2.272907	1.9190874	0	NA	NA	NA	12	1
CAATTATTACCGGCCT-2	2.658037	3.1698704	2.4493074	3.5333521	3.7732453	0	NA	NA	NA	12	1
CAATTATTAGCTGGTC-2	0.25559968	-0.30580434	-0.3608091	0.45932502	-0.18951589	0	NA	NA	NA	12	1
CAATTATTATGATAGC-2	1.3153605	2.4125216	2.282817	3.8920984	3.30505	0	NA	NA	NA	12	1
CAATTATTGAGCACGC-2	0.76056874	3.2867308	1.2876264	3.2081263	3.096576	0	NA	NA	NA	12	1
CAATTATTGCTGTACC-2	2.3075109	2.2287674	2.140971	3.7654214	3.697067	0	NA	NA	NA	12	1
CAATTATTTACGCGCA-2	1.9802396	1.9214061	0.92411304	0.9699711	1.2843041	0	NA	NA	NA	12	1
CAATTATTTGGCGTAA-2	1.6318384	2.1872911	2.2156036	3.5884736	3.032217	0	NA	NA	NA	12	1
CACAACCTCGAGAGCA-2	1.4416475	1.6705832	2.1095	2.4721088	1.9980567	0	NA	NA	NA	12	1
CACAACCTGATGACGG-2	1.538205	1.5530736	1.4430176	1.6882397	1.7589756	0	NA	NA	NA	12	1
CACAACCTGGACGATT-2	1.8749206	1.4572846	1.7773083	0.9883857	1.6194698	0	NA	NA	NA	12	1
CACAACCTGTAGAGGA-2	2.5268736	0.91692084	0.9029038	0.5420451	0.57422686	0	NA	NA	NA	12	1
CACAACCTTATTCGAA-2	2.2034585	2.0533617	1.8561741	3.7418914	3.6255686	0	NA	NA	NA	12	1
CACAACCTTCATGCAC-2	1.5174284	1.4931277	1.0323805	1.1589793	0.91407233	0	NA	NA	NA	12	1
CACAACCTTCTCTACA-2	1.7745713	1.905709	1.6879357	1.1874492	0.95668614	0	NA	NA	NA	12	1
CACAAGACATCTACCG-2	2.3229842	1.9536982	1.9983318	2.059613	1.193719	0	NA	NA	NA	12	1
CACAAGACCCACCGAC-2	2.6652126	2.6117074	2.3398273	1.9138793	3.4457843	0	NA	NA	NA	12	1
CACAAGACCCGTGGCC-2	1.763009	2.7318954	1.5552351	3.6828763	3.6535807	0	NA	NA	NA	12	1
CACAAGACCTAGGTAT-2	2.3026671	2.2675803	1.6338394	3.2625675	3.7402446	0	NA	NA	NA	12	1
CACAAGACGGTCATGT-2	2.2959037	2.4229636	1.4498388	4.048324	3.6318676	0	NA	NA	NA	12	1
CACAAGACGTTACGTC-2	1.9501723	2.9871564	2.4164443	4.472945	3.6896398	0	NA	NA	NA	12	1
CACAAGACTAACCGCC-2	3.5771234	2.6266158	2.8183396	3.7447474	2.212207	0	NA	NA	NA	12	1
CACAAGACTAAGGAAC-2	2.0730646	2.4440737	1.9658973	1.0229124	2.5906665	0	NA	NA	NA	12	1
CACAAGACTACGCCTT-2	1.6707206	1.296588	0.3749812	1.1138356	1.3982984	0	NA	NA	NA	12	1
CACAAGACTGTAGTCG-2	2.6332114	3.9117987	2.0214458	3.4778764	2.2973678	0	NA	NA	NA	12	1
CACATTGCACCTAACA-2	1.9217837	1.4952847	0.4260165	1.9401478	3.0932686	0	NA	NA	NA	12	1
CACATTGCGACTCAAG-2	2.627569	2.1222086	0.97279894	3.1144507	1.5620942	0	NA	NA	NA	12	1
CACATTGCGCTGTACC-2	0.99677235	1.3426039	1.0613366	1.5943437	0.5312126	0	NA	NA	NA	12	1
CACATTGCGGCTCGTT-2	1.5741211	2.467585	2.2941878	4.351442	3.5014977	0	NA	NA	NA	12	1
CACATTGCGTGCTTGC-2	2.1590796	3.2964625	1.7023369	2.7062013	2.0047522	0	NA	NA	NA	12	1
CACATTGCTGGAGCTG-2	1.882407	1.9836221	2.038456	2.0769227	3.8137603	0	NA	NA	NA	12	1
CACATTGCTTGTCAAG-2	1.2533689	2.622049	1.9546362	3.9402528	3.2192762	0	NA	NA	NA	12	1
CACCAATTAGATTAGC-2	2.09678	1.9770461	1.3873931	2.5319676	2.3339503	0	NA	NA	NA	12	1
CACCAATTAGATTGAG-2	1.7681417	4.1635942	0.9538411	2.3846977	1.9991554	0	NA	NA	NA	12	1
CACCAATTCACTGCCG-2	1.0048559	4.000187	1.3403231	3.118245	2.4676936	0	NA	NA	NA	12	1
CACCAATTCCTCTGTA-2	1.0931609	2.4853199	0.3239427	1.8401414	1.5702446	0	NA	NA	NA	12	1
CACCAATTCGCTGTGC-2	2.1040208	1.2699506	1.6837664	2.0192325	2.2810624	0	NA	NA	NA	12	1
CACCAATTGAACCAGT-2	2.1106443	0.97638196	1.6718817	1.7163717	1.5119578	0	NA	NA	NA	12	1
CACCAATTGAATCTCA-2	2.2944841	2.7517455	2.1764941	3.9740138	3.9434962	0	NA	NA	NA	12	1
CACCAATTGGCAGTTA-2	2.462161	3.0895362	2.6793065	4.110789	3.792389	0	NA	NA	NA	12	1
CACCAATTGTTCGGTT-2	2.331323	1.5133475	0.784192	3.3743596	2.622618	0	NA	NA	NA	12	1
CACCAATTTAATTGGC-2	2.4053562	2.3732092	2.1710908	2.3122983	2.2332635	0	NA	NA	NA	12	1
CACCAATTTGTTAACA-2	2.0384045	2.394133	2.0035112	3.0986269	3.5077958	0	NA	NA	NA	12	1
CACCATCGAGATGACA-2	1.978499	2.6216705	2.4994137	4.232416	3.8019562	0	NA	NA	NA	12	1
CACCATCGATTCATTG-2	3.8977416	2.7146742	2.1819055	3.0685568	2.5514648	0	NA	NA	NA	12	1
CACCATCGCTGCCAAC-2	2.3071141	4.1912494	2.051987	2.2989523	2.4854598	0	NA	NA	NA	12	1
CACCATCGCTTAGGAG-2	2.055994	1.934679	1.45773	1.8741893	3.3879547	0	NA	NA	NA	12	1
CACCATCGGAACAATC-2	2.7778609	3.0225947	2.4667177	1.9586707	2.6141396	0	NA	NA	NA	12	1
CACCATCGGCATGAGA-2	1.8232201	2.582682	3.0543296	4.0004325	3.8266783	0	NA	NA	NA	12	1
CACCATCGGCTTCCAA-2	1.8846585	2.3481572	2.2533958	2.6967306	3.1053648	0	NA	NA	NA	12	1
CACCATCGTAGGAGAA-2	1.4336244	1.6928488	0.89053303	1.8521144	1.2632195	0	NA	NA	NA	12	1
CACCATCGTCAACTCC-2	1.5199696	2.562355	1.8670325	2.7078474	3.4910457	0	NA	NA	NA	12	1
CACCATCGTCTCGCGG-2	1.8921216	1.6057537	-0.11623583	0.4835677	1.6415265	0	NA	NA	NA	12	1
CACCATCGTTCGGAGG-2	1.0610276	2.1326408	1.3818932	1.5132064	1.0342716	0	NA	NA	NA	12	1
CACCGTGTAGGATCGT-2	1.3327138	1.7139448	2.0632737	3.8614354	4.202824	0	NA	NA	NA	12	1
CACCGTGTATAATTCC-2	1.1691366	2.5521824	1.2674983	3.938277	4.1899233	0	NA	NA	NA	12	1
CACCGTGTCAACCTGC-2	2.839815	2.6122427	1.560847	3.339595	4.4144855	0	NA	NA	NA	12	1
CACCGTGTCAGAGATG-2	2.301396	2.848985	1.7792562	3.695922	4.0456624	0	NA	NA	NA	12	1
CACCGTGTCGTGGAAG-2	2.612287	2.7065682	1.5062668	3.203365	3.7658534	0	NA	NA	NA	12	1
CACCGTGTCTGCGACG-2	2.4596665	2.351666	1.0021877	2.9886622	3.2638621	0	NA	NA	NA	12	1
CACCGTGTTCCGAGAC-2	2.0002966	0.75376517	1.9750684	3.0184307	3.6894999	0	NA	NA	NA	12	1
CACCGTGTTGAGATAC-2	2.4279735	2.9144058	2.6899288	3.8760135	4.0663743	0	NA	NA	NA	12	1
CACGAGTAATGACATA-2	1.8150774	4.374676	1.2775894	2.998447	2.0387604	0	NA	NA	NA	12	1
CACGAGTACCATATCC-2	2.503071	2.33962	1.8168824	3.1704297	2.8394196	0	NA	NA	NA	12	1
CACGAGTACCATTGTC-2	1.4293082	1.5497069	1.5862498	2.2292845	3.783582	0	NA	NA	NA	12	1
CACGAGTAGAATGCAT-2	1.0620581	1.249198	0.6989485	1.8850521	1.8599707	0	NA	NA	NA	12	1
CACGAGTAGATCCAAC-2	2.286511	2.025468	2.6618137	3.7712903	3.1927779	0	NA	NA	NA	12	1
CACGGTCCGGAATTGT-2	0.75375813	1.4000515	1.6792706	2.2781286	3.0814152	0	NA	NA	NA	12	1
CACGTAAGAACCGATG-2	2.277228	1.4551818	0.388338	1.6800524	4.1831822	0	NA	NA	NA	12	1
CACGTAAGACATCTAC-2	2.0210555	2.3180795	2.1025803	0.62002015	2.5591862	0	NA	NA	NA	12	1
CACGTAAGCACGTAAG-2	3.0643148	2.9821315	1.7724156	2.220994	1.5409958	0	NA	NA	NA	12	1
CACGTAAGGAGTCCGA-2	2.3559828	2.1311412	1.6699504	4.1527615	4.2988896	0	NA	NA	NA	12	1
CACGTAAGGGCAGTTA-2	2.1228456	1.6096563	1.848453	1.0619541	1.3673166	0	NA	NA	NA	12	1
CACGTAAGTCGCCGTA-2	2.0963743	2.329049	2.3488412	3.957472	3.1315894	0	NA	NA	NA	12	1
CACGTAAGTTGATTAA-2	1.4654181	1.287434	1.4894304	2.491555	1.8857832	0	NA	NA	NA	12	1
CACGTCGTCCATTGTC-2	1.6340556	3.08048	2.498679	3.8861556	3.4421139	0	NA	NA	NA	12	1
CACGTCGTCTTAAGTA-2	3.406213	2.422202	1.1786697	2.3829553	1.3839575	0	NA	NA	NA	12	1
CACGTCGTGACACTGG-2	1.9631764	2.1830614	2.0984957	2.1388814	1.4402395	0	NA	NA	NA	12	1
CACGTCGTTAGGAGAA-2	2.7566783	2.5863547	1.675105	3.1576395	4.1671643	0	NA	NA	NA	12	1
CACGTCGTTCATGCAC-2	1.6320183	1.3166188	1.5631553	3.489303	4.0796475	0	NA	NA	NA	12	1
CACTCGGTCGAGACGG-2	1.4460261	1.1641802	1.9786338	2.7183185	2.001662	0	NA	NA	NA	12	1
CACTCGGTCGAGCCAA-2	2.4927714	2.015704	1.532864	2.8249643	3.2627773	0	NA	NA	NA	12	1
CACTCGGTCGTGAACC-2	2.2383864	1.627719	1.2912376	0.908919	0.9635962	0	NA	NA	NA	12	1
CACTCGGTGGCGCATC-2	2.0509942	1.8411137	1.6276622	1.3508009	1.604403	0	NA	NA	NA	12	1
CACTCGGTGTAGAGGA-2	2.0649385	3.1677613	1.4988809	3.1523974	2.778576	0	NA	NA	NA	12	1
CACTCGGTTCTCGCGG-2	1.2317865	0.82670593	0.8393925	1.5776172	1.4065816	0	NA	NA	NA	12	1
CACTCGGTTTAGGTTA-2	2.177671	3.6478949	1.7163031	2.7200441	2.3517435	0	NA	NA	NA	12	1
CACTGCCGAACGCTCG-2	2.3772814	2.8221633	2.0233495	3.856303	4.198425	0	NA	NA	NA	12	1
CACTGCCGACACCAGA-2	1.9626931	2.447176	2.687072	2.8339145	1.9486033	0	NA	NA	NA	12	1
CACTGCCGCATACGTT-2	4.021235	2.4310381	1.2641051	3.8601103	3.3523252	0	NA	NA	NA	12	1
CACTGCCGGCCACGCG-2	0.81345034	4.371973	1.3837919	2.6536114	1.8052211	0	NA	NA	NA	12	1
CACTGCCGTAATTGGC-2	2.284926	2.3112185	2.0917704	4.3504386	4.197993	0	NA	NA	NA	12	1
CACTTGCCACTATTCG-2	2.2295668	1.6090772	0.63447607	1.6605254	1.2871773	0	NA	NA	NA	12	1
CACTTGCCGACCTAGG-2	2.533076	2.440348	1.9367588	3.8721943	3.6348863	0	NA	NA	NA	12	1
CACTTGCCGACCTGAC-2	2.7786062	0.33580515	0.4180045	1.0174893	0.82755065	0	NA	NA	NA	12	1
CACTTGCCGATGCGTA-2	0.90523624	1.7807757	0.8261678	-0.43522343	0.3509568	0	NA	NA	NA	12	1
CACTTGCCGCGGTCGC-2	1.5920813	4.2290225	0.28032082	2.8619301	2.8044152	0	NA	NA	NA	12	1
CACTTGCCGGTCTCTC-2	1.3852481	4.2821007	1.1504737	2.3183074	1.8997724	0	NA	NA	NA	12	1
CAGAGATGACTCTGAC-2	2.2848248	1.6077716	1.9321761	2.2191708	3.5889678	0	NA	NA	NA	12	1
CAGAGATGAGGAATAC-2	1.2442558	1.4450775	1.2198395	1.1113651	0.86551756	0	NA	NA	NA	12	1
CAGAGATGCTAATAGG-2	2.4960046	2.5084221	1.8578866	1.5400339	3.1701932	0	NA	NA	NA	12	1
CAGAGATGGACCGCTA-2	1.9866831	1.7330364	1.3055663	3.5734842	3.5784009	0	NA	NA	NA	12	1
CAGAGATGTCGTAAGC-2	1.4084351	1.7130198	0.7624095	1.4483191	1.4020976	0	NA	NA	NA	12	1
CAGAGATGTGGAAGTA-2	2.3978314	1.3202596	0.95630556	0.16840196	0.13680458	0	NA	NA	NA	12	1
CAGATTATAGATACTA-2	2.6001523	3.209728	2.479455	3.4656203	2.6699476	0	NA	NA	NA	12	1
CAGATTATATGACCGG-2	1.7314683	1.907108	2.477661	1.7343915	2.170004	0	NA	NA	NA	12	1
CAGATTATATGTATTA-2	1.1614522	1.8713964	2.2207732	4.343143	3.8272238	0	NA	NA	NA	12	1
CAGATTATATTGGATC-2	1.9689034	1.8640049	2.0858667	0.1987226	2.557774	0	NA	NA	NA	12	1
CAGATTATCCACCGAC-2	1.6186596	2.8343508	2.1699417	3.6010234	3.6841028	0	NA	NA	NA	12	1
CAGATTATCCTGTCCG-2	0.71836317	2.2971566	1.8187262	4.0021844	4.194139	0	NA	NA	NA	12	1
CAGATTATCGGTTCAA-2	1.56136	2.0517917	2.2352362	3.774388	3.8163638	0	NA	NA	NA	12	1
CAGATTATCTGGTTGT-2	1.59061	1.9553227	1.1000776	1.6994811	1.1605413	0	NA	NA	NA	12	1
CAGATTATGAACAATC-2	1.4409202	3.0947068	1.7558749	1.2623936	1.6740932	0	NA	NA	NA	12	1
CAGATTATGAGTCGAC-2	3.0342264	1.9512283	1.4375404	1.3441232	0.5006158	0	NA	NA	NA	12	1
CAGCAACCATTATCGA-2	1.9756204	2.5722063	2.683013	4.218547	4.331642	0	NA	NA	NA	12	1
CAGCAACCCTGTAGGA-2	2.7812302	1.9641347	1.4757135	3.4938383	3.5653405	0	NA	NA	NA	12	1
CAGCAACCCTTGAATG-2	2.3889022	2.84223	2.0612147	2.980021	2.8922238	0	NA	NA	NA	12	1
CAGCAACCGCATTGAA-2	3.2504706	1.589784	0.6473725	1.3860042	-0.004531007	0	NA	NA	NA	12	1
CAGCAACCGCTGGCGT-2	3.3783512	1.1422452	1.2161568	1.1228193	1.6006169	0	NA	NA	NA	12	1
CAGCAACCTAAGACGC-2	2.2399647	3.1536636	0.598525	3.2251174	3.5470736	0	NA	NA	NA	12	1
CAGCAACCTGGAGCTG-2	0.5085051	2.1127193	1.5055717	1.6359717	1.9595224	0	NA	NA	NA	12	1
CAGCGCAGACCTATTG-2	0.61852515	1.1572535	1.1811128	2.1855237	1.0009587	0	NA	NA	NA	12	1
CAGCGCAGAGGCCATG-2	4.0451026	1.0627863	1.0373377	2.1822324	0.6773811	0	NA	NA	NA	12	1
CAGCGCAGCGCGCGAG-2	2.0558405	0.6263001	-0.13877352	1.0865874	1.3651545	0	NA	NA	NA	12	1
CAGCGCAGCGTGCTTA-2	1.6692364	2.602265	1.8753524	3.9798126	4.33134	0	NA	NA	NA	12	1
CAGCGCAGCTGTGCCA-2	1.8580893	2.5423605	1.0715125	3.4607744	3.4425373	0	NA	NA	NA	12	1
CAGCTATAAATCGCAA-2	3.4974935	3.805695	3.3062842	4.3895593	3.605668	0	NA	NA	NA	12	1
CAGCTATAATACGCTT-2	2.5224104	2.2445593	2.3188515	3.7509005	4.1031833	0	NA	NA	NA	12	1
CAGCTATAATCCACAA-2	2.1258385	2.160377	2.394026	3.7049487	3.0102832	0	NA	NA	NA	12	1
CAGCTATAGAACAATC-2	1.9417549	2.5624626	2.4856658	3.9058676	4.1551175	0	NA	NA	NA	12	1
CAGCTATAGCCATGTC-2	2.58281	1.6395947	1.3514559	1.9301049	1.7123646	0	NA	NA	NA	12	1
CAGCTATAGCTAACTC-2	2.421745	1.7876768	1.9995539	2.6108122	2.9673328	0	NA	NA	NA	12	1
CAGCTATAGTATCTTC-2	2.2286978	1.4221357	0.9626926	2.6706257	1.2842897	0	NA	NA	NA	12	1
CAGCTATAGTGCAGAA-2	2.7044709	3.7555025	2.019204	3.7637289	3.0843973	0	NA	NA	NA	12	1
CAGCTATATCGCACAA-2	2.0676794	2.3363774	1.3209559	3.019106	1.6647584	0	NA	NA	NA	12	1
CAGGCAATAGAGGCGC-2	1.2103213	1.029256	1.3345181	0.3246628	1.1154668	0	NA	NA	NA	12	1
CAGGCAATAGTAACTT-2	2.195956	2.767151	2.308803	2.5828328	4.453271	0	NA	NA	NA	12	1
CAGGCAATAGTATGCA-2	0.9092041	3.3696346	1.2915516	1.7072724	1.6365877	0	NA	NA	NA	12	1
CAGGCAATCACCAATT-2	2.2010822	0.6613073	2.1065915	2.4983754	1.5677882	0	NA	NA	NA	12	1
CAGGCAATCGTGGAAG-2	1.5785242	1.4852027	0.50010085	1.544765	0.63189125	0	NA	NA	NA	12	1
CAGGCAATGCTCACGA-2	2.1262214	3.3293502	0.8526242	2.262686	2.255823	0	NA	NA	NA	12	1
CAGGCGCCAATCGCAA-2	1.996389	3.032257	2.4031067	2.1844652	3.838024	0	NA	NA	NA	12	1
CAGGCGCCACCGCATA-2	3.93189	1.3674095	1.42542	1.0441035	2.1647243	0	NA	NA	NA	12	1
CAGGCGCCATAACTGT-2	3.2182865	3.0798535	2.9623199	4.5250745	4.085606	0	NA	NA	NA	12	1
CAGGCGCCATGACCGG-2	1.9833691	2.272372	1.4164733	4.0441713	4.185899	0	NA	NA	NA	12	1
CAGGCGCCATTGACTA-2	2.4274783	3.9427304	1.9270506	2.4133697	3.0433533	0	NA	NA	NA	12	1
CAGGCGCCCATTACTC-2	1.5057191	1.3914118	1.4285796	2.3134325	2.132615	0	NA	NA	NA	12	1
CAGGCGCCGAGTCCGA-2	2.386844	1.3146571	0.88252145	1.0749569	1.3821467	0	NA	NA	NA	12	1
CAGGCGCCGCCTTGGT-2	1.6636401	3.9159184	0.3489992	2.4894888	1.4316382	0	NA	NA	NA	12	1
CAGGCGCCGGCCACTG-2	2.4105194	2.3903778	1.3544765	1.8216176	2.1116455	0	NA	NA	NA	12	1
CAGGCGCCGGTGGCTA-2	2.3404138	2.8485026	1.7061726	2.9344363	2.7456465	0	NA	NA	NA	12	1
CAGGCGCCGTTGATAG-2	1.5375252	1.5935824	0.6334025	1.1492052	1.1847138	0	NA	NA	NA	12	1
CAGTATGGAACTCGTA-2	1.1965284	0.87073845	0.9938486	1.4665592	1.7144853	0	NA	NA	NA	12	1
CAGTATGGACTGCAAC-2	0.62842965	1.7567548	1.3258297	2.182964	2.1820211	0	NA	NA	NA	12	1
CAGTATGGAGCATATC-2	2.3074105	1.7580361	1.2940464	1.7099376	2.2825053	0	NA	NA	NA	12	1
CAGTATGGAGTCCGTA-2	1.7453502	1.59566	1.952871	4.015782	3.3394861	0	NA	NA	NA	12	1
CAGTATGGCGCTAATA-2	2.6794937	4.2466817	1.0530494	3.07977	2.8990107	0	NA	NA	NA	12	1
CAGTATGGCTACGCAA-2	1.6695141	3.6185198	1.3883492	3.1762922	2.24572	0	NA	NA	NA	12	1
CAGTATGGGAGCCACA-2	1.0074751	1.0969247	1.0909941	1.1349456	0.4981975	0	NA	NA	NA	12	1
CAGTATGGTGCAAGCC-2	0.42449263	1.5394306	2.125857	3.3657062	4.0931096	0	NA	NA	NA	12	1
CAGTCACGACTGGTGG-2	2.7932644	2.7897432	2.409487	3.445926	3.6573792	0	NA	NA	NA	12	1
CAGTCACGATAATTCC-2	1.0632573	2.3482234	2.14415	4.248364	2.4180002	0	NA	NA	NA	12	1
CAGTCACGCCTACACA-2	3.4718893	2.1905568	1.6956822	1.8884217	1.7764281	0	NA	NA	NA	12	1
CAGTCACGGCATTATG-2	1.5902325	2.282171	2.0136054	3.8542588	3.7284164	0	NA	NA	NA	12	1
CAGTCACGTAATGTCC-2	2.315524	2.172888	2.1132774	4.034922	4.1226172	0	NA	NA	NA	12	1
CAGTCACGTCCGCAGC-2	2.3662403	2.1806931	2.4536693	2.695843	3.2300935	0	NA	NA	NA	12	1
CAGTCACGTCTCGTTC-2	1.8728786	4.454035	1.7819544	2.8264341	1.502879	0	NA	NA	NA	12	1
CAGTCACGTTAATCGT-2	2.218545	2.1003995	1.4433589	3.1930933	4.240897	0	NA	NA	NA	12	1
CAGTGGAAAAGTGAAC-2	2.3441548	2.2321613	2.268816	1.8379881	3.2269442	0	NA	NA	NA	12	1
CAGTGGAACTCGGCGA-2	1.5688511	2.5413485	1.7633239	3.3265617	3.936654	0	NA	NA	NA	12	1
CAGTGGAAGAGGATAC-2	2.248144	0.10162832	2.229854	2.6968591	4.1635246	0	NA	NA	NA	12	1
CAGTGGAAGGAACAGC-2	1.7805793	2.7419274	1.2513574	3.8648477	3.690713	0	NA	NA	NA	12	1
CAGTGGAATAATCAGA-2	1.8383251	4.128059	1.1590096	2.9271984	2.375977	0	NA	NA	NA	12	1
CAGTGGAATCTATCAC-2	1.4222776	2.2044225	2.543975	3.9924371	4.206504	0	NA	NA	NA	12	1
CAGTGGAATGTACAGT-2	1.6309876	0.8556954	2.2870977	1.9056904	2.3979461	0	NA	NA	NA	12	1
CAGTGTTCACAGGCTA-2	2.2466593	2.877334	2.1112483	3.8739939	3.7844872	0	NA	NA	NA	12	1
CAGTGTTCAGGTTATA-2	1.6091632	4.1122127	1.1580724	2.1633058	1.7106516	0	NA	NA	NA	12	1
CAGTGTTCGAACAATC-2	2.5715623	2.0822828	2.1190786	3.793511	1.7367458	0	NA	NA	NA	12	1
CAGTGTTCGCACCTCG-2	1.4361669	3.3719018	2.1415615	2.2691185	3.1617105	0	NA	NA	NA	12	1
CAGTGTTCGGACCGAA-2	1.7068169	3.3275151	1.8246487	3.2341135	3.2991016	0	NA	NA	NA	12	1
CAGTGTTCGGCAGTTA-2	1.7620782	2.8315103	2.3045633	4.2778344	3.4358392	0	NA	NA	NA	12	1
CAGTGTTCTTAATGCG-2	2.025847	2.2245522	2.1811898	3.2919192	3.5094092	0	NA	NA	NA	12	1
CAGTGTTCTTGCAATT-2	2.0449882	2.124142	1.8904963	2.776754	3.6230426	0	NA	NA	NA	12	1
CAGTTCCTAATAGTGT-2	1.6989725	1.5147548	1.559813	2.1143603	1.0265726	0	NA	NA	NA	12	1
CAGTTCCTACACCAGA-2	1.0514672	3.710544	2.4026816	4.1279798	3.26021	0	NA	NA	NA	12	1
CAGTTCCTAGCGTGTA-2	1.9513626	1.7306222	-0.37493584	1.6080934	3.5431845	0	NA	NA	NA	12	1
CAGTTCCTATGTGCGC-2	0.9584082	0.8778331	0.59885955	0.93215895	0.34411606	0	NA	NA	NA	12	1
[truncated: 39,101 more rows]
