# Supplementary material for: Multiomic single cell sequencing identifies stemlike nature of mixed phenotype acute leukemia
Source: Nat Commun. 2024 Sep 18;15:8191. doi: 10.1038/s41467-024-52317-2 (PMC11411136; doi:10.1038/s41467-024-52317-2)
Supplement: Supplementary file 17 — Source Data [file 41467_2024_52317_MOESM17_ESM.zip › Source Data compressed/Panel S7B.csv]

Panel S7B
RNA-derived UMAP from Figure 1B, derived from single-cell RNA analysis of 71,579 cells from 12 patients with MPAL. Cells are annotated in purple based on expression of RUNX1.
		UMAP_1	UMAP_2	RUNX1
ATCGATATAGGAATTC_1		6.558120397	-10.08853482	0
ACAAAGGAAGCAACAT_1		5.784162191	-9.338727466	0.376635397
CCCTAAGCACGTCAAG_1		5.941569952	-9.320460788	0
CCCCAACACCTTCCTC_1		5.957121042	-9.410601131	0.424441805
AACCCCACCACGAAGA_1		5.871423868	-9.399360172	0
ATTAAGCTACCAAGCC_1		5.920954851	-9.464282504	0
ACCTAATTAATGAGGT_1		5.829436449	-9.420425883	0.475459892
AATGCATTATGGACAA_1		5.836445478	-9.366006366	0.806442653
AAAGACGCCCGCAGTC_1		5.8505837	-9.377521983	0
CATACCTCAGGGAGTC_1		5.87244716	-9.443758479	0
ACTGAGAAAATGATCA_1		6.589792398	-10.09969281	0
ATGCACCTAGGTCCCA_1		6.039564756	-9.453963748	0
AATCCATACCACCAGA_1		5.883575109	-9.986604205	0.514208359
AGCACCCGATAAAACA_1		5.824884561	-9.253840915	0
AATCAATGAAGGATTC_1		5.887974409	-9.391882411	0.521446639
CAACCCCAATGAATGT_1		5.793751386	-9.421067706	0
CAGCAGAAATACAGCT_1		6.615738538	-10.11302613	0
ACTGACTGAGTTCCCA_1		5.914527086	-9.382685176	0
AGCGCCTGAAGCACAG_1		5.805941728	-9.448174945	0
ATCGCCAGAGGTCAGT_1		5.850744394	-9.863739482	0
AACTACGTAACGCAAA_1		5.905460027	-9.371420375	0
ATACACAGCAGTAAAC_1		5.891134409	-9.478885165	0
AAATATAACAAAAGAA_1		5.82986894	-9.839421741	0
ACATACCCAACGAGAA_1		5.932599691	-9.416866771	1.25940966
ATGCCCGACCGCAGAT_1		5.819362787	-9.482058994	0
CCCTACACCCATCCTG_1		5.824622778	-9.606831065	0
AGTGATCTAGCTACAC_1		6.160000948	-9.977584354	0
CCTGCACCATTTATGC_1		5.751422075	-9.768964282	0
ACTTAGAGACCGCAGA_1		6.625036386	-10.11012982	1.019154775
ACCGATCACCACCAGA_1		6.019879488	-9.958782664	0
CCATCAGAATGCCCGT_1		5.858628896	-9.766291133	1.042765967
ATTAACGAAGAAACGA_1		5.851938871	-9.781452647	0
ATACAAGAACCACATC_1		6.659068254	-10.16636323	0
AAGCCAGACCATAGTA_1		5.917877344	-9.547365657	1.066351426
CCTGATAGACAGAAGA_1		6.268570093	-9.54017686	0
CCGCAAACCCGGCCTG_1		5.795251039	-9.414111606	0
CCAGAGTAAGCACAAG_1		6.160570291	-10.05890512	0
ATCTACATAGCAAGAT_1		5.865967897	-9.680799953	0
CATCACAAACGGAAGG_1		5.972688345	-9.875244609	1.095554995
CATCCCCCATCCCATT_1		6.658973364	-10.18202352	0
ATTGAGACCCCTAGAT_1		5.825994638	-9.358284465	0
ACGCAAACATAAATGT_1		5.817024378	-9.37528371	0
ATAAATTTCATCAACT_1		5.88568559	-9.842945567	0
CAACCATGCATGCAGA_1		5.723807958	-9.292501918	0.721832329
CCTTATCTCCACATGT_1		5.683362154	-9.346200458	0
ATGAATTCCACAATCT_1		5.858409075	-9.505091182	0
CATCAGATACTTATAA_1		5.717374471	-9.340758792	0
ACTACCTAATACAGTT_1		5.841762689	-9.376691333	0
ACATATTGCACGCCAC_1		6.031979231	-9.936097614	0
CATTATGGAACGAACT_1		5.994310049	-9.955177776	0.731766103
ATCCAGCCACGTCAAC_1		6.547084955	-10.04476403	0
ACGGATGGACATAGAC_1		6.057201055	-10.05989408	0.748855591
ATCGCACTATCGATCA_1		5.829277185	-9.3286786	0
AGGGACTTACGACACT_1		5.85363355	-9.447609416	0.759770653
CCTTAGATAAGCACTC_1		5.715637354	-9.742613307	0
CAATAAGGAAGTAAAC_1		6.005888132	-10.14735078	0
CCCGAACCACACACAT_1		5.898261694	-9.70726823	0
CCTCACTTACCAATGC_1		5.757622389	-9.406155101	0.766431904
ATTACCACCATTAGTT_1		5.860547689	-9.725764743	0
AACCAGGCAAGCAAGC_1		6.604908613	-10.11840963	0
ATTCAAGAAAGCACAG_1		6.719966081	-10.18101739	1.208848119
ACAGATGGCCGTATTT_1		5.88045278	-9.38030862	0
ACGGCATCAGCAAAGG_1		5.999073175	-10.01896047	0
CCTTACCGACGGACTC_1		5.826753286	-9.797073833	0.800179707
CAATAAGCAACTATGT_1		5.296953825	2.740434178	0
AGACAGCCAGAGCCCC_1		5.86221805	-9.892895213	0
ATCTCACACAATAAGG_1		5.982506899	-9.921800128	0
CCCAAGACCAATCCGC_1		5.832243589	-9.809395305	0
CCATAGGTACGTCAGT_1		6.540170816	-9.659446231	0
AGTGCCTAAACCAATC_1		5.930109171	-9.419562808	0.8453218
CCCGATTAAAATCCCC_1		5.850558904	-9.409956447	0
AGGCAGAACATTCATC_1		5.831598428	-9.435548297	0
CATAAGGTAGATCCCC_1		5.717335371	-9.385209552	0.852512596
ACCTACACAGGCCATA_1		-2.590128752	6.69853402	1.31302216
CAGCATATAGTACCTC_1		-4.557469698	6.659545907	0
CAACCCCTCCTTAGAG_1		6.039783624	-10.06902551	0.864736994
CCGCAACCCCCTAGGT_1		5.806965975	-9.423365108	0
ACGCCCGGAAGTAGCT_1		3.878285078	-0.331190444	0.873827016
ACGTAAGCATTAAAAG_1		-3.215737673	6.815056809	0
AGCGCAACAGCCCACG_1		5.818178323	-9.435435764	0.883122587
AACCCCTGAAAGACTG_1		5.864058641	-9.599634639	0
CCGGATTCATAGCAGT_1		3.033556846	7.589099416	0
CCATCCTGATCCAACC_1		6.065830854	-10.00871228	0
ATATCCTTATTTCCTA_1		5.954637197	-9.377332202	0.89467886
CATTCCACAATTAAAC_1		5.870280412	-9.789586536	0
AAAGCAAACAGCCCAG_1		5.063378004	2.206445226	1.362331436
AATCCCGTAATGACCC_1		-4.534210058	6.610431203	0
ACGGACCTACACAGTT_1		5.906663564	-9.965567104	0
AATGACGACATAAAAT_1		5.690228132	-9.371051303	0
CCAACCATCAGGACCG_1		4.581914572	2.599580773	0
AAGGCCATCACCATAA_1		6.504102854	-9.682581416	0
CACACAAACATTACTC_1		5.868857054	-9.351167194	0.925447583
AGACAGAAATGGCCTA_1		2.493448404	8.099195012	0.931185404
CCAGACTTATCCATAA_1		4.219775347	1.875935086	0
CCAGAGGAAGTTCCCG_1		2.914640335	8.083228597	0
ATTGAGGGATGCCCGC_1		5.939226774	-9.919993869	0
CAACCAGCATCAACCC_1		5.582967905	-9.603506557	0
CACCACTAAACCAAGA_1		-4.408485266	5.966457852	0
AAACAGATAACAAGTC_1		3.816852478	0.250999638	0.945099372
AACCAACGACCGCACG_1		5.20228496	2.624403724	0.95246958
AAGGCACACCGTCAGG_1		3.392955927	6.962725171	0
CCTTCATTAATCAAAG_1		4.049064306	0.037805864	0
AAGTAGAAACTCATTC_1		5.866396097	-9.757765285	0
AGCGACGCCCGCACAA_1		2.303884414	7.45054675	0
CCTACATGCCGCACGG_1		5.148753313	3.140848645	0
AATAAGTAACTACCGT_1		4.221345571	0.689825782	0.960163364
ATTGATCCAAGTATGC_1		4.763448385	2.775363454	0
AGGACATGCCGTCCGA_1		2.272512106	7.414284238	0
AACTCATGAAAAACAC_1		-2.844963404	6.898631581	0
ACTTCAAGACGTAAGT_1		2.353875784	7.370005616	0
CACCAGCGCCCAATAA_1		5.864789633	-9.799670688	0
AAGCAGGTAGCTAGTG_1		2.974800018	8.162551411	0.972878526
AACGAGACAGTTAGTC_1		2.45865765	8.097504147	0.973595575
AACAATCCCAATCAAA_1		4.490694193	1.038351783	0.970530501
ATCAATCTAGCTACAA_1		5.842832235	-9.402295581	0
ATTGAAAGCCCCACGT_1		5.096144823	3.70968295	0
ATGAAAGAAGATACTA_1		5.251701502	4.025619038	0
ACCAATCAATAGACGA_1		4.097491649	0.552792319	0
CCGGAACTAATAAATA_1		4.649752763	5.335265168	0
CCTTAAAGATCCAGTT_1		4.585514692	3.212269791	0
AATACCTCACCTAAAG_1		2.605418113	7.620004185	1.474986302
AATCCATGAAAGATAC_1		5.847211031	-9.570302478	0
AATAATAGATGAATAT_1		5.867410806	-9.423051349	0
AAAGAGCACCCTACCT_1		4.683585314	5.961267957	0
AGCCACCACATGAGCG_1		5.05966535	3.981801041	0
ACTTAGCCAAGAACTT_1		5.007736353	5.173033723	0.998240199
AATGCAGAAACCCCTT_1		5.115327982	1.189162144	0.995112943
ATTCATGGAATTCCAG_1		-2.400573822	6.526989468	0
CAGAAAATAATCAAAT_1		4.945105222	5.157355317	1.497885427
ATGCCATAAACAATCA_1		2.610191015	8.117727765	0
AAGTACCGACATAGAG_1		-2.659792992	6.793170937	0
AGTTAAGCATCACCGC_1		-2.307757708	6.415907868	1.832476471
ATCTAAAGCACCATCT_1		4.478423742	6.259189137	0
AACGCAGCACCCCACT_1		5.737046388	-9.740385524	0
ACGAAATGACAACCTT_1		2.291305331	7.922464856	0
CATAAATGAGGCCCGA_1		4.715219644	1.304603823	1.015659398
CAAGATGACAGACCCG_1		-2.39256725	6.518025407	0
ATCAATTGAGTACCGT_1		3.128910927	7.905468472	0
CATTCAGACAAGATAA_1		2.667462734	7.94347144	1.02347522
CCCCCAGAAGGGACTT_1		-2.607905957	6.714225777	1.020174457
ACTTCCTAAACTACGT_1		3.890679744	1.188575753	1.024046663
AGCCAACGAATAAACC_1		-2.503233763	6.63004876	0
ATAAACACAATTAGCC_1		4.683672575	2.435187587	1.022106579
ACTGCATGCCTGACCA_1		4.838359026	5.937512883	0
ACTAACCCATCCAGGG_1		5.073719171	1.776137122	0
AGGTACAAAGGGACAT_1		-4.397191855	5.948657521	0
ACGACCCCCCTGACCT_1		2.929927734	7.627110966	1.524165176
AACAATGACAAGAAGC_1		3.59457126	0.305203208	0
ATCAAGATCATTACAT_1		4.020017532	6.735764035	0
CCTCATCTCCAGCAAT_1		3.319527296	7.606083401	1.030842423
CCCTCAAAAAGTCACT_1		2.681432155	8.107706555	0
ATCACCGGAAGTCATC_1		5.20367637	4.194246301	0
ACCTACGAAAGGACAG_1		3.89126983	6.714002141	1.03316838
CATAACCAAGGCACAC_1		5.722113279	-9.324795238	0
AACGCATTCCTCACCA_1		2.730568317	7.97790862	0
ACCCCAGCAACTCCGC_1		2.828540472	7.51915408	0
AAAGAACCATGAAAAC_1		5.963334707	-9.95390462	0
CAACAGAGCAAACAGC_1		2.683628944	8.097381123	1.532079187
ATTAACTCACTCATAC_1		2.478607563	7.830718526	0
ATCCATCAACTACCCT_1		4.46719375	6.179220208	0
AACACCAAAATACCTT_1		2.234277157	6.773944863	1.039978702
ACCAACCGACTTACGC_1		-2.848019215	6.861922749	1.538509843
AGTCACATAACAATTG_1		2.345384625	8.182560452	1.041637243
CCAGATCACCGAAACT_1		2.292473582	8.090068349	1.542110277
CCACCATTACAAACAA_1		5.83571401	-9.681672565	0
CCTCAGGCAAAACCTG_1		4.880809931	3.243981608	1.04033362
AGGCCCGAAACTCCTT_1		-2.839576098	4.061649331	0
AGCAACCACAGAACGC_1		5.138848928	4.341709145	0
AGAAAGTGATGCAGGC_1		2.335883883	7.961687573	0
AAGTAAACATTGACAT_1		-2.633951994	6.747295865	0
ATATCCGCACATATTA_1		-2.172865721	6.246632108	0
CCCTACCGACAGAGCA_1		5.362716345	3.731599339	1.046887521
CCCCATAGATGTAGGT_1		2.713758138	7.910644063	1.550102363
ACACCCATAGGCAATA_1		5.856174139	-9.438265315	0
AAGTCACGCATGATTC_1		5.243989614	2.712572106	1.048811044
AAAGATGGCACTCCCC_1		5.696144727	-9.40170621	0
ACGACCTCACTGAAGA_1		5.679428724	-9.343747607	0
CATCATAGAGCCACGT_1		3.534529117	0.77261556	1.556567579
AGTAAGAGCCGCAGCC_1		3.51922026	6.467244633	1.886142556
CCGCCACTAGCCACCA_1		2.10103896	7.874784955	1.053288849
AACAACTCCCACCCTA_1		4.388256696	1.49395276	0
ATGCATTAAGACCCTT_1		4.745781091	1.987012633	0
CAGGATCAACAAAATG_1		5.70034614	-9.340979091	0
CATCAGACACGTCACG_1		2.401497987	7.792378911	1.561458942
CCTTACTACATTACCG_1		1.988501695	6.432457455	1.0595298
ACTAAAACACGGCCCG_1		2.816435484	7.113440999	1.056460455
AGTACAGGCCGACAGC_1		2.974158434	7.729714879	0
CATAATTTAGGGACAC_1		-2.934087607	6.874586591	0
AGGTAGAGCCTAAAGA_1		2.269372371	7.293046006	1.062494753
ATACACTTCAAGAAGC_1		2.781039861	7.775656232	0
AATTAGAGCAAGATAT_1		4.278087047	0.411522278	1.564441337
CCGTCAAGAGACAGAG_1		4.378726152	6.235570439	1.062990675
CACTCCAGACGTATCT_1		5.092474607	5.370956429	0
CAAAAGCGATTTACAC_1		3.296771673	7.612077245	1.063984038
AAGCAAACCAAAATCA_1		5.289970545	4.435947427	1.905210736
CAAAACGCCCGACAAG_1		2.418465999	7.459357747	0
ACATAGGGAAACCATC_1		4.690689234	1.788048753	1.069987099
ATATAGCCAGCTAATC_1		-0.928371283	4.966638573	0
AGAGACACACCCAAAT_1		2.409667162	7.464921006	1.581244972
AATTACAAATAGCAGA_1		-2.21420488	6.291196832	1.580172493
CCATAAGTAGGGAGAT_1		4.059734491	1.710733661	2.159889802
CATCATACACGCCCGG_1		5.948953298	-9.888651363	0
AGTGAGTGACGAACTG_1		6.237111715	-9.981312267	0
ACATAACAACATAGTC_1		5.151682523	3.514908561	0
AGGTAATAACAGATTA_1		4.139763502	1.9075358	1.914521201
AGTGCAGACAAAATGG_1		3.96925464	-0.886119178	0
ATTCAGGCAAAGCATC_1		-2.854208084	6.862484464	1.076574625
ATTTAAGTAATTAATT_1		5.350527433	3.782109746	0
AGTGATCGATACACTG_1		2.573723701	8.218530186	1.078875666
AGTGAGGAATAAATCT_1		6.181826738	-9.522945872	0
ACCAATAAAAGCCATT_1		4.697470812	5.435546883	0
CCTTAGGGAACCATGA_1		3.529006389	7.488469609	0
AACCATAGAAAAATTC_1		2.666839985	8.036285886	1.083898413
CAAACACTCAAGATCA_1		2.215880779	8.020416745	1.588336429
CCTTAAGGCCTACACT_1		-2.852183434	6.91284562	1.082993124
AGATAAGAAGTTCCTC_1		2.277606872	7.46253682	0
CCAGAGTGAACAAATG_1		2.318035392	7.800381192	1.083122349
ACCCAGTTAAAGCCTG_1		5.918059973	-9.981674663	0
AGTGCCGGCACCATCA_1		4.894024996	4.188059815	0
AGCAAAAGACCAATTA_1		5.872177747	-9.84231042	0
AACGAGCTCATGCACG_1		-2.645658108	6.744938859	0
AGATCCTGCAAGATGG_1		6.063944963	-9.589176646	0
AACAAAGGACACAGCC_1		-3.496365162	2.45186592	0
ACTTAGGAACAAACTC_1		-3.514171454	2.500303754	0
CCCTAACCAGCAACAG_1		5.962946085	-9.993944637	0
ATTACATCACTTACTT_1		2.378026394	7.941411504	0
ATTCACAAATAAATTT_1		6.574323324	-10.09981965	1.083122349
CACAATACCAGGAGGG_1		-2.561747166	6.692808636	1.090020035
AGTCACTTAGACCCCG_1		-3.052821966	4.047947892	1.595034941
ATCTAGGAACAACCTA_1		5.794295934	-9.780266277	0
AATTAAGGCAAGATTG_1		4.521685747	-1.638163916	0
ACGCAGTGATATATTC_1		-9.939267966	4.496345528	0
AAAGACGTATTCCATC_1		4.47228351	2.250312575	0
CAGCCCCTATATATTG_1		2.384240535	7.50257779	1.60243486
AGGTAGCGAATTACCC_1		4.570976404	6.091009148	0
CAAGAGAGCCTCCACC_1		5.00113645	4.907059678	1.096350747
AACTCATACAGCCCCT_1		4.708202032	5.582996377	0
AAAGAAGTACGCACCA_1		4.850767282	5.670280942	1.604496285
CAAACAGTAGTCATCT_1		3.5913178	-0.119355193	0
AACAACATAGCGAAGG_1		5.277575163	2.066898354	0
CCCACCGCAGGCAACT_1		-1.856269928	5.869329938	1.606245571
AACGAAACACTAATGC_1		2.024804023	7.93818427	0
AGTTCAGACAAACACT_1		5.760213999	-9.749768726	1.092911624
ATGTATTGATTCATTC_1		4.484882025	3.281778106	1.09661628
AGGGAGTGAACAAGTT_1		4.940675405	2.990208873	1.094231557
ATAGACAAATGGCAAT_1		4.453476576	5.768317231	1.09396729
CCGTCCGGCCAACCGG_1		4.338214067	6.208652982	1.099145907
AAATCCAGCCTACAAC_1		2.51672974	7.91945506	0
CCACATTTAAACCAGC_1		-1.158500286	5.161495694	0
CAAGCAGCAGACAACT_1		2.745156435	8.022783765	1.104918495
CCAGAGACCAGAATCC_1		-3.068425032	4.04018546	0
AACTATGAAGATAGAC_1		4.165997413	1.409599789	1.101554254
ATCGACAAAAAGCATC_1		2.163092283	7.960550793	1.105729279
ATATAATAATCCACAC_1		-2.276776882	6.388610848	1.103974232
CCGAACGGAATCCACT_1		5.238298563	1.134889134	1.102762783
CCGACCAAAAGTAATC_1		2.635859874	7.628800877	0
AATCATGAATTGATAA_1		5.241792825	3.440584191	0
AAAACATTATTCCCTT_1		5.737125543	-9.646975986	0
ACCAAATGCAAGAGTA_1		4.332752374	-0.909691653	1.109530311
CCAGAGAACCTCATAG_1		1.22519317	5.438960084	0
CCAACCCTAGTTACGG_1		3.7665216	7.152186402	1.106947911
CCAGCAAGCCAAAACT_1		3.877468733	1.880844125	0
AGTGAGTGCCTCACAC_1		-1.023604723	-4.807623378	1.628095927
AAGTCACAACGTAGAT_1		-11.14383683	-0.272723949	1.108033623
CCTGAGAAATAAACCG_1		-2.872351023	6.870388039	0
CATAATTTAACCCATA_1		3.179266599	7.891932973	1.113085692
ACTACACTAATCCAGT_1		4.806968359	2.227377185	0
CCGGATATATCTAAGG_1		2.375394729	8.037553319	0
AGCCAACGCCCGAGCT_1		-2.634873482	6.751954087	0
CCCAAACGCACTCCGG_1		-3.401315066	2.619626769	0
CCACATCTATTGCCTG_1		0.071514425	5.567049035	0
CCTAATTTCCTCCATC_1		3.615414289	0.070810326	1.114184709
ATAGCAAACCTACAAC_1		3.98438516	0.279235729	1.114597457
CCAACAATAGTAAAAG_1		2.079625157	7.324498185	1.630238142
CATTAAGCCCAACACT_1		-3.530083271	2.664609202	1.641388203
ATGAAACAAAATCCGT_1		4.078685192	1.030768045	1.121387035
CCGTAGAAATTAAGTG_1		-0.602404388	4.613489159	1.119298927
CCTGCCCAAACTATGA_1		-2.003045889	6.057559975	0
AAGTAGACAGCAACCC_1		3.836619762	-0.679141543	1.123623843
CCCGAGGCCCGTCAAC_1		2.610691694	7.970620641	1.120550762
CCTTCCGACCTGAATT_1		3.281685976	7.175345906	0
CCTGACTAAGTTAAGT_1		-3.578849407	2.495551118	0
AGTACCGGAAAAATGC_1		-2.193702074	6.285136231	1.12404434
ACGACCCCCACGACCA_1		3.458038477	2.33715988	1.11999401
AGCACCTTAAAAACCG_1		-2.49247274	6.623839387	1.123483754
AAATAGACCCTGAGCA_1		-3.484139057	2.388952025	0
CACAATACACAGCCGC_1		4.140028385	6.194305428	1.12376397
AGCGACGTACGCCCGC_1		3.21033564	7.643029698	0
AGAACCCTAACAACTA_1		4.719852594	3.042882689	1.641388203
CCACACTAACCCAAGT_1		5.914980081	-9.421429149	1.122923784
AGTTAATACACAAAAG_1		4.316495088	-0.513020082	1.130677785
CATCACCCATTGACAG_1		5.735350279	-9.650787822	1.123203692
AAACCCACAGAGCATA_1		4.410259393	6.018970498	0
AGCAAGGCAAGCAACT_1		3.482781557	-0.147457383	0
AAGTCCGGACCTAGCT_1		5.189591078	4.57117606	1.129117539
AATAAAGACAAACAAA_1		-2.836795183	6.856137761	0
CCTCAACCAAGTCCAA_1		4.798965601	0.45168651	1.980462867
CAAACCGAAGAAAGCA_1		4.404888777	2.264549741	1.128692843
CCTACAAAACCTAATG_1		5.030880598	5.170680054	1.647964366
CATAAGGAAACCAATA_1		3.944802192	1.515970119	0
ACAACCTACATTACGA_1		5.118171362	3.897974976	0
ACAGAGCAAATCCCTG_1		4.964100507	1.549260625	0
CACGATCTCAACAAAA_1		3.718285707	1.124611267	0
ATGAAAATCATTCAAT_1		-2.861569973	4.089431771	0
AACTATAAAGAGAGGC_1		2.317749647	7.897187718	0
ACGGCCAGAGAAATAG_1		-3.490794512	2.48360134	1.140140267
AAGTAGCTCACAATCA_1		0.537157429	5.9245658	0
CCTCCATCCCGGACTC_1		5.790252355	-9.751471988	0
ATTGACTGATGAAATG_1		4.930850176	5.321871289	2.455468917
CACTCCCTCATTCATG_1		-2.107070538	6.161507615	1.997890633
AAGTAGTCATGGATGG_1		-2.536707255	6.669395932	0
AGCCATCTCATCCAAC_1		5.028232721	3.886810311	0
ACGAATTAAGGAAGTC_1		4.926907209	5.426946648	0
AGTAATGTAAACAAAC_1		4.518964437	5.994888791	0
CCGAACATAAACATAC_1		4.784944681	3.960138329	0
ACCTCACACCCTCCCA_1		5.147389082	3.272328385	1.138118466
CCAGCCCGAAATAAAA_1		6.080237535	-10.00325631	0
ATTTAGTGAAGTACTG_1		-2.402722212	6.520095357	0
ATTACACCACCTCCCC_1		-2.537388178	6.688006409	0
AACAACGGAATGCCAC_1		2.493573335	7.318513879	0
CCACCCAGAATTAACT_1		3.837856678	6.932084092	0
AGATCAGCAATACCGT_1		6.512316374	-9.722199908	1.136391792
AGAACCCCAATAACAA_1		-2.599502178	6.728816518	0
CACAACTAAGGAATCC_1		4.190873293	2.386296042	0
AAGCCCGCAAGTAAGG_1		4.67398086	5.469610223	0
ACCGCACAACACATTA_1		4.766662744	5.257144936	1.143479106
ACCGCACCATCGCAGA_1		-4.579440924	6.437459477	0
AAATCATAACCCACGC_1		2.325851349	7.806727895	0
ACGGCCCCAAATAAAT_1		3.062973407	7.964003094	0
AAACCCTGAGGCATCC_1		-2.55496678	6.668584832	0
AGCACCTACCCCCACC_1		0.529476134	6.225853928	1.147573116
AAAGCCTTATTACATG_1		3.809932855	0.671877273	0
AAGGCACGACGTATAA_1		-2.702689978	6.791115292	0
ATAACCTAACGCAACT_1		3.080643562	6.80288268	2.009921511
ACGTACGAAGGTAACC_1		-3.493345829	2.49085451	0
CATGAGAAACAGAGCT_1		2.501122144	7.137323865	0
ACTAAACAAAGCACTT_1		4.81402984	5.378756055	1.149927162
AGACACAGCCTGAAAG_1		-2.439460608	6.56385661	0
ATCTAAACAGGTAAAG_1		-0.611515316	5.188810357	1.150369738
AACTATATACAGCCCG_1		5.150808481	4.152741441	0
CAACCAGAAGACAGAC_1		2.873718885	8.019514569	0
CCGTCAAACCGGATTT_1		2.055734543	7.978141316	0
CAAAACATCCCGCAGC_1		4.742665437	5.194418916	0
AGATCCAAACCTCCGG_1		2.207154063	7.710678586	0
CCGTCCGAATGTCCTT_1		3.617014078	0.631993421	0
ACGGACCAATATCCCG_1		4.739812998	5.779540547	0
ACCGACGTATCTAGCT_1		4.262453226	0.63205243	0
AAAGAAGGAAGTCAAC_1		4.297103075	0.046197542	0
AAAAATCTACCAAGGT_1		-2.138242098	6.230097779	1.154072602
ATAGATTCCAACCAAC_1		2.740590242	8.349291333	0
CCCTAGACCAAAATGG_1		4.190809158	2.963519343	0
CACAATTACCCAATGG_1		-1.370737883	-3.758090726	2.019306782
ATAGATCGAGACACAT_1		3.244508175	-0.842335693	0
CCTAATAGACGCCAAC_1		2.096451906	7.703881749	0
AGCGCCGCCACAACTC_1		5.986670641	-10.00858258	0
AGCACACTCAGAAGTG_1		4.725037721	2.315307387	0
CCAAACGAACCTCCTG_1		4.80556312	5.120405206	0
ACGCAAATAGTGAAAG_1		0.48425184	6.263790139	1.684153736
AAGGCAGAACAGCCAC_1		4.862698225	5.517126092	0
AGATAACTCAAGACTC_1		-4.609211775	6.57919217	1.157652307
AGGGATCTACTGCCGA_1		4.072877077	1.950072058	0
ATTGAGAAACCCAGAA_1		4.801028875	3.922991761	0
AATAAACGATTGATAC_1		2.085362223	7.959873685	1.68522662
AAATACTGATTGCATG_1		3.371109632	7.481425294	1.691699319
AGTAAGATAATGATCC_1		4.42688289	6.15721608	2.026898739
AACTATCTATTTAGTA_1		-1.004521581	-4.72530841	1.688994958
ATCCAGTTATATCAAA_1		-0.832370492	4.851188668	2.28346065
AAGCATGACAACACGC_1		4.021826891	-0.636469698	1.68379648
ACCACCACATACAACT_1		-2.782016608	6.85233117	0
CAGGAACTAGCCAACT_1		4.028513817	5.975618371	1.163370856
CCTGATTCCCCTAAGT_1		2.881565241	7.712124356	0
AGTCAAGTAGCTACGG_1		4.173547891	1.4802183	0
ATGGCCCGCCTCCATA_1		3.790668396	-0.209925196	1.166710367
ATAAAGCTATATAAGG_1		-0.154834958	6.182541379	0
AGAAACTAATAAACCG_1		6.577450899	-10.11075925	1.161859902
AACCAAGTCCGTAAAC_1		-2.206486317	6.301151284	1.172837124
ACGGCCGAATGACCAT_1		5.018067507	3.022713908	1.161859902
ACAGCAGAACGAAGGG_1		2.45673242	7.993251332	0
AAGCCCAAAGCCCATG_1		-4.743519636	6.513796815	0
ATGTATCACCTTCATT_1		4.910767702	4.383613118	1.168388124
AACTAGGACAAAAGGG_1		5.177236704	3.384138116	0
CAGTAGCTAATGATGT_1		-2.371651264	6.491569527	0
ATCAACCAAGTTCCAC_1		3.593423036	7.189963826	0
ACCACAGACAAGCAGA_1		4.97123113	2.725333222	0
CCTGCACACCGACCTT_1		-0.934962126	4.974905976	0
CACCCATGCCTTCATA_1		6.091594843	-10.09505223	0
CATCCCTAATTCACCA_1		0.9193283	5.729546078	1.171145144
AAGAAAATAAAGAATC_1		-2.052961203	6.103363522	1.699328466
AGTGACAAAACTCAAA_1		4.382895616	2.000409612	0
AGAGAGGCATATCCTG_1		5.031641153	3.90770007	1.17422552
ATTGAAACAATGCCGT_1		4.681594518	1.806357631	1.171145144
AAGACACTAGCTAACC_1		-2.523569914	6.65334464	1.177323979
ACATAAGGAAAAACCG_1		3.313073305	0.233845898	1.174998433
ACAGAACAAGAAAACG_1		5.778690962	-9.620088092	0
AATCAGGTACCTAGTA_1		4.721988348	1.73059822	1.70024234
ACTACAGTAGAGCACC_1		-4.967323157	-1.210137895	0
CACAAAATCCCACACT_1		4.706746248	1.825483331	2.305108981
ACCGCATTCCCTCCCA_1		3.272888807	7.506814965	0
CCCTAAACCCGGATAT_1		4.450149206	1.37150515	1.176082414
ATTCAGCTAAAAAAAC_1		-4.00249848	-5.002534381	0
AAGTAAACAACACCGT_1		5.791605619	-9.404395572	0
CCACATTGACCCAAGA_1		0.292050322	5.903001317	0
AATAACATAGGTCCTC_1		4.948102144	3.959744462	0
CCATATGAAAACCCAC_1		4.219705013	0.0053036	0
CCGAACGAAAGCCCAA_1		-2.552499386	6.689751157	0
CCGGAAAAAGGACCGT_1		4.817460684	2.826920756	0
AAGGCCGGATACCCTT_1		-2.381338688	6.496270188	0
AAAACAACCAGCAGTA_1		-3.090880009	4.088390836	2.310816337
CAAGATCTAAAGCACC_1		4.067639736	1.516552457	1.184992727
ATCGATCGCACCCCGA_1		4.902040628	1.026433476	1.180284423
CCAGAAGCAGCTCCTT_1		4.694042829	2.374175557	0
AATCATAGCATCAAAT_1		4.641881136	3.074650296	0
CACGCCTACCCTAGGG_1		4.676026491	5.922364243	0
CCCAAGTGCCTCAGTG_1		2.318226842	8.046696194	0
ATGGCATGAGAGACCA_1		5.068301347	4.387928017	0
CACGCAGACATCCCTT_1		3.509822992	7.283261308	1.709262773
CAATAGAGATCAACCT_1		5.646099237	-9.377539149	0
CACCCCATAATACAAG_1		6.35772386	-9.799700252	0
AGATCATCAATAAGCT_1		3.590389398	0.046887168	0
AAAGCAAAAACCCAGA_1		-2.579068753	6.716206559	0
CCTCCACTATAGACTC_1		-3.564081284	2.585981377	1.724246739
CCGACCTCCCCCCAAC_1		5.721437124	-9.363416187	0
ATCCCAACACCTATGG_1		3.641467003	6.887548932	1.191336008
AGGACATGACAAACGA_1		4.029913572	2.11442829	0
ACCTAAGTAGCAATAA_1		2.478385833	7.54135085	0
ACCCAAGTCAGAACCA_1		5.771209387	-9.869779102	0
CCGAAGCGAGCACCAT_1		2.131043581	7.740664014	0
CACGCCCAAATACCCA_1		3.376422552	7.489083298	1.190379691
ACTAAATAATGTAGAT_1		-2.507054182	6.628085145	0
CAAAATGTAACCAACG_1		4.630444673	5.745768079	1.192294042
ACTTATGTCCGTCCTT_1		4.81405845	4.972349175	1.191017046
CAAAAGATACACCAGG_1		5.173592714	-1.526196352	0
AGAACCATACGGATTG_1		-3.330602022	3.765162	1.195178487
AGCCACCTAGCCAGGG_1		5.445696501	3.347148427	0
AATACAATCCACAATC_1		-10.46307549	4.101781853	0
AAAAACTGAATGATCA_1		-2.317492338	6.417180547	0
AGTTAAGCACTTACCA_1		3.574573902	2.083353528	1.192773703
ATCCAGCAATGCCCAT_1		4.578442243	0.165994414	0
CCAGACCCCAATCCTA_1		-1.259014579	5.282544144	1.1967877
CCCAATCCACCTAGTT_1		-4.380771967	6.616618165	0
CACCCATTATGGCCAA_1		-2.241321417	6.33060027	0
ATCAACACAGCGCCTT_1		4.029462961	6.683062085	1.725763027
AAACAAATAGCCATGG_1		-4.5443953	6.592707166	1.195017831
AACTAACGATGCATTG_1		4.817174581	4.515925416	0
AAGTCCTTATTGACAG_1		-10.37112507	4.20908595	0
ATCTCAGACCTAATGG_1		5.770957617	-9.766291133	0
CCTGAACTCCAACCCA_1		2.25886443	7.693473347	0
CCACATCGACACCCTA_1		4.071234373	1.51903797	1.726142615
ATAGACCAATTTAAAT_1		-3.544876429	2.466476926	0
AACAAGGAAAGACCAA_1		5.123007921	4.042552956	1.200669631
ATTCACTCACGGACTA_1		-1.012742015	5.076886185	2.077344372
AAGTCCTTACCTACAC_1		3.037476925	1.204522499	0
AATCAGGTATAGAGGA_1		3.04933205	-4.905322543	2.082041716
CCCACCCCAGGGATAC_1		-2.269529911	6.368321427	1.202295421
ACCTAATCAGGCCCCC_1		3.102282432	-5.153035155	0
AGGTAGGCCCCTCACC_1		-4.579777094	6.366091737	0
ATTTATTGATCGACGT_1		-3.016088816	4.102489957	0
CAATATTAAGCGAAGA_1		3.692379621	0.705905803	0
ACATCCGCCCGCCCCA_1		-2.34823999	6.45277501	1.20245827
CATACAATAGCAATCT_1		-2.653710934	6.766912469	1.207695634
AGTTCAGTAGTGAAGT_1		5.242076067	4.289063462	0
ACTAAGCGCCCACATA_1		2.631383804	8.152842053	0
AGTCACAAACAAAAGA_1		-4.288299414	-2.596872798	1.737820208
ATTACCCAACATCCGA_1		-2.511597487	6.641045579	1.742662943
AAGACCGACAGTATGT_1		2.115225104	7.586460599	1.740915705
ACATATTTCACGAGAT_1		6.559957174	-10.10838365	0
CCGTACTCATTCCAAA_1		4.603214411	6.175200948	0
CACTAGCCAAATCAGG_1		4.53389707	-0.532851639	0
ATGTCATAAAAAACTC_1		-2.581451269	6.713212022	0
ATCCATCCCCAAAAGA_1		-2.754275414	4.13120509	1.213815357
CCGTATTGCCGGATGA_1		5.010867742	-1.658376447	1.207531194
CATAAGAAAGTTCCCT_1		5.009268907	1.430991896	1.742274292
AGGTATACAAACATCT_1		5.808549551	-9.388379565	0
CCCAATAGACTCCATG_1		5.879161028	-9.816248409	0
AATCCCAAAGACATCC_1		4.627283243	-1.115306131	0
ACGCAGAACAATAACC_1		4.965443758	3.950322636	0
ATTCAACGACAGAAGG_1		4.881327776	2.906345376	0
AGGTAGGTAGGTATCA_1		5.778289942	-9.770333759	0
CCCCCCTTACTGACGA_1		2.350423721	7.01860238	2.091107679
AGTTAAGTAATAAGAT_1		2.634106306	7.005767354	1.214481112
CCTCATCCCCTACCCT_1		6.764275697	-10.13074636	0
ACGAAGGCACCTAGTT_1		5.896733431	-9.842088214	0
ACATCCGTCCAACAAT_1		3.019030956	0.378880926	0
CATACAGGATCGATTT_1		4.027222542	1.149977692	1.215147685
ATTAACTGAGAACCAT_1		2.962477592	7.739711293	1.220341565
AACCAATTATAGCAAG_1		3.103947309	7.616740712	0
AATGAACCCCTTATGT_1		-4.43551478	6.010466584	0
CATTAATTCAAAATTC_1		-2.267776343	6.371242532	0
CCAAACGCATCGATTT_1		0.731848029	6.056428441	1.217487162
AGCAACTTCAATAGTG_1		2.219174293	8.167130002	1.223380281
CCGACACGATGTAGCT_1		5.096411852	4.505724915	0
ATATCAAAATTGCCAA_1		4.504108099	2.478951701	1.224396962
AGTAAAGTAGTGAAGC_1		5.22384849	3.734112271	0
CCCTAGTCCATAAGCC_1		-0.935757729	4.980628976	1.22287265
ACCAAATAAATCCATG_1		0.254221266	5.863609322	0
AGGTACTAAGAACATG_1		4.708106664	-1.029677621	1.223549596
AAACCAAAAAATAACT_1		4.660665182	5.151605614	1.230708656
CCATAATCAGCAAGAA_1		-1.959158274	6.000266084	2.367327545
ATCGACATATATACCC_1		4.256668953	6.52878333	1.229166663
AGTTCCTAAATTAGAA_1		4.54287639	5.456429013	2.112964234
AACCAGATCCGTAATC_1		-4.593276354	-1.59600412	0
CCCGCAACATGACCCG_1		-2.527545067	6.649442204	1.227799639
AATCAGGGACTTAGAT_1		3.575888542	7.273548611	0
AACTACGAAATAACAA_1		2.607056288	7.947827824	1.763775045
ACACCAATAATACAAC_1		2.454324869	8.278246411	0
AATTCCGCAACCACGC_1		6.133791593	-10.01946878	0
CCGCAATAAGCAAGTT_1		4.596692232	1.916641244	1.230537109
AACTCAACAGGTAGGT_1		5.166462568	3.890049943	0
CACGAACAACACAAGG_1		-8.009467932	1.365411052	0
ATACACGGCCGAACCC_1		1.859094886	6.907590398	2.111048494
ACATAAGTCCAAACTA_1		4.363532213	2.040938386	2.108077729
CCCTAAGTCAGGCAGC_1		-10.29626927	4.240620145	0
AGCCATGGACTTAGCG_1		2.245080618	7.420535096	0
CACACCCTCATTCATG_1		-1.810193392	5.815963754	0
AACCATCCAATCAATT_1		2.73509231	8.078021535	1.769607444
AACCCCAAATGAAGCA_1		5.710915235	-9.322255603	0
CCCAATGCAATTAAAG_1		-1.015817376	5.037299641	1.770617901
AAGTATTTAACCCCTT_1		-8.530202719	2.41191245	0
AAGCAAGTATCGCACA_1		3.928692487	0.874791154	0
ATCGAGCAAAATACAC_1		-1.910460325	5.934160718	1.240576526
CATAAAATATTGAAGG_1		4.537177232	5.364072808	1.76900186
AGACAGTCATGCACTT_1		2.235938338	7.991952428	0
AGCCATCTAACCAATT_1		4.216149477	6.215391167	0
CAACACTGCACGACCG_1		5.02556291	3.542815217	1.23122362
CCATCCTTATGAAAAT_1		-0.881196948	-5.023252002	0
ACAACCAAAGGACACG_1		5.217272905	3.678419598	0
ACCGAGGTATGCATCC_1		4.732248453	5.519490727	0
CACGCATGACGTAGAG_1		-3.552949044	2.503533372	1.241800661
ATGGACGTATTTACCA_1		2.538350252	7.503390321	0
AAGCCCTCACCCAATC_1		4.598397878	1.08185161	2.583235155
AATCAAAAACCCAGCA_1		3.747103361	0.465667852	1.777935981
ACTGCCAGAAGTACAT_1		-10.51412472	3.182948598	1.233978293
AATACCGCCATTCACG_1		-3.590569588	2.648574837	0
ATGTAATGAAGGCCCA_1		-1.716540428	5.705554971	0
CCCGCATGCATAATGT_1		-3.782267424	3.275380381	0
CCCCCCGGACGGACTT_1		3.731267837	0.941051015	0
CCCGAACCAGCAAAGG_1		2.316355971	7.7728839	0
ATCACACCAGTGATGA_1		-2.381592842	6.485817441	2.129548362
ACAGAACTCCATACTT_1		3.546777872	7.232393273	0
AAGCCCAAATCAAATA_1		4.952290205	3.396162757	0
ACGGAATGCAATCCCT_1		2.532135633	7.896307477	1.241975759
ACATATGAAGGCCAGG_1		5.977904943	-9.96273183	0
ATAGATCGATGGACAT_1		-0.526804777	-5.251504413	1.243378548
AGTACCTCACTGACTC_1		3.587220577	-0.25666999	1.243729803
AGACACATATGTATCA_1		2.245462683	7.703110226	1.248493715
AGTAATAAAACGCATA_1		0.693017659	-6.340953342	1.789056259
ATTCAGGCAGACACCG_1		4.987566141	4.784696111	0
CCACACCAAGCCCCCC_1		3.13942614	7.540061482	1.25026858
ACGAAGACCCCAAGAG_1		5.066266683	3.604283341	0
AGCGACCAATTTCCTA_1		2.541491178	8.084781178	0
AACGACATCACTAAGT_1		5.072542337	2.330851563	0
ATAAATATCAGAATCG_1		5.244374899	2.601912984	1.248139423
AGAGCCAGAAGGCAAA_1		2.183232931	7.772725591	1.786570044
ACCAATCTAGTCAGCA_1		2.624568371	8.242907056	1.256166221
CCACCAACCAAACAAC_1		4.051036743	0.726844796	0
CCTACATGACAGAACA_1		3.61775699	6.345042237	0
CAATACTTATATCCGC_1		4.893965868	4.385113725	0
CCCGCACAAGGCAAGG_1		-3.564004513	2.491131791	0
AGCAAAATCACCAATG_1		5.119589475	4.173398503	0
AATGAAGTACGACAGT_1		1.938341407	7.146852502	0
ACAAATCCCCGAAAGT_1		3.998030332	0.175942191	0
AGTGAATGATGACCTA_1		3.430615572	-0.528173096	1.251692572
ATTCAGCAAGAAAAAG_1		2.279539374	8.154284009	1.255089258
AACTCACTCAGTATGC_1		-4.580890509	6.556010732	0
ACAAATATCATCCCGC_1		3.349946169	7.628834256	1.254730734
ATCCACCAATTACCTT_1		5.155357031	4.663709172	0
ACCCCATAACGAAACT_1		2.475270895	7.220867642	0
ACCTCATACCAAAATG_1		5.801191477	-9.736649982	0
AGAGACTCAAGTACGA_1		3.029482034	0.867455491	2.137203713
ACCCAGCTCAGGCAAT_1		5.044428972	4.303455838	0
AGCAAAGAACCGCCGG_1		5.200399545	0.975263485	0
CCTGCCTCATGTATCG_1		5.143345026	3.475260505	0
CCTGCCTGAGTCACCT_1		4.906615881	3.820976743	0
CCCGCCAACATCAACC_1		2.499993948	7.741078862	0
ACTGACCTAAACCCTG_1		-0.895407411	4.922853001	1.255807002
ATTGAGAAAAGAAAGC_1		4.629464773	-1.771879665	0
ATTCAACACATCATCT_1		4.251541284	1.953044184	0
AACCATGCATTGCAAA_1		-2.319803807	6.420628079	0
CCAGACCTACTTAGTT_1		4.864065317	3.794970998	0
CCGAATTTAGGTATCA_1		3.899722484	6.692944058	1.256705485
CCGTCCTCAGCGCCTG_1		4.920335439	1.694435128	0
CATCATTGATTAACCG_1		4.918050436	4.620487698	1.257965801
ATATACCTATGTAGCA_1		-1.951748225	5.981328973	0
ATGAACTTATCTAGAC_1		3.250034002	-0.130745671	0
CCCGCCATCAAGACAG_1		3.775088218	6.31862832	1.263217658
ACTTCACAAGTTCAAA_1		3.389050153	7.589097508	1.256885355
AAGTACAACCGAACGG_1		4.997432855	4.54501439	1.806280843
ACAAAAGAATTCATAG_1		2.06761351	-3.978949062	0
ACCCCAGAAAGTCAAA_1		6.654415754	-10.13281106	1.257065284
ACTGCAGGCAATAGTT_1		3.272594122	0.332215973	1.260857266
AGATACTGAGGGACAT_1		2.329904345	8.03568221	0
ATCGAAGCATCACCGG_1		-2.612932774	6.742115506	0
ACGTAGAAACAGCCTA_1		4.973648695	4.730179318	1.799720294
ACCACATTACTGCAGA_1		3.818696645	0.14840413	1.260313973
CCGTCAGAAAAGAGTC_1		2.173551468	7.83658553	1.805643322
CACTCAGAAACCAGCT_1		4.689203409	5.177391061	0
AGGTACCTATTTCATG_1		3.035066513	2.92299486	1.268152066
ATTACCGAACTCAGTT_1		2.356445221	8.049435147	0
AACGACGCAAACCATG_1		5.80206838	-9.829778186	0
ATCGCAGCATGCCATA_1		-10.4723967	3.898649224	1.810117901
ATAGAACGACCAACCA_1		5.747885851	-9.736385814	0
AGTCCCCAAGCGAACC_1		4.184152273	2.936063775	0
CCGTAGGGACGAATAA_1		-2.389426562	6.49752427	1.271096785
AGCTAAGCATCAAACG_1		5.743462232	-9.408426753	1.262853871
AAAACCAGCCCGACCC_1		2.813450721	8.023028859	0
CCTAAGTCAGCAAGTC_1		4.562254575	-1.313242189	1.268886798
ATAAAGAGATTGAACC_1		5.061469702	3.920636185	0
AGAAAAATCAAAATTG_1		3.690128473	6.687304982	1.268519312
AAGCACCTCCCGAGAG_1		3.509386924	7.419304379	1.270359156
ATCCAATACCATAGCC_1		4.973338274	4.524197587	0
ATGTCCTCACGCACGT_1		2.289274124	7.770865926	1.272389971
CCATAGTCAGCTAGAC_1		3.316450504	-1.109150938	0
CACTACCAACCACATC_1		4.898719457	5.417979249	1.271465963
AACAATGACCACCACC_1		4.061233906	3.377377995	0
AATCCCATAGGTAAGC_1		1.220351425	6.520633229	1.274799518
ACGGAGTAACCAACCT_1		-2.656956526	6.773259171	0
CCATAAGGCATAAGGG_1		2.35486689	8.128297337	0
ACACCAAAATGTAACG_1		-0.73738012	5.073602685	0
AAGCAAAGCAACCAGC_1		-2.587758871	4.185901173	0
CCTCCCTTAGAACCAC_1		3.614090112	1.375635036	0
CCCCCACTATGGATAA_1		3.875935701	1.718548783	0
CCTGATAGCCACCAGT_1		4.132346061	0.665503749	0
ATGAAACTACGAATGA_1		-1.972934338	6.008203038	0
ATACAGGGCAGCCCAT_1		-2.000017258	6.051809796	1.825237362
AAGGATGCACCGCCAA_1		4.311298994	-0.725620038	1.278900841
ACGAACAGATACAAAG_1		3.389787582	0.009973326	1.821536233
AAAACCGGCACTAAAA_1		4.293347267	1.276802906	1.284353048
ATTGAGCTCAGCAGAT_1		3.560887722	7.29887391	1.277592636
AAGAAGTGACTGCAGA_1		5.051603941	3.78666974	1.82131911
CCGTATCTAGAGACCT_1		2.295995501	7.420124062	0
AGCCACCTAACTAGCG_1		4.86632934	5.710433015	1.28548768
AAAGAGGTAAGCCAAA_1		5.097818521	3.570797929	0
CACTAGGGATTTAGGG_1		-0.522354754	4.501531609	1.280587285
CCATAATTAAGGCCTC_1		5.268752722	3.887965688	0
AAGTAAATCAAGAAAA_1		2.503931431	7.921676167	1.288144017
CCTGCAGGCATTCAAC_1		4.143651155	1.064954528	0
CAGACAAAATATCCCG_1		-4.50542626	6.587996491	0
AGTAAGGAATATCCAT_1		5.732888368	-9.408599368	0
CAAAACCACAATAACC_1		4.109561113	3.503678092	1.286245365
CATACCGCCCTAATGT_1		3.972598461	0.481103846	0
CATGAGATCAGAAGCC_1		-4.409132334	5.965751656	0
ATACCAAAAGGAAACA_1		-3.577485176	2.540252932	0
ATACAATTATTGATAC_1		4.430957941	6.313766965	0
ACTCCAGGCCCACCAT_1		5.065501837	4.025453099	0
CACCAAACAATAAAAT_1		3.970182327	6.597414502	0
AATAAAGGCCGACACT_1		4.687629846	5.066799172	0
CAAGCCGGATTGATAT_1		4.276498703	-0.046239159	1.291003954
CCCTCACCACTGCATT_1		-2.710682007	6.824424752	0
CATACCTTCCAGCAAA_1		5.015532163	3.399583825	1.287383794
AGGTAGGAATAGCCCG_1		3.261666683	0.418232807	1.826985654
AATACATTAACGCAGA_1		4.926871923	-1.323855571	0
CCGTACATCAAAAAGA_1		5.903412012	-9.835381023	0
CACAATACAGGCAAGC_1		-2.670526358	6.785978802	0
AATCCACCCCGGCATG_1		2.523231891	7.790551671	1.835348241
CCGTCATCAGCGACTA_1		4.158969311	5.943231591	0
ATTAACCAAATTACGG_1		2.842058805	7.313992032	0
CATTAGTGATCAATTT_1		0.051132647	6.259632119	1.295802702
CAATCATTCCTGACAG_1		0.485633043	6.242529877	0
ACGACAAGCCCTAATT_1		-2.735673043	6.839382657	0
CCCTATACACGAACTG_1		-3.557553145	2.585820445	0
ATCCATCACATAATTG_1		-0.51208553	4.513478764	0
AAGACCTCATAAAACG_1		-0.731555077	4.808829793	1.288714854
AAAGAGATCAACAGAT_1		2.359810022	7.994572171	0
ACCCATTGATCCATGC_1		3.192344097	2.252369174	0
CAGGCCCGAACTATGC_1		2.370037941	7.989425191	0
ACGTAGCTAATAAGTT_1		3.221850303	1.046897897	2.189205666
AGCGAATTATAGCAGG_1		3.340998558	7.572775372	0
ATAACCACATCGAAGA_1		4.084513334	-0.330677173	0
ATCAACGTAGCGCAAT_1		-4.571166369	6.427320489	0
ACGCAAGACCGAAGTG_1		0.401345023	5.929142484	0
AGACAACCAGACCATA_1		5.233208326	3.46612502	0
AAGTAATGAGATCCTG_1		3.916515735	-0.51273398	1.303174986
ACCGCACCACGGAGAC_1		-2.32187328	6.449817666	1.297153625
AACAAATGCACAACGA_1		3.168900398	7.743466862	0
ACGAACTGATGCAGAA_1		2.339802769	7.167489537	0
AAGGCCAGCCCGAACA_1		4.601146368	2.37814761	0
ATCAATAGACTGAAAA_1		5.136352209	4.291740903	0
ACGAATATAGTCCCTA_1		-2.564165446	4.247447976	0
AGCTAACAACTTCCGT_1		-2.265594097	6.365903863	0
CCTTCCCACCGTAATG_1		5.22999492	3.557780751	0
AGGAAGTCACAACCCG_1		-0.46764824	4.454186448	0
AACTCCCAACACATTA_1		5.025797037	4.018642911	0
CCTAATGTCCGTAATG_1		-3.491575094	2.615429648	0
AACCATCCACCCAACT_1		-10.42196545	4.171548375	0
CAAAAGTCCAATCCTC_1		2.238954452	7.783483037	0
AGATAAGCAAACATAC_1		-2.763170334	6.849771508	0
AATGAGTCATATCAAC_1		3.117608694	7.974372395	0
ACATAGGGAAACAAGC_1		-2.514704081	6.638360986	1.308471485
ATACAGACATAGACTG_1		-4.798009249	-1.447082392	1.8528216
AAATAAAACCGGCCCA_1		4.186466602	0.189402291	0
CCACATCGACGAACCG_1		3.201909689	1.511684784	0
AAGCAAGAACGAAGCG_1		4.417604116	5.943260678	0
AGAGAGGTAAAAAGGA_1		4.083170084	2.793261775	1.305719048
CCTTCCTAACTGAAAG_1		3.424768118	6.967322835	1.314414318
AACTACGGAAAGCATT_1		2.497029451	6.443124303	0
ACGCAACGAGCTACTT_1		2.717297939	7.951076039	2.214717909
ACAACCACACGTCATT_1		4.386951116	3.330197104	0
AATTCAATCCATACCC_1		-3.085889908	4.078015813	1.314414318
ATTGAACGAATTAGGG_1		4.983931211	4.903996476	1.312625018
AGACCCGTACCAAGTT_1		4.08080211	0.891916164	1.309457704
AACACCGCAGAAATTC_1		5.346385626	1.99581767	0
ACATAATAAATGAAGC_1		4.913725046	5.25783635	1.311831553
CACCATGAAGTACAGA_1		-1.996346089	6.029656419	1.865399459
ACGCAGCCAGTGAGTC_1		4.354893831	0.038440594	0
ACTCAACTCAACATTA_1		2.239173678	7.915166386	1.859197805
ACTAAGGGCAGTATGA_1		4.4812161	0.126666495	1.315610279
ATCGAGTTCACACATT_1		4.018489984	6.50550557	0
AGACAGACAGTAAGGG_1		0.365829043	6.203876027	0
ACCGAACCCCATACTT_1		0.565432963	5.86080695	1.861259183
ACAACCGGCCAAAATA_1		5.097579626	4.501502522	1.317208759
CCCAAGACATACAGGG_1		4.540213255	6.006405362	0
CCTGACAGCCCAAGCA_1		-4.662574621	6.619329461	0
AAATCCGCAGCAATGT_1		3.858315376	-1.00034701	0
AGATAAGCACTCACGT_1		2.20497003	7.811751851	0
ACACATATAAGAAAGA_1		-8.02532849	1.422650346	0
AGTAATCGCAGGCAGT_1		-3.160645577	4.018865117	1.314016216
CCAGAGACCCACAGGA_1		4.760826734	2.523975858	1.316408966
AGTTACGCAGTTAGGA_1		5.305767206	4.297004708	0
ATACCAACATCTCAAG_1		4.99118009	4.238007554	1.322030905
CAGCAATTCCTCCCCT_1		4.014522461	7.049579152	0
CAGCACGCACAGAATC_1		4.793221143	1.110018023	1.317609072
CAAACAGAACAAATAC_1		4.343760637	-1.541235558	0
ATACACCCACGCAACT_1		3.760448126	2.982851275	0
CCCCAGAAACATATAG_1		2.69553676	7.521947392	0
ATGTAACAACCGAACA_1		2.504949478	7.303167352	1.319614805
ATTACCTTACGACCCG_1		5.048084406	4.017389306	0
CCGCCCGAACACAAAT_1		2.95252004	7.982223042	0
CACACAGAAACTATAT_1		5.761019377	-9.782118312	0
ATGTAGACACACACGG_1		-4.586884352	6.494582661	0
AGAACACGAGTACCAA_1		-1.905371519	5.915383347	0
AAATAGGTACTCCCCC_1		5.057659773	2.451114901	2.487017614
ACCCCACCATCGCAAT_1		5.775464205	-9.694642535	0
ATAAAAGCCAGTATAC_1		3.88468304	7.042524346	0
CCGCATAAATGTCAAA_1		4.77086511	0.987235435	0
AATAAGTACCGTAGCA_1		5.656508116	-9.385572902	0
ACCCAGGGAATCCAGG_1		4.138317732	4.302822121	1.326893547
ATAGAGTGAGTTACGA_1		-2.587900969	6.716690072	0
AACGCCTGCCCAAGAC_1		2.314129142	8.08662177	1.325877129
CAAGATTTATTCAGTC_1		5.279949335	1.501886257	0
AATCCCTTCCCAATCA_1		-2.561967703	6.676939019	0
CCGGAAACCAGAATAA_1		5.927808908	-9.441590778	1.323444968
AGTAAGGCCCAGCAGG_1		6.70480409	-10.11116742	0
ACGCAGGGACAGATCC_1		3.938795236	1.870861062	0
AGTAATCACCCGATAG_1		-2.935830923	3.954007157	0
AAGACCCAAGTAATGA_1		4.796843675	5.37080861	0
ATTACATAATGCCCAT_1		0.540171904	5.904111394	0
AATCAATTAACCATAC_1		2.345486311	7.912790784	1.329135947
ACGACCTTACGACCGC_1		3.375960258	7.521559247	1.327504253
CCTTACCGAAGTCCGA_1		-1.777716728	5.787741669	0
CAACATCCCAATCAGC_1		3.774485019	0.196098396	0
CACAAAGGATACAAGG_1		-2.040219399	6.085559377	1.335708864
ATAGAAGGAGTCATTT_1		5.099546102	-1.430391184	0
CCGACATGAACTAACT_1		1.259019581	5.598902234	0
CCCAAACAACTGAATA_1		2.370462326	8.109054097	1.886221652
AAAAATGTATTGAAGG_1		4.224378971	-1.740558497	1.887409121
CACCAGGCAGCACCGT_1		-8.384470793	1.54923726	0
AAGTATTCAGTCAAGC_1		5.185568479	1.559911498	0
AACACCACCCTTATTT_1		4.324604658	6.390522488	1.885510089
AGTCCAGCAGTAATTC_1		4.014199642	0.33809323	0
CCTGATATACACATGG_1		-2.478536936	6.605861672	1.33426469
CATCACTTCAGTAGAA_1		-11.24575505	-1.84464871	0
ACCAAAGGCAGTAGCG_1		2.69675198	6.367725858	0
ACGTATATACTGCCCT_1		5.089782385	4.145278462	0
AATGAACCCAGAATCC_1		4.910267977	5.50564576	0
AACGAAGTCAATACCG_1		4.410999445	5.844460496	1.338192936
ATCGCATCAACGAAGG_1		2.865633873	7.487413892	0
AGTTACCTAACTCCGT_1		-4.594247195	6.615449437	0
ATCAAGGCCATTAGGC_1		4.61588159	5.156666287	0
CCTACCTAAGCCCACT_1		4.882670072	2.536914357	0
AATAAGTAACTGAATC_1		-2.903226944	4.008185395	1.343611571
CATACAAAATCAAGTT_1		4.175146011	6.569981583	1.341104428
CACTAAGGACTGAGCT_1		5.138344911	3.929265508	0
AACACCTTACCCAAAT_1		4.013944057	1.135163435	0
CCTGACGTAGTCAATC_1		5.04065719	5.593370446	1.336328892
ATAGCCATAGCCAAAG_1		-10.33419308	3.691011914	0
CCTGCCTACCTAACTC_1		3.849004892	6.478007325	0
CCGCCAGGAACGATTG_1		3.825844911	5.944032677	0
CACCAGAACAACAGTC_1		0.20696379	6.319461831	2.252664892
CCTTAGACACTCCCTT_1		4.997457174	4.763012418	0
CCCCCCGAAGGGATAC_1		-0.926958653	4.935114392	0
AATCAAGTCCTAAAGA_1		3.246816782	0.813572773	0
CATCAACCAAAGAGTT_1		-7.625249716	-0.094483606	0
AGGGACGACCACCATT_1		2.402031568	8.2448392	0
CAGGATACCAGAATGT_1		4.178870109	3.872378358	1.336949579
CCTGCCCGAAGCAGCA_1		2.584119943	7.583487996	0
CCATATACCAGTAAGA_1		3.223144439	0.539525994	1.895775376
AAAGATCGATGGACCA_1		4.281232027	-2.509175054	0
ACGCAGCCATACCACT_1		2.257365493	7.951904782	1.345709081
CATAATTGATAGCACT_1		-0.402296397	4.407595643	1.34152154
AACAAGTAAACTAGCC_1		2.980078367	0.705965527	1.342147767
CCACAGAGCAACAGCG_1		4.041691688	-0.291496388	0
ACTTAGCGCATTATCT_1		3.335284141	-0.09175115	1.346339799
ACAGAGTCATGAATAC_1		-2.613608214	6.739674577	0
ATCTATGAAGGAAGCA_1		0.805415121	5.534431943	0
AGTCAGAGACAACCTC_1		2.412568001	8.098489293	0
AGAACATGCAAGACCC_1		2.47961965	8.133529195	0
CCCCAGCTACGAAGTG_1		6.272184519	-9.890472881	1.340271093
CAATAGATAAGCCAGT_1		-0.656503412	4.591949948	1.341312947
CAGTCAAAATTCATCT_1		4.193016437	1.820417413	0
ATAGATTACAGCACTC_1		5.779959348	-9.550172321	0
ACTTAGTGAAGGAACC_1		-5.082400652	-1.414381794	0
CAATACATAGCGATAG_1		5.080547956	5.072830209	1.345498992
CCTTATCGCACACCCA_1		-7.711491438	0.363769063	0
ATTCATGCCAGAATGG_1		4.511051325	2.958411464	1.342983779
AGTTCCTTATCACAAC_1		2.560232548	7.454886922	0
AATTCCGCCATGATCG_1		-2.530260178	6.657456406	0
CACTCCGACCGCCCCT_1		2.282920269	8.091366299	0
ACAACCCAAGTTACTC_1		-10.28886208	4.186809548	1.346550189
ATTCCCGCAACAAGAG_1		5.799127725	-9.582079402	0
ACACAAGGAAACAAAC_1		3.154747871	7.729298123	0
AAGTCATGATACAAAA_1		3.724858669	0.040169963	1.348447098
CCACCCCTAGTAAGAC_1		-2.457269045	6.582508096	0
AGTGATGCACGTCCGT_1		-0.599530371	4.625381001	0
CCCGAGGGATTCAATG_1		4.196015028	2.902246484	0
CCGGAATGATTAATTT_1		3.790678886	0.07284958	1.355668909
ACCTAAGGAATGCCGG_1		-3.000893446	4.295635232	0
CCTTAGCAACATCCCA_1		-3.435970875	2.343609103	0
AGGAACCAACGTACTA_1		-2.978246304	3.933143624	0
ACATATTCAAAGCCTT_1		-2.429047915	6.555033215	1.354388023
ACTTCCCAAATTATAA_1		4.404559759	2.500525483	0
CCGGATGGATGCAGGT_1		4.220750717	5.457839974	1.364496738
ACGAACAGCCCAACGC_1		5.204671053	4.67540408	0
ACGTCCCTAAGCCCTT_1		5.147534994	-0.821609608	0
ACGTCCTCAGCTAAGT_1		3.987851528	0.53954924	1.355028118
AAGTCCCACAACAGCT_1		-2.314504477	6.422050008	1.348447098
ACATATAAAGGAAGCA_1		5.109661249	-0.497947833	0
CACTCACTCCGTACGT_1		2.305822042	7.617013463	0
AATGCCTGACTTATAG_1		4.219900278	4.434150704	0
ACCAATCCAACGAGTC_1		4.75096908	0.544674524	0
CCCTACTACCTAATAC_1		4.86834493	5.372861871	0
CCCGATAAAGACCCAT_1		4.644823221	5.257599362	0
ACCTCCTGATCCAACT_1		3.277625707	2.965731391	0
CCCGCCTAAGTTACGC_1		-3.411526772	2.309179791	1.358668497
AGTGATGCATGTATCC_1		5.746649889	-9.358742229	0
AATCACGAAATGACCC_1		3.859110502	6.703003415	1.356738442
CCTCAAAACATGAAAT_1		3.172955183	7.475644597	0
AAATAGCCATTAAATC_1		5.12032142	4.807827004	0
CCGAAGCGCCGAAGGG_1		-0.564567181	4.573688515	1.914767797
CAGTAGGGCACTAGGC_1		-2.31538138	6.467121133	1.357809917
AACTAGTAACAGACTA_1		-2.774474951	6.8505869	0
AGAGCAAAAATCACCA_1		4.093380598	-0.478310044	1.359958711
CCGGCCCCAAGACCAG_1		5.014351991	4.790274628	0
CACCCAGTAGAGCCAC_1		4.638664392	1.857419022	0
ATTAACGTATTCACAT_1		-2.088525387	6.132739075	0
AGCTAGCGAGTCATTT_1		4.058153061	1.853701123	1.915014475
ACGAAGTTCCGTAATG_1		0.30870478	6.043803223	1.358024445
AGGCCCGGATAGATAG_1		2.326716331	8.022890576	1.36082042
ACAAACCTAAATACTG_1		2.589652685	7.39296008	0
CCCTATGCATACCAAT_1		-3.191117617	4.068109044	0
AGGAACGAACAAATAC_1		2.89261022	7.908313283	0
AGCCAAGTACACACTG_1		2.706412224	-3.405277244	0
AAGTATGGATCGATTC_1		3.4086422	-4.309820405	0
AAAGATATCCCCAGCC_1		2.368525652	7.962436208	1.359313252
CCTTACCAAGTAAACC_1		-8.799974295	-1.10648059	0
ACAAAGACAATCAATA_1		2.497872022	7.762116917	0
CCCTAGCTATCTAGCT_1		3.589699653	-0.470833996	0
AGGACACAACTTCCCT_1		3.148399023	0.753472098	0
CAGCCCCTATCAAGAG_1		-1.166435214	5.192759522	0
AAACCCGCCCGCAGAA_1		4.885687975	4.863570699	0
ATACCCCTCAGTAAGT_1		2.081871656	7.597234258	1.921954887
ATAAAATTCAACCCAT_1		5.055062441	4.040787705	0
AAATACATAATAAAGA_1		-0.598672184	4.592473992	0
ATTCAGGAACAACCTC_1		0.526607854	6.225106725	0
ATCTAATGCAGGAGTG_1		3.549763111	-1.520158044	0
ACCACCCTAACACATC_1		3.749897865	1.503538617	1.924699281
CAGAACGCAAAGATTT_1		2.413263468	8.108152875	1.370601959
AGAAACAGCAGCAAGC_1		-0.955557796	-4.965064517	1.36950713
AGGAATTTCCGAATAA_1		-2.30197558	6.402003774	0
AAGACCTAATCGACGC_1		3.461802152	1.199047335	0
AAAGACAAATTACAGC_1		4.259590296	-0.398791387	0
AAGGATACATCGAGCA_1		4.347654966	6.289165982	0
ATGGCACCATGGAAAT_1		2.498840955	8.16609908	0
CCTTCCGTCAGCATGT_1		2.505428699	-2.07692217	1.36950713
AGAAAAGCCAAGCAGT_1		4.463777689	6.420950898	0
ATTTCAGTCCTACCCC_1		2.238280205	7.719101437	1.927202984
CACCAGATCCTTAACG_1		3.750601677	0.349013635	0
AGAACAACCAATAAGG_1		2.542257932	7.724660405	0
AGGCATTTAAGAATGT_1		2.484772829	7.724135884	1.374119007
AGACCAAGAATAAACA_1		3.040630487	7.952772626	1.372577742
ACCCACAGAGAAAGCC_1		-3.605344387	2.545263776	0
AGCACCCGAACCCCCA_1		5.028769163	3.914336213	1.92971512
AAATCAAGAGCAAGCG_1		4.745987085	3.185249099	2.283988321
AGCAATCGAATACCGG_1		4.393136171	2.625025281	1.371918419
CCTGAGGCCCGTCCGC_1		-8.07285771	1.871675023	0
CCTCAACTATCTAGTG_1		6.012442735	-10.03268956	0
ATGGATATATTTCACG_1		-0.53960404	4.453500279	1.366017169
AGATACCCCCCCCCCT_1		4.393684534	5.524993428	0
ACTAAGACACTACACA_1		5.307042269	2.527196416	2.752934439
ACTTAGTCATGTAATG_1		3.266332058	0.683806189	1.371259825
AACTACTGCAGTCCGG_1		-2.358660313	6.479751595	1.36994482
AACTACACAGGAAGCG_1		4.604493288	5.911122807	0
CCATCATCAGGAAGTA_1		-2.268274399	6.359904774	2.291411792
CCGGCCAAACTTATGC_1		2.756812004	7.505063065	0
ATGTACGAACTACAAT_1		5.776780752	-9.62914323	0
CACTCCGTACACAGAA_1		5.472541002	-1.195326558	0
ACAACCGGATTTACCC_1		-3.209422442	4.151869305	1.385919478
AATGACTTAAATCAGC_1		4.830804971	3.690822133	0
CATCATATCCAGCACG_1		4.919892935	2.396991738	0
CATCATGAACACAAGA_1		-0.153661224	4.174126633	0
CACAAATCACGGAGCC_1		4.997471002	2.338025817	0
AGTGCCTTCATGCACT_1		-3.242043825	4.117648133	0
AAGCAACCCAGCCCCA_1		3.046869186	0.969825753	0
ACGTAGATAATTACCA_1		2.306607751	7.367647656	2.939997328
CCCGCCTCACAAATCC_1		-2.134525629	6.196592816	0
ACATACCCAGACATCA_1		-0.380324038	5.03973771	1.932740885
AATGAACCAAGCAACG_1		2.927147535	2.024430999	0
AATGAAGAACAGCACG_1		-2.225174042	6.316601285	0
ATGTACGGAAAAAGAA_1		3.735829262	-0.320567987	0
AAATCAGGCCTCCCGT_1		2.136798052	7.859949597	0
CATCAAAGACGACCGT_1		1.404069809	5.534748563	0
ATCACCACCCATACTT_1		-2.301234814	6.406659612	1.940869988
ATACATATACGCATTG_1		2.344076184	8.130913266	0
AGGCAAGCATAAAACG_1		4.638269094	2.532303103	0
CCTTCCGTAACCCCCT_1		-1.314905497	-4.382108203	0
ATATCCATACCAAATC_1		2.106122164	7.640103825	1.384347524
CCGACCTTAAAAAATG_1		0.47464372	6.076169499	0
ACCAAAGTAATTACTG_1		3.881127981	2.849979647	0
ATCCAAGCAACCAGCG_1		-4.693796488	6.521636494	0
AACACAACAACGAGTG_1		-0.772898766	4.975492963	1.943941307
ATTTCCCTACGAATAC_1		3.04904714	1.564448365	0
ATCTATGTATACCCGG_1		4.724858431	2.835972079	0
ACTAATGCATGGCATA_1		5.048288969	4.476279267	0
ATCTAACTCCAAAGCA_1		4.480688719	0.821891078	1.385694661
AGTCACACAGCTCAAT_1		2.130406884	7.858952054	0
AAAAACACAAGTCCTC_1		-0.896361562	4.9099269	0
AGAAAGCCAATCAAGC_1		0.595169393	6.27377654	1.384571837
AGAAAGCTAACCAAAT_1		4.816136984	5.176450738	0
AGACATCAAGACCATC_1		3.605148939	-0.031165323	2.304296882
ATGAATCAAATCAACA_1		4.510215429	2.341641434	0
CACCAGGAAGAACAAG_1		3.725880531	2.694983968	0
ACTTAAACCACACCAA_1		4.136453298	3.343057164	1.384796233
CACCACAAAACGAATG_1		2.440993456	8.131745824	0
ACAGCCCTAGATAGGT_1		2.415530351	7.722521313	0
CAGTCCCCAACACCTT_1		5.255265383	-1.574913493	2.299710151
CCATCAAGCAGAAGCT_1		5.44671121	-0.454573809	0
ATATAACTACTAATAG_1		5.94434419	-9.344034663	0
CCTCAATGAAGCCAGC_1		-3.575811001	2.583266505	0
ACAACACCAAAGCCCT_1		2.21781495	8.122257718	0
ATCAACTCCACCAGTA_1		-2.531613919	6.654848584	0
ACCAACAACCGCACAC_1		3.682598976	7.12365342	0
AAGCACGTAGTCCCTG_1		4.138782409	0.004255899	0
CATCAAACCCTAATAC_1		2.273338107	7.237281808	0
CCCGAACCCCCCCAAT_1		-3.17156634	4.109382161	0
AGTGACATCATTAGTT_1		4.765694765	-1.050819925	0
ATCAACGCATGCCCAA_1		-1.007157418	5.023602971	0
CAACACTGCATGACCT_1		5.013281969	5.364578255	0
CAGGAACTAGGGAGTT_1		-3.297521683	4.090495595	0
ACGGACCTAGAGCCGT_1		-1.134958478	5.141725072	2.314369487
ACAGCCGGATCCATAA_1		4.996398119	4.967660912	2.30782181
AGAGATTAAACCAGAA_1		2.213015226	7.738753804	0
ACGTAGTCATCACAAC_1		2.017440823	7.529957303	0
ACATAGGCATAAACAA_1		2.619485763	7.98836852	0
CCTACAACAGATATAT_1		3.526394752	0.509226927	1.392930886
AAGCACAGAAGAACTT_1		2.473933367	8.018805989	0
AGGACAGAATCCAGCA_1		5.34843078	1.335418352	0
ATTAAACGAAGTAGAT_1		4.172144798	2.931853303	0
AAGGAGAAATGCACCA_1		6.314521936	-2.740767947	0
AAGTAGGTCCGTAATA_1		5.064724592	4.26337386	1.9597512
CCTAAATACAGTAATT_1		-2.129684063	6.202560433	1.402100161
CCAAACCCACTACAGT_1		3.210093406	0.767848619	1.392930886
CATTATTACCTGATGC_1		0.468994459	6.081502923	1.399334728
AATGAAATAGCCCCAT_1		4.403296617	6.273168572	0
ATGGAGGTACCTAGGT_1		-0.541818472	4.548307904	0
ATGGACTGAGTTAGCT_1		2.337947634	8.132506856	0
AGTCAGTTCCATCCAT_1		3.236114887	7.681154736	0
ACATAACCCATGATAG_1		2.69821277	8.056634435	0
CAGAAGAAAAGGCACG_1		-1.960306021	5.997607716	0
CCTAAGAAATTAAAAC_1		5.405132917	1.487092861	0
AGGTACAGATATACGA_1		4.917953638	-1.045269064	0
ATATCCTAAAAAACTT_1		2.619906811	7.897490987	1.403950832
CAGCAGTTAAAGCATA_1		3.139155534	1.546926984	1.960013169
ACGCAGAGAAGCCCGC_1		-7.656148764	1.679001817	0
ATGTCAACCATGATCA_1		4.635872511	5.487413892	0
ACTAACTAATCCCACA_1		4.417728094	5.876563557	0
ACCGATGCAAGAAGGC_1		3.911868957	0.264204987	0
ATAAATTTATATAGCC_1		-1.832716795	5.851132401	1.401869225
CACTAGAAACGCAAAT_1		-2.030161473	6.101504811	1.407436152
ATGTCAGTCAACAATT_1		3.770426658	-1.395630351	1.972695907
ATGTCCCGACAGAATC_1		4.698459772	2.261496791	0
ACTAATGGAACACACC_1		4.487464098	5.373710164	0
AATTCATACCGGAAGC_1		2.181133536	8.061705121	0
ACAACCACAACCAATC_1		-2.925201269	4.084181317	1.407436152
CCACACAAACAGATGC_1		2.422216562	8.230615147	0
ATCGAGTCCCCACACG_1		4.108076242	1.596800574	1.966327887
CCTACATCCAAGATTT_1		5.293201116	3.687346944	0
AGCCAACCATTCAAAC_1		2.306299595	8.095554837	0
ACTTCATTCACCAGGA_1		3.455774454	0.583451756	1.965271754
AAGGAACAATGTATCG_1		2.126073865	7.484777936	0
CCTGCAAGCAATCCGA_1		0.958875922	5.761682042	0
ACAAATTCAGAGATAG_1		4.875060705	1.829343566	0
CCTGCCGGCACTCCTC_1		4.702664999	3.971817502	1.407902379
ACCAACTACAAAACAG_1		3.196210769	6.787029752	1.412349475
CATGACCTACCTAAGA_1		4.78820577	4.829655179	0
CACCAACGAAAACCCG_1		-2.641495081	6.764734277	0
CATTAACGAGTGAGAG_1		4.492653993	6.374010571	1.407436152
AGTACCTAAGTGAGGG_1		3.7321569	2.059304007	1.973229006
AACTCCCACATAACCC_1		5.93503776	-10.0526452	0
AAGACCGAACAAACGC_1		-1.610725614	5.624812135	1.97296241
ATTTCAGTCACCAGCT_1		-2.312844607	6.426848897	1.411645135
ATATCAAAAGGACACC_1		-10.01654229	2.765103349	0
CAAAAGGGATGTCAGT_1		-2.021486851	6.069459447	0
AATCCACAATTAAAGA_1		5.659414915	-1.935168258	0
CCGTATAGCAATATGA_1		3.116505531	1.37508274	1.408835908
CCCGAGGACATCAGTC_1		4.515760092	3.036339053	1.408835908
ATGCCCGGATTACAGT_1		2.890593199	7.244415768	1.410473045
ATCCCAGAAGCGATTC_1		-0.61517814	-3.720619193	0
CCAGAATCCAAAATAA_1		0.343687312	5.980044373	1.416592719
AACACACTCATAAAGG_1		4.334096578	2.741008529	0
CCGTCCACACTACATG_1		2.699623255	8.00785304	1.973229006
AATTATGCACGGATGA_1		2.629737047	0.623103508	0
ATGGACAAACTCACCC_1		3.890011934	6.877380856	0
CCTTATGAACAACATC_1		4.879861025	5.081781873	0
ACATAAAGATACACTC_1		-2.24873695	6.363985547	1.418962906
ATCTAGACACTCAGAT_1		4.486270097	-1.047808937	1.412349475
AATCAGCTAACTAGTC_1		-0.509779366	4.518196114	0
ACTGCCTAAAGCCACT_1		2.396141437	8.169104108	0
AATTAAACATCCAGAG_1		2.595080045	0.77363778	1.410707282
ACGTCCGTACCCCATT_1		4.524625448	2.041983374	1.412584436
AAAACCTTAAATAAAC_1		3.600067524	1.619213589	0
AAGCAAGGAGGACAGC_1		-7.851812216	1.660706052	0
ATTTATAACAGAAGGC_1		2.34705439	8.070896634	0
ACAAACTCCAAACCCT_1		-7.79281983	1.552344569	0
CCTGAGTAACAAACGT_1		2.239862112	8.1331153	0
CACACCATCCGAATCT_1		-0.593429121	4.60249091	0
ATCAAATACATTATCG_1		2.792340187	8.017020711	0
CCCGAAGAACCCCAGG_1		3.105872062	-0.81684526	1.41706602
CAACCAGTCATCAGCT_1		3.882217554	1.219876417	1.415647218
CAATAACCATACACTT_1		1.800300745	7.169051656	1.416356206
CCTCATGTACCACCAC_1		3.761338142	2.331454047	0
CCGTAATGAAGTACCA_1		3.482142118	1.800496587	0
AGTTATGTCAACCCCC_1		4.436659483	5.473008164	0
AAGAAGTAAAGAAATT_1		0.208668319	6.175621518	0
CCGACCTTATGAATAC_1		4.904154447	2.022880324	1.418725472
CATGAGACCAGTCCTG_1		-8.702354285	1.162297615	0
AAGGACAAATGAATGG_1		-2.710264536	6.823388585	0
AACCCCGGAAGTATTG_1		3.396474508	0.794778236	0
AGCTACGTCAGCAGTT_1		6.591809419	-10.12728452	0
ATAACAAAAAGGAAAA_1		4.648014692	2.428918847	1.418488131
AACTAACGACAGAGAA_1		2.940130619	0.248821386	0
AAAGCCCCAATTATAT_1		4.773030905	5.053154954	0
AAGCCCTGATGCAAGA_1		2.506183771	7.891516217	0
CAACCCTGACTCATAC_1		4.657584814	0.985609897	0
AATACCTAATACAAAA_1		4.292543081	5.762763509	0
CCTCAGGTAGTAATGA_1		3.234844831	0.582980284	0
ATCGAATAACGGACGA_1		1.868080047	6.986549386	2.61375574
ATTCAGTCATGAAGGC_1		4.570569662	5.372783669	0
ACCCAAGCACATCACC_1		2.898528723	7.921446332	0
AATCACGTACGGAACC_1		3.899547962	-0.279195166	0
AGAGACAGACAACAGC_1		-10.37387643	3.96052123	0
CCGTCCGGAATGCAAG_1		5.00162187	-1.47964286	1.421342333
ATAAATCCAATCATGA_1		-7.978378149	1.794043073	0
ATGCAGCGAACGACGG_1		3.921395687	1.283901104	1.420627531
ATCTCCCTCATTCCCT_1		3.486915497	0.224303612	2.605878445
CCGCATGGAATAAGGC_1		2.109597114	7.473661908	2.347629005
CCTTATGCAGTTAGCC_1		4.430550245	6.456353196	0
AGGGCCTGACACCAAT_1		2.415242819	7.742352017	1.987494717
AAACAGACATCGCCGT_1		-10.4187201	3.872313031	0
AAACAAGACACACAAG_1		5.198383001	4.504329213	1.425648781
AGTAACGTAGATAGCA_1		4.68407884	-0.802487454	1.992401377
CAGTCCCCATTCAACC_1		4.462273267	2.538454779	2.351631646
CCTCATTGCACACATA_1		4.176198152	-2.290937415	0
CAAACATAAATGCAAA_1		4.871750978	4.397011765	1.989671542
ACGAACACAGGCATCG_1		-4.463410231	-5.463623038	0
ACCTCAGGAGGTAATC_1		4.570397047	2.508961924	0
AAGGAACGAGTGAACA_1		4.573697237	0.24672968	0
CCCCACTGATGGCATT_1		-8.400051924	1.561473616	0
ACATAAAAATTCCCCC_1		5.81076732	-9.906634799	0
CCATAATTACCGATTA_1		-3.323722931	4.202279576	1.423970447
AATCCCTGCCGGATAA_1		3.740243105	0.923623093	0
AAGTACTCCCGCCAAT_1		-0.631481084	4.580563077	0
AAAGAAGTCCGTATTG_1		5.19515529	1.836411008	2.355653775
CAGTAGGCCCGAAACG_1		-2.781112524	6.867204198	0
AGACACAGAGGCCCGT_1		4.663189081	3.076762446	0
CCCAAGAGAAGTCAAA_1		3.205765632	-2.042172304	0
CCTGACAAACAGACCA_1		-2.025257202	6.150398263	0
AGGACCGAACGCAGTA_1		2.322871116	8.112180241	0
ATGCAAGTCAACCAGC_1		4.203766969	1.891577252	2.350772303
AATAAGCCATTGCAGT_1		3.456185964	7.252476224	0
CAGTATCAATAAACTG_1		4.336302665	6.344670304	0
ACACAGGCAGGAAGCT_1		-0.500385197	4.493124017	0
CCTACACTCAATACTA_1		0.354346738	6.049043664	0
CCGTCCGGCAGGACAC_1		-2.396956059	6.508629807	1.43192314
AGCGCCGTCACCAAGC_1		-3.106799933	4.084084996	0
CATACATCAATGATGC_1		4.953966764	3.48204399	1.997339922
ACATCACACCGAAGGC_1		-3.100199791	4.083996781	1.996514601
CCCAAGTAAATAAATC_1		-3.268083903	3.835383424	0
CAATACCCATAGCACG_1		4.337851909	6.13639737	1.430227568
AGAAAAGGATTCACCA_1		4.068019537	0.420789608	0
ACCGATAAAGGTAGGG_1		4.024556307	1.820254096	0
AGCGACTCAACGCAAG_1		-2.644475075	6.771232137	1.432651249
ACTAATGTAGCCACAA_1		3.53730884	1.382677563	0
CCCACCCTCAAGCCGC_1		-2.007454487	6.056114205	0
AAGGACCAAATGAAAA_1		3.573996214	0.66757811	0
AGCTCACGCAAAACCC_1		-2.974517676	4.044730195	1.437772288
AGCAAGGTATAGCACC_1		3.759399561	1.565010794	0
CCAAAGCAAGCCAAAG_1		4.501488832	3.593615063	0
AGAACACTAATAACAA_1		5.831046251	-9.827825061	0
CCTAAATGAACGAACA_1		2.257254151	8.00408698	0
CAAAATATCCATAGGA_1		2.387766269	-1.113974324	0
ACCTCATACCTACCCA_1		2.505498317	-3.393930665	0
ATTACAGGACGGACAT_1		4.700059084	5.189244279	0
ACCCAAGAATGGCCTC_1		2.364632276	8.166609296	1.438262235
ACTTACCGACTTAGAC_1		-2.047463032	6.112234124	1.435816389
AACAATGCACCTCCAG_1		0.73733258	5.871718892	0
CCGCATGGACAAAAGG_1		3.514640955	-0.570608183	0
AAGTAATGACTGAAGC_1		5.23691049	2.923067817	0
ATCAATTAATTTCCGG_1		-3.576226803	2.625060328	0
AAATATACAATCAACA_1		2.302516369	8.201771268	2.367838853
CACGACGCAATGAAGA_1		2.530502466	7.900957593	0
ATCGAAGCCAGGATGT_1		0.174251465	6.13267661	1.442195884
CACAAATTACTCCCAT_1		4.460791734	4.985425957	0
ACCTACATAATTCAAA_1		2.301408557	8.069642552	1.437772288
AATACCGCATATATAC_1		4.631081251	0.807938107	0
ACAGCCATCAACACGG_1		4.08475366	2.583455333	0
AGACAAAAATTCACGC_1		2.904545454	1.94127489	1.436304782
AACCACTAACGGAACG_1		4.463475374	4.892723092	0
AAAACACGACTTACGG_1		4.701400903	5.25988675	0
ATTTCCCACAACCATT_1		2.425830988	7.451878079	0
CAGCAGGCCCGAATTA_1		-3.216354224	4.089138993	1.436304782
AGTTAGTGAAGCATAG_1		4.391668466	6.027683266	2.000926688
CCTGCAACCAAGAAGG_1		-2.801306816	6.857218751	0
CCAGAATCCAGTCCCA_1		2.228018192	8.069972524	0
CCTTATGACCTTACGG_1		5.100898412	4.627825745	0
CCGAATAAAAGTAGAA_1		3.899037746	0.718174228	0
ACTGCAAGACTAAAGT_1		-1.814861866	5.828000554	0
AAAAACGAATAACAGC_1		2.463146356	7.983256825	0
AATGCATGCAACAAAC_1		4.483914522	-1.780553809	0
AAGCATTGCCTTAACT_1		4.705397276	2.658328303	0
AGTTACGTAGTAACAA_1		5.109560636	4.874103078	1.439734416
AGGTCACAACACAGCC_1		2.424744991	8.091966161	0
AGGTATATATGTATGT_1		0.350574406	6.214287766	1.447894751
ACATAGGACACCAAAT_1		4.530758051	1.651050814	1.440225925
CCGGATTCAGATAGAC_1		4.218622116	2.470536479	2.631522335
ACTGAAGGAGAGACCG_1		-8.100645872	1.504740366	0
ATGCAGTAAAGGCCGG_1		-2.670616242	6.871522435	0
ATCTACCGACGTATCC_1		2.369560627	8.108572491	1.445906576
CAGCATAACCCCAAAG_1		-7.494062277	1.398007997	0
ATTAACTCAGGGCCCG_1		4.52116218	-3.006753436	0
CATCAAGGACGTACCG_1		4.224858669	3.657017716	0
CATTACTCAAGCCAAG_1		4.714193014	3.31353999	0
AGCTATTTATTTAGGA_1		2.706281809	8.126851567	0
ATGTACCGACCCAAAG_1		0.536461321	6.124819287	1.448143723
AATACCGCAGTTCCTT_1		3.885555891	-0.981224469	0
ACTACAAACAGACAGT_1		5.06614509	4.938377389	1.455155818
ATATCCTCCCTCCAAG_1		4.307496456	2.428926476	0
ATGTACAAAATTAGAT_1		0.263896262	6.10891343	0
AGAGAGAGAAGACACC_1		-2.01929197	6.072690972	0
CCCAACCTCCTTCCAG_1		2.667043833	7.782733449	0
CACCCCCTCCTCACAT_1		2.434013036	7.347353944	2.020251673
CACTACGAACATCCGG_1		3.202906278	3.586983689	0
ACGTACATCAAAAGGC_1		-3.524740311	4.359935769	0
AGAGCCCGAGCGCATA_1		4.597366956	4.558644303	0
CCTCAAGTCCCAAGTC_1		1.555296568	5.231182107	0
CCGGAAGTAAGTCAGA_1		5.169395117	-0.859876684	0
CAGCCACCATTAACCC_1		4.697737364	5.41305972	0
AGAAAAGTAAGTACCG_1		3.562323478	2.270194777	0
AATTAGATACCAAGCC_1		4.212089447	-0.61910387	0
AAAGCCCCCAGTATAA_1		-2.481121393	6.595705994	2.024232992
ACGTAAATAGGGCATA_1		3.961949733	2.984613189	0
CAGCCAAAAAGCCCGT_1		-3.179444166	4.093858727	2.019401219
ACCACCACCCCTACGA_1		-3.27620277	4.114721783	1.44914061
CCGAATCAACAGACAA_1		5.092548994	4.540256509	0
CATAAACCCATTATAA_1		-0.92706153	5.028755196	1.451890346
ATCTCCGGAGAGCATC_1		3.584307579	0.879063138	0
CCAAAATGCAGGACGT_1		-0.506118568	4.485606679	1.449390083
ACTAAGCAAAGAAATG_1		-1.80313048	5.810075291	0
CCTGCCTGACAGCAAG_1		5.741903452	1.748737582	0
AAAAAATAAGACAACC_1		4.291823295	-0.76283314	0
ATGACCATAGGCAACC_1		-2.668478819	6.761506089	0
AATAAAGTATTCAATT_1		2.091575531	7.919081219	1.455155818
CCACACGAAAGGACCC_1		3.743729976	2.427721032	1.454652319
CCCCCAGCATCTAGAC_1		4.359125761	5.560067662	0
CCTCCAGACATTAGCT_1		3.131212143	0.372052618	0
ACCGCCTCAAATCCAA_1		4.467434076	2.495288619	0
ATTAACTAAATGCACG_1		3.445121912	1.31482757	1.448143723
ACGCATATAAGGAGAT_1		-2.569181772	6.698492059	0
CCTAAGCTACGTACAA_1		4.180077938	1.478591212	2.383773291
AAGTACGTCATAACTT_1		3.179834512	-0.43178638	0
CAGAAACGCCGTAACC_1		-3.568218085	2.546595582	0
CCAAAAGCATTTCAGA_1		4.768583444	-2.061789623	0
CAATAACTACACACGG_1		4.849486498	4.424125203	1.457679447
ATATAAGTATGCCAGT_1		2.515626339	6.66024352	2.024232992
CCTGAGGCAGAAACTT_1		5.055243162	5.18123866	1.459705745
AAGGATGGCAACACGG_1		-10.43743596	3.955258378	0
ACATAAAAAATTAAGC_1		3.935468582	6.678982743	0
CATTCCAGAATCCCGG_1		5.326415209	3.567471989	1.458438536
CATAACTTACGTCAAC_1		2.981650499	-5.486624232	0
CCTGAGCTACCCAAAG_1		4.812516359	-3.474115125	0
CAGTCCCCCCCAAAGG_1		-2.213783118	6.305749425	0
AACCCAGGCCTAAACT_1		2.802932409	0.792390474	0
CAGTCAGCAATAATCT_1		3.775671152	-0.633076868	0
CCATAATGAGTGACAT_1		0.297295605	6.243625649	0
ATTCCACAAGGTCCTC_1		-7.731789442	1.76922942	0
AAAAACTTCCTGATTA_1		4.015050319	1.450360187	0
AAGTAACCACCAAGAC_1		2.390822796	7.958678731	1.463267699
ATGGAACCAAAAACCG_1		4.969213632	4.657657155	0
AGCTACATACGCACCT_1		-0.465031656	4.465927609	0
ATCCAGCGCCTGCCCC_1		2.881796745	0.763110646	1.455659725
AGTACACAAGGGCATA_1		4.245813278	1.904007443	0
CCGTCAGCAGGGCCCC_1		4.876475481	-1.54008495	0
ACCAATTCCATGAAAC_1		3.084549097	2.000854262	0
AAGTACTCCAACAAGA_1		3.45388904	-1.057113997	0
CCCCAAGCAAAAATGC_1		2.379119066	8.020915517	0
CACTAATGACTAATCG_1		4.02376881	1.172370204	2.036592127
CCCAAGTGCAGCAGGG_1		4.909307626	-1.40471398	1.45894511
AACGCCTACATAATAC_1		2.65604153	8.076222905	1.469937155
AGGAAAGTCATTCCTT_1		3.996205477	-0.615102104	0
CCCCAGCTACATAGTA_1		4.388447908	1.277598389	0
AGTAACCGAAATATCA_1		4.917569307	4.879837045	0
ACACAATGACTGAATG_1		-0.553968879	-4.394699327	0
ACATATACAATAATAA_1		1.614080337	5.199508199	0
CATGAGCAAACCAGGG_1		3.856717018	-0.949271492	1.46224792
ATCCATCCAACCACTC_1		4.737755922	-1.028353683	0
CCGGAGTAATTCAGCG_1		4.562512068	2.995753058	0
ACACCACTACACCCTA_1		2.240198997	7.932119855	1.469937155
AACCAGATACTAAACC_1		-3.344545218	4.170232781	0
CATCCCGCCCGCAACT_1		-3.451945397	3.962851056	0
CAGTAGCGACCGATTG_1		3.830628303	1.260901579	2.403672823
ATCCAAGTCCTAATTT_1		3.933753637	-1.552328459	0
CCTAAAGAAACAAAGT_1		4.304645208	1.6221881	0
CACCAGTTCAAGAGCC_1		3.631422428	-1.099993936	1.471486411
CACTATTCAGCCCCCT_1		3.169819263	0.212344238	2.042700972
AACGCAAACATGCCTC_1		2.348391203	7.128452309	0
AAGGCAATCCTTATAT_1		-7.895984503	1.799079903	0
AGTGACGCCCACAGGG_1		2.234970955	-0.215872041	0
ATCCCCCCAATCATGT_1		4.586990026	3.796015748	0
CCGTATATAGTGCCGA_1		5.342599062	2.183945426	1.4668501
AAGTCCTACCCCAAAC_1		-1.011921974	5.049669751	0
CAGTACAGATAGAACC_1		4.230947641	2.199113377	1.470453148
AAGAAGAGCATGAAGA_1		-7.528964373	1.547742614	0
AACAAGGTCCTGCCAG_1		0.434253727	6.118225106	1.469421587
CCTTCAAACCCGCCTG_1		2.187623051	7.992385396	2.045040956
CAACAGCGCCATCCCG_1		4.48225942	2.764342793	1.475376387
AACGAGTGCCACAACT_1		-4.534412237	3.873052129	2.046507062
ATCGCCCCACGGCCAA_1		0.144944367	6.312227258	0
AGAAATGGATTAATCT_1		-7.820578429	1.763696441	0
CACAATCGAAGGCCTT_1		0.689245222	-6.313067428	0
CCCCCCTTATGGCAAC_1		-0.469701859	4.476382741	0
AAGCCATACATCCAGT_1		-7.443907114	1.629215964	0
ACACCAGCCATAACGG_1		2.963187603	0.801185378	0
ACTACCGAAGAACACT_1		4.699245123	-1.732146374	0
AGTAATCTATCCAACT_1		3.73906341	0.823415884	0
AACGAACAATTCATCC_1		3.396753458	6.786503323	0
AGTGAAGAAGCGATAT_1		3.278015045	-0.297740704	0
CCTTCCGCAAATACCG_1		4.573060659	2.338621386	0
AGTCATTAACACATAT_1		4.53780475	6.170887002	2.413186091
CATTCCCTAATTATTG_1		-1.133011791	5.260687836	2.056551131
CCATACCTCACGATTG_1		4.001595882	-0.362969092	0
ACAGATACATCACCTG_1		4.351233152	6.439482697	0
CAGGCAGTAACACACG_1		4.394734529	2.823477753	1.472262478
ATGGCATAATATAAAT_1		4.465039877	2.862272271	0
AACCAGAAAGCAAGCC_1		5.322060255	1.663464078	0
CCTGACTCCACAAGGC_1		3.290743974	1.102335223	0
AATCATTTAAGTAGCT_1		2.260278729	8.232457646	0
CCCCCATAAGAACCGT_1		3.036593584	7.832785138	0
AAAACACTAGAGAGAT_1		3.022649196	8.138351926	1.479814362
CCTCAGAGATCCACTA_1		3.639509825	7.077518472	1.477460942
ATAGAGGCACAGACCA_1		-2.711942526	6.829545983	0
CAGTCATACCTAAACC_1		3.42804828	0.905120858	0
ACACAGCGAAAGACAG_1		-2.341852757	6.444848546	0
CCGCCACTACAAAGGC_1		-4.459589335	6.561682233	0
CCGAAGCGACACCCAA_1		-2.114748808	6.195778855	0
CAAGAGTGCCTCAAAA_1		6.515421537	-2.626839153	0
ATGCAATCAAGCAAGA_1		3.889782337	-0.905777059	0
CAAGCCGAACCGCCTG_1		4.608357576	4.428014287	1.483756394
CAGAAGAAAGGTACAG_1		3.085523275	7.915022382	0
ATTACCAAATTCATGC_1		4.814881471	-1.200124196	0
AAAACCTTCAGTAAGG_1		3.030629543	1.384258755	0
CCGTAATGACATAACT_1		2.569500116	7.545587071	0
AGCGCCAGCCTCAATC_1		4.149186519	2.481984147	0
ATATAACAACAAAGAC_1		4.975104955	4.099817284	2.052103812
CCGCCATAAGTGAAAC_1		2.544924644	8.171428212	0
AGCACCACACCAAATG_1		2.438626198	8.096987256	1.489582996
CCGCAATGAAGTCCCG_1		4.201812652	2.992866763	0
ATAAAATAAGTGAGCA_1		2.594687847	6.405896195	0
CCGGAGCCAGCACACG_1		0.054188637	6.372296342	0
ACCGCATGAGGCATCC_1		4.590400366	6.220126637	1.490648178
CATGCCTTATTCCACA_1		3.735135702	-1.379196695	1.48586894
CCCGAGAGAGATAACC_1		4.364795355	5.957220563	0
CAGCACATATAGACAG_1		-2.395706269	6.511443147	0
CACAACTCCACAATTA_1		4.964831022	5.21522952	0
CATCAAGTCCGCAGAA_1		-3.651609274	3.449491271	1.487723238
ACTGACGTCAAACCGT_1		-7.889979216	1.676599511	0
AGGAAACGCCTTAACC_1		4.415970472	5.384944924	0
ACGTATGTCAAACCGA_1		5.272761492	3.302707204	0
ACAAAGACCAACATTC_1		3.748736767	4.936584958	2.065523221
AACCCCATCAAAAAAC_1		3.739478019	-2.090978972	0
ACTTACGTACACCACT_1		2.381256965	6.864696034	1.481388214
AGTGAATTCCTTAGTC_1		2.853345064	0.275586673	0
AACGAAGGAAACAAGG_1		4.587900785	1.93013812	1.485075906
AGTACAACAACCCACT_1		4.476811079	-1.31148254	1.486133506
CCGACCGTACTTAGCC_1		3.448281435	7.149929532	0
ATAACAAACCATCCTT_1		3.269907383	1.494176039	1.488785286
CCACATTCAGGTAAAA_1		2.217731146	7.723518857	2.065824089
ACGCATAAAGGGACGG_1		5.05835977	-0.355791978	0
CCTGCCCCCCATCACC_1		4.624960569	-0.793904028	0
AAATCAGTCCTTAGAT_1		4.704622415	-0.91761016	2.061323302
ATTACCGAACCTACTG_1		3.693848757	-0.371713101	0
AAGGAGGAAAGTCAAT_1		-2.506834837	6.638200768	0
AATACCGTCAAGACTC_1		-8.757880064	2.647906789	0
AACCAAGGCACTATTA_1		4.916902212	4.465052613	0
CCCGCCCTCCTTACGT_1		4.407277731	-0.806729815	0
CCGGCCTCCCCCAAAT_1		-0.563541623	4.569053658	0
CCTGCCTGCACAATTA_1		-7.588561865	1.186802157	0
ATCCAACGATTTACGC_1		-0.860630485	5.092803487	0
CATTAGCTATAAAAAC_1		2.43401852	7.536837109	1.506297932
AGTTAGTTAACAAGTC_1		-4.470685335	-1.600175253	2.067330179
ACAAACTGACCCCCGG_1		3.890358833	-0.609008051	0
AGGTACTGAGTCCCGA_1		5.078119425	-0.161482534	0
AGCAAGGGCACTATTT_1		2.724342254	0.854096302	0
AACAATACAATCAAGC_1		-2.453390452	6.568137177	0
AGATATGCAACCCAAA_1		4.731895593	5.150560387	0
CATAAAAAACCGCCTC_1		5.91121879	-9.497247211	0
AAGACCTTAAGACCTG_1		-7.860056731	1.623533496	1.491982184
AGGACCACCCGAATTG_1		3.351850895	3.823102483	0
ACAACCAAAACAAGTA_1		4.637257723	-1.723182074	2.069746024
ACCCAGGAATTCCATC_1		-8.037019583	1.887058505	0
CAGGAGATCCGGCCTA_1		3.607495931	7.4266162	0
CCCTATCACCTGATGA_1		4.93829265	-0.858292899	2.070048535
CACCAGACAAGGAGGT_1		3.175116686	1.283151993	0
ATAGCCCGCACCCACT_1		2.352926639	6.944295415	0
AAGTCCTTAGCACATC_1		4.838162569	4.212728509	0
CATAATTAACGAATGA_1		4.022512583	-0.600690975	0
CCAGATCTAATCCAGT_1		0.626834152	6.158414849	1.496538944
AACAATGCAGAGAGAC_1		2.375460533	1.42252148	1.509859115
AAACCCGCAAACCATA_1		2.034819511	7.423018464	2.079485293
AAGACCCTAACTAAAC_1		5.845097688	-9.859796992	0
AATACAGCACCTAAGC_1		3.446087745	2.120246657	0
CATCAAACCATTCACC_1		-3.873997542	3.238651284	0
AGACAGATAGTACCGT_1		-8.030696722	1.686101207	0
CAAAATGTAGACATTG_1		-4.51670489	-1.367571047	0
AAGTAAACACGACAGG_1		-4.689578387	3.841826447	0
AATGAGGCCCATAAAG_1		6.170188574	-10.04670381	0
ACTGATTTCCCGAACA_1		4.622384695	2.769173869	0
ATGCATTTAAGTAGCA_1		-1.513895723	5.489635953	0
ATCGAAGACCTTAAGG_1		0.628823069	6.139671334	2.076428636
ATACCACCATGCAGAA_1		2.494984773	0.960375079	2.077039007
AAGTATAACCGACATG_1		-8.214728209	1.603075751	0
CATTAACAAGTCACCA_1		-2.510003897	6.641007909	0
ATTAAAAGCCCAACTG_1		3.822862533	4.804525861	0
ACGCACTCACTAAGGG_1		2.98113933	0.764914044	1.506024817
ATACACTAACCACCCG_1		3.044240621	-0.459697745	1.510683757
AAAGAGGAACTGACTA_1		-7.575507017	1.678596028	0
ATAGCCCGAGTGACGG_1		4.874584821	3.394481429	1.500857782
CCGGACATAAGTCCCT_1		3.792979864	6.605620393	1.508487074
AACAACCTAGCCACGA_1		-4.667199465	-2.188188187	0
ACACAGTCCAATACAC_1		4.314315943	6.303142079	0
CAACATAAAATTATGC_1		5.49385753	2.061244258	0
ACCGATCGAATCAACT_1		4.392235426	2.627581843	0
AGAGATCTCAAGATTG_1		-3.450117203	4.264771947	0
CCTTATGGAAACAAAT_1		-3.525179716	2.420201548	0
ACCCACTGCAAGAACA_1		-2.233343693	6.332211026	0
CCAGAGCTCCGAAGAA_1		3.511762527	2.084288367	1.505206175
ATTAAAACAGCCATCT_1		-1.691339823	5.681534299	0
CCCCAAAGCATAAATA_1		4.828906683	2.87787486	1.506297932
AACGCCGCAACGATAA_1		3.644804147	0.48698146	1.505206175
CCCACAGGAATCACTG_1		4.004948047	3.680254468	1.507391563
ACGGCCTGAACCATTC_1		-3.295016619	4.146033772	0
CAAGAGTTAATCACTG_1		3.29997888	1.196656236	0
CCTGCCTGCCTTACGA_1		4.916584638	3.752048501	0
CCGGAAGCAAGTCCTT_1		-4.805940481	-1.817586056	0
ACATCCTGAGCGCATT_1		3.263072876	-0.116914085	0
AGTAATTGCAGCAATA_1		2.401103643	7.173687943	1.505478939
AATACCTAAGGACATG_1		2.63919082	8.229156026	0
AAACAGCCACTCCATG_1		4.022944597	-1.175537578	0
ATCGACACACCCCAGT_1		3.377908853	5.780846127	2.086561512
ACTCAAGCAACCCCGC_1		3.242535976	7.497297772	0
AACCACTACCCTACCC_1		2.676829008	0.225890287	0
AGCAAGAGCCTCCCAT_1		0.212931884	6.27981902	0
ACGTACGAATAAAGGG_1		5.162306932	1.947412022	0
AATAACTACACGCCAC_1		2.838321832	-1.75186371	0
AGTGATGTAGGGATTA_1		5.022002844	3.085589656	1.506571164
CCGTACTACATCCAGC_1		3.400440363	-1.570423475	0
AGCCACCGCCCGATCA_1		-8.195046278	1.665805825	0
CCGCAGGGACAAACTC_1		5.677538542	1.962825068	1.504660998
CACCAAAAACACCCTT_1		3.864530948	-1.11374437	1.507117979
AGACCCCACCGCCCTC_1		3.048902181	7.846418866	0
CAAGAGAGACTTAGGT_1		-2.292626473	6.385746011	1.515099926
CATTCAGAAAGACCGG_1		-8.220648619	1.670076379	0
ATTAAGAAAAATACAT_1		2.484950927	7.64491702	0
CATAATATAAAGCCTT_1		-8.08825955	1.8764155	0
ATGCCATGAGTCATTT_1		4.501252321	5.872896203	1.512612076
AGATAATACAATCAGC_1		3.35883799	0.228900441	2.091522285
AGCAACTAAATCACGG_1		4.345813183	3.302715548	2.087489255
ATGAATCGACTCCCAG_1		3.008846668	-1.869651667	0
CCCAAGATAAATAAGG_1		-1.619878742	5.59007264	0
AAACAACGACGCCACT_1		5.099002508	-1.448465279	0
ATGGAAAACCTACACC_1		4.42799106	4.912488946	0
CATCAGCTATGGACTA_1		4.714651254	2.769515761	2.456248295
CCATATCTAGGCCAGT_1		0.627113399	-6.385637752	2.457223533
CCGACCTAAAATAAGT_1		3.444728283	-0.893816642	1.510683757
AGAACATCAGCAATAA_1		2.447466282	7.82609702	0
AACTCATCCCTTAACG_1		4.694925932	4.4456997	0
ATCCACCAAAACAGCT_1		4.670980123	4.94585801	0
CCGGAATGAGATCCTG_1		-0.117060157	6.676893719	0
AGCGAGTCCAGAACAG_1		-7.607950064	0.279572436	0
ATCTATACAGAGACGA_1		-1.941360804	5.963743218	0
AACGCCATAAGAATAC_1		3.322526363	-5.079972259	0
CCTGACAACAATCAGG_1		3.219301847	1.690946111	0
AACAAACTAGTGATTA_1		-7.924888464	1.513183364	0
AGGAACCTAGTGAGAA_1		2.452847151	7.758614072	0
ACGACCTAAGGCCCAT_1		3.900735048	3.59333373	1.515099926
ACGCCATACCAGATTG_1		3.898955015	1.085178741	1.517319501
AAGCATCTCCTAACCA_1		5.120952276	3.607481965	0
CCGCCACCCCTACATC_1		-2.236420485	6.337531575	0
CCTCCCTGATGCATGT_1		-3.321513268	4.130937108	0
AGCCAGACAACCCATC_1		-4.587208124	6.445646294	0
AAAACATGAAAGCCGC_1		0.267681254	6.280766496	0
CCCAACTTCAGAATTT_1		5.427479414	1.230642923	0
CCGAACATCAGCAAAA_1		4.682389406	5.267612466	0
AGGGAGAAACAACACT_1		-10.23055634	3.872461804	0
ACCTAGGCCAACAGAC_1		2.599205879	7.710577496	0
ACAAACATCCCTACGT_1		-8.20810208	1.874462613	0
ATACAGCAATGAAGCC_1		6.052503256	-10.04453038	0
AAATAGTCACGCAGAC_1		2.886879114	0.382270166	1.518153829
CCCACACAACTGAGCG_1		-4.992450567	-2.04015731	1.524305647
ATAGCCTGCAGGAATC_1		4.016768602	1.790594348	0
CAATAGGCAATAATCG_1		-8.039026114	1.900412806	0
ACCGCATCAGGGAGTA_1		3.214466242	7.247866639	1.522061791
AATCCACCATATAATC_1		3.8755168	0.166149446	1.524305647
ATGCCCTAAAGGCAGG_1		-8.772189947	2.604290255	0
CAAACATCAGATAAGG_1		3.885611919	2.329603442	1.524305647
CAACCATTCAAAAGGG_1		3.786738781	-0.063926003	0
ATCGCCTACAATAAAA_1		4.034060148	2.372342356	1.525993698
ATGAACTCAGATATTA_1		2.083414582	-4.066400281	0
AGACAACTAACTCCGG_1		2.537790683	1.539497622	0
CAAAACCTAGCCACTA_1		4.237095979	0.721436271	0
CATTATACAGATATGC_1		-7.610443445	1.710410126	0
CCGTAATACCACAGGC_1		3.776633648	6.624365815	1.531084598
CCACACTCCCTAAACT_1		4.324303774	2.453758725	0
ACGGCAACATACACGT_1		4.938985971	3.886777886	0
AACCAGGCAATTCCAT_1		0.263997493	6.113479623	0
CACTAGTACCTGACCG_1		3.998728899	-0.62601491	0
CACCCCGAACACAGAC_1		4.923528341	4.609066972	0
CCGCATCAAAAGAGGA_1		4.841612486	4.293206223	1.52825135
AATGAGTTCCAACCCT_1		-7.819457861	1.714238175	0
AGCAAGCCCCCACCCT_1		4.44523826	5.365491875	1.527121533
ACCCCACGAACTCCAC_1		3.015285877	2.001692303	0
CAATCCGTCCTAACCA_1		2.628032831	1.753296861	0
CCTAATTAACAACAGG_1		-8.324068877	1.989410409	0
CCGTAGTTATCAAATA_1		2.923794655	7.84707404	0
ACACAGCTATTTCAAA_1		2.226672438	7.740734586	1.529100016
ATTCCCGGAGGTACCT_1		5.042922643	4.440346726	0
ACCGATTAAATTCACT_1		5.092126516	1.44024516	2.110092376
AATCCCCGAAATATAA_1		-4.301122519	-5.222527019	0
ATTACCGTCAGGCCCT_1		4.726330904	5.771002778	0
AACCATCCACCCATGT_1		4.609571127	4.528587827	0
CCGCCAAAACGGCAAA_1		-8.011296126	1.599118003	0
ACTAAAACACGTCAAC_1		4.617031721	6.073941239	0
CATAAACAAATTCACT_1		3.073182491	1.468334802	1.528534114
ACGAACAGAAGAAGAA_1		4.80449262	3.07461501	0
ATGGCCTCCAAACATC_1		3.065120605	0.316506752	2.478969204
CAATAGGTAGCCCAGG_1		5.718362955	0.812692531	0
CCTCAGCAAATGAGAT_1		4.478089956	3.70327998	0
AATGAGCGAAGACCAT_1		-10.49559674	3.847165593	0
CATACCAAATTAACGA_1		2.453483967	6.91349698	1.534786543
AAGTCATACAACCCGG_1		-0.545830461	4.526175507	0
ACTAACCGACGACCTG_1		-8.008972021	1.490400084	0
ACAACCGAACGTATTC_1		3.509649423	7.119749078	0
CAACATGAAAACCCTT_1		-2.308338972	6.412525185	0
ACACCAAGCACACCGG_1		2.240343002	-4.091788999	1.550102363
ATAAATATATCGAGCG_1		-7.659911009	1.612873324	0
CATACCATAAGTCCGT_1		5.978363661	-1.984841338	1.537075264
CCGAAGTGACGCCCGA_1		-10.26668152	2.903354176	0
AGTAAGTGACACCACT_1		-2.205907198	6.29130555	0
CCATATGCATCAACGT_1		2.793125776	8.117653378	0
CAGGAAACACAGAGAG_1		3.428599266	0.404054829	0
ACGGCCGTCAAAAATT_1		4.875119356	4.824335107	1.536502323
AGCAAGTAAGTACCAA_1		2.776498464	1.004642853	2.747860727
CAACAATGCAGCAGAC_1		0.657120523	-6.324562541	0
ACGTAAGGCCAGACCA_1		3.141395477	1.118523964	1.533075312
ACTACCAGAGTTAGAT_1		3.402050403	-1.375582865	1.539659803
CATCATGTAATGCCAG_1		2.956985859	0.693875202	2.764771899
AAGCACAGACAGATAC_1		-10.50946984	0.798458704	0
CAAGCCTCAAGCCACC_1		4.46426597	5.794556626	1.541677165
AAAAACGGCATCCCCT_1		2.937860159	1.098283538	1.537361925
ATAGAAAGACCCAGGC_1		-10.24342522	2.244241723	0
CAGACCTAAAGAATTC_1		4.529658464	4.408912667	0
AAACCCCGCACCCAAA_1		2.853748945	0.972260841	0
CCTCCATAATGACCCA_1		2.267855552	7.305944928	1.540811812
ACGACCTTCATAACGT_1		2.524160055	0.968066105	0
CACAAGGTCACCCACC_1		-7.763768049	1.66503621	1.533360202
CCAAACTCAAGTATGG_1		-7.766338202	1.577560433	0
AACGATCCCAGAATGA_1		-2.090761515	6.170980462	0
ACAGATAAACTTCCCG_1		-3.562185856	2.472387084	0
CCCGATCAAGCAAAGT_1		3.243149427	0.413963326	2.127808962
CATAACTCCCTTCATA_1		3.29698315	-3.230960838	0
CATGCATGATCCATCC_1		-7.683750006	1.755165347	0
AGGCAGTTATATCAGA_1		3.855978159	0.698069819	0
ACAAACTAAACTAGAG_1		2.384613422	-0.196697853	2.123261246
AAGGAAATAAGCATTG_1		3.556214956	-0.299481935	0
CCACATATAAGTCAAT_1		3.669013408	-0.354122943	0
CATGAAAAACACCACA_1		4.166412739	-1.087259999	1.546312012
AAGGAACGACAAATCC_1		5.546787409	0.59675897	0
AGAGCCGTACGCATTC_1		-4.889762255	-1.444893888	2.122937413
ATCCCAAACCGAATTA_1		-0.941638204	5.004123219	2.980191579
ACTTAAACAGCCAGCT_1		2.8394815	1.717913398	0
AAATCCAACCTTCCTT_1		4.435193685	3.572040566	2.493783584
AACCATACCAATATGT_1		4.211317686	-0.948154471	0
ATACCCGCACGAAAAT_1		3.254054455	0.369861313	0
AGGTAGGAATCCCCTT_1		5.032721666	4.20367051	0
AGCCCAGTCCAAATTT_1		4.341777471	-1.677749149	2.124557913
ACTAATTGAGTGACCA_1		2.22262278	8.062366971	0
AACGAACTAAGGATTT_1		2.350424556	8.10653735	0
ACCCAAATCAGTCAGT_1		2.393416075	7.515028962	0
ACCAAGTACCTCCAGC_1		-8.305345389	1.487060913	0
AAACAAGCCCCCATTG_1		4.42355409	2.403540858	2.135666684
AACGAGTAAAAACCAG_1		-2.75734696	6.832555779	1.549810011
ATTTAAGAACACACCT_1		-7.804724547	1.577488431	0
CATCATATAGTAAAGT_1		3.958402065	-0.915204457	0
AGTACAGTAAATAACT_1		2.895536808	0.312268742	1.548641916
AACCATAGCCTCAATC_1		2.711651949	0.380950757	0
CAGCATAAAAGGCCGA_1		4.552939562	5.609920987	1.553033138
CCCTCACCACGAATTG_1		4.577695039	-1.236518196	0
ACAAATTGCACCCCGT_1		2.23471835	8.231833943	0
ACATCCGGCACAATAT_1		5.521224169	-0.908408157	1.551566099
AATGCCGAAAGGAACA_1		-2.939439389	4.110129842	0
CAGTAAGCACGGAAGA_1		0.453756576	6.393601903	1.555682169
CAAAAGTTAAAGAGTC_1		2.952159313	-0.095161787	1.551273088
AATCATGAATGACCGT_1		-2.27643952	6.373130807	1.560715466
CCCAAAGGATACCCCT_1		2.602375416	8.025673398	0
CATGACGGATCTATGT_1		2.690764812	7.593340405	0
CCATCCTACATGCCCG_1		3.519774107	0.505680629	2.142275133
CACAACTACATCAAGG_1		4.348012832	1.871679076	0
AGTACCCTAGCCACCA_1		2.289320854	7.601580151	1.559231049
CCATATTACCAAAAGA_1		4.469309953	-0.87472128	2.131073494
ACACACCAAGGTACAA_1		2.526024011	8.06465865	0
ACTGAATGAATTCAAT_1		2.51111236	7.698852071	0
CCGACCTAATCTATTT_1		4.613083509	4.809948453	0
CATCAAGTCACCACAA_1		-3.484177443	2.370442876	0
ATCAAAAGCCGTATTG_1		2.866361526	0.753429779	0
AACGCAGAATGAACAC_1		-3.486119362	2.674014338	0
CATTACGAACCCAAGG_1		3.339469103	1.901196488	0
ACCAAGTGATATCCTC_1		3.705429701	-0.441074292	0
ATGGACGGCCTGAACC_1		-7.57775292	1.723871955	0
ACGCCCCGCCTTAAGC_1		2.584420828	1.854810723	0
AACAATAACCGTATGT_1		-7.791973921	0.074675092	0
ACTTACCAAAAAACAT_1		2.319527773	8.352176198	0
AATGCAAGAACAAGTG_1		4.932975916	2.428145655	0
CATAACGCCCGTCAAA_1		-3.38614473	4.259204396	0
AAGTCAAGATACAACT_1		3.908575443	-1.028879455	0
ACTAAGTCAGCAATCG_1		3.106559423	0.699381002	1.555977172
CATGACTTACCAACTC_1		4.559151319	2.05192233	1.559824411
ACAACAGCAAAACAAT_1		3.794565347	6.643030652	1.556567579
ACATACGAACCTCCGC_1		2.771560577	6.989705094	0
AAGGCATACCGTAAAG_1		2.287452368	7.753767499	0
AGTCATGCACTTATGC_1		-2.350515934	6.468451508	0
CAGTAGAGAATACCGT_1		3.788943676	-0.707538775	2.139955877
ACAAAGTAACGTAGCG_1		0.307161873	6.408428677	1.561012755
ACACAAGGCCTGAGTC_1		-2.755484196	6.822074899	0
CCCGCAAGAGAGAGGC_1		4.248947529	-0.607866502	0
CCACCAGAAGTGAGAC_1		-2.23572168	6.316657075	0
AATAAATTAATAAAGT_1		0.497934294	6.29204131	0
AATTCCGCAGATACAA_1		-10.77862725	1.064905294	0
ATCCATACACCGATCA_1		2.219900516	7.722866544	1.566087472
AAAGATACAAGTCCAC_1		0.237905314	6.268211373	0
AATGAAACAAATAGCC_1		0.154165623	6.226627835	2.504378753
AAACAAACCCTACCAG_1		-0.834743711	4.882616528	1.562799336
CCCGCATCATAACACT_1		2.650957016	0.188753673	0
ACCTAAGAAAGTAAGT_1		-7.842079016	1.850013264	0
CAGGAGGCCCTCAACA_1		4.915599016	5.416346082	0
ACCTAAAGCCATAGAG_1		3.455215362	-0.145009748	0
AAGAACGTCCCACCCC_1		3.165779022	0.829125055	0
CCGCAGGCACCCACAT_1		4.608963636	-1.470624498	0
AGGCAGTCAATTCAGA_1		0.455076461	6.042677888	1.560418312
AAACCCCTACTCCACG_1		0.802329836	5.698554047	1.564291894
ACGCAAGACCCAACCA_1		3.823959736	-0.641302443	2.149274025
AAGTCAGGAATCCCAG_1		4.947139887	0.907482752	0
AGCCAGTCAATACCTT_1		3.460280327	0.301342436	1.565787866
ACAGATGTAAAACACG_1		2.228856472	7.308726796	0
AAGTCCCGAACTAGTT_1		5.116100935	4.539530762	0
AAACATAACAGGCAGA_1		4.055394081	2.891282567	0
CCGCCAATCAGGCATA_1		4.266297249	6.240855225	0
ACTAACCTAAGTATCC_1		3.78549805	2.898173579	0
ACAAACCTCCTGAACT_1		1.065539447	-0.5859038	1.572411049
AAGTACAGCCTCCAGC_1		-2.481170985	6.606488236	0
ATCTATAACACAACCA_1		3.568149952	-1.059287122	0
ACCACCTCAAGGACTC_1		2.320191649	8.109689244	0
CATGACAACCGACCCC_1		4.592719225	-1.153091959	2.155997696
AGAAACAGACCACAGT_1		-4.583835932	-4.751362315	0
CACGCAAACCCTCCTC_1		3.912267832	1.859607705	0
AGTGCACCAGCTCAGC_1		4.498875288	4.38698531	0
AGGAATCTAACGCCTC_1		3.216101555	0.362822779	1.568188557
AAGGCCAGAAGGACTC_1		5.308435587	-0.248125902	0
CCGTCAACAGCGCACG_1		3.961547521	1.412433037	0
AAAGATATATTCCATA_1		3.146344093	7.415370473	2.153637912
AACAAAAGATTGATGC_1		2.363610176	7.946718701	0
ATGACAAGCCTGAAGA_1		2.612864403	-1.857373468	2.155322754
AGGAAACTCAGAAATG_1		4.717421201	4.793833264	1.565189067
AGTCCCAGCACTCACT_1		4.738162664	2.805756577	0
CCATCCCGCCGCACAA_1		3.578402666	-1.016074351	0
CAGCCCTAAGGAACCC_1		3.025873092	0.318302401	0
ACCTCCACATATAGAT_1		0.197328014	6.336748132	0
ACTTCACTATTAAACG_1		2.562972692	8.067410954	0
CCTTACGCCACCCCTC_1		-2.43474588	6.544539937	0
AGAAAATTCATTATCA_1		3.758220104	-0.395082048	0
ATCCCCGGATTCAGGG_1		3.875195411	0.704726824	2.154985499
CCGGCAGCAGACAAGC_1		-2.281770083	6.407826909	0
AGCGCCAGCCTGAAAC_1		-3.232373806	4.081418999	0
ACTGCCTTAGCCCAGT_1		-0.515328916	6.111210355	1.572713698
ATCGATAGCATGCAGG_1		0.236018827	6.056166657	0
ACTAAGATAAGTCAGG_1		4.998953489	4.340009221	0
CCTGAAACACAGAGTG_1		-3.310864779	4.136853226	0
ACGTAGAAACTCCATC_1		2.08353248	-3.922253123	0
ATCAATTCATAGATGA_1		-2.318964335	6.428025254	0
ATCTACACAACGCCGA_1		3.249662546	-0.512386321	0
ATGCAGTCAGCAACCA_1		5.736873773	-2.782393209	0
CCTTCACCAGGCAACC_1		-7.93251309	1.644220361	1.562203266
CAGTCAGCCCGCCCTT_1		-4.050732466	-6.56474351	0
AGCGCCTTAAAGAAGG_1		-2.588294836	6.719355592	1.57849069
CCCAACTCAAGACACG_1		4.212479023	-1.097062699	1.571806169
AATTCAGTATAAACTC_1		2.367736963	-3.429505578	2.521049522
AGATCCGGAGAGAACG_1		3.965486912	1.502274879	1.570899893
AGCCAACGAAGGAGAA_1		-3.127670141	4.165811547	1.573016487
CAATAAACCAACACGC_1		3.460606006	7.089683064	1.573925693
ATAGCAGGCAGTCACA_1		-3.344829174	4.155392655	1.56969347
ATTGAAACAAGCCAGA_1		4.224918989	4.626790532	1.573016487
ACGTCACCCCGGAGTT_1		4.008513359	-0.45248687	0
ATTGAGTAAGGGACCG_1		5.308470396	0.226293215	1.57849069
CAAAAGGCACCCCAAA_1		4.571271089	2.842981108	0
AACCCAAAAATGATAT_1		-11.47253976	-1.096120826	0
AGCTACTAAAGAAACA_1		4.309829859	6.505000123	2.163119489
CAACATATACAAAGGC_1		4.852851537	1.70880843	1.573319416
CCGCCCGCAACCATAT_1		-7.705614897	1.767557868	1.574229042
AACCACGCACCTACCG_1		2.563549904	-3.655977956	0
CATCCCTGCCACATGC_1		0.657408235	5.505542764	0
CAAGATCCCATCATCC_1		4.392574934	4.758039483	1.578796153
ACGAATGGAGACATCT_1		-2.836020323	6.888319978	0
CATCAGACAGCCATCC_1		5.063369421	-0.841450981	0
CAGGCCGCCCGCCCTG_1		4.813462881	4.062575826	0
CCTTACCGACGAATAC_1		-7.718648764	1.745660552	0
CCAGAATCACGGCCGG_1		3.662108091	0.543973454	1.57849069
AGACACCAACCTAACC_1		3.952891496	5.531876572	1.580938371
CCTTACGTATCAACCA_1		3.514691023	-0.699259064	0
AGGGCACGATTACCCT_1		5.77016559	-1.70633041	1.579713393
CATTAGCACCTACCAC_1		4.40922418	4.896649846	0
ATCCAGATATATAATT_1		-7.637890669	1.554266938	0
ACCAATCTATTAAATT_1		3.798038868	0.41173745	0
ACAAAGCGAAGTAAGG_1		3.383249429	0.608147272	0
ATTTAGCGATCCAACT_1		4.210930017	1.258197316	0
CCGTAGGAAGCCAAAC_1		-8.398547026	1.954374083	1.569392211
ACCTATATAACCACCG_1		4.984695104	3.159856805	0
ATTAAAAGCCCACACA_1		-0.569725128	4.557371148	0
CCCTATGGCACTACAG_1		4.384928373	5.914537438	2.161078157
ACGCAGACAAGAATAT_1		2.329410819	7.762107381	0
AAAGACTTCCCACCTC_1		2.82301989	0.666213163	0
ATTCAGTAACTAAGTT_1		-7.806741568	1.671184787	0
AATAACACACACAAGC_1		2.893882898	8.069479474	0
ATTGAGCGAGCTAAAC_1		5.12073913	5.001830586	0
ACGTCCAACCCAAGCG_1		5.40761104	-0.260953582	1.577270255
AAGTAGAAACCTAATC_1		2.848117498	0.639196523	1.582165632
ACTGATAGAATTAACC_1		3.401651529	2.370183953	0
AGAGCCATCCGGCCTG_1		4.116012958	2.286041507	0
CATTATCCAAAACCTG_1		-7.309706064	1.670605906	0
CATGCCTAAAACCCTT_1		4.841885713	4.511791714	0
AGAGAGGCAACGATAC_1		2.731582311	1.591794738	1.588956692
ATGGAAGAAGCAACCA_1		4.019220022	2.461904057	1.58462703
ACGTATTCCCCAAAGC_1		5.236039785	1.43180097	0
AGGTATACACATAGTC_1		2.549850134	1.801234254	0
AGCAACGAAAGGACAG_1		2.52511063	7.981837758	1.590198968
CATGATTAACATAAGC_1		4.734799532	4.076376923	1.582780121
AACAAGACACACAATT_1		-8.141857954	2.122169741	0
AGCGAGTGAAAAATGC_1		2.885286716	8.402683743	1.581858603
CACCCCGTCCCAATAA_1		4.719228414	1.043079861	0
AATGAGGGATTCAGAA_1		-2.225756737	6.321666726	0
ACGAATGCATCACACA_1		-2.460710617	6.58785344	1.584318852
AGAGAGCCAGAAACGT_1		2.328873066	7.717156895	0
CAATAAACAGTCACAA_1		2.541906503	0.608496674	0
CAGGCAGAATGAACTT_1		4.971667436	4.043390759	1.585861182
AATGATCCCAGTATTG_1		5.570104269	-1.446316651	0
AACCCCGCACAAACGC_1		6.208911089	-10.01599549	0
AATAAAGAACTTAGGA_1		3.769174722	-1.553168884	1.585552427
AGGCACCAAGGTCCAA_1		-5.037671419	-1.883962504	0
ACGAAGAGAATTAGGT_1		2.710732845	0.092056283	0
CCACCAAGCAGCAATA_1		2.80230203	6.512270459	0
ATTAAATGAACAAATT_1		-8.856727453	1.846934089	0
CAGAAGCTATAAACTT_1		3.101738123	7.658820638	0
ACATAGACACGACCTT_1		2.378923324	8.034618863	1.587097646
CCGTAGATCACTATCC_1		2.878532795	0.734318861	1.58462703
ATACCAACACAACCGG_1		6.135218767	-10.04744863	0
CCGTCAAACACCAAAT_1		-3.329291912	2.707499274	2.177210743
AAATCCCTATTACCGT_1		-3.741129252	4.041671284	0
AGTAAATGACTTAACG_1		-2.324913832	6.43321515	1.585861182
AGGGACCAAGGGACCG_1		-2.622844073	6.666655549	0
AGAAACAGAAATACCC_1		-2.738863322	6.821217545	0
CCAGAGGGAGCGCACC_1		3.385667232	-0.342714927	0
ATGAACATACACATAG_1		0.335665909	6.096263894	2.541279613
ACTGAGAACAAGAATG_1		-7.873735281	1.749664792	0
CACGAATCACGTAAGT_1		3.629840044	1.146800765	1.589267043
ATACAATAAAGACAAC_1		5.215745596	4.378112801	0
ATTCATTCCCACCACC_1		5.221749929	-2.798723212	1.585243817
AGATACCTCCTCAAAC_1		4.563068537	2.470970162	0
AATGCAACATGTAGAG_1		4.715381769	-2.755568496	1.588026515
ACATCCTGAAAAAGGT_1		5.5576798	-1.89338111	1.586170081
AAAGAAGAACTCACTG_1		4.460887579	6.223546037	1.59519153
CATCAACCCCACCCCC_1		2.611167339	7.11845971	0
CATCCCCCATGTCCTA_1		4.231610445	6.384603986	0
AACTCCGGCAGACATG_1		-3.564738842	2.606070527	0
AGTCACCACCCCATGA_1		2.396655229	7.703609952	0
CATGAATGCAATACCC_1		2.244583873	-0.095028332	0
ACCAAGGCAAGAAAAA_1		-8.234552237	1.834759959	0
CACCATCGAACTCCCT_1		-4.867176863	-1.514461271	2.545961445
CCGACACCACTTAAGG_1		4.671873716	2.505517014	0
AAGCAGAAATTAAGCG_1		4.141655592	1.539209613	0
ATTAAATTACGGATAT_1		-8.662812086	1.382190117	0
CATGATCGACATCAAA_1		-1.954787823	6.01025916	0
CATGAATAAGCGCCAC_1		2.883540539	-0.137492648	2.547769003
AGATAATAAACGACAA_1		-0.879040571	4.894333371	0
ACCGAGGACCGTATGA_1		0.567850245	-2.213581554	0
AATACAGGATGCATTC_1		-0.618828925	4.604117402	0
ACTTCCATACAAAGCC_1		3.028257755	0.403999814	1.601801859
ATCTACTGACCCAGGC_1		5.092302946	2.876119384	1.59300265
AATAAGTGACATACTG_1		3.390272764	3.088147172	0
AATCCCCGATCACCGC_1		0.776686547	6.054470071	0
ATCCAACGATTCAAAA_1		4.157043842	4.229249009	0
AGGCCCTCAGACCATG_1		4.144591001	-0.407873287	1.592690543
ATCTCCAGAGTCCCTA_1		-10.98447976	-0.405117556	0
AGAAAATCAACTCCGT_1		5.737125067	-9.445235721	0
AGGACCTGCCGTAAAC_1		4.275535969	1.664462336	0
CAGGAAATCATCCATC_1		3.658418087	-1.087593964	0
AAATATTCCATCACGG_1		4.144358782	6.512561806	0
ACGCAGATCCTCAAAC_1		-3.641518923	2.879350909	1.603702673
ACAGCCTGCCCGCAAT_1		6.166148332	-2.275605551	0
AGCGAGATCCAACATA_1		0.236918924	6.093930253	0
CAAGATGAAGACAACT_1		4.91433349	4.410757073	0
ACGCAGTAATCTAAGT_1		-7.670124861	1.626080283	0
AACCATTAATACAGAT_1		2.257053045	7.61183978	0
AGATACCTATCGATTC_1		-4.598703715	-5.004102222	2.188033174
AGAGAAGGAGGAAGCA_1		-1.778610083	5.780953416	1.604020004
CCCGCATGCAATCCTT_1		4.619723467	4.047896394	0
ACTGCCTTATATATTG_1		-2.251477572	6.345521935	1.603068464
AAGGCACTATAGATTT_1		3.455561308	-0.743109218	1.601485584
ATGTCCGTCCAGAGCT_1		2.986951975	1.233173856	0
ATCAAAGGCATGAGGT_1		2.8075954	1.924355038	0
CCACATCACATCATAA_1		4.59022489	2.629028806	0
AGTACCCCCCCAAAGC_1		2.213898805	1.361906418	0
CCAGATGAAGCGATCC_1		4.053306011	5.378542908	0
AGATACCTAAGTATCT_1		2.493303446	0.948165544	1.598331095
CATCCCTGCCTGACCT_1		-2.37419376	6.558000573	0
CCCGCCAACCCCATGA_1		-4.917216154	-1.447558335	1.602118284
ATCTAAGAAGAGAAAT_1		3.367382196	-1.560186378	0
AAGGAGACATGAATTA_1		4.639972357	5.154875287	0
CCTTAAGAACCGATTA_1		2.40534964	-0.785994074	1.606564118
CCTCATATAATGAAGA_1		2.599655775	1.500374564	1.606564118
CCTACAGAAAGTCCTC_1		-1.820135685	5.818250665	0
AGAGAAGCAATAACAG_1		2.567209152	0.339166411	0
ACTCACCGAGCTCCAT_1		5.25266662	4.089918145	0
CCTACCCGATACCCAG_1		0.23855674	6.456822404	0
AAAGATAAAAGCAACT_1		-1.109481188	-3.327762834	0
ACCGAAGAAGGACCGG_1		4.57573953	-1.058204702	0
ACTGACGCCACTACCC_1		2.607635406	6.96453143	1.599906466
CATGCCGTAACTAAGG_1		-1.918724629	5.948872098	1.612324149
CCGGCAGAAGTCCCTG_1		2.224544433	6.982489594	0
AAGGCCAAATAGATCT_1		-3.31143746	3.939251431	0
AATCCAAGAATGAAAA_1		4.566160825	4.176320561	0
ATCCACCAATGGCCCA_1		2.441987423	8.054074773	1.604655121
ATTCAATGCCATAAGC_1		-2.253808829	6.343945035	1.606245571
AACAAATAACGCATAA_1		3.604324249	0.44866074	2.196158621
AAGTACCCCCTAAGGT_1		2.380710272	6.517912396	1.605608935
AAGGCATACCTTCCAT_1		4.173062233	-2.16772019	0
CCAGACTACAGGAGCA_1		0.23267675	6.624430665	0
ACACCCGTAATAATCG_1		1.929017333	2.742849597	0
ACGTCCCTATCACCGC_1		2.662476686	0.437307426	0
CCTTCAATAACGACGA_1		4.035631803	-0.282147503	0
AACGCATTATAAAAGA_1		4.226160434	3.462213048	2.2018602
ATGTACTGAGAGATTC_1		4.668594507	4.303354749	1.612002838
AGCGCATCAGCCCAAA_1		2.804073004	1.591115483	2.561264981
AATAAGTACCAACAGC_1		2.17702165	7.822167882	1.614255264
CACCACTTATGAATCT_1		2.479854492	0.839574226	0
AGGTAGGTCCATCAAG_1		2.525150923	1.439545282	0
AACACAGTAATGAAGC_1		3.651780752	-0.113495789	0
AATAATAGAGGTAGCT_1		4.25378075	6.170642861	0
CCACACAGAAATATAA_1		4.562028555	-2.001522652	0
AATGAATGCAGTAGCA_1		2.939177183	0.230280765	1.606882817
CCCTATTAACGTATGA_1		-1.93211207	5.959908017	0
ATCACCGAAAGGAGGG_1		-4.298447462	-5.049693099	0
AATCAATAACGGACTA_1		6.06041303	-1.725510231	1.61651531
AGTCCATGCCAAAGTT_1		-4.947562548	-1.994915715	1.612324149
AAGTCCTGATGAAATC_1		2.203403858	-3.626972905	0
AGTCACGTCCTCCAAG_1		-2.055872771	6.09611226	1.615545783
AGGAACCAACCCACAC_1		4.344315675	5.478135117	0
CCTGATCACCAAATCC_1		2.711114792	7.28150607	0
AACTCCCTATCCAAGA_1		-4.526856753	6.601695546	0
AGTGCAAGCACCAGCA_1		-1.234293314	-4.399300805	1.613610938
ATACAGCGCAAAATCC_1		-2.462749573	6.592298516	0
AACCAAGCCCCTCCAA_1		3.024229435	1.771467933	0
CCCTACATAGGCACCT_1		3.000949053	-0.49559236	0
CCCGATAAACGTCCCT_1		-4.556601378	6.487192162	0
ATTAAACTAGAAATGC_1		4.955081609	4.0753131	1.61813432
AACCCAAGAAGCATTT_1		-8.042940947	1.5645938	1.60783983
CCACCCCCCAAGCCCC_1		4.254097131	-0.478633654	1.615545783
CCTGCAAAATACCAGG_1		-7.500826689	1.595979461	0
ACAGACAACCAGCATT_1		4.046612171	4.466942319	1.617810204
ACTTCCTGCAAAAAAC_1		5.055117754	0.224211403	1.613933024
ACTCAAGTAAGCCAGG_1		4.519286302	-1.939637533	0
AGTCACGAACTACCTT_1		3.676526693	3.405343541	0
AACGCAGAAGTGCCGA_1		6.175811914	-9.971680156	0
CCAGAAGTACATAGCA_1		-3.202611538	4.079093942	0
AGATCAGGCAGTAAAG_1		-8.659067007	2.642561683	0
CCATAGAAAGGTATTA_1		2.50062075	0.912475594	0
AGGTACGTCCTAAGCC_1		0.163708833	6.53232766	0
CCAGCATGACGGCCCA_1		4.524210123	4.903568276	0
AAACAAGAAACACCAC_1		2.001327423	7.358058938	2.219212397
ACGAAGTGAGGTCATT_1		5.76875749	-9.824915401	0
CCGGACAGACGTATAA_1		5.510188726	-2.087575189	0
AAAGAACGAGCACAAA_1		4.559199957	3.015511283	0
ACTAACGAAGGAATGA_1		2.485095409	0.7209071	1.61651531
AACTACACAAACCCAG_1		-2.026230665	6.090229043	1.63155983
ATAAAACTCCATATTC_1		-7.730770918	0.074027308	0
ATTCCAGGAAACATTC_1		-2.096051546	6.14183093	0
AATAATAGATACCAAC_1		3.659642605	0.832855948	1.616838799
AAACAACTACTGCCTA_1		-2.379057499	6.49874688	0
CCTAACGGAATCATTG_1		-2.371107432	6.485789784	0
CCTGCAGGAGATAACC_1		4.886192468	-1.531902662	0
AGCGACATCCCTAACT_1		-0.609364899	4.585175523	1.615868803
AATCCAGCCCACAAGT_1		-2.48398647	6.601066121	1.638875852
AACACACTCAGTCCGC_1		2.502866176	-0.33665078	2.578345737
AGGAAGATAGGTACGA_1		0.512866882	6.298203477	1.616191978
ACCGAATTCAGCCAGT_1		2.868818191	0.838907012	0
ATAGCAAAAATGCCAG_1		2.368060735	7.988083371	0
AATCACACAAATATAT_1		-2.053387734	6.226552495	0
AGCAAACACATAAAGA_1		4.502798227	-2.489821187	0
CCGTACTCACTTACCA_1		-3.56024799	3.489350089	0
ATGAATAACACTATAA_1		0.56889492	6.14290429	2.207962936
CCTCCAGCAGCACATT_1		1.943790225	0.72397519	0
ACAAAAACACCCATCT_1		0.065984575	6.24294711	1.629578272
AAATATACATGCAATT_1		3.304699806	-0.06782069	0
ACATACATCACCAGCC_1		4.197147516	0.735862621	0
CCCGAAATAGGGATAA_1		5.063604978	4.245102414	0
ACGAAACAAACTATGA_1		6.309125093	-2.248052708	0
ATAAATCAATGTATTG_1		3.440870193	0.211540946	0
CATGAAGCAGCGAAAC_1		-0.4724817	4.449836263	0
ACCTACTTAAGTCAAT_1		0.23575644	6.132422456	1.623014976
AATTCATGCATAAACC_1		2.615710405	0.684307822	0
CCGTAGCGCCGAAATG_1		2.719031481	1.233196267	1.621709986
AATAATCGCAGCCAGT_1		-2.856592985	6.846467503	0
ACTCACCTAAGGCAAC_1		2.253207115	7.9578662	2.580222991
AGATAGTCACGAAACC_1		2.855498461	7.529903897	0
AGCCCCGGCAGTCCGT_1		4.850618509	1.182471165	0
ACTCCAGAAAGCCATG_1		3.213058857	3.451290139	0
CCAGATGCACTGACCA_1		2.778741268	-0.90308424	0
AAACATTACCTGAGAG_1		3.124895958	0.835476288	0
ACCACCGACATGAGAC_1		2.350893644	7.98531104	0
CAGAACCTCCGAACTT_1		3.412941841	-0.080685399	0
CATTACCCACTGACCG_1		2.177466539	7.608004102	2.58739419
ATCGAGCGAACAATGA_1		-1.099205824	-4.054021112	1.632552802
ATGCACATACTCATGC_1		-7.702216002	1.627611646	0
AACAAGTGAAGGCAAG_1		-1.149626466	-3.049142829	1.625632598
AGTCATTTAAATATGC_1		-5.138735625	-1.610713712	1.62826047
AGCCATGTACGCCCTT_1		2.40054026	7.969816693	0
CCCCCCATCCTGACCC_1		3.529776481	7.043698796	0
CAGCACTTACGAAAGA_1		-7.422092768	1.49798406	1.621709986
AGTTACCTAGCAAATG_1		2.148857263	6.746659287	1.632221648
AAATAGTTACAACACG_1		3.053585199	0.272128292	0
ACAAAAACCCTGAGGA_1		3.192574886	-1.446661464	0
AACAAGCTATGAATTC_1		3.723246483	0.613123545	1.631229164
AAATCCGGAAAAACTG_1		0.587323648	6.138453015	2.221774547
ACAGCACCCCTCAATC_1		4.032768396	-0.380945831	0
AGAGCACGAACAAGAT_1		5.024120954	4.07294465	0
AACCATGTAACAACGG_1		2.798941044	7.840183743	0
AGCCATTTATGGCCAC_1		2.92364159	2.55191017	0
CCATCCCGAAGGAGAC_1		1.367320446	2.064544925	0
ATGCCCACATAGACCC_1		4.673254637	2.654293546	0
AGGGAACAACTGACGA_1		6.245299486	-9.767819873	0
ACTACCCAAGGCACAG_1		3.537649301	0.120344528	0
AATCCCTTCCTTACCG_1		0.738015292	0.780610212	0
ATCTCAGTCATCCACA_1		4.455995706	1.139799126	0
CAAAAAAGAGTTATTA_1		4.205266384	5.257126817	0
AACGCAGTCAGTATCA_1		0.416399246	6.420459279	0
CACGCCCTACGGCACT_1		-0.094446304	6.244786271	2.593479821
ACCCAACGATTCAAAG_1		2.093964008	0.330906519	0
CCATAGACCAGCCAGA_1		4.534164575	3.51206685	0
ACATCAAGAGACCCGT_1		2.177305964	0.532579788	0
AAGTACAACCTTCACA_1		2.69167724	0.225987562	0
ATAACAGTATTTCAAG_1		-2.556483361	6.626571664	1.640884985
CCGCAACGAGCACACC_1		2.730580477	-0.410449996	0
ATCTACCACCAAAAAA_1		-2.182556959	6.232574948	0
CATTCAACAAGTCCGT_1		3.425006059	-0.243196107	0
CCCTCAGTATCTCATG_1		4.752187399	4.341758736	0
AAATACCACATTACTT_1		5.126904157	3.60824252	0
AATGCCGGACTGCAAG_1		-7.910828444	1.313082703	0
CCCGCCAGACATAACA_1		2.090303448	7.661914357	0
ATTTCCGTCACGAGTA_1		2.594273714	1.289348968	1.640884985
ACGAAGGTATCCACAG_1		5.343692449	-2.496824256	0
AATCCCGAAGATACCA_1		-4.591625544	-5.107956878	0
ATCTACGAATTACACA_1		-3.210005852	4.193740853	1.643236552
AGAGCCCTCCCACCGA_1		4.248578695	-1.037234715	2.230621511
AGACAATTCATCATTC_1		2.798265127	7.928483495	0
AGGGAAATAACGCATG_1		-1.477655979	-4.526538364	0
AAGGCCGGACATATTC_1		-4.907083842	-1.487100474	0
CCTAAATTACTGCATC_1		4.607766298	4.392302998	0
ATCTAGCTACGAACAC_1		-5.086985918	-1.628120891	2.603075574
AACAAGCAATGTACTT_1		4.485970167	3.950372227	1.636206281
AACTAACTATGAACAG_1		4.35393968	5.769632825	0
CATTATGCACAGCCAG_1		-3.990737292	3.228904494	1.647286939
ATAAATCAATTAAAGA_1		2.318162111	7.196465977	0
AAAAACCAACCTAATT_1		3.171538023	0.102145084	0
AAATAATGCCTCAAAA_1		3.761656193	-0.34314043	0
AGGTAACCCATAAAAA_1		2.468120722	7.870112904	2.234709066
AAGAAATAACTTATTA_1		3.69895449	1.719642886	0
AATGCATTCCACAACC_1		2.068557767	-4.086160413	0
CCATCCGAACGGCCCG_1		2.20062795	7.698237904	1.64357316
AACAAGCTCCGTACTC_1		4.712140707	5.231513032	2.242570554
CAGTAAGCAAACACCG_1		3.132651952	1.383135446	1.640884985
AGTTCCGTAGTTCATG_1		-1.243203255	-3.481083385	1.639210292
AATACCTACCCTATAT_1		0.518649635	5.933638581	2.232848517
AGCAAATCACAGATCG_1		2.729412225	0.364518591	0
AATGCCGGAACGCAGG_1		4.042594341	-0.247245154	0
CCCACAGGAAGGACTT_1		3.391338733	1.827287206	1.643236552
AAGTAGGACCTGACTA_1		3.418778328	-0.132381788	1.641220422
AATGACACACAGAAAC_1		2.144946603	-3.989413491	0
AGAGCCTGAGAGATGT_1		3.084398893	-0.800567797	1.64357316
AAACACAAAATACCCG_1		3.039641765	7.936594495	0
ACCTACCTCCTGCCGC_1		-5.044824454	-1.617754093	0
ACGACCTAAGTTCCCG_1		2.742541221	0.83883191	1.637539745
CCGGATTCCCCGATTA_1		-8.051273199	1.358311542	0
AGCACCACAGAGATAT_1		4.23895636	5.516268262	0
ATACAGGGATGTAAGT_1		3.067355541	0.468444177	0
ATCCCAGCAAGTAGGC_1		2.244791058	1.779179343	0
AAGAATATCCCCAAGG_1		4.123423485	2.56273652	0
CAAGCAATATGCCAGG_1		4.016690162	5.88350583	0
CCAGCCGGAACCCAAC_1		-8.983835074	2.694641599	0
ATACATTGACCTACTT_1		2.318646101	7.777992734	1.639544898
ATCCAGACCAGAAGGG_1		4.691876081	-2.526581994	0
ACGCAGTGCCTTCATG_1		-3.636326882	2.741919287	1.652384231
AGTCAGAGCAGACATA_1		2.603602079	1.078169235	0
AGTGATGAATGCATGT_1		3.503454832	-0.909063033	1.643236552
CACCACTGACATCCGT_1		5.7967917	-1.375748864	0
AACTACTTCATACCTA_1		-0.963047477	-4.300635091	0
AAGAAGCACCCTCCTT_1		4.419696954	2.176081904	0
ACGTAGATAATCATGT_1		-7.769345137	1.001874694	0
CCTGATCAAGATAGTA_1		3.759082464	-0.565601072	0
CATTACTTCCCTCCTC_1		6.238840727	-10.02929925	0
AGATACCTAGCTCCAC_1		2.757875589	0.222174891	0
ACAGACATAGAGACTT_1		4.659582762	-0.824979744	1.644583988
ACCGAGCGACCACCTA_1		2.377263454	7.423692712	2.236573916
AAGAACTACCTTACTT_1		-3.097364994	4.190305241	0
AGGTCCCCCCTAAGGA_1		3.348068622	3.180906304	0
CAACAGCTCCGCCCGT_1		-4.564695688	6.512978562	0
AGTCACCACCTAAAGC_1		0.673561839	5.948619374	1.641891797
CCACATTGACTTCATG_1		-1.837175699	5.852766045	0
CACTCCAGAACCCCTG_1		3.235423473	0.131546387	0
CAGGCCCTCACTACGT_1		-2.874899718	-0.427775624	0
ATCAAGCCCACAAGAC_1		4.9581677	-1.287172548	0
CCTAAGATACACACCG_1		2.892609504	8.468539723	0
AGATCAAACCACAGAC_1		3.004845527	0.022900113	0
AAAAATCCAGCTAAGA_1		2.328095344	1.912532815	1.658207839
ACCAAGAAAGCGAGTC_1		3.315605549	0.496825167	2.608107907
AGACCATACAAACAAC_1		-4.661538454	-1.376196197	1.652384231
CAGCCCGTACTGAGGT_1		5.595315603	-1.90344297	0
ATGAATCAATTGAAAC_1		-3.442841622	4.168477544	0
ACACCAACCATAACAT_1		5.004439977	3.527722367	0
CAACAGTCATGGCCAC_1		4.362541345	-1.115689746	0
ATCACCGAAGTTCCAG_1		5.590027479	-1.581616632	0
AAGTATTCAGTTAATT_1		3.978744177	3.252956637	0
CCAGACGTCCTAAGAG_1		0.307462943	6.250962266	0
CCCTATTGACCCACCA_1		3.939626125	-2.419101111	0
AAAACAGAACGCAGTT_1		2.1470758	-4.015669576	0
CAGAAACACAGCCCCC_1		4.472307352	6.25668002	0
CAAACCTCAGTGAAGG_1		-3.112291189	4.0793686	0
CAAAACGGAAGCAGAC_1		-8.078813406	0.947420009	0
ATATAAACAAGGCCAA_1		2.727166084	7.908703336	0
ACGGACCTCACTAGAA_1		3.143362669	0.324430295	0
CCCGAGATACGCAAGC_1		-2.675229403	6.76367999	2.247475809
CAATAGCCACCCAGGG_1		-3.351662251	4.118499764	1.656146742
ATGCCCCTAGCTCCCG_1		-10.59866128	0.685436257	0
CCAGACGCATGGACCG_1		1.988528875	0.873536357	1.657863888
CCGGAACTATTGATAA_1		5.050167707	5.077933797	1.655461097
AAGAAACACCTCATGG_1		-0.999400827	5.148417958	0
CCTGACGAACTCATCT_1		-4.904143664	-1.496838561	0
ACAACACAATGTCCTA_1		5.107712892	-2.502803556	0
ATGGACCAAACAACCC_1		3.283229736	0.21401734	0
AATGATGTATAAAGTG_1		2.532571939	7.95745612	0
AGTGAGCCCAAAAGGC_1		-8.715025755	2.935503491	0
ATCTCCTAAAACCCGT_1		5.319400934	-1.488203756	1.658551963
AATTCCATCCGTCACT_1		4.503650812	3.418139228	0
AATTCAACCCTTCAAT_1		4.3397831	-0.418232224	0
CCTGCATGACGCATCC_1		-2.923327776	6.876769074	1.66651522
ATTCACCCAGTAAAGC_1		3.132908729	-0.192407153	1.663388068
AACCAGTCAGGACCAG_1		5.343063978	-2.476867071	0
AATAACTCAATTCCTC_1		5.049069074	4.195968159	0
AGCGAATGACCGAAAG_1		2.391905693	1.143507727	1.661656941
CCAGCCACAACTAACC_1		-8.214111182	1.509837755	0
CATGACCAAACCCACC_1		4.702973036	5.106978902	0
CCAAACCTCCCTAGGT_1		4.807399896	4.894244202	1.659240735
CACCAGGCATAACCGA_1		3.065626053	1.562115916	0
CACACAACCAGCAATT_1		-7.510103556	0.069130012	0
ACTTACGAACAGAATC_1		-8.446369978	1.23787547	0
AAGTATTACAGTACAC_1		3.415622381	0.434889981	0
ATTCATCGCCGACAGT_1		-4.091962668	-5.039404861	0
CCCGACGCCAGTCAGA_1		5.763316301	-9.716351978	0
AAGCCATAACGTAATG_1		-0.114690932	6.27416087	0
AACACCAGAGCCAGCG_1		3.324358133	-0.451540143	0
AATTCCACATAGCCCG_1		4.189006475	1.832253465	0
AGTCCCACAGCCCCTT_1		-1.941415163	5.978725919	1.668957399
CCGTAGCGACAGAGTA_1		3.899507669	1.737893828	1.663734822
ATGAATTTAAGGCCTC_1		0.645137606	6.154545316	0
[truncated: 70,134 more rows]
