# Supplementary material for: Multiomic single cell sequencing identifies stemlike nature of mixed phenotype acute leukemia
Source: Nat Commun. 2024 Sep 18;15:8191. doi: 10.1038/s41467-024-52317-2 (PMC11411136; doi:10.1038/s41467-024-52317-2)
Supplement: Supplementary file 17 — Source Data [file 41467_2024_52317_MOESM17_ESM.zip › Source Data compressed/Panel S12A.csv]

Panel S12A
MPAL95 gene set score applied to 173 patients from the TCGA AML cohort.
	TUBA1B	TYMS	GSTP1	HMGB2	HMGN2	TUBB	PCNA	KIAA0101	IGLL1	DUT	H2AFZ	TOP2A	CD3D	CD7	UBE2C	STMN1	DHFR	MCM7	MPAL95_Score	MPAL95
TCGA-AB-2916-03	-1.903425344	-1.736999789	-0.316039056	-0.965637556	-1.18681611	-1.827957113	-1.819171966	-1.261985668	-0.529747416	-1.989880332	-1.416620117	-0.903584503	0.430897707	-0.182806196	-1.084444299	-1.743379388	-0.842544903	-1.900301354	-1.931545917	-5.505816772
TCGA-AB-2820-03	-1.131270146	-1.605565741	-0.463168574	-1.5734446	-1.42457388	-1.390151507	-1.79875777	-1.477558809	-0.535711519	-1.912284902	-1.870234217	-1.097811721	-0.550247391	1.127444083	-1.032215924	-1.08027432	-1.232122733	-0.772982639	-1.844647185	-5.258114405
TCGA-AB-2987-03	-0.978749599	-1.942065093	-0.788009496	-1.188855585	-0.138308034	-1.600513843	-1.620465201	-1.523631234	-0.545527548	-1.530524353	-0.67337139	-1.305825637	1.352021656	0.132136415	-1.30840113	-1.919275518	-1.524866744	-2.202063348	-1.830163487	-5.216829033
TCGA-AB-2851-03	-1.081239565	-1.531457622	0.707169949	-1.047071417	-1.581556179	-1.503776236	-1.447460845	-1.300952781	-0.437027228	-1.538396956	-0.957573196	-1.183645525	-0.564148358	-0.094107469	-1.243921078	-1.729601788	-1.456912234	-1.485391129	-1.775486799	-5.060974689
TCGA-AB-2888-03	-1.2883283	-1.577094793	-0.649161587	-0.201458835	-0.917719525	-1.987967785	-1.504605597	-1.220802344	-0.465268998	-1.436367433	-1.054920794	-0.846793154	0.789928633	-0.109461493	-0.932410216	-1.556014308	-1.108003814	-1.665502374	-1.640852849	-4.67720444
TCGA-AB-2981-03	-0.796429158	-1.45428	-0.307529973	-0.718108656	-0.986535386	-1.981538344	-1.073545118	-1.237476544	-0.476664318	-1.56007572	-0.550019657	-1.113587761	-0.585074468	-0.40552586	-1.057123959	-1.811818588	-1.474774119	-1.612473224	-1.61936943	-4.615966563
TCGA-AB-2816-03	-1.286205011	-1.335828196	0.235139648	-0.867672248	-1.135232406	-1.75509473	-1.222212566	-1.12764539	-0.468955395	-1.03793186	-1.319574787	-1.247131957	-0.721076756	-0.459327301	-0.915932714	-1.511059842	-0.486264844	-1.839487477	-1.581349283	-4.507591214
TCGA-AB-2837-03	-1.286450005	-1.447950982	0.022100331	-0.616537634	-0.630681329	-1.582885008	-1.369257254	-1.077864527	-0.522124754	-1.719368969	-1.007270971	-0.764162437	-0.610802749	-0.496415916	-0.921357632	-1.779378198	-1.046065897	-1.506538159	-1.56133035	-4.450527814
TCGA-AB-2973-03	-1.717173296	-1.654713218	0.000775048	-0.349326336	-0.262848565	-1.889522635	-1.39965201	-1.128206837	-0.526412543	-1.357646787	-0.778089928	-0.831713769	-0.08935784	-0.405865152	-0.766515836	-1.69727623	-1.092227452	-1.822318424	-1.558668109	-4.442939172
TCGA-AB-2977-03	-0.871810132	-1.805073627	3	-1.399102298	-0.899701746	-1.086459567	-1.979954031	-1.47376203	1.225460895	-0.512879767	-1.101525442	-1.347154403	0.590790786	0.464641736	-1.192636622	-1.296513291	-1.42344964	-0.485990134	-1.545965239	-4.406730002
TCGA-AB-2890-03	-1.521111588	-1.170091871	-0.683247814	-0.995780722	-1.071207158	-1.380549726	-1.398891016	-1.266130751	-0.544606795	-0.996204805	-1.465090689	-0.999500833	1.774524519	0.379145152	-0.962192183	-0.93046305	-1.043902216	-0.719513738	-1.536188107	-4.378860563
TCGA-AB-2814-03	-1.838599999	-1.437404479	2.040386744	-1.402737454	-1.37334497	-1.018323066	-1.260439535	-0.989933194	-0.543177358	0.106089361	-1.57093995	-1.010940401	-0.499569395	-0.206462122	-1.229960582	-1.25340696	-0.879215095	-1.370055519	-1.527741375	-4.354783395
TCGA-AB-2934-03	-0.902742115	-1.356333897	0.025477218	-0.984567529	-1.598274083	-1.348183869	-1.283409877	-1.221165881	-0.090311867	-0.676930422	-1.202762872	-1.148499769	-0.422382807	-0.301880888	-0.930325676	-1.277815511	-1.008129246	-0.74143297	-1.474173049	-4.202088402
TCGA-AB-2859-03	-1.117428666	-1.074373481	-0.570448354	-1.322908655	-1.469462823	-1.2027081	-1.318767267	-0.929557909	-0.005169656	-0.798534972	-1.197357796	-0.755449041	0.650122952	0.597140847	-0.21049588	-1.352659258	-1.179278442	-0.835222342	-1.393573923	-3.972342883
TCGA-AB-2865-03	-0.548193289	-1.283663418	-0.294484651	-1.189730543	-1.010817228	-1.327983004	-1.088133035	-1.183787425	-0.545592065	-0.661245011	-0.935982509	-1.129792915	-0.394382556	-0.384182699	-1.093276991	-1.431813046	-0.965097411	-0.638463824	-1.371050265	-3.908139836
TCGA-AB-2895-03	-1.018083339	-0.93721467	-0.713067652	-1.550257969	-1.655057548	-0.620785671	-0.965113288	-1.088584687	-0.157833291	-0.683068598	-1.62008927	-1.231508582	-0.72188584	-0.527127407	-1.29699807	-0.832952151	-0.851105729	-0.194170103	-1.368103361	-3.89973977
TCGA-AB-2871-03	-1.312108481	-0.809805954	-0.585910017	-1.162665789	-1.363124098	-1.173991714	-1.011495635	-0.715181532	-0.541986688	-0.759743569	-1.313516472	-0.716806839	2.100061466	0.532818315	-0.974566343	-1.303812847	-0.556864094	-0.677602818	-1.332230469	-3.79748511
TCGA-AB-2882-03	-0.748348594	-1.160330682	0.182336851	-1.324612751	-0.767343308	-0.465914444	-1.216215569	-1.03465748	-0.281788754	-1.501489605	-1.486749248	-0.43332798	0.63987288	0.537157377	-0.196293045	-1.292091709	-0.388893347	-1.132586858	-1.249918618	-3.562857516
TCGA-AB-2944-03	-0.668524286	-1.160564644	-0.269162042	-1.180186262	-1.184325253	-0.328706448	-0.755612221	-0.938202527	-0.488686487	-0.72345709	-0.877392156	-0.988808809	-0.662074988	-0.194512233	-1.183604211	-0.776146682	-0.972106208	-1.725151099	-1.242999584	-3.543135008
TCGA-AB-2848-03	-0.755513133	-0.927699749	-0.313695942	-0.237539824	-0.867453722	-1.586263616	-0.803401057	-1.079268905	-0.544184621	-1.226329458	-0.992911743	-0.92136363	-0.61988276	-0.426388257	-0.775159805	-1.248389431	-1.277235177	-0.184008222	-1.228669391	-3.502287199
TCGA-AB-2929-03	-1.14091092	-1.119406192	-0.05084708	-1.199367507	-1.121136631	-0.22160024	-0.773356185	-0.853351523	-0.495106729	-0.9192105	-1.366172016	-0.688750865	2.101392175	2.027390871	-0.785268855	-0.563782514	-0.581718181	-1.4788572	-1.224919293	-3.491597652
TCGA-AB-2832-03	-0.678303969	-1.260119246	1.929510869	-1.50241168	-1.067631527	-0.79795599	-1.468831274	-1.149749071	-0.542735455	-0.793380189	-0.786215498	-0.841298313	-0.678625933	-0.260624631	-0.596977127	-0.306764225	-1.1850089	-0.092602804	-1.189327385	-3.390143929
TCGA-AB-2924-03	-0.959065583	-1.090339572	0.56446254	-0.110980346	-0.491205221	-1.089735419	-0.994977272	-0.887762864	-0.496560524	-1.201154628	-0.812004682	-0.541639244	-0.634332298	-0.535157464	-0.951025086	-1.453360011	-1.16623007	-0.769221463	-1.174601783	-3.348169017
TCGA-AB-2915-03	-0.596933297	-0.810481345	0.082113182	-0.947930358	-1.020696993	-0.75696727	-0.520747152	-1.033622584	-0.45152773	-0.710459874	-0.848551362	-0.994434829	0.212933208	0.033644878	-1.223219218	-0.890331666	-1.032416292	-1.016967424	-1.161731786	-3.311483458
TCGA-AB-2994-03	0.189504558	-1.018790842	-1.067281082	-0.224911047	-1.174855031	-1.308453848	-0.710323312	-1.095125659	-0.523385032	-1.372920509	-0.670108588	-0.841273936	0.961305618	-0.154882304	-0.607830629	-0.587595395	-1.119168203	-0.685426764	-1.103227148	-3.144717648
TCGA-AB-2811-03	-1.445033083	-1.225772174	3	-0.600702349	-0.639556462	-0.511817691	-1.651549077	-1.167254895	-0.195440084	-0.486273112	0.054574364	-1.312869766	-0.420702751	0.432993818	-0.399762742	-1.49088725	-1.426561163	0.611247329	-1.071830705	-3.05522298
TCGA-AB-2818-03	-1.609590083	-0.903951224	-0.584694613	0.502902366	0.046856332	-1.528592431	-0.741760239	-0.684691543	-0.506414535	-1.063146614	-0.356829582	-0.57780252	-0.534159728	-0.497805592	-1.038023995	-1.458569792	-0.439806954	-1.321716203	-1.02698935	-2.927403971
TCGA-AB-2822-03	-1.315974654	-0.917263813	-1.588148818	-1.001485394	-0.827654528	-0.472778857	-0.932282683	-0.780818974	-0.217854391	-0.640375302	-0.937944395	-0.615251873	-0.51616852	-0.561257894	-1.13350709	-0.429344383	-0.168959403	0.010283651	-0.964269148	-2.748621816
TCGA-AB-2971-03	-1.20581409	-1.096555353	-0.262718277	-0.691374699	-0.020388548	-0.947799441	-0.818947755	-0.793090365	-0.467154021	-0.56764756	-0.682246801	-0.683509548	0.194730236	-0.333872357	-0.69077067	-0.394307738	-1.150747124	-0.335152221	-0.960140598	-2.736853503
TCGA-AB-2936-03	-0.813313707	-1.229278738	-0.85376325	-0.480700537	-0.894283527	-0.696114978	-0.940748506	-0.767881026	-0.536549984	-0.493265044	-1.174441446	-0.164377694	0.36585664	-0.127297162	-0.393753277	-0.745292713	-0.584041433	-0.091040687	-0.939497758	-2.678011674
TCGA-AB-2836-03	-0.54212018	-0.525477813	-0.410505455	-0.46319008	-0.416136449	-1.172012348	-0.74188309	-0.720957048	-0.24519422	-0.751070689	-0.580027303	-0.408513743	-0.4021809	-0.225179539	-0.507829947	-1.409349417	-0.882170659	-0.725226307	-0.91752141	-2.615368716
TCGA-AB-2999-03	-1.104376852	-1.484222502	-0.59535405	0.058158072	-0.147048691	-1.430110219	-1.325796784	-1.012263994	-0.244924954	0.258623063	-0.514655118	-0.958431044	1.28833563	-0.36875477	-0.835618382	0.937226694	-1.11921212	-0.265580223	-0.890807184	-2.539220576
TCGA-AB-2931-03	0.112579265	-0.910791684	-0.316642687	-1.089555205	-1.029297669	0.116528465	-0.522659399	-0.963067982	0.0003097	-0.734749722	-0.990718436	-0.87177617	-0.61492228	-0.509822746	-0.988735687	-0.620077249	-0.769774383	-0.118591491	-0.889688628	-2.536032163
TCGA-AB-2955-03	-1.437592115	-0.849086151	-0.350292948	-1.371991311	-0.795658705	-0.517287246	-0.694386803	-0.569068527	0.406105204	-0.395599525	-0.707261192	-0.837646684	1.58387492	3	-0.901604043	0.324333687	-0.192315693	-0.548858536	-0.882275879	-2.514902331
TCGA-AB-2805-03	-1.319623108	-1.042376003	-0.656924991	-0.286476388	0.094929763	-0.835348229	-0.848539484	-0.685943979	-0.54600599	-0.255955477	-0.777735106	-0.513950994	-0.570786857	-0.567895235	-0.937157605	-0.76659555	-0.236021168	-0.912572781	-0.872941344	-2.488294505
TCGA-AB-2954-03	-0.741401404	-0.602324021	-0.330611063	-0.474019104	-0.846052902	-0.650660422	-0.731543415	-0.597279323	-0.211529713	-1.122886576	-0.630825609	-0.679154169	0.095484825	-0.519134371	-0.200184995	-0.800281801	-0.571474133	-0.215793612	-0.841054832	-2.39740291
TCGA-AB-2821-03	-0.799727232	-0.126051529	-0.663134671	-0.511219196	-0.742452209	-1.210498661	-0.851448741	-0.904221564	-0.512352476	-0.84969704	-0.427767203	-0.14884532	-0.358220348	-0.286321587	-0.591511536	-0.962160534	-0.876903272	0.472707957	-0.823861619	-2.348394145
TCGA-AB-2825-03	-0.719720089	0.188459798	0.050060452	-0.272617187	-0.995051064	-1.093460974	0.422090465	-0.600714092	-0.526006341	-1.306906992	-0.589696842	-0.720604101	-0.743336558	-0.475852389	-0.930829288	-1.45577815	-0.276116547	-0.778206625	-0.823363789	-2.346975093
TCGA-AB-2885-03	-0.360313027	-0.993621884	-0.282634195	-1.138430561	-1.056254158	-0.518312002	-0.235380121	-0.705759358	-0.507766133	-0.41384178	-1.248535121	-0.158809132	-0.349537133	-0.447947281	-0.684396249	-0.285757449	0.502750901	-1.317667253	-0.814768278	-2.322473832
TCGA-AB-2879-03	-0.987145505	-0.717520741	-0.723461989	-0.915460755	-0.66338311	-0.55391234	-0.457417806	-0.523196995	0.414543059	-0.587414101	-1.267726208	-0.749746114	-0.740100145	-0.593945325	-1.211143791	-0.217937537	-0.252256186	0.506993018	-0.801326058	-2.284157167
TCGA-AB-2911-03	-0.988110108	-0.705484037	1.014910788	-0.403841324	-0.108644274	-0.4656327	-1.125070976	-0.164066667	-0.361096663	-1.017198961	-0.692257546	-0.422801619	-0.335060918	-0.342418637	0.668556611	-0.922215586	-1.183954059	-0.789217679	-0.771434525	-2.198952201
TCGA-AB-2966-03	-1.480663134	-0.643187767	-0.743849356	-1.218759755	-0.804553294	-0.595079508	-0.796877589	-0.440151867	1.470262604	-0.332768663	-0.908677887	-0.478983081	-0.39921073	3	-0.675682315	0.15420955	0.189462631	-0.466049297	-0.742597185	-2.116752182
TCGA-AB-2823-03	1.56994727	-0.805303427	-0.641385535	-0.819918323	-0.958366285	-0.159737186	-1.030323182	-0.927849466	-0.497271389	-0.942332652	-0.418378581	-0.584686545	1.437886374	-0.587137587	-0.743227719	0.721472864	-0.549515928	-0.683579191	-0.66405086	-1.892858115
TCGA-AB-2884-03	-0.744997088	-0.330150647	0.092014686	0.811936874	0.077132919	-1.163028386	-0.881332971	-0.904375323	-0.246311149	-1.003118567	-0.366304522	0.042662036	-0.384300872	-0.079727862	0.157818234	-1.428909831	-0.471582524	-0.681289832	-0.651871713	-1.858141801
TCGA-AB-2841-03	2.496750717	-1.211511003	-0.38879864	0.003100535	-1.127722446	0.005569569	-0.978306875	-1.078129847	-0.239699989	-1.054099419	-0.960751629	-0.924472908	0.191300845	-0.099333848	-0.320838406	0.378891615	-1.166057683	-0.039864797	-0.65145743	-1.8569609
TCGA-AB-3012-03	0.712242124	-0.725027526	-0.544629854	0.261177295	-0.609201508	-0.244873091	-1.124896524	-0.981903104	-0.163219077	-0.587109155	-0.527343583	-0.592470491	1.689727987	-0.531410491	-0.422087314	0.420131589	-1.151270948	-0.218799262	-0.616082862	-1.756126699
TCGA-AB-2803-03	-1.294984188	-1.446872179	0.256596196	1.499497263	0.836134001	-0.963383411	-1.20914069	-1.004276415	-0.505400142	0.280630095	-0.644371321	-1.254870248	0.221350413	-0.594806997	-1.250183134	1.279245739	-0.264368832	-0.388959775	-0.59023951	-1.682460959
TCGA-AB-3009-03	-0.244473875	-0.097456228	0.503871431	-0.94214408	-0.893171777	-0.184424352	-0.681716355	-0.704891355	-0.193071854	-0.591647521	-0.715561512	-0.078945687	-0.315745737	0.070786057	-0.366439826	0.529164083	-1.169319573	0.075713268	-0.584274941	-1.665459122
TCGA-AB-3001-03	0.477146293	-0.481465315	-0.82845929	-0.291475125	-0.926605933	-0.279984724	-0.976656335	-0.863002804	-0.422037897	-0.720818068	-0.435694657	-0.254955967	1.88586863	-0.253060702	-0.426652009	0.451690919	-0.63751035	0.313716689	-0.55622906	-1.585515135
TCGA-AB-2903-03	-0.371691339	-1.36240069	-0.60892626	-1.199335542	-0.585985749	0.686237834	-0.818630253	0.042142083	-0.444278369	0.161567728	-0.976662322	-1.00344165	-0.732216044	-0.61831634	-1.207471176	1.101472027	-0.013188813	-0.204837344	-0.555671071	-1.583924605
TCGA-AB-2817-03	-0.422006205	-0.096212593	0.091872127	-0.640382646	-0.648405583	-0.000706882	-0.51193264	-0.503473036	-0.478527737	-0.349876235	-0.462897899	0.189695249	-0.472472885	-0.388607937	-0.055703562	-0.590828561	-0.350819322	-1.369627869	-0.530786755	-1.51299257
TCGA-AB-2943-03	-0.186655486	-0.144311609	0.377645633	-0.225661842	-0.269681878	-0.634434496	-0.444036644	-0.430463968	-0.34316748	-0.67059506	-0.615312836	-0.341682497	0.732492273	1.152836326	0.027464247	-0.308619044	-1.059305606	-0.022469474	-0.525238502	-1.49717743
TCGA-AB-2921-03	-0.268587922	-0.426313837	0.928545085	-0.723289479	-0.306735416	-0.530276367	0.343189942	-0.506711628	1.515226049	0.092646698	-0.547476357	-0.701916265	-0.46407824	-0.158442352	-0.987394432	-0.537166403	-0.297493311	-0.46293597	-0.480724417	-1.370291295
TCGA-AB-2909-03	0.522344897	-0.110321117	-0.404161348	-1.025383739	-1.155638861	0.649208417	-0.01433949	-0.471859889	-0.510502553	-0.666862155	-0.928126281	-1.212243428	2.178651986	-0.605946722	-1.059478913	0.442026954	0.094526333	0.7765047	-0.454667751	-1.296017508
TCGA-AB-2897-03	-0.130731056	-0.596355754	0.108026121	0.94938417	-0.2770545	-0.640996492	-1.071390907	-0.642878961	-0.154106831	-0.014190422	-0.108739534	-0.798995781	1.318060156	-0.377885819	-0.049555931	0.822502116	-1.409614476	-0.304087913	-0.44859051	-1.278694507
TCGA-AB-2873-03	-0.712204072	-0.374505813	-0.189539429	2.784923595	0.137559441	-0.829216185	-0.084129457	-0.342212426	-0.531280411	-1.26894087	-0.199329043	-0.441869144	-0.284060113	-0.287874155	-0.61023443	-1.515216099	-0.112955096	-1.004581342	-0.433818408	-1.23658705
TCGA-AB-2839-03	-0.821362879	-0.380538312	-0.861543486	-0.593025958	-0.288446938	-0.468655062	-0.537405779	0.706095364	-0.202712807	0.112953393	-0.535486877	-0.228466423	0.281610242	0.006270356	-1.110553626	-0.185692942	0.373863809	-0.447739103	-0.402036423	-1.145993403
TCGA-AB-2941-03	-0.486222715	0.029421405	-0.129976322	-0.811319907	-0.955808047	0.871542942	0.20619396	-0.025115107	-0.541989341	-0.06459629	-1.717661116	0.303490157	-0.53121398	-0.500365441	1.265842487	-0.486055974	-0.89845969	-1.443940554	-0.391132052	-1.114910805
TCGA-AB-2881-03	-0.348786258	0.179397853	-0.249312201	-0.435330726	-0.499246291	-0.158240681	0.104501738	-0.031993283	-0.297391866	-0.165909298	-0.558225747	-0.931243547	-0.125530924	-0.393678382	-0.694171991	-0.32031064	-0.445272067	0.040798723	-0.390928004	-1.114329171
TCGA-AB-2920-03	1.975096801	-0.467045324	2.392490406	-1.245122274	-1.217492574	1.033804816	0.607197908	-0.448138716	-0.330888358	0.697363913	-0.841390588	-1.322181879	-0.372671048	-0.095703315	-1.041016006	-0.516645117	-1.332509022	0.179756898	-0.380035494	-1.083280381
TCGA-AB-2898-03	-0.356384924	-0.782762145	-0.179711763	1.040494654	0.749935655	-0.492143747	-0.912093568	-0.843792261	-0.467611722	-0.769979257	-0.518943603	-0.19888864	-0.320767099	0.590488499	-0.266655075	-0.762941805	0.20394794	0.396241782	-0.377360685	-1.075655913
TCGA-AB-2838-03	0.166226304	0.105087995	-0.094347889	-0.020594331	-0.577389009	-0.073516491	-0.389886768	-0.214668148	-0.484163264	-0.613623524	0.299025966	0.203089156	-0.178447423	-0.351968456	0.11011594	-0.360031976	-0.976902687	-1.473963057	-0.344700552	-0.982559133
TCGA-AB-2853-03	-1.09990412	-0.284070812	-0.261206323	-0.751263039	-0.694952244	-0.470524848	0.074893368	0.216222059	-0.110928269	0.207080798	-0.090267672	-0.084346904	-0.692598589	-0.614680654	-0.722142597	-0.361938175	0.429975014	-0.435038444	-0.343852828	-0.980142718
TCGA-AB-2913-03	-1.16139095	-0.402209895	-0.850189043	-0.090612092	-0.096400225	-0.713576446	-0.577856475	0.153382708	1.149270146	-0.035224228	-0.665462723	0.994953435	-0.539418767	1.022782534	-0.061030242	-0.476131426	-0.220263975	-0.427930258	-0.320617173	-0.913910145
TCGA-AB-2995-03	-0.14720127	0.267529795	-0.421362971	-0.349930482	-0.966836829	-0.184449936	-0.268951138	-0.588819545	-0.271277918	-0.408537365	-0.727152324	0.397239757	0.478605414	0.361421978	0.660286857	-0.622412783	-0.075606777	0.022118582	-0.313525401	-0.893695251
TCGA-AB-2868-03	0.162157152	0.216254582	-0.350176098	-0.171177763	-0.626893475	-0.258551204	0.499238845	-0.705625585	-0.409196324	0.508640943	-0.223481133	-0.332269521	1.446645019	0.739417814	-0.964869247	-0.177792488	-0.795075873	-0.173430072	-0.31161045	-0.888236737
TCGA-AB-2866-03	0.435318165	-0.325619748	-0.458621943	0.228986621	0.248420098	-0.63371679	0.103736837	-0.662281621	-0.54600599	-0.189052534	0.455605365	-0.689033135	-0.154016989	-0.283538535	-0.635924989	-0.864243192	-0.650218142	0.700928443	-0.259063006	-0.73845174
TCGA-AB-2932-03	0.273383185	0.006476381	1.481907268	-0.023479933	0.345998566	-0.216354865	0.324990096	-0.584288291	-0.356008084	-0.66056307	0.541488261	-0.934792682	-0.707318444	-0.544038425	-0.721662156	-0.902452448	-0.627141155	0.291959807	-0.248986371	-0.709728579
TCGA-AB-2996-03	-0.167651752	-0.118864134	-0.416258827	0.707850104	-0.234697391	-0.238334983	-0.282914117	-0.200974429	-0.423409515	-0.555182527	-0.645426288	0.322460704	-0.509392696	-0.399635236	0.061524536	-0.712622084	-0.314928912	0.242080584	-0.232015008	-0.661352191
TCGA-AB-2982-03	0.33140623	-0.61460868	-0.335531365	1.048465997	-0.002113305	-0.730449568	-0.461752298	-0.342186636	-0.15232752	-0.449847731	0.278377091	-0.403358255	3	-0.22834443	0.479538484	1.029199615	-1.096553767	-0.118687632	-0.221328078	-0.6308894
TCGA-AB-2886-03	-0.160275319	0.054534134	-0.579456122	-0.616760508	-0.791736413	0.238812622	-0.41930058	-0.515373965	0.772237715	-0.023258318	-0.485302259	-0.103492311	-0.410838903	-0.454066291	-0.095305781	0.543945605	-0.386059315	0.413713064	-0.217094567	-0.618821898
TCGA-AB-2875-03	0.174864615	0.266318523	-0.254178787	-0.749199913	-0.717945797	0.834124992	-0.387842871	-0.662144846	1.861708537	-0.46813121	-0.449016881	-0.319388344	-0.083464314	-0.278229051	-0.234251435	-0.038316053	-0.286341494	0.581225392	-0.19781832	-0.563875501
TCGA-AB-2849-03	-1.226343261	-0.276143594	-0.93828247	-0.555221559	-0.878231818	0.371261	-0.47937743	0.323219766	0.083222676	-0.417175038	-0.496474186	1.381873636	1.034856055	1.844314288	-0.860227662	1.940322562	-0.394255981	-0.312426901	-0.196330028	-0.559633168
TCGA-AB-2988-03	-0.486439556	-0.010642121	-0.369587113	-0.357267801	-0.784186304	-0.794403132	0.261149085	0.510794481	0.280193318	-0.052235207	-0.205240757	0.430046817	-0.692900078	-0.247439455	0.002318706	-0.785982043	-0.092280382	-0.029973662	-0.1961409	-0.559094064
TCGA-AB-2952-03	2.706995626	-0.360634828	1.37235641	-0.689499413	-0.381361541	1.341367473	-0.075740166	-0.968406687	-0.129219911	-0.884467661	-0.872564371	-0.335277723	0.001456929	1.119301111	-0.459929668	0.357063501	-0.606717829	-0.391165614	-0.195770951	-0.558039536
TCGA-AB-2942-03	-0.661294937	-0.429785218	-0.128140949	-0.252151765	0.070872051	-0.02389647	-0.015380229	0.138514829	0.044997243	0.118655387	-0.504970858	-0.72106173	-0.336146651	-0.515622082	-0.222999479	0.192758939	0.227533532	-0.040040998	-0.186190174	-0.530729803
TCGA-AB-2935-03	0.021729693	-0.828134709	-0.143349663	0.223882895	-0.530921689	-0.786027872	-0.135920752	-0.295535999	-0.129858063	0.259927108	0.430673683	-0.220456938	0.468381509	-0.112518507	1.5911638	-0.361050164	-0.308028297	-0.83863921	-0.180247121	-0.513789298
TCGA-AB-2896-03	0.779835848	-0.275286616	0.720829015	-0.989338313	-0.714652711	-0.389023712	1.415651134	0.008864041	0.290097665	0.033789835	-0.24124475	-1.02180252	-0.559609736	0.349213105	-0.898601215	-0.500692131	0.053417367	0.53290607	-0.178398908	-0.508521021
TCGA-AB-2975-03	0.17099836	-0.769707552	-0.281212961	-0.611722038	0.289520844	-0.114334203	-0.069290197	-0.145586156	0.221882564	1.124522853	0.297515116	-1.191449383	-0.381369721	-0.495731448	-0.659526932	-0.544120269	-0.002466034	0.410922526	-0.156815945	-0.446999396
TCGA-AB-3007-03	1.041590423	-0.164928645	-0.340867229	-0.219552265	0.057417339	-0.257527559	-0.706147139	-0.618840083	-0.451013002	0.065866241	-0.133220108	-0.029257428	3	-0.333236456	-0.154961817	0.993035191	-0.437190351	0.062872051	-0.147474905	-0.420373027
TCGA-AB-2872-03	0.066143849	-0.963089697	0.307022486	0.441516819	0.44235182	-0.507321738	-0.705266879	-0.287644592	-0.46986917	-0.088408152	0.013703388	0.116591439	-0.500989689	-0.53883853	1.249198915	0.58145241	-1.181283211	-0.155175859	-0.131092586	-0.373675694
TCGA-AB-2877-03	-0.389491348	0.065872219	-0.993205955	-0.756867063	0.086453946	-0.552221228	-0.206592763	-0.23454309	0.13210099	0.095292391	-0.254672221	-0.62694353	-0.47075349	-0.482444336	-0.695901078	0.602887164	0.431944828	1.384383982	-0.109850925	-0.313126941
TCGA-AB-2949-03	0.103168383	0.036104803	0.588730934	-0.119803137	-0.193945944	-0.196743229	0.716321373	0.170959722	0.004087245	-0.373453164	-0.054229675	-0.594916156	-0.631061814	-0.502316214	-0.602277231	0.296203097	-0.650833716	0.187359085	-0.096802521	-0.275932836
TCGA-AB-2880-03	0.129466707	0.519491834	-0.42850639	-0.757014435	-0.432986139	0.69672219	0.039365071	-0.390211861	1.399530153	-0.362165971	-0.367809918	-0.733545195	-0.486855222	2.423053292	-0.506391611	0.566773887	-0.472106629	0.636033025	-0.094964599	-0.270693892
TCGA-AB-2858-03	0.048765815	-0.213919741	0.03678721	-0.32051609	-0.317545992	0.555296584	-0.441501577	-0.591885007	0.362552775	0.107287007	-0.003099346	-0.394610892	-0.068354035	-0.182066086	-0.125924281	1.49394627	-0.582673029	-0.17313357	-0.092683258	-0.264190994
TCGA-AB-2928-03	1.289731478	0.456921457	-0.194515044	-0.773827638	-0.8631523	0.559673171	0.23335176	-0.77606311	-0.040206968	0.50758804	-0.180444254	-0.899466157	-0.702597338	-0.432770455	-0.748422226	-0.050590661	0.80388319	-0.645860504	-0.08704718	-0.248125515
TCGA-AB-2991-03	1.168868274	0.104263	-0.133043954	-0.017907217	-0.244541003	-0.387359409	-0.394536705	-0.64563695	-0.190707197	-0.346096315	0.098419283	-0.266391102	3	-0.356913799	-0.111807329	1.351299559	-0.405361259	0.238240273	-0.07000195	-0.199538571
TCGA-AB-2846-03	0.036539695	0.502935169	-0.22511058	0.095268119	-0.079798169	-0.174651537	-0.099428905	-0.22188679	0.124950703	-0.086726385	0.145811543	-0.019872506	-0.623170554	-0.507768292	0.127269478	-0.253981958	-0.707074859	0.091547764	-0.047440917	-0.135228985
TCGA-AB-2813-03	0.329649753	-1.041371414	-0.43237693	1.493300966	0.329540506	-0.238271011	-0.062503621	-0.428462095	-0.48804752	-0.650011292	-0.187718376	0.50796565	-0.211605619	-0.447522047	1.954251186	0.197281958	-1.425013863	-0.679072795	-0.046467716	-0.132454903
TCGA-AB-2812-03	-1.008001117	0.293474139	-0.875034604	-0.451916253	0.080416543	-0.681398219	1.006201595	0.995700017	-0.010711082	0.649245838	-0.311018177	-0.517735995	-0.775519107	-0.485654964	-1.132991932	-0.50578492	0.974868377	-0.372156025	-0.027589634	-0.078643467
TCGA-AB-2927-03	0.019687339	-0.613586628	0.770882087	0.562010415	0.795984378	-0.030135236	-0.44932154	-0.568034178	-0.542541217	0.172701113	0.441413159	-0.346971508	0.830082352	0.127522766	0.753178548	-0.202270406	-0.488361473	0.080548575	-0.026947018	-0.07681171
TCGA-AB-2874-03	-0.092841256	0.988024172	-0.370009112	-0.048209319	0.105694959	0.356718966	-0.346968932	0.08183708	0.307740459	-0.151734684	-0.032055316	0.398153139	-0.721405851	0.044283709	-0.618693981	-0.337488348	0.065349271	-1.15606794	-0.020948207	-0.05971227
TCGA-AB-2959-03	-0.729949911	0.01102073	-0.837169021	0.000250914	-0.077603611	-0.156513956	-0.185476778	-0.062917059	-0.54600599	0.293168917	-0.778551197	0.744152321	-0.0059503	-0.482027203	-0.030158676	0.716322866	0.619091414	-0.224393882	-0.016886582	-0.048134722
TCGA-AB-2983-03	-0.529039153	-0.309425677	0.122319651	-0.319069516	0.665882372	-0.293140055	-0.152509759	0.102265415	-0.249502367	-0.222671299	-0.236615655	0.70342103	-0.375911655	-0.487491976	0.105254331	0.684331646	0.00056975	-0.104683514	0.003660227	0.010433372
TCGA-AB-2901-03	0.157060494	0.913428485	-0.945083879	-0.466598198	-0.833057902	0.498599882	0.804479315	0.102462271	-0.534237757	-0.023669691	-0.44077013	-0.502766759	-0.428612032	-0.162225902	-0.71265654	-0.323615957	0.953522695	0.006303851	0.023709758	0.067583993
TCGA-AB-2889-03	0.107833298	0.358919465	-0.192004518	-0.156737608	-0.187833061	0.24233783	0.21789742	0.16449526	0.046891707	-0.046314303	-0.243962056	-0.435872303	-0.478325549	-0.563040135	-0.613092015	-0.192650104	0.627158644	0.329665343	0.02948377	0.08404265
TCGA-AB-2972-03	-0.732419255	0.075804074	-1.109478219	-0.290227417	-0.35497856	-0.0308256	0.078320479	1.182034063	-0.089278368	0.104855959	-0.60713137	0.745494002	-0.183358305	-0.278546517	-0.025736495	-0.555432792	0.558836785	0.156524888	0.03516161	0.10022717
TCGA-AB-2917-03	-0.947288794	-0.534865946	-1.142744484	0.347041642	0.242617554	-0.145207382	-0.283281844	-0.068947711	-0.453734559	0.328102733	-0.478675532	1.645468728	-0.502834511	-0.409779806	-0.432423449	1.167672615	1.077867633	-1.085112594	0.059190332	0.168720359
TCGA-AB-2869-03	-0.19196162	0.579466456	-0.662393399	-0.500789909	-0.424556775	0.100875167	0.586610954	0.231176778	-0.039015915	0.319994819	-0.383316001	0.029973811	-0.200566816	-0.184385718	-0.360928183	-0.264584373	0.236764919	0.769013356	0.071033937	0.202480221
TCGA-AB-2993-03	-0.403214785	0.342363703	-0.732432366	-0.40682705	-0.382045595	-0.149389735	0.797336362	0.367491139	0.157624999	0.460381487	-0.490644521	-0.295332025	-0.716046776	-0.584801816	-0.464469613	-0.148060136	0.503259095	0.948471714	0.078007445	0.222358005
TCGA-AB-2862-03	0.786906198	0.098447213	0.000937101	-0.184562287	-0.453854572	0.01430012	-0.136114709	-0.229152666	-0.399210244	-0.393323848	0.287371923	-0.265983728	3	-0.355937277	0.786477836	1.490952221	-0.600167392	0.576534451	0.082885556	0.236262923
TCGA-AB-2938-03	0.71529215	0.000943571	-0.551706348	0.427706213	-0.697753324	0.371758916	-0.287000007	-0.230236806	-0.511035638	0.129647859	0.351433219	1.372659413	0.299118054	1.036207453	0.395081024	-0.485823437	-0.245706978	-0.497104872	0.083692661	0.238563553
TCGA-AB-2967-03	-0.219455094	-0.254750795	0.140979199	0.720920533	0.159913962	0.052555391	-0.35005465	0.736640361	-0.462556919	-0.666682691	-0.029746872	0.668751965	-0.638679419	-0.511580974	0.716494256	-0.554353622	0.49938409	-0.576346018	0.084567075	0.241056044
TCGA-AB-3005-03	1.056327728	0.461753034	0.076637395	-0.813790211	0.330292991	-0.398881744	0.097158598	-0.36186996	-0.544016571	-0.217479537	1.069501306	-0.367755881	-0.467373788	-0.405537611	0.567114126	-0.699159191	0.188856685	0.190591951	0.108207098	0.30844126
TCGA-AB-2855-03	1.054682787	-0.453810962	-0.300864431	0.030571203	-0.134881942	0.407019549	-0.021369659	-0.176036113	-0.504831199	-0.035206342	0.568504522	0.492135557	0.192388609	2.123453991	-0.305284459	-0.088164446	0.021768719	0.238656309	0.109765876	0.312884513
TCGA-AB-2914-03	-0.586872585	0.285962851	-1.061000872	-0.528379783	-0.549472487	0.436928019	0.175811594	0.798841144	0.27760038	-0.288922884	-0.399983195	0.287061251	-0.153652797	-0.602558091	-0.262204532	0.402617492	1.214524294	-0.032488456	0.111630666	0.318200042
TCGA-AB-2870-03	0.500185259	1.220221644	-0.541562807	-0.693130558	-0.738324447	0.886802239	0.904342918	-0.292831685	0.466563877	-0.568938953	-0.412196451	-0.335923039	0.293018752	-0.474060752	-0.398447603	-0.130499533	0.261200526	1.150246667	0.130819537	0.372897373
TCGA-AB-2939-03	0.548904799	0.466136985	1.271266194	-0.242954637	0.768892391	0.488913376	-0.198709786	-0.639745699	-0.460421479	-0.81087482	-0.643006076	0.323079492	-0.575609046	1.229914456	0.429699043	1.275351501	-0.493310842	0.489663125	0.132361301	0.37729213
TCGA-AB-2899-03	0.061464732	0.102582445	-0.655318965	0.271097877	0.271064837	0.099290622	-0.180075553	-0.325933441	-0.423466815	-0.721123258	0.060295158	1.526140304	-0.039580949	-0.304447167	-0.32616562	0.154632164	0.397144693	0.546748904	0.137588741	0.392192797
TCGA-AB-2806-03	-0.623863578	-0.203159923	-0.990338301	-0.648936717	-0.11373041	1.053045734	-0.229998179	0.530302224	0.703073685	0.117618672	-0.124637957	0.630713212	-0.489315578	-0.620487543	-0.278462948	1.021714591	0.187567788	0.030814265	0.150082125	0.427804836
TCGA-AB-2856-03	0.846850152	0.447339437	1.859724657	-0.272537722	0.485210044	0.519924499	0.142162774	-0.488077979	0.227877655	-0.05219943	0.179019905	-0.347597469	-0.508263134	-0.347199786	0.318019382	-0.663077766	-0.544773095	1.020552587	0.154571551	0.440601816
TCGA-AB-2847-03	0.852651088	0.766606194	0.815277589	-0.005222191	-0.062176445	-0.065077509	0.274022389	0.451825884	-0.42518268	0.307957463	-0.000605407	0.27703312	0.840954322	0.362692778	0.786832706	-0.423875952	-0.199456655	-0.887696823	0.195717444	0.557887015
TCGA-AB-2857-03	0.709286542	-0.512862325	-0.69215092	0.964483706	-0.362164897	-0.115753728	0.361877741	-0.216410244	-0.101370259	0.384636406	0.52816479	0.974815643	1.424884614	1.170761576	1.633226083	0.147614866	-0.637779428	-1.127641413	0.214504176	0.611438062
TCGA-AB-2828-03	-1.40740188	0.13145587	-0.991009586	0.999662198	0.638335625	0.324810937	-0.058921608	0.282135279	-0.480116939	-0.054954226	-0.11777242	1.958122313	-0.713310207	-0.543725363	0.25966815	-0.38223278	0.579410062	-0.866467088	0.219112747	0.624574663
TCGA-AB-2887-03	0.153572545	0.549470474	-0.025614944	-0.119950053	-0.080196783	0.872894251	-0.020175843	-0.376951565	-0.08123879	0.450653537	-0.583084998	1.469231042	-0.542743101	-0.504777894	1.0044032	0.530115494	-0.478486735	-0.850088218	0.228631512	0.65170763
TCGA-AB-3011-03	-0.064738595	0.832924013	-0.6190671	-0.169942611	0.599516825	-0.320783875	0.359340591	0.015135233	-0.318917724	0.218748018	-0.064658478	-0.292077282	-0.581385057	-0.450915326	-0.201324333	0.143732322	-0.641031951	2.679386151	0.254831794	0.72639079
TCGA-AB-2992-03	-0.135968392	0.366052283	-0.574113799	1.707766936	0.904015477	-0.384158858	-0.108329354	-0.499513317	-0.335601087	-0.809868915	0.167856554	1.393491026	-0.379958538	-0.231974252	0.70616978	-0.869984041	0.848304195	-0.01217861	0.276798994	0.789007671
TCGA-AB-2867-03	-0.765364787	0.092712776	-1.041536441	0.123161814	1.728496241	-0.437319171	0.229814463	0.494582547	-0.254265414	0.609842576	0.661218648	-0.30864279	0.68923796	-0.106455663	-0.636164996	0.110631999	0.971146759	0.035466254	0.28893165	0.823591462
TCGA-AB-2948-03	0.186625291	0.080571223	0.064661565	1.500670914	1.118444698	-0.146038732	0.550606015	-0.044386585	-0.429612877	-0.111990081	0.508350837	0.0853727	-0.319057568	-0.453565873	-0.078393085	-0.813008766	0.164483558	0.377330037	0.305417936	0.870585152
TCGA-AB-2900-03	-0.215867645	1.584692401	-0.566828475	2.024172849	0.35756075	-0.4148475	0.234289595	0.798010054	-0.458671538	-0.405562657	0.721832677	-0.176135789	-0.671292598	-0.369354715	0.14853564	-0.920478573	-0.117806449	-0.250124461	0.348000375	0.991965184
TCGA-AB-2807-03	-0.425989582	-0.520186351	-0.321160242	0.464313899	0.523026118	0.425414292	-0.486738713	0.453187163	-0.433641513	0.730174955	-0.149916226	0.596957041	-0.703104802	0.348898626	-0.009755901	1.146274105	1.295390649	-0.004690968	0.355949293	1.014623348
TCGA-AB-2908-03	1.3994719	0.102490778	2.163380945	0.554345193	-0.255660396	0.485786577	0.125816103	-0.622082338	1.281106866	0.934052686	0.08443273	-0.479235661	0.611781619	1.209401732	1.60038382	0.846239013	-1.171868332	0.576486503	0.380100115	1.083464581
TCGA-AB-2986-03	-0.69905848	0.095799	0.31474079	-0.036733478	-0.21066829	0.236449688	0.136982526	1.545120358	0.61618735	0.841668018	0.608416043	-0.593360259	-0.085816798	1.331438413	-0.014242829	0.351153704	2.009652816	-0.445620936	0.428602531	1.221719339
TCGA-AB-2843-03	1.048129919	0.318316907	0.23399327	0.211240177	-0.117984254	0.542357883	0.425095688	0.30027971	-0.54093471	0.528163475	0.003807575	0.308590704	0.729485084	-0.140363028	-0.249771576	0.232132073	0.480085084	1.53348627	0.460394714	1.312342056
TCGA-AB-2950-03	0.302409583	0.599414683	-0.869363225	0.535528	0.255937879	0.704884971	-0.327301039	0.004092381	0.039703236	0.082099368	0.394142841	1.109351884	-0.508236396	-0.546854585	1.190010432	1.057552958	-0.384487859	0.062367676	0.504690445	1.438605777
TCGA-AB-3002-03	0.835436879	-0.258280405	-0.057479679	-0.042822636	0.615075415	0.30149391	0.246267103	-0.085313026	-0.386922126	1.434978492	0.979997578	-0.074765308	-0.391960056	-0.357841963	-0.222942938	0.230520798	0.969985204	0.90439846	0.524075136	1.493861289
TCGA-AB-2904-03	0.311854735	0.366479636	1.170947766	-0.319455003	0.824118803	-0.330203958	0.19571344	0.305106947	-0.378195591	0.212726876	-0.463748324	0.274320515	0.188490139	-0.30656269	0.965014642	1.423217043	1.931235628	0.649248067	0.565057373	1.610679991
TCGA-AB-2844-03	0.180015038	0.748822965	-0.154498999	0.828645107	0.64285986	0.030456673	0.633454018	1.074682891	0.653990308	0.977312313	0.652445217	0.509757763	-0.720747648	-0.230298126	-0.664088234	-0.184108193	-0.045226515	0.253689201	0.577551374	1.646293787
TCGA-AB-2830-03	0.084115814	0.684154835	0.760826744	0.342340313	0.098782334	0.333544792	0.196151836	1.056954556	-0.513843081	0.078255727	0.192100773	1.222549008	0.49209124	0.051284269	2.156054364	-0.765073539	0.149714412	0.790352854	0.593473624	1.691679708
TCGA-AB-2979-03	1.883774167	0.133472303	1.315698539	-0.785877939	-0.543904473	2.749279755	0.041537913	-0.894203293	3	-0.519549982	-0.732721804	-0.291994823	-0.442730927	3	0.991494823	-0.074216219	0.004345988	2.681198648	0.595394876	1.697156181
TCGA-AB-3000-03	0.238082937	0.828707788	-0.248994254	-0.292428792	-0.183218904	1.175247708	0.303028515	0.361620924	3	0.485583189	0.328578936	0.362030743	-0.732056821	2.09737822	-0.539809233	1.113078538	0.642333339	0.882794814	0.628657198	1.791969485
TCGA-AB-2919-03	0.260463662	0.726912678	-0.648790982	-0.469568914	0.1298289	0.429486267	0.748338944	0.318892154	0.878271745	1.131966097	0.01917734	-0.1625021	-0.532917908	-0.553018314	-0.518134186	0.433449007	0.78834658	2.994387234	0.631740416	1.80075811
TCGA-AB-3006-03	0.223215598	1.221033514	-0.677375539	-0.055521417	0.140680498	0.218541874	0.296363277	0.692703744	2.774175766	0.250084077	0.011041544	1.271287262	-0.588663666	-0.500321175	0.663555823	0.039245612	0.955465398	0.217029591	0.659963158	1.881206236
TCGA-AB-2933-03	0.378057343	-0.11156483	-0.238275167	0.293301012	0.68279324	0.931735071	0.492516895	0.602048012	-0.388950058	0.513869699	0.662860334	0.38178421	-0.322237094	-0.52227352	0.173414079	1.375951089	1.059298643	-0.162884448	0.678024922	1.932690782
TCGA-AB-2863-03	0.281545448	1.285673052	-1.001965762	-0.468013956	0.149071748	0.99049006	0.570533465	0.45627271	-0.25153261	0.887650181	0.373959125	1.390037637	-0.679018822	-0.63206695	-0.661560941	-0.003394131	1.923213325	0.424954903	0.724691784	2.065713347
TCGA-AB-2964-03	0.098922568	0.822286831	-0.988937085	-0.007297952	-0.223434187	0.533680759	0.578862501	1.810053867	1.31093824	0.609378764	0.066263414	1.234754697	-0.35776641	-0.524317907	0.268338384	0.02288045	1.46750105	0.140502194	0.750891279	2.140394262
TCGA-AB-2956-03	1.917388121	0.793523071	0.552123892	0.048563307	-0.131044064	0.727880028	2.905581519	0.544108198	-0.545682646	0.003693867	1.170013569	-0.508387895	-0.517625607	-0.524751237	-0.395508186	-0.851923788	1.266539917	0.508359863	0.77984338	2.222921403
TCGA-AB-2854-03	-0.558577604	-0.202629595	0.262994652	3	0.845627943	-0.269453279	0.759065056	0.439558988	-0.397388373	0.507944957	0.926920975	0.39835128	-0.311496266	-0.276666629	0.771369461	-0.35425299	2.446640547	0.135948116	0.836167894	2.38347283
TCGA-AB-2940-03	0.359927325	1.501604761	-0.249941607	-0.098334363	-0.124551327	0.600922554	1.248381484	1.021601384	1.084799862	0.827729333	0.459932681	0.359923349	1.01538836	1.802063245	0.262045019	0.615253926	0.70310384	0.872112235	0.842761878	2.402268794
TCGA-AB-2970-03	0.032441663	0.530881631	-0.859544673	0.986217915	1.178489047	0.736730745	0.258274681	1.072236606	-0.452261125	0.345585627	0.064495054	2.452806756	-0.580176759	0.71796211	0.948864994	0.474323105	0.654446418	-0.470855787	0.854899316	2.436866216
TCGA-AB-2842-03	-0.006188277	1.096410996	-0.236802304	0.85354572	0.949011772	0.531945307	0.357394409	0.988495678	-0.532267579	0.279236853	1.298746955	2.532377819	-0.704856893	-0.62323613	0.401491852	0.350726599	0.073066796	-0.82379039	0.856755559	2.442157385
TCGA-AB-2833-03	0.338107772	-0.281499789	1.427606334	0.924181322	1.736388888	0.623745975	0.514413617	0.331602452	-0.545644337	1.055032007	1.264447625	0.178757946	-0.539674813	-0.4023667	1.156481068	1.058916339	0.514990744	-0.274968025	0.861490628	2.455654565
TCGA-AB-2963-03	-0.373804513	0.842280793	-0.356791224	0.834855576	0.959485903	0.536156315	0.54657353	1.175376335	-0.195027163	0.716070252	1.099513794	1.417789054	-0.721712966	-0.584320152	0.065857604	0.29828311	0.881032893	-0.046616622	0.871948791	2.485465262
TCGA-AB-2930-03	0.829595194	0.667729083	1.286985927	-0.082107942	0.482083312	0.852777081	0.574158354	0.455985332	1.048773869	1.000347091	0.490054622	1.083344859	-0.608839052	-0.332512658	1.657723137	0.849295943	0.031363992	1.21036218	0.959437519	2.734849395
TCGA-AB-2937-03	0.728315194	0.942842135	2.254550587	-1.372911826	1.00963411	3	-1.182857005	1.893546931	2.215549304	1.899815684	-0.345477814	-0.844311406	-0.568732274	-0.337528287	1.667446411	0.569906386	-0.687998775	-0.238356975	0.969864256	2.764570513
TCGA-AB-2965-03	0.077422099	0.559049176	-0.364295974	0.402508714	1.557422249	0.367328717	2.111503858	1.312692874	-0.336812312	0.56499178	1.01405538	0.386220898	-0.634923189	-0.468678016	0.078204982	0.009176591	1.841216874	-0.373912537	0.985663027	2.80960446
TCGA-AB-2808-03	-0.788421715	0.727725703	-0.868373525	0.703419272	1.628990399	0.422146462	0.867853741	1.309508357	-0.158533479	1.362228024	0.397781967	1.18108109	-0.386175554	-0.237836083	0.233689956	1.019558111	1.602686732	-0.40374334	0.99478102	2.835595042
TCGA-AB-2861-03	1.029252719	1.223530003	0.853506868	0.383456658	0.854811475	0.413785262	1.076331454	-0.079312286	-0.544718166	0.695045594	1.793351284	0.321634039	-0.579071842	-0.502732371	2.42403741	-0.291879475	0.215697527	0.775338681	1.018615687	2.903535082
TCGA-AB-2918-03	1.595222579	2.064611926	0.52317453	-0.663868492	0.087636021	1.01857704	2.39939801	0.723899728	0.450928041	0.915913108	0.933403786	-0.747812755	-0.758114738	0.309831994	-1.333482712	0.448664565	0.944236271	1.953509262	1.023860423	2.918485054
TCGA-AB-2860-03	2.886552405	0.018224262	-0.08903065	0.855675117	0.133786119	0.772539436	1.666065147	-0.061932168	-0.462456905	0.081241258	1.803800472	0.725401901	0.056751274	-0.138421689	2.161295719	0.615114715	-0.661282087	0.877230015	1.052654401	3.00056147
TCGA-AB-2946-03	0.409843162	1.0340025	-0.579716093	0.309151452	0.508159017	0.473087635	1.749567607	1.132362886	1.888068414	1.36107143	1.603017206	-0.590938939	0.668646872	1.093457386	-0.397720363	1.256491983	0.690882659	1.278578552	1.086458355	3.096918679
TCGA-AB-2845-03	0.773372562	0.442517791	0.340969938	0.039178516	0.525378564	0.833500264	1.279670617	0.476933039	2.285051133	0.77708444	1.546290646	0.099649438	-0.189067302	1.405195291	1.106642768	1.976005053	-0.366101596	1.566423884	1.091154656	3.110305353
TCGA-AB-2976-03	-0.175312635	1.553604942	-0.647783198	-0.107744343	0.646282506	0.700982165	1.933742508	2.577386278	0.206178691	1.44163181	0.736128685	0.114070313	-0.655076195	-0.299737824	-0.32365867	0.300962044	1.189549092	0.305398079	1.109375885	3.162244449
TCGA-AB-2815-03	0.179785231	1.182406856	-0.386195014	1.016358093	0.836584018	0.977885919	0.403915862	1.019215202	-0.431044063	-0.270101598	0.460692163	2.348773071	-0.652436482	-0.594432718	1.325172571	1.209239162	1.793202971	-0.303205923	1.135625108	3.237067113
TCGA-AB-2984-03	-1.712435743	-0.485764977	1.733048838	-0.934276545	3	-0.505297947	-0.213148495	3	-0.019567612	3	1.651442101	-1.042609105	-0.57427734	-0.45633157	0.512601396	1.13246096	-0.441473004	-0.904586014	1.151027939	3.280972446
TCGA-AB-2925-03	1.646643983	1.709667935	0.672463793	1.475822045	1.13780839	1.135350292	1.158432532	0.392635018	-0.48071395	-0.008842866	1.715138187	0.708329953	-0.720687846	-0.549907806	2.060327874	-0.330724105	-0.419943348	1.023816666	1.250804929	3.565383921
TCGA-AB-2826-03	-0.219996601	0.61111663	1.198459936	1.158193076	2.446253794	-0.061292839	1.431192857	1.187619835	-0.533101241	1.53236353	1.579274083	0.007035039	-0.605305217	-0.593775624	-0.180774065	0.499061571	3	-0.199227164	1.266876933	3.611196713
TCGA-AB-2969-03	1.357344184	1.537837252	2.285665714	1.190246021	1.817096261	1.373923759	1.37715991	0.722781312	-0.521786765	0.216925612	1.92326837	0.084608018	-0.682601272	-0.603407139	1.575576424	-0.241311459	0.661206117	0.111151435	1.327485845	3.783960695
TCGA-AB-2835-03	1.506314848	1.495438934	2.099072641	2.333395892	2.625432795	0.55403336	1.271480203	-0.190136166	-0.540061252	-0.200830997	2.464594191	0.999843018	-0.736276098	-0.442409587	1.677113327	-0.458826864	0.167516953	0.259737329	1.374697114	3.918535075
TCGA-AB-2824-03	1.058781643	1.658710994	0.066087287	0.861845548	-0.027842596	0.373201589	1.163392987	2.124317217	-0.235725909	0.501092075	1.333598759	1.08980463	-0.567610076	-0.241396534	1.902377739	-0.274833778	0.94982752	2.332433736	1.401621727	3.995282921
TCGA-AB-2998-03	2.235473772	3	-0.822503388	1.641332841	0.433154142	1.348816049	1.815304586	1.136530045	-0.407852593	0.03248451	1.253889378	0.185651271	0.338320707	-0.592031237	-0.160548241	1.437632213	1.005390613	0.870906631	1.537320641	4.382088821
TCGA-AB-2978-03	0.818316293	0.348570957	0.149485732	1.917504153	1.651525608	0.701071446	1.151581303	1.986613815	0.296863617	2.57993585	1.616517495	0.814967963	0.032484067	-0.415445001	1.581939228	1.510533848	0.763192981	0.311157143	1.675396387	4.775669811
TCGA-AB-2891-03	1.232053754	1.901795088	-0.095145485	1.297463845	0.530656209	2.341484481	1.718588521	1.109835382	-0.262888851	0.217140013	1.495080237	1.465576113	-0.431599007	2.651047557	1.146626431	1.159845885	0.967795595	1.343194407	1.675722133	4.776598342
TCGA-AB-2910-03	2.012121392	1.368663581	0.536555988	0.396135699	0.001144858	2.210759392	3	0.199344114	-0.542794975	0.300724048	2.79462125	0.232191007	-0.623733493	-0.529237727	0.940776853	0.273067071	1.434071678	2.224549284	1.71510601	4.888860966
TCGA-AB-2810-03	2.786847559	2.323820236	1.897357054	0.554087702	2.49785759	0.426180185	0.256592835	1.335512095	0.367267407	1.928702574	2.655040768	-1.161140533	-0.446914601	-0.463299715	-0.002298213	1.731128253	1.512490781	3	2.003476102	5.710851721
TCGA-AB-2990-03	0.978185198	0.965276478	-0.068780778	2.506990213	2.011118244	-0.093988509	1.208206922	1.863983573	-0.13117842	2.058595062	2.301153929	0.415864324	-0.184524959	-0.436874748	2.845686008	1.884834311	0.376242174	2.475979254	2.008099659	5.72403104
TCGA-AB-2819-03	0.940733083	1.526044045	0.021905883	0.880751993	1.576889914	1.747702684	1.580017944	1.486948457	0.371826177	2.98641298	2.698650557	0.956986626	-0.307519103	-0.524077158	1.664723229	2.648406481	1.458269125	0.696918301	2.180219267	6
TCGA-AB-2840-03	0.896263076	1.4497805	-0.368353584	2.940216716	1.141890594	0.754737565	2.304699158	3	-0.263191193	0.846052681	1.939470452	1.227550839	1.066000001	-0.564605277	2.119621711	3	1.894318399	-0.235230836	2.193855255	6
TCGA-AB-2912-03	0.447690237	1.164533311	-0.31676601	2.4281872	2.482355147	1.559663814	0.85616459	1.893426329	-0.43650399	0.609967448	1.242810875	3	-0.698241538	-0.604082296	3	1.250585539	2.157160872	0.099152464	2.242406602	6
TCGA-AB-3008-03	2.131194321	3	-1.178668146	0.238706057	0.427564569	3	2.498233864	2.322941579	3	1.384896433	1.22895574	0.935462147	0.256241351	3	0.550329307	1.398562333	0.855199496	3	2.398037875	6
TCGA-AB-2985-03	1.072035212	2.337040236	1.000363754	2.067276119	3	1.44092538	1.17575318	2.588198045	-0.533598525	1.040355337	3	1.977398802	0.159066415	-0.272392229	3	1.118183862	2.07101819	-0.102848938	2.561886693	6
TCGA-AB-2980-03	2.359763208	2.066384333	-0.743452512	1.673129003	1.461551346	1.727578107	2.389738378	2.137773851	-0.19366301	2.531957486	2.401112553	2.321971847	3	-0.521946363	2.07360656	3	2.08506041	0.600156252	2.712066756	6
TCGA-AB-2834-03	1.108315037	2.225195616	0.277455443	3	3	2.140007644	1.904156256	3	0.119846484	2.834548492	1.834301688	3	-0.73313678	-0.631846892	1.629117185	2.017781896	3	0.904550144	3	6
