# Supplementary material for: Multiomic single cell sequencing identifies stemlike nature of mixed phenotype acute leukemia
Source: Nat Commun. 2024 Sep 18;15:8191. doi: 10.1038/s41467-024-52317-2 (PMC11411136; doi:10.1038/s41467-024-52317-2)
Supplement: Supplementary file 17 — Source Data [file 41467_2024_52317_MOESM17_ESM.zip › Source Data compressed/Panel 3G.csv]

Panel 3G
Kaplan-Meier estimates of overall survival stratified by MPAL95, a gene set score derived from single-cell transcriptional data, for 69 pediatric patients with MPAL from the TARGET initiative.
Time (Days)	Survival Stratified byMPAL95 Score (1 = Dead; 0 = Alive)
	LOW	HIGH
895	0
1630	1
2813	0
180	0
1814	0
2927	0
53	1
3406	0
2130	0
2491	0
3182	0
3439	0
511	1
2565	0
193	0
892	0
5938	0
1767	0
1658		1
1167		0
615		0
963		0
60		1
486		1
403		1
20		1
3535		0
307		0
591		1
66		1
2510		1
25		1
546		0
1215		0
30		1
364		0
1033		1
1222		0
301		1
198		1
740		1
2034		0
1275		0
394		1
2921		0
606		0
1229		0
775		1
599		0
1		1
1168		0
978		0
1975		0
295		1
2071		0
3395		0
469		1
320		1
2666		0
1169		0
443		1
880		1
3161		0
39		1
682		1
2590		0
323		0
4185		0
223		0
