# Supplementary material for: Multiomic single cell sequencing identifies stemlike nature of mixed phenotype acute leukemia
Source: Nat Commun. 2024 Sep 18;15:8191. doi: 10.1038/s41467-024-52317-2 (PMC11411136; doi:10.1038/s41467-024-52317-2)
Supplement: Supplementary file 17 — Source Data [file 41467_2024_52317_MOESM17_ESM.zip › Source Data compressed/Panel 3F.csv]

Panel 3F
Kaplan-Meier estimates of overall survival stratified by MPAL95, a gene set score derived from single-cell transcriptional data, for 72 adult patients from Soochow University
Time (Days)	Survival Stratified byMPAL95 Score (1 = Dead; 0 = Alive)
--	< - 2	-2 - 0
969		1
1849		0
1109		1
314		0
974		0
548		1
488		1
384		1
1621		0
582		0
478		0
373		1
3357		0
2929		0
449		0
498		0
497		1
92		1
122		1
671		1
1068		1
395		1
449		0
500		1
1429		0
4708		0
680		1
996		0
366		1
171		1
626		1
397		1
187		1
203		1
473		0
104		1
2458		0
244	1
473	1
743	0
924	0
367	1
2167	0
1478	0
1635	0
2480	0
2100	0
843	0
588	1
695	1
974	0
683	0
1881	1
641	0
634	0
135		1
585		1
659		0
617		0
501		1
255		1
311		1
66		1
577		0
349		1
439		0
513		1
1838		0
1500		0
1871		0
1064		0
94		1
