# Supplementary material for: Multiomic single cell sequencing identifies stemlike nature of mixed phenotype acute leukemia
Source: Nat Commun. 2024 Sep 18;15:8191. doi: 10.1038/s41467-024-52317-2 (PMC11411136; doi:10.1038/s41467-024-52317-2)
Supplement: Supplementary file 17 — Source Data [file 41467_2024_52317_MOESM17_ESM.zip › Source Data compressed/Panel S7A-MIDDLE.csv]

Panel S7A
Enrichment profile and ranking metric score for three gene sets associated with transcriptional regulation by RUNX1 from GSEA (all MPAL patients, n = 12)
TONKS_TARGETS_OF_RUNX1_RUNX1T1_FUSION_GRANULOCYTE_UP
	gsea.hit.indices	gsea.es.profile
V125831009	8	0.1724
V125831010	20	0.3233
V125831011	22	0.4756
V125831012	84	0.5429
V125831013	111	0.6191
V125831014	167	0.6682
V125831015	205	0.7195
V125831016	322	0.7229
V125831017	607	0.6355
V125831018	890	0.5366
V125831019	1059	0.4811
V125831020	1765	0.1885
V125831021	2013	0.1273
