# Supplementary material for: Multiomic single cell sequencing identifies stemlike nature of mixed phenotype acute leukemia
Source: Nat Commun. 2024 Sep 18;15:8191. doi: 10.1038/s41467-024-52317-2 (PMC11411136; doi:10.1038/s41467-024-52317-2)
Supplement: Supplementary file 17 — Source Data [file 41467_2024_52317_MOESM17_ESM.zip › Source Data compressed/Panel 3D.csv]

Panel 3D
Kaplan-Meier estimates of overall survival stratified by median CytoTRACE score <0.5 vs ≥0.5 for 12 adult patients with MPAL.
Time (Days)	Survival Stratified byMPAL95 Score (1 = Dead; 0 = Alive)
	<0.5	>0.5	HCT
746	1		N
333	1		N
863	0		N
143	1		Y
2774	0		Y
405		1	N
51		1	N
132		1	N
64		1	Y
353		1	N
287		1	Y
371		1	N
