# Supplementary material for: Multiomic single cell sequencing identifies stemlike nature of mixed phenotype acute leukemia
Source: Nat Commun. 2024 Sep 18;15:8191. doi: 10.1038/s41467-024-52317-2 (PMC11411136; doi:10.1038/s41467-024-52317-2)
Supplement: Supplementary file 17 — Source Data [file 41467_2024_52317_MOESM17_ESM.zip › Source Data compressed/Panel S12B.csv]

Panel S12B
MPAL95 gene set score applied to 451 patients from the Beat AML cohort.
	TUBA1B	TYMS	GSTP1	HMGB2	HMGN2	TUBB	PCNA	KIAA0101	IGLL1	DUT	H2AFZ	TOP2A	CD3D	CD7	UBE2C	STMN1	DHFR	MCM7	MPAL95
aml_ohsu_2018_15-00921	-1.553979751	-1.279657692	-1.671959645	-1.067195744	-1.38086102	-1.55232726	-1.239273119	-1.170108326	-0.46419713	-1.777821932	-0.90251531	-0.831764762	2.005638138	1.367301304	-0.867820879	-1.51343052	-1.139517547	-1.541832489	-5.034308065
aml_ohsu_2018_14-00496	-1.700456104	-1.241299272	-1.623292031	-1.083924952	-1.633896389	-1.477026868	-1.238430654	-1.041921287	-0.459052886	-1.826640233	-1.118388835	-0.806523774	0.2246824	-0.020648461	-0.838933807	-1.498984257	-1.385658645	-1.335155996	-4.958704763
aml_ohsu_2018_13-00466	-1.692557104	-1.300870145	-1.692517846	-0.846997135	-0.82444291	-1.55692425	-1.288640652	-1.156102984	-0.462905039	-1.078125973	-1.089837137	-0.825560021	3	3	-0.920167164	-1.477568787	-1.34668042	-0.727016865	-4.940314293
aml_ohsu_2018_16-00132	-1.415734453	-1.247409575	-0.787758073	-0.951435542	-0.648957647	-1.410776071	-1.174767462	-1.120893856	-0.457305014	-1.264048971	-1.088642357	-0.826165357	3	2.256086424	-0.941743975	-1.429574512	-0.854996873	-1.229460018	-4.536398297
aml_ohsu_2018_15-00539	-1.729820719	-1.111728614	-0.856884731	-0.713483484	-1.123632614	-0.966084879	-1.259340539	-0.925491139	-0.464804153	-1.765412894	-1.489079097	-0.728057255	-0.517128604	-0.525870221	-0.828313004	-1.38577864	-1.313926622	-1.536828385	-4.532678974
aml_ohsu_2018_16-01192	-1.220948651	-1.211402042	-1.217755225	-0.830276769	-1.067111117	-1.5395394	-1.209180071	-1.082647736	-0.463035469	-1.735487603	-1.053275664	-0.780949328	0.02548357	-0.277633155	-0.667354114	-1.493759056	-1.053638767	-1.613760904	-4.519914861
aml_ohsu_2018_16-00139	-1.184457438	-1.209139836	-1.54629721	-0.925550832	-0.808306839	-1.387633686	-1.24234851	-1.086658285	-0.449321552	-1.380468541	-1.003330532	-0.771266397	1.172453978	0.601775077	-0.806560476	-1.422241212	-1.172950377	-1.363865627	-4.434740528
aml_ohsu_2018_14-00113	-1.405936082	-1.242308691	-1.013073431	-0.794668206	-0.906130606	-1.438736671	-1.11052805	-1.14498847	-0.461823163	-1.253013589	-1.150814722	-0.802163479	2.000961697	0.219826222	-0.8264963	-1.41895282	-0.853303065	-1.419307071	-4.423775256
aml_ohsu_2018_13-00365	-1.58187857	-1.275222074	-1.5264309	-0.434779389	-0.659913468	-1.576224466	-1.203745706	-1.141257167	-0.451707262	-0.990624004	-0.374724624	-0.808137849	3	3	-0.882232975	-1.439047342	-1.307604534	-0.741383376	-4.344061762
aml_ohsu_2018_16-00733	-1.059753088	-1.275407504	-0.435107279	-0.87935755	-0.789916442	-1.104501436	-1.152642549	-1.152681119	-0.464463949	-1.318970082	-1.254563779	-0.791807829	0.47596771	-0.107874699	-0.94722524	-1.450791466	-1.135785843	-1.555447165	-4.301938996
aml_ohsu_2018_14-00175	-1.65363353	-1.227754658	-1.775636292	-0.915036587	-0.915076693	-1.639189421	-1.236415739	-1.131024093	-0.463790533	-0.964340039	-0.040928013	-0.773806761	1.251020843	1.141566989	-0.899307422	-1.441430876	-1.205046815	-0.995633982	-4.281875794
aml_ohsu_2018_13-00573	-1.171260855	-1.271538358	-0.297775617	-0.748807579	-0.951081537	-1.291391846	-1.04325393	-1.153238498	-0.464056841	-1.49043417	-0.88296417	-0.849298828	0.123225777	-0.052110713	-0.935144531	-1.388301518	-1.119678681	-1.426042158	-4.240090114
aml_ohsu_2018_16-00548	-0.991415131	-1.257137338	-0.435792259	-1.08238889	-0.77163086	-1.086114803	-1.188380594	-1.147609451	-0.464478361	-1.22274363	-1.070994528	-0.815665511	0.55457141	0.075922474	-0.900869849	-1.396211962	-1.134813553	-1.498429941	-4.214824847
aml_ohsu_2018_13-00384	-1.360449581	-1.259954265	-0.490616375	-0.841682712	-0.7880898	-1.131174532	-1.187509476	-1.122572811	-0.299929714	-1.400818987	-0.853073497	-0.840761581	1.818258563	1.970018924	-0.929494553	-1.105083064	-1.183388431	-0.820681586	-4.196910091
aml_ohsu_2018_12-00051	-1.576394003	-0.939954757	-0.973387489	-0.452668743	-0.565802336	-1.22496346	-1.287345248	-0.807079435	-0.414742921	-1.440335448	-1.278401704	-0.66571728	-0.588547707	-0.406549353	-0.743826971	-1.378606351	-1.216217225	-1.616947317	-4.147867074
aml_ohsu_2018_16-01191	-1.321240366	-1.187170998	-0.512261466	-0.262959568	-0.796120221	-1.453245184	-1.218887677	-1.105221107	-0.451186664	-1.52343469	-0.625919849	-0.788820883	-0.534598276	-0.433527614	-0.714198061	-1.447197393	-0.714267224	-1.743201435	-4.051959677
aml_ohsu_2018_15-00201	-1.550272826	-1.185633533	-1.565778456	-0.451434917	-0.371439477	-1.588478392	-0.957113894	-1.032968492	-0.445821472	-0.694271963	-0.50178204	-0.683719883	3	1.740262704	-0.830452201	-1.306321556	-1.047197818	-1.091732076	-4.035976616
aml_ohsu_2018_13-00454	-0.77601672	-0.749818143	-1.510455752	-0.847104026	-1.563227579	-0.985364066	-1.039623537	-0.942420525	-0.414941967	-1.698028404	-1.153911952	-0.802988703	-0.226345485	0.042473419	-0.872796704	-1.10013085	-1.196025311	-1.092280918	-4.007674676
aml_ohsu_2018_15-00864	-1.312617131	-1.097037332	-1.240836984	-0.833147265	-0.544885118	-1.086618801	-0.900392899	-1.045629399	-0.451102305	-0.72812301	-1.072113373	-0.497140535	3	2.360467211	-0.808596533	-1.179481377	-0.748251233	-1.004260588	-3.958858411
aml_ohsu_2018_16-00566	-0.668266238	-1.170988158	-0.535109128	-1.144165403	-0.846217329	-1.01247275	-1.202786659	-0.991380572	-0.260560415	-1.181557295	-0.83407435	-0.819757231	0.229311766	1.608893893	-0.912023367	-1.290517413	-1.171754002	-1.162578388	-3.93524761
aml_ohsu_2018_16-01216	-0.668534474	-1.094649105	-0.597476046	-0.957010624	-0.84420718	-1.277289167	-1.104089029	-0.982858327	-0.188193807	-1.44417289	-1.055977175	-0.688109764	0.088779787	0.557414691	-0.596173712	-1.32467722	-0.981282061	-1.059844232	-3.814566868
aml_ohsu_2018_15-00279	-1.112537082	-1.179746408	0.821690994	-0.389755627	-0.798010262	-1.366512445	-0.981017136	-1.081607767	-0.459377342	-1.443800882	-0.778317002	-0.80291401	-0.441447692	-0.563608676	-0.906453191	-1.455132595	-0.745314668	-1.453927366	-3.802519215
aml_ohsu_2018_14-00044	-1.310469437	-1.159271696	-0.692483855	-0.955052879	-1.157309601	-1.122529119	-1.210876003	-0.947531726	-0.231780591	-0.662838835	-1.096540846	-0.836214302	-0.570587559	-0.387239514	-0.954539266	-1.068236239	-0.776205858	-1.008239798	-3.778582754
aml_ohsu_2018_14-00096	-0.96270658	-1.14953242	-0.34627221	-0.836119539	-0.361341119	-0.960475529	-1.176998781	-1.148008624	-0.407861261	-1.613581683	-1.115724975	-0.849051759	-0.50961902	-0.581185462	-0.93986996	-0.461795749	-1.215104517	-1.048271966	-3.73393907
aml_ohsu_2018_15-00491	-1.069712974	-1.192576392	-0.180351641	-0.836276634	-0.48477089	-1.355733561	-1.08211533	-1.058079956	-0.465036027	-0.761482404	-0.469514595	-0.828438748	0.752811551	-0.071641136	-0.960767184	-1.215800971	-1.041161262	-1.333063303	-3.732986046
aml_ohsu_2018_14-00023	-0.027938922	-1.184368898	0.028852682	-0.862994288	-0.934325885	-1.118322198	-0.94100858	-1.094757521	-0.459727167	-1.417201893	-0.716431143	-0.796491448	-0.380850019	-0.394917231	-0.943728271	-1.412318021	-1.226381489	-1.534134649	-3.731647521
aml_ohsu_2018_16-00491	-1.009882066	-1.199190077	-0.840941288	-0.227676522	-1.042185745	-1.007885906	-0.98464641	-1.037215924	-0.462482229	-1.261283901	-1.192978075	-0.52199512	0.02365794	-0.129882412	-0.596248949	-1.35283939	-0.615309618	-1.456208107	-3.717070466
aml_ohsu_2018_16-00273	-1.179141502	-1.228744661	-0.793204897	-0.908318832	-0.830171568	-0.923845313	-1.177758176	-1.135504962	-0.143217946	-0.805741569	-0.929624036	-0.845021663	-0.17151172	0.089849385	-0.886901287	-0.910560884	-1.005376349	-0.86860699	-3.690133116
aml_ohsu_2018_13-00250	-1.342673366	-1.142237051	-1.015866898	-0.740752096	-0.333123046	-1.141337875	-0.887640151	-1.056902102	0.000895495	-0.466088409	-0.98552449	-0.71243552	3	0.527641864	-0.862471332	-0.972634917	-0.962774261	-0.955446067	-3.662483837
aml_ohsu_2018_13-00552	-1.062789483	-0.936769483	-0.259397951	-0.827294543	-0.907844547	-1.358261967	-1.112846562	-0.997089645	-0.460669552	-0.700858816	-0.685975629	-0.839310458	0.106843162	0.016512745	-0.923891154	-1.242750875	-0.715801445	-1.311615598	-3.655629139
aml_ohsu_2018_13-00262	-1.305342864	-0.992897333	-0.137262653	-1.135446225	-1.075952059	-0.440225767	-1.136381699	-0.821152896	-0.269897034	-1.084083874	-1.504333369	-0.773760444	-0.566423556	-0.257645116	-0.919985557	-1.114799425	-1.047155436	-0.691373404	-3.646588495
aml_ohsu_2018_13-00619	-1.086803349	-1.057706439	0.145357307	-1.027067776	-1.178912232	-1.2166304	-1.108515397	-0.956246748	0.834103356	-0.685789313	-0.909031693	-0.783562473	0.03930547	1.926761592	-0.888268019	-1.231569794	-0.996448064	-0.549961944	-3.608883585
aml_ohsu_2018_15-00900	-0.929857706	-1.117332144	1.089434408	-0.872728401	-0.972707288	-0.901857243	-1.012854436	-0.984919776	-0.461538813	-1.060543633	-1.235483194	-0.727220281	-0.231979113	-0.293518861	-0.891447348	-1.153855568	-0.973228342	-1.17342995	-3.606471748
aml_ohsu_2018_15-00874	-1.228042127	-1.137546505	1.036707355	-1.034699371	-1.362016284	-0.613616379	-0.888968126	-1.033560514	-0.032748608	-1.053945539	-1.536413543	-0.846785038	-0.098363436	0.321317244	-0.929041558	-0.422415476	-0.932344787	-0.827282341	-3.556013911
aml_ohsu_2018_15-00559	-0.573125921	-1.009994068	-1.075336873	-0.756222714	-0.890501465	-0.94726351	-1.091101446	-0.932731748	-0.440853667	-1.55033524	-0.893770448	-0.731291138	-0.154669023	-0.027789494	-0.738870255	-1.312368133	-1.297031183	-0.23926979	-3.523720035
aml_ohsu_2018_16-01082	-1.092186642	-1.030873985	-1.121887752	-0.785597343	-0.489865285	-1.112884166	-0.881176709	-0.955198687	-0.166029486	-0.601217038	-1.040726272	-0.735849559	2.434480705	0.982644428	-0.882648069	-0.814568761	-0.806009905	-0.731185574	-3.463132004
aml_ohsu_2018_15-00965	-1.189914526	-1.163385739	-1.143227393	-0.468418299	-0.603913379	-1.434047195	-0.861416626	-1.162838827	-0.459344684	-0.917178338	-1.053602754	-0.867601946	-0.438956325	-0.565604761	-0.971227736	-0.836605519	-1.053779811	0.051771148	-3.449103929
aml_ohsu_2018_13-00515	-1.088657592	-0.783799848	-0.397817318	-0.37182744	-0.694343953	-1.211275673	-1.034473189	-0.688999155	-0.447355613	-1.141772432	-0.7753172	-0.664740413	-0.530560072	-0.162865859	-0.693861093	-1.218089701	-1.174655237	-1.224332255	-3.441278492
aml_ohsu_2018_13-00147	-1.305779436	-0.95066833	-0.319025555	-1.008300927	-1.319602178	-1.136421945	-1.164277227	-0.810084294	0.061348038	-0.434168423	-1.011576274	-0.804980138	-0.590881277	-0.181928258	-0.898178461	-1.169046026	-0.516414777	-0.741210641	-3.438176695
aml_ohsu_2018_15-00608	-0.765971559	-1.025453122	-1.03923068	-0.948082801	-0.841716178	-1.007898055	-0.84819138	-1.092942449	-0.465238304	-1.248287943	-0.669286562	-0.822579996	0.711560648	0.652050359	-0.953509692	-1.2639477	-1.22963742	0.292635387	-3.431530979
aml_ohsu_2018_15-00018	-0.650951552	-1.233585123	0.697353764	-0.554430626	1.003696316	-1.259924978	-1.285868595	-1.118222861	-0.46390546	-0.911668538	-0.711658014	-0.808587059	0.201758877	0.647957961	-0.911264874	-1.363674745	-1.073158943	-1.432766775	-3.4307576
aml_ohsu_2018_15-00974	-0.927925153	-1.174767673	-0.676930976	-1.146133492	-1.052073806	-0.240039703	-1.11522873	-1.044539731	-0.438043111	-0.691495489	-1.276220585	-0.792218909	-0.398535459	-0.552585616	-0.855342904	-0.651288123	-1.106169961	-0.756017534	-3.386845651
aml_ohsu_2018_14-00495	-1.656796218	-0.945928428	-0.95595601	0.033509195	-1.022865878	-1.064597433	-1.254390642	-0.402805383	-0.434020561	-0.532202761	-0.928997227	-0.607104062	-0.428925323	-0.397934131	-0.846977396	-0.478689215	-1.283483391	-1.184947754	-3.360968919
aml_ohsu_2018_16-00124	-0.705643249	-1.065294998	-0.806116579	-0.79496081	-0.960254781	-0.99451844	-0.962981743	-1.093783184	-0.354645564	-0.037279877	-1.132923125	-0.854459147	-0.297037744	-0.404082546	-0.976190774	-1.028452303	-0.937586977	-0.981807372	-3.349944969
aml_ohsu_2018_16-00547	-0.718766716	-1.097185242	0.400308949	-0.866066592	0.526631397	-1.136538698	-0.975716443	-1.055023453	-0.363643421	-1.146006645	-0.953543951	-0.69158841	0.812658179	-0.047730349	-0.715714285	-1.229628216	-0.813311289	-1.318144698	-3.345283701
aml_ohsu_2018_13-00281	-0.981000351	-0.611000097	0.133775448	-1.034062239	-0.751944605	-1.09043091	-0.957401361	-0.855897622	-0.364815633	-1.060417321	-0.766906512	-0.728825556	-0.510308732	3	-0.579308128	-0.909346482	-0.784597854	-0.658417601	-3.334449552
aml_ohsu_2018_16-00031	-0.452081512	-1.015946097	-0.832623279	-0.88385685	-0.897210381	-0.970137303	-0.972814132	-0.990685732	-0.357337525	-0.542323596	-1.174516437	-0.812697216	-0.559329241	-0.535143516	-0.901438271	-1.107482761	-0.82417693	-0.910266108	-3.305818812
aml_ohsu_2018_13-00578	-0.87802351	-1.167612618	0.215126486	-0.775508633	-0.895114971	-1.081949451	-1.148459737	-1.034067534	0.091651681	-0.398978278	-0.717200742	-0.822899694	-0.473190719	-0.1890557	-0.885480408	-0.884086756	-0.862428016	-1.025793971	-3.281313104
aml_ohsu_2018_15-00717	-1.065381191	-1.093521016	0.200010531	-0.219054219	-0.050877335	-1.263560022	-0.820798377	-0.978089601	-0.443945372	-1.144990419	-0.766138049	-0.463341264	-0.375592372	-0.542382523	-0.683447928	-1.297446388	-0.929741859	-1.320221303	-3.274658426
aml_ohsu_2018_15-00892	-0.914194609	-1.003151996	-0.21030416	-0.17252102	-0.012605341	-1.210358886	-0.784698363	-0.968603934	-0.456971545	-1.484227958	-0.982823404	-0.455854487	-0.511290018	-0.549020603	-0.583190007	-1.264161172	-0.731915744	-1.352439479	-3.262777383
aml_ohsu_2018_14-00714	-0.245528447	-1.185145916	-0.851958065	-0.734063411	-1.0532028	-0.862141663	-1.235162665	-1.135644596	0.321551779	-0.770111953	-0.26087679	-0.767402472	-0.169338446	0.245446976	-0.934647121	-0.996583682	-1.025532941	-0.891385743	-3.247889087
aml_ohsu_2018_13-00602	-0.43531096	-0.800018948	0.078186894	-0.75835964	-1.143178659	-0.777504832	-0.73003776	-1.005044331	-0.204277906	-1.23462198	-0.467261746	-0.811147676	-0.438933391	1.19965121	-0.842337689	-0.898229059	-1.001742033	-1.293184714	-3.23331435
aml_ohsu_2018_13-00123	-0.276698947	-1.039304695	0.18124726	-0.781470069	-1.066754694	-0.812836498	-0.799256038	-0.969805661	-0.46421429	-1.202426879	-0.591335084	-0.735827272	-0.578005886	-0.535762796	-0.862199036	-1.221049766	-0.69417104	-1.44480998	-3.231845276
aml_ohsu_2018_15-00909	-0.51439591	-0.857129781	-0.162306625	-0.885458098	-1.177816407	-0.893720466	-0.832691012	-0.652286618	-0.446651902	-0.961833837	-1.17715022	-0.763055894	0.114081612	-0.441968305	-0.868219101	-0.951553447	-0.769799263	-1.019501424	-3.229609332
aml_ohsu_2018_16-00050	-1.01837404	-0.965439617	-1.17781537	-0.810022257	-0.735433936	-0.681421151	-0.878515554	-0.920601229	-0.427408783	-1.021166881	-0.821861882	-0.483010838	1.35525815	0.455822735	-0.5532851	-0.62403078	-0.592119593	-1.112037178	-3.190192729
aml_ohsu_2018_14-00448	-0.835144309	-0.966674021	-1.003195646	-0.887928073	-0.970475186	-0.948055552	-1.200691725	-1.049805396	-0.184453401	-0.285299291	-0.748983282	-0.818948475	-0.224137347	-0.183194996	-0.876004996	-1.091027388	-0.957642452	-0.222929753	-3.179710461
aml_ohsu_2018_16-00831	-1.120143182	-0.481097159	-1.206079492	0.019421128	-0.845789452	-0.726064396	-0.842762626	-0.770457623	-0.462461834	-1.328921891	-1.231052233	-0.253698654	0.582020024	0.889378761	-0.484641406	-0.543655988	-1.134304225	-1.259102402	-3.178103688
aml_ohsu_2018_13-00551	-0.858676119	-1.037746272	-0.390238597	-0.265139235	-0.634582682	-1.007560046	-1.01996055	-0.942295419	-0.413598502	-0.720330131	-0.374904887	-0.713167341	-0.497651183	0.321267829	-0.820922959	-0.972634906	-0.680031012	-1.522587617	-3.17126257
aml_ohsu_2018_14-00053	-0.489264315	-1.049179073	0.207726215	-0.959028923	-0.600468111	-0.997690608	-1.113572047	-0.818761656	-0.307498157	-0.608471376	-0.081835143	-0.784493255	0.405891439	0.401893095	-0.902113377	-1.030592634	-0.918811019	-1.434705178	-3.14927623
aml_ohsu_2018_13-00354	-0.656379968	-1.228599056	-1.340186143	-1.13257639	-1.066975688	-0.209771218	-1.261074224	-1.039346338	-0.420232512	-1.37451498	-0.889662501	-0.85031846	0.167989207	-0.084050497	-0.948924181	-0.656452202	-1.163068538	0.936341201	-3.139362897
aml_ohsu_2018_14-00380	-1.214853452	-0.716006296	-1.082069486	-0.076432508	0.249525182	-1.2730678	-0.701391167	-0.795583237	-0.39648225	-0.57762041	-0.872384915	-0.544071463	1.757017089	0.128453108	-0.722264972	-0.955947499	-0.782478381	-1.426712146	-3.08707637
aml_ohsu_2018_16-00315	-1.187814829	-1.081184133	1.275047442	-1.259908539	-1.037752964	-0.386682808	-0.804840217	-1.070975381	-0.139041602	-0.581828097	-1.350359877	-0.853455826	0.099158474	0.316781159	-0.908584871	-0.097367504	-0.861039624	-0.625222236	-3.083870395
aml_ohsu_2018_15-00829	0.228533652	-0.900267205	-0.049183925	-0.347167969	-0.779051775	-0.71425086	-0.951353524	-0.688672841	-0.330603998	-1.754093151	-1.044018228	-0.680430972	-0.381205472	-0.278939006	-0.495903318	-1.107371405	-0.753486671	-1.370376196	-3.020571063
aml_ohsu_2018_15-00331	-0.422273112	-0.50872614	-0.460521499	-0.893220664	-0.74691588	-1.183151734	-1.043490089	-0.602106347	-0.434023984	-1.03666333	-0.283214728	-0.753177388	-0.499810603	-0.391208776	-0.805378068	-1.163157433	-0.913036317	-1.074562811	-3.003168663
aml_ohsu_2018_13-00338	0.038932194	-0.681165744	-0.465328693	-0.970701034	-1.166405584	-1.012204497	-0.988750496	-0.824042932	-0.301905137	-1.056613282	-0.721890912	-0.845846432	0.33967421	-0.208641863	-0.885508118	-0.41306823	-0.85036454	-0.865396888	-2.988469654
aml_ohsu_2018_16-00771	-1.531768673	-0.811834273	-1.240418142	1.200420101	-0.555834139	-0.987057443	-0.968100908	-0.44915657	-0.440311181	-1.378138246	-0.681748965	-0.271019488	-0.456944897	-0.542913728	0.100114125	-1.216681013	-1.186072661	-1.325310484	-2.934462091
aml_ohsu_2018_14-00141	-0.790412283	-1.014141323	0.932756391	-0.617070275	-1.05566983	-1.179309369	-0.953952255	-0.929489596	-0.346173455	-0.139017479	-0.4182004	-0.858186743	-0.598348164	-0.550543494	-0.953834233	-1.062631162	-0.92570512	-0.689066005	-2.934356526
aml_ohsu_2018_15-00693	-0.759470866	-0.89540776	0.355252274	-0.421932347	-0.721166285	-1.182898521	-0.555296862	-0.919735403	-0.464466502	-0.973240335	-0.295085574	-0.547577364	0.335002233	-0.151335897	-0.682475857	-1.173882127	-0.949094078	-0.909938958	-2.930228994
aml_ohsu_2018_14-00597	-1.421662875	-0.996717783	-1.198834515	1.51095415	0.056533144	-1.420930721	-0.953890836	-0.888128313	-0.456231914	-0.564963614	-0.491974915	-0.727666472	-0.389274634	-0.480027623	-0.321436153	-1.348420252	-0.712149085	-1.411892609	-2.919681037
aml_ohsu_2018_16-00465	-1.071857087	-0.830691497	0.278231928	-0.427894697	-0.57905352	-1.079537665	-0.618384007	-0.819144647	-0.185853177	-0.814012571	-1.067384306	-0.525044609	-0.318730574	-0.41793468	-0.72128739	-0.915631417	-0.531426853	-1.052505146	-2.912876224
aml_ohsu_2018_15-00939	-0.076587075	-1.194405141	-0.788130239	-0.925370688	-1.118073625	-0.215969525	-1.034458005	-1.060302631	0.463732875	-0.781908466	-1.490676841	-0.84497193	-0.209125741	-0.402620711	-0.933571321	-0.34767778	-0.381560671	-0.637000601	-2.901103907
aml_ohsu_2018_15-00903	-1.028901466	-1.034204052	-0.656958646	-0.716442703	-0.750445252	-0.943310179	-0.935842956	-0.872178744	-0.464343759	-0.932568427	-0.579010872	-0.751130139	-0.497224332	-0.58088149	-0.762723889	-0.320347643	-0.757089057	-0.384108047	-2.900158174
aml_ohsu_2018_14-00613	-0.88959793	-0.568205695	-0.760556066	-0.389287735	-1.103484654	-0.11839184	-0.994503372	-0.272990326	-0.274258961	-1.305771352	-1.153557528	-0.736816462	-0.106704142	-0.442462023	-0.473570245	-0.7118016	-1.092870958	-1.026691845	-2.898859437
aml_ohsu_2018_16-01227	-1.296794726	-0.87250836	0.619187742	-1.067226016	-1.184749571	-0.229151386	-1.246672007	-0.490201462	1.810070427	-0.925227537	-0.776809518	-0.739578379	-0.426495346	-0.424914294	-0.818354743	-0.732725705	-0.916596531	-0.642579055	-2.895412185
aml_ohsu_2018_13-00255	-0.816736427	-1.084386386	-0.289481056	-0.71697527	-0.486809841	-1.019938805	-0.821047422	-0.883061048	-0.314452134	-0.716566896	-0.46835783	-0.527989168	-0.525060468	-0.495385214	-0.790640987	-1.039008529	-0.401354447	-1.111169953	-2.89129892
aml_ohsu_2018_14-00259	-1.114468316	-0.75636301	-0.042793874	-0.304633396	-0.389125108	-1.219728031	-0.692309547	-0.715360764	-0.408874202	-1.09850412	-0.496216229	-0.51492175	-0.489174029	-0.411268524	-0.604683937	-1.201369769	-0.724908144	-0.935175104	-2.88228042
aml_ohsu_2018_14-00041	-0.90628694	-0.653700705	-1.358664833	-0.534173897	0.075249738	-1.287875635	-0.687524776	-0.733738176	-0.425058641	-0.523035274	-0.461815753	-0.664885773	1.221684329	1.1691913	-0.624846695	-1.144622693	-0.66755877	-0.916386776	-2.878678823
aml_ohsu_2018_14-00045	-0.748306319	-1.147481047	2.075423901	-0.917334564	-1.050048531	-0.696979331	-1.193066336	-1.1396171	0.290665331	-0.076722761	-1.219032047	-0.834180325	-0.524208913	-0.551030205	-0.964388644	-0.082249481	-1.074226832	-0.588238369	-2.861955734
aml_ohsu_2018_16-00004	-0.629861187	-0.740929146	-0.884155652	-0.722856009	-0.778499724	-0.928630994	-0.883994438	-0.755451525	-0.122459799	-0.467413294	-0.750572096	-0.797617746	0.323250308	0.050902774	-0.845144342	-0.899559169	-0.703335819	-0.619933027	-2.860802077
aml_ohsu_2018_15-00275	-1.307106831	-0.807076256	-0.878957699	-0.090706988	0.796057046	-1.493464373	-0.785384754	-0.756490046	-0.444889333	-0.477308634	-0.198434256	-0.57763599	1.466044005	0.670938873	-0.739959369	-1.222816185	-0.55912541	-1.194753393	-2.849872568
aml_ohsu_2018_12-00258	-0.640169692	-1.069201914	-0.422245142	-0.556892565	-1.115633901	-0.713754766	-0.592317472	-1.005129747	-0.464611958	-0.999727356	-0.28141463	-0.639255941	-0.540437713	-0.611170694	-0.777620558	-1.296841439	0.204225477	-1.293437352	-2.831315672
aml_ohsu_2018_13-00450	-0.95079663	-0.735888597	-0.216040836	-1.044764509	-1.189245653	0.148664249	-0.753792712	-0.598979737	-0.281129064	-0.56720042	-1.123923234	-0.708794907	-0.523095537	-0.186535625	-0.831936553	-0.799576451	-1.173088571	-0.584235844	-2.783325223
aml_ohsu_2018_14-00464	-0.656959243	-0.661665456	0.812662459	-0.870465446	-0.842335732	-0.431445345	-1.079271071	-0.636469744	-0.313563775	-0.848261314	-0.601448261	-0.759602639	-0.432336112	-0.392912565	-0.729874043	-0.986048488	-1.290906806	-0.608999234	-2.771876716
aml_ohsu_2018_12-00023	-0.905451782	-0.874547375	0.455283589	-0.735490652	-0.805855795	-0.838898847	-0.582727255	-0.942678249	-0.298259585	-0.928644642	-0.626521521	-0.21723296	0.12139357	-0.401251883	-0.612509002	-0.904101922	-0.595678441	-1.004977425	-2.753799993
aml_ohsu_2018_14-00735	-0.823435138	-0.996930715	-0.797282442	0.130432597	-0.714709045	-0.59276923	-0.827639259	-0.826721235	-0.247256991	-1.129209178	-0.741475867	-0.780064581	-0.318984613	-0.482080433	-0.780082758	-0.293630084	-0.818333848	-0.698196589	-2.751012594
aml_ohsu_2018_16-00815	-0.1037175	-0.943853428	-0.086149896	-0.699321482	-0.241687338	-1.141383385	-0.837329831	-0.666517424	-0.449272943	-1.211843472	0.067842077	-0.328820288	-0.077397141	-0.25899268	-0.36179533	-1.30736879	-1.021061044	-1.393369789	-2.733113822
aml_ohsu_2018_14-00063	-0.417246266	-0.799107858	0.052248112	-0.695880851	-0.386796205	-0.984694913	-0.946802251	-0.919181687	-0.460377266	-0.149299997	-0.950158608	-0.728420436	1.077914108	1.36255983	-0.790695162	-0.617445449	-0.480619587	-0.817931362	-2.726975517
aml_ohsu_2018_16-00087	-0.983072246	-1.062724663	-0.587975301	-0.905336179	-0.70129453	-0.425618048	-0.899201769	-0.89757343	-0.375435557	-0.198754666	-1.133487251	-0.797050594	-0.582633265	-0.526201211	-0.874005685	0.000688079	-0.859588073	-0.409531104	-2.700862804
aml_ohsu_2018_16-00264	-1.026136961	-0.841803433	-0.281977775	-1.051311223	-0.539773657	-0.287908954	-0.788201953	-0.609374353	0.222160362	-0.540872539	-1.043850318	-0.748851119	-0.569228243	2.598827917	-0.789567831	0.03585301	-0.370068043	-1.171289297	-2.681502954
aml_ohsu_2018_14-00817	-1.432253142	-0.744571244	-0.288252064	-0.817513025	-1.466671038	-1.475710958	-0.812929651	-0.866109229	-0.381414179	0.402828547	-1.202325413	-0.766991553	-0.506795143	-0.584420911	0.14342909	-0.133928553	-1.103206662	0.004205839	-2.676105575
aml_ohsu_2018_13-00532	-0.650396112	-0.801587183	1.158861847	-0.901566984	-0.882089086	-0.926528809	-1.063376242	-0.858049607	0.687305786	0.03756059	-1.032310692	-0.756370639	-0.562589889	0.360811369	-0.914686922	-0.474083207	-0.607632564	-0.853868596	-2.658666083
aml_ohsu_2018_16-00627	-1.117778531	-0.893516854	-0.245848638	0.096982701	0.818459356	-1.195400672	-1.085915822	-0.790867478	-0.39960035	-0.861735015	-0.394952422	-0.493360211	-0.284267815	-0.481942724	-0.050069978	-1.271172864	-0.688560185	-1.342731616	-2.649721527
aml_ohsu_2018_16-00538	-1.048213367	-0.722134644	-0.218791619	0.505455371	0.369647021	-0.924989781	-0.746431742	-0.737127466	-0.438715935	-1.167457813	-0.787072923	-0.537335765	0.121807424	-0.007011686	0.156442069	-1.250168483	-0.945606019	-1.241527744	-2.630578823
aml_ohsu_2018_15-00653	-1.215974813	-0.915157998	-0.786571772	0.472376787	-0.583952033	-0.302502043	-1.035934013	-0.785273176	-0.445939649	-1.25514543	-0.96697869	-0.717728039	-0.39523663	-0.460135965	-0.742760029	-0.53414447	-1.086528325	0.366529294	-2.62753868
aml_ohsu_2018_13-00545	-0.838472701	-0.883945428	-0.207636376	-0.792434068	-0.79867504	-0.502968468	-0.801214914	-0.811267692	-0.390393897	-0.477483159	-0.55476603	-0.689222439	-0.272478166	0.463401041	-0.773237101	-0.228659602	-0.615457588	-0.956069328	-2.611765833
aml_ohsu_2018_15-00811	-0.495577618	-0.754645296	-0.367177555	-0.854433153	-1.149045382	-0.360952504	-0.655543476	-0.600488764	-0.179343971	-0.961076001	-1.24192465	-0.529168773	-0.463559082	0.059322133	-0.789277424	-0.508834502	-0.221768359	-0.831690303	-2.592786773
aml_ohsu_2018_14-00078	-0.842110333	-0.756639355	-0.030893657	-0.827667733	-0.83448333	-1.043646017	-0.815792264	-0.633298042	3	-0.716573579	-1.165897321	-0.53379974	-0.451703134	-0.523913843	-0.647041704	-0.798477342	-0.537619423	-0.661038597	-2.5904404
aml_ohsu_2018_16-01010	-0.618531201	-1.084928705	-0.478694126	-1.042994471	-0.984996347	0.388767521	-0.875691965	-0.989553201	0.239340391	-0.406165248	-1.270364192	-0.698165255	-0.155547517	0.411051377	-0.84241995	0.189883821	-1.039816622	-0.519096652	-2.589153905
aml_ohsu_2018_16-01094	-0.888408704	-0.864914633	-1.023682155	0.276234006	0.299819963	-1.069506385	-0.474608383	-0.811139695	0.01072254	-1.04531098	-0.606279119	-0.652320611	-0.160011348	0.256844118	-0.167349323	-0.728294275	-1.005465143	-1.01073478	-2.56558763
aml_ohsu_2018_15-00057	-0.639488804	-0.969410762	-0.612493952	-0.72191625	0.048424986	-0.854689493	-1.156552992	-1.011837875	0.058352464	-0.02483861	-0.128051363	-0.81052013	0.147732261	-0.041588502	-0.809823143	-0.894020005	-0.852965884	-0.49309786	-2.564028002
aml_ohsu_2018_16-00705	-0.695840422	-0.744642487	-1.408042233	-0.629158771	-0.331680491	-0.682825819	-1.092799959	-0.57040452	-0.462529747	-0.618654542	-1.14106081	-0.596865865	-0.102605313	0.118214452	-0.26423036	-0.355626441	-1.087086183	-0.185847479	-2.557749097
aml_ohsu_2018_14-00012	-0.576676149	-0.667059692	0.164174553	-0.886776488	-1.119763587	-0.720565272	-0.504187635	-0.846891291	-0.463815279	-0.956447548	-0.25549574	-0.472287235	-0.513580295	-0.486546166	-0.50720329	-0.982237286	-0.626673795	-0.940696554	-2.555420817
aml_ohsu_2018_16-00271	-0.383174657	-0.577676811	0.258103699	-0.756681043	-0.643684702	-0.958301109	-0.793637859	-0.688243508	0.830163262	-0.458082226	-0.929308992	-0.746814908	-0.329112713	0.734955872	-0.886659618	-0.68151649	-0.726657652	-0.689625529	-2.553557547
aml_ohsu_2018_15-00194	-1.07562707	-0.852904474	1.309221693	-1.048021752	-1.047351965	-0.581655791	-0.460580802	-0.92421492	-0.284492859	-0.149115147	-1.348263823	-0.687571974	0.446913418	0.561856936	-0.92476275	0.178431533	-0.687324826	-0.322452255	-2.539272546
aml_ohsu_2018_13-00202	-0.825726999	-0.725112797	-0.173416074	-0.432517034	-0.392210242	-1.027791991	-0.467100979	-0.748915101	-0.390562084	-1.024707805	-0.543557448	-0.32959238	-0.486368332	-0.545973951	-0.239268464	-1.01434189	-0.679209574	-0.891008369	-2.488731292
aml_ohsu_2018_15-00303	-0.550369553	-0.412481224	-0.878120133	-0.24935229	-0.832697599	-0.689396012	-0.39766032	-0.704744982	-0.252708823	-0.72309281	-0.467117264	-0.741921433	0.339959676	0.064520659	-0.868419601	-0.465193291	-0.97479256	-0.837315246	-2.463412807
aml_ohsu_2018_16-01103	-0.042059061	-0.937834142	-0.363998075	-1.126724208	-1.016884285	0.730984019	-0.707317516	-0.763060533	0.198674484	-0.881155199	-1.33465533	-0.625351381	-0.562911009	0.599757209	-0.855003609	-0.311459448	-0.984670065	-0.716927405	-2.460850751
aml_ohsu_2018_16-01210	-0.511900843	-0.747676775	-0.253446052	-0.590612725	-0.526591898	-0.898147405	-0.626622361	-0.704333426	0.536010765	-1.085192414	-0.864922639	-0.509500261	0.316721769	0.428784927	-0.23922539	-0.842395134	-0.44625187	-0.539670108	-2.45366182
aml_ohsu_2018_14-00434	0.075027994	-0.890080749	-0.102842055	-0.781068945	-0.595197739	-0.277731789	-0.708818598	-0.727604298	-0.464927187	-0.594418348	-0.81553597	-0.818559298	-0.588824409	-0.492864995	-0.847679425	-0.719789717	-0.856880637	-0.793273717	-2.423740666
aml_ohsu_2018_16-01100	-0.578214483	-0.765819597	0.93692511	-0.232225492	0.257793211	-0.72714832	-0.477732041	-0.890902614	-0.462190541	-1.104566028	-0.737163196	-0.485140084	0.746931465	0.180619214	-0.102736446	-0.925546288	-0.921844127	-1.088057229	-2.41586571
aml_ohsu_2018_15-00395	-0.968823806	-0.878692109	-0.123057996	-0.337225232	0.217089049	-0.831727956	-0.716675273	-0.674155357	-0.464172232	-0.388020898	-0.350106476	-0.214920533	1.126051466	0.288044259	-0.631118969	-0.767138554	-0.747314748	-1.018735426	-2.389902121
aml_ohsu_2018_16-00770	-1.611574026	-0.50336147	-0.630460201	2.016231936	0.452556478	-0.908124076	-1.175569734	-0.107393231	-0.448295407	-1.370010868	-0.595163804	0.126103585	-0.455500285	1.100918623	0.267383569	-1.252510882	-1.282339116	-1.296491197	-2.340809239
aml_ohsu_2018_13-00563	-0.757991266	-0.462401952	1.005302228	-0.271723709	-0.75714859	-0.741026056	-0.544422303	-0.43124012	-0.392944486	-0.699539689	-0.747177425	-0.656727775	-0.424470652	-0.322411452	-0.618734638	-1.007736192	-0.641395746	-0.889005483	-2.333304564
aml_ohsu_2018_16-00067	-0.750986865	-0.792752094	-0.20937677	-0.520142525	0.046636635	-1.012555522	-0.872058026	-0.635824987	-0.329112086	-0.529106604	-0.274169779	-0.677224853	-0.118439595	-0.402654218	-0.639077444	-1.16444471	0.113100699	-0.775922341	-2.300112968
aml_ohsu_2018_15-00883	0.014886548	-0.977589954	-0.561370952	-1.057619676	-1.186543029	0.269676213	-0.758382531	-0.90309404	0.630601853	-0.918722071	-1.342399776	-0.733500041	-0.564472135	-0.559860613	-0.868753178	0.529612271	-0.690602945	-0.416472953	-2.292339732
aml_ohsu_2018_16-00479	-1.139575164	-0.652835333	-1.168139517	0.166044553	0.764956854	-0.966660603	-0.454863737	-0.676989574	-0.460464487	-0.852382114	-0.575038093	-0.352256078	-0.578312723	-0.48679167	-0.590655611	-0.864008114	-0.025718199	-1.492790949	-2.277016383
aml_ohsu_2018_16-00303	-0.735400432	-0.570066028	0.724398654	-0.377002863	-0.253765382	-1.007569008	-0.527354115	-0.599218097	-0.463694769	-1.065592195	-0.536305262	-0.306447872	-0.407912695	-0.322770816	-0.405231477	-0.978390885	-0.372783875	-0.912041722	-2.253902604
aml_ohsu_2018_13-00546	-0.77621784	-0.704539947	-0.165369127	-0.085755453	-0.064638569	-0.632725113	-0.649350067	-0.715115348	-0.359224863	-0.469392376	-0.838862017	-0.522797244	-0.525269294	0.432782505	-0.749531133	-0.2637032	-0.277009268	-1.291747651	-2.252570422
aml_ohsu_2018_16-00481	-0.634827047	-0.575645664	-0.832402672	-0.646370445	-0.950186946	-0.225915972	-0.575666778	-0.836763276	-0.033291654	-0.663267536	-0.964218002	-0.718060307	-0.14505237	-0.478324162	-0.812221614	0.281191399	-0.649387311	-0.447175	-2.250574958
aml_ohsu_2018_14-00488	-0.945539374	-0.428337478	-0.255691716	-0.757973649	-0.579546431	-0.697180494	-1.067238428	-0.494947551	-0.461340445	0.137905719	-1.11768861	-0.808948794	0.206683154	-0.004022897	-0.92423668	0.557821328	-0.580264789	-0.395697497	-2.210448678
aml_ohsu_2018_16-01237	-0.426464186	-0.450040697	1.185715594	-0.756669711	-0.627037525	0.087590716	-0.502759635	-0.351629841	0.420515785	-0.929801564	-0.860804992	-0.713388907	0.032972689	3	-0.63096914	-0.093097214	-0.587700244	-0.615439517	-2.184705499
aml_ohsu_2018_14-00567	-0.059287785	-0.883200853	1.874145166	-0.997039218	-0.815982395	0.131106127	-0.822309669	-1.021996353	-0.155081824	-0.118477159	-0.765657106	-0.697664855	-0.555861829	-0.565368584	-0.837991063	-0.372276491	-0.651768497	-1.184217844	-2.153673559
aml_ohsu_2018_13-00145	0.179349647	-0.70700085	3	-1.060410493	-0.351758178	-0.847175375	-0.766241371	-0.882664054	-0.328702373	-0.273376079	-0.462808663	-0.839370844	0.589133802	2.122889682	-0.908521916	-0.605476927	-0.835707103	-1.273139368	-2.148325819
aml_ohsu_2018_12-00372	-0.585070896	-1.064628425	-0.553669561	-0.669427718	-0.96157101	0.204695253	-0.760666857	-0.862184525	-0.44770141	-0.741504074	-1.067591734	-0.723540681	-0.250157926	-0.489540864	-0.895559037	0.399371908	-0.529510651	0.239733875	-2.146883882
aml_ohsu_2018_15-00683	-0.634987444	-0.633036724	-1.129594783	0.318397516	0.345560594	-1.103986524	-0.380293731	-0.519745209	-0.400556958	-1.08461038	-0.236838336	-0.366585087	-0.020533021	0.209134955	-0.201687793	-0.949668007	-0.842046457	-0.834445237	-2.143939406
aml_ohsu_2018_15-00043	-0.803473177	-0.287415966	0.014248193	-0.318195666	0.163390358	-0.937775411	-0.461745683	-0.436729456	-0.433026581	-0.650298475	-0.235777091	-0.67109515	-0.494787517	-0.467629175	-0.380821665	-1.234318513	-0.421758734	-1.239485725	-2.108211405
aml_ohsu_2018_16-00822	-0.922961106	-0.537727302	-1.306287401	0.055972791	1.337522984	-0.876904442	-0.621540037	-0.235907552	-0.416081192	-0.835861657	-0.715979848	-0.403864186	0.269342411	0.948343191	0.20031603	-1.055569089	-1.060744853	-0.918718796	-2.106252978
aml_ohsu_2018_15-00858	-0.411051721	-0.914379672	-0.839049979	-0.457598365	-0.860263192	-0.285616053	-0.800005762	-0.517300373	-0.077716326	-0.909844738	-1.414028333	-0.546920899	-0.207978816	-0.405090597	-0.549668392	0.487092058	-0.608970738	0.128669777	-2.092639846
aml_ohsu_2018_15-00967	-0.36385107	-0.905850322	-0.371912406	-0.958955689	-0.562448002	-0.341341369	-0.649360497	-0.82652921	-0.236900727	-0.366331473	-1.004141678	-0.470304108	-0.336822385	-0.244934435	-0.735710434	-0.231900979	-0.660475048	0.119295155	-2.089131251
aml_ohsu_2018_15-00936	-0.308365483	-0.655391327	-0.230755913	-0.801278718	-1.006774212	-0.023226649	-0.533625076	-0.634809375	0.022703815	-0.920246781	-1.135707638	-0.06500632	0.422572382	-0.092387638	-0.536328063	-0.198387109	-0.355997257	-0.731416553	-2.072758626
aml_ohsu_2018_13-00098	-1.339860645	-0.959107847	-0.902438729	1.149649859	-0.510679641	-1.399332621	-0.032788451	-0.96426116	0.418897744	-0.776419064	1.174414055	-0.811617662	-0.425817762	-0.427607384	-0.898673921	-0.849138539	-0.769327032	-0.200309048	-2.069287703
aml_ohsu_2018_15-00633	-0.46095543	-0.474142522	2.074552903	-0.518889515	-0.709146217	-0.90030752	-0.383247996	-0.603772554	-0.464368695	-1.07233858	0.100962169	-0.664153801	-0.542760241	-0.59124329	-0.723921069	-1.116583104	-0.154487834	-0.911656666	-2.03843939
aml_ohsu_2018_16-00820	-0.458197638	-0.892362269	1.767976849	-0.745779519	-0.235246707	-0.435390222	-1.038109388	-0.771080918	-0.342196942	0.014783364	-0.953048387	-0.19964787	1.026904013	3	-0.378931061	0.568272289	-1.070240738	-0.409269548	-2.01747077
aml_ohsu_2018_14-00355	-0.570257697	-0.49075999	0.436267292	-0.39280578	-0.336835253	-0.903449036	-0.601839123	-0.450949293	-0.381785872	-0.340347636	-0.287349956	-0.549814973	-0.528945106	-0.51114144	-0.653895225	-0.92837048	-0.804304135	-0.519096986	-2.00765002
aml_ohsu_2018_16-00007	-0.048868215	-0.392937591	0.705112638	-0.809171333	-0.665409212	-0.683431951	-0.65773439	-0.531577475	-0.149453371	-0.251508877	-0.7986784	-0.743047464	0.307162012	0.66194668	-0.693510499	-0.230084611	-0.458079996	-0.760249036	-1.998578527
aml_ohsu_2018_12-00211	-0.540426358	-0.78821484	0.676203163	-0.83386888	-0.973771036	-0.040115962	-0.576932264	-0.823530593	0.561707192	-0.104387934	-0.559987175	-0.699632855	-0.608481113	-0.624610348	-0.920611655	-0.270007169	-0.975934675	-0.237157872	-1.994337763
aml_ohsu_2018_13-00157	-0.409506285	-0.653752931	0.526620212	-0.857279685	-0.822602864	-0.472640284	-0.5492853	-0.675760893	-0.279430398	-0.227681265	-0.504868111	-0.258451927	-0.153595747	-0.343438219	-0.628764402	-0.598528552	-0.475383629	-0.56914806	-1.924221164
aml_ohsu_2018_13-00493	-0.083615973	-0.330180328	-0.280174734	-0.819317695	-0.754201807	-0.841542298	-0.433159526	-0.414330307	-0.235311532	0.069892265	-0.571456779	-0.726208273	-0.509031516	-0.346530783	-0.79176662	-0.53891673	-0.800786197	-0.531993844	-1.918425606
aml_ohsu_2018_16-00818	-0.726570815	-0.352034212	-0.605653392	-0.947545184	-0.88979504	-0.279703642	-0.551836374	-0.556624126	-0.301871837	0.291959501	-0.959057471	-0.782732548	-0.51512911	-0.430960883	-0.538918091	-0.374398019	0.027664711	-0.775222812	-1.898583721
aml_ohsu_2018_13-00165	-0.715676355	-0.224886649	0.494607336	-0.81259828	-1.083978077	-0.839410214	-0.199000917	-0.504279686	-0.189823455	0.653640997	-0.670130892	-0.807686886	-0.561387216	0.103165387	-0.837039438	-0.686831235	-0.328849147	-0.379861004	-1.800936652
aml_ohsu_2018_16-01223	0.116689742	-0.449521099	2.708794884	-0.92746646	-0.105159139	-0.670478906	-0.452360208	-0.715080064	-0.456317464	-0.3396011	-1.087374121	-0.769924258	1.577030934	3	-0.737824092	-0.152510196	-0.407161667	0.236987264	-1.798644246
aml_ohsu_2018_14-00454	-0.631867388	-0.152396886	-1.380329454	-0.217461971	-0.864182647	-0.581832165	-0.342667082	-0.261391969	-0.309783312	-0.48424044	-0.46803577	-0.626684716	-0.543180264	-0.441048649	-0.379560193	-0.600277525	-0.886365178	-0.094334046	-1.786411954
aml_ohsu_2018_13-00496	0.089308262	-0.141607609	-0.319037506	-0.259821145	-0.774031077	-0.400143023	-0.68030504	-0.392046325	-0.188493359	-0.483800669	-0.396407418	-0.78491327	-0.423336119	-0.469390165	-0.701123151	-0.734092682	-0.726735031	-0.478285856	-1.768381204
aml_ohsu_2018_13-00650	0.075627686	-0.450966758	-0.645570604	-0.320406619	-0.55481176	-0.794050546	-0.6556041	-0.809521013	0.612251507	0.047757797	0.096068035	-0.802440332	0.303692511	0.436859713	-0.754595818	-0.505071409	-0.884858332	-0.116110197	-1.750164105
aml_ohsu_2018_16-00846	-0.018561684	0.141302459	-0.636056739	0.938936213	-1.044766303	-0.774559726	-0.851519661	-0.388802429	-0.463017203	-0.957628447	-0.825559017	-0.018157114	-0.129622154	1.902389575	0.060464339	-0.764261679	-0.786067106	-0.416248451	-1.743666502
aml_ohsu_2018_13-00166	-0.346894436	-0.488934148	0.917395299	-1.107293051	-1.068397495	-0.061803091	-0.103248381	-0.949431604	-0.293595684	0.473525661	-0.977110518	-0.669556776	-0.244058712	-0.297256135	-0.803695246	-0.114417874	-0.305067191	-0.791403891	-1.736260325
aml_ohsu_2018_15-00975	-0.55628535	-0.389697538	-0.268671251	-0.857294717	-0.554314106	-0.530113172	-0.513728285	-0.437517933	-0.030887259	-0.553335205	-0.412027503	-0.695368823	-0.081548884	0.108579537	-0.616523036	-0.213726292	-0.419440725	0.149880523	-1.718993486
aml_ohsu_2018_14-00231	0.1803237	-0.91050702	-0.796926599	-0.548994896	-0.710073658	-0.694411805	-0.342588386	-0.821351718	-0.464624177	-0.211943487	0.890403786	-0.614835933	-0.185864922	-0.487239843	-0.722944152	-0.878705573	-0.282242668	-0.708042759	-1.704947345
aml_ohsu_2018_14-00359	-0.136134614	-0.360697565	-0.001721977	-0.521831282	-0.939213338	-0.476361704	-0.571180756	-0.514191293	-0.343825519	-0.602825724	-0.330557259	-0.686718881	-0.443571801	-0.57339969	-0.325533912	-0.543893529	-0.375889932	-0.368396615	-1.703611675
aml_ohsu_2018_16-00115	-0.770731877	-0.428020846	-0.240746178	-0.115550037	0.673153458	-0.795836861	-0.620327986	-0.301942454	-0.420320574	-0.390644533	0.155131741	-0.687553072	-0.157352522	-0.43996609	-0.588770147	-0.986283535	0.039606434	-1.175311107	-1.690982902
aml_ohsu_2018_13-00266	-0.536398906	-0.733845744	-0.614406813	-0.652387277	-0.176274851	-0.242643261	-0.538983802	-0.692903457	-0.374938875	0.090612225	-0.480067485	-0.372349808	-0.158224427	-0.460958269	-0.788948109	0.163521765	0.08535251	-1.156794245	-1.661100008
aml_ohsu_2018_13-00500	-0.883238791	-0.680740684	-0.745619124	1.586478513	0.409264352	-1.007915738	-0.500480881	-0.6962031	-0.455136446	-0.061070003	-0.170026936	-0.631343792	-0.457452538	1.117915945	-0.26789188	-0.468775908	-0.998325953	-0.454917237	-1.656154311
aml_ohsu_2018_15-00990	-0.690190962	-0.232167814	0.460856269	-0.51029594	-0.552366263	-0.435593743	0.319877955	-0.555788497	-0.463341837	-1.011948795	-0.461775238	-0.364525075	-0.544301225	-0.570343699	-0.662398163	-0.586149669	-0.287762938	-0.634935738	-1.650456362
aml_ohsu_2018_16-01109	0.153374267	-0.430052947	-0.824105882	-0.868449134	-0.661267131	0.133202227	-0.764244136	-0.666102726	0.329115362	-0.579202002	-1.127904919	-0.723883927	-0.330483599	-0.550848874	-0.619298127	-0.03244178	-0.381714002	0.142495903	-1.649659037
aml_ohsu_2018_16-00459	-0.271717181	-0.304308358	-0.552062213	-0.901500245	-0.895096258	-0.341025231	-0.113439786	-0.35973036	-0.334149486	-0.284259937	-1.133779657	-0.534607569	-0.531728492	1.579120349	-0.685417107	-0.411055139	0.669850791	-0.540250523	-1.625678267
aml_ohsu_2018_13-00331	-0.665428316	-0.273337361	-0.027720757	-0.648853394	-0.78488671	-0.538107595	-0.618001242	-0.476933245	-0.101628304	0.101669386	-0.306414898	-0.707235263	-0.598869537	-0.504476126	-0.739101124	-0.489832378	-0.236293017	-0.160621586	-1.62247925
aml_ohsu_2018_14-00152	-1.182559281	-0.822516045	-0.80572604	0.293601495	-1.318494558	-0.92813313	0.806219316	-0.584172441	-0.462804008	-0.361190855	0.438074306	-0.38213083	-0.584969478	-0.634118864	-0.413239977	-1.094028926	0.032972507	-0.324560918	-1.544864115
aml_ohsu_2018_13-00660	-0.179650443	-0.575245968	-0.543375799	-0.633356213	-0.894266582	-0.210009809	-0.123161909	-0.547899111	-0.434425958	-0.431194343	-0.635746551	-0.20323149	1.385743133	0.015454567	-0.465339055	0.090004649	0.208975164	-0.874659648	-1.541362767
aml_ohsu_2018_14-00658	-0.62979088	-0.622629681	-0.374430343	-0.656774001	-0.735348111	-0.631574694	-0.450251286	-0.5960471	-0.079421203	0.495042418	-0.526962816	-0.600278705	-0.576468948	-0.557886905	-0.59096086	-0.396361061	-0.079054539	-0.060555039	-1.541310911
aml_ohsu_2018_14-00026	0.13423955	-0.223905611	0.136450289	-0.861899475	-0.793689494	-0.423041038	-0.734424279	-0.472185617	-0.436391282	-0.367863459	-0.052825695	-0.76918117	-0.018120378	0.498577252	-0.569464972	-0.133392445	-0.203366223	-0.486147359	-1.53915457
aml_ohsu_2018_15-00269	-0.425079526	-0.546857811	-0.286294077	-0.63125647	0.510801435	-1.116663301	-0.94971939	-0.444558537	-0.135410967	0.492936275	0.042577153	-0.627237984	0.056215554	-0.304750765	-0.729591236	-0.8472883	0.000219082	-0.29471473	-1.530556417
aml_ohsu_2018_14-00730	-0.113258983	-0.774434274	-1.032366344	-0.161010895	-1.020557	-0.076225678	-0.498873694	-0.74068876	-0.16281111	-0.470774887	-0.590150362	-0.237695312	-0.058956218	-0.510542868	-0.591495975	1.106827963	-0.482162246	-0.522686724	-1.471865457
aml_ohsu_2018_14-00832	-0.747266151	-0.503707683	-0.222722947	-0.273093414	0.185259919	-0.438686056	-0.564599069	-0.474964529	0.06273063	0.053285239	0.192482128	-0.44441058	-0.367496993	-0.193852966	-0.756869677	-0.079522281	-0.222389975	-1.256844866	-1.46116969
aml_ohsu_2018_15-00839	-0.7506282	-0.492612821	-1.001321277	1.966616323	-0.25892368	-0.819407856	-0.471568737	-0.164581671	-0.371515217	-0.937024628	-0.691889737	0.025252954	-0.121349652	-0.323410789	-0.07417904	-0.769405826	-0.121621733	-0.767936561	-1.458191038
aml_ohsu_2018_14-00528	-0.375911452	-1.049708679	-0.108369659	-0.146280394	-0.56308891	0.206824498	-0.126508515	-0.776870924	-0.464084999	-0.74524425	-0.349699063	-0.643828062	-0.554082432	-0.606687425	0.572157426	0.09591261	-0.868540074	-0.64345001	-1.456618752
aml_ohsu_2018_16-00278	-0.456780877	-0.138906554	0.113800858	-0.427280509	-0.535248143	-0.815723642	-0.265959989	-0.379341846	0.158923439	0.247925607	-0.62662645	-0.626651762	-0.564950379	0.062060484	-0.746025648	-0.588944127	-0.142617073	-0.289845887	-1.445719465
aml_ohsu_2018_14-00681	-1.047164741	-0.818477323	-0.711806119	-0.688870866	-0.99853907	-0.030089165	-0.529051397	-0.883178934	0.348239342	0.446798216	-0.671028729	-0.199761586	-0.136546383	-0.368933821	-0.653136359	0.571613377	-0.165028016	0.166779266	-1.44170234
aml_ohsu_2018_14-00193	-0.098570642	-0.109766411	-0.789442051	-0.503943978	-0.915432233	-0.973890242	-0.142304856	-0.792352681	-0.458856915	0.260238558	-0.390132788	-0.732473386	-0.390062792	0.061604853	-0.631516493	0.355266841	-0.986236669	0.378023725	-1.426037864
aml_ohsu_2018_14-00588	-0.478762992	-0.342423642	-0.447023564	-0.013043245	-0.76904835	-0.306813934	-0.338592389	-0.196879635	-0.180307113	-0.741714311	-0.184638999	-0.247337413	2.255691957	1.699943124	1.569313882	-0.975903459	-0.861957661	-0.475770141	-1.389010267
aml_ohsu_2018_15-00338	-0.625977539	-0.547104477	-0.63852671	1.542479436	0.016126506	-0.588817127	-0.104608079	-0.520561529	-0.449010509	-0.897229163	0.445584566	-0.255951792	0.821439696	-0.533859849	-0.247802607	-0.344004747	-0.794443355	-0.969475363	-1.334172289
aml_ohsu_2018_16-00410	0.174243272	-0.6123701	-1.086855949	-0.203861755	-0.404775412	-0.101051471	-0.489866329	-0.576650845	0.10900382	-0.751190831	-1.301244773	-0.079999231	0.642187833	-0.613312781	-0.366313233	1.308386186	-0.466276772	-0.521279018	-1.324622154
aml_ohsu_2018_16-01270	0.642050252	-0.332275574	-1.018384777	-0.65556399	-0.825935239	0.04410667	-0.585374822	-0.02860902	-0.131469497	-0.765804813	-1.034754826	-0.690797135	-0.005106181	-0.604699099	-0.57395534	0.318141852	-0.530412635	0.051656459	-1.306530258
aml_ohsu_2018_14-00228	-0.539989466	-0.471583408	0.35944602	-0.42014704	-0.903947827	-0.026559518	-0.45379602	-0.527893549	-0.299470606	-0.056500534	-0.1730494	-0.429900285	-0.368762916	-0.332539755	-0.466404069	-0.237820819	-0.78680203	0.192073619	-1.303318055
aml_ohsu_2018_15-00024	-0.269499995	-0.518626606	0.609024517	-0.722703928	0.220647428	-0.950657656	-0.780907318	0.135357336	0.037009595	0.306531932	0.355684792	-0.71957209	0.211188291	-0.161300061	-0.762478959	-0.592646655	-0.337187901	-0.52018282	-1.303288933
aml_ohsu_2018_14-00423	0.738252316	0.07399134	0.072853371	-0.487895152	-1.00496179	-0.217746321	-0.704953827	-0.354496889	-0.073065613	-0.301860036	-0.604233909	-0.814434215	-0.324638052	-0.452449421	-0.881137781	-0.504762176	-0.018972402	-0.299563141	-1.288334727
aml_ohsu_2018_15-00734	-0.291660901	-0.575185784	0.30850963	0.021851409	-0.637800847	-0.390345401	-0.263208306	-0.038387729	-0.182085393	-0.878971567	-0.450009013	0.061513106	-0.464960568	-0.547651702	-0.157713721	-0.667589311	-0.357952706	-0.481692979	-1.28825917
aml_ohsu_2018_16-01151	0.134910404	0.017591093	-1.177067939	-0.330653157	-0.235967177	-0.713472637	-0.521877187	-0.154374587	-0.351811113	-0.571352854	-0.571628239	-0.535227081	-0.393077343	-0.532280159	-0.553132997	-0.346190389	-0.111808319	-0.111552988	-1.278429351
aml_ohsu_2018_16-00226	-0.627800255	-0.501878623	0.868121178	-0.520011305	-0.399033172	-0.429864475	-0.351604354	-0.369828657	0.078395241	-0.01720427	-0.141261865	-0.662302809	-0.413301519	-0.095874887	-0.580616056	0.027406301	-0.30633065	-0.223800177	-1.235415067
aml_ohsu_2018_15-00782	-0.03252209	-0.398270958	-0.959308786	0.301360344	-0.552432521	-0.587488055	-0.292907051	-0.110533731	-0.453292047	-0.59624451	-0.600216851	-0.120658984	-0.29627797	-0.056281352	-0.155274411	-0.81109447	-0.649192964	0.35301868	-1.226819878
aml_ohsu_2018_16-00109	-0.779476884	-0.698215323	-0.127481309	-1.057912081	-0.531361148	0.020886326	-0.372586285	-0.488281052	1.623672368	0.002869652	-0.742542347	-0.795813015	0.292375301	-0.416622061	-0.871033736	1.738320294	-0.619209448	0.171849471	-1.225352297
aml_ohsu_2018_13-00260	-0.486543372	-0.623431215	-0.092312524	-0.782243098	-0.90994403	0.130617716	-0.822629034	-0.79392074	1.072225843	-0.053210995	0.17353272	-0.788383324	-0.310921853	-0.36871405	-0.476474	0.850922283	-0.916308545	0.427111897	-1.220588337
aml_ohsu_2018_16-00129	-0.426625497	-0.168735186	0.920631479	-0.136442658	1.828701981	-0.740881933	-0.51903591	-0.304267599	-0.404007909	-0.87283849	-0.206743476	-0.320680838	-0.47321727	-0.463508557	-0.383416861	-1.055321863	-0.184965944	-0.839230217	-1.199392275
aml_ohsu_2018_15-00786	-0.346315638	-0.263188882	-0.314637671	0.424326858	-0.670033349	-0.411742708	-0.350145188	-0.267062044	1.54644826	-0.771018858	-0.784465886	-0.459762941	-0.130863041	0.395076758	-0.344687789	0.455673283	-0.363296944	-0.175435774	-1.163487264
aml_ohsu_2018_16-00708	0.055610714	-0.124148225	-0.431697537	0.027081324	0.275339387	-0.460317284	-0.489953819	-0.164356091	-0.463730863	-0.519638205	-0.551729611	-0.310366922	0.005279135	-0.068959287	-0.132619087	-0.60083353	-0.849808154	-0.137988272	-1.162790312
aml_ohsu_2018_15-00147	-0.645570345	-0.749434509	0.405670728	-1.118196489	-0.886202654	0.499198214	-0.525848491	-0.816478657	1.597345642	0.251904388	-0.540755884	-0.711238866	0.321730774	1.673861669	-0.824314219	1.010223194	-0.517382835	0.93584899	-1.122894736
aml_ohsu_2018_13-00245	-0.544791024	-0.284891895	-1.200731783	-0.210912119	-0.016815544	-0.502726587	-0.404185409	-0.574183023	-0.389736198	-0.783960043	0.165104155	-0.168811149	-0.295473989	-0.439742897	-0.092370118	-0.183870972	0.321756444	-0.451594214	-1.122660195
aml_ohsu_2018_14-00831	0.768265618	-0.673103089	-0.223000449	1.570572003	-0.742418887	-0.676881982	-0.499816567	-0.666006531	-0.38119137	-0.16780336	0.185875525	-0.576313873	2.762995027	-0.434923075	-0.60659769	-0.002370285	-0.543403049	-0.399784774	-1.120743292
aml_ohsu_2018_15-00231	-0.352631137	-0.198375628	-0.482874436	-0.883965696	-0.574841519	-0.372905689	-0.258084514	-0.477213663	-0.452466548	-0.02572813	0.359685809	-0.421262993	-0.317163021	-0.389575276	-0.392468059	-0.438691569	0.827112398	-1.186653539	-1.114335839
aml_ohsu_2018_15-00287	-0.688825647	-1.188424393	-1.101538507	-1.062033403	-0.488253578	1.038398959	-0.958070215	-0.97641438	0.914103506	-0.484022703	-0.385592415	-0.831212473	-0.282870974	0.983048574	-0.917085601	2.733803071	-0.920855782	1.336616193	-1.110630886
aml_ohsu_2018_16-00344	-0.693656459	-0.278806215	-0.686160639	-0.178971136	-0.283068005	-0.58782469	-0.159946675	-0.224161698	0.351712571	-0.194444943	-0.162828424	-0.28684982	0.53680117	-0.180405081	-0.327671312	-0.006999376	-0.531752066	0.125270351	-1.068950764
aml_ohsu_2018_15-00855	0.057613168	-0.376892189	0.307761461	-0.149932381	-0.090299504	-0.335947273	-0.14497149	-0.482447359	-0.455655814	-0.685713722	-0.411872363	-0.580105456	-0.367799299	-0.50109024	-0.757502992	0.14330078	0.328258209	-0.399548924	-1.022412017
aml_ohsu_2018_13-00659	-0.144805371	-0.402840059	0.028815217	-0.247632848	-0.654702954	-0.372549184	0.05279102	-0.667214496	-0.462687207	-0.914705173	0.165848442	0.056051126	-0.460467977	-0.542238106	0.249509968	-0.359715526	-0.279000748	-0.331128185	-0.979431478
aml_ohsu_2018_16-01017	0.289302119	-0.050588503	0.282023696	1.769748536	-0.374080283	-0.69582888	0.185939626	-0.304875258	-0.464082938	-1.184051126	-0.337337623	-0.285024502	-0.548121295	-0.139752448	-0.081745344	-0.770798347	-0.870390955	-0.516035217	-0.975362932
aml_ohsu_2018_16-00951	0.182662427	-1.083101881	-0.171976503	-1.005499538	-0.109793874	0.179662225	-0.625998158	-0.496131756	-0.29735624	-0.091328718	-0.652999828	-0.712918019	0.325239294	-0.146310079	-0.603089112	0.622351757	0.072864235	0.764269306	-0.964745778
aml_ohsu_2018_16-00356	-0.801970046	0.179606021	-1.526535657	1.692006584	0.230007571	-0.979515704	0.098780017	-0.581342323	-0.461929048	-1.404255132	-0.782045561	0.930198843	-0.505465412	-0.404424335	1.889599629	-1.306894941	-0.312964867	-1.223518614	-0.963462615
aml_ohsu_2018_13-00118	-0.214214054	-0.278697144	0.088371315	-0.633159082	-0.387944036	-0.012147573	-0.267957321	-0.398449088	0.00678535	0.095787726	-0.436306799	-0.226922992	-0.437754938	-0.515828729	-0.82592731	-0.191518356	-0.219729479	-0.018690925	-0.949174747
aml_ohsu_2018_14-00514	-0.803314286	0.009176331	0.113477354	0.474743337	0.547451032	-0.081974724	-0.508606192	-0.217882343	-0.256820351	-0.178563994	-0.271622276	-0.547200136	-0.483731616	-0.455963855	-0.574866565	-0.565648486	-0.698798158	0.046228296	-0.947824315
aml_ohsu_2018_16-01047	-0.067006513	-0.639205888	-0.147784769	-0.822728959	-0.480002023	0.594299109	-0.868693147	-0.804931891	0.155414456	0.016323678	-0.70575011	-0.697384165	-0.469540661	-0.526746016	-0.851548422	1.12976673	-0.113672695	0.524234971	-0.942113998
aml_ohsu_2018_16-00073	-0.02607556	-0.527233173	0.724907793	-0.844028449	-0.507805387	0.31086053	-0.257078659	-0.436069524	-0.430453608	-0.190588808	-0.557870961	-0.314365588	-0.298827913	-0.390374094	-0.525337505	0.348449472	-0.323167097	-0.170775917	-0.934389482
aml_ohsu_2018_16-01061	0.468532843	-0.220873491	0.276116183	-0.828331142	-0.665509215	1.151732258	-0.303871673	-0.560537551	0.054582814	-0.305102524	-0.90041807	-0.674697853	-0.549960756	0.576105547	-0.769689282	0.281720966	-0.62779006	-0.056951757	-0.932583198
aml_ohsu_2018_15-00670	-0.468282608	-0.287682371	-1.094078258	-0.905270417	-0.551789708	-0.062773194	-0.12921011	-0.680098376	0.338929692	0.179944411	-0.377794974	-0.821349817	-0.540063034	-0.399383163	-0.884737638	0.103323044	0.189973576	0.936187112	-0.931146927
aml_ohsu_2018_15-00961	-0.942006407	-0.062837672	-0.491238933	0.74842585	0.891831744	-0.433806635	-0.256869063	0.255709904	-0.446624863	-0.0662724	0.365829753	-0.320271107	-0.569892662	-0.335055612	-0.485721239	-1.099591946	-0.187196306	-1.221029942	-0.890721302
aml_ohsu_2018_16-00540	-0.138677839	-0.149010077	0.723831237	-0.408806268	-0.498752035	0.139498798	-0.358808311	-0.488538266	0.047971081	-0.318761508	-0.484539029	0.049480751	-0.552311172	-0.516612864	-0.152894715	-0.369367383	-0.174957257	-0.492667234	-0.865494317
aml_ohsu_2018_16-00077	-0.200053168	-0.091502553	0.161524313	-0.207797948	0.403965393	0.185208642	-0.242698034	-0.111764116	-0.132671062	-0.140925854	-0.401588284	-0.676649904	-0.259148779	0.323869854	-0.963527647	0.07922285	0.356488504	-1.057735502	-0.840398959
aml_ohsu_2018_13-00195	-0.457997067	-0.440985577	-0.154454013	0.012978071	0.751863431	-0.47590468	-0.160382906	-0.527695574	-0.396327165	-0.686547769	-0.06886397	0.708534899	-0.510536994	-0.543441815	0.183031397	-0.66680214	-0.374281976	-0.622956556	-0.837351891
aml_ohsu_2018_14-00608	-1.226701429	-0.008770387	-1.02095227	2.258546099	1.532928407	-0.858355339	-0.276091587	0.189354012	-0.418844688	-0.564647033	0.399996652	-0.413625686	-0.453553059	-0.366817825	-0.168957294	-1.099649716	-0.646427733	-0.765950713	-0.827474623
aml_ohsu_2018_16-00003	-0.622850129	-0.067647208	-0.13796372	-0.392602485	-0.180545589	-0.904551896	-0.247563074	-0.076939954	-0.209491166	-0.106609595	-0.199479866	-0.631084292	-0.406482355	-0.52006739	-0.700615775	0.014212947	0.38040669	0.513867644	-0.816735096
aml_ohsu_2018_15-00979	-0.198579535	0.018766815	0.087434298	-0.650670844	-0.675071499	-0.132479889	0.517629366	-0.169726632	-0.086543037	-0.123187747	-0.742713864	-0.484929869	-0.516394779	-0.4610018	-0.693254057	-0.471061241	0.316543733	-0.139630628	-0.787114815
aml_ohsu_2018_15-00123	0.303412995	-0.179914399	0.117293462	-0.750639316	-0.301085845	-0.407165531	-0.257000351	-0.396097694	0.829438299	0.449173638	0.186518797	-0.4849785	-0.530523588	-0.356811353	-0.794983176	-0.060605728	-0.706660164	-0.179141462	-0.777794085
aml_ohsu_2018_12-00426	-0.684092456	-0.334243885	-0.334397649	-0.44258056	-0.649958121	0.154069198	-0.528936724	-0.081061314	0.224689702	0.218014269	0.182328988	0.382030567	0.323095842	-0.149212511	-0.307488106	-0.180837942	-0.34165197	-0.427135315	-0.775513261
aml_ohsu_2018_14-00331	-0.475677986	-0.243488688	1.380807536	-0.375762906	-0.935087975	0.171621443	-0.372148148	-0.250818144	0.021167282	-0.134087198	0.212379162	-0.597513333	-0.56609706	-0.596124091	-0.418313253	-0.008259197	-0.662741981	0.424352403	-0.72415338
aml_ohsu_2018_16-01254	0.578002491	-0.159751776	0.096376885	-0.456403503	-0.235981966	-0.377427532	-0.087193545	0.0484692	-0.357450771	-0.899868263	-0.474571073	-0.326745156	-0.455787882	-0.47383957	-0.239497418	-0.501157259	0.199816637	-0.106832855	-0.720524925
aml_ohsu_2018_15-00763	0.341276121	-0.454079452	-0.132161378	-0.578132514	-0.850101192	0.724779165	-0.596354892	-0.468539533	2.028804517	-0.522571908	-0.880977118	-0.522675797	0.279824506	-0.371748584	-0.180178414	1.204981274	-0.144524438	-0.225596105	-0.699830317
aml_ohsu_2018_15-00813	-0.086692689	-0.380035501	2.094970959	-0.613722008	-0.82318258	0.091400536	-0.026640753	-0.220829466	0.867042813	-0.409777664	-0.865373483	-0.280138257	-0.494178844	-0.337756721	-0.594585909	0.310705501	0.218876221	-0.171211331	-0.68474542
aml_ohsu_2018_16-01049	-0.534745057	-0.459611807	-0.616776659	2.562970078	1.46742648	-0.731139394	-0.047646667	-0.092628877	-0.419112453	-1.110699433	-0.210961549	-0.037440509	-0.466802475	-0.227372354	0.692651366	-1.131307075	-0.764875904	-0.519402616	-0.652258905
aml_ohsu_2018_12-00294	-0.547315473	-0.253925426	0.34764493	-0.630147846	-0.881584095	0.329504207	-0.297327858	-0.428234012	-0.465238304	0.954946273	-0.719632232	-0.218929037	-0.560851633	-0.586347983	-0.499648436	0.456327947	-0.06938392	-0.154801092	-0.645658798
aml_ohsu_2018_16-00102	-0.290008321	-0.285193394	-0.63412187	0.382272418	0.925108135	-0.551401538	-0.503376638	-0.49862685	-0.29275532	-0.096773442	-0.604231828	-0.656656296	-0.551327803	-0.553811891	-0.781141073	0.540617439	0.060600112	0.72190034	-0.61211162
aml_ohsu_2018_16-00316	-0.103850178	-0.094198431	0.239878449	0.022425934	0.249889191	-0.514218169	-0.173065933	-0.469700841	-0.277766464	-0.439995348	0.389907141	-0.37941589	2.030916216	1.033123709	0.621109847	0.805455737	-0.561779648	-0.688655561	-0.600207851
aml_ohsu_2018_15-00175	0.271785863	-0.110436505	0.17397608	-0.702125568	-0.843205027	0.547247657	-0.017871007	-0.240972134	-0.41145061	-0.138206764	-0.639688713	-0.613817306	3	2.514231317	-0.674822986	0.915279053	1.632144543	-0.789700434	-0.593233697
aml_ohsu_2018_15-00470	-0.887900842	-0.366237746	-1.251670593	3	-0.033797672	-0.497391098	-0.517668941	-0.014904336	-0.372454722	-0.372907412	1.02155856	-0.372908646	-0.507133964	-0.595921606	-0.0827923	0.0573991	-0.75830578	-1.256347807	-0.570652483
aml_ohsu_2018_15-00471	-0.711560166	-0.756898411	0.048389672	-0.791198965	0.017801255	-0.044062783	-0.697979948	-0.550213842	2.564288569	0.410099884	0.541225942	-0.744053434	-0.278996746	0.944827608	-0.82504809	1.593842672	-0.893089191	0.988020842	-0.564914663
aml_ohsu_2018_15-00821	-0.542903889	-0.360705293	-0.911735589	0.787409498	2.201845541	-0.666657744	-0.072255353	-0.306454955	-0.387445032	-0.738856309	-0.666564669	0.574348984	1.841402888	0.35896607	0.141439935	-0.852570782	0.780160089	-0.601252799	-0.556705701
aml_ohsu_2018_14-00125	-0.395587123	0.088039674	-0.64903365	-0.203333583	-0.746287522	-0.016585861	-0.239182239	-0.128427246	0.097627867	0.164276245	-0.552969833	0.069875441	-0.428181888	-0.592459107	-0.159571704	0.006629905	-0.098125654	-0.007562407	-0.53268077
aml_ohsu_2018_15-00073	-0.285835983	-0.27168218	0.139953244	-0.068536854	0.864868033	-0.635661099	-0.573397087	-0.402189854	-0.449826705	0.555447034	-0.110755679	-0.566952102	-0.379222627	-0.437046175	-0.701165487	0.366042453	0.206691129	-0.035997571	-0.524103568
aml_ohsu_2018_15-00626	0.162311289	0.057003669	-0.060303964	-0.102250301	-0.347437059	0.153055047	-0.295171159	-0.254588961	-0.272408944	-0.3610141	0.394121969	-0.665986745	-0.459589901	-0.156949897	-0.577979637	-0.502307136	-0.936708577	1.063105188	-0.522107928
aml_ohsu_2018_14-00504	0.839484781	-0.292591792	-0.533028757	0.502064041	-0.241479283	0.198914629	-0.793803124	0.512048058	-0.464204618	-0.713542973	0.008633857	-0.361450039	-0.556574946	-0.568351	0.857667186	-0.588596572	-1.10327527	-0.481487708	-0.490018379
aml_ohsu_2018_15-00870	0.244914124	-0.386675178	1.072653661	0.375651394	0.254922707	-0.392148964	-0.354585542	0.009628761	-0.26770971	-0.33672377	-0.519639802	-0.53405614	-0.222065267	-0.088835753	-0.236395866	-0.758134991	0.85426945	-0.149581048	-0.48745051
aml_ohsu_2018_16-00474	-0.108836521	-0.040290407	0.426542257	0.378977396	-0.344680255	0.130863046	-0.22584235	-0.313819391	0.928250068	-0.361992276	-0.221350146	-0.574251729	-0.567694492	-0.530871468	-0.439763484	0.233816003	-0.155393854	-0.178190945	-0.486612263
aml_ohsu_2018_13-00420	-0.664255198	-0.214925379	-0.648613429	0.212259415	-0.883156523	0.216948155	0.154328764	-0.213515759	-0.463202903	-0.58730196	0.293447399	0.817209725	-0.254093189	-0.066936746	0.972857938	-0.688730518	-0.559748157	-0.46119654	-0.461521609
aml_ohsu_2018_16-00836	-0.473402439	-0.216769964	0.019140155	-0.347698863	-0.005707317	-0.279850712	-0.203787726	1.227255595	-0.055003648	-0.270781621	0.200777173	-0.038003333	-0.264334782	-0.370733882	-0.309060389	-0.76393558	0.058214826	-0.623684327	-0.448178259
aml_ohsu_2018_15-00616	-0.146983161	0.153756077	-0.474578633	-0.409454964	0.952713125	-0.325652481	-0.072394499	-0.419799883	-0.448397835	-0.095373502	-0.264994952	-0.278189171	0.068908663	-0.362693706	0.786227627	-0.357535381	-0.049072595	-0.749851217	-0.443468484
aml_ohsu_2018_16-00483	-0.382160217	0.390255296	-0.903694216	0.625052835	0.902903994	-0.691286271	-0.261568433	0.017299958	-0.395881471	-0.446049216	-0.078484573	-0.194516002	-0.44237083	-0.273635517	-0.122625282	-0.318885299	-0.932386604	0.515469015	-0.442263986
aml_ohsu_2018_14-00021	-0.016941856	-0.027073147	1.27914266	-0.058864079	0.16991614	-0.727276464	0.129314019	0.079440808	-0.44766619	0.089506128	0.037187925	-0.645085154	-0.023147693	1.172495817	-0.300069581	-0.908469959	0.566124384	-0.103346293	-0.414308687
aml_ohsu_2018_13-00396	-0.100172093	-0.257260566	0.086177485	-0.286740266	-0.42575717	0.018953102	-0.167448236	-0.424647236	-0.443006438	-0.126144954	-0.865553665	0.898749873	0.13074159	-0.395684406	0.085395338	0.249635285	-0.019813176	-0.134012017	-0.411685483
aml_ohsu_2018_13-00186	-0.676217926	-0.438066684	-0.392465881	-0.476211383	-0.060472633	-0.179799371	-0.244985856	-0.178051404	0.35652031	0.575425298	-0.261896741	0.26698773	-0.039302474	0.053567372	0.001225963	-0.052515398	0.195655204	0.014304882	-0.402567905
aml_ohsu_2018_13-00226	0.478468004	-0.114914056	-1.162034696	0.336904937	-0.78963015	-0.195021598	0.150075714	-0.309684592	-0.420511913	-0.24645952	0.046632894	-0.3375204	2.914351008	-0.271473808	-0.654716166	0.716315205	-0.075816809	0.461282289	-0.394364289
aml_ohsu_2018_13-00658	-0.417009909	-0.244692523	0.328749344	-0.393417851	-0.560900511	-0.063107297	-0.058227036	-0.065534547	-0.270489593	0.328291847	0.086172687	-0.103871553	-0.354595781	0.106077564	-0.406137315	0.18544558	-0.255222568	0.19166545	-0.387390275
aml_ohsu_2018_16-00392	0.098040995	-0.034587233	-0.649536852	0.560389439	-0.140607274	0.345736359	0.133008465	-0.234680224	-0.452741815	-0.291812977	-0.336096345	-0.39029333	-0.484537391	-0.541272039	0.95887825	-0.05443978	-0.674160767	-1.049997782	-0.384562862
aml_ohsu_2018_16-00731	-0.129115984	-0.349687228	0.039413142	-0.481563	0.564541822	-0.012070178	-0.048557293	0.163355604	-0.407971318	0.082130164	0.286593606	-0.631030672	-0.31565063	-0.378890533	-0.635903245	-0.66287714	0.354146606	-0.071893211	-0.376965168
aml_ohsu_2018_16-01121	1.061874023	-0.532965122	-0.159444408	-0.598141292	-0.682308393	0.430041756	-0.379486715	-0.448873157	-0.236405072	-0.268092989	-0.997864333	-0.71376066	-0.57894008	-0.612785854	-0.604925107	1.420934455	0.054734141	0.636578021	-0.362335508
aml_ohsu_2018_15-00556	0.205289117	0.087545291	0.267024328	-0.908680776	-0.72894776	0.589426142	0.328244231	-0.450697821	0.033188174	0.136663798	-0.438640298	-0.505391345	-0.387035981	-0.208493949	-0.731784535	0.355625486	0.01293487	0.021255895	-0.342084515
aml_ohsu_2018_16-01262	1.071344214	0.062969473	-1.193245496	0.003850831	-0.805674017	-0.0426088	0.088500306	-0.138905139	-0.418472986	-0.846524799	-0.710908404	-0.274251566	0.249516155	-0.437279966	-0.381226702	0.439389	0.601869045	-0.053897093	-0.334522988
aml_ohsu_2018_16-00078	0.024917904	0.100115721	1.517670234	0.222398403	0.447275686	-0.660661651	0.171403128	-0.10349542	-0.370211178	-0.452856583	0.023387098	-0.307348821	-0.498979888	-0.348943157	0.090578972	-0.790917844	0.22207449	-0.577638415	-0.322535416
aml_ohsu_2018_15-00702	0.124835312	0.021162316	-0.593537205	0.58307823	-0.668268179	-0.372841162	0.143342387	0.000229738	1.857766749	-0.78125475	-0.652076483	-0.205466314	0.353204653	-0.464039866	0.04906937	0.114234566	0.378706922	-0.026876411	-0.310948584
aml_ohsu_2018_16-00118	-0.331427027	-0.271514759	-0.092005152	-0.882567604	-0.850641136	0.422805678	0.040038166	-0.16260239	-0.432755371	-0.215572954	-0.374657571	0.773279006	-0.479329992	-0.415893379	-0.024889834	0.428374632	0.055986027	-0.157311259	-0.29129321
aml_ohsu_2018_15-00674	0.556717284	0.298847633	-0.07362651	0.552274922	-0.286498948	-0.172062339	-0.14732831	0.256219284	-0.454376931	-0.564807465	0.074584069	-0.182481222	-0.20161651	0.986576023	0.109855611	-0.387754218	-0.788246951	-0.107924262	-0.28734721
aml_ohsu_2018_16-01201	0.131658757	0.007388876	1.154501543	-0.242023071	-0.07986344	-0.087689361	-0.116919109	-0.416248927	-0.401031047	-0.212094103	-0.919583783	-0.286626466	0.207804902	-0.003570665	-0.452386988	0.155198708	1.074903809	0.198578677	-0.26606224
aml_ohsu_2018_13-00468	-0.522797211	-0.059268893	-0.964767823	0.350611072	0.05501648	-0.171416922	-0.068033676	-0.358847941	-0.172213927	0.013003729	0.095218936	0.641921788	-0.127707835	-0.509534793	0.110030763	-0.077777967	-0.075804326	-0.421641323	-0.254123429
aml_ohsu_2018_15-00981	0.123835616	-0.499989469	0.077481504	-0.019546112	0.228512456	-0.600624721	-0.332564712	-0.576977332	-0.367203241	0.567577503	-0.378912866	-0.789245757	-0.492853414	-0.522843001	-0.867649117	0.594430466	0.205545188	1.523039561	-0.245083337
aml_ohsu_2018_15-00353	0.04757481	0.505242996	-0.545284541	-0.160316482	0.559511677	-0.529239262	-0.271883787	0.202310082	-0.413349235	0.386397845	0.73754696	-0.636354973	-0.175580334	0.169826706	-0.06754906	-0.645877972	-0.606432241	-0.194477376	-0.234688149
aml_ohsu_2018_16-00220	-0.750619037	-0.413692185	-0.018337151	-0.583340018	0.176724496	-0.462902811	-0.366994072	-0.038915434	0.363355485	0.269385067	0.029456196	-0.548781889	-0.526343744	-0.602278245	-0.347761381	0.275938935	-0.026836647	1.693546962	-0.206150527
aml_ohsu_2018_16-00755	-0.615108243	0.021451724	-0.324257684	0.113860743	0.058122345	-0.064971271	-0.053578076	-0.128749438	-0.287183141	-0.365920679	-0.221682151	1.033100921	-0.133027666	-0.310283586	0.580253719	-0.355878256	-0.295789231	-0.243615037	-0.197641329
aml_ohsu_2018_14-00798	-0.284804103	0.417232992	0.027266072	-0.209464847	-0.274630275	0.12169604	0.273096254	0.290864102	-0.415404528	-0.227963844	-0.011069553	0.074492153	-0.262455414	-0.513641855	-0.185201831	-0.369190585	-0.273777431	-0.401376234	-0.188098398
aml_ohsu_2018_13-00544	0.536239103	-0.434975894	-0.588274387	-0.287042367	-0.031117236	-0.013880358	-0.123510456	-0.467634135	-0.397752523	0.57965218	-0.173237019	-0.438013032	1.072032991	-0.082821268	-0.326417775	1.018522412	-0.572848736	0.563489603	-0.182806241
aml_ohsu_2018_16-00406	-0.531550714	-0.033314704	-0.510114998	0.371174963	0.668292017	-0.255988836	0.162866385	0.163045809	0.216432073	-0.268858441	-0.279296109	0.338971314	0.082900257	-0.392677347	0.079286434	-0.488874563	0.051957005	-0.208056536	-0.151781903
aml_ohsu_2018_14-00473	0.185059944	-0.353148511	0.678696271	-0.579102964	-0.589502102	-0.166240069	0.345262948	-0.082867997	-0.104517803	0.775270892	-0.380232038	-0.325924468	0.121022366	-0.363468505	-0.112923049	0.495618595	0.054017021	-0.279706489	-0.130702247
aml_ohsu_2018_13-00625	-0.039784319	0.457920228	0.0947095	-0.094678574	-0.26685058	-0.013015846	-0.444994685	0.221879734	-0.456954247	0.183934773	0.341773535	-0.454307498	0.014604081	0.348525411	0.089011007	-0.392688159	0.560626542	-0.539116722	-0.092761424
aml_ohsu_2018_16-00710	-0.303876244	0.015904949	-0.952698548	1.244229988	1.100916745	-0.225155015	0.437299748	-0.042837406	-0.267353962	-0.576464631	-0.221499965	0.066064814	0.102307547	0.244746259	0.464251439	-0.638558011	-0.710423754	0.131993157	-0.088959653
aml_ohsu_2018_13-00425	0.475285428	-0.074910382	2.95439905	-0.676334939	-0.37444806	0.384191344	-0.436150146	0.429607973	-0.465238304	-0.476337095	0.256592983	-0.170609747	0.098504957	-0.029003023	0.277704902	-0.221441729	-0.790057007	-0.056545047	-0.071735617
aml_ohsu_2018_13-00615	-0.044630822	-0.09757977	-0.169570387	-0.188500266	-0.182629938	-0.225634234	-0.044877437	-0.195438917	-0.34354583	-0.043465202	0.438634781	-0.199863355	-0.299015929	-0.393566123	0.204737975	-0.066867045	-0.029318355	0.358331686	-0.064616774
aml_ohsu_2018_13-00232	-0.432765448	-0.056762816	0.21172718	-0.607710608	-0.417645468	0.328118435	0.001432466	-0.31185866	1.466197921	0.074326346	0.158685631	-0.137364033	-0.501558739	0.926556244	-0.398956242	1.006107875	-0.258603336	0.339371638	-0.057433207
aml_ohsu_2018_15-00912	0.611323786	-0.580476241	-0.460050255	3	-0.494358896	-0.911166287	0.688096396	0.160226777	-0.300979574	-0.273290063	-0.617833922	-0.386030812	0.128473577	-0.59658597	0.68056147	-1.033996088	-0.683865468	-0.026973253	-0.052478244
aml_ohsu_2018_16-00525	-0.694072867	0.095970673	0.359907799	0.101162674	-0.035296079	0.099008776	0.262639004	-0.440165961	-0.412369468	-0.115761026	-0.548642281	0.482203224	1.452395182	-0.478066146	0.234307591	0.330876383	0.340423174	-0.000787402	-0.049552627
aml_ohsu_2018_14-00618	-0.073872944	-0.007300639	-0.474899358	-0.10584198	0.111900872	0.411892495	-0.132566603	-0.073892625	0.668238198	-0.504111643	0.317748543	-0.252461491	-0.55187037	0.260982324	0.038281478	-0.19632506	-0.41721353	0.743794721	-0.009654376
aml_ohsu_2018_14-00559	-0.349441395	0.116364659	0.929044678	0.290987176	-0.153266246	0.158174491	-0.100764823	0.535701869	-0.42861352	-0.863100057	0.610517354	0.128949196	-0.522422596	-0.432190988	1.306011646	-0.671767875	-1.179734809	-0.231930353	-0.005882138
aml_ohsu_2018_16-01004	0.506736443	-0.173569645	-0.029269838	0.1620264	-0.117578244	0.865344777	0.193196186	-0.545757691	-0.463941739	-0.738844881	0.500977711	-0.293960929	-0.575145487	-0.60347985	0.00165996	-0.326109288	-0.226671908	0.103951538	0.013419036
aml_ohsu_2018_13-00253	0.228427797	-0.093477161	-0.054061688	-0.771029456	-0.823309233	0.55647882	0.570167129	0.110316323	-0.427621064	0.572427512	-0.337891515	-0.28034339	0.323246964	0.302422451	0.727871232	-0.316632634	-0.211733672	-0.17783918	0.042016161
aml_ohsu_2018_15-00610	-0.205701475	0.317786716	0.263973619	0.550158763	0.42927179	0.278964259	-0.393337008	0.291192396	0.245686895	-0.385558858	0.579070263	-0.419525731	-0.535096793	-0.242989288	-0.091737474	0.203374845	-0.558123599	-0.172472343	0.112146346
aml_ohsu_2018_15-00807	0.208193336	0.022933997	-0.621864964	0.84680463	-0.529436299	0.088153095	0.14549992	0.286743141	-0.321001175	-0.681578523	-0.183498958	0.107751673	-0.547858614	-0.590852489	-0.085747358	-0.318748755	1.22242464	-0.526912683	0.11945526
aml_ohsu_2018_14-00761	-0.424524227	0.44535791	0.648096133	0.439287547	0.818817687	-0.64245743	0.168525779	0.248706275	-0.076683752	0.628473019	0.376854446	-0.535577186	-0.287133572	0.146801572	-0.11471702	-0.866361089	0.238267654	-0.268514962	0.143566651
aml_ohsu_2018_16-00120	1.336270808	0.123429304	-0.37808365	-0.399066516	-0.665484493	-0.115682777	-0.11668905	-0.379993495	-0.425814781	-0.189349459	0.08926355	-0.505384268	0.693310421	-0.578043726	-0.054715678	1.515422702	0.178762582	-0.102930899	0.160613563
aml_ohsu_2018_16-00724	-0.553447106	-0.166313127	-1.446328888	2.325804781	0.81593872	-0.522049357	-0.128416435	0.285224422	-0.428871818	-0.517727663	0.017623676	1.10316747	-0.229958437	-0.220664837	1.059582439	-0.325154245	-0.760136143	-0.407749577	0.170509937
aml_ohsu_2018_13-00406	0.337026434	0.146146262	0.693239872	-0.092957113	0.762420725	0.189116264	0.610328518	-0.33586492	-0.458075736	-0.540531621	-0.077694264	0.031648655	-0.565302337	-0.630710482	-0.37484666	-0.236023802	0.296525293	-0.2929285	0.181986924
aml_ohsu_2018_15-00171	0.481128142	0.201158465	0.20670524	-0.07352935	0.087538264	-0.280454299	0.003918609	-0.426997322	-0.367954524	0.708985343	-0.497083299	-0.681476185	0.184602565	3	-0.568216028	1.223338693	1.417178263	0.529871663	0.183826455
aml_ohsu_2018_15-00320	-0.204108145	-0.266937492	-0.186223143	1.136324752	1.909652865	-1.048355925	0.040787797	0.255416103	0.645532869	0.903524131	0.517919241	-0.632274469	-0.479728013	-0.475594669	-0.832490579	0.071877008	-0.583115736	0.155031612	0.21056089
aml_ohsu_2018_14-00757	0.007389703	-0.154672316	-0.355188608	-0.367274211	-0.450784752	-0.292760563	0.543436947	-0.43733287	-0.464530221	0.286016757	1.268880236	-0.056119435	0.077017777	-0.293858494	0.059637103	-0.450368744	0.815115626	-0.102775933	0.211465656
aml_ohsu_2018_14-00774	0.683770759	0.301458646	1.552840958	0.401978443	0.623812771	-0.663727246	-0.191809459	-0.382906567	-0.462756173	0.373555609	-0.469358432	-0.442764024	-0.504396136	-0.488324583	-0.203588003	-0.106252001	-0.116814846	0.78632168	0.230808678
aml_ohsu_2018_13-00034	0.265169231	0.30396678	1.242238356	-0.741335118	-0.397683831	-0.21554086	-0.238809808	0.001994855	-0.433426844	-0.569160278	0.650738126	-0.135534357	-0.537173234	-0.607136248	0.389415647	0.156402432	0.229333361	0.367062212	0.240192187
aml_ohsu_2018_14-00901	-0.630243589	-0.275588257	0.521792227	-0.652469116	-0.186025634	0.392070574	-0.268762003	-0.541235812	-0.451709117	1.80360952	-0.775454503	0.189686958	0.736123627	0.042586836	-0.072914624	1.401911391	0.151185426	0.504002954	0.269229234
aml_ohsu_2018_16-00307	0.467033353	0.547632952	-0.589468568	0.175669158	0.81630105	-0.34794752	0.015071084	0.119558816	-0.250027666	0.160721648	-0.199700846	-0.492146265	-0.317071179	-0.369391228	-0.41441213	0.161976136	-0.115804853	0.456004807	0.284914254
aml_ohsu_2018_15-00578	0.964100788	-0.144952433	0.267772914	-0.558032539	-0.670112718	0.187210697	0.331770054	0.08957352	-0.464441682	-0.671713698	-0.661512188	0.9252869	-0.544594472	-0.589888794	0.994365396	-0.128913933	0.093094922	0.081897683	0.374527439
aml_ohsu_2018_15-00777	0.366872223	0.194031953	-0.440189162	0.634908919	-0.770830008	-0.003559822	0.551493001	0.581989294	-0.456327948	-0.582077049	0.02976652	0.030856049	-0.489347624	-0.599679012	-0.192724717	-0.529431739	1.449708478	-0.473557676	0.381586519
aml_ohsu_2018_16-01127	0.285817707	0.654295439	0.924682377	-0.428151843	-0.255769317	0.106519983	0.560322552	0.294884397	-0.373715826	-0.225553691	-0.559432385	0.162225238	-0.580792801	-0.540666481	-0.348997844	-0.198499088	0.764516704	0.02983865	0.450028454
aml_ohsu_2018_14-00739	-0.148018216	0.182492172	1.1062256	-0.632221385	-0.345141459	0.102883321	0.034796985	0.137175284	0.43280965	0.573849224	0.111311968	0.124041423	-0.416332555	-0.470536192	-0.228583094	0.407306451	0.037497325	0.42642369	0.462464093
aml_ohsu_2018_16-00269	-0.124909911	0.189520073	-0.579310325	0.043527274	0.253909607	-0.194623316	0.177154896	-0.459945333	1.504378223	0.480276261	0.16554321	0.204851505	0.059483919	-0.453283135	0.064383344	0.236455083	0.288402477	0.455958023	0.501515556
aml_ohsu_2018_15-00755	-0.100130599	0.354888472	-0.000239869	-0.179216763	-0.619754269	-0.158549729	0.340843319	0.692189807	0.248460318	-0.296224897	-0.645090989	0.396944721	-0.592058679	-0.321686747	0.397703787	-0.04798232	1.030312946	0.180535889	0.50650259
aml_ohsu_2018_16-00702	-1.044633248	-0.35314879	-1.416113362	3	2.238915017	0.115099792	-0.459027917	0.245301787	-0.36490279	-0.159892526	-0.523307739	1.077155318	0.551766371	0.198602688	1.460839173	-1.039593798	-0.502942045	-0.420491856	0.512847619
aml_ohsu_2018_13-00557	-0.214677328	0.229499698	-0.946630505	0.691133306	0.381014424	-0.006987867	0.065448623	-0.15657919	-0.199911056	0.445193398	0.675430709	0.590022655	-0.068559659	-0.517096558	0.302255125	-0.010522573	0.050924862	-0.424034125	0.549234013
aml_ohsu_2018_13-00150	0.086161602	0.048744161	3	-0.681580599	1.023108804	-0.213656099	0.528110719	-0.602772983	-0.443220471	1.248918633	-0.992229824	-0.399651392	3	0.30360662	-0.479939819	1.329318787	0.140643543	1.090064224	0.550720387
aml_ohsu_2018_16-00289	0.050351931	-0.416729784	-0.324220031	-0.466584961	-0.281686821	0.83680139	0.17920235	-0.218336849	0.137246417	0.313197148	-0.305202384	-0.676054898	-0.524679664	-0.576004516	-0.823976889	2.19336845	0.134702247	1.39703782	0.563948094
aml_ohsu_2018_16-00151	0.896317594	-0.02558081	-0.265454356	-0.348392011	-0.252637194	-0.344612272	1.014581367	-0.243800124	-0.292869682	0.115685969	-0.312435071	0.063669032	0.233093293	-0.078842841	0.357010243	-0.41324469	1.189605932	0.316463645	0.575152102
aml_ohsu_2018_15-00563	0.172662211	0.007877199	0.235624568	-0.754496897	-0.524674922	0.576851319	0.295104615	-0.018839655	-0.464683046	-0.023456054	0.935094663	0.633017603	-0.502233875	-0.592085358	0.214484216	0.113343831	-0.144330428	0.127201587	0.603935906
aml_ohsu_2018_14-00061	0.783665803	-0.199391928	1.3757036	0.062162343	-0.149432124	0.566489086	0.317223136	0.005877881	-0.464163355	0.659509412	-0.056262547	-0.381268545	-0.473433417	-0.482854562	0.138684363	0.471054492	-0.385790975	-0.011576988	0.64067585
aml_ohsu_2018_15-00929	-0.527056778	-0.276308273	-0.999110115	2.168954172	1.135586157	-0.449715134	0.163360295	0.231810602	-0.37418496	-0.237852524	0.159255444	0.958254057	-0.037180201	-0.323740722	0.992602618	-0.739394329	0.675475564	-0.427655246	0.646625193
aml_ohsu_2018_15-00976	-0.836917167	0.142301598	-0.213950165	1.244369659	1.726848166	-0.122153029	0.346963924	0.055594471	0.643180123	-0.057421171	0.10037146	0.761007705	-0.467559664	-0.523717773	-0.017291751	-0.094785722	-0.001497415	-0.13352125	0.668569527
aml_ohsu_2018_15-00351	-0.270200227	0.194311886	-0.054392843	-0.099777661	0.147750168	0.092092463	0.079829263	0.05235513	-0.371039278	0.856378743	0.249705786	0.798599814	1.920156549	0.282367364	-0.022422806	0.796672107	-0.083429301	0.26480266	0.673352551
aml_ohsu_2018_13-00487	-0.188838145	0.72153825	-0.1695247	-0.349688353	-0.821032879	0.581063628	0.552808287	0.221918328	-0.226945303	0.016147274	0.317950411	-0.175228004	-0.298529603	-0.465692945	-0.273407634	-0.068335929	0.737409722	0.646549285	0.682562378
aml_ohsu_2018_13-00146	-0.074184784	0.505656934	0.215546982	0.424332342	-0.313358826	0.451707834	-0.690310791	0.134547274	1.611319295	0.277958485	0.547446407	-0.36219142	-0.594219724	-0.610869038	-0.41498024	1.122836394	-0.348751033	0.784307899	0.687229103
aml_ohsu_2018_14-00034	-0.377691821	-0.007871697	-0.173009507	-0.647518553	-0.641324133	0.770475117	0.001508181	-0.163003979	3	0.724148429	-0.119178822	0.163566617	0.018843746	1.380338811	0.022917392	0.934516366	0.101128427	0.721439089	0.690712909
aml_ohsu_2018_15-00237	-0.352676665	0.1014003	-0.485849289	-0.744550578	-0.062894023	0.576060668	0.084808209	0.431899496	0.988028884	0.837283177	0.205848119	0.067556392	-0.573442415	-0.479702176	-0.613048664	0.615370309	0.623223769	0.240081163	0.703111793
aml_ohsu_2018_15-00650	0.039997432	-0.064801601	0.153034034	1.226265015	-0.120628264	-0.272518393	0.270301113	0.716627174	-0.354972828	-0.300163353	-0.141704821	0.275355292	0.010170461	-0.521674336	0.57884056	-0.165947044	0.956404758	-0.025597632	0.720287011
aml_ohsu_2018_15-00417	0.738943467	0.226329927	-0.058484013	1.207829435	1.866379853	-0.151263675	-0.29033024	0.473087148	-0.458813527	-0.259718993	1.698823633	-0.272196499	-0.499626757	-0.114937667	-0.007902031	-0.555834951	-0.958226151	-0.161884776	0.752888093
aml_ohsu_2018_16-01272	0.751227429	-0.183883696	-0.139461738	0.204805488	0.57718213	-0.169471091	0.031716199	0.363877064	-0.414920155	-0.509946927	-0.034492594	0.340923141	-0.002000301	-0.218050417	1.416279899	-0.290536532	1.080761488	-0.396487823	0.758037212
aml_ohsu_2018_15-00261	-0.288173494	0.14370097	0.443275229	-0.324732683	0.467158782	0.095220541	-0.229208377	0.150969878	-0.385477802	0.557948743	0.461320798	1.024035539	0.624909596	-0.595423811	0.169658129	0.60382796	0.012946102	0.035411813	0.763700804
aml_ohsu_2018_14-00542	0.268340788	0.796244259	0.380856311	-0.419506115	-0.855043954	0.145367305	0.610654467	0.806397076	-0.458461072	0.121358384	0.779549225	-0.333240544	-0.365355589	0.317952027	-0.222588333	0.170426491	0.003603864	0.306951986	0.771575254
aml_ohsu_2018_16-00056	-0.314722917	0.506608935	-0.584858818	-0.675678532	-0.374538579	0.288104033	0.668307471	0.712726636	1.363235381	0.167682062	-0.105613638	0.264928767	-0.578352189	0.447412931	-0.62068415	0.175509933	0.951050189	0.532789668	0.773054704
aml_ohsu_2018_15-00850	0.901234951	0.654265007	0.263719621	-0.170332197	-0.795992432	0.150874857	0.280592856	0.964169993	0.065683631	-0.438268631	-0.346062406	-0.455480506	-0.297727013	-0.470898778	0.079216688	-0.016044946	1.402576918	-0.042806446	0.778214961
aml_ohsu_2018_16-00699	-0.248422477	0.602370683	1.690819652	0.872906735	0.52884155	1.30776826	-0.475037597	0.175866981	-0.421906575	0.203797108	-0.368283037	-0.431421165	3	1.74856625	-0.07526599	1.598158247	-0.172200657	0.659039469	0.778253468
aml_ohsu_2018_15-00778	-0.494158206	-0.006077696	0.463741292	0.471111472	2.036118281	-0.571497444	0.467825251	0.582584658	-0.308021326	0.545627728	-0.17557597	0.351520525	2.647593522	1.000276227	0.588055768	0.287322204	0.396109713	-0.176166093	0.803546321
aml_ohsu_2018_15-00767	0.79261709	-0.119363785	-1.015871074	0.646045072	-0.030594045	0.359136166	0.391100141	0.752466795	-0.168157472	-0.530985079	-0.275601126	-0.00249373	-0.406172545	0.211415209	0.518951706	-0.360630642	-0.300573143	1.555324645	0.827167006
aml_ohsu_2018_16-01080	1.47538672	0.458224726	-0.937398975	-0.353448002	-0.515379605	0.756629155	0.452404584	-0.308628093	-0.342509327	-0.002049245	-0.320142164	-0.393115913	0.765299053	-0.213724077	-0.335140942	1.130405307	0.591882035	0.598541609	0.828816134
aml_ohsu_2018_16-01138	1.047187669	0.064859308	2.953089406	-0.501466339	0.933310829	0.207299116	-0.011139699	0.005130721	-0.398469948	-0.277603599	-0.851323103	0.046625248	3	2.103511685	1.342956764	0.580256824	0.913868548	0.380707914	0.865228239
aml_ohsu_2018_14-00060	0.30606265	0.474296954	-0.59393074	-0.191940823	-0.540995436	0.087124915	0.537924659	0.203850026	-0.289870311	0.439965668	0.39892179	-0.45640982	0.55537037	0.400056489	-0.220420053	0.463499221	0.911687204	1.108877422	0.930313578
aml_ohsu_2018_14-00599	-0.035520189	0.16637948	0.508643262	-0.103531235	0.002833167	0.034280466	0.182840234	0.058884183	-0.439869238	0.503424137	0.270769937	0.652649634	0.037116894	-0.311461052	0.769046217	0.148780601	-0.038721932	0.709619541	0.937387639
aml_ohsu_2018_16-01093	1.158972339	0.244583399	1.22290781	0.055185932	1.373817936	0.287593744	0.142652029	0.50745042	-0.128298447	-0.378133202	0.165211219	-0.522389506	-0.513478436	-0.27988428	0.546384396	0.189543052	-0.40691901	-0.006282712	0.963610996
aml_ohsu_2018_15-00572	0.34451359	0.096072198	0.322950518	-0.40871666	-0.361047622	0.596582256	0.018307559	0.111458672	-0.434711652	0.74274484	-0.415196131	0.368130783	-0.369374475	-0.509898792	-0.129527507	0.703291323	0.786574444	0.920281767	1.021931384
aml_ohsu_2018_13-00270	0.012494862	0.472441395	-0.372200587	0.383408676	0.494804604	0.128084779	0.309330466	0.12061248	0.106328087	0.201318398	0.119968742	0.44059468	-0.299038112	-0.544286584	0.754468595	0.036482904	0.519357282	-0.033750782	1.025986791
aml_ohsu_2018_15-00302	0.190030299	0.388598674	-0.810676816	-0.2256821	-0.137489942	-0.163267679	0.00880019	0.277412231	-0.291813785	1.112633719	0.590693053	-0.268805308	-0.305001192	-0.410620454	-0.277375423	1.003144201	0.486636431	1.103885909	1.08907427
aml_ohsu_2018_14-00632	0.097738357	0.254655817	0.705949523	-0.122237387	-0.396026244	0.019088855	0.354728365	0.417626833	-0.299848389	0.187125461	0.502720029	0.88523214	-0.24090882	0.216946643	1.028127127	-0.004812981	0.053098073	0.406091189	1.093127278
aml_ohsu_2018_15-00276	0.172798382	0.488272296	0.55609991	-0.443435668	1.095669383	0.201185981	0.506803697	0.404310564	-0.239168966	0.309192901	0.62415964	-0.055457295	-0.385807051	-0.444807722	-0.396141462	0.333374025	0.238933832	0.280775064	1.095682384
aml_ohsu_2018_13-00601	-0.426176076	0.478825778	1.49246172	0.888517301	1.406094323	-0.394529121	-0.289728154	0.395521247	-0.402478488	0.363539492	0.683100052	-0.065596478	-0.534363629	-0.558679543	0.601657609	-1.042685156	1.072661413	0.455000757	1.12039041
aml_ohsu_2018_13-00028	0.807320425	0.403938706	0.83292428	-0.822002332	-0.595355373	0.761238434	0.769008422	-0.205708686	1.911449093	0.534230438	-0.009413314	0.289640037	3	-0.483286018	-0.437286197	1.702087286	0.377055653	0.676953693	1.132994976
aml_ohsu_2018_16-00048	-0.520353556	0.870572021	-0.092640994	0.032136749	0.202927368	-0.107646298	0.973164037	0.564010415	-0.191885128	0.554042945	0.169611212	-0.201697194	-0.474887905	-0.496761366	-0.460692385	-0.009971353	1.336941027	0.531430543	1.146412346
aml_ohsu_2018_15-00837	0.287257125	0.655022315	-0.466509361	-0.079938253	-0.340435663	0.171644512	-0.194304387	0.55421059	-0.433122353	1.128350811	-0.220870416	-0.174302771	-0.095327581	-0.560376559	0.077702443	0.733712239	1.07851974	0.525366958	1.150774634
aml_ohsu_2018_14-00787	-0.313120319	0.092085052	-0.569057596	-0.667949479	-0.712426573	1.301019969	0.260984375	-0.028519936	3	0.753977412	-0.143289539	-0.373148147	0.049533125	3	-0.544180538	2.553447267	-0.300451005	1.931985163	1.174444874
aml_ohsu_2018_13-00409	0.456032372	0.645699728	0.695381934	0.143718227	0.206000671	0.625483058	0.891953792	0.179633363	-0.452963561	-0.239156362	0.752209011	0.383809686	-0.591538274	-0.621244182	-0.144373469	-0.145856404	0.243696802	0.067573912	1.229475392
aml_ohsu_2018_14-00581	0.274875863	-0.422640396	0.11354848	1.071833533	0.374055044	0.365839149	0.513338149	0.298413935	-0.29901771	0.789127104	1.034303112	-0.218502719	-0.437295393	-0.377611652	0.585932216	0.275877667	-0.39243912	0.394497496	1.252286657
aml_ohsu_2018_16-00460	0.574335948	0.44907294	0.10486357	-0.141672397	0.435873668	-0.278942759	0.091799875	0.100302748	1.170859189	0.683539702	0.0713714	-0.010898311	-0.270309455	-0.362205135	0.811225005	-0.283574548	1.050972639	0.719649558	1.263448209
aml_ohsu_2018_16-00373	-0.379956156	0.408235997	-0.270486523	0.579799803	1.36313458	0.142020332	0.468466656	0.240170465	0.07119641	0.298979412	-0.286050026	1.092263611	1.005634268	0.058079007	0.608845629	-0.075339445	0.940892403	0.198226626	1.303215583
aml_ohsu_2018_15-00766	0.577651015	0.057713658	-0.159239022	2.28849604	2.015150647	-0.380915926	2.509674687	0.05309329	-0.408957665	-0.435343018	-0.093859107	-0.095361133	-0.370648593	-0.290351235	0.366918185	-0.478027268	-0.131136115	-0.346189418	1.304153878
aml_ohsu_2018_16-00351	-0.082158224	0.23885522	-0.190721269	-0.088124554	0.760510968	0.576474678	0.393789721	0.086482485	1.271034414	0.292761323	-0.033891742	0.512595334	-0.282757975	1.067271725	0.293732436	0.7951206	0.526521321	0.719496448	1.318133229
aml_ohsu_2018_15-00680	0.306123467	0.876841898	1.081415269	-0.358084645	-0.563803908	0.561209643	1.716274849	0.67079193	-0.437066467	0.059726125	0.588563439	0.205240521	-0.572030173	-0.580366865	-0.228954578	-0.399174914	0.053450825	0.288263129	1.341968511
aml_ohsu_2018_16-00027	0.347259867	1.692246409	-0.92471212	-0.108955239	0.024628273	0.266532263	0.880701675	0.574009096	1.373214494	0.78954222	-0.280010548	-0.366470223	-0.574938899	-0.626208138	-0.569212013	0.396028702	0.732481961	0.077320427	1.370706089
aml_ohsu_2018_14-00676	0.171794898	0.562590913	-1.190857226	1.585497344	-0.626248491	0.026446789	0.845884324	0.259021242	-0.434628347	-0.051107523	-0.055685369	1.435143412	-0.395182	-0.452766814	1.028282367	-0.680536364	0.430585195	0.680866647	1.379729269
aml_ohsu_2018_14-00643	-0.301705983	0.440334226	0.63593189	0.517347336	0.023434114	0.850941119	0.324577001	0.098707908	0.055495307	0.170678382	0.755381292	0.676032446	-0.498916621	-0.541021291	0.289394575	0.86422362	0.219955412	0.014753275	1.390787896
aml_ohsu_2018_15-00701	0.308848625	0.297109959	0.904409246	0.247186064	0.110492223	0.038849046	0.318421286	0.140590604	-0.353146061	-0.267608466	0.179176756	1.912691259	-0.564247666	-0.609439228	0.87391602	-0.067181691	0.594753595	0.174915949	1.393065324
aml_ohsu_2018_14-00127	1.951663486	0.713523457	3	-0.785406412	-0.90073009	1.063872942	0.062250545	-0.634814828	-0.298193544	-0.305870781	0.060687201	-0.186933331	3	3	1.415837212	2.37052496	-0.15980172	0.619289185	1.402625182
aml_ohsu_2018_12-00423	0.364324918	0.13881694	0.218527028	-0.153540426	0.135018527	0.434931591	0.111949461	0.301969529	0.314874784	1.499464236	0.490991428	0.522842906	-0.011777975	-0.431224201	0.151201232	0.211123113	0.32997878	0.665303344	1.496562882
aml_ohsu_2018_14-00425	2.056190829	0.471895242	-0.000661962	-0.33414996	-1.030317479	1.135999107	0.174913787	-0.29242379	-0.207017194	0.2375902	0.402757649	0.642789286	2.776581783	-0.56763822	0.263748301	2.380083237	-0.396403744	0.071103582	1.502789896
aml_ohsu_2018_16-00510	-0.202563757	0.231875102	-0.010593645	-0.250827226	-0.346588326	1.167600248	0.523371336	0.29730765	-0.269167836	0.599258169	-0.345838253	2.010488019	-0.313287347	-0.293656181	1.17762937	0.880369041	0.382479197	-0.617868437	1.536359296
aml_ohsu_2018_16-00882	-0.492683587	0.276842128	-0.284164617	2.403461261	1.223544521	0.438286505	1.016656964	0.1954548	-0.277222626	0.180972616	0.54884711	0.673925131	-0.608603208	-0.456219414	0.636968149	0.112335001	-0.888692461	0.359713711	1.537760902
aml_ohsu_2018_16-00498	2.327774651	0.277745225	-0.285337174	-0.326638158	-0.259186785	0.747150056	0.439951675	-0.357051886	-0.154512133	0.20495203	0.037700959	-0.041465258	0.382419174	-0.502499962	0.720897569	2.041348439	0.067929958	-0.021253003	1.564204673
aml_ohsu_2018_16-00145	0.287720597	0.596370764	0.266569185	0.666974398	1.004314921	0.419392179	0.065216265	0.537145059	1.111884025	0.185261026	0.442581004	0.260230808	-0.491823574	-0.519358601	0.709240015	-0.439168626	0.704716733	0.240060239	1.581714272
aml_ohsu_2018_15-00045	0.292142746	0.550110092	0.278580081	0.215608255	1.745024228	0.560639648	0.118480781	0.54375361	-0.34720058	0.500574363	0.497702734	0.11166369	-0.294483198	-0.530807796	0.719711502	-0.071626357	0.512448943	-0.085129428	1.615980152
aml_ohsu_2018_15-00595	-0.20335128	0.571954335	-0.292449352	2.328649884	0.078383844	2.222275467	-0.811837025	2.698434226	-0.463297446	0.06818392	-0.146934959	0.141722259	-0.422596597	-0.222649873	-0.206576359	0.80499049	-0.72954439	-0.170204988	1.634926772
aml_ohsu_2018_14-00670	0.894895811	0.337424564	0.24433132	0.938407179	0.420441264	0.653278394	0.751400914	0.555762462	-0.062582485	0.176599905	1.580673982	-0.452868005	-0.517940078	-0.490284012	0.326315463	-0.520111784	-0.64717185	1.052336496	1.682033697
aml_ohsu_2018_14-00690	-0.099991399	0.75229353	1.27673195	1.183202711	0.417514637	-0.073392816	0.519156444	0.634772111	-0.237074146	0.1153685	0.599903911	0.514101657	-0.501783762	-0.569756608	1.150985099	-0.419673779	0.782969916	0.004424088	1.690286013
aml_ohsu_2018_16-01219	0.388159472	0.203357094	-0.770456738	-0.2589941	-0.080710262	1.0519967	0.100366491	0.311919334	3	-0.077954894	-0.73113502	0.509463319	-0.424293162	1.900827079	0.890428017	1.397066543	0.55582296	0.934284459	1.78852128
aml_ohsu_2018_16-00249	0.353377573	0.590305292	-0.039855406	1.10346517	1.921871148	0.289568533	0.259841419	1.089979798	-0.054691993	0.256907562	1.298762053	-0.218938604	-0.454931806	-0.511608548	0.197120862	-0.391040612	0.142800071	0.249444842	1.808599514
aml_ohsu_2018_13-00581	0.561165573	0.610561228	0.777853912	-0.035779554	-0.215016184	0.365651847	0.288392553	0.68339952	0.946235913	1.033044368	0.642413661	0.425098988	-0.576419447	-0.372158904	-0.184767434	0.356151666	1.097732199	0.439874825	1.873199996
aml_ohsu_2018_14-00092	-0.219763688	1.142269717	1.62896456	-0.230923017	0.150518743	0.064462358	1.362568444	0.777204619	-0.463722572	0.944761254	0.687494418	0.033906398	-0.53087131	-0.344362782	-0.419506252	-0.206264708	1.587935844	0.802671333	2.02485948
aml_ohsu_2018_16-00292	0.069074103	1.426700907	-0.582271065	-0.096471623	0.03870425	0.173731626	1.374600684	1.020118803	-0.337747522	0.950462647	0.172599573	-0.293431198	-0.414151901	-0.502457803	-0.675802999	0.541082211	1.186337914	1.370347028	2.060074212
aml_ohsu_2018_14-00126	-0.335594757	1.058531222	0.563354355	1.238752916	1.145200092	-0.180409745	0.502913769	0.51891922	-0.249064892	0.923154166	1.41512013	-0.401105652	-0.451028295	-0.489214412	0.264908521	-0.2877722	1.248671406	0.843816761	2.098364442
aml_ohsu_2018_15-00482	0.269260809	0.385532697	0.639446138	-0.074425757	0.107376155	0.971239528	-0.009537775	1.041215195	-0.192646945	0.728689355	0.781261261	1.858712146	-0.411235717	-0.47201153	0.26634509	0.620952668	-0.066971271	0.464149516	2.101924535
aml_ohsu_2018_13-00163	0.698188801	1.220769041	-0.731739911	-0.297818758	-0.098766255	0.765309942	0.969491345	0.701968702	-0.204539789	0.655306027	0.244622033	0.538942651	-0.440098395	-0.524895523	0.080658196	0.266143433	1.754901565	0.188058933	2.174414256
aml_ohsu_2018_13-00149	-0.1944039	0.621454341	-0.463564266	-0.62099878	-0.197757408	0.999269674	0.508409679	0.648039806	3	1.003511928	0.193297576	0.433436215	-0.48668098	0.801948857	0.481526665	1.576670978	0.392116663	1.244389546	2.23887406
aml_ohsu_2018_15-00479	1.395739818	0.633206291	3	-0.842041925	-0.259397819	0.51389209	-0.139555219	0.362045462	-0.464987193	1.590895514	2.187237155	-0.560108915	-0.491702307	-0.467907864	-0.51585907	0.155041978	0.262605151	1.231258665	2.292954588
aml_ohsu_2018_15-00756	1.643912965	0.708397059	-0.501341805	0.558817746	1.024997229	0.812931607	0.655906103	0.756896184	-0.132587212	-0.077428278	0.22282355	-0.113710886	-0.366822002	-0.49824105	0.541742182	0.681052244	1.394101719	0.245805944	2.362960765
aml_ohsu_2018_13-00558	0.15202655	0.253664963	-0.690278178	0.345870754	0.24643172	0.56130405	0.860127382	0.986069129	-0.132293078	1.545983688	0.190273302	0.695476848	-0.298221474	-0.50502248	0.382143236	0.963362222	1.360789669	0.373015321	2.365441499
aml_ohsu_2018_14-00279	0.798646948	1.006947102	0.160904647	0.67127114	-0.397406897	0.625639801	1.141448116	0.634675028	-0.417683533	0.032150453	1.029378957	0.635895493	-0.543777608	-0.51725159	0.797532103	0.338157566	0.450152129	0.740319144	2.377789098
aml_ohsu_2018_13-00655	1.948604011	0.402719823	0.237541166	-0.766572236	1.85411699	0.541788856	0.635494352	0.442673878	-0.464058203	0.30996857	1.322082322	0.287708144	-0.587999434	-0.602278413	0.617877828	0.179296662	0.006343985	0.883893846	2.393206029
aml_ohsu_2018_15-00051	0.159072361	0.221339933	-0.258980259	-0.662768559	1.158162241	0.571323105	0.023933666	0.777835394	0.483832985	1.888980328	1.215081476	-0.626234763	-0.549932071	-0.606833784	-0.74805908	2.349217286	0.615329848	1.83653076	2.408741718
aml_ohsu_2018_16-00217	-0.119096031	0.458075274	0.221016819	1.334811733	2.485290227	0.063940493	0.474352195	0.231274202	0.036214321	0.665673017	0.490465938	1.813488744	-0.320802317	-0.271662593	0.999851567	0.013708842	1.640264955	-0.639079724	2.420735303
aml_ohsu_2018_14-00001	-0.246180165	0.754336058	-1.600176728	0.058350127	0.922245873	0.450347886	0.13472999	0.468141921	0.007212657	1.185070541	0.82223507	1.352236415	-0.607780228	-0.638980556	0.418648292	1.585282231	0.405010996	1.230244037	2.423969776
aml_ohsu_2018_15-00819	0.78254514	0.907971638	-0.504019425	0.419994719	-0.246864409	1.075463081	0.924110716	1.873886239	0.487372629	-0.284277273	-0.153344316	0.725723124	-0.468928157	-0.569987796	0.704865914	0.701137405	1.297677518	0.262520089	2.52712372
aml_ohsu_2018_15-00614	0.53530754	0.505191743	0.801016199	-0.573137256	-0.413947617	0.39428007	1.244865752	-0.069073614	-0.191891334	0.295479568	-0.250714816	1.714061399	-0.249147323	-0.028741546	2.914770661	1.393331551	0.610808714	0.785156438	2.565942149
aml_ohsu_2018_15-00296	0.764408696	0.280308445	0.001260396	-0.379648659	0.57188595	0.966630661	0.396275403	0.321877719	-0.463980355	0.574534872	1.177018301	2.112646143	-0.515218841	-0.596295459	1.016816526	0.512091568	0.671456338	0.39528042	2.569183949
aml_ohsu_2018_14-00135	0.649623029	0.598227577	0.482270487	0.424889851	0.435294129	0.627043129	0.889235533	0.196216362	-0.399753668	0.856696451	0.741201883	1.110473801	-0.023800019	-0.46886419	0.799640665	0.896660838	0.993932707	0.543625138	2.625352728
aml_ohsu_2018_15-00081	0.034083139	0.430198927	-0.840438078	2.441631566	2.840044077	0.207153267	0.176186441	0.732536822	-0.036332947	0.660251149	1.493133833	0.81457004	-0.296905976	-0.491518816	0.948302089	0.092911959	0.675596998	-0.03210758	2.662961113
aml_ohsu_2018_12-00066	0.59526263	0.631006862	0.823568497	0.876022701	1.478080344	0.729969343	0.527123256	0.287489053	-0.307576007	0.940170065	1.317216487	0.708060842	-0.385012288	-0.549523015	1.267092331	0.263692881	0.116759202	0.398782186	2.68293741
aml_ohsu_2018_16-01005	0.313113638	0.699674212	0.331828247	2.352746196	3	0.005950406	0.338596639	0.145447879	-0.291557925	0.551754988	0.435953761	0.540663301	-0.134933681	-0.140346314	1.829505709	-0.437002324	0.540291321	-0.187880752	2.699264548
aml_ohsu_2018_15-00300	1.590150196	1.229084365	0.248848709	1.709780353	1.399069182	0.726276671	-0.210590731	1.330216927	-0.223982973	-0.077952264	0.910732792	1.212588388	-0.133976616	-0.080257899	1.094443445	0.373296133	-0.00258979	-0.34634331	2.766103923
aml_ohsu_2018_14-00458	0.563293739	1.078378176	3	0.209970122	0.609651155	0.557603241	1.252238773	0.922244135	0.619675262	0.850531653	1.340648573	0.170246455	-0.117547371	-0.361787438	-0.281249709	-0.09427715	1.177694875	0.617582905	2.822824143
aml_ohsu_2018_15-00593	0.540696169	1.382512353	1.100358946	-0.306800499	1.17110373	1.269505223	0.808200295	1.256896308	0.667441707	1.231915964	0.763129035	-0.676933774	-0.555430438	2.901887447	-0.170147456	1.26622912	1.908888164	-0.087165582	2.848498509
aml_ohsu_2018_15-00692	-0.115725742	1.493913259	-1.012713587	0.908179635	0.039761072	1.634975673	-0.182140527	1.579281091	3	0.438694414	0.704848963	-0.050313373	-0.178138408	3	1.286679299	1.41771415	-0.453711946	2.015369448	2.857277806
aml_ohsu_2018_15-00229	2.147270744	0.606516839	-0.507630941	-0.219217532	0.580915104	0.825258118	0.151966479	0.16483299	-0.310678831	0.969917511	1.917165646	0.824578963	2.752710647	-0.555659454	0.22540888	2.932525952	0.233265966	0.336253888	2.923290959
aml_ohsu_2018_16-00332	-0.459609263	0.620116933	-0.430684418	3	2.667181788	0.05002569	0.339250158	0.500816843	-0.427944673	2.554362097	0.398496199	0.579874314	-0.58669456	-0.631351005	2.004348199	-0.976313119	0.854076547	-0.184072108	2.929224496
aml_ohsu_2018_16-00339	-0.188886023	1.100025246	-0.205922988	0.61093814	1.454483044	0.469630864	1.402289155	1.103263496	-0.329435929	1.137484939	0.509149079	0.77154104	-0.521453951	-0.591194422	0.231247656	0.099085991	1.938882665	0.530097513	2.973737374
aml_ohsu_2018_13-00522	0.09644441	1.101847163	0.351551402	0.181384908	2.120543162	0.453827359	0.644105155	0.470075099	0.311626499	1.056499871	0.527167363	-0.107020512	-0.271573432	-0.415969484	0.606707769	1.679347313	1.351146382	1.284201732	3.020089391
aml_ohsu_2018_16-01185	1.599839269	1.406699721	0.055207234	-0.11711906	-0.01015121	1.798014423	0.615494583	1.79612281	0.291818109	0.613002603	-0.084118699	0.008161516	-0.582228359	1.025112907	0.514326706	0.847119643	2.293094	-0.236134104	3.105797365
aml_ohsu_2018_13-00593	1.801257617	1.551579486	1.247412932	0.343724247	0.656662717	0.487539617	0.690907668	1.305304051	-0.391535604	0.459668722	0.823284378	0.136073882	-0.570642442	-0.413235853	0.716040195	0.509132153	0.576700664	0.990050665	3.138373284
aml_ohsu_2018_15-00169	1.559592742	0.588280967	0.171779782	2.822681525	2.844308746	0.096651057	0.160186737	0.763309769	0.172050761	0.285327481	2.0852052	0.83765817	-0.510727181	-0.510069302	1.05534977	-0.385821703	-0.007465235	0.197349573	3.142924647
aml_ohsu_2018_14-00015	0.943980006	0.942262444	2.397754227	-0.614671583	-0.184938273	0.639299511	1.052504638	0.402000756	-0.455779802	0.332142842	0.910334993	1.744544086	-0.292774375	-0.503256581	0.958590824	0.490262609	1.334015907	1.607466622	3.187575504
aml_ohsu_2018_16-00094	0.527198447	0.85802276	0.788889742	0.158916415	-0.035059203	0.969405833	0.862898643	0.810706502	0.82941631	0.392829518	0.21990619	2.28970472	-0.578490501	-0.616203823	1.659531345	0.982849093	0.940457489	0.58849918	3.212582684
aml_ohsu_2018_14-00780	1.304677193	1.071323247	0.039438073	0.488912922	0.492123682	0.792329127	1.496381219	1.062663824	-0.187348531	1.666092939	1.010398169	0.113027774	0.12747056	0.235884785	0.291143004	0.56586639	0.700171076	0.917449217	3.246637014
aml_ohsu_2018_16-00088	1.059060502	1.882329609	2.115202236	-0.192306462	0.228131478	1.417693247	1.184078817	1.048572082	2.475423216	0.822616639	1.36938751	-0.301933895	-0.608009921	0.442565706	-0.448669808	1.151946276	0.342589747	1.049177083	3.326514355
aml_ohsu_2018_15-00140	0.372671828	0.868043178	-0.54380198	1.817924989	3	0.020039276	0.515928961	1.117871848	-0.166425107	1.316076751	1.70531891	1.03122897	0.484004108	0.129906111	0.830751836	-0.27827932	1.084806267	0.41473956	3.439059407
aml_ohsu_2018_16-00150	1.112481151	0.994001868	-0.268245862	0.448915398	2.751108683	0.772657871	0.315246275	2.094444003	-0.281087872	0.739377328	0.883054944	0.908866918	-0.25626066	-0.083939105	1.1056127	-0.304091496	0.840634239	0.739818812	3.475978801
aml_ohsu_2018_15-00724	0.988667286	1.307035727	-0.938580029	0.126700812	-0.801632092	0.945021696	1.715492448	1.689788494	0.020615475	0.079607943	-0.325007912	3	-0.337997232	-0.559924194	0.14199292	0.534999439	1.834614352	1.129973345	3.479265156
aml_ohsu_2018_13-00393	0.548477631	0.742569101	-0.645730222	2.083484679	0.551228259	1.692620915	0.494348753	1.841585803	-0.263267556	1.167832293	1.647966487	0.6169584	-0.337906121	-0.224795326	1.366313443	-0.290082205	0.097638657	0.98658821	3.50826014
aml_ohsu_2018_16-00001	1.007092035	1.235350708	-0.09473009	-0.318835157	0.030991739	2.085088156	1.157635249	1.355141455	0.454611104	0.450214241	0.475192958	0.468805121	-0.274299459	-0.516373285	0.693762279	1.080789749	0.920317286	1.683246009	3.524784327
aml_ohsu_2018_14-00578	1.337824133	1.950170239	1.151863114	-0.420660735	-0.503300052	1.944091862	2.19148364	0.384266504	0.619721059	1.246674442	1.036927926	0.147058912	-0.5968125	-0.630891791	-0.97790322	1.229596609	1.089843653	0.853685896	3.532457856
aml_ohsu_2018_15-00464	1.077952908	0.541504094	-0.265057441	0.55298197	1.741733396	1.616438641	-0.102748004	1.566013975	-0.432172863	1.868510609	1.351820793	0.309544942	0.278194894	-0.255112333	0.662535737	1.643562368	0.292471756	0.754779336	3.566613442
aml_ohsu_2018_13-00342	1.061735544	1.205623198	0.820048603	0.348694873	-0.132529055	1.54270146	1.257423425	0.65485494	2.845258159	1.376245251	1.204559412	-0.096555765	-0.182190487	2.087780255	0.903433076	1.118353957	0.098327876	1.998182891	3.598289887
aml_ohsu_2018_13-00204	2.065950908	1.089497821	0.260922983	-0.151777158	0.379126623	1.357674756	1.069583053	0.304589418	-0.247016364	1.051043438	1.020789197	1.11677339	1.396529513	-0.595716438	0.779325455	2.154136523	0.53736592	0.76619008	3.637806673
aml_ohsu_2018_15-00075	1.697035842	1.002261763	0.590111663	0.433788454	1.480972518	0.903418341	-0.012749503	1.335398942	-0.443609159	2.539864139	1.638974924	0.132709225	-0.49585848	-0.532973644	0.010274511	1.334755605	1.32285094	0.011391663	3.727002275
aml_ohsu_2018_14-00742	1.278617803	-0.283876859	0.111429345	2.378932238	1.253097084	0.226758311	1.843672239	0.644604013	-0.393614079	1.969614022	1.53697169	1.011413049	-0.462391832	-0.26852405	1.932477587	0.40349415	1.439077042	-0.847875677	3.730096658
aml_ohsu_2018_15-00248	0.985397578	1.175183834	-0.013763408	1.084558812	1.158601106	1.20838298	0.614991824	1.399064637	0.312504624	1.385580295	1.967163478	0.616828997	-0.377017133	0.228317923	0.421266016	1.447723211	-0.059745038	0.917103905	3.785699821
aml_ohsu_2018_14-00725	1.750165133	1.169143471	-0.355730402	0.243872374	-0.472263781	1.152902503	1.28546563	1.886259593	0.448281941	0.621045651	1.257167939	0.910456874	-0.49951563	-0.118643182	1.340375976	-0.119510543	0.52669533	1.824491274	3.805162274
aml_ohsu_2018_14-00602	0.661517914	2.353985378	0.299588852	2.489374838	1.024337953	-0.133375822	0.77850732	1.463610098	0.414202312	0.988550648	1.854437907	0.017602805	-0.532079187	-0.484613932	0.184372292	0.422845539	0.71774739	1.642962135	3.829944968
aml_ohsu_2018_14-00564	1.07947562	0.927847805	0.332952461	1.694127085	1.979325483	0.468340675	1.187724495	1.173247132	-0.094335579	0.608580057	0.396803234	2.000321735	-0.489571371	-0.580497074	2.318560943	1.43561137	0.751423642	-0.928668577	3.854682456
aml_ohsu_2018_16-00519	0.138336685	0.851571448	-0.241125999	-0.348061996	2.331213064	1.344913612	0.740536136	0.590331288	3	1.304087211	-0.025046054	0.525075043	-0.170224002	0.649849348	0.52216448	2.703413241	1.293305601	1.579598863	3.886741571
aml_ohsu_2018_14-00184	0.833803394	0.770656916	0.751427915	-0.490067838	-0.49368173	1.947473109	1.266411339	0.164639367	-0.464066602	1.432299488	0.643635653	2.088381073	-0.34756834	-0.616790895	0.975215337	2.328559144	0.362139731	1.910121756	3.891071541
aml_ohsu_2018_14-00781	2.162128947	0.445257822	0.063178742	-0.302405392	1.755126256	1.170755802	1.013927668	0.30881978	-0.464591315	0.214697699	2.56234502	1.385628099	-0.583200631	-0.607448648	1.560872048	0.283683163	1.07724813	0.807835738	3.895009799
aml_ohsu_2018_15-00014	0.153978152	0.774029049	0.270230049	0.166669488	1.147103045	1.055313266	0.973898087	2.199931195	-0.45248473	1.930524309	3	0.422034011	-0.315762714	-0.57012976	0.00920789	1.280601528	-0.398938996	1.344275442	3.985447164
aml_ohsu_2018_13-00353	1.088222032	1.359303478	1.811397136	0.231557759	0.496981128	0.563622483	1.331192783	0.513058399	-0.458359561	0.74388839	1.767236823	1.17782941	-0.266356898	-0.462493459	0.649937674	0.771384038	1.685723984	1.893010444	4.03458932
aml_ohsu_2018_14-00815	1.324548916	0.896691992	0.227706984	0.729556137	0.089942545	1.175005387	1.205296183	1.398220592	0.882329466	1.852914371	1.758009615	1.035136873	0.255706767	0.041107354	1.718051897	0.165435615	0.537789184	0.874266688	4.079944153
aml_ohsu_2018_14-00667	0.231096178	1.246346018	0.717782516	0.651367696	0.509158562	2.155374689	1.065955497	1.02686219	-0.459292461	1.052572102	0.72760223	1.663689932	-0.3318928	-0.011464304	1.563874311	1.636382808	0.758679242	1.033490969	4.146302914
aml_ohsu_2018_12-00150	1.123877938	1.582514942	3	-0.468724883	-0.989812384	2.522037197	0.602465219	1.303093626	-0.393004861	0.048492387	1.410906946	0.791023376	-0.534427901	-0.542033529	2.825899839	1.819546347	-0.612533933	1.657620061	4.16735952
aml_ohsu_2018_15-00383	0.77913413	1.674979212	0.536700065	2.552057616	2.946767549	0.596756183	0.397278572	2.832024536	-0.398015256	1.541491927	2.366143676	-0.196634969	-0.440039907	0.121655262	-0.305055719	0.358862593	0.209866923	0.675503522	4.190838399
aml_ohsu_2018_14-00672	0.581856495	1.496876816	-1.314100644	0.826828293	0.100340531	0.875330666	1.031574091	1.374336322	-0.181706097	1.684763328	0.880657161	2.45991797	0.417297911	-0.031530661	1.967042478	0.61706748	1.583200086	0.742419087	4.235375587
aml_ohsu_2018_16-00766	1.880131709	0.88888239	1.388140125	0.558928575	1.118531663	2.007403345	0.858033676	1.288764478	1.814227947	0.604714196	2.539096869	0.309252818	-0.486638011	0.789044236	0.765214299	0.772403435	-0.935434957	2.51154241	4.293605089
aml_ohsu_2018_15-00371	1.143389841	1.49120475	0.459474507	1.507998094	2.503849193	1.079142385	0.859747718	1.562445943	0.898508585	1.612088089	2.722245262	0.345666445	-0.395952762	0.192261606	0.02471723	1.030566447	0.07609573	0.783095146	4.421073012
aml_ohsu_2018_16-00354	2.943651365	0.35121136	3	0.620137802	3	0.727816551	1.397848794	0.787451544	-0.281433082	1.533093376	0.897573154	0.08341522	-0.423686136	-0.586129066	0.738261534	2.242955235	-0.120880767	1.15400833	4.521154677
aml_ohsu_2018_15-00377	0.344306709	1.116048871	-0.275108942	0.054708035	1.234564669	1.267671487	0.623382704	1.42361406	3	1.87870212	1.66244676	1.093890316	-0.382509688	0.966800792	0.8171216	2.676143075	0.667521378	1.45083844	4.573031726
aml_ohsu_2018_16-01097	0.728001306	1.401247822	0.027501494	0.008458905	0.514424585	1.926798771	1.187360032	0.763043025	3	1.073064765	0.22906112	1.493174908	-0.131008998	0.480989838	1.944159836	1.71184601	1.455862647	1.378370111	4.653198893
aml_ohsu_2018_15-00688	1.666913194	1.016021763	-0.308236965	0.598828497	-0.151534047	1.849852002	0.985003883	1.120757338	-0.444950202	0.279022333	-0.328400928	3	0.351416773	-0.291781784	2.442450411	2.0610211	1.270429119	1.460160722	4.695299819
aml_ohsu_2018_16-00113	0.728596071	1.253122276	0.026935094	2.030076381	2.576186484	1.139686452	1.290148312	1.295945813	-0.236156626	1.217483516	1.017387079	1.395866228	-0.396820868	-0.491695197	1.677762451	0.058983061	2.242243246	0.647460911	4.77323984
aml_ohsu_2018_16-01225	2.253847031	1.318607997	-0.350312185	-0.545982226	0.093668537	3	1.97853251	1.143355446	-0.023452226	0.612671401	-0.201902801	0.075106446	-0.579913416	-0.625071605	-0.047257869	3	1.418871275	2.554259354	4.776296637
aml_ohsu_2018_16-00494	1.82121355	1.447465662	0.923581113	0.25538492	0.912030278	1.215430701	2.354849699	0.555679491	-0.463710308	0.53226351	1.00655298	2.295344166	-0.565093213	-0.61744227	0.215183141	0.875830949	2.743770446	1.19472164	4.83524407
aml_ohsu_2018_16-00504	1.351988286	1.089441016	-0.411186418	2.153472966	2.62590731	1.508645456	2.331823402	1.293816634	0.052795141	1.44081915	0.927259258	0.868460885	-0.22400776	-0.24929062	0.779697353	0.689659948	0.308913841	1.683858344	4.894202193
aml_ohsu_2018_16-00867	0.509793887	1.955898114	-0.536705484	-0.252873081	0.690122509	1.109053215	1.776506229	1.412966239	0.701502425	1.530379836	0.234345263	1.363604755	-0.400000818	-0.49580788	0.474576276	2.274176752	2.565749866	2.216150257	4.923677651
aml_ohsu_2018_15-00029	1.096480967	1.766952802	0.56706663	1.16605228	2.406599574	1.083810687	0.92445971	1.509557735	-0.338583103	3	1.215816783	0.443975765	-0.543499238	-0.554548514	1.664629426	-0.079858867	1.845966679	0.988817405	5.102723044
aml_ohsu_2018_14-00081	0.855182906	0.001896639	1.017438957	0.641439208	2.122015246	1.646486078	0.948170806	0.549509399	-0.096002185	1.662264079	1.153718942	3	-0.048582327	-0.012280067	3	1.791516583	-0.267272456	1.269910344	5.152593603
aml_ohsu_2018_13-00572	1.577830267	2.091195656	-0.592245368	1.125505989	0.189063496	2.574600788	-0.121035567	0.609731202	-0.448662101	0.154938962	0.376409789	3	-0.416826431	-0.445061459	2.913177988	0.551857319	1.62330451	1.435210136	5.213755703
aml_ohsu_2018_16-00358	1.73882251	1.370284108	0.442179754	1.545136532	2.415557108	1.543171476	2.5425262	2.587009304	-0.426976762	1.238922767	0.917925537	0.516499373	-0.495835921	-0.488631221	0.258073698	0.421903496	1.098937588	1.975540919	5.408547373
aml_ohsu_2018_14-00546	3	-0.083190841	0.182793718	-0.388757885	-0.709614502	2.762825893	2.765818605	0.298129541	-0.170652299	1.073623682	2.19542299	0.527648738	2.1392269	-0.452428996	0.535610588	3	1.06454396	2.335003726	5.52427818
aml_ohsu_2018_16-00010	1.677661027	1.963780739	1.347174772	-0.065914362	0.72930908	1.353693834	1.32097484	2.889129801	-0.446639351	0.354247602	1.20912699	1.249794848	-0.416294754	-0.5911555	2.935345137	0.660697549	1.297105901	2.05582832	5.543771166
aml_ohsu_2018_14-00376	0.581103894	0.898801774	-0.198287578	1.3212729	1.156514431	0.656313248	1.242438438	1.153964941	-0.300484241	2.613633742	2.403076351	2.500986772	-0.444725583	-0.500478911	1.037587069	0.845911328	3	1.710534913	5.577575924
aml_ohsu_2018_16-00875	1.510070049	1.445033766	-0.167948358	3	3	0.941457757	2.880601055	1.249132769	-0.268806183	0.767941098	1.969487121	1.322296391	-0.21690601	0.90503524	1.782280376	0.565970524	1.003974011	0.94932718	5.766397205
aml_ohsu_2018_15-00872	2.182282648	2.061576785	1.720836993	0.878180359	0.306860148	2.037569065	1.978388094	2.605250276	0.282124234	0.011727041	0.955548857	0.833179351	-0.526312299	-0.36918064	3	1.034171481	1.552697421	0.888715374	5.823158321
aml_ohsu_2018_15-00525	2.675270523	2.710372616	0.138530426	0.39426125	0.369443573	2.469572325	3	1.997886962	-0.446782986	0.27306215	1.400053931	1.389471843	0.009849458	-0.507220256	0.316137603	2.350464921	1.605760688	1.367322086	6.349565396
aml_ohsu_2018_14-00476	0.950290355	2.538510179	1.548102603	0.76582643	0.183945639	2.381070319	1.898993922	2.138362118	0.346744677	2.483298476	1.488502546	0.912416027	-0.594180882	-0.376321691	1.642706873	1.705085825	2.408329622	2.178174369	6.675641956
aml_ohsu_2018_15-00084	2.038854015	0.3505903	-0.047006364	-0.392002263	1.220548373	1.950297519	1.877751754	1.649416829	-0.3819029	3	0.505248736	2.676836861	-0.489849961	-0.590754114	1.728479351	2.437518355	3	2.152371858	6.752136184
aml_ohsu_2018_16-00810	3	1.113912926	3	0.354737879	2.79201244	1.821733449	1.040610764	2.22167842	-0.338277205	1.021808946	3	1.155773152	-0.031492703	0.087513064	3	0.535765768	-0.376706969	0.615586374	6.759277819
aml_ohsu_2018_13-00160	1.028032603	2.048814664	-0.422937136	3	1.936283264	1.51611623	1.785623813	2.074426349	-0.234765671	2.962366095	2.353369587	1.777921268	-0.531847815	-0.313199925	2.998618856	0.482569642	1.202466268	1.718756488	7
aml_ohsu_2018_16-01102	2.229936272	0.785915542	0.175513536	3	3	0.68291845	3	1.15438092	-0.455731787	1.198694759	1.635094112	1.787472736	-0.443768449	-0.589397593	3	0.180936569	-0.605557348	0.851350244	7
aml_ohsu_2018_15-00534	2.286441899	2.237474148	-0.943970384	2.139925587	1.710724591	2.623828584	0.967664065	2.025432207	-0.235605073	1.266119428	3	1.761275569	-0.591280173	0.08481037	2.21274455	0.915997138	1.787503861	1.511403377	7
aml_ohsu_2018_14-00064	2.258221089	2.371488732	-0.442067494	1.725203891	0.332246838	2.38905861	3	2.849645769	-0.317345123	2.239091687	1.929834244	2.408193654	0.394468084	0.603140433	1.640459946	0.64602207	2.016032183	1.735039071	7
aml_ohsu_2018_16-00157	1.711363799	3	0.528001746	0.115372614	0.765201456	2.214611608	2.831787997	2.923564986	0.391308851	1.933042919	1.462429703	1.474309715	-0.584849488	-0.441783096	0.920904612	1.595743383	2.806741164	2.310538046	7
aml_ohsu_2018_14-00447	2.738965783	2.675424254	1.880058812	-0.786544763	1.27494315	2.584132529	2.77772125	2.283342181	-0.464950729	2.251459118	2.178147737	0.760767419	-0.519388052	-0.540247594	0.76527777	0.979664319	2.871321796	3	7
aml_ohsu_2018_13-00513	2.005434513	1.81863149	2.21302606	0.57149474	0.397754985	2.040338761	2.016941117	1.353325831	-0.463575387	0.857047144	2.572137452	3	-0.474432708	-0.587740524	3	1.859012222	2.335261998	1.928954555	7
aml_ohsu_2018_15-00246	2.123957127	2.918227972	-0.551455034	1.216630196	0.974284715	1.658117543	2.093558673	3	-0.043327727	2.295258853	3	2.620266047	-0.491804108	-0.363241708	1.108689004	1.043507033	1.726143191	2.461388079	7
aml_ohsu_2018_14-00083	1.978828904	3	0.110018702	0.487025416	0.673322542	1.667878009	2.977355642	2.680428368	0.294123838	2.471884105	2.275425819	1.211334858	-0.575964849	0.374475993	1.165006844	1.230765818	3	2.218887653	7
aml_ohsu_2018_16-00143	1.592978386	3	0.580569631	2.303434445	1.335712929	1.037192884	2.11732455	3	0.047523211	2.334546361	1.43502015	1.241940331	2.463247025	0.100053099	3	1.75673718	3	3	7
aml_ohsu_2018_15-00615	1.866286547	3	-0.005660125	0.478914722	0.987595073	3	3	3	0.023126335	1.547647226	1.737690365	1.3632993	-0.578217587	-0.265734522	0.57274966	2.170648727	3	2.527465562	7
aml_ohsu_2018_14-00712	2.207454184	2.074542441	0.219047337	1.085156056	0.772365123	3	2.819131893	3	-0.345100318	3	2.392574628	2.548908239	-0.555612264	-0.600714062	0.620196353	2.193986064	3	1.855718097	7
aml_ohsu_2018_13-00007	2.797123572	3	-0.289324841	0.513614827	0.714594364	3	3	2.527614351	2.765260299	3	2.02944958	3	-0.495221123	-0.105818743	0.243108534	2.62309966	2.943947799	2.815197315	7
aml_ohsu_2018_16-00075	2.686295115	2.532103304	-0.599370301	2.575616123	2.057108364	2.378860191	3	1.660691801	-0.237339083	2.336060073	1.413188392	3	-0.521332509	-0.552388876	3	1.763314462	3	1.375103642	7
aml_ohsu_2018_14-00289	3	3	0.219664102	0.655958222	0.315992861	3	3	3	-0.384065465	3	3	3	-0.411323859	-0.468552028	3	2.85843075	1.43208274	3	7
aml_ohsu_2018_15-00312	3	2.923463542	-1.089118804	3	0.887850631	3	3	3	-0.347678212	3	3	3	-0.509734371	-0.539382361	3	0.964631024	3	3	7
