# Supplementary material for: Multiomic single cell sequencing identifies stemlike nature of mixed phenotype acute leukemia
Source: Nat Commun. 2024 Sep 18;15:8191. doi: 10.1038/s41467-024-52317-2 (PMC11411136; doi:10.1038/s41467-024-52317-2)
Supplement: Supplementary file 17 — Source Data [file 41467_2024_52317_MOESM17_ESM.zip › Source Data compressed/Panel 2A.csv]

Panel A
Bar plot of normalized enrichment scores (NES) derived from Gene Set Expression Analysis (GSEA) of all single cells in the common leukemia cluster. The top 10 positively enriched gene sets are color-coded in red, the top 10 negatively enriched in blue, and additional gene sets of interest in green. Statistical significance is indicated as ***q <0.001, ** q <0.01, *q <0.05.
GENE SET NAME	Normalized Enrichment Score (NES)	FDR q-val	FWER p-val
JAATINEN_HEMATOPOIETIC_STEM_CELL_UP	3.0021093	0	0
RHEIN_ALL_GLUCOCORTICOID_THERAPY_DN	2.8013756	0	0
HALLMARK_MYC_TARGETS_V1	2.6336374	0	0
WHITEFORD_PEDIATRIC_CANCER_MARKERS	2.5500755	0	0
CAIRO_HEPATOBLASTOMA_CLASSES_UP	2.5172753	0	0
PUJANA_CHEK2_PCC_NETWORK	2.4876668	0	0
MARKEY_RB1_ACUTE_LOF_UP	2.4402137	0	0
WONG_EMBRYONIC_STEM_CELL_CORE	2.41834	0	0
KOBAYASHI_EGFR_SIGNALING_24HR_DN	2.409524	0	0
MORI_IMMATURE_B_LYMPHOCYTE_DN	2.4078522	0	0
VANGALEN_AML_HSC	2.1512089	9.43E-05	0.003
HUANG_LSC47	2.071439	5.34E-04	0.026
REACTOME_TRANSCRIPTIONAL_REGULATION_BY_RUNX1	2.057771	5.41E-04	0.028
TONKS_TARGETS_OF_RUNX1_GRANULOCYTE_UP	2.0243776	0.001015959	0.049
TONKS_TARGETS_OF_RUNX1_RUNX1T1_FUSION_MONOCYTE_UP	1.9039999	0.005570885	0.411
NOVOAKOVA_BALL_MONOCYTIC_SWITCH	1.511297	0.13824776	1
ANAND_ETP_ALL_CELL_CYCLE	1.0264841	0.63628817	1
VANGALEN_AML_GMP	0.8830991	0.006444255	0.503
KHABIROVA_NUTM1_ALL	0.78038067	0.90581864	1
KHABIROVA_KMT2A_ALL	0.63781863	0.98282695	1
HIRABAYASHI_TCF_ZNF384_ALL_DOWN	0.5369304	0.9946481	1
HIRABAYASHI_TCF_ZNF384_ALL_UP	-0.47801396	1	1
ZALIOVA_ZNF384F_ALL	-0.6101369	0.9787671	1
MONTEFIORI_BCL11B_UP	-0.65857	0.96416116	1
HA_BCL11B_TARGETS	-0.90740937	0.7475848	1
MONTEFIORI_BCL11B_DOWN	-1.6541897	0.062050536	1
VANGALEN_AML_MYELOID	-2.03577	9.27E-04	0.1
KEGG_NATURAL_KILLER_CELL_MEDIATED_CYTOTOXICITY	-2.5691566	0	0
HALLMARK_INTERFERON_GAMMA_RESPONSE	-2.5895848	0	0
HALLMARK_ALLOGRAFT_REJECTION	-2.6340964	0	0
WIELAND_UP_BY_HBV_INFECTION	-2.7559998	0	0
REACTOME_INTERFERON_SIGNALING	-2.7651074	0	0
HALLMARK_COMPLEMENT	-2.781009	0	0
SMID_BREAST_CANCER_LUMINAL_B_DN	-2.7816386	0	0
PID_IL12_2PATHWAY	-2.7926717	0	0
DEURIG_T_CELL_PROLYMPHOCYTIC_LEUKEMIA_DN	-2.801255	0	0
JAATINEN_HEMATOPOIETIC_STEM_CELL_DN	-2.9710877	0	0
