# Supplementary material for: Multiomic single cell sequencing identifies stemlike nature of mixed phenotype acute leukemia
Source: Nat Commun. 2024 Sep 18;15:8191. doi: 10.1038/s41467-024-52317-2 (PMC11411136; doi:10.1038/s41467-024-52317-2)
Supplement: Supplementary file 17 — Source Data [file 41467_2024_52317_MOESM17_ESM.zip › Source Data compressed/Panel 3E.csv]

Panel 3E
Heatmap of scaled expression values for the genes with greatest upregulation in single cells with high cytoTRACE (� 0.95) (left columns) vs low cytoTRACE (<0.95) (right columns)
	CCAACCATCAGGACCG_1	AAACAGATAACAAGTC_1	AAGGCACACCGTCAGG_1	CCTTCATTAATCAAAG_1	AGGACATGCCGTCCGA_1	AAGCAGGTAGCTAGTG_1	AACGAGACAGTTAGTC_1	ATTGAAAGCCCCACGT_1	ATGAAAGAAGATACTA_1	AATACCTCACCTAAAG_1	AATGCAGAAACCCCTT_1	ATTCATGGAATTCCAG_1	CAGAAAATAATCAAAT_1	ATGCCATAAACAATCA_1	AGTTAAGCATCACCGC_1	ATCTAAAGCACCATCT_1	ACGAAATGACAACCTT_1	CCCCCAGAAGGGACTT_1	ACTTCCTAAACTACGT_1	ATAAACACAATTAGCC_1	ACTGCATGCCTGACCA_1	ACTAACCCATCCAGGG_1	AACAATGACAAGAAGC_1	ATCAAGATCATTACAT_1	ATCCATCAACTACCCT_1	AGTCACATAACAATTG_1	CCTCAGGCAAAACCTG_1	AGCAACCACAGAACGC_1	AAGTAAACATTGACAT_1	CCCCATAGATGTAGGT_1	CCTTACTACATTACCG_1	ATACACTTCAAGAAGC_1	CACTCCAGACGTATCT_1	ATATAGCCAGCTAATC_1	AGAGACACACCCAAAT_1	ATTCAGGCAAAGCATC_1	CAAACACTCAAGATCA_1	CCTTAAGGCCTACACT_1	CCAGAGTGAACAAATG_1	AGTGCCGGCACCATCA_1	AACGAGCTCATGCACG_1	ATTACATCACTTACTT_1	AAAGACGTATTCCATC_1	AGGTAGCGAATTACCC_1	CCCACCGCAGGCAACT_1	AACGAAACACTAATGC_1	ATGTATTGATTCATTC_1	ATAGACAAATGGCAAT_1	CCGTCCGGCCAACCGG_1
INA	0	0	0	0	0	0	0	0	0	0	0	0	0	0	0	0	0	0	0	0	0	0	0	0	0	0	0	0	0	0	0	0	0	0	0	0	0	0	0	1.593471087	0	0	0	0	0	0	0	0	0
DNAAF3	0	0	0	0	0	0	0	0	0	0	0	0	0	0	0	0	0	0	0	0	0	0	0	0	0	0	0	0	0	0	0	0	0	0	0	0	0	0	0	0	0	0	0	0	0	0	0	0	0
ICOS	0	0	0	0	0	0	0	0	0	0	0	0	0	0	0	0	0	0	0	0	0	0	0	0	0	1.041637243	0	0	0	0	0	0	0	0	0	0	0	0	0	0	0	0	0	0	0	0	0	0	0
TNNI3	0	0	0	0	0	0	0	0	0	0	0	0	0	0	0	0	0	0	0	0	0	0	0	0	0	0	0	0	0	0	0	0	0	0	0	0	0	0	0	0	0	0	0	0	0	0	0	0	0
ADCYAP1	0	0	0	0	0	0	0	0	0	0	0	0	0	0	0	0	0	0	0	0	0	0	0	0	0	0	0	0	0	0	0	0	0	0	0	0	0	0	0	0	0	0	0	0	0	0	0	0	0
CU634019.5	0	0	0	0	0	0	0	0	0	0	0	0	0	0	0	0	0	0	0	0	0	0	0	0	0	0	0	0	0	0	0	0	0	0	0	0	0	0	0	0	0	0	0	0	0	0	0	0	0
TNNT1	0	0	0	0	0	0	0	0	0	0	0	0	0	0	0	0	0	0	0	0	0	0	0	0	0	0	0	0	0	0	0	0	0	0	0	0	0	0	0	0	0	0	0	0	0	0	0	0	0
RPL18P13	0	0	0	0	0	0	0	0	0	0	0	0	0	0	0	0	0	0	0	0	0	0	0	0	0	0	0	0	0	0	0	0	0	0	0	0	0	0	0	0	0	0	0	0	0	0	0	0	0
GNG11	1.378100647	1.422177326	0	0	1.451014107	1.456542547	1.78210289	0.972673864	0	0.987862443	0.995112943	0	0	1.82895755	0	1.507528399	0	0	1.024046663	1.022106579	0	0	1.027605137	0	0	0	0	0	0	1.049413726	0	1.063611289	1.065353229	0	0	0	0	0	1.083122349	0	0	0	1.600379808	0	0	1.095290026	0	1.09396729	1.61007822
AL713998.1	0	0	0	0	0	0	0	0	0	0	0	0	0	0	0	0	0	0	0	0	0	0	0	0	0	0	0	0	0	0	0	0	0	0	0	0	0	0	0	0	0	0	0	0	0	0	0	0	0
GZMA	0	0	0	0	0	0	0	0	0	0	0	0	0	0	0	0	0	0	0	0	0	0	0	0	1.040925735	0	0	0	0	0	0	0	0	0	0	0	0	0	0	0	0	0	0	0	0	0	0	0	0
GSDME	0	0	0	0	0	0	0	0	0	0	0	0	0	0	0	0	0	0	0	0	0	0	0	0	0	0	0	0	0	0	0	0	0	0	0	0	0	0	0	0	0	0	0	0	0	0	0	0	0
NPTX2	0	1.986815737	0	0	0	0	0	0.972673864	0	0	0	0	0	1.008856729	0	1.014425344	1.015322515	0	0	0	0	1.028066253	0	1.029915224	0	0	0	0	0	1.049413726	0	0	0	0	0	0	0	0	0	0	0	0	0	0	0	0	0	0	0
SCN1B	0	0	0	0	0	0	0	0	0	0	0	0	0	0	0	0	0	0	0	0	0	0	0	0	0	0	0	0	0	0	0	0	0	0	0	0	0	0	0	0	0	0	0	0	0	0	0	0	1.099145907
CELSR1	0	0	0	0	0	0	0	0	0	0	0	0	0	0	0	0	0	0	0	0	0	0	0	0	0	0	0	0	0	0	0	0	0	0	0	0	0	0	0	0	0	0	0	0	0	0	0	0	0
CFAP74	0	0.945099372	0	0	0	0	0	0	0	0	0	0	0	0	0	0	0	0	0	0	0	1.028066253	0	0	0	0	0	0	0	0	0	0	0	0	1.075173716	0	0	0	0	0	0	0	0	0	0	0	0	0	0
NAPSB	0	0	0	0	0	0	0	0	0	0	0	0	0	0	0	0	0	0	0	0	0	0	0	0	0	0	0	0	0	0	0	0	0	0	0	0	0	0	0	0	0	0	0	0	0	0	0	0	0
Z99572.1	0	0	0	0	0	0	0	0	0	0	0	0	0	0	1.011521373	0	0	0	0	0	0	0	0	0	0	0	0	0	0	0	0	0	0	0	0	0	0	0	0	0	0	0	0	0	0	0	0	0	0
FCMR	0	0	0	0	0	0	0	0	0	0	0	0	0	0	0	0	0	0	1.024046663	0	0	0	0	0	0	0	0	0	0	0	0	0	1.065353229	0	0	0	0	0	0	0	0	0	0	0	0	0	0	0	0
BASP1-AS1	0	0	0	0	0	0	0	0	0	0	0	0	0	0	0	0	0	0	1.024046663	0	0	0	0	0	0	0	0	0	0	0	0	0	0	0	0	0	0	0	0	0	0	0	0	0	0	0	0	0	0
RPS27AP16	0	0	0	0	0	0	0	0	0	0	0	0	0	0	0	0	0	0	0	0	0	0	0	0	0	0	0	0	0	0	0	0	0	0	0	0	0	0	0	0	0	0	0	0	0	0	0	0	0
MYRF	0	0	0	0	0	0	0	0	0	0	0.995112943	0	0	0	0	0	0	0	0	0	0	0	0	0	0	0	0	0	0	0	0	0	0	0	0	0	0	0	0	0	0	0	0	0	0	0	0	0	0
RPS20P10	0	0	0	0	0	0	0	0	0	0	0	0	0	0	0	0	0	0	0	0	0	0	0	0	0	0	0	0	0	0	0	0	0	0	0	0	0	0	0	0	0	0	0	0	0	0	0	0	0
MOCOS	0	0	0	0	0	0	0	0	0	0	0	0	0	0	0	0	0	0	0	0	0	0	0	0	0	0	0	0	0	0	0	0	0	0	0	0	0	0	0	0	0	0	0	0	0	0	0	0	0
CD248	0	0.945099372	0	0	0	0	0	0	0	0	0	0	0	0	0	0	0	0	0	0	0	0	0	0	0	0	0	0	0	0	0	0	0	0	0	0	0	0	0	0	0	0	0	0	0	0	0	0	0
AC116533.1	0	0	0	0	0	0	0	0	0	0	0	0	0	0	0	0	0	0	0	0	0	0	0	0	0	0	0	0	0	0	0	0	0	0	0	0	0	0	0	0	0	0	0	0	0	0	0	0	0
NCF1	0	0	0	0	0	0	0	0	0	0	0	0	0	0	0	0	0	0	0	0	0	0	0	0	0	0	0	0	0	0	0	0	0	0	0	0	0	0	0	0	0	0	0	0	0	0	0	0	0
RPL3P4	0	0	0	0	0	0	0	0	0	0	0	0	0	0	0	0	0	0	0	0	0	0	0	0	0	0	0	0	0	0	0	0	0	0	0	0	0	0	0	0	0	0	0	0	0	0	0	0	0
MTND2P28	0	0	0	0.953056703	0	0	0	0	0	0	0	0	0	0	0	0	0	0	0	0	0	0	1.027605137	0	0	0	0	0	0	0	0	0	0	0	0	0	0	0	0	0	0	0	0	0	0	0	0	0	0
ARTN	0	0	0	0	0	0	0	0	0	0	0	0	0	0	0	0	0	0	0	0	0	0	0	0	0	0	0	0	0	0	0	0	0	0	0	0	0	0	0	0	0	0	0	0	0	0	0	0	0
SEMA6A	0	0	0	0	0	0	0	0	0	0	0.995112943	0	0	0	0	1.014425344	0	0	0	0	0	1.028066253	0	0	0	0	0	0	0	0	0	0	0	0	0	0	0	0	0	0	0	0	0	0	0	0	0	0	0
JCHAIN	0.90974114	1.422177326	1.434231783	1.432044432	0	0	0	0	0	0	1.483888221	0	0	0	0	0	0	1.020174457	0	1.022106579	0	0	0	1.526416404	0	0	0	0	1.050258751	1.049413726	0	0	1.569392211	0	0	0	1.081058786	0	0	0	1.08597389	0	0	0	0	1.095290026	0	2.191026439	0
RPL18AP3	0	0	0	0	0	0	0	0	0	0	0	0	0	0	0	0	0	0	0	0	0	0	0	0	0	0	0	0	0	0	0	0	0	0	0	0	0	0	0	0	0	0	0	0	0	0	0	0	0
RPS3AP6	0	0	0	0	0	0	0	0	0	0	0	0	0	0	0	0	0	0	0	0	0	0	0	0	0	0	0	0	0	0	0	0	0	0	0	0	0	0	0	0	0	0	0	0	0	0	0	0	0
MCAM	0	0	0	0	0	0	0	0	0	0	0	0	0	0	0	0	0	0	0	0	0	0	0	0	0	0	0	0	0	0	0	0	0	0	0	0	0	0	0	0	0	0	0	0	0	0	0	0	0
ID3	0	0	0	0	0	0	0.973595575	0	0	0	0	0	0	0	0	0	0	0	0	0	0	0	0	1.029915224	0	0	0	0	0	0	0	0	1.065353229	0	0	0	0	0	0	0	0	0	0	0	0	0	0	1.09396729	0
MTND4P12	0	0	0	0	0	0	0	0	0	0	0	0	0	0	0	0	0	0	0	0	0	0	0	0	0	0	0	0	0	0	0	0	0	0	0	0	0	0	0	0	0	0	0	0	0	0	0	0	0
RASD1	0	0	0	0	0	0	0	0	0	0	0	0	0	0	0	0	0	0	0	0	0	0	0	0	0	0	0	1.055848913	0	0	0	0	0	0	0	1.076574625	0	0	0	0	0	0	0	0	0	0	1.09661628	0	0
H19	0	0	0	0	0	0	0	0	0	0	0	0	0	0	0	0	0	0	0	0	0	0	0	0	0	0	0	0	0	1.049413726	0	0	0	0	0	0	0	0	0	0	0	0	0	0	0	0	0	0	0
RPL13AP5	0	0	0	0	0	0	0	0	0	0	0	0	0	0	0	0	0	0	0	0	0	0	0	0	0	0	0	0	0	0	0	0	0	0	0	0	0	0	0	0	0	0	0	0	0	0	0	0	0
AC034236.1	0	0	0	0	0	0	0	0	0	0	0	0	0	0	0	0	0	0	0	0	0	0	0	0	0	0	0	0	0	0	0	0	0	0	0	0	0	0	0	0	0	0	0	0	0	0	0	0	0
GRASP	0.90974114	0	0	0	0	0.972878526	0	0	0	0	0	0	0	0	0	0	0	0	0	0	0	0	0	0	0	0	0	1.055848913	1.050258751	0	0	0	0	0	1.075173716	0	0	0	0	0	0	0	0	0	0	0	0	0	0
MTRNR2L8	0	0	0	0	0	0	0	0	0	0	0	0	0	0	0	0	0	0	0	0	0	0	0	0	0	0	0	0	0	0	0	0	0	0	0	0	0	0	0	0	0	0	0	0	0	0	0	0	0
NFKB2	0	0	0	0	0	0	0	0	0	0	0	0	0	0	0	0	0	0	0	0	0	0	0	0	0	0	0	1.055848913	0	0	0	0	0	0	0	0	0	0	0	0	0	0	0	2.190850054	0	0	0	0	0
SNORD13	0	0	0	0	0	0	0	0	0	0	0	1.009078202	0	0	0	0	0	0	0	0	0	0	0	0	1.040925735	0	0	0	0	0	0	0	0	0	0	0	0	0	0	0	0	0	0	0	0	0	0	0	0
NEIL1	0	0	0	0	0.968397288	0	0	0	0	0	0	0	0	0	0	0	0	0	0	0	0	0	0	0	0	0	0	0	0	0	0	0	0	0	0	1.076574625	0	0	0	0	0	0	0	0	0	0	0	0	0
S100A9	0	0	0	0	0	0	0	0	0	0	0	0	0	0	0	0	0	0	0	0	1.023246837	0	0	0	0	0	0	0	0	0	0	0	1.065353229	0	0	0	0	1.082993124	0	0	0	0	0	0	0	0	0	0	0
GABRA4	0	0	0	0	0	0	0	0	0	0	0	0	0	0	0	0	0	0	0	0	0	0	0	0	0	0	0	0	0	0	0	0	0	0	0	0	0	0	0	0	0	0	0	0	0	0	0	0	0
CD8A	0	0	0	0	0	0	0	0	0	0	0	1.009078202	0	0	0	0	0	0	0	0	0	0	1.027605137	0	0	0	0	0	0	0	0	0	0	0	0	0	0	0	0	0	0	0	0	0	0	0	0	0	0
MTCO2P12	0	0	0	0	0	0	0	0	0	0	0	0	0	0	0	0	0	0	0	0	0	0	0	0	0	0	0	0	0	0	0	0	0	0	0	0	0	0	0	0	0	0	0	0	0	0	0	0	0
[truncated: 5,000 more columns]
