# Supplementary material for: Multiomic single cell sequencing identifies stemlike nature of mixed phenotype acute leukemia
Source: Nat Commun. 2024 Sep 18;15:8191. doi: 10.1038/s41467-024-52317-2 (PMC11411136; doi:10.1038/s41467-024-52317-2)
Supplement: Supplementary file 17 — Source Data [file 41467_2024_52317_MOESM17_ESM.zip › Source Data compressed/Panel S12C.csv]

Panel S12C
Kaplan Meier estimates of overall survival stratified by MPAL95 scores for all patients in the TCGA AML cohort.
	Survival By MPAL95 Score (0 = Alive, 1 = Dead)
Time (Days)	<-2	-2 - 0	0 - 2	> 2
869.908275	0
0	1
181.477463	1
238.682316	1
329.421047	0
480.323503	0
241.641188	1
0	1
600.650952	1
30.5750074	1
0	1
781.142125	1
27.6161357	0
299.832331	1
60.1637242	1
150.902456	1
150.902456	0
359.996055	1
0	1
448.762205	1
121.313739	1
359.996055	1
88.7661505	0
0	1
1773.35043	0
239.668606	1
298.84604	1
959.660716	1
781.142125	1
58.1911431	0
510.898511	1
1711.21412	0
0	1
482.296085	1
569.089654	1
1471.54552	0
810.730841	1
209.093599	1
211.06618	1
241.641188	0
1169.74061	0
842.292139	1
0		1
720.9784		1
1381.79308		1
1861.13029		0
781.142125		1
569.089654		1
1559.32538		0
0		1
269.257323		1
0		1
0		1
29.5887168		0
239.668606		0
269.257323		0
479.337213		1
0		1
387.612191		0
360.982346		1
387.612191		0
359.996055		1
87.77986		1
1199.32932		0
1529.73666		0
148.929875		1
150.902456		1
0		0
1559.32538		0
147.943584		0
178.518592		0
209.093599		0
2189.56505		0
29.5887168		1
30.5750074		1
632.21225		0
60.1637242		1
211.06618		1
0		1
1559.32538		0
629.253378		0
629.253378		0
689.417102		0
0		1
569.089654		1
0		1
1800.96656		0
1382.77937		1
30.5750074		1
360.982346		1
88.7661505		1
390.571062		0
482.296085		1
330.407338			1
58.1911431			0
299.832331			0
29.5887168			1
1199.32932			0
239.668606			0
750.567117			1
1410.3955			0
299.832331			1
1020.81073			0
2071.21018			0
209.093599			1
781.142125			0
150.902456			1
448.762205			0
661.800967			1
932.04458			1
147.943584			1
599.664661			1
301.804912			1
2252.68764			0
0			1
1859.15771			0
1682.6117			1
181.477463			1
572.048525			1
181.477463			1
178.518592			1
30.5750074			1
209.093599			1
212.052471			1
301.804912			0
1411.38179			1
509.91222			1
120.327448			1
271.229904			1
661.800967			0
1231.87691			0
60.1637242			0
478.350922			1
120.327448			1
30.5750074				1
1259.49305				0
180.491173				1
360.982346				1
0				1
300.818621				1
0				1
449.748496				1
1619.4891				1
0				1
212.052471				1
330.407338				1
2821.7773				0
0				1
0				1
421.14607				1
0				0
299.832331				1
902.455864				1
810.730841				1
1141.13818				0
239.668606				1
720.9784				1
1111.54946				0
1650.06411				0
29.5887168				1
30.5750074				1
689.417102				0
0				1
0				1
30.5750074				1
450.734786				0
2461.78124				0
27.6161357				1
270.243614				1
810.730841				1
269.257323				1
689.417102				0
241.641188				1
