# Supplementary material for: Multiomic single cell sequencing identifies stemlike nature of mixed phenotype acute leukemia
Source: Nat Commun. 2024 Sep 18;15:8191. doi: 10.1038/s41467-024-52317-2 (PMC11411136; doi:10.1038/s41467-024-52317-2)
Supplement: Supplementary file 17 — Source Data [file 41467_2024_52317_MOESM17_ESM.zip › Source Data compressed/Panel S12G.csv]

Panel S12G
Kaplan Meier estimates of overall survival stratified by MPAL95 scores for subset of patients in the Beat AML cohort with highest HSC-like transcriptional scores (n = 45).
Time (Days)	Survival Stratified by MPAL95 Score (1 = Dead; 0 = Alive)
	>= -2 and <0	>= 0 and < 2	>= 2
166.8	1
409.5	1
516	0
457.8	0
525.9	1
568.5	0
186.6	1
516	0
120.3	1
35.4	1
276.3	1
529.8	1
547.8	1
1800	1
516	0
1007.7	0
547.8	1
337.5	1
120.3	0
176.7	0
30.6		1
1006.5		1
127.2		1
259.5		1
318.9		0
272.4		0
97.8		1
71.1		1
37.5		1
309.9		1
535.8		1
164.7		1
66			1
102.6			1
398.7			1
387.9			0
204.3			1
287.1			1
292.2			0
198.3			1
284.1			1
33.6			1
