# Supplementary material for: Multiomic single cell sequencing identifies stemlike nature of mixed phenotype acute leukemia
Source: Nat Commun. 2024 Sep 18;15:8191. doi: 10.1038/s41467-024-52317-2 (PMC11411136; doi:10.1038/s41467-024-52317-2)
Supplement: Supplementary file 17 — Source Data [file 41467_2024_52317_MOESM17_ESM.zip › Source Data compressed/Panel 3A.csv]

Panel 3A
RNA-derived UMAP from SC CITE-seq analysis of 71,579 cells from 12 patients with MPAL from Figure 1E. Cells are color-coded based on cytoTRACE score from 0 (most differentiated) to 1 (least differentiated).
	Cytotrace	UMAP_1	UMAP_2
ACCTAATTAATGAGGT_1	0.052738337	5.829436449	-9.420425883
ATACACAGCAGTAAAC_1	0.010141988	5.891134409	-9.478885165
CCCTACACCCATCCTG_1	0.032454361	5.824622778	-9.606831065
AGTGATCTAGCTACAC_1	0.153144016	6.160000948	-9.977584354
ACTTAGAGACCGCAGA_1	0.016227181	6.625036386	-10.11012982
AAGCCAGACCATAGTA_1	0.273833671	5.917877344	-9.547365657
CCGCAAACCCGGCCTG_1	0.02535497	5.795251039	-9.414111606
ATCTACATAGCAAGAT_1	0.044624746	5.865967897	-9.680799953
CATCCCCCATCCCATT_1	0.062880325	6.658973364	-10.18202352
ATTGAGACCCCTAGAT_1	0.070993915	5.825994638	-9.358284465
CAACCATGCATGCAGA_1	0.058823529	5.723807958	-9.292501918
ATGAATTCCACAATCT_1	0.04158215	5.858409075	-9.505091182
ATCCAGCCACGTCAAC_1	0.120689655	6.547084955	-10.04476403
AGGGACTTACGACACT_1	0.078093306	5.85363355	-9.447609416
CAATAAGGAAGTAAAC_1	0.051724138	6.005888132	-10.14735078
CCTCACTTACCAATGC_1	0.028397566	5.757622389	-9.406155101
ATTACCACCATTAGTT_1	0.022312373	5.860547689	-9.725764743
ACGGCATCAGCAAAGG_1	0.030425963	5.999073175	-10.01896047
CCTTACCGACGGACTC_1	0.106490872	5.826753286	-9.797073833
CCCAAGACCAATCCGC_1	0.070993915	5.832243589	-9.809395305
CCGCAACCCCCTAGGT_1	0.015212982	5.806965975	-9.423365108
AGCGCAACAGCCCACG_1	0.019269777	5.818178323	-9.435435764
AACCCCTGAAAGACTG_1	0.024340771	5.864058641	-9.599634639
CCATCCTGATCCAACC_1	0.061866126	6.065830854	-10.00871228
AATCCCGTAATGACCC_1	0.306288032	-4.534210058	6.610431203
CCAACCATCAGGACCG_1	0.988843813	4.581914572	2.599580773
AAGGCCATCACCATAA_1	0.364097363	6.504102854	-9.682581416
CAACCAGCATCAACCC_1	0.019269777	5.582967905	-9.603506557
AAACAGATAACAAGTC_1	0.801217039	3.816852478	0.250999638
AAGGCACACCGTCAGG_1	0.89959432	3.392955927	6.962725171
CCTTCATTAATCAAAG_1	0.903651116	4.049064306	0.037805864
AGGACATGCCGTCCGA_1	0.923935091	2.272512106	7.414284238
AAGCAGGTAGCTAGTG_1	0.913793103	2.974800018	8.162551411
AACGAGACAGTTAGTC_1	0.962474645	2.45865765	8.097504147
ATTGAAAGCCCCACGT_1	0.993914807	5.096144823	3.70968295
ATGAAAGAAGATACTA_1	0.789046653	5.251701502	4.025619038
AATACCTCACCTAAAG_1	0.896551724	2.605418113	7.620004185
AATGCAGAAACCCCTT_1	0.963488844	5.115327982	1.189162144
ATTCATGGAATTCCAG_1	0.9168357	-2.400573822	6.526989468
CAGAAAATAATCAAAT_1	0.952332657	4.945105222	5.157355317
ATGCCATAAACAATCA_1	0.882352941	2.610191015	8.117727765
AGTTAAGCATCACCGC_1	0.927991886	-2.307757708	6.415907868
ATCTAAAGCACCATCT_1	0.979716024	4.478423742	6.259189137
AACGCAGCACCCCACT_1	0.020283976	5.737046388	-9.740385524
ACGAAATGACAACCTT_1	0.964503043	2.291305331	7.922464856
CCCCCAGAAGGGACTT_1	0.789046653	-2.607905957	6.714225777
ACTTCCTAAACTACGT_1	0.815415822	3.890679744	1.188575753
ATAAACACAATTAGCC_1	0.969574037	4.683672575	2.435187587
ACTGCATGCCTGACCA_1	0.984787018	4.838359026	5.937512883
ACTAACCCATCCAGGG_1	0.962474645	5.073719171	1.776137122
AGGTACAAAGGGACAT_1	0.004056795	-4.397191855	5.948657521
AACAATGACAAGAAGC_1	0.823529412	3.59457126	0.305203208
ATCAAGATCATTACAT_1	0.825557809	4.020017532	6.735764035
ATCCATCAACTACCCT_1	0.815415822	4.46719375	6.179220208
AGTCACATAACAATTG_1	0.959432049	2.345384625	8.182560452
CCTCAGGCAAAACCTG_1	0.95841785	4.880809931	3.243981608
AGCAACCACAGAACGC_1	0.915821501	5.138848928	4.341709145
AAGTAAACATTGACAT_1	0.951318458	-2.633951994	6.747295865
CCCCATAGATGTAGGT_1	0.912778905	2.713758138	7.910644063
CCTTACTACATTACCG_1	0.80831643	1.988501695	6.432457455
ATACACTTCAAGAAGC_1	0.997971602	2.781039861	7.775656232
CACTCCAGACGTATCT_1	0.967545639	5.092474607	5.370956429
ATATAGCCAGCTAATC_1	0.962474645	-0.928371283	4.966638573
AGAGACACACCCAAAT_1	0.863083164	2.409667162	7.464921006
ATTCAGGCAAAGCATC_1	0.655172414	-2.854208084	6.862484464
CAAACACTCAAGATCA_1	0.951318458	2.215880779	8.020416745
CCTTAAGGCCTACACT_1	0.921906694	-2.852183434	6.91284562
CCAGAGTGAACAAATG_1	0.952332657	2.318035392	7.800381192
AGTGCCGGCACCATCA_1	0.983772819	4.894024996	4.188059815
AGCAAAAGACCAATTA_1	0.103448276	5.872177747	-9.84231042
AACGAGCTCATGCACG_1	0.751521298	-2.645658108	6.744938859
CCCTAACCAGCAACAG_1	0.039553753	5.962946085	-9.993944637
ATTACATCACTTACTT_1	0.935091278	2.378026394	7.941411504
AGTCACTTAGACCCCG_1	0.84178499	-3.052821966	4.047947892
AAAGACGTATTCCATC_1	0.980730223	4.47228351	2.250312575
AGGTAGCGAATTACCC_1	0.628803245	4.570976404	6.091009148
CCCACCGCAGGCAACT_1	0.995943205	-1.856269928	5.869329938
AACGAAACACTAATGC_1	0.963488844	2.024804023	7.93818427
AGTTCAGACAAACACT_1	0.016227181	5.760213999	-9.749768726
ATGTATTGATTCATTC_1	0.969574037	4.484882025	3.281778106
ATAGACAAATGGCAAT_1	0.959432049	4.453476576	5.768317231
CCGTCCGGCCAACCGG_1	0.92494929	4.338214067	6.208652982
CCACATTTAAACCAGC_1	0.940162272	-1.158500286	5.161495694
CCAGAGACCAGAATCC_1	0.749492901	-3.068425032	4.04018546
ACCAAATGCAAGAGTA_1	0.722109533	4.332752374	-0.909691653
AGTGAGTGCCTCACAC_1	0.509127789	-1.023604723	-4.807623378
AGCCAACGCCCGAGCT_1	0.775862069	-2.634873482	6.751954087
CCACATCTATTGCCTG_1	0.876267748	0.071514425	5.567049035
ATAGCAAACCTACAAC_1	0.832657201	3.98438516	0.279235729
CCCGAGGCCCGTCAAC_1	0.970588235	2.610691694	7.970620641
AGTACCGGAAAAATGC_1	0.89959432	-2.193702074	6.285136231
ACGACCCCCACGACCA_1	0.797160243	3.458038477	2.33715988
AGCGACGTACGCCCGC_1	0.871196755	3.21033564	7.643029698
AAGTCCGGACCTAGCT_1	0.904665314	5.189591078	4.57117606
AATAAAGACAAACAAA_1	0.911764706	-2.836795183	6.856137761
ACAACCTACATTACGA_1	0.976673428	5.118171362	3.897974976
ACGGCCAGAGAAATAG_1	0.540567951	-3.490794512	2.48360134
ATTGACTGATGAAATG_1	0.827586207	4.930850176	5.321871289
CACTCCCTCATTCATG_1	0.920892495	-2.107070538	6.161507615
AGCCATCTCATCCAAC_1	0.948275862	5.028232721	3.886810311
ACGAATTAAGGAAGTC_1	0.901622718	4.926907209	5.426946648
AGTAATGTAAACAAAC_1	0.863083164	4.518964437	5.994888791
ACCTCACACCCTCCCA_1	0.995943205	5.147389082	3.272328385
CACAACTAAGGAATCC_1	0.927991886	4.190873293	2.386296042
AAGCCCGCAAGTAAGG_1	0.797160243	4.67398086	5.469610223
ACCGCACAACACATTA_1	0.818458418	4.766662744	5.257144936
ACCGCACCATCGCAGA_1	0.011156187	-4.579440924	6.437459477
AAAGCCTTATTACATG_1	0.734279919	3.809932855	0.671877273
AAGGCACGACGTATAA_1	0.68356998	-2.702689978	6.791115292
ATAACCTAACGCAACT_1	0.960446247	3.080643562	6.80288268
ACGTACGAAGGTAACC_1	0.471602434	-3.493345829	2.49085451
AGACACAGCCTGAAAG_1	0.931034483	-2.439460608	6.56385661
CAACCAGAAGACAGAC_1	0.971602434	2.873718885	8.019514569
ACCGACGTATCTAGCT_1	0.781947262	4.262453226	0.63205243
CACAATTACCCAATGG_1	0.845841785	-1.370737883	-3.758090726
CCTAATAGACGCCAAC_1	0.942190669	2.096451906	7.703881749
AATAAACGATTGATAC_1	0.993914807	2.085362223	7.959873685
AAATACTGATTGCATG_1	0.967545639	3.371109632	7.481425294
ACCACCACATACAACT_1	0.90872211	-2.782016608	6.85233117
ATAAAGCTATATAAGG_1	0.861054767	-0.154834958	6.182541379
AACCAAGTCCGTAAAC_1	0.93306288	-2.206486317	6.301151284
ACGGCCGAATGACCAT_1	0.930020284	5.018067507	3.022713908
AAGCCCAAAGCCCATG_1	0.039553753	-4.743519636	6.513796815
ATCAACCAAGTTCCAC_1	0.65821501	3.593423036	7.189963826
ACCACAGACAAGCAGA_1	0.977687627	4.97123113	2.725333222
CACCCATGCCTTCATA_1	0.115618661	6.091594843	-10.09505223
AAGAAAATAAAGAATC_1	0.95030426	-2.052961203	6.103363522
ATTGAAACAATGCCGT_1	0.909736308	4.681594518	1.806357631
AAGACACTAGCTAACC_1	0.831643002	-2.523569914	6.65334464
ACATAAGGAAAAACCG_1	0.81643002	3.313073305	0.233845898
ACAGAACAAGAAAACG_1	0.026369168	5.778690962	-9.620088092
AATCAGGTACCTAGTA_1	0.817444219	4.721988348	1.73059822
ACTACAGTAGAGCACC_1	0.753549696	-4.967323157	-1.210137895
ACCGCATTCCCTCCCA_1	0.976673428	3.272888807	7.506814965
AAGTAAACAACACCGT_1	0.051724138	5.791605619	-9.404395572
CCATATGAAAACCCAC_1	0.901622718	4.219705013	0.0053036
CCGGAAAAAGGACCGT_1	0.982758621	4.817460684	2.826920756
AAGGCCGGATACCCTT_1	0.801217039	-2.381338688	6.496270188
CACGCCTACCCTAGGG_1	0.96653144	4.676026491	5.922364243
CCCAAGTGCCTCAGTG_1	0.918864097	2.318226842	8.046696194
CACCCCATAATACAAG_1	0.134888438	6.35772386	-9.799700252
AGATCATCAATAAGCT_1	0.798174442	3.590389398	0.046887168
CCTCCACTATAGACTC_1	0.693711968	-3.564081284	2.585981377
AGGACATGACAAACGA_1	0.967545639	4.029913572	2.11442829
CCGAAGCGAGCACCAT_1	0.937119675	2.131043581	7.740664014
ACTAAATAATGTAGAT_1	0.935091278	-2.507054182	6.628085145
AGCCACCTAGCCAGGG_1	0.920892495	5.445696501	3.347148427
AAAAACTGAATGATCA_1	0.75862069	-2.317492338	6.417180547
AGTTAAGCACTTACCA_1	0.859026369	3.574573902	2.083353528
CACCCATTATGGCCAA_1	0.825557809	-2.241321417	6.33060027
ATCAACACAGCGCCTT_1	0.877281947	4.029462961	6.683062085
CCACATCGACACCCTA_1	0.870182556	4.071234373	1.51903797
AACAAGGAAAGACCAA_1	0.925963489	5.123007921	4.042552956
AATCAGGTATAGAGGA_1	0.674442191	3.04933205	-4.905322543
CCCACCCCAGGGATAC_1	0.824543611	-2.269529911	6.368321427
ACCTAATCAGGCCCCC_1	0.980730223	3.102282432	-5.153035155
AGGTAGGCCCCTCACC_1	0.004056795	-4.579777094	6.366091737
ATTTATTGATCGACGT_1	0.972616633	-3.016088816	4.102489957
CATACAATAGCAATCT_1	0.644016227	-2.653710934	6.766912469
ACTAAGCGCCCACATA_1	0.779918864	2.631383804	8.152842053
AGTCACAAACAAAAGA_1	0.625760649	-4.288299414	-2.596872798
ATTACCCAACATCCGA_1	0.905679513	-2.511597487	6.641045579
AAGACCGACAGTATGT_1	0.824543611	2.115225104	7.586460599
CCGTACTCATTCCAAA_1	0.992900609	4.603214411	6.175200948
ATCCATCCCCAAAAGA_1	0.764705882	-2.754275414	4.13120509
CCCAATAGACTCCATG_1	0.035496957	5.879161028	-9.816248409
ACGCAGAACAATAACC_1	0.92494929	4.965443758	3.950322636
AGGTAGGTAGGTATCA_1	0.061866126	5.778289942	-9.770333759
CCCCCCTTACTGACGA_1	0.888438134	2.350423721	7.01860238
CATACAGGATCGATTT_1	0.789046653	4.027222542	1.149977692
AATGAACCCCTTATGT_1	0.003042596	-4.43551478	6.010466584
AGCAACTTCAATAGTG_1	0.835699797	2.219174293	8.167130002
ATATCAAAATTGCCAA_1	0.971602434	4.504108099	2.478951701
CCATAATCAGCAAGAA_1	0.997971602	-1.959158274	6.000266084
AGTTCCTAAATTAGAA_1	0.986815416	4.54287639	5.456429013
AACCAGATCCGTAATC_1	0.299188641	-4.593276354	-1.59600412
AATCAGGGACTTAGAT_1	0.986815416	3.575888542	7.273548611
ACACCAATAATACAAC_1	0.765720081	2.454324869	8.278246411
ATACACGGCCGAACCC_1	0.920892495	1.859094886	6.907590398
ACATAAGTCCAAACTA_1	0.949290061	4.363532213	2.040938386
CCCTAAGTCAGGCAGC_1	0.812373225	-10.29626927	4.240620145
AGCCATGGACTTAGCG_1	0.90872211	2.245080618	7.420535096
CCCAATGCAATTAAAG_1	0.904665314	-1.015817376	5.037299641
AAGTATTTAACCCCTT_1	0.652129817	-8.530202719	2.41191245
ATCGAGCAAAATACAC_1	0.965517241	-1.910460325	5.934160718
CAACACTGCACGACCG_1	0.896551724	5.02556291	3.542815217
ACAACCAAAGGACACG_1	0.880324544	5.217272905	3.678419598
ACTGCCAGAAGTACAT_1	0.704868154	-10.51412472	3.182948598
AATACCGCCATTCACG_1	0.336713996	-3.590569588	2.648574837
ATGTAATGAAGGCCCA_1	0.95030426	-1.716540428	5.705554971
CCCGCATGCATAATGT_1	0.69168357	-3.782267424	3.275380381
CCCCCCGGACGGACTT_1	0.880324544	3.731267837	0.941051015
ACGGAATGCAATCCCT_1	0.881338742	2.532135633	7.896307477
AGCGACCAATTTCCTA_1	0.926977688	2.541491178	8.084781178
AGAGCCAGAAGGCAAA_1	0.956389452	2.183232931	7.772725591
CCTACATGACAGAACA_1	0.985801217	3.61775699	6.345042237
CCCGCACAAGGCAAGG_1	0.321501014	-3.564004513	2.491131791
AATGAAGTACGACAGT_1	0.901622718	1.938341407	7.146852502
AACTCACTCAGTATGC_1	0.630831643	-4.580890509	6.556010732
AGAGACTCAAGTACGA_1	0.831643002	3.029482034	0.867455491
ACCCAGCTCAGGCAAT_1	0.929006085	5.044428972	4.303455838
CCTGCCTGAGTCACCT_1	0.951318458	4.906615881	3.820976743
CCGAATTTAGGTATCA_1	0.939148073	3.899722484	6.692944058
CATCATTGATTAACCG_1	0.983772819	4.918050436	4.620487698
ATATACCTATGTAGCA_1	0.524340771	-1.951748225	5.981328973
AACGACGCAAACCATG_1	0.060851927	5.80206838	-9.829778186
AAAACCAGCCCGACCC_1	0.846855984	2.813450721	8.023028859
ATCCAATACCATAGCC_1	0.903651116	4.973338274	4.524197587
ATGTCCTCACGCACGT_1	0.964503043	2.289274124	7.770865926
CACTACCAACCACATC_1	0.684584178	4.898719457	5.417979249
AATCCCATAGGTAAGC_1	0.607505071	1.220351425	6.520633229
ACGGAGTAACCAACCT_1	0.614604462	-2.656956526	6.773259171
CCATAAGGCATAAGGG_1	0.865111562	2.35486689	8.128297337
AAGCAAAGCAACCAGC_1	0.75862069	-2.587758871	4.185901173
ACGAACAGATACAAAG_1	0.663286004	3.389787582	0.009973326
ATTGAGCTCAGCAGAT_1	0.784989858	3.560887722	7.29887391
CACTAGGGATTTAGGG_1	0.736308316	-0.522354754	4.501531609
CAGACAAAATATCCCG_1	0.311359026	-4.50542626	6.587996491
ACTCCAGGCCCACCAT_1	0.784989858	5.065501837	4.025453099
CAAGCCGGATTGATAT_1	0.823529412	4.276498703	-0.046239159
CATACCTTCCAGCAAA_1	0.855983773	5.015532163	3.399583825
AGGTAGGAATAGCCCG_1	0.897565923	3.261666683	0.418232807
ATTAACCAAATTACGG_1	0.6663286	2.842058805	7.313992032
ACGACAAGCCCTAATT_1	0.68356998	-2.735673043	6.839382657
CCCTATACACGAACTG_1	0.422920892	-3.557553145	2.585820445
AAAGAGATCAACAGAT_1	0.724137931	2.359810022	7.994572171
ACCCATTGATCCATGC_1	0.742393509	3.192344097	2.252369174
CAGGCCCGAACTATGC_1	0.954361055	2.370037941	7.989425191
ACGTAGCTAATAAGTT_1	0.925963489	3.221850303	1.046897897
AGCGAATTATAGCAGG_1	0.931034483	3.340998558	7.572775372
ATAACCACATCGAAGA_1	0.831643002	4.084513334	-0.330677173
AAGTAATGAGATCCTG_1	0.728194726	3.916515735	-0.51273398
AAGGCCAGCCCGAACA_1	0.727180527	4.601146368	2.37814761
ATCAATAGACTGAAAA_1	0.935091278	5.136352209	4.291740903
AACTCCCAACACATTA_1	0.926977688	5.025797037	4.018642911
AACCATCCACCCAACT_1	0.85801217	-10.42196545	4.171548375
AGATAAGCAAACATAC_1	0.632860041	-2.763170334	6.849771508
AAGCAAGAACGAAGCG_1	0.89148073	4.417604116	5.943260678
ACAACCACACGTCATT_1	0.903651116	4.386951116	3.330197104
ATTGAACGAATTAGGG_1	0.969574037	4.983931211	4.903996476
AGACCCGTACCAAGTT_1	0.792089249	4.08080211	0.891916164
ACATAATAAATGAAGC_1	0.822515213	4.913725046	5.25783635
CACCATGAAGTACAGA_1	0.998985801	-1.996346089	6.029656419
ACGCAGCCAGTGAGTC_1	0.761663286	4.354893831	0.038440594
ACTAAGGGCAGTATGA_1	0.732251521	4.4812161	0.126666495
AAATCCGCAGCAATGT_1	0.569979716	3.858315376	-1.00034701
AGTAATCGCAGGCAGT_1	0.786004057	-3.160645577	4.018865117
CCAGAGACCCACAGGA_1	0.819472617	4.760826734	2.523975858
ATACCAACATCTCAAG_1	0.746450304	4.99118009	4.238007554
CAGCACGCACAGAATC_1	0.839756592	4.793221143	1.110018023
CCCCAGAAACATATAG_1	0.871196755	2.69553676	7.521947392
ATTACCTTACGACCCG_1	0.884381339	5.048084406	4.017389306
CACACAGAAACTATAT_1	0.024340771	5.761019377	-9.782118312
AAATAGGTACTCCCCC_1	0.892494929	5.057659773	2.451114901
ACCCCACCATCGCAAT_1	0.004056795	5.775464205	-9.694642535
ATAAAAGCCAGTATAC_1	0.828600406	3.88468304	7.042524346
AATCCCTTCCCAATCA_1	0.980730223	-2.561967703	6.676939019
CCGGAAACCAGAATAA_1	0.081135903	5.927808908	-9.441590778
AGTAATCACCCGATAG_1	0.803245436	-2.935830923	3.954007157
ATTACATAATGCCCAT_1	0.776876268	0.540171904	5.904111394
AAAAATGTATTGAAGG_1	0.461460446	4.224378971	-1.740558497
CACCAGGCAGCACCGT_1	0.512170385	-8.384470793	1.54923726
AGTCCAGCAGTAATTC_1	0.672413793	4.014199642	0.33809323
CATCACTTCAGTAGAA_1	0.76673428	-11.24575505	-1.84464871
AATGAACCCAGAATCC_1	0.878296146	4.910267977	5.50564576
ATCAAGGCCATTAGGC_1	0.889452333	4.61588159	5.156666287
CATACAAAATCAAGTT_1	0.932048682	4.175146011	6.569981583
AACACCTTACCCAAAT_1	0.680527383	4.013944057	1.135163435
CCGCCAGGAACGATTG_1	0.748478702	3.825844911	5.944032677
CACCAGAACAACAGTC_1	0.781947262	0.20696379	6.319461831
CCTGCCCGAAGCAGCA_1	0.95841785	2.584119943	7.583487996
AAAGATCGATGGACCA_1	0.921906694	4.281232027	-2.509175054
ACAGAGTCATGAATAC_1	0.809330629	-2.613608214	6.739674577
AGAACATGCAAGACCC_1	0.946247465	2.47961965	8.133529195
CCCCAGCTACGAAGTG_1	0.265720081	6.272184519	-9.890472881
CAATAGATAAGCCAGT_1	0.744421907	-0.656503412	4.591949948
ATTCATGCCAGAATGG_1	0.931034483	4.511051325	2.958411464
AATTCCGCCATGATCG_1	0.719066937	-2.530260178	6.657456406
CCACCCCTAGTAAGAC_1	0.747464503	-2.457269045	6.582508096
CCCGAGGGATTCAATG_1	0.96653144	4.196015028	2.902246484
CCGGAATGATTAATTT_1	0.850912779	3.790678886	0.07284958
ACCTAAGGAATGCCGG_1	0.510141988	-3.000893446	4.295635232
AGGAACCAACGTACTA_1	0.722109533	-2.978246304	3.933143624
ACGAACAGCCCAACGC_1	0.947261663	5.204671053	4.67540408
ACGTCCCTAAGCCCTT_1	0.737322515	5.147534994	-0.821609608
ACATATAAAGGAAGCA_1	0.814401623	5.109661249	-0.497947833
CACTCACTCCGTACGT_1	0.949290061	2.305822042	7.617013463
CCCTACTACCTAATAC_1	0.954361055	4.86834493	5.372861871
CCCGATAAAGACCCAT_1	0.990872211	4.644823221	5.257599362
CCGAAGCGCCGAAGGG_1	0.821501014	-0.564567181	4.573688515
CAGTAGGGCACTAGGC_1	0.923935091	-2.31538138	6.467121133
AACTAGTAACAGACTA_1	0.651115619	-2.774474951	6.8505869
CCGGCCCCAAGACCAG_1	0.866125761	5.014351991	4.790274628
ACGAAGTTCCGTAATG_1	0.670385396	0.30870478	6.043803223
AGCCAAGTACACACTG_1	0.95030426	2.706412224	-3.405277244
AAAGATATCCCCAGCC_1	0.892494929	2.368525652	7.962436208
CCTTACCAAGTAAACC_1	0.189655172	-8.799974295	-1.10648059
CCCTAGCTATCTAGCT_1	0.789046653	3.589699653	-0.470833996
CAGCCCCTATCAAGAG_1	1	-1.166435214	5.192759522
ATACCCCTCAGTAAGT_1	0.829614604	2.081871656	7.597234258
ATCTAATGCAGGAGTG_1	0.770791075	3.549763111	-1.520158044
AGAAACAGCAGCAAGC_1	0.653144016	-0.955557796	-4.965064517
AAGGATACATCGAGCA_1	0.879310345	4.347654966	6.289165982
AGAAAAGCCAAGCAGT_1	0.592292089	4.463777689	6.420950898
ATTTCAGTCCTACCCC_1	0.777890467	2.238280205	7.719101437
AGGCATTTAAGAATGT_1	0.544624746	2.484772829	7.724135884
ACCCACAGAGAAAGCC_1	0.568965517	-3.605344387	2.545263776
AGCACCCGAACCCCCA_1	0.927991886	5.028769163	3.914336213
AAATCAAGAGCAAGCG_1	0.923935091	4.745987085	3.185249099
CCTGAGGCCCGTCCGC_1	0.529411765	-8.07285771	1.871675023
ACTTAGTCATGTAATG_1	0.770791075	3.266332058	0.683806189
AACTACACAGGAAGCG_1	0.961460446	4.604493288	5.911122807
CATCATATCCAGCACG_1	0.917849899	4.919892935	2.396991738
AAGCAACCCAGCCCCA_1	0.863083164	3.046869186	0.969825753
AATGAACCAAGCAACG_1	0.772819473	2.927147535	2.024430999
ATGTACGGAAAAAGAA_1	0.828600406	3.735829262	-0.320567987
AACACAACAACGAGTG_1	0.919878296	-0.772898766	4.975492963
AAAAACACAAGTCCTC_1	0.912778905	-0.896361562	4.9099269
ACTTAAACCACACCAA_1	0.748478702	4.136453298	3.343057164
CAGTCCCCAACACCTT_1	0.739350913	5.255265383	-1.574913493
CCATCAAGCAGAAGCT_1	0.760649087	5.44671121	-0.454573809
ATCAACGCATGCCCAA_1	0.937119675	-1.007157418	5.023602971
ACAGCCGGATCCATAA_1	0.878296146	4.996398119	4.967660912
ACATAGGCATAAACAA_1	0.911764706	2.619485763	7.98836852
CCTAAATACAGTAATT_1	0.834685598	-2.129684063	6.202560433
AGTCAGTTCCATCCAT_1	0.825557809	3.236114887	7.681154736
ACATAACCCATGATAG_1	0.842799189	2.69821277	8.056634435
CAGAAGAAAAGGCACG_1	0.96653144	-1.960306021	5.997607716
ACGCAGAGAAGCCCGC_1	0.54158215	-7.656148764	1.679001817
CACTAGAAACGCAAAT_1	0.817444219	-2.030161473	6.101504811
ATGTCAGTCAACAATT_1	0.645030426	3.770426658	-1.395630351
ATGTCCCGACAGAATC_1	0.793103448	4.698459772	2.261496791
CCACACAAACAGATGC_1	0.994929006	2.422216562	8.230615147
ACAAATTCAGAGATAG_1	0.809330629	4.875060705	1.829343566
ATTTCAGTCACCAGCT_1	0.887423935	-2.312844607	6.426848897
ATATCAAAAGGACACC_1	0.519269777	-10.01654229	2.765103349
CAAAAGGGATGTCAGT_1	0.973630832	-2.021486851	6.069459447
CCCGAGGACATCAGTC_1	0.788032454	4.515760092	3.036339053
ATCCCAGAAGCGATTC_1	0.627789047	-0.61517814	-3.720619193
CCAGAATCCAAAATAA_1	0.446247465	0.343687312	5.980044373
AACACACTCATAAAGG_1	0.764705882	4.334096578	2.741008529
AATTATGCACGGATGA_1	0.705882353	2.629737047	0.623103508
AATTAAACATCCAGAG_1	0.831643002	2.595080045	0.77363778
ACGTCCGTACCCCATT_1	0.620689655	4.524625448	2.041983374
AAAACCTTAAATAAAC_1	0.615618661	3.600067524	1.619213589
ACAAACTCCAAACCCT_1	0.530425963	-7.79281983	1.552344569
CCTGAGTAACAAACGT_1	0.826572008	2.239862112	8.1331153
CACACCATCCGAATCT_1	0.861054767	-0.593429121	4.60249091
ATCAAATACATTATCG_1	0.824543611	2.792340187	8.017020711
CCCGAAGAACCCCAGG_1	0.509127789	3.105872062	-0.81684526
AGTTATGTCAACCCCC_1	0.84989858	4.436659483	5.473008164
CATGAGACCAGTCCTG_1	0.550709939	-8.702354285	1.162297615
AAGGACAAATGAATGG_1	0.540567951	-2.710264536	6.823388585
AACCCCGGAAGTATTG_1	0.896551724	3.396474508	0.794778236
ATAACAAAAAGGAAAA_1	0.845841785	4.648014692	2.428918847
AAGCCCTGATGCAAGA_1	0.681541582	2.506183771	7.891516217
CAACCCTGACTCATAC_1	0.755578093	4.657584814	0.985609897
AATACCTAATACAAAA_1	0.87525355	4.292543081	5.762763509
ATTCAGTCATGAAGGC_1	0.779918864	4.570569662	5.372783669
ATGCAGCGAACGACGG_1	0.907707911	3.921395687	1.283901104
CCGCATGGAATAAGGC_1	0.877281947	2.109597114	7.473661908
AAACAGACATCGCCGT_1	0.645030426	-10.4187201	3.872313031
AAGGAACGAGTGAACA_1	0.799188641	4.573697237	0.24672968
AATCCCTGCCGGATAA_1	0.790060852	3.740243105	0.923623093
AAAGAAGTCCGTATTG_1	0.855983773	5.19515529	1.836411008
AGGACCGAACGCAGTA_1	0.822515213	2.322871116	8.112180241
AATAAGCCATTGCAGT_1	0.946247465	3.456185964	7.252476224
CAGTATCAATAAACTG_1	0.826572008	4.336302665	6.344670304
AGAAAAGGATTCACCA_1	0.821501014	4.068019537	0.420789608
ACCGATAAAGGTAGGG_1	0.629817444	4.024556307	1.820254096
AGCGACTCAACGCAAG_1	0.796146045	-2.644475075	6.771232137
CCCACCCTCAAGCCGC_1	0.960446247	-2.007454487	6.056114205
AGCAAGGTATAGCACC_1	0.723123732	3.759399561	1.565010794
CCTAAATGAACGAACA_1	0.639959432	2.257254151	8.00408698
CAAAATATCCATAGGA_1	0.80831643	2.387766269	-1.113974324
ATTACAGGACGGACAT_1	0.888438134	4.700059084	5.189244279
AACAATGCACCTCCAG_1	0.884381339	0.73733258	5.871718892
AAGTAATGACTGAAGC_1	0.897565923	5.23691049	2.923067817
ATCAATTAATTTCCGG_1	0.34989858	-3.576226803	2.625060328
AGACAAAAATTCACGC_1	0.80020284	2.904545454	1.94127489
AACCACTAACGGAACG_1	0.955375254	4.463475374	4.892723092
CCGAATAAAAGTAGAA_1	0.792089249	3.899037746	0.718174228
AGTTACGTAGTAACAA_1	0.854969574	5.109560636	4.874103078
AGGTCACAACACAGCC_1	0.776876268	2.424744991	8.091966161
AGGTATATATGTATGT_1	0.700811359	0.350574406	6.214287766
CCGGATTCAGATAGAC_1	0.811359026	4.218622116	2.470536479
ACTACAAACAGACAGT_1	0.645030426	5.06614509	4.938377389
ATGTACAAAATTAGAT_1	0.670385396	0.263896262	6.10891343
CCCAACCTCCTTCCAG_1	0.72515213	2.667043833	7.782733449
CCGGAAGTAAGTCAGA_1	0.648073022	5.169395117	-0.859876684
AAAGCCCCCAGTATAA_1	0.953346856	-2.481121393	6.595705994
ATCTCCGGAGAGCATC_1	0.764705882	3.584307579	0.879063138
CCCCCAGCATCTAGAC_1	0.969574037	4.359125761	5.560067662
ACCGCCTCAAATCCAA_1	0.895537525	4.467434076	2.495288619
CCTAAGCTACGTACAA_1	0.890466531	4.180077938	1.478591212
CAGAAACGCCGTAACC_1	0.374239351	-3.568218085	2.546595582
ATATAAGTATGCCAGT_1	0.881338742	2.515626339	6.66024352
CATTCCAGAATCCCGG_1	0.846855984	5.326415209	3.567471989
AACCCAGGCCTAAACT_1	0.822515213	2.802932409	0.792390474
CAGTCAGCAATAATCT_1	0.585192698	3.775671152	-0.633076868
ATTCCACAAGGTCCTC_1	0.589249493	-7.731789442	1.76922942
AGCTACATACGCACCT_1	0.631845842	-0.465031656	4.465927609
ATCCAGCGCCTGCCCC_1	0.815415822	2.881796745	0.763110646
CCGTCAGCAGGGCCCC_1	0.437119675	4.876475481	-1.54008495
CCCAAGTGCAGCAGGG_1	0.638945233	4.909307626	-1.40471398
AGTAACCGAAATATCA_1	0.971602434	4.917569307	4.879837045
ATCCATCCAACCACTC_1	0.665314402	4.737755922	-1.028353683
CCGGAGTAATTCAGCG_1	0.93306288	4.562512068	2.995753058
AACCAGATACTAAACC_1	0.745436105	-3.344545218	4.170232781
CAGTAGCGACCGATTG_1	0.563894523	3.830628303	1.260901579
CACCAGTTCAAGAGCC_1	0.529411765	3.631422428	-1.099993936
CACTATTCAGCCCCCT_1	0.587221095	3.169819263	0.212344238
AACGCAAACATGCCTC_1	0.794117647	2.348391203	7.128452309
CAGTACAGATAGAACC_1	0.948275862	4.230947641	2.199113377
CAACAGCGCCATCCCG_1	0.654158215	4.48225942	2.764342793
AGAAATGGATTAATCT_1	0.652129817	-7.820578429	1.763696441
AGTAATCTATCCAACT_1	0.73326572	3.73906341	0.823415884
AGTGAAGAAGCGATAT_1	0.544624746	3.278015045	-0.297740704
CCTTCCGCAAATACCG_1	0.976673428	4.573060659	2.338621386
CCATACCTCACGATTG_1	0.706896552	4.001595882	-0.362969092
AACCAGAAAGCAAGCC_1	0.787018256	5.322060255	1.663464078
ATAGAGGCACAGACCA_1	0.410750507	-2.711942526	6.829545983
CAGTCATACCTAAACC_1	0.912778905	3.42804828	0.905120858
CCGCCACTACAAAGGC_1	0.534482759	-4.459589335	6.561682233
ATGCAATCAAGCAAGA_1	0.76673428	3.889782337	-0.905777059
CAAGCCGAACCGCCTG_1	0.915821501	4.608357576	4.428014287
CCGTAATGACATAACT_1	0.417849899	2.569500116	7.545587071
CCGCAATGAAGTCCCG_1	0.961460446	4.201812652	2.992866763
ATAAAATAAGTGAGCA_1	0.915821501	2.594687847	6.405896195
CCCGAGAGAGATAACC_1	0.907707911	4.364795355	5.957220563
ACTTACGTACACCACT_1	0.756592292	2.381256965	6.864696034
AAATCAGTCCTTAGAT_1	0.802231237	4.704622415	-0.91761016
AAGGAGGAAAGTCAAT_1	0.695740365	-2.506834837	6.638200768
AACCAAGGCACTATTA_1	0.955375254	4.916902212	4.465052613
CCCGCCCTCCTTACGT_1	0.705882353	4.407277731	-0.806729815
CCTGCCTGCACAATTA_1	0.558823529	-7.588561865	1.186802157
AGCAAGGGCACTATTT_1	0.776876268	2.724342254	0.854096302
AGATATGCAACCCAAA_1	0.610547667	4.731895593	5.150560387
AGGACCACCCGAATTG_1	0.871196755	3.351850895	3.823102483
ACAACCAAAACAAGTA_1	0.836713996	4.637257723	-1.723182074
AAACCCGCAAACCATA_1	0.718052738	2.034819511	7.423018464
AATACAGCACCTAAGC_1	0.927991886	3.446087745	2.120246657
AGACAGATAGTACCGT_1	0.456389452	-8.030696722	1.686101207
ATGCATTTAAGTAGCA_1	0.81643002	-1.513895723	5.489635953
ATAGCCCGAGTGACGG_1	0.944219067	4.874584821	3.394481429
ACACAGTCCAATACAC_1	0.570993915	4.314315943	6.303142079
ACCGATCGAATCAACT_1	0.876267748	4.392235426	2.627581843
ATTAAAACAGCCATCT_1	0.911764706	-1.691339823	5.681534299
CCTGCCTGCCTTACGA_1	0.768762677	4.916584638	3.752048501
ACATCCTGAGCGCATT_1	0.847870183	3.263072876	-0.116914085
AACCACTACCCTACCC_1	0.771805274	2.676829008	0.225890287
ACGTACGAATAAAGGG_1	0.896551724	5.162306932	1.947412022
AGTGATGTAGGGATTA_1	0.721095335	5.022002844	3.085589656
CCGTACTACATCCAGC_1	0.605476673	3.400440363	-1.570423475
CACCAAAAACACCCTT_1	0.664300203	3.864530948	-1.11374437
CAAGAGAGACTTAGGT_1	0.827586207	-2.292626473	6.385746011
CATAATATAAAGCCTT_1	0.528397566	-8.08825955	1.8764155
AGCAACTAAATCACGG_1	0.865111562	4.345813183	3.302715548
CCCAAGATAAATAAGG_1	0.955375254	-1.619878742	5.59007264
CATCAGCTATGGACTA_1	0.907707911	4.714651254	2.769515761
CCGACCTAAAATAAGT_1	0.687626775	3.444728283	-0.893816642
ATCCACCAAAACAGCT_1	0.611561866	4.670980123	4.94585801
CCTGACAACAATCAGG_1	0.557809331	3.219301847	1.690946111
AGGAACCTAGTGAGAA_1	0.791075051	2.452847151	7.758614072
ACGACCTAAGGCCCAT_1	0.840770791	3.900735048	3.59333373
CCGCCACCCCTACATC_1	0.827586207	-2.236420485	6.337531575
CCTCCCTGATGCATGT_1	0.5831643	-3.321513268	4.130937108
ATGCCCTAAAGGCAGG_1	0.554766734	-8.772189947	2.604290255
ATCGCCTACAATAAAA_1	0.829614604	4.034060148	2.372342356
CAAAACCTAGCCACTA_1	0.824543611	4.237095979	0.721436271
CATTATACAGATATGC_1	0.584178499	-7.610443445	1.710410126
CCGTAATACCACAGGC_1	0.864097363	3.776633648	6.624365815
ACGGCAACATACACGT_1	0.700811359	4.938985971	3.886777886
AACCAGGCAATTCCAT_1	0.516227181	0.263997493	6.113479623
CCGCATCAAAAGAGGA_1	0.8336714	4.841612486	4.293206223
ACCCCACGAACTCCAC_1	0.804259635	3.015285877	2.001692303
CAATCCGTCCTAACCA_1	0.645030426	2.628032831	1.753296861
ATTCCCGGAGGTACCT_1	0.72515213	5.042922643	4.440346726
CCGCCAAAACGGCAAA_1	0.487829615	-8.011296126	1.599118003
ACGAACAGAAGAAGAA_1	0.848884381	4.80449262	3.07461501
CAATAGGTAGCCCAGG_1	0.700811359	5.718362955	0.812692531
AAGTCATACAACCCGG_1	0.579107505	-0.545830461	4.526175507
ACAACCGAACGTATTC_1	0.906693712	3.509649423	7.119749078
CAACAATGCAGCAGAC_1	0.26673428	0.657120523	-6.324562541
CATCATGTAATGCCAG_1	0.49188641	2.956985859	0.693875202
CCAAACTCAAGTATGG_1	0.512170385	-7.766338202	1.577560433
CATAACTCCCTTCATA_1	0.859026369	3.29698315	-3.230960838
CATGCATGATCCATCC_1	0.587221095	-7.683750006	1.755165347
AAGGAAATAAGCATTG_1	0.810344828	3.556214956	-0.299481935
CATGAAAAACACCACA_1	0.723123732	4.166412739	-1.087259999
AGAGCCGTACGCATTC_1	0.75862069	-4.889762255	-1.444893888
ACCCAAATCAGTCAGT_1	0.877281947	2.393416075	7.515028962
AGTACAGTAAATAACT_1	0.545638945	2.895536808	0.312268742
CAGCATAAAAGGCCGA_1	0.997971602	4.552939562	5.609920987
ACATCCGGCACAATAT_1	0.73326572	5.521224169	-0.908408157
AATGCCGAAAGGAACA_1	0.853955375	-2.939439389	4.110129842
CACAACTACATCAAGG_1	0.649087221	4.348012832	1.871679076
AGTACCCTAGCCACCA_1	0.623732252	2.289320854	7.601580151
CCATATTACCAAAAGA_1	0.634888438	4.469309953	-0.87472128
ACACACCAAGGTACAA_1	0.540567951	2.526024011	8.06465865
CATCAAGTCACCACAA_1	0.464503043	-3.484177443	2.370442876
ATCAAAAGCCGTATTG_1	0.60851927	2.866361526	0.753429779
ACAAAGTAACGTAGCG_1	0.677484787	0.307161873	6.408428677
CCACCAGAAGTGAGAC_1	0.685598377	-2.23572168	6.316657075
ACCTAAGAAAGTAAGT_1	0.845841785	-7.842079016	1.850013264
ACCTAAAGCCATAGAG_1	0.673427992	3.455215362	-0.145009748
ACGCAAGACCCAACCA_1	0.703853955	3.823959736	-0.641302443
AAGTCAGGAATCCCAG_1	0.829614604	4.947139887	0.907482752
ACAGATGTAAAACACG_1	0.629817444	2.228856472	7.308726796
AAACATAACAGGCAGA_1	0.936105477	4.055394081	2.891282567
ATCTATAACACAACCA_1	0.53346856	3.568149952	-1.059287122
CATGACAACCGACCCC_1	0.436105477	4.592719225	-1.153091959
CACGCAAACCCTCCTC_1	0.574036511	3.912267832	1.859607705
AGGAATCTAACGCCTC_1	0.789046653	3.216101555	0.362822779
AAGGCCAGAAGGACTC_1	0.905679513	5.308435587	-0.248125902
AACAAAAGATTGATGC_1	0.644016227	2.363610176	7.946718701
AGTCCCAGCACTCACT_1	0.81643002	4.738162664	2.805756577
CAGCCCTAAGGAACCC_1	0.847870183	3.025873092	0.318302401
ACCTCCACATATAGAT_1	0.777890467	0.197328014	6.336748132
AGAAAATTCATTATCA_1	0.704868154	3.758220104	-0.395082048
ATCCCCGGATTCAGGG_1	0.861054767	3.875195411	0.704726824
CCGGCAGCAGACAAGC_1	0.718052738	-2.281770083	6.407826909
ACTGCCTTAGCCCAGT_1	0.768762677	-0.515328916	6.111210355
CCTGAAACACAGAGTG_1	0.749492901	-3.310864779	4.136853226
AGCGCCTTAAAGAAGG_1	0.778904665	-2.588294836	6.719355592
CCCAACTCAAGACACG_1	0.69979716	4.212479023	-1.097062699
ATTGAGTAAGGGACCG_1	0.964503043	5.308470396	0.226293215
CAAAAGGCACCCCAAA_1	0.895537525	4.571271089	2.842981108
AACCCAAAAATGATAT_1	0.468559838	-11.47253976	-1.096120826
CAACATATACAAAGGC_1	0.868154158	4.852851537	1.70880843
CAGGCCGCCCGCCCTG_1	0.95841785	4.813462881	4.062575826
CATTAGCACCTACCAC_1	0.713995943	4.40922418	4.896649846
CCGTAGGAAGCCAAAC_1	0.543610548	-8.398547026	1.954374083
ATTAAAAGCCCACACA_1	0.663286004	-0.569725128	4.557371148
ACGCAGACAAGAATAT_1	0.913793103	2.329410819	7.762107381
ATTGAGCGAGCTAAAC_1	0.941176471	5.12073913	5.001830586
ACGTCCAACCCAAGCG_1	0.672413793	5.40761104	-0.260953582
AAGTAGAAACCTAATC_1	0.686612576	2.848117498	0.639196523
CATTATCCAAAACCTG_1	0.711967546	-7.309706064	1.670605906
AGAGAGGCAACGATAC_1	0.814401623	2.731582311	1.591794738
AGGTATACACATAGTC_1	0.554766734	2.549850134	1.801234254
AGCGAGTGAAAAATGC_1	0.320486815	2.885286716	8.402683743
AATGATCCCAGTATTG_1	0.556795132	5.570104269	-1.446316651
CAGAAGCTATAAACTT_1	0.807302231	3.101738123	7.658820638
ACATAGACACGACCTT_1	0.744421907	2.378923324	8.034618863
CCGTCAAACACCAAAT_1	0.255578093	-3.329291912	2.707499274
AAATCCCTATTACCGT_1	0.73326572	-3.741129252	4.041671284
CACGAATCACGTAAGT_1	0.696754564	3.629840044	1.146800765
AGATACCTCCTCAAAC_1	0.846855984	4.563068537	2.470970162
AATGCAACATGTAGAG_1	0.95841785	4.715381769	-2.755568496
CATCCCCCATGTCCTA_1	0.773833671	4.231610445	6.384603986
AACTCCGGCAGACATG_1	0.276876268	-3.564738842	2.606070527
CATGAATGCAATACCC_1	0.846855984	2.244583873	-0.095028332
ACCAAGGCAAGAAAAA_1	0.451318458	-8.234552237	1.834759959
CACCATCGAACTCCCT_1	0.46653144	-4.867176863	-1.514461271
CATGATCGACATCAAA_1	0.439148073	-1.954787823	6.01025916
AGAAAATCAACTCCGT_1	0.022312373	5.737125067	-9.445235721
AGCGAGATCCAACATA_1	0.390466531	0.236918924	6.093930253
ACGCAGTAATCTAAGT_1	0.603448276	-7.670124861	1.626080283
CCCGCATGCAATCCTT_1	0.92494929	4.619723467	4.047896394
ACTGCCTTATATATTG_1	0.456389452	-2.251477572	6.345521935
AAGGCACTATAGATTT_1	0.543610548	3.455561308	-0.743109218
CCCGCCAACCCCATGA_1	0.712981744	-4.917216154	-1.447558335
AAGGAGACATGAATTA_1	0.923935091	4.639972357	5.154875287
AGAGAAGCAATAACAG_1	0.559837728	2.567209152	0.339166411
CCTACCCGATACCCAG_1	0.573022312	0.23855674	6.456822404
AAAGATAAAAGCAACT_1	0.712981744	-1.109481188	-3.327762834
ACCGAAGAAGGACCGG_1	0.718052738	4.57573953	-1.058204702
CATGCCGTAACTAAGG_1	0.92494929	-1.918724629	5.948872098
AAGTACCCCCTAAGGT_1	0.739350913	2.380710272	6.517912396
AAGGCATACCTTCCAT_1	0.454361055	4.173062233	-2.16772019
ACACCCGTAATAATCG_1	0.635902637	1.929017333	2.742849597
AACGCATTATAAAAGA_1	0.754563895	4.226160434	3.462213048
AATAAGTACCAACAGC_1	0.793103448	2.17702165	7.822167882
CCACACAGAAATATAA_1	0.561866126	4.562028555	-2.001522652
ATCACCGAAAGGAGGG_1	0.467545639	-4.298447462	-5.049693099
AGTCCATGCCAAAGTT_1	0.704868154	-4.947562548	-1.994915715
AAGTCCTGATGAAATC_1	0.42494929	2.203403858	-3.626972905
AGGAACCAACCCACAC_1	0.679513185	4.344315675	5.478135117
CCTGATCACCAAATCC_1	0.613590264	2.711114792	7.28150607
AACTCCCTATCCAAGA_1	0.369168357	-4.526856753	6.601695546
ATACAGCGCAAAATCC_1	0.449290061	-2.462749573	6.592298516
AACCAAGCCCCTCCAA_1	0.76673428	3.024229435	1.771467933
ATTAAACTAGAAATGC_1	0.956389452	4.955081609	4.0753131
AACCCAAGAAGCATTT_1	0.567951318	-8.042940947	1.5645938
CCACCCCCCAAGCCCC_1	0.811359026	4.254097131	-0.478633654
CCTGCAAAATACCAGG_1	0.550709939	-7.500826689	1.595979461
ACTCAAGTAAGCCAGG_1	0.461460446	4.519286302	-1.939637533
AGATCAGGCAGTAAAG_1	0.551724138	-8.659067007	2.642561683
AGGTACGTCCTAAGCC_1	0.555780933	0.163708833	6.53232766
CCAGCATGACGGCCCA_1	0.602434077	4.524210123	4.903568276
AAACAAGAAACACCAC_1	0.53346856	2.001327423	7.358058938
AAAGAACGAGCACAAA_1	0.850912779	4.559199957	3.015511283
CCTAACGGAATCATTG_1	0.483772819	-2.371107432	6.485789784
AACACACTCAGTCCGC_1	0.576064909	2.502866176	-0.33665078
AGGAAGATAGGTACGA_1	0.680527383	0.512866882	6.298203477
ATAGCAAAAATGCCAG_1	0.680527383	2.368060735	7.988083371
AATCACACAAATATAT_1	0.684584178	-2.053387734	6.226552495
AGCAAACACATAAAGA_1	0.382352941	4.502798227	-2.489821187
ACATACATCACCAGCC_1	0.498985801	4.197147516	0.735862621
ACGAAACAAACTATGA_1	0.290060852	6.309125093	-2.248052708
ATAAATCAATGTATTG_1	0.708924949	3.440870193	0.211540946
CATGAAGCAGCGAAAC_1	0.80020284	-0.4724817	4.449836263
ACCTACTTAAGTCAAT_1	0.628803245	0.23575644	6.132422456
AGATAGTCACGAAACC_1	0.787018256	2.855498461	7.529903897
AGCCCCGGCAGTCCGT_1	0.605476673	4.850618509	1.182471165
CATTACCCACTGACCG_1	0.665314402	2.177466539	7.608004102
ATCGAGCGAACAATGA_1	0.593306288	-1.099205824	-4.054021112
ATGCACATACTCATGC_1	0.440162272	-7.702216002	1.627611646
CCCCCCATCCTGACCC_1	0.845841785	3.529776481	7.043698796
CAGCACTTACGAAAGA_1	0.514198783	-7.422092768	1.49798406
AGTTACCTAGCAAATG_1	0.847870183	2.148857263	6.746659287
ACAAAAACCCTGAGGA_1	0.65010142	3.192574886	-1.446661464
AAATCCGGAAAAACTG_1	0.672413793	0.587323648	6.138453015
AACCATGTAACAACGG_1	0.447261663	2.798941044	7.840183743
AGCCATTTATGGCCAC_1	0.801217039	2.92364159	2.55191017
ATGCCCACATAGACCC_1	0.99188641	4.673254637	2.654293546
AGGGAACAACTGACGA_1	0.07505071	6.245299486	-9.767819873
ACTACCCAAGGCACAG_1	0.822515213	3.537649301	0.120344528
AACGCAGTCAGTATCA_1	0.819472617	0.416399246	6.420459279
ACCCAACGATTCAAAG_1	0.663286004	2.093964008	0.330906519
ACATCAAGAGACCCGT_1	0.647058824	2.177305964	0.532579788
AAGTACAACCTTCACA_1	0.631845842	2.69167724	0.225987562
AAGGCCGGACATATTC_1	0.738336714	-4.907083842	-1.487100474
AACAAGCAATGTACTT_1	0.564908722	4.485970167	3.950372227
CATTATGCACAGCCAG_1	0.421906694	-3.990737292	3.228904494
AAATAATGCCTCAAAA_1	0.753549696	3.761656193	-0.34314043
AGGTAACCCATAAAAA_1	0.747464503	2.468120722	7.870112904
AACAAGCTCCGTACTC_1	0.738336714	4.712140707	5.231513032
AGCAAATCACAGATCG_1	0.709939148	2.729412225	0.364518591
ATCCCAGCAAGTAGGC_1	0.611561866	2.244791058	1.779179343
AAGAATATCCCCAAGG_1	0.784989858	4.123423485	2.56273652
CAAGCAATATGCCAGG_1	0.84178499	4.016690162	5.88350583
CCAGCCGGAACCCAAC_1	0.388438134	-8.983835074	2.694641599
AGTCAGAGCAGACATA_1	0.5831643	2.603602079	1.078169235
CACCACTGACATCCGT_1	0.536511156	5.7967917	-1.375748864
AACTACTTCATACCTA_1	0.610547667	-0.963047477	-4.300635091
CATTACTTCCCTCCTC_1	0.021298174	6.238840727	-10.02929925
ACAGACATAGAGACTT_1	0.681541582	4.659582762	-0.824979744
ACCGAGCGACCACCTA_1	0.667342799	2.377263454	7.423692712
AAGAACTACCTTACTT_1	0.487829615	-3.097364994	4.190305241
AGTCACCACCTAAAGC_1	0.752535497	0.673561839	5.948619374
CACTCCAGAACCCCTG_1	0.777890467	3.235423473	0.131546387
ACCAAGAAAGCGAGTC_1	0.847870183	3.315605549	0.496825167
AGACCATACAAACAAC_1	0.720081136	-4.661538454	-1.376196197
CAGCCCGTACTGAGGT_1	0.340770791	5.595315603	-1.90344297
ATGAATCAATTGAAAC_1	0.598377282	-3.442841622	4.168477544
CAACAGTCATGGCCAC_1	0.638945233	4.362541345	-1.115689746
ATCACCGAAGTTCCAG_1	0.740365112	5.590027479	-1.581616632
CAAAACGGAAGCAGAC_1	0.639959432	-8.078813406	0.947420009
CAATAGCCACCCAGGG_1	0.514198783	-3.351662251	4.118499764
ATGCCCCTAGCTCCCG_1	0.45030426	-10.59866128	0.685436257
CCAGACGCATGGACCG_1	0.674442191	1.988528875	0.873536357
CCGGAACTATTGATAA_1	0.87525355	5.050167707	5.077933797
AGTGAGCCCAAAAGGC_1	0.452332657	-8.715025755	2.935503491
AATTCCATCCGTCACT_1	0.739350913	4.503650812	3.418139228
AGCGAATGACCGAAAG_1	0.593306288	2.391905693	1.143507727
CCAGCCACAACTAACC_1	0.40872211	-8.214111182	1.509837755
CATGACCAAACCCACC_1	0.685598377	4.702973036	5.106978902
CACCAGGCATAACCGA_1	0.913793103	3.065626053	1.562115916
AAGTATTACAGTACAC_1	0.705882353	3.415622381	0.434889981
AATTCCACATAGCCCG_1	0.964503043	4.189006475	1.832253465
CCGTAGCGACAGAGTA_1	0.567951318	3.899507669	1.737893828
ATCCCCCTCCGGAAGT_1	0.723123732	3.11214867	2.277861842
AATCAGCCCATTCACA_1	0.879310345	2.561631111	7.717482098
CATCATGACAGCAGAA_1	0.512170385	3.557117609	7.205350884
AGGAAGGCCAAGCCGG_1	0.812373225	5.038688806	2.519577512
CCCGCAGCAGGGATCG_1	0.635902637	2.585207847	0.298778006
ATGACCGGCAGAAGAC_1	0.604462475	0.175787923	6.661070355
AGCACATAACGTAAGT_1	0.847870183	2.789708761	7.964557179
CCCACCTCCATGAAGC_1	0.56693712	4.431698469	-2.663424245
AGTCCATCAGGTCCAC_1	0.862068966	2.984063534	0.191793867
ATGCATTACCATCCCC_1	0.675456389	-0.590844187	4.575822839
AGGAAATGCACACCCC_1	0.465517241	-10.54515156	-0.38339091
CCAGAGTTAGAGAGAC_1	0.310344828	-3.798558565	3.074534901
CCACAATCACTCACGT_1	0.475659229	-4.324999663	-1.307312003
AATGAATGCAACCACG_1	0.661257606	-0.24065468	6.29567767
ATCTCCAAATTTATTA_1	0.672413793	2.741190819	0.597985634
AGAAAGTACACACCGT_1	0.430020284	-8.44052014	1.113443621
ACCAAATGATAAACCC_1	0.564908722	3.443278698	-0.545203282
CATTCCTTACAAAGAG_1	0.486815416	-8.679925772	1.665000447
AAGCATAAATGAATTA_1	0.554766734	2.8062717	2.16804839
CCATATGTCATAAACG_1	0.270791075	4.863922266	-1.891958348
AAAGCAGAACGGAAAA_1	0.412778905	-4.664712282	-4.960856429
CACTCCTTAGTCAAAC_1	0.603448276	3.063319591	0.875665196
AACGAATCAGGGCCCA_1	0.504056795	4.552662519	-1.670337192
ACGCCATCCAGCAATA_1	0.954361055	-2.286614987	6.380379208
ACTTACAGACGGACCG_1	0.921906694	4.440046457	3.441228398
ACCCACGACCACCCCC_1	0.556795132	-7.839921805	1.856621751
AGTTAGCTCCGAACAC_1	0.968559838	2.3122901	7.606024274
AACCCCTTACCAAACA_1	0.39148073	-7.927914473	1.729231604
CCTGAATCAGCTACCG_1	0.770791075	5.770829824	-1.187553993
AGACAACCCCTCAATC_1	0.836713996	4.204498199	5.983647832
ACCCACGCAATTAGAC_1	0.856997972	5.216961054	3.825148591
AGGTACCAAACGATAG_1	0.622718053	2.735847858	0.282186457
AAGGCATGCCGGAAGA_1	0.619675456	5.837893633	-1.893230549
AAAACACGATATAGAG_1	0.481744422	-10.31795773	4.000604638
AAACACGTATTTCCAC_1	0.985801217	3.928646473	6.290202149
CATGACAAATGCACCA_1	0.52535497	-7.455767008	1.513211616
AGTTACGACAGAAGTT_1	0.512170385	3.254404215	-1.18238782
ACATATATAGCTAACC_1	0.518255578	-5.056231829	-2.03766524
AGAGAGGAATCGACGG_1	0.614604462	0.45923586	6.25373269
AGGGATTCAGATCCCG_1	0.695740365	0.299455055	6.502165326
AAAAACGGAGAGCATT_1	0.693711968	2.339848665	8.056832799
CCGCCACGCCGGACCG_1	0.707910751	3.813118843	3.221925029
ATACACTCAGACCCGG_1	0.798174442	3.928293852	5.814044484
AGAACACACCTGAAAG_1	0.587221095	5.527179388	-2.357233278
ACAGAGCGAATAACCT_1	0.961460446	4.158422617	3.962726601
AAGCACTTCCGAAGAA_1	0.867139959	2.400846151	8.024310597
AAGGACATAATGATGC_1	0.448275862	-2.265790316	6.379616746
AATAAATAACTCACCG_1	0.437119675	0.227284772	6.386388787
AACGAAAACCGCCCGT_1	0.612576065	-7.63874993	1.756392726
AGATAATAACATAAGA_1	0.911764706	-0.972861263	5.014508733
AGAACCAGACAGACCG_1	0.554766734	-7.892346236	1.783562907
AGGGATGCCAACATTG_1	0.505070994	-3.74544892	3.470266112
ACATCCTGCACAAGTG_1	0.801217039	3.947038559	2.364017018
AGCTATCCACAGACCC_1	0.359026369	-8.437429281	1.058449873
AGCTAAGGACAGCAAT_1	0.631845842	-3.416435334	4.188498029
CATGCAATAATTAGGC_1	0.64198783	-1.835762354	5.842657574
AGTCCACAATATATGT_1	0.604462475	-7.546017023	1.359933385
AGGACAACCCTGAAAA_1	0.49188641	2.518172411	8.114006528
ACACCCACATAAACTA_1	0.896551724	2.705865291	7.24119521
ACTCAAGGACACAACA_1	0.390466531	4.342917589	-2.471366159
CACGCCAACCGACAAG_1	0.387423935	-3.784691664	3.002971896
AGCACCTTACCCCCGA_1	0.401622718	2.301486162	0.852698931
CACCCAACAGTTACGT_1	0.382352941	-2.732065293	6.835652837
CAGAAGGAACTTCAAT_1	0.895537525	-1.751123043	5.755365857
ACCGACATCATGCATA_1	0.473630832	-10.86871991	-1.041335574
ACGTCACCACCGCCAG_1	0.52535497	-4.752012583	-1.462972335
ACCACAGTAGCTCCCC_1	0.074036511	6.179819731	-9.930505267
CCAGCCCAAACAAGAT_1	0.237322515	-11.59749779	-0.22934731
CAATCAACATATAATA_1	0.482758621	-7.763205382	1.560787209
AGTACCACCCGGCATC_1	0.490872211	5.504469541	-1.600878111
CAGACACACCTTAGCG_1	0.260649087	3.299000171	-2.039127699
AAAACATCACGAACTT_1	0.771805274	3.691434292	-0.630442015
ATAACCGCCCGTAACA_1	0.730223124	0.518956733	6.243563184
CATGAATAAATTCCAT_1	0.52535497	1.823080209	-3.9168775
CCTGCCCGACCAATTG_1	0.762677485	0.231089083	6.25982047
ATGTACGAAAACACTT_1	0.395537525	-8.045492979	1.379890808
CCGTATTGCCAAAAGT_1	0.312373225	-7.387703749	1.159051784
CACTCCAGCATACCAA_1	0.919878296	4.742741255	5.115228661
AACGAGGGAAGCCCTC_1	0.445233266	4.592409281	-3.330125562
CAAGATACATGGCCAA_1	0.804259635	2.343453315	0.948389777
ACACAACTCCATACAT_1	0.353955375	3.569528726	6.551338681
ATTAAACCCCGAACGT_1	0.447261663	3.854020265	0.36792142
AGAAACACAGATATGG_1	0.639959432	-1.891266438	5.920828828
CCGCCCTTAGCCCATT_1	0.507099391	-7.399639937	1.182837852
CAACACTTAAGTACTG_1	0.555780933	-11.85473332	-1.866730801
AAATCACCCACCCCGC_1	0.456389452	-0.775027725	5.105960854
AAGAAAGCCCTTAAGG_1	0.892494929	2.660990385	1.026828297
ACACAGAAAGGCAAAC_1	0.267748479	-2.669922682	6.777388104
ACCAACCTCACTCAGT_1	0.567951318	3.259371427	0.272996434
ACGAACTAATATACCG_1	0.964503043	3.949192671	6.027088174
AAAGATTCAGTACCGT_1	0.678498986	4.775277761	3.720336922
CATTAGTGCAAGATAG_1	0.421906694	-3.466839167	4.286485204
CATTAGTGCCGGCACG_1	0.538539554	-2.298730704	6.399957188
ACGCATGGAAGCAGTG_1	0.438133874	2.179109124	-4.08698701
ATAACAAAAGTTCACA_1	0.514198783	-3.442180487	4.011452206
AGTAAAACCACCACAG_1	0.551724138	-7.645753714	1.656298169
AATAAACAACCGCATC_1	0.701825558	5.418918756	3.938239583
CAAACCGGAGGACCGG_1	0.881338742	4.308026699	2.699243077
CATTAATTATTGCAGT_1	0.471602434	-7.396675917	1.345072874
CCGAAGAAAGGTCACG_1	0.609533469	4.481070188	6.364160546
AGCACATTCAGCCCGC_1	0.377281947	-7.797742697	-0.496063319
CAATCACAAAGGCAGT_1	0.509127789	2.545908836	5.237566003
AAATAATCCATCATGG_1	0.405679513	1.379846719	-6.173411361
CCGGCCGACAGTATGT_1	0.773833671	4.959830431	6.016444215
ACATACAGAGTTCAAC_1	0.080121704	-4.601470801	6.438519486
CATTATGACAAGACGT_1	0.507099391	0.059071479	6.558284768
AGCCCCGGCATGACAA_1	0.473630832	-8.756976935	2.712946662
AGTAAAATACTAAATT_1	0.43306288	-8.208945128	1.183359035
ATCAATGAATGACAAC_1	0.337728195	0.085798023	6.077306756
AAGCATGCAGGCAGGT_1	0.390466531	-10.39855084	0.997941145
ACCTATAACATTACTG_1	0.436105477	-0.454560729	4.460417279
ACAACCACACTTAGGC_1	0.581135903	2.682634977	0.972916015
CCATCACTCCTGACGT_1	0.012170385	-4.638299319	6.547383794
ACATACTACCTCAGAG_1	0.990872211	4.158854631	5.652194508
AGGACCCAATGCAGTG_1	0.754563895	3.218338875	0.286067792
CCCAATTAATTGCCGC_1	0.515212982	4.49487367	6.086067685
ACCGAATGCAGTCAGT_1	0.521298174	3.796888736	6.336299905
ACTTCACAATTTCACA_1	0.850912779	3.626886276	3.55570794
ATTAACTAATACCCAT_1	0.498985801	-7.663205954	-0.582895405
AGACAATACATGCCCT_1	0.753549696	4.417195467	3.727565774
CCTAATTCAAGTAGTA_1	0.661257606	-7.704268309	1.341681727
CAATCCATCCGACAAG_1	0.486815416	2.375946192	0.417976567
ATTCAACTAGTAATGT_1	0.409736308	-8.838571402	1.939347276
CCACATGGATACAGGT_1	0.454361055	4.436995653	-2.1037563
ATGACCGGCAAAACAG_1	0.496957404	3.645771888	2.236732253
CCGAATCAATATCATC_1	0.510141988	-7.793382498	1.871241339
AAAAATGTCAGCATCA_1	0.454361055	-8.267639014	1.407115587
CCAGAGATATGAAAAT_1	0.257606491	5.933991579	-3.48036646
ACGACCCGCCAAATGA_1	0.459432049	-7.668022963	1.580377349
CCCAATCCCATACCCG_1	0.879310345	3.156410364	0.724648007
ACTCCAAGAACGCCCT_1	0.61663286	4.989113477	1.733587512
CCATACAACCCCAGGC_1	0.455375254	-10.05165372	0.924669274
CAAGATAACCTTCCCA_1	0.993914807	4.66293445	4.121922501
ACTTAAGCACCAATGA_1	0.407707911	-4.020595404	4.159630307
ACCACCTCACCTCCTG_1	0.681541582	2.366459039	6.940064439
CAAACAAGAAGTAATT_1	0.447261663	-8.600380751	1.344034561
ATGCCAGGAGCCCCTC_1	0.396551724	-4.429519507	-4.835808269
CAGGATCTCAGCAAAA_1	0.780933063	-4.411529394	-2.576361648
AGTGCAAGCCATCACA_1	0.45030426	5.747673181	-1.969714156
CCAGACTTCCGCAACT_1	0.418864097	-8.587109419	1.571043261
ACTAAGACCCTGATGT_1	0.934077079	5.410998014	2.629544743
CCCCATCTCATGAAGT_1	0.514198783	-0.624032708	4.581922063
ACAGATGTATTCAGAG_1	0.8336714	3.891374019	4.402904996
AATTAAGAAAAAACAA_1	0.589249493	0.293968727	6.595648774
AGCTAGCGAACAAAGC_1	0.686612576	3.650517372	0.002515116
AGGTACACCCGACCGG_1	0.352941176	5.854363588	-9.187190524
AAGAAGTAAAAGCATT_1	0.426977688	3.858104614	-2.731804124
AGATACACACTGAAAG_1	0.635902637	0.46117266	6.457804688
ACCTATTAATGTCAGT_1	0.587221095	2.560024885	0.571862944
CCTAACTCACATCCGA_1	0.294117647	-3.534501406	4.35124875
AGTGAATTCCTGACAA_1	0.668356998	2.534182934	1.065278896
AGTGATTGCAGGCAAG_1	0.596348884	-8.390367361	1.414682158
CAGAATGTCCCAAGGG_1	0.595334686	-0.037772121	6.496834287
CCACATCCCCCGAACT_1	0.313387424	-2.968961808	6.834102162
ACGGAAGGCAAGCCAA_1	0.522312373	-0.356377693	4.321375378
AGCGCCTCCCCTACCA_1	0.941176471	2.379739431	-3.650104514
ATCTACATCCCGATGC_1	0.340770791	-0.470391604	4.3991685
CATAAAGTCCTAAGCC_1	0.60851927	0.07147595	6.335647591
ATTGAAATCCACCCCT_1	0.540567951	-7.580858561	1.272885331
ACTAACGAATAGACCA_1	0.255578093	-9.991826864	-3.164156667
AACCAAGTACCCCATG_1	0.547667343	0.634440688	-7.301890365
ATCGATCCAGCTACCA_1	0.06693712	5.825539736	-9.679750911
ACTGCAGAATCGAAGA_1	0.643002028	3.089525369	-0.465502624
CCGACAAAAATAACCC_1	0.297160243	2.476016668	-1.038464478
CCGTCCGGACTACCTT_1	0.360040568	-9.915270659	-3.278254262
ACCGAACAAAGGAGTT_1	0.760649087	-3.776296469	3.341665753
AAACCATCCCATATTC_1	0.710953347	2.667717365	0.296099194
ATGACCTTAGATCCAT_1	0.644016227	0.574349282	5.666342267
AACGAAGGAACGAGGG_1	0.443204868	5.704448847	-1.849288574
AGAGACATACGAAATT_1	0.556795132	-7.637201639	1.696710357
ATACAATCAGAGAAAA_1	0.563894523	-4.538757178	-1.392339996
AGCAAGCAACTGCCAT_1	0.43306288	2.469348577	1.151011237
AGGGATGAAATCAACG_1	0.497971602	2.857600836	2.714128503
AATGCAAACCGTCCTG_1	0.667342799	4.361470369	-0.544339753
ACCTATCTCACGAACA_1	0.212981744	6.559101728	-2.829480163
AAGAACATATGGATTT_1	0.570993915	4.793793825	-2.020439259
ACACACCCACCTAAGG_1	0.467545639	5.229956297	-2.580562345
AAACACCTAAATAGGG_1	0.783975659	4.481473116	4.132162579
AAGGCAAGATCAATCC_1	0.344827586	-10.71850285	0.13111777
CCTTAACCCCAGCCGC_1	0.232251521	5.862141279	-2.563057653
CACCATCAAGAAATCC_1	0.938133874	-1.758793684	5.763094434
AGTCCCGTAGCCATCA_1	0.773833671	2.640221742	0.11417348
AAGAATGCCAAGACTC_1	0.268762677	-5.05005345	-1.716535083
AACCCCCTCCGGAGTA_1	0.818458418	-1.889921995	5.918315896
AACAAGCGAGCTAACT_1	0.585192698	4.958663133	4.025572785
AACAAAAGAGCACACT_1	0.455375254	5.737539915	-2.433740369
AGCCCCTCATTGACGG_1	0.835699797	3.125207809	1.532165536
CAGCACAACACGCCGG_1	0.494929006	2.526357082	0.437829026
ATCTAGTTCAGGACCA_1	0.231237323	4.80066028	-2.300877801
AGACCCCCACCCACAG_1	0.340770791	-4.585785242	-5.119548789
AAGTATACCATCCCAT_1	0.247464503	-8.414310309	-1.099221817
ATACCAACCCCCCCTA_1	0.186612576	-3.872250887	3.372931489
CCAGACCAACTTCCCA_1	0.572008114	-0.823359104	5.106518277
ACAAACCTAAACCCTC_1	0.26673428	-8.411986204	1.158361443
CAAGCACAATATAGAA_1	0.682555781	3.111895231	0.498087534
CCATCCCTCATAAAAC_1	0.46653144	3.359657673	-0.902093372
AGCAAGGGACTACAGG_1	0.445233266	-7.799902769	1.381884226
AGGGATTAATGTCCGC_1	0.360040568	-7.550466868	1.571968087
AAATAGTAAATTAAGA_1	0.283975659	-11.374791	-0.716764919
ATCGAACTCATGAGCG_1	0.529411765	6.255318788	0.575146803
CAACCCGAATTTATAA_1	0.479716024	0.378992268	6.481760987
CCTGAAGAAATCAAAT_1	0.478701826	3.216902164	-1.010200134
CCCCAATAAGCAATAA_1	0.382352941	2.69562879	8.083947667
ACCTCCTACCGAAACT_1	0.654158215	2.927219061	-0.301488272
CCTCAACTAGGGCAAA_1	0.623732252	4.875248102	3.197196015
AAAAAAAAAAATATAT_1	0.034482759	5.65388265	-9.449935428
CCGGCAACCCGGCAGA_1	0.696754564	2.297526745	7.815989026
CATTCAACCAGTCAGC_1	0.698782961	5.844391969	-1.432487539
ATTACCGCAAAAAGGC_1	0.68356998	4.466562418	3.16481305
CCTAATAAATAGCCCT_1	0.305273834	-4.721151682	-4.569408885
AGTTCATGAACAATAG_1	0.821501014	4.076889662	3.029920586
CCAGAACCCCATCCAG_1	0.584178499	-4.583497378	-1.343188516
ACTCCCCCCAAGATTC_1	0.407707911	-9.938383909	1.488280782
CAAGCAGAACATAAAC_1	0.708924949	-0.547648522	4.545943269
CCATCCCAACACATAA_1	0.247464503	2.137984542	-2.87414836
CAGCAGGTAGGGACGT_1	0.721095335	3.857487825	3.558323392
CCTTACATCCTTACCC_1	0.447261663	-7.909622999	1.705220708
ATAGAACGATTAATCG_1	0.797160243	2.759168771	1.844890841
ATCCCACTCCCAACCA_1	0.723123732	2.323710231	7.610622891
ATCTCCCGAATTACAG_1	0.471602434	4.302786258	-0.578881762
ATTCATGAAAGGCCCG_1	0.749492901	-7.675805899	-0.396001532
AGGCCACCCAAAAATA_1	0.680527383	4.541696218	5.502795705
AGCCAATGATCGATCT_1	0.688640974	2.032714633	1.803001412
CCCACCTACCTCAAGG_1	0.996957404	-1.992005202	6.035902032
CCGCAACACCGACAGG_1	0.776876268	0.375729175	6.39603711
ATTCATAGATCTAAAA_1	0.535496957	2.737421898	0.965452322
ATGAATTGAGGTCAGG_1	0.54158215	1.735442189	1.021836408
CAGCAAAGACTGAAGT_1	0.588235294	5.516999391	-2.041376702
AAGGCATCACTTATTG_1	0.510141988	-8.767935606	2.74422551
AAGGCCGGATAGAAAA_1	0.373225152	-3.108071419	-2.132092825
CCAGAAATCAGGAACC_1	0.684584178	-8.011738631	1.538415679
ATTACCCGAGCTCAGG_1	0.175456389	3.870979456	-2.576920501
AGGAACATCATAAGGT_1	0.320486815	2.739723829	7.398174771
AAATCAAGATCGAGCC_1	0.784989858	-2.111314865	6.158778199
CCTTCCTACCTCATAA_1	0.210953347	6.289625314	-0.963128499
AAGCCAGGATATAATA_1	0.406693712	-3.916073653	2.658835181
AAGGAAACCCTTCCAC_1	0.361054767	-4.320424887	-5.219081393
AAGCCCGCAGCACATC_1	0.243407708	1.996054081	-4.112384311
AAGACCGAAGGTAGAT_1	0.709939148	-2.322736117	6.427772054
AAACAAGTCCGTCAGC_1	0.361054767	-2.504240605	6.614291199
AGACCATGCAACAGTC_1	0.948275862	4.116890815	4.182933816
CACTATTGCAATCAAT_1	0.273833671	-4.257149073	-1.710928789
ATGGAACCCATTATCT_1	0.613590264	3.590948013	-0.71302732
AACAAGGCACCCCCTC_1	0.397565923	-0.230972739	6.330122956
CCCTACACAATACCTC_1	0.480730223	2.517928032	-0.415988802
ATCCACGACCGGAGAA_1	0.369168357	-11.21089539	-0.476608884
ATGGAAGTAACGCCTG_1	0.446247465	-8.513995024	1.78722144
ACAAAATCATTTATCA_1	0.543610548	5.243731168	-1.84904193
ATCGAAGCACGTAGCC_1	0.457403651	0.104684619	6.492575177
AAACAGATAGAGAAAC_1	0.125760649	0.636721549	-6.577268592
CCTCATATATGGAGAG_1	0.530425963	-7.981385084	0.775064954
CCTACCATATGAATTT_1	0.579107505	-8.143225523	1.967946776
AAACACGTCCACACCA_1	0.220081136	-7.526392313	1.556366929
AGCCCCGAACTAAAAC_1	0.519269777	2.815967706	0.689924368
CCGTATAACCTGCCTT_1	0.693711968	2.809697775	0.387567886
ATTCATTTAGCCAAAC_1	0.524340771	-1.853195282	5.856583604
AAAAAGATCACACAAG_1	0.576064909	1.876952676	2.228742846
ATGTCATAAGCTATGT_1	0.649087221	2.613082556	-0.019360862
AGTCAGGCATATACGG_1	0.373225152	3.915992883	-1.398048989
CATCATAACAGAAAGA_1	0.931034483	-2.399557921	6.513897427
AGCGATTTATTGATGT_1	0.6663286	2.254547147	7.623738774
AATGCCCGCCCGATGT_1	0.281947262	3.25228825	-2.508708707
AAGCACCGAGATAACT_1	0.955375254	0.791443673	6.235464581
CACCACTGCCTGATCT_1	0.489858012	-11.3551167	-0.74011927
CCGTACCTCAAAACCA_1	0.761663286	4.092177776	1.497412809
CATGCATAAACGATGG_1	0.520283976	2.293577698	1.197522053
CCAGATGAATTAAAGA_1	0.479716024	-3.503903481	4.224966534
AACCAGGGAACAAAGA_1	0.695740365	2.749426035	0.158700057
ATCCCACAAGTGAAGT_1	0.345841785	-5.177550169	-1.531060568
ACCTAGCAAGCACCAT_1	0.38336714	-5.220908018	-1.751960269
AAGTAGCGCAGCAAAC_1	0.387423935	-4.817500445	3.693723687
CAGTAGCAAATCCAGA_1	0.486815416	2.552865413	2.240162619
ACCCACTACCTGCAAC_1	0.063894523	-4.628369185	6.533987531
CCACCCCCCCGTAAAT_1	0.887423935	3.614762214	2.592170724
AGCCATATACCTCAAT_1	0.577079108	-0.449441763	4.497284898
AAGTAACGAACTACTG_1	0.790060852	3.223871855	2.207192191
CCCGAGAGCCATAACT_1	0.645030426	2.504287151	0.421735712
ACGCCCGAACACCCGT_1	0.439148073	6.62626901	-2.59665393
ACCAATAACAGAAACT_1	0.449290061	3.327320722	-1.710724226
ATTACATACCAGACAA_1	0.777890467	-5.237189146	-1.705921403
CAACACGTAATCAACT_1	0.53346856	-4.647650095	-1.600873462
AGAGAATCAGAGAGGT_1	0.45841785	-7.83764443	1.645569333
ACTTAATTATACCACT_1	0.613590264	-8.002604338	1.818880566
CATGCATGATACAGGA_1	0.553752535	2.362141756	-0.37126626
CCAAAACGCATACATC_1	0.839756592	-2.289131495	6.401978024
AACGATCCATGTACTT_1	0.410750507	0.13892172	6.727607259
AATCCCAAAGTTACCA_1	0.653144016	-3.756010863	3.402776011
AGCGAAGTATAAAATG_1	0.843813387	4.737529901	3.822045335
CCTACCGCAGACCCAT_1	0.515212982	4.251403717	-0.539060785
AGGAACCGCAAGAATG_1	0.34989858	-10.3841475	1.229953655
CCTGCCCCCCCACCTC_1	0.319472617	-8.792886587	2.778331527
AGCTATATCCTAATAA_1	0.356997972	-10.80305562	0.268092164
CACCAATTCCATAGTC_1	0.420892495	1.259361294	0.600964078
AGTAATACCAGAATAC_1	0.338742394	3.303247598	-2.158501378
CAGGACAGCATGCCAG_1	0.589249493	-0.465222927	4.468986996
CACGAGTAAAAGCCTA_1	0.410750507	2.310098795	-0.678994752
AGCTAGGAAAACATGT_1	0.207910751	2.769361643	-3.640757075
CCTTATGTACGTCCTT_1	0.552738337	6.68270698	-2.710059396
AATTAAGGAACCACTA_1	0.693711968	4.222285894	-0.776716641
CCCCACAAAACAAAGA_1	0.277890467	2.381160167	-3.609991304
ACTCCAACAGGCAAGA_1	0.415821501	-0.401117595	4.398332604
AGATCAATCAGGATGA_1	0.602434077	-0.429596218	4.396672734
CCCTATAAACCGCAGG_1	0.420892495	0.096214739	6.414719113
ACTACCCTCCGTCCTA_1	0.420892495	4.287096647	-1.94053363
ACCGCAGGAGCCCCCT_1	0.427991886	3.274167446	-3.446610919
CACTACCTCACTAAAC_1	0.545638945	-7.429550501	1.394664415
CAGACACCAGGGAACC_1	0.614604462	-3.421002718	4.107528218
ATCCAGGGAGGAATGC_1	0.486815416	3.51650062	-2.491027108
ATCCATTGACATCCGC_1	0.403651116	-3.901762339	3.63910962
ATGCACCGACTAAAAG_1	0.389452333	-2.440246912	6.569761761
ATCAACTACCTGAGTA_1	0.529411765	2.125051049	1.529371985
ACGGCCAAATAACACG_1	0.729208925	2.767591146	1.539318093
AGAACACACCATAGCA_1	0.373225152	-4.950847956	-1.425932339
ATTTACGCCCCTCACA_1	0.265720081	-4.669751021	3.891930112
AATAACATATCTAACC_1	0.821501014	-0.746808859	4.730598935
AAACAAGAAAGGCACG_1	0.521298174	-7.463415476	1.579263457
CCGGATGAAATAATGC_1	0.653144016	4.09570351	-2.047388307
AGCAATCCACCCATCC_1	0.40872211	-3.297436329	4.1264124
AGGACCTTAATACATC_1	0.366125761	2.251573352	7.852878102
ACAAAGCGAAACACTT_1	0.412778905	6.266424326	-2.766561023
CCGAACATACCTCCAT_1	0.123732252	0.555548651	-6.549714557
AGTAAAGGAGCAACTC_1	0.319472617	-11.02931676	-0.99496483
ACGGAGTTCAGGAATC_1	0.581135903	2.364731935	6.763286599
ACGGAATGATTGCAAG_1	0.514198783	-4.197975966	-5.030431262
ACCCCACTATGAAGGA_1	0.40872211	6.461875108	-2.603714219
CCATACCAAAGTACAA_1	0.092292089	-10.49312005	1.21150113
AATCAGCGCATACCTA_1	0.260649087	-4.093185755	-5.41141843
ACTAAGATATGCCCGT_1	0.350912779	6.051339773	-1.597663633
AAGGAAAGAAGGATCC_1	0.431034483	-10.47333226	1.96318055
ACGGAAATAACGACAA_1	0.381338742	-7.950940939	1.335232147
AGGAACGGAGGTATAG_1	0.336713996	0.145429639	6.332336434
CCTTCATTACACAGGG_1	0.501014199	0.162892116	6.337113866
ATTAATCTAGATAGCC_1	0.492900609	-8.387653204	1.857153186
CATTACTTCCCCAGTA_1	0.877281947	-2.022752615	6.078218468
ACTAACGGAACTCCGG_1	0.263691684	-4.341886851	-5.274713508
AGGGCACGCAAGAACT_1	0.386409736	-11.32819638	-0.872115574
AGTCAAACATAGATCG_1	0.368154158	3.690632728	-2.9195249
AGTAAGCCACACCAAG_1	0.706896552	3.491790918	0.044262477
ACCGAGCCCAATCCTC_1	0.376267748	-4.595786902	-4.805066577
CCTCAATTAACTAGTG_1	0.874239351	3.99380627	6.522738942
CATACATAATCTCACG_1	0.426977688	-10.87929425	-0.03621339
CCCAATTGAACACATA_1	0.263691684	4.757409719	-1.604237071
AGTACCAGAAGCACTA_1	0.280933063	-10.73580155	0.273880669
AAAGAGTTCAGGCACT_1	0.060851927	1.771981267	-4.372835151
ACGACCAACCTGAATT_1	0.478701826	3.715371279	-1.034060827
CCCCAGTCAGGCAACT_1	0.267748479	6.711024431	-2.36116325
ATAGCCGACAGTAATC_1	0.454361055	-7.564199301	0.072891005
AGGAAGTCAGAAACAG_1	0.731237323	-0.84276435	4.995032796
ACTTAGCGCAGGCCGG_1	0.740365112	4.376568464	4.190454491
CCACAGCTCCACATGG_1	0.517241379	6.463665632	0.720746645
AGAGAATGCATGACCG_1	0.517241379	5.920090345	-1.751977555
ATTGATGGACAGCATA_1	0.377281947	-8.294157835	1.883391627
CCTAAATACCGAATAC_1	0.505070994	-7.672308775	1.239955434
AGGGCATAAGGACCCG_1	0.820486815	5.134016184	4.047058114
ACTTATTTACCTCAGT_1	0.582150101	-7.873918387	0.171531984
AAGACACCAAGCCCTC_1	0.302231237	-1.965801331	5.961058148
AGAGCCCGAAGCAGTA_1	0.347870183	4.435591367	-2.38258504
CAAAAACGACGTAGGA_1	0.245436105	1.925110964	-4.385674945
CCATCACCACTGATCT_1	0.603448276	-7.842609259	1.688544043
CCGCAGCGAACGAATA_1	0.310344828	-3.576221319	2.72432352
CCTGCCGTACCAAAAA_1	0.453346856	5.896829752	-2.662275306
CAAACAACACTAAGGT_1	0.493914807	-8.227146956	1.508573064
AAGTAACACCAGCCGA_1	0.754563895	0.671062646	6.026449212
AATCCCCAACCACCGC_1	0.296146045	-11.01754174	-0.252766958
ACCCAATGCAAGCACC_1	0.722109533	2.8489615	7.529138097
CCGGAGGCAGTCCAGA_1	0.079107505	0.662256	-6.291029445
AACGCACCACATAGTT_1	0.637931034	2.930046943	-0.231591783
ATGAAGCAATCAACCG_1	0.292089249	-9.87718186	-3.355733386
ATCAAGGGCAACACTA_1	0.45030426	3.058047918	-0.245522416
AAAACCTTCCAAAGCG_1	0.227180527	-5.325831267	-1.898840657
CCCGACCCAACGCAAT_1	0.481744422	-8.33270249	1.309840568
ATCCACCACCATAATA_1	0.590263692	3.977636007	0.618113288
CATCAATCCCAAAGCC_1	0.454361055	-9.946346136	1.383431324
ATCCCATGAACTCATC_1	0.409736308	-3.365905377	2.392348298
ACTAAGGTAAATCAGA_1	0.481744422	6.469932226	-2.50465273
CCGGAACAATTTCCGG_1	0.345841785	2.027207164	-4.114622346
AAGGACCTAAGGAACT_1	0.700811359	-7.934388968	1.682591447
CCAAAACGACTTAACG_1	0.396551724	-7.692192885	1.228538164
CACCAGTGACCTCCAA_1	0.287018256	-8.8222712	1.133963236
CACGCAAGATGTACTA_1	0.584178499	1.580585269	0.687566885
AACTCCATACAAAGCA_1	0.493914807	2.199707655	7.69990302
ACGAATACAGAACCGG_1	0.784989858	4.457829145	4.741534718
ACAGACTTAGAGACTC_1	0.301217039	2.74895945	4.115930566
CCAGAGCGCCCCAGGA_1	0.447261663	2.052039531	1.779641637
ATACCAATCCAACCGT_1	0.226166329	-3.537835213	4.135618695
AAGCAATCACGAAGAG_1	0.226166329	-4.615994784	6.454880723
ATTTAAGTAGGACAAC_1	0.684584178	3.205813793	5.26837016
ACCAAACCAGGCCCGG_1	0.319472617	5.329165128	-1.942943922
AAGTACCCAACAACAT_1	0.473630832	-7.680364462	1.548949012
ATCGATGAAACGCAGC_1	0.49188641	0.461322462	-2.367909423
CCCCATAAACCAAGCA_1	0.179513185	3.033956913	-3.730162135
AACTCCCTAACGACCC_1	0.407707911	3.483987716	-2.31226801
ACACAGAGCAGGCCCT_1	0.327586207	-0.046230468	6.393217095
CCATACTCAGCTATAT_1	0.543610548	-8.654689642	1.700824031
ATCAACCGCCGCCATA_1	0.269776876	-4.950479361	3.295117387
ACTACCCTATTGATGC_1	0.568965517	1.56812611	0.775329241
ACAAAGCACAATACCC_1	0.523326572	2.871863035	0.533038029
ACGAACACAACTATTG_1	0.295131846	0.586365399	-7.640407554
ACCGAATGCACCCAGT_1	0.310344828	-4.509309145	-4.7378745
AGGGACTAACGGCAGG_1	0.483772819	-11.23020348	1.107217797
AACCACTAATTCATGA_1	0.009127789	-4.64406571	6.503253945
AAGGCATCATCTAGAT_1	0.585192698	-7.509554716	1.430518874
CCCCAAACCACGACGT_1	0.869168357	3.668655065	2.763085374
CATGATGTATGCAAAG_1	0.476673428	0.995721427	0.415320524
ATGTATCTAGGTAACT_1	0.620689655	3.710084347	-1.714220754
ATGCAAATACTTAGGC_1	0.512170385	0.128853676	6.656813153
AAGTAGGAACATAGCT_1	0.542596349	-3.928245398	3.359044083
ATTACAGCCAGTAATC_1	0.551724138	4.489284662	3.830500611
ACCGAAACACGACCCT_1	0.492900609	-8.275897833	1.287464269
CCCAACCGATGTATGG_1	0.281947262	-0.468875858	4.443903931
ATAAACGAATCTCCCA_1	0.388438134	-0.237866076	0.545486459
CACCATTCATCGATTG_1	0.157200811	2.355372814	-3.81666731
AAAGACTGCCTCCCTG_1	0.269776876	-3.809711787	3.488213786
ATCCATGAATGGCCTG_1	0.534482759	3.457728056	-0.398354321
AATTAACTCCTTCAAA_1	0.501014199	-8.934282156	2.789828547
ACTCCAACCCACAACT_1	0.718052738	2.681014446	0.894150027
AGCCAGATACGCAACC_1	0.111561866	-10.49300465	0.695069083
CACAACTTATGACATT_1	0.353955375	-10.43282208	1.025760659
AGGTCCATAACAAGCA_1	0.478701826	2.12633696	0.457387813
CCTGAGAGACTTCAGA_1	0.384381339	5.730174688	-1.52366685
ATGGCACGAGCTAGCA_1	0.336713996	-7.95704827	1.550144681
ACCAACCGAGATCATT_1	0.688640974	0.716794161	-0.290104649
AAGTCAGAAGAAAGTA_1	0.235294118	-10.78202042	0.968435892
AAATCATTCCTGCCTG_1	0.203853955	0.768173692	-6.265356532
ACTAAATAACCGATCA_1	0.329614604	-10.76630959	0.593980082
AGTGCCAGCCCGAGTT_1	0.633874239	2.978994755	-0.126817009
CCACATAGACGTCCTC_1	0.277890467	5.967056421	-2.302358857
AGGCAGATACTAATAG_1	0.464503043	-7.372039648	1.242322692
ACTTAATCATGGCATG_1	0.40872211	-8.10338101	1.342907795
CAAGCATGAGTTCACC_1	0.302231237	-8.895916792	2.779831418
CAATACCCACGACCGC_1	0.427991886	-7.799341055	0.734206327
ATGAACTTCAAAACGT_1	0.395537525	-4.44920859	-4.620357505
AAGCAGGCAACAAGTA_1	0.376267748	4.914328722	-3.485549203
ATTGATCGCACTATTT_1	0.39959432	3.150368122	-0.16139879
AGGTAAGAACCTAATC_1	0.219066937	-3.528259608	4.190843591
ACTTCAAGATGAACCC_1	0.588235294	-3.940035197	3.290145882
AAGTATTGCAACCAGG_1	0.498985801	-2.157028528	6.233148583
AGTTCACGATTTAAAC_1	0.667342799	3.41607776	4.657587537
ACTAACCTCAGCCCCG_1	0.477687627	-4.396256777	-4.854093543
CATTCCTTAGTACACA_1	0.269776876	6.748910097	-3.129458181
AATTAGACCAGTCCTC_1	0.315415822	-11.07926068	-1.257608048
CAATCCTAACAGAGAG_1	0.386409736	2.898213056	-0.610974721
CAGGCCTAAACTCAAC_1	0.511156187	4.144042877	3.89969016
AGGCCCCACACAAAGG_1	0.234279919	2.197431711	-4.06765031
AAGTACCGAGGTACGT_1	0.493914807	2.617381719	-3.64105939
AGGCATCCACTTATAC_1	0.587221095	2.488549379	7.827037343
CCAGAGCTCCTAATAG_1	0.752535497	2.529458431	1.772820004
CCTAAACTAACGCAGG_1	0.557809331	2.589388279	0.365107366
CCGACCCGCCCAATAT_1	0.770791075	3.888058571	-0.622703052
ATGAAGATATCTAGTT_1	0.483772819	-8.034837576	1.31456829
AGCCACAAAAGGCACA_1	0.385395538	3.212265161	7.678862103
CACTCCGTCAGCAAGA_1	0.255578093	-0.36397806	6.458178052
AATTCACTATTTACGT_1	0.387423935	2.103446511	7.525594243
ACATACCTAGGTCCCT_1	0.392494929	-7.759704443	1.440779456
AGCGAAGGCATGACTC_1	0.430020284	-3.536548706	4.157470235
AGAAACTCCCGTAGTA_1	0.448275862	-7.579032751	1.312534221
AATCCCGGAGTTCATT_1	0.31643002	5.925355581	-2.627412311
CCTGAAACACAGCCAT_1	0.369168357	-3.596016976	-4.708401195
ACACACCAATGAAAGC_1	0.687626775	3.841454176	6.065919408
ATGCATGACCCTATTG_1	0.526369168	-7.266218516	1.23952938
CCACATTTATCAAGAT_1	0.295131846	-10.04525551	-2.640964261
AGGTCCGTATTTAACT_1	0.367139959	-5.35559878	-1.729276172
AGCGAATAATCCAAAC_1	0.453346856	-7.623707625	1.615020045
ATATCCACATATCCAT_1	0.119675456	6.00411239	-2.177092663
AAGTACATAAACCCAC_1	0.470588235	0.598219407	1.384872087
CATGCATAACGCACCA_1	0.256592292	-7.536187502	1.408516058
ACCTCACCCCCACAAT_1	0.53346856	-8.384821745	1.412011513
ATAACACAAGCAAGCG_1	0.230223124	-9.948942992	0.993369349
ACTACCCTAGCCAAGT_1	0.407707911	-2.859464499	4.143662461
AAAGCCAGCCTTACTC_1	0.596348884	5.790140775	0.043015488
AAATAAGCACTTCAGT_1	0.421906694	5.760225443	-1.86799287
AGCAAACACCTAAGAT_1	0.272819473	5.471847204	-3.03951048
ACACAATGACTGAGAG_1	0.537525355	-10.38328538	3.687440881
ATGTAAATACCCAACT_1	0.265720081	-11.57503113	-2.684704772
AATTACAGCATACCAG_1	0.286004057	3.786301521	-2.581103555
AGGACCTAAGGAACAC_1	0.312373225	5.237090257	-1.966692916
ATCTCACCAGCGATTG_1	0.139959432	-2.581185433	6.705494412
ATTAATGGATTACCAA_1	0.305273834	6.060060648	-3.159841052
CCGAATGGAGTTACTT_1	0.379310345	-8.88043389	1.281865367
ATGACCGAAAGCATTA_1	0.532454361	-3.725649687	4.267222413
CAAGATCCACCTAAGG_1	0.27484787	2.007441667	1.351897606
CCCCCAAGAGGCATAA_1	0.340770791	-4.360175463	-5.173261157
CCATATTAACACCCGA_1	0.544624746	3.226578382	7.304836758
AGATATTTACTACAAA_1	0.304259635	-10.29737553	1.115889915
AACGCCAAACCTCAAA_1	0.484787018	5.985408453	-2.184950224
AATTAGCTACGGAAAC_1	0.480730223	-8.027645918	1.409895071
ATTTATCAATTTACTA_1	0.680527383	0.473462929	6.494329938
ATCTATGCAAATCCCC_1	0.279918864	-4.015135142	-6.380139819
ACTTACTAACAGCCCT_1	0.518255578	-2.314362618	6.418124207
ATATAACTAGCTATTT_1	0.446247465	1.478404073	0.399512061
AAAACAGCAACGACAC_1	0.526369168	3.602691082	-1.580891839
ATCTAAATAGTCAAAG_1	0.78296146	2.385795263	7.449701794
AAGTACTTACCCATGA_1	0.294117647	-4.713222357	-1.439062468
CCACACCGCCGCACCT_1	0.429006085	4.762322096	-1.550154201
CCACAGGAACAAAAAC_1	0.19168357	-10.86556706	-0.883090815
CCTTAAGCAGACAAGA_1	0.335699797	-4.325816485	-4.663980952
CCCTAAGTCAAAACCT_1	0.288032454	-8.96055493	1.171828278
CATGCACGAGAGAGAT_1	0.406693712	-1.009889933	-4.455140105
CATAACACATCCACCC_1	0.47464503	-2.074806067	6.119811543
AAGCAAGGATGCCCGC_1	0.409736308	-7.750468107	1.603548297
ATCTACAACAGGAAGA_1	0.307302231	-7.791041228	1.434342035
ATGAAGGAAATAAGCG_1	0.294117647	-0.089523884	6.415864476
AGGGCCTCAAGTCACT_1	0.447261663	-7.482331606	0.009664723
ATAAAAGTACGAAAGC_1	0.483772819	3.333244232	-1.626234404
AATTCCGACCAGATTA_1	0.446247465	0.330686069	6.516485223
AAGGAGGCCATACAAA_1	0.49188641	5.359318403	-1.871987811
AATCCCCTAGGCAGTG_1	0.563894523	0.374065071	6.415397652
AACAAGGGAAGACAAG_1	0.251521298	2.066514281	-4.175177089
CAGGCAAGAACGACCG_1	0.562880325	4.890554575	-0.282909042
AGTAAAGTATCAACGA_1	0.280933063	-5.034664961	-2.344212047
AGATATATACTCAGTT_1	0.317444219	5.806172518	-2.672446958
AGGCACGAAAGGAGAT_1	0.696754564	4.832638887	5.168505677
CCGACCTCAGCGCCCT_1	0.43306288	0.305452188	6.712345132
CAGAAATGCAGTCACT_1	0.674442191	3.930723337	5.911253461
CCCCAATTAGGTAAGC_1	0.705882353	3.76662722	0.860898026
AATACATCAGTCAGCA_1	0.232251521	5.344539312	-2.429533235
AACAACTAACGTACAT_1	0.364097363	-10.79338154	0.159054526
AAATAATCCATGCCGC_1	0.371196755	-8.107011648	2.045976647
AAACATTGCAAGCCTG_1	0.538539554	-7.422413679	1.501379379
ACAAAATAACACCCCT_1	0.346855984	4.580808309	-2.990495435
CACCAAACCATCCCCC_1	0.204868154	-11.61961732	-2.722641698
CATGAAGGAAGTATTA_1	0.387423935	1.900370268	0.157303938
ATAGCAGGCACCATGT_1	0.400608519	-2.162978979	6.234336385
ATATATATAGTAACCT_1	0.365111562	1.839054612	0.783426293
AGCCAAATCAGAATGA_1	0.280933063	5.353944925	-2.142901889
CCTTAGCGCATGACTG_1	0.410750507	6.464745191	-3.019196263
ACCTACGAAATTAGTG_1	0.264705882	2.850581077	-3.54439973
CCCTACGAACCGAAGA_1	0.60851927	-7.735653731	1.091777214
CCATAAAGCAGAAGAC_1	0.545638945	-5.194464537	-1.66077458
AAATCAGTATCTAGAG_1	0.867139959	-1.703980061	5.68813897
AATGCCTAAGCGCCGT_1	0.315415822	-9.768018576	1.275272616
CCATCAGAACCGCCGA_1	0.467545639	0.33146427	6.786021718
ACGTATTTCCAAAACG_1	0.37525355	2.143333582	0.310989984
AGCCAATTACGGACTA_1	0.982758621	4.494752554	5.160016545
AGTGCCCGCCGAACGA_1	0.465517241	-7.722873541	1.209558257
CCCACCTGATTTACGT_1	0.368154158	-10.30313573	4.19527007
AAGACCCGAGTTCAAC_1	0.369168357	-11.12405858	-0.978069178
CATGAGTGAGGACCCG_1	0.685598377	3.603567032	2.321968564
CAGGCCGGCCCAAGCC_1	0.462474645	-3.447518202	4.212955483
ATGCAGGAATGTAAGG_1	0.485801217	0.621992496	2.167532929
CCCCCCTAAGGGATGA_1	0.507099391	3.122595457	1.141822585
CCACAGTGAATGCCTC_1	0.299188641	-5.067275378	-1.696184984
CAAAAAGTCCACCATG_1	0.627789047	-7.388542982	1.423531541
CAAACCCAATGCCCTC_1	0.313387424	6.257445482	-2.73485922
ATGAATTAATCCCACT_1	0.377281947	-7.37191424	-0.741216264
ATGGAATCAATAACCC_1	0.468559838	-7.9917582	2.025025853
CCCAATATAAGTAACT_1	0.252535497	-11.01321873	-0.656586162
CCCTAAAGATGAAATC_1	0.507099391	5.214812425	-1.0757175
AGAGCCGGAGGCCCGT_1	0.227180527	2.723382858	-3.663045398
AGCAATCAAGACACGC_1	0.403651116	-7.613707396	1.711722859
AGATATATAGATATAT_1	0.431034483	-0.354551109	4.257605561
CCTAAAGTAAGTAACC_1	0.390466531	3.663225321	-2.726042501
AGGGAGTAACGCAGGG_1	0.365111562	0.827497927	1.446807751
CCCGACTGAAACCCTC_1	0.569979716	3.533458856	2.714241275
CCCGCCTACCGTCAAT_1	0.460446247	-3.648224207	4.225954541
ATGTACTGCAGACCTC_1	0.362068966	-4.363595339	-5.005465499
ATATAGAAACAAAACT_1	0.203853955	3.826123623	-2.25051891
AAGTACAGAGAAACAG_1	0.138945233	2.251908568	-3.685043803
CAAGATAGAGATATCT_1	0.42494929	5.060862688	-2.297116629
CCATCCAAACAGCAGC_1	0.482758621	2.572078136	0.657539614
CCGAATAGAAAGCCAT_1	0.430020284	3.24334803	-2.47747027
ACCGAGCCACTGAGAA_1	0.175456389	-8.936738821	-1.674637786
CAAGATACCCTGAAAT_1	0.360040568	4.084289936	-2.814527742
ATGACCCCCCTAAAAA_1	0.4168357	1.37497094	3.095209845
CAGCCAGGACTGATGT_1	0.224137931	3.882621912	-2.32612764
CAGGCCAAACAACCCT_1	0.74137931	2.71532884	0.92674435
AAGTAATTCCGGCCGG_1	0.296146045	-10.85061822	0.638880023
ACGCCATTAGCCCAGG_1	0.198782961	-12.00137696	-2.443439952
AATCACGCCCCGACAA_1	0.397565923	-8.406271788	-1.058366708
CCTCATTCATTTAGCT_1	0.364097363	-0.544245871	4.412603864
ACTTATCTAACTAAAG_1	0.363083164	-4.063904139	4.064040669
CATTACGGCCGAAGTA_1	0.364097363	-10.92832551	-0.83710157
AATCAAAAACTGAAGA_1	0.609533469	0.190898669	6.569647797
CCAAAATTAGCTCCTG_1	0.414807302	5.677277235	-1.971472732
CCGCAGCCACAGAGTC_1	0.54969574	6.468931345	-2.277460567
AAGACCCAAACGCCCC_1	0.504056795	-0.307872089	1.236218342
ATTGCAGACCTAACAA_1	0.338742394	-10.67094979	0.94151903
AAGGATTCACACCCGA_1	0.27484787	0.087897447	1.616440781
AATTCCGTAGTGCCCC_1	0.020283976	5.767670301	-9.814396373
AAACCCCGAACCAAGA_1	0.277890467	-4.882697436	3.722692021
ATTTAGAACACACATA_1	0.27484787	-10.35581383	1.20671285
CCGCCCTGCCGCCCTA_1	0.279918864	-10.81551156	-0.558379575
AACCCAGACAGAAGGG_1	0.553752535	-7.389638277	1.469015368
ACGGCCCCCATTCCCA_1	0.548681542	2.432533411	0.43512834
ACTAATTAACTGACGA_1	0.403651116	6.177119402	-3.244117967
ATTGACAGACCTACAC_1	0.651115619	6.053477911	-2.125463954
CAATCCTTCCGTATCC_1	0.637931034	2.011399177	0.406004378
CAGCAACTCAAGATCC_1	0.321501014	1.869179515	-3.618035785
CAGCAGTGATACACAG_1	0.599391481	-3.015412184	4.117529877
CCTAAGTTCCTGAACG_1	0.322515213	-3.836723658	4.184007176
CACTCATGCAAGACTT_1	0.304259635	-9.70127854	-3.346706144
CAATCAAGCCCACCCC_1	0.343813387	4.932326463	-1.484253994
AAGTCCTAAATAATCA_1	0.454361055	2.165147094	1.857621678
CCGCACGTCATGCCAC_1	0.805273834	3.978695062	6.051112183
CACAAATCATTTAATC_1	0.255578093	-4.614193293	-4.97560834
CCGGACCTAACGCAAA_1	0.315415822	-11.38913235	-2.803639404
ATTAAAAAAAATATCG_1	0.431034483	-3.286788079	4.099370965
AGTCCCCAACCGACAA_1	0.305273834	-11.56974492	-0.100724629
AAATCAAGCCTTAGGG_1	0.326572008	-4.720403525	-4.844213477
ACGGCCGAATCGAGTT_1	0.297160243	-10.63178048	-0.045963339
ACGGACTTAGAGAAGA_1	0.292089249	6.729516176	-2.799394838
ACTGATGAACCTAATC_1	0.386409736	-7.993051382	0.861505994
CCGGAGCTAACCAACT_1	0.803245436	1.819660572	1.102434286
AAGCAACTAATCACTG_1	0.273833671	-3.231654021	2.071765193
AACCACAGAGAGAGAC_1	0.457403651	-7.745105597	1.617313155
CCCTATAGCCTTCATG_1	0.518255578	-7.598842951	-0.215599528
ACCCCAGAATGTAGGC_1	0.440162272	-7.760254713	1.256258496
ATCCCAACAGTTAGCG_1	0.30020284	-10.55395302	0.849283465
AGTAACAGAACAATTT_1	0.25862069	-4.404223295	-4.587007991
CAGTCAACATATCCTT_1	0.30831643	1.707113055	1.161290296
CCCCCATAATGCAAGG_1	0.462474645	3.64559379	-1.685001007
ACGAATACCATGCAAA_1	0.314401623	3.344567922	4.912330159
CCTGCAACATCGCCGC_1	0.568965517	3.643390802	4.137683877
ACAACCCCATTTACCC_1	0.254563895	5.834211019	-2.19537448
CAAACAGCAACACCCA_1	0.645030426	-1.754942509	5.758335122
ACTACCCTAGGCATGA_1	0.319472617	-7.938947531	-0.535255025
CCTACACTCACCCACT_1	0.352941176	-7.466509196	1.291060575
AGGCATTCAAGACATG_1	0.47464503	3.608396915	-1.190988949
AGGCAGTGAGCTAATT_1	0.276876268	-7.93962464	1.104545721
ACCTCCCCAGCTAGCT_1	0.397565923	3.817160276	3.858432778
CATGAAAAACGTACCC_1	0.593306288	4.137596992	-0.354468769
AGGTATCGAGGCACAA_1	0.46653144	4.452656893	2.893791684
ACCCCCGCCACTAAGG_1	0.578093306	-11.43009553	-0.606758109
CCTGATCAAGGAAAGA_1	0.318458418	5.880674509	-3.430423013
AACGACTTACTAACGA_1	0.449290061	-3.456345888	4.175233849
CCGCATCACCTTACCC_1	0.869168357	3.483937172	-1.48091983
AGTAACTGAAGTCATA_1	0.521298174	6.44983497	-2.095605842
AGGACATCCCGACAGA_1	0.360040568	-11.31786141	-2.995439521
AAGAACCGACCGAAGG_1	0.550709939	-7.971866461	1.639622935
CCGGACGCCCCTCCGA_1	0.497971602	-10.47351155	3.463489064
CCTTATACAACCAGCA_1	0.405679513	6.253353742	-2.629030935
ACACCACACAATACGA_1	0.604462475	3.380801586	4.680127629
CACGACGCACCAACTT_1	0.219066937	-3.856335493	4.078756818
ACTAAACTATTAAAGA_1	0.374239351	-7.347822996	1.23776842
ATTCATACACCGCCAC_1	0.181541582	-0.137141379	6.607796677
AAGCAACCACTCATCA_1	0.467545639	-5.056666228	-1.679687015
ACCGAGTACATAAAAA_1	0.284989858	-9.960000845	0.279322275
AAACAGAAATGCCAGT_1	0.727180527	3.361982492	2.812307128
CCGAAAACAGCTATTC_1	0.203853955	-8.157523009	-1.55022513
ATAGAGAACCTGAACA_1	0.432048682	2.529170898	-0.154399267
ATTCAAAAACATCCGG_1	0.367139959	-10.77354512	-0.102626673
CACGCAGGCAGAACTA_1	0.319472617	3.106928734	-1.903180114
ACCGAGGAAGAAATAT_1	0.203853955	2.065988926	-4.059816352
ACTACAGTACAACCAT_1	0.337728195	-10.43193326	0.244650313
ACTCCAGGAACCATTT_1	0.371196755	0.929507283	1.029965767
CCAAACTCAAGCAATC_1	0.186612576	2.82085791	-3.610737315
CCTTACGGAATGCCCG_1	0.622718053	2.544973282	0.210805842
CAGACCTCACCCAAAC_1	0.59127789	-7.749978873	1.577782401
ACGCCATCCCGAACGT_1	0.332657201	6.479791788	-3.76254963
CACAAGGTACGACCTC_1	0.538539554	2.635448126	0.297995099
ATTCAACCACCAAAGG_1	0.505070994	0.050106672	6.669022092
CCAGAACGATTGCACT_1	0.288032454	6.756181387	-2.51970338
CCCCACTCCCATCCGT_1	0.727180527	2.857210783	1.018071064
CCCGAGGGCATTCAGT_1	0.538539554	4.787573484	-3.258112422
AGCGACGAAGTGAAAC_1	0.60851927	-2.339141222	6.433719167
AATAACTGAGGGACCT_1	0.284989858	-8.299147459	-0.982310466
AGCCAGTCAATTATTT_1	0.182555781	1.694762138	-0.860399983
CCTTAAGGACTACCCC_1	0.022312373	-4.592827173	6.41316367
AATCCCGACATCATGC_1	0.264705882	-0.288335236	1.441988953
AACCAAGTAACGCCGT_1	0.496957404	0.085967121	6.49907113
ACAGCCCCCATACCTT_1	0.795131846	1.886590508	2.194174775
ACGCATCCCCCCCATA_1	0.372210953	-1.813573214	-3.013610831
ATTCCCCTAATTAAGT_1	0.60040568	2.265186337	0.855098375
CAACAGCACAGGATCC_1	0.407707911	3.813582567	-2.354005328
AGGAAGGTAGGCAGTC_1	0.442190669	4.694173959	1.630787381
CATGCCCGATCGCCGT_1	0.260649087	-0.089604499	6.369244584
ATTACCCGAGTAACAC_1	0.371196755	-9.457359167	0.483142861
ATTTCACTACAACCAA_1	0.96653144	-1.127996537	5.074965009
AAGTCCCCCAATCCAA_1	0.345841785	6.622423795	-3.089067212
ACGAATCTACAGAGCT_1	0.301217039	4.530846742	-2.273992649
AGCTACTTACCGAAAT_1	0.467545639	-10.57649502	1.097830185
AATGAACGCACACAGG_1	0.381338742	-8.016775938	1.423641213
AGTCCCCCAGTTATTC_1	0.403651116	-0.581198367	-4.548063747
CATAATACATGAATTT_1	0.213995943	-9.255556914	1.201843985
AAGCAGAGAAAAAATT_1	0.298174442	-4.958613249	-1.635106555
AAGCATAAAAGGAGAT_1	0.343813387	-8.652109	1.147730717
CCTTCCAGCCGTATTC_1	0.331643002	-7.740365835	1.23484815
AGAAACGACCCTAAGA_1	0.350912779	0.092622516	6.533092507
CACAAGCGAGGAAGAC_1	0.449290061	5.245244173	-2.538738481
ATCTATGGATCACACT_1	0.371196755	3.455524114	-0.679819799
CCGGATACATTAATAC_1	0.34178499	3.767145065	2.99398137
ATATCCGGAAGTATTA_1	0.345841785	-2.388743492	6.490775117
ACCAACGGCCCACAAA_1	0.277890467	-5.047853323	-2.434731356
CAGTACAGATCCCCAG_1	0.178498986	3.451037554	-2.574483625
ACTGAGGGAGTCCCAT_1	0.310344828	-3.632872435	4.226406583
AGTGCATCATCTAGCA_1	0.276876268	-8.45611653	-1.033143393
ATAGACCCAGTGAAAC_1	0.429006085	-7.6365231	1.530126103
AGAAATCTCAGACCAC_1	0.645030426	1.315543858	0.258387336
CCGGAACCAATGAAGT_1	0.409736308	-10.733075	-0.734559677
ACCTAGCGACGTAACA_1	0.480730223	2.493992714	-0.53767665
AGTAAGGTCCACCATG_1	0.495943205	-3.766583296	-4.980771056
AGATAGAACCTCAAAG_1	0.31643002	-7.836324545	-0.711002073
AAATAGCGACACCCAA_1	0.3336714	2.135233191	-4.0591638
ATACAATTCACCCATG_1	0.275862069	6.616717485	-3.089399568
CCCCCATCATCGACAG_1	0.359026369	-8.229785773	1.293405899
CCGTACACCAGGACTG_1	0.791075051	2.602832702	2.08751727
AATCACTGACATATAG_1	0.463488844	-8.821936461	2.814915427
AAGCCAGCCAACAAAA_1	0.378296146	4.057080415	-2.618058435
CATACATGACGTAATA_1	0.426977688	-9.945544096	0.054860362
ACCAACACAACCCCCA_1	0.271805274	3.947232155	-1.953441015
AAGCACCCAGGCCCCA_1	0.437119675	3.074762253	0.4803992
AACTATCTAGCACCCT_1	0.343813387	-11.13549695	-1.077358595
CACTCCCAATCGAACG_1	0.578093306	4.716367391	-2.186767689
CCTGCCACCCCTCCGC_1	0.322515213	-9.276612135	1.308645734
ACGGACAACCTAAGCC_1	0.532454361	-0.533391091	4.364194878
AGACCCGTAGAACCCC_1	0.270791075	-11.45002827	-0.228652946
CCTGCATTACACAATG_1	0.314401623	0.850354192	-0.364925331
AAACCCCAATTAATAA_1	0.324543611	-0.805042001	-4.325604192
CATGAGCGATTTACAC_1	0.531440162	2.014328507	1.023488172
CAATATCACCGACAAG_1	0.279918864	-1.890012118	5.895899781
CAGTACCAAATTAGCC_1	0.440162272	5.400545267	-2.2833172
AACGAGGGACCAACTG_1	0.444219067	-5.055893275	-1.635568372
AAAGAAAGAATTATGT_1	0.476673428	-7.64606795	1.630527743
ACTTAGTTAGCAAGAG_1	0.334685598	4.168512729	3.42086459
AACAAATACCCTAAAG_1	0.304259635	-3.577015015	4.346705922
AGGACATTAAACATCG_1	0.475659229	-0.863116475	-3.77276086
CCTGCCACCAGTACAG_1	0.485801217	-8.744269224	1.418810257
AAGGCAACACGGATGG_1	0.244421907	5.276322035	-2.540279857
ATGTCCAAACTTCATA_1	0.345841785	-10.8790606	-0.413108214
AGACCAAACCGCAAGC_1	0.04969574	-4.593896719	6.496525296
ATAGAGGGAGAGACGT_1	0.463488844	1.079098431	1.922305831
ACTCCCTTCCCGCAAC_1	0.6663286	-3.623031946	4.195515164
AACAACCTATTTAAAT_1	0.242393509	-5.097440573	-2.288494698
ATCAAATCAGAAAGCA_1	0.289046653	2.20250955	0.036520847
CATACCTCAACTAACC_1	0.290060852	0.273842891	1.359988221
AGAGACATAGCGAAGT_1	0.278904665	-5.044719073	-1.696960441
ACAAACTTAAGGCCGT_1	0.37525355	2.827070383	-1.623426191
ACTGATGCAAATAAAC_1	0.465517241	1.135235695	0.874606856
CCGAAACTATCGCCAC_1	0.487829615	3.177394298	-2.541221849
ATCGACCAACCAAAAG_1	0.472616633	6.125512747	-1.637723914
CCTAAATCATTGATGA_1	0.69168357	2.645792869	1.191421517
AAATCATCCACCCACT_1	0.307302231	-3.883179995	3.400640973
ATGTATCGAGTGAAGT_1	0.243407708	-10.02770981	0.839398512
ACGACCTGAACCCATG_1	0.307302231	-10.76558766	-1.907824269
AATTCACGAGATCAAG_1	0.527383367	-3.58764443	4.143791684
ACTTAGGACCTTACCT_1	0.197768763	2.658419994	-3.752004853
ACCAAAGAATGTATAT_1	0.278904665	-10.28642735	0.50362403
AACAATAAAATGAGGG_1	0.506085193	-7.527388426	1.356929668
ACGCATCCATGTATGC_1	0.550709939	-8.119942518	1.439762958
AGCTCCATATTGACCT_1	0.411764706	4.649434713	-3.947100631
CCATATATAGACAGAC_1	0.351926978	-4.709596964	-1.633376948
AAACATTGAAGTACGC_1	0.366125761	6.791268018	-2.457820765
ACATAATCCATGATGT_1	0.369168357	2.155662922	1.443102011
AAAAAGTACCGGATCC_1	0.276876268	-1.252802821	0.220257708
ATTGAAGGACGAAGTG_1	0.4168357	-7.482894751	1.432130345
ATTGAGGTAGTAAATG_1	0.240365112	2.114456204	-4.146088115
ACATCATAATCTACCA_1	0.517241379	-2.772113892	-0.891234807
AAGTATATAGCAAGAG_1	0.363083164	-8.028035017	2.10649515
AGCCACGTAAGTAAGT_1	0.484787018	-7.828593107	1.708122023
ACTACCTCCAGACCCC_1	0.354969574	-1.246391746	-1.056402317
AATTAGCCAGGCAAGC_1	0.363083164	-9.706046911	1.127166399
CACGCCCTCCACACGG_1	0.376267748	2.83005443	7.531877049
ACGAATGAAGGGCCAT_1	0.447261663	2.347267894	-2.800331584
ATTGAAGAAGCCCCAC_1	0.294117647	-10.74220929	-0.944756947
ATCGCAGTAAATAAGC_1	0.325557809	-7.54604468	0.219588407
AATACCGTCCATACGG_1	0.335699797	-8.03442082	1.250113376
CACAAGAGAGTGATGA_1	0.686612576	-3.793957564	4.137194165
AATAAAGGAAGCACAG_1	0.198782961	-4.393722864	-5.143350593
CCTTACAACATGCATA_1	0.402636917	6.270461229	-2.892002336
CCGTCCGGAACAATAC_1	0.30020284	5.607608942	-2.318786613
CACTACAACAGTCCAA_1	0.363083164	-11.60465607	0.232491621
AGCGACCAAAAACCAT_1	0.604462475	6.269607691	0.699185857
AGACCAATAACTACAA_1	0.231237323	-4.453828188	-4.770553104
CAAACCGAATCGCCGC_1	0.283975659	-10.67822537	0.470872232
CCAAATCTACGTCAGC_1	0.441176471	2.295154599	-0.107378445
AGAGAAAGAAGTAAGT_1	0.248478702	-8.671262594	1.242858895
AGTCAGGCACACAGCA_1	0.292089249	-10.49051652	-1.41172736
ATAGCCCGCCTAAAGA_1	0.269776876	3.082482485	-2.530305139
AAGGAAGGCATCCACG_1	0.720081136	4.325401453	-2.33637487
ACCCATTCCAGAAGCC_1	0.45030426	4.258371977	6.495433339
ACCAAAAAATTACAAC_1	0.226166329	-10.31941781	2.221866854
ATAAAATACACTAATC_1	0.728194726	1.392859129	-0.160611263
AGATCAGACCGGCAAC_1	0.306288032	0.123530818	6.883892545
AGAAATACCCACCCAT_1	0.422920892	6.259997991	-2.426715723
AATTACCCCCAAATGG_1	0.75862069	3.959323076	4.803177842
CAGGCAGCCATCAACT_1	0.389452333	2.206839589	1.477807053
CCGAAAACATGTCCAC_1	0.400608519	-9.2618216	2.187301883
AAAACAGCAAAGCAAT_1	0.294117647	-0.10235742	6.394863137
CCACCCTAATGGACTG_1	0.173427992	3.234246401	-3.656942359
ATGGCACCAAATAAAG_1	0.238336714	-10.60685715	0.661064872
ACCGAGCGAATCAGCA_1	0.338742394	-0.012385699	6.597623833
CCTTAATTCATGAGAC_1	0.343813387	0.123959643	6.88057042
ACATCAGTCATGAAGT_1	0.449290061	1.872966317	1.773384579
ATGCCCGTCCTTATGA_1	0.198782961	-10.90233311	-1.674642435
ACGGAAAGAAGGACGT_1	0.374239351	-8.381292197	1.621317395
CATCAGGGCATCAGCT_1	0.425963489	2.291635422	-0.171827487
ATTAACAGATGCACCA_1	0.112576065	-0.139111998	6.89896346
CCTTACAGCATGATCG_1	0.398580122	-10.34188542	-1.158249966
AGCCCCTGCCTAAACA_1	0.454361055	-4.431640478	-4.582685939
AGGAATAAATACAATA_1	0.379310345	-8.19273934	1.687366494
AACACCCTAATTACCA_1	0.143002028	-11.60120663	0.211848685
CCAGATGGCATAAGTA_1	0.317444219	5.937045244	-3.05650901
CCTGAATACCGCAGAT_1	0.407707911	-10.42876992	1.28249801
CCAACAGCATTGACTA_1	0.256592292	0.282019278	6.807323941
CCGTAAAAAGGCACGC_1	0.320486815	-0.454591485	4.438947686
ACACAAGGCACTCCTG_1	0.387423935	-8.249432417	-1.41999077
CAGGCCTTCATAAAGT_1	0.394523327	4.118791488	-2.643663636
AACCATCTAGGGATCA_1	0.187626775	-4.543865534	3.702395924
CACAAACCATGGAAAT_1	0.22515213	-10.58395562	1.121643075
AGCACCTCCATTCATA_1	0.542596349	-7.861559721	0.004039296
ATCAATTGCAATAATC_1	0.205882353	-9.837665411	-3.39172434
AGTCATATATTCCACC_1	0.007099391	-4.668126436	6.430778989
CAAAAGGGATTGAGTA_1	0.303245436	-9.968635412	0.329261013
ATACCCCCACACACAA_1	0.461460446	-7.230937334	1.096030005
ATGCCCTTACACACCT_1	0.380324544	4.341030506	4.436036595
ATCTATCCAGTCAAGT_1	0.410750507	6.290377287	-2.68272256
CCGGAACTAAACCAAT_1	0.337728195	2.12113717	-0.223685763
CCCCACGCATGAACAG_1	0.298174442	-4.811154696	3.789078721
AATAAGGAATGTCAAG_1	0.57505071	5.855298189	-1.53139042
ACTACAATCCTCAAAA_1	0.309330629	3.954991964	-3.454376451
ATCGAGCCAATTAATA_1	0.280933063	-8.39412007	-1.340580813
ACCCAGAACAACAAAC_1	0.586206897	-7.556578013	1.650806197
ATCGAAACACGTACCG_1	0.294117647	2.602983145	-1.224540404
CAAACATTACGAAGAA_1	0.212981744	2.140463737	-3.950812093
AAATACTCCCACCCAA_1	0.467545639	-8.823158118	2.846782693
AGAGCACTCCCCCACG_1	0.288032454	5.875173239	-2.932806245
CCGGAATACCCTCCTT_1	0.528397566	-8.119296881	1.191163787
CAGTAAATCCATATAA_1	0.170385396	-10.92850575	-0.449703745
ATTCAGCTATCAAATC_1	0.187626775	-10.97374711	-0.781949303
ACTTATAGATAGATCA_1	0.423935091	-11.83228287	-1.993765823
ACCCACAGACGCCCGG_1	0.284989858	-10.75499425	-1.097399286
ACTTATTTATCACCTT_1	0.212981744	6.434735922	-2.940397016
AAATCCCACCCCCATT_1	0.360040568	2.113413004	-0.273875511
CATTAATTCCTAAATA_1	0.599391481	-2.101608368	6.114940652
CCTGAGGGAGAGAGTT_1	0.159229209	5.825698999	-3.24967908
CCACCAGAAAAGAACT_1	0.298174442	-4.784684988	-3.827180616
CAGCAAGTACAAAAGA_1	0.331643002	-7.954199644	-0.975236705
CCGACAGTATGCATAA_1	0.119675456	-2.274369808	6.348186978
AGAACAGTCCGGCACA_1	0.396551724	-7.649874541	1.686990508
CCGGCAGCATCGCACT_1	0.398580122	-8.113019797	1.39316202
CCCTATGACCCGACGG_1	0.50811359	6.474078325	-1.649988285
AAACAATTAAAGAGAA_1	0.718052738	3.073264745	7.402200707
AAGGAAAACATCAGAA_1	0.34989858	-10.53503213	0.278927394
CAGTAAAAAAATAGTT_1	0.451318458	5.183720258	-2.537608615
AGGAATCAAAACCATT_1	0.555780933	3.700025467	3.112986096
ACTAAAATACAGATTC_1	0.317444219	-10.1747559	0.736409077
ACACACATACAAAACA_1	0.376267748	5.066959528	-2.223836294
CAGGACAACCGGATAC_1	0.297160243	3.90348473	-2.029983154
AAGTAACACCGCACAT_1	0.360040568	-4.722617003	3.911103734
ATAAAGGTATGAAAGA_1	0.637931034	-7.55642018	1.337982663
CCAAAAGTACCCCCAA_1	0.314401623	-4.426652285	-4.608379832
CCGCAATCAAAGCACT_1	0.444219067	-11.12715325	-1.020735673
CCCCATATCAAGACAT_1	0.460446247	1.316561428	1.178058871
CATCAGGCCCCCAAGA_1	0.128803245	-4.056481692	-5.359473697
AACAAGTACCGGAAGC_1	0.301217039	-10.20788369	1.007312306
AAAGCCACCCTTAAGC_1	0.276876268	0.457296086	1.201435455
AACGAGTCACCTCCAC_1	0.385395538	1.621291903	0.591849574
ACTCAGAACATCACCA_1	0.330628803	-10.38877663	0.564000377
AACAACCAAGGGACCC_1	0.231237323	-4.020117136	-4.13710641
CCGTAGTGATCGACAG_1	0.153144016	-11.48690495	-3.114568702
CATGAGTACACCAGGT_1	0.272819473	-10.76638875	-1.253091446
AGATAGATAAGGCCAG_1	0.288032454	-4.7693809	3.881070622
CCCCAAGAACATCATG_1	0.346855984	1.282806603	-1.075315288
CCCGCAATAACGATCA_1	0.278904665	-9.940943571	1.49506677
AATCAAAAAGGCAAGT_1	0.431034483	3.206235317	-1.997312299
AAGGATATACGACCGG_1	0.497971602	-1.089499923	0.580560693
AAGTACTAACACCAGG_1	0.093306288	-3.61569223	4.398437985
ATTGCATAATGACAAT_1	0.352941176	-3.9015511	4.10876418
CCGGCCGGATTGATGT_1	0.432048682	-8.161716315	1.966770657
ACACATTTACACAACA_1	0.182555781	-10.64625535	0.911386498
AGAGCCCGCCCTACGA_1	0.346855984	-4.208419176	-4.965428344
ATTGAATCCCTCCACT_1	0.326572008	-9.226546141	2.026106604
AAAAAGGACACGCAAA_1	0.267748479	-0.075794073	6.833590516
ATGTATGCCCCAATCG_1	0.514198783	-0.498663994	-0.675094656
AACTATCAAAAAAATT_1	0.439148073	-9.28841767	1.27399207
CCGCAATAACCAAAAT_1	0.417849899	6.382959989	-2.423159472
CCTGAAACACTAAAAT_1	0.347870183	0.2528268	1.500415214
AAGCCCCCATAGAGAA_1	0.198782961	-3.911394926	-5.283559314
AAGACAGAAGCTACTC_1	0.46653144	0.214587075	6.624233731
CAACCACACCTTACTA_1	0.369168357	-8.090984198	1.757396468
AACTAACGAATGACCT_1	0.313387424	0.538012681	1.7294705
AGCTAACAAGGGATGA_1	0.402636917	-8.451032492	-1.194170705
AACACAAGACACCAGC_1	0.265720081	-8.740622374	-1.681234709
CCATACAAACCACACG_1	0.412778905	-8.161950918	0.917262682
AATGAGTAACCTAGAT_1	0.342799189	5.445842413	-2.719337932
CCGAACTTCATTAATT_1	0.222109533	-10.6049746	-0.508174703
AATGAATGCAGGCCGA_1	0.429006085	-0.048763725	6.702143201
AAGTCATTAGTTCATA_1	0.189655172	5.633021978	-2.976592532
CCGGCAGCCAAGAATG_1	0.289046653	-3.83876309	4.064607152
ACCCCAACATATAGCC_1	0.211967546	-1.543277117	-3.089163533
CCTTAATCCCGTCAGA_1	0.553752535	-3.610489222	4.131578454
ACAACACTACCTCCCT_1	0.247464503	5.094901232	-2.673368207
CATCACAAAAGGACTC_1	0.34989858	6.155311731	-2.022468439
AAACCAGTACTCACAT_1	0.809330629	-1.968542668	5.978637227
CCCCAAAGCCCAACGG_1	0.496957404	6.624739794	-2.69336342
AACTACGTAACGACTA_1	0.483772819	2.556213287	-3.619000188
AAGTAGTTATAGCACT_1	0.272819473	-10.17256627	0.146630176
AATTATGCCCCTACAA_1	0.441176471	-10.3656033	0.355966219
CATTCCGTACTGACTG_1	0.377281947	-2.731247278	-0.36699365
ATCGATTAAATTCACC_1	0.235294118	-9.915327879	1.230036506
AAGGATGCACTCATTT_1	0.307302231	-10.18688187	1.50836409
ACGGAAATCCCGCCGC_1	0.360040568	-9.922922941	0.317189881
AAAAAAGTATATATTC_1	0.448275862	3.296568063	6.423348435
AGGTCATAAGACATGC_1	0.463488844	-7.805683943	1.643723496
AACTACCTACCGAATA_1	0.39148073	4.074511436	0.518876084
CAGCAAAAAATTACAA_1	0.392494929	-3.646192404	-4.705847732
CCGGACAGCATACCCT_1	0.299188641	-8.680497023	2.941435822
ACCCAGTGCCGGCCAT_1	0.235294118	-4.040557715	3.61028386
AACACCCTCAGAAGCG_1	0.302231237	-8.86239514	0.964703211
AGTCCATTACCTCATC_1	0.459432049	-7.936397406	1.549564608
AACTCATAAAATCCAT_1	0.462474645	-9.312564703	0.874181517
CAGACAGGCAGAAACC_1	0.646044625	-7.835364195	1.315169343
AGGCCAGGAATGCCGT_1	0.198782961	-11.36644158	-2.780744783
AATGATACAACCCATT_1	0.295131846	-3.783500525	-5.299587718
CATGACGTATACAGTT_1	0.291075051	-10.19842991	0.860619673
AACAAACTATTAATTG_1	0.446247465	3.650628475	5.931235322
ACGGAAGTCAAAATAC_1	0.257606491	-11.31223569	-2.25270485
ACCAAAGTATTACAAC_1	0.350912779	-2.080355736	6.103257188
AGCTAACGCACGACAC_1	0.335699797	-0.086019548	6.510264882
CACTAGTCATGCCAAA_1	0.336713996	-10.82277093	1.054469236
CACAAGCTACCAAGCC_1	0.242393509	1.269341079	1.883279809
CACTACGTCATCATTA_1	0.269776876	-8.586934897	-0.861015967
CCATATTCATGTATCG_1	0.155172414	6.695550588	-3.434962503
AAAGACGCCAGAACTC_1	0.155172414	-4.057557913	4.095476159
ATCAAGTCCCGACATG_1	0.425963489	5.68274608	-2.228183261
ATCTAACGCAACCAGA_1	0.28296146	-2.253988596	6.302395352
ACCGACATCAAGAGCT_1	0.319472617	-10.44847855	0.886693248
AAGCCATTAACTCCCT_1	0.170385396	-3.803068014	4.300935754
ACTACAGTACCGAGTT_1	0.303245436	-10.30837807	1.000523576
ATGAACTACCCGATAG_1	0.202839757	5.385402826	-3.10380005
CACTCAGGAACTATTC_1	0.293103448	-10.56248269	1.937332639
AGATCATTAAACACCT_1	0.277890467	-10.82244191	-0.694610766
AAGTCCGCAGCTAAGG_1	0.378296146	-4.067928644	-5.033646098
ACTGACATCCGCCCAT_1	0.286004057	-10.60710415	-0.049348197
AGTACATGAGAGCAAC_1	0.834685598	1.970511464	1.704380282
CAGCAACTAAGCACAG_1	0.629817444	4.059794096	-1.69654297
ACCGAGCTAACGATTG_1	0.250507099	-10.29743466	0.59207774
CCTGCCCTATCGCACG_1	0.599391481	-7.317374083	1.140141734
AGCGACTTATGCACAC_1	0.481744422	6.439052252	-2.944080106
AACTCAGAAATCATCC_1	0.249492901	-0.272977504	0.395849832
AAGTATTTCCGCCCAC_1	0.273833671	-8.444171759	-1.473880938
AGATAAAGACCACCCT_1	0.384381339	-8.021829458	0.775921472
ACACCACAAGGCATAC_1	0.0831643	-9.96119866	-2.579971782
CCAGACGTCATGCCTC_1	0.360040568	-7.428459498	1.243073591
ATTGAGAAAGTCAAAC_1	0.229208925	-10.21338353	0.044016668
AACGCCACATCTCAAT_1	0.342799189	1.603950647	1.385661849
ATGACAGGACAAAAGC_1	0.761663286	3.926532415	4.30550433
ATCTCATGACTTACGG_1	0.501014199	-8.068339201	1.401937374
AAGTCCCTAAAGAGCG_1	0.432048682	-7.741738173	-0.537101778
ATATAGTCAAAAATTC_1	0.307302231	-7.47685084	1.114785322
AGAGCCCCACCACCTG_1	0.304259635	5.624715475	-2.890839091
ACAGAGATATCCAGGA_1	0.360040568	-0.518750879	4.490784653
CATTAACAATGACAAC_1	0.292089249	-11.03136429	-0.586317047
AAACACTAAGGTACCC_1	0.262677485	5.328334955	-2.507350436
CAAGACCACCTCAGCC_1	0.221095335	-9.1161612	0.429991313
ACACAAGACCCAATAC_1	0.26673428	3.35113993	-2.692354432
CCCCCCCTAAGCATTA_1	0.251521298	-10.40078148	0.568700084
CCTTAGACATTGACCC_1	0.322515213	4.408865122	-2.578997604
CCCAACTGACATAGTT_1	0.482758621	1.510923532	0.571638712
CCCCAAAAAACGATTC_1	0.360040568	1.894995836	-3.735791675
AGAACCCCCACTAAGG_1	0.175456389	2.464803842	-3.718838922
ACATAGGAACCCCACC_1	0.238336714	-1.460646721	0.67454017
AAGTCAAAACCGAGGA_1	0.249492901	-10.6623095	1.395712026
CACGAGGACCGGCATA_1	0.313387424	-4.499772879	6.49259282
AACAAATTACTGACAC_1	0.031440162	-4.600092741	6.437289723
ATGCATACAGCCACCC_1	0.88336714	-0.950995299	4.959264287
ACACACTGAAAACCTA_1	0.208924949	-9.145777556	0.933595189
AATAAATGCATGAAGA_1	0.321501014	-10.91723809	-3.222997895
AAGAAGGAACGTAGGC_1	0.287018256	-11.72724995	-0.112720451
CCGACCGCCCGGATTA_1	0.175456389	5.931773332	-2.080042592
CAGCAGTCAGAGAAAG_1	0.339756592	1.107421187	6.429111012
ACTAACGTAATGAGCT_1	0.464503043	5.952309755	-2.516226999
ACAAAATTCCAGAGTC_1	0.114604462	0.503527848	-6.506398669
AGTAAGACAGAGATCA_1	0.208924949	-3.970901343	3.674941071
CAGTCCCGAGCAAGTT_1	0.216024341	-4.287964674	-4.990791312
AGTAAGGGCACTCCTA_1	0.201825558	5.816715387	-3.769315473
ATCTACGGAACAAAGG_1	0.379310345	-10.26644978	-1.060781888
ATCTACTTCACAAGGT_1	0.426977688	-3.940689894	3.319951304
AGTAAGGTATAAACGT_1	0.39148073	-7.706588599	1.000555762
AGCAAGTAAATTACCT_1	0.440162272	-10.66751084	1.092774996
AGGGCCCTAAAGAATC_1	0.172413793	3.254584936	-2.402748219
AGTAAAATCAGGAGTT_1	0.084178499	-10.65666756	-0.509956776
ATATCCTTATTAAGGA_1	0.148073022	-10.4651154	-3.253405324
ACACATCCCAGCCAAA_1	0.296146045	-10.43533883	-0.172263495
AACTACGGATGAAACC_1	0.218052738	-4.023543688	-4.478713266
ACTGACGTATCTAGGG_1	0.095334686	5.986981539	-3.398830882
CAAGACCGACGCCACG_1	0.304259635	1.422209648	0.346398958
CCGTCAGGCAATCAAT_1	0.102434077	-9.966627928	-3.003446809
ATAGACCTAGGAATTA_1	0.430020284	-9.941286894	1.305381068
ACTAATCGATTTCAGA_1	0.213995943	-0.167715343	6.311098107
ATGACCTAACGTAGGC_1	0.215010142	0.118457822	-6.997678271
ACCTCCTAAGTTCCAA_1	0.485801217	-8.454413267	2.41810418
CAAACCCCCATAAAGA_1	0.174442191	6.141303209	-3.421670428
AGATCAAGCACGCATC_1	0.496957404	4.584914831	-3.500370494
AATTATCTAAGCCAAA_1	0.40872211	-1.651980969	5.597542294
ACAGCAGAAGACCCGT_1	0.291075051	-8.950329634	0.95613242
CCGGAAACAGTGCCGT_1	0.3336714	-11.3248013	-1.978041402
CATAACTGCATGAGAC_1	0.392494929	1.407738236	0.789024957
ATAAAATCACGGAGGC_1	0.775862069	1.902618555	-0.010181091
AACACCTTATCGATAG_1	0.400608519	-7.667225691	1.502364763
ACAGAAAAAAGTAGGG_1	0.351926978	0.46455614	1.097380527
CCGGCAACAATGAACA_1	0.321501014	-8.651866766	-1.434274844
AACTCCGGCACTAACC_1	0.255578093	-3.048754307	1.93662382
AATAATGCCCCACACT_1	0.486815416	-3.695109698	4.123656281
ACTCACAACACTCCTC_1	0.27484787	-0.586742672	1.424098858
AAGGCACGCCTTCATT_1	0.232251521	-10.65282998	0.581519851
CCCGAGCTCCTAAACT_1	0.317444219	0.020989803	-0.179444334
AGGCAGGCATTTATTC_1	0.215010142	6.015234617	-3.650760165
AGACATACACGGATCG_1	0.493914807	-3.716634604	4.091317185
AGAACCGACCGACATG_1	0.326572008	6.367002634	-2.575374356
AATAAAGAATTTAAGT_1	0.249492901	-9.985666128	4.381476888
ACTTAATGAAACAAAC_1	0.211967546	-10.84583745	-0.763631544
AGCAATACATTTAGCG_1	0.352941176	-4.332043978	-5.114725581
CCCCACGAATAGAGGG_1	0.317444219	6.517401365	-3.492959014
AGGCAATAAATGATAC_1	0.243407708	-10.21846089	0.962145695
AGTGAAACAGAAACTA_1	0.417849899	0.363370617	6.540482053
CAACATGGATGGACTC_1	0.226166329	-11.49216351	-2.652973167
ACTAACTGAGGCAATT_1	0.169371197	-3.851026865	3.665812024
ATGGATAGATTGCCCG_1	0.279918864	-11.25107369	1.089686402
CACGAGACCCATACAC_1	0.262677485	-11.29961953	0.166572281
AACTCCAAAGAAAAAA_1	0.298174442	-10.3633698	0.305481502
CCTCATTGCCAACCTG_1	0.3336714	-11.26865086	1.133138784
ATGAAGGTCCGACATG_1	0.318458418	6.276911405	-3.531939498
ATCTCCAACCGAACAG_1	0.115618661	-10.54997048	1.654502639
AATCACGGAGCGACTA_1	0.447261663	3.015489248	-2.198594085
AGCAAGTGACACCCTT_1	0.509127789	-4.459968897	-5.121649257
AGAGACTCAAACCCTC_1	0.315415822	-1.98202047	5.962606915
ATCCAGCAAAAGCACT_1	0.140973631	6.19023147	-3.35770773
ACTGCAGGCCTTCCGG_1	0.403651116	2.764268783	1.65426875
ATTGAGAACCTGATTC_1	0.315415822	-10.4825705	0.667264947
CCCGACAAACACACTG_1	0.354969574	6.732672361	-2.50057911
AATAATTTCCTGCCCC_1	0.350912779	-0.974219533	-3.177322856
ATCCCCATCCACCAGC_1	0.220081136	-10.67573247	-0.312100626
AGACACGTATTTACAC_1	0.38336714	-10.1570271	1.44052411
CCCACAGTCCCTCCTG_1	0.523326572	2.004510311	1.286932715
ACGGAATAAAATAGGT_1	0.396551724	1.322795597	1.04557217
CAGTATTCAGTTAATA_1	0.287018256	7.144532827	0.679050812
AAGGCAGCCCTACCTT_1	0.209939148	-4.029382082	3.679858693
ATACAGGTCAAGATGT_1	0.344827586	3.250928549	-1.397772781
CATGACCACATTACTT_1	0.237322515	-7.150282236	-0.981574467
ACGCCCATACAACACT_1	0.170385396	1.927924541	-4.283240787
ACTGATAACACCACAC_1	0.37525355	-8.734886976	1.001170524
ACAAACATCCCGCCAA_1	0.129817444	2.056674508	-3.877265445
AGGAAGCTAGATAGTT_1	0.328600406	-1.652291867	5.605750569
ATTTCAGGATTTCCTG_1	0.441176471	1.276121703	1.208475837
CAATCCATATGCCCTA_1	0.344827586	-0.134316447	6.32793475
ATTGATAGCACAAGCA_1	0.339756592	-10.71355996	-1.160968057
CCAAAAGCCCTTCCCA_1	0.289046653	5.757562307	-2.41186308
CCCTATTCATAAACCC_1	0.355983773	6.349458841	-2.993148318
ACTAAGGGCCACCATT_1	0.326572008	-8.314482542	1.45699633
CAACATTCCCGGAAGG_1	0.204868154	-10.65307889	-0.810064069
AACACCACAGGAACAG_1	0.374239351	0.016396878	6.55500985
AAGAATATCATCACCA_1	0.207910751	2.100998667	-3.882915012
CCATATCCAAGAAGAT_1	0.254563895	-10.87509713	0.689088115
CCCTACTAACACAAAT_1	0.231237323	-11.49320397	-3.072333327
AGACAACAACCTAATG_1	0.23326572	-10.53106389	1.065489181
ATGCCAGCCCGCAATG_1	0.172413793	-4.125624987	-5.161844245
ATCCAAAACATAAGCG_1	0.425963489	1.088475434	-0.212613217
AACAAAATAAGTAAGC_1	0.19168357	-3.766827437	4.314202317
ATATAACTACGCCCTC_1	0.435091278	-5.406457754	-1.998090259
CCTTAGAGCCTAAAAT_1	0.224137931	-0.334892305	0.098380932
ACATCAACAGTTATTT_1	0.529411765	4.037708906	4.140149125
AGAACCCACATACCTC_1	0.42494929	2.617959884	6.341536053
ACCTCCCAAACCAGTG_1	0.46653144	-9.833290907	0.453757771
ACTGAAACATATCCAA_1	0.235294118	-11.01597104	0.092812368
AATGCAGTCCATAGCT_1	0.343813387	-10.41844449	0.844446667
CATTACGGCACAAAAA_1	0.246450304	-3.664332243	4.033067235
ATTAACCTCCTCACAC_1	0.135902637	6.265729574	-2.99451851
ACTACCGTAGGGCCGC_1	0.222109533	-0.373084399	6.609826096
ATCTCCATAAAGCCCT_1	0.298174442	-9.568611952	0.968195685
AAAAAGTACCTGATCT_1	0.283975659	3.316309122	-2.232645861
ATCGACCAAGGGACAA_1	0.477687627	-0.206564399	6.434351453
ATTAATGTCATTATAA_1	0.37525355	7.064749387	-2.927984706
CAGGATAAAGCTCAAT_1	0.283975659	-4.556854101	-4.65928506
CATACATCCACCCACT_1	0.293103448	-7.500568243	1.588321217
ATGGACACCCACAATG_1	0.204868154	-10.48282132	0.749383935
CAGGCAATAATCAGAT_1	0.50811359	1.312825946	-0.050410113
ACAAAGCCACTAAACA_1	0.244421907	6.603409914	-3.162118427
CATGATAGAGCCATCC_1	0.198782961	-1.651470276	0.756210693
CCCCAACTCCCCAGGT_1	0.400608519	-8.075802656	1.512020477
AGATAAGACCCGCAGC_1	0.242393509	-5.244130465	-1.602595559
ATACATGCAATCATGT_1	0.30020284	-7.799993368	0.86417962
AGCGACTTATATAGTA_1	0.311359026	-5.190982672	-1.903584114
AAACACTGATGGAAGC_1	0.174442191	-1.732647034	0.461176821
ACGTCATCATTTAATC_1	0.398580122	-8.030032965	1.690858849
CCATCCTACATTAAAT_1	0.209939148	-10.53844723	0.945957311
ACGCCCAAACCGATCA_1	0.313387424	-8.904206129	-1.896957985
AACGACGGCCGGATTC_1	0.45030426	-10.24025235	1.182483801
ATCGAGGACCGTACCG_1	0.174442191	-10.46949181	0.909107217
ACCCACTAACTCCATG_1	0.538539554	-0.603519591	4.578749665
CCAGACCACCCGCAAA_1	0.4168357	-0.155693742	6.354399689
ATTTACTCCAGCACAT_1	0.198782961	-11.23839268	1.119353064
AAGGCCCACAGTAGGT_1	0.569979716	3.230304626	2.503863105
CCCGACGTAGGGCCTT_1	0.239350913	-8.006727072	1.204059013
ACCACCTGCAAGCCCC_1	0.247464503	-9.799212309	1.163421162
AGCCAGGAAATTCATC_1	0.489858012	-0.594473931	1.132308015
AATTCAGAATTTAGTG_1	0.30831643	-10.15201172	1.158510097
AAGAAGCTCAGAAAGG_1	0.350912779	0.987571207	0.388524302
AACCCATTCCTCCCGC_1	0.291075051	-7.624033304	1.555843362
ACTGCCCAAAGAAATA_1	0.37525355	0.105645699	6.600890168
AAGGAAGTAAACCAAC_1	0.334685598	5.182541994	-2.896886817
ACCTCCCCAGCAAGTC_1	0.259634888	5.913566736	-2.453014485
AATGACAACACGAACG_1	0.454361055	-7.470535132	1.356582292
ATAACAAGCATTAAAG_1	0.290060852	5.917284635	-3.256613961
ATCACAATATGAATTT_1	0.202839757	-10.92051968	-1.552518836
AATCCAGTATGCACAA_1	0.275862069	-2.695449682	1.665681847
AGGTAAAACATGAACC_1	0.283975659	-10.49884686	1.086075314
AATACACACAGTAATG_1	0.238336714	-3.612430664	4.390845307
AGCCAGTGCCGCCAAC_1	0.289046653	-7.852682921	1.078407534
AAAAACGCAGCCCCAT_1	0.184584178	-0.982191416	0.356022128
ACTCATTTAGTACAGA_1	0.286004057	0.451116723	-0.233640543
AATCAATCCCCACACG_1	0.279918864	0.239283582	1.267280587
ATTAAGATCATGACAT_1	0.190669371	0.133400468	-6.146290294
ACTTAGCCATCGACAC_1	0.14198783	-3.645836445	-3.585161201
ATCGCACAACCGCAGG_1	0.256592292	-10.65729794	0.334894487
CCGACAGAAATAAGGC_1	0.325557809	-9.975552412	0.3614176
AATTATAAAGTTAAAT_1	0.473630832	3.768793014	3.941735276
CCGGCAGTAAGGACTA_1	0.327586207	-7.46723828	1.507764348
ACTACAGTCCGACCAG_1	0.381338742	-10.67324528	0.786237367
AAGAAGTTATGTCACT_1	0.507099391	1.114827064	-0.137188575
ACGGAACGAAGAAGCC_1	0.38336714	-10.64746365	-1.38120263
ATGCCCTACCCACCCG_1	0.281947262	-10.87265858	1.06416274
ACGCAAGGAGTTACGA_1	0.325557809	-4.329912039	-5.033690921
ACAAAGTCACCTACCG_1	0.128803245	2.093058256	-3.996558658
CCTAAACTACGTCCAC_1	0.127789047	-11.34496007	-3.188927642
AAACCCGCCAACATTC_1	0.317444219	-4.417007777	-4.732357017
ACGACACGAAGCACGT_1	0.208924949	5.967392591	-3.009482137
AGGCAACCAAGTACTG_1	0.229208925	-10.26110921	0.394528874
CACTAATGCAACAACG_1	0.21703854	-10.8116549	-0.991509489
AAATAAATATCGAAAG_1	0.229208925	-11.43154702	-2.689979306
ACCGAAATCATCCACT_1	0.185598377	-10.08567032	0.601491817
ATACCAGGACTGAAGG_1	0.384381339	0.252743398	1.352136978
AAATATGTACCCCCTT_1	0.313387424	-1.28125486	-3.826807491
CCGACAGGACTAAGGG_1	0.223123732	-10.35446725	0.314417669
ACCTACCCCCCGAAAT_1	0.236308316	6.628994135	-3.28655409
AACCCCTAACACAGAA_1	0.243407708	6.578501848	-3.424357406
CCGCAACGATAACCTG_1	0.411764706	-4.122485491	4.211392888
CATAAACCAGAGATGC_1	0.250507099	-9.396616789	0.281431326
ACTCCATACCGTCACA_1	0.294117647	-7.443375918	1.342580923
CCTCCAGCCCGTATAT_1	0.283975659	-0.636857721	-4.02560877
AATCAGAAATAACCGG_1	0.370182556	0.26286157	6.710751065
CCGGATATCCTTAACG_1	0.170385396	-10.90008912	0.655121812
CCACACTTAAACCCTT_1	0.34989858	-7.495510432	0.290845283
CCTAAGACCCTTAATT_1	0.442190669	-7.384827944	1.388836035
AACGAGGAATAAACAC_1	0.377281947	2.391548303	-0.117234847
AGATACCACAAAACCG_1	0.145030426	2.522772936	-3.754671088
AATCAACCCACAATTA_1	0.30020284	-1.737583014	-0.786613337
AAAGACGGATGCAGTG_1	0.21703854	-10.45193181	0.7699833
ACGCCATTAGCAAAAG_1	0.245436105	4.260057834	-3.219603292
CCTTAAGGCCTTACGG_1	0.272819473	-4.597140166	-5.115106097
AGCAATTGATTAAGTG_1	0.234279919	-11.75969014	-2.335633031
AAGACCTGAGTTAAAC_1	0.187626775	-4.258562418	-4.377868644
ATGTAGACCACGCAGG_1	0.379310345	6.358067659	-2.999969236
ACGGAGGGACTTATCA_1	0.237322515	-7.548433157	1.491308817
ACGCATTCCATTAACT_1	0.182555781	-8.07736859	1.008526214
ATCCATCAAATACAGT_1	0.413793103	0.633805481	1.883678683
AATAATAAATTGAACC_1	0.369168357	-0.277597758	-3.677077523
AAGTAGTGACTACAAT_1	0.287018256	-10.63576779	-0.53470116
ACGGACGACCGGAGAA_1	0.359026369	-8.244165274	-1.592851869
CACAAACAAACGAGAA_1	0.182555781	6.138782171	-3.409197322
AGAAATTTCCGGAAAT_1	0.401622718	6.692644743	-2.383359662
AATAAGGCAGCAAGGC_1	0.305273834	0.417473791	1.610776433
ATGTAGCTATCTAGTG_1	0.34989858	-11.28285966	1.131155857
ACTCCAAAACGTCATT_1	0.264705882	6.303259042	-3.753477803
ACAGAATCAACAAATA_1	0.19168357	-2.953474137	1.92805458
CCTGAAGCCCCGAGGC_1	0.178498986	-10.66613278	1.308289179
ACCGAGGCACCAAGTC_1	0.160243408	-10.71274457	-2.253106466
ACGGACTTAAAGAAAA_1	0.388438134	0.098494617	0.909282574
AGTCCCTTACCCACGG_1	0.34178499	-10.13257489	0.872029074
ACGCACAAACACACTT_1	0.044624746	-2.149853321	0.687762865
AACAAGATCCGGACTA_1	0.40872211	5.668737081	-3.041841737
CCCCACAAACCTACTA_1	0.528397566	3.801870016	3.415248402
CCGCAAAAAAATCATT_1	0.511156187	-7.942573401	1.286040911
CCCGCCTAAAGCAATA_1	0.481744422	2.504832414	1.448737391
CCGCCCGAATGCCCAG_1	0.172413793	-10.45931134	-3.068719379
ACGCCCCTAAGCAGGA_1	0.203853955	-8.863237234	-1.280531219
AATAACAACCAACCAT_1	0.34178499	-4.240771624	-4.734880439
ACCACAAGCCTAACTC_1	0.011156187	-4.545843455	6.275055417
CCGACAAAAACGACGG_1	0.356997972	1.334149388	1.02108229
AATACCCAAACTACCC_1	0.209939148	-2.950887295	1.960456618
ACGAAAGAATGGACGA_1	0.180527383	-10.53306565	1.105183133
CCGAAGAAAGACAAGA_1	0.374239351	5.908582834	-2.98989009
CCGGATTTCAGTAGCT_1	0.413793103	6.463215021	0.170820721
ACCACAAAATTGAGGT_1	0.242393509	3.003816036	-2.816471091
CATCCCATACCTCAGG_1	0.173427992	0.029340771	3.138971576
CACAAGCACAGTCAGC_1	0.427991886	3.170156149	6.930956372
AGATCCTTAGACACCT_1	0.135902637	2.052831081	6.450968751
CAGAAATAAGCGCACG_1	0.348884381	1.404211549	-1.280598215
AAATCCGGAAGCAGAT_1	0.27484787	6.469443468	-3.425765983
AGATACGAAACGCAGT_1	0.155172414	6.092221407	-2.968579761
ACCACACTATACATGT_1	0.247464503	0.029137043	-5.199762336
ACCAAACACCAGATAA_1	0.169371197	-11.69454846	0.120807835
AAAAAATCCAAAAGCA_1	0.177484787	-5.028689238	-1.916460029
AGTTAGTCACCGCCCT_1	0.220081136	-10.36021409	0.015323439
ACAAAAGCCCGAACCA_1	0.368154158	-3.880222651	-4.3148024
ACAAATAACAAAATTC_1	0.248478702	-10.41548333	0.470830747
AATAAACCAATAAACA_1	0.322515213	-7.747686239	1.175812491
CCCACCAGACGCCAGA_1	0.366125761	-8.658993574	1.333888062
ACAGAGTACAAAAGGG_1	0.255578093	-10.17059121	0.786692985
CCCCAACAAAGGACTG_1	0.363083164	-10.37692246	1.20350922
ACCTCCCCACTGAACT_1	0.305273834	-10.17377553	0.85691739
ACAGCCGTACTCCAAC_1	0.119675456	6.582109598	-3.383039705
AAGAATTAAATGAATG_1	0.457403651	1.079499451	1.010648259
AATACCCTAAATACTA_1	0.231237323	5.706631807	-3.308359853
ACCTATTCAGCCAACT_1	0.397565923	1.539359001	2.25770069
CACGCCCGATGAAGAT_1	0.194726166	-4.232540461	-4.529146663
CCACATTCATACCAGC_1	0.234279919	3.138636259	-1.756316415
CAACAGCTATTCAGAC_1	0.204868154	2.108461169	-4.096725694
CAGGCATAAAAGAACA_1	0.435091278	-3.924663397	4.174995908
AGACCCAGAATCCCAT_1	0.406693712	-2.404618832	6.474930295
AATCCAGAAGTCATCC_1	0.155172414	-8.8943356	2.897968777
ATCAAGTCAATCCAAA_1	0.343813387	-0.38243452	6.575213441
ATTGAAAGCATACCGA_1	0.130831643	2.055725721	-3.97943925
ACAGAAGTCACGAGTT_1	0.235294118	-3.272972914	1.868757972
ACGAAGGACATACATC_1	0.25862069	-11.31231007	-2.414248816
CCTAAACAACTCACAA_1	0.151115619	-0.168969663	6.553236016
ACCCACGCAAATCACG_1	0.242393509	-0.247785004	-0.537192098
ATCTCATTACGAAATG_1	0.30020284	-10.27684579	0.493830808
AAGAAACTCACCAGTA_1	0.367139959	-2.679334017	6.753598222
ATCAAAGAATTTAACT_1	0.347870183	-7.783920141	1.279304632
CCCGCCCGAGCGCCCG_1	0.24137931	3.475080398	-2.708185426
ACGACATAAGGGCAGT_1	0.082150101	-4.607982012	6.478659161
CACTAAAGAATGCAAC_1	0.101419878	-4.722615572	-1.765450708
ATCGAATCATGAATTC_1	0.275862069	2.818318275	3.380940446
AGCTACTCACGAAATC_1	0.406693712	-8.042597624	1.496709594
AACCCAAAAATTACAT_1	0.267748479	-11.68701253	-2.47781705
AAGAAGTCAGGGCAAT_1	0.243407708	6.161575464	-3.277168981
AACGAGGTAACCAGAC_1	0.376267748	1.22455552	3.38737584
ACTCACAAAAACCACA_1	0.265720081	5.00045648	-1.554364673
CCGGATGTAGCTAGAT_1	0.572008114	2.487995533	1.993102797
AAACAACCATTCAGGC_1	0.607505071	2.318136481	0.209242472
ACCGACGACATTAATG_1	0.356997972	3.073363212	-1.494498244
ACTAAAGTCCCCAAGT_1	0.464503043	0.937815574	-0.55700755
CCGTAGCCAAACACCG_1	0.220081136	5.972798017	-3.148486367
CCCCCAATCCTCAACC_1	0.185598377	5.931734709	-3.003163091
ACGAAACGCCAACCCA_1	0.093306288	2.178023008	-3.801526061
CCAAAAGTATGAATCT_1	0.477687627	-8.941731306	2.756208667
CATGCACCCAAGCATC_1	0.332657201	-9.655988547	2.315532216
AACTCACCCCTAATGG_1	0.271805274	-0.008009585	6.850027093
ATACCCAACCAGAGAA_1	0.329614604	-4.2076076	-4.673860065
ACCACCCGACAGAAGG_1	0.370182556	1.52109733	1.332454451
AGAAAAACCAAGAAGG_1	0.264705882	-10.38033471	0.466573247
AAGGCCCCATTCCCAG_1	0.230223124	-8.193223807	1.190311798
AAAAAGGACAGGCAGT_1	0.192697769	6.77176824	-2.981196395
CCGACAGCCCGTATAC_1	0.228194726	6.251169351	-2.94222211
CCAGACGTCCGTACAA_1	0.250507099	-10.66876969	0.945767053
ACGCAATTAAGACAAC_1	0.186612576	-0.361288282	-0.343668557
CCGGACCTCCGTCACC_1	0.165314402	3.656252292	-2.802465907
CCACAATTACCAACTG_1	0.468559838	6.618392614	-3.445667497
AGCGACCGACGCCCGG_1	0.442190669	1.996251611	0.49989576
CATACCTTACACAATT_1	0.101419878	-4.135171267	-4.029093019
AGGAAGCGATACCCGC_1	0.344827586	-10.8073977	-2.918440334
CCAAAATTAATGCCTT_1	0.176470588	-10.94652924	-1.124940089
AGTGACTTCCCAAGGC_1	0.181541582	-11.7862576	-3.17226123
ATCCATAAACTGAACC_1	0.296146045	-8.173810812	0.84790624
CACACAGTATAGCCCG_1	0.139959432	-3.659979197	-4.162888995
ACACAATTCCAAAGTG_1	0.37525355	-4.337076517	-5.033092014
AAGGCAGCATTTCAGA_1	0.279918864	6.444255975	-3.498938314
ACTCAGCAAGTACATT_1	0.293103448	-7.520753714	-0.412417888
CCGTCAAAACATAAAA_1	0.371196755	2.351260809	7.270303258
CAACCCGCATTGACTC_1	0.248478702	0.175175664	-1.090766422
CCTGAGGTAGCCACAC_1	0.251521298	-10.63936886	-1.301542393
AGTCAAACCAACATGG_1	0.280933063	-9.145213934	2.657269486
AAAGCCATAGCCAAAT_1	0.093306288	-11.7030581	-2.725207082
AACCAGGTAGTCAACC_1	0.270791075	-7.31874499	1.265613803
AATTCCTACCTTCAAA_1	0.402636917	6.599599985	-2.692482463
CCCCATAAAGCCCCTC_1	0.208924949	5.755986837	-2.765271894
AGTGACTGATGGAGAT_1	0.032454361	-4.573232981	6.334719666
ATCCATACAAAAATTC_1	0.292089249	-10.58616337	-0.769834123
CAGCATGCATAAAGCA_1	0.61663286	2.295539764	3.160140523
ATGAAACCATAGAACT_1	0.129817444	-9.821766707	0.897652038
AACCCAGCCACTCCGC_1	0.292089249	-10.46942792	-0.712648741
CCTTAACGAACGCAAC_1	0.254563895	3.044350055	-2.640226833
ATATAACAACTAATTC_1	0.174442191	-10.21686921	1.050376185
CACTAAGGAGGACCGC_1	0.253549696	-10.65706238	-0.62045329
ACTTCCGGAACCCCGT_1	0.046653144	-10.71672806	-1.896538368
AAGTATCCACGTAGAA_1	0.336713996	-4.018761011	-4.881382457
ATAGCATCCAGCATCC_1	0.344827586	5.857580332	-2.71411728
CAATCATTATGCAAAA_1	0.230223124	-4.318068358	-4.573929301
ATATAAGAAAATAAAC_1	0.284989858	-10.9145144	-1.189612917
CCAGATATAAGCCAGC_1	0.162271805	-1.309066387	0.910334595
ACCGAGACACAAAGTT_1	0.270791075	-3.733174654	4.304452905
CATAATCTACGGAGGT_1	0.097363083	-1.122625443	-0.7586857
AATTACGACCGTAAGT_1	0.395537525	-7.882164809	0.162842103
ACCCAATAAAAACCCA_1	0.24137931	-10.18160805	0.869465598
ACTACCCCATAAACAG_1	0.348884381	0.70199844	-0.163451425
CATTCCTAATACATGT_1	0.277890467	-11.44851956	-0.760671458
AAGAACGTAGCCCACG_1	0.176470588	-8.465483519	-1.071547857
AATCACATACACAATG_1	0.352941176	-2.288951489	6.396343716
ATCAACGTACTTAAAC_1	0.167342799	0.871786503	1.580301293
ATCAAGCCAAGGACGG_1	0.378296146	6.149059919	-3.343700877
CCTTAGCGAAGGATGT_1	0.261663286	6.849467901	-3.107347718
CAGGCACAATATCAGC_1	0.280933063	-3.485723587	4.35409213
AACAAAACCCTCCCGT_1	0.251521298	-10.60630307	0.552342185
CATGAGCGAATAACGG_1	0.489858012	0.778107313	1.021152982
ATCGATTACAGGAATG_1	0.172413793	-3.931143137	-4.889977447
CCGGAGATAGTCAACT_1	0.15010142	-9.955433699	-3.160108319
CAGCAGCGACGAAAGC_1	0.243407708	6.345142511	-3.618616334
ACCCACGCCCAGCAAG_1	0.188640974	-10.69149003	-1.850391737
AGGTAGCCAGTACATC_1	0.319472617	1.913109092	-1.213857285
AGCCCATTCCTGATAA_1	0.174442191	-4.152705523	-5.192729465
AACGAATGATACCCCT_1	0.448275862	-7.812437865	1.656524428
CCCAACAAAAAGAAAA_1	0.606490872	7.058891443	0.548277386
AACCCCCCCCCGCAAT_1	0.28296146	-7.263716551	1.114296206
ATTGACAACCTAATTA_1	0.15821501	-2.575675818	-0.554958566
AAGTATTCACTGCCGG_1	0.263691684	-10.07230267	-0.096068553
ACCCAAGGCCACATGG_1	0.441176471	-7.352518889	0.949811467
CCTTCCTAATAGAATA_1	0.273833671	-4.887764784	3.746982106
CCTGCCGGCAGAACGT_1	0.456389452	-2.38223085	6.479250916
CATTAAGTCCGGAATC_1	0.24137931	-10.11630711	1.056576976
AGCACCCAAAGCCAAA_1	0.268762677	-9.975709769	0.955149301
CAAAACCACAAAAATC_1	0.292089249	-10.11492715	0.356805571
AATGCATTCCCTATTT_1	0.327586207	-4.886575552	-1.612379423
ACTACAGCAGGCAAAG_1	0.192697769	0.025150356	-1.10805308
AACCAGCAAAGAACGA_1	0.295131846	-9.754241797	0.98859013
ACTACCAAAAAGATTG_1	0.403651116	3.126579431	-2.955276958
AGTGCCAAACTTCAAG_1	0.117647059	5.821443704	-3.4567089
ATCCACAGAAGGCAAG_1	0.119675456	-11.50499425	-2.726724378
CCTCCATCCCTGCAGG_1	0.305273834	5.715007929	-3.237802497
ACACACTCACGAAAAT_1	0.184584178	-3.813031527	-1.533007375
CATCAGTGCCTTACGA_1	0.272819473	6.145263818	-3.177187673
CCTAAACCACTAAGAT_1	0.19168357	-2.777869078	1.809376725
ATCACCAACAGGAGCC_1	0.194726166	6.203818945	-3.565238706
CCCAATATCATTCAGG_1	0.278904665	-11.18846688	1.206384071
AGATACTAAGATCAGG_1	0.153144016	-10.30618271	1.139022478
ATTTCCGTATAGATAT_1	0.335699797	6.624572424	-3.667737714
ATGGCAAAAGTAAGAA_1	0.384381339	-3.784758421	4.195687302
AACAAGTAACGGAGTT_1	0.132860041	1.56162074	4.483067998
CATGCCATAAAACATA_1	0.484787018	2.461761144	7.427674302
CCACATACACGCCAGA_1	0.160243408	-5.135979506	-1.875534526
ATGTAATAAACAACTG_1	0.229208925	2.014488009	-1.344336382
CCGGACTGAAGAAACG_1	0.354969574	0.660316465	0.565866956
AGGAATAGCCTCAGTG_1	0.298174442	-10.71643719	-1.004016689
AGACCCTTACCGAAAA_1	0.252535497	-0.362067851	0.297552594
CAAACCGTCCTCCCTT_1	0.184584178	-10.91557202	0.697851309
CATCCCAGAGTACACA_1	0.828600406	4.170898823	5.142594346
ATAAAAGCACATAGTA_1	0.099391481	-1.659223171	5.577771195
AGACACGTCAAAACTC_1	0.237322515	-0.538271102	2.373520621
CCAGCCGGAGCGAGCT_1	0.161257606	-10.61483273	0.351412364
AAGTACTCCCGAACTA_1	0.175456389	-0.207132372	0.513335534
ACGAACGGATATAGTT_1	0.198782961	-10.73212514	0.634153732
ACCTACTGATCCAAGG_1	0.30831643	-10.81893716	-1.087693742
CACGCCTCCCACCAAG_1	0.323529412	-10.33136067	0.334469863
AAGAATCTATCGCATA_1	0.372210953	-9.445803496	2.36827875
[truncated: 30,571 more rows]
