# Supplementary material for: Multiomic single cell sequencing identifies stemlike nature of mixed phenotype acute leukemia
Source: Nat Commun. 2024 Sep 18;15:8191. doi: 10.1038/s41467-024-52317-2 (PMC11411136; doi:10.1038/s41467-024-52317-2)
Supplement: Supplementary file 17 — Source Data [file 41467_2024_52317_MOESM17_ESM.zip › Source Data compressed/Panel 2E.csv]

Panel 2E
eatmap of scaled expression values of top 50 most differentially expressed genes in the common leukemia cluster of our cohort against clustered and annotated single cells from the comparison cohort
	MPAL1_T1:AAAGATGAGCCACGCT-1	MPAL1_T1:AACCATGCACCATGTA-1	MPAL1_T1:ACCGTAATCTGCGGCA-1	MPAL1_T1:ACGAGGACAGCCTTTC-1	MPAL1_T1:ACGCCAGCATTTGCCC-1	MPAL1_T1:ACGGAGACATGCATGT-1	MPAL1_T1:ACGGCCAAGTCCATAC-1	MPAL1_T1:AGTAGTCCATGCCTAA-1	MPAL1_T1:ATCTACTCACCGTTGG-1	MPAL1_T1:ATGCGATCATAGGATA-1	MPAL1_T1:CAACCAAAGTGTACCT-1	MPAL1_T1:CAACCTCGTCAATGTC-1	MPAL1_T1:CATGCCTGTGTTGAGG-1	MPAL1_T1:CCTTCGACAACGCACC-1	MPAL1_T1:CGAGCACCATGGTCTA-1	MPAL1_T1:CGATGTAGTCCCTACT-1	MPAL1_T1:CGATGTAGTCTCGTTC-1	MPAL1_T1:CGTCAGGTCCGCGGTA-1	MPAL1_T1:CGTGAGCAGCCTCGTG-1	MPAL1_T1:CTAACTTCAAACAACA-1	MPAL1_T1:CTCCTAGCATCGGTTA-1	MPAL1_T1:CTCGGAGCAACTGGCC-1	MPAL1_T1:CTCGTCATCCGCATCT-1	MPAL1_T1:CTGATAGTCTGGCGTG-1	MPAL1_T1:CTTAACTGTTGGACCC-1	MPAL1_T1:GATCGATCAATGCCAT-1	MPAL1_T1:GATCGCGCACGGTAGA-1	MPAL1_T1:GATCGCGCAGATCCAT-1	MPAL1_T1:GATGAGGTCTACGAGT-1	MPAL1_T1:GCACTCTGTGCCTGCA-1	MPAL1_T1:GCATACATCTGTACGA-1	MPAL1_T1:GCGAGAACAGATGAGC-1	MPAL1_T1:GCTCTGTAGAGTAATC-1	MPAL1_T1:GCTCTGTTCCATGAGT-1	MPAL1_T1:GCTGGGTCATTCTCAT-1	MPAL1_T1:GGGAATGCAAGTAGTA-1	MPAL1_T1:GGTATTGCATGTAAGA-1	MPAL1_T1:GTCGTAAGTCCATCCT-1	MPAL1_T1:GTGAAGGCATACCATG-1	MPAL1_T1:TACGGATAGGGTTCCC-1	MPAL1_T1:TACGGATTCTGACCTC-1	MPAL1_T1:TACGGGCCAAGCGTAG-1	MPAL1_T1:TAGTTGGCATTCTTAC-1	MPAL1_T1:TAGTTGGTCGTTACGA-1	MPAL1_T1:TATCTCAAGTGTTAGA-1	MPAL1_T1:TCAGGTAAGTAAGTAC-1	MPAL1_T1:TCATTACAGTGTCCCG-1	MPAL1_T1:TCGCGAGCAATCTACG-1	MPAL1_T1:TCGCGTTGTCTGCAAT-1
VPREB1	0	0	0	0	0	0	0	2.05447253	0	0	0	0.756215363	0	0	1.53136861	0	0	0	0	0	0	0	0	0	0	0	0	0	0	0	0	0	0	0	0	1.684868806	0	0	0	0	0	0	0	0	0	1.426609898	0	0	0
DNTT	0	0	0	0	1.275915105	0	0	0	0	0	0	0.756215363	0	0	0	0	0	0	0	1.986951485	0	0	0	0	0	0	0	0	0	0	0	0	0	0	0	0	0	0	0	0	0	0	0	3.121493038	0	0	0	0	0
IGLL1	0	0	0	0	0	0	0	0	0	0	0	0	0	0	0	0	0	0	0	1.986951485	1.524586681	0	0	0	1.66616705	0	0	0	1.900840999	0	0	2.812965895	0	1.865399459	1.963427073	1.684868806	0	0	0	0	0	0	0	2.471492785	0	0	0	0	0
PRDX1	0	0	0	0	1.818718713	0	1.496538944	2.05447253	0	0	1.483756394	0	2.24483082	1.33138703	2.110092376	0	1.674396354	2.014599747	2.333210022	1.986951485	2.466380606	0	0	0	1.66616705	0	0	0	1.900840999	0	1.363629668	0	0.981350385	0	0	2.280695969	0	0	1.347814114	2.127483252	1.445906576	1.128409907	0	0	1.903265446	1.991854625	1.672461446	0	1.604655121
CLEC11A	0	2.118739682	0	1.47252138	0	0	0	3.06377231	0	0	0	0	0	0	0	0	0	1.446651394	0	3.264730822	0	0	2.360564241	1.632552802	0	0	0	0	2.516327736	0	1.363629668	1.982889595	2.773370318	1.865399459	3.630778627	0	1.559824411	2.789149309	0	0	0	0	1.690255672	2.471492785	1.903265446	1.426609898	1.672461446	0	0
TUBB	2.18616076	0	1.411176027	1.47252138	0	0	0	2.05447253	0	0	0	0.756215363	2.883550609	0	0	0	0	0	0	1.986951485	0	0	1.75759314	1.632552802	0	1.74734361	0	0	3.709677602	0	0	1.418725472	0.981350385	1.865399459	0	0	1.559824411	0	0	1.546893704	0	0	0	0	0	0	1.672461446	1.312029817	0
CDK6	1.290239896	0	0	1.47252138	0	0	0	2.681394211	0	0	1.483756394	0	2.883550609	0	0	0	0	1.446651394	0	3.480203584	0	0	1.223549596	1.632552802	0	0	0	0	1.900840999	0	1.363629668	1.982889595	1.466978423	3.342599453	1.963427073	0	2.507479714	0	0	0	0	0	2.657640689	1.85942656	0	0	0	0	1.604655121
SPINK2	0	0	0	0	0	0	0	0	1.730331755	0	0	0	0	0	0	0	0	0	0	1.986951485	0	0	0	0	0	0	0	0	0	0	0	0	0	0	0	0	1.559824411	0	0	0	0	0	0	0	1.903265446	0	0	0	0
STMN1	1.835348241	0	0	0	1.275915105	1.760777047	0	2.05447253	0	0	2.418449405	0	2.24483082	0	0	0	2.269146892	1.446651394	3.861885565	2.609079038	0	0	2.360564241	0	0	0	0	0	1.900840999	1.460213351	1.363629668	2.604717531	1.792454251	1.865399459	2.583801113	0	3.159037253	3.173910398	0	0	0	1.128409907	1.690255672	2.471492785	1.349080765	0	0	0	0
MPO	0	0	0	1.47252138	0	0	0	0	0	0	0	0	0	0	0	0	0	0	0	0	0	0	0	0	0	0	0	0	0	0	0	0	0	0	0	0	0	0	0	0	0	0	0	0	0	0	0	0	0
LAT2	0	0	1.411176027	0	1.275915105	1.760777047	0	2.681394211	0	0	2.418449405	0	2.24483082	0	0	0	1.674396354	1.446651394	2.333210022	0	0	0	1.223549596	2.222875114	0	0	0	0	0	0	1.363629668	2.341378097	1.466978423	0	0	0	0	3.173910398	0	0	0	0	1.690255672	0	0	1.426609898	0	0	1.604655121
AC002454.1	0	2.118739682	0	1.47252138	0	0	0	2.05447253	0	0	0	0	0	1.33138703	0	0	1.153033139	0	0	0	0	0	1.223549596	0	0	0	0	0	1.900840999	0	0	1.418725472	0	0	0	0	2.507479714	2.789149309	0	0	0	0	1.166405895	0	0	0	1.672461446	0	0
CD34	0	0	0	0	0	0	0	2.05447253	0	0	0	0	0	0	0	0	0	0	0	0	0	0	0	0	0	0	0	0	0	0	0	1.418725472	0	0	0	0	0	2.789149309	0	0	0	0	0	1.85942656	0	0	0	0	0
MIF	0	0	0	2.043870076	1.275915105	0	0	2.05447253	0	1.231051912	0	0	0	1.88290689	1.53136861	0	2.015350929	1.446651394	2.333210022	0	2.466380606	2.946753532	1.75759314	2.591573434	1.66616705	0	1.764376173	2.207962936	0	0	0	0	0.981350385	2.477968517	0	0	1.559824411	0	0	2.969608415	0	0	0	0	1.349080765	1.426609898	2.637325727	1.860571411	1.604655121
HMGA1	1.290239896	0	0	0	1.275915105	0	0	0	0	0	0	0	0	0	0	1.602118284	1.153033139	0	0	0	0	0	0	0	0	0	0	2.207962936	0	1.460213351	0	0	0	0	0	0	0	0	0	0	0	0	0	0	0	0	0	1.312029817	0
TUBA1B	1.290239896	0	0	0	1.275915105	0	2.433491727	2.05447253	2.703210281	1.766383629	2.056551131	0.756215363	2.883550609	2.23632502	0	1.602118284	0	1.446651394	2.333210022	2.989704071	2.466380606	2.736652037	1.223549596	0	0	2.993597295	2.367984999	0	2.516327736	1.460213351	1.363629668	2.604717531	1.792454251	1.865399459	0	2.280695969	0	0	2.724252515	0	0	0	2.286631811	0	2.257759662	1.426609898	2.906957783	0	1.604655121
PRSS57	2.18616076	2.118739682	0	0	0	0	0	3.06377231	0	0	1.483756394	0	3.270194435	0	0	0	0	0	2.976650057	3.264730822	1.524586681	0	0	0	0	0	0	0	2.516327736	0	0	2.604717531	0	1.865399459	3.238474308	0	0	0	0	0	0	0	0	2.848401106	0	0	0	0	0
SOX4	3.562112445	2.118739682	1.411176027	1.47252138	1.818718713	0	2.070956774	4.014972454	0	1.766383629	2.056551131	1.894766404	4.095539347	0	0	1.602118284	2.909209515	2.014599747	4.63880665	4.558068024	0	0	1.223549596	0	0	2.722479561	1.764376173	0	3.709677602	1.460213351	1.363629668	4.332894453	0.981350385	3.519012764	4.594909519	1.684868806	5.221119319	4.128241873	1.347814114	2.969608415	2.013755549	0	2.489244413	3.907623096	0	1.426609898	0	0	0
SOCS2	0	0	0	0	0	0	0	0	0	0	0	0	0	0	0	1.602118284	0	0	0	0	0	0	0	0	0	0	0	0	0	0	0	0	0	0	0	0	0	0	0	0	0	0	0	0	0	0	0	0	0
ZCCHC7	0	0	0	0	0	0	0	0	0	0	0	0	0	0	0	0	0	0	0	1.986951485	1.524586681	0	1.223549596	0	0	0	0	0	0	0	0	0	0	0	0	0	0	2.155660153	0	0	0	0	0	0	0	0	0	0	0
GNA15	1.835348241	0	1.411176027	1.47252138	0	1.760777047	0	2.681394211	0	0	0	0	0	0	0	1.602118284	0	0	2.976650057	2.609079038	0	0	0	1.632552802	0	0	0	0	1.900840999	0	0	1.418725472	1.466978423	1.865399459	1.963427073	0	1.559824411	2.155660153	0	0	0	0	0	1.85942656	1.349080765	0	0	1.312029817	0
HMGB1	3.206921591	3.410572526	1.974296334	2.405199907	1.818718713	2.36404808	2.433491727	2.05447253	1.730331755	2.574454144	1.483756394	0	2.883550609	2.496931213	1.53136861	1.602118284	1.674396354	2.638732391	3.643985322	1.986951485	2.732611345	2.736652037	0	1.632552802	2.260062798	1.74734361	3.22643307	0	2.894505364	2.029956692	1.363629668	2.604717531	2.037606906	3.519012764	3.453742189	1.684868806	2.774583162	3.667858528	1.901809825	2.127483252	1.445906576	0	2.032258176	3.121493038	1.903265446	2.614342113	2.906957783	3.42916094	2.827584151
TYMS	0	0	0	0	0	0	0	0	0	0	0	0	0	0	0	0	0	0	0	0	0	0	0	0	0	0	0	0	0	0	0	0	0	0	0	0	0	2.155660153	0	0	0	0	0	0	0	0	0	0	0
IMPDH2	2.445354041	0	0	0	1.275915105	0	0	0	0	1.231051912	0	0	2.883550609	0	0	0	0	0	2.333210022	1.986951485	0	0	1.223549596	0	0	0	0	0	2.516327736	0	0	1.418725472	0	2.477968517	1.963427073	0	0	0	0	0	0	0	0	2.848401106	0	0	1.672461446	0	0
PTMA	3.400204878	3.410572526	2.595486081	3.052173584	4.182804741	2.737665122	3.229357957	3.555736713	3.8591549	3.22875893	3.735613702	1.181849222	2.883550609	3.756406591	3.873667159	3.882850098	2.78343635	3.603797811	2.333210022	3.938589561	4.005489131	3.396869493	3.218568676	3.395127122	3.679500848	3.206668921	3.89953118	3.230468291	3.55959952	3.783949105	2.744176672	3.870737651	3.121692332	2.855063807	3.630778627	3.701936136	4.629527273	3.845915825	3.041805414	3.291308246	1.445906576	1.64508997	2.927638959	4.010972772	2.257759662	2.350772303	3.789914017	3.42916094	4.037174454
GSTP1	2.18616076	2.118739682	1.974296334	1.47252138	0	0	2.070956774	2.05447253	1.730331755	2.370180286	0	0	2.883550609	2.23632502	0	0	1.674396354	2.638732391	2.333210022	2.609079038	2.102485161	1.52796871	2.564654024	1.632552802	1.66616705	1.74734361	0	0	1.900840999	1.460213351	2.536980586	2.604717531	2.398653193	1.865399459	0	0	2.507479714	2.155660153	2.256227864	1.546893704	2.637827845	0	2.801724663	1.85942656	2.897197723	2.350772303	0	1.312029817	2.827584151
MYB	2.18616076	0	0	0	0	0	1.496538944	2.05447253	0	1.231051912	2.056551131	0	0	0	0	0	0	0	0	1.986951485	0	0	0	0	0	0	0	0	0	0	1.363629668	1.982889595	1.466978423	0	0	0	1.559824411	0	0	0	1.445906576	0	0	2.471492785	0	0	0	0	0
HTRA3	0	0	0	0	0	0	0	0	0	0	0	0	0	0	0	0	0	0	0	0	0	0	0	0	0	0	0	0	0	0	0	0	0	0	0	0	0	0	0	0	0	0	0	0	0	0	0	0	0
GAPDH	3.932599938	3.410572526	2.975766842	3.052173584	3.075274349	2.36404808	2.908594845	2.681394211	3.511476145	4.039027323	3.650768933	0	3.270194435	2.874566887	2.950866079	3.358455083	3.792241986	4.085632256	3.643985322	0	2.466380606	2.106279531	4.470178995	3.246550261	2.260062798	3.661371864	1.764376173	3.230468291	1.900840999	2.655177641	2.744176672	2.812965895	4.239747452	3.914552555	3.238474308	2.921384416	3.55024568	2.789149309	3.638560344	4.212770918	3.294561816	1.128409907	3.65266571	3.121493038	3.640226267	3.485709153	2.906957783	3.591215761	3.490707291
PROM1	0	0	0	0	0	0	0	0	0	0	0	0	0	0	0	0	0	0	0	0	0	0	0	0	0	0	0	0	0	0	0	0	0	0	0	0	0	0	0	0	0	0	0	0	0	0	0	0	0
UBASH3B	0	0	0	0	0	0	0	0	0	0	0	0	0	0	0	0	0	0	0	1.986951485	0	0	0	0	0	0	0	0	0	0	0	0	0	0	0	0	0	0	0	0	0	0	0	0	0	0	0	1.312029817	0
BAALC	0	0	0	0	0	0	0	0	0	0	0	0	0	0	0	0	0	0	0	0	0	0	0	0	0	0	0	0	0	0	0	0	0	0	0	0	0	0	0	0	0	0	0	0	0	0	0	0	0
H2AFY	2.651006422	0	0	2.043870076	1.275915105	0	0	2.05447253	2.330691488	2.113177383	1.483756394	0	0	1.33138703	0	0	1.153033139	2.014599747	3.364981461	3.657378396	0	2.106279531	2.103853229	0	0	2.349342047	1.764376173	0	1.900840999	1.460213351	1.363629668	2.604717531	2.037606906	2.477968517	1.963427073	1.684868806	1.559824411	2.155660153	1.347814114	0	1.445906576	0	1.690255672	1.85942656	1.349080765	1.426609898	0	1.312029817	1.604655121
FLT3	0	0	0	0	0	0	0	0	0	0	0	0	0	0	0	0	0	0	0	1.986951485	0	0	0	0	0	0	0	0	0	0	0	0	0	0	0	0	0	0	0	0	0	0	1.166405895	0	0	0	0	0	0
ENO1	3.562112445	0	1.411176027	1.47252138	1.818718713	1.760777047	2.698997214	2.681394211	2.330691488	2.574454144	1.483756394	0	2.883550609	3.020621946	2.110092376	2.18908834	2.015350929	1.446651394	2.333210022	1.986951485	1.524586681	1.52796871	1.223549596	0	0	1.74734361	2.741729183	2.844579794	3.382951879	2.390654112	1.919965298	0	2.962621298	3.914552555	2.583801113	1.684868806	1.559824411	3.173910398	2.517374759	1.546893704	2.013755549	0	2.489244413	2.471492785	1.903265446	2.995099162	2.2670117	2.472734268	2.19190895
MSH6	0	0	1.411176027	0	0	0	0	0	0	0	1.483756394	0	0	0	0	0	0	0	0	1.986951485	0	0	0	0	0	0	0	0	0	0	0	1.418725472	0	0	0	0	0	0	1.347814114	0	0	0	0	1.85942656	0	0	0	0	0
NUCB2	1.290239896	0	0	1.47252138	0	0	0	2.05447253	0	0	1.483756394	0	2.24483082	1.33138703	0	0	1.674396354	1.446651394	2.976650057	3.264730822	1.524586681	0	0	0	0	0	0	0	2.894505364	1.460213351	0	3.373711698	0.981350385	0	1.963427073	0	2.141943393	2.789149309	1.347814114	0	1.445906576	1.128409907	0	0	0	0	0	0	1.604655121
IGFBP7	0	0	1.411176027	1.47252138	0	0	0	0	0	0	0	0.756215363	0	0	0	0	0	0	0	1.986951485	0	0	1.223549596	0	0	0	0	0	0	0	0	2.341378097	0.981350385	0	0	0	0	0	1.347814114	0	0	0	1.166405895	0	0	0	0	0	0
AP000350.4	0	0	0	0	0	0	0	0	0	0	0	0	0	0	0	0	0	0	0	0	0	0	0	0	0	0	0	0	0	0	0	0	0	0	0	0	0	0	0	1.546893704	0	0	0	0	0	0	0	0	0
HMGN2	0	2.749914112	2.975766842	3.052173584	0	0	0	2.05447253	0	2.370180286	2.418449405	0	2.24483082	1.88290689	1.53136861	1.602118284	2.269146892	2.014599747	0	0	0	2.106279531	1.75759314	0	0	2.349342047	1.764376173	0	0	1.460213351	0	0	2.53974176	1.865399459	0	2.651496115	1.559824411	0	3.041805414	1.546893704	0	0	2.286631811	0	1.903265446	2.350772303	0	1.860571411	2.559428718
YBX3	0	0	0	0	0	2.36404808	0	0	0	0	0	1.894766404	0	0	0	1.602118284	0	1.446651394	0	0	0	0	0	0	0	0	0	0	0	0	1.363629668	0	1.792454251	0	0	0	0	0	0	0	0	1.64508997	0	0	0	0	0	0	0
[truncated: 2,352 more columns]
