# Supplementary material for: Multiomic single cell sequencing identifies stemlike nature of mixed phenotype acute leukemia
Source: Nat Commun. 2024 Sep 18;15:8191. doi: 10.1038/s41467-024-52317-2 (PMC11411136; doi:10.1038/s41467-024-52317-2)
Supplement: Supplementary file 17 — Source Data [file 41467_2024_52317_MOESM17_ESM.zip › Source Data compressed/Panel 2B-BOTTOM.csv]

Panel 2B
Enrichment profile and ranking metric score for three example positively enriched gene sets, all of which are associated with stem cells.
BHATTACHARYA_EMBRYONIC_STEM_CELL
	gsea.hit.indices	gsea.es.profile
V126811009	7	0.0791
V126811010	17	0.1446
V126811011	29	0.1985
V126811012	41	0.2467
V126811013	61	0.2829
V126811014	64	0.3258
V126811015	76	0.3631
V126811016	99	0.3923
V126811017	100	0.4312
V126811018	142	0.4473
V126811019	146	0.4798
V126811020	155	0.5091
V126811021	171	0.534
V126811022	222	0.5402
V126811023	225	0.5674
V126811024	237	0.5897
V126811025	244	0.6139
V126811026	271	0.6279
V126811027	364	0.6093
V126811028	383	0.6226
V126811029	397	0.6378
V126811030	599	0.5654
V126811031	613	0.5754
V126811032	723	0.5407
V126811033	740	0.5466
V126811034	747	0.5568
V126811035	752	0.5678
V126811036	806	0.5564
V126811037	891	0.5299
V126811038	968	0.5058
V126811039	1083	0.4629
V126811040	1388	0.3315
V126811041	1834	0.1446
V126811042	2238	0.0295
