# Supplementary material for: Multiomic single cell sequencing identifies stemlike nature of mixed phenotype acute leukemia
Source: Nat Commun. 2024 Sep 18;15:8191. doi: 10.1038/s41467-024-52317-2 (PMC11411136; doi:10.1038/s41467-024-52317-2)
Supplement: Supplementary file 17 — Source Data [file 41467_2024_52317_MOESM17_ESM.zip › Source Data compressed/Panel 2D.csv]

Panel 2D
Volcano plot of transcription factors as identified by analysis of the top differentially expressed genes in the common leukemia cluster with the ChIP-x Enrichment Analysis (ChEA) and Encyclopedia of DNA Elements (ENCODE) transcription factor targets databases via enrichr. Points color-coded based on significance as pink: p < 0.001, purple: p < 0.01, blue p < 0.05). The 3 most significant gene se…
Term	Overlap	P-value	Odds Ratio	Combined Score	Genes
RUNX1 CHEA	9/1294	1.32E-05	10.20117315	100.1413173	IMPDH2;HMGA1;S100A6;COTL1;DNTT;ENO1;CALM1;SOX4;S100A10
NELFE ENCODE	4/234	1.37E-03	15.78204348	149.9216757	RPLP0;HNRNPA1;CALM1;B2M
KLF4 CHEA	5/987	0.000234446	8.728204181	26.37321692	PARP1;TRIM28;TUBB;ENO1;HNRNPA1
TAF7 ENCODE	5/640	2.47E-03	8.01533361	56.70055325	TRIM28;RPLP0;HMGA1;ENO1;HNRNPA1
REST CHEA	6/1280	0.003365164	4.893249608	27.86352571	H2AFY;HLA-A;MSI2;CALM1;SOX4;CDC42SE2
ATF2 ENCODE	Sep-52	0.004142069	3.61582835	19.83845843	TRIM28;TMSB4X;IMPDH2;RPLP0;HMGA1;ENO1;HNRNPA1;CALM1;SOX4
MYC CHEA	4/573	0.004490174	6.821441125	36.87578139	PARP1;TUBB;HMGA1;HNRNPA1
FOS ENCODE	4/637	0.00652142	6.111532385	30.75728392	RPLP0;COTL1;HMGB1;HNRNPA1
CHD1 ENCODE	4/655	0.007187614	5.937019969	29.30154455	TMSB4X;HMGA1;HMGB1;CALM1
MYC ENCODE	6/1515	0.007681203	4.079301966	19.86203603	PARP1;IMPDH2;RPLP0;HMGA1;ENO1;HNRNPA1
CEBPD ENCODE	4/734	0.010648284	5.272876712	23.95128584	RPLP0;COTL1;ENO1;CALM1
CREB1 ENCODE	Jul-38	0.013508443	3.275107443	14.09750475	TRIM28;IMPDH2;RPLP0;HMGB1;MSI2;HNRNPA1;B2M
NFYA ENCODE	Jul-50	0.013891043	3.255382759	13.92168035	RPLP0;COTL1;HMGB1;ENO1;HNRNPA1;B2M;SOX4
PBX3 ENCODE	5/1269	0.015762513	3.895736176	16.16777565	TMSB4X;RPLP0;ENO1;HNRNPA1;CALM1
TCF3 ENCODE	4/840	0.016791502	4.578947368	18.71361915	H2AFY;COTL1;ENO1;CALM1
E2F1 CHEA	4/859	0.018087849	4.472748538	17.94697	CHD4;MSI2;SOX4;S100A10
RELA ENCODE	3/484	0.019544714	5.79002079	22.78402359	TMSB4X;HNRNPA1;B2M
FOSL2 ENCODE	2/196	0.022891675	9.269915651	35.01230416	ENO1;S100A10
RFX5 ENCODE	3/559	0.028421911	4.989722508	17.76638052	HNRNPA1;B2M;SOX4
TCF3 CHEA	4/1006	0.030268154	3.787225549	13.24642406	H2AFY;PARP1;TRIM28;ENO1
MAX ENCODE	Jun-73	0.032239952	2.888082567	9.919260658	PARP1;IMPDH2;RPLP0;HMGA1;ENO1;HNRNPA1
SPI1 ENCODE	5/1540	0.03336009	3.161494943	10.75033164	CD52;HMGA1;HMGB1;ENO1;B2M
TAF1 ENCODE	Aug-46	0.036078062	2.492210905	8.279299793	H2AFY;TRIM28;RPLP0;HMGB1;ENO1;HNRNPA1;CALM1;CDC42SE2
PML ENCODE	5/1596	0.038120959	3.040954051	9.934769665	TRIM28;TMSB4X;RPLP0;ENO1;CALM1
BCL3 ENCODE	2/273	0.042064096	6.61019792	20.94481348	RPLP0;CALM1
RCOR1 ENCODE	3/702	0.050411009	3.939709789	11.77006303	HMGA1;ENO1;MSI2
SP1 ENCODE	3/707	0.051297584	3.910714286	11.61525795	RPLP0;COTL1;HNRNPA1
SOX2 CHEA	3/775	0.064115563	3.553663953	9.76215706	TRIM28;TUBB;HNRNPA1
CREB1 CHEA	4/1444	0.090593427	2.574444444	6.182202971	H2AFY;HLA-A;HMGB1;B2M
ZMIZ1 ENCODE	3/914	0.094490743	2.989650306	7.05334268	RPLP0;HMGA1;CALM1
KAT2A ENCODE	Jan-90	0.102646855	9.715192965	22.11625569	CALM1
ZBTB7A ENCODE	May-84	0.11362316	2.149344219	4.674539786	HMGA1;HMGB1;ENO1;MSI2;CDC42SE2
SP2 ENCODE	3/994	0.114287078	2.736773822	5.936176724	RPLP0;ENO1;HNRNPA1
UBTF ENCODE	4/1631	0.127023512	2.255562385	4.654089243	H2AFY;CHD4;HMGB1;CDC42SE2
ZKSCAN1 ENCODE	1/120	0.134559525	7.255023749	14.55175382	H2AFY
IRF8 CHEA	1/121	0.135604321	7.194202899	14.3741184	HLA-A
NFYB ENCODE	Jul-15	0.142297666	1.806523257	3.522420781	RPLP0;COTL1;HMGB1;ENO1;HNRNPA1;B2M;SOX4
NANOG CHEA	2/595	0.159059419	2.971485513	5.463009081	ENO1;HNRNPA1
CEBPB ENCODE	1/144	0.159303681	6.030100334	11.07695031	COTL1
E2F6 ENCODE	Jun-45	0.182507763	1.722445199	2.929814808	H2AFY;PARP1;IMPDH2;HMGA1;ENO1;HNRNPA1
IRF3 ENCODE	2/663	0.188283855	2.656443405	4.435741386	RPLP0;HNRNPA1
E2F4 ENCODE	2/710	0.208940071	2.474062661	3.873659228	HMGB1;HNRNPA1
ZNF384 ENCODE	2/730	0.21781495	2.403596404	3.66334394	CD52;CDC42SE2
TRIM28 CHEA	1/210	0.223903423	4.112128146	6.153966169	PARP1
POU5F1 CHEA	1/261	0.270534742	3.296989967	4.310335507	ENO1
IRF1 ENCODE	1/263	0.272307571	3.271490209	4.255629956	B2M
NFIC ENCODE	1/279	0.286342317	3.080700657	3.852623409	HMGA1
TP53 CHEA	1/319	0.320303407	2.687722177	3.059935642	MSI2
BRCA1 ENCODE	May-18	0.341114088	1.37295854	1.476669481	IMPDH2;RPLP0;CALM1;B2M;CDC42SE2
BHLHE40 ENCODE	1/348	0.343950843	2.459466232	2.624881396	ENO1
SALL4 CHEA	1/355	0.349539577	2.40997298	2.533215345	TRIM28
SPI1 CHEA	2/1056	0.364108387	1.632051061	1.648867207	HLA-A;B2M
NRF1 ENCODE	3/1882	0.396219403	1.375883829	1.2737756	IMPDH2;ENO1;HNRNPA1
SIN3A ENCODE	2/1131	0.396970432	1.517594009	1.402095211	RPLP0;HMGB1
YY1 ENCODE	Apr-53	0.4252574	1.253328483	1.071671864	RPLP0;CHD4;HMGB1;HNRNPA1
EGR1 ENCODE	1/537	0.479824437	1.576898118	1.157971477	IMPDH2
TP63 CHEA	2/1399	0.507972376	1.209019327	0.818902898	CD52;ENO1
TCF7L2 ENCODE	1/583	0.508558588	1.448827133	0.979660474	S100A10
SMAD4 CHEA	1/584	0.509166023	1.446267432	0.976203242	S100A10
USF1 ENCODE	2/1423	0.517321515	1.187064167	0.782382968	S100A6;ENO1
GATA2 CHEA	1/772	0.611439287	1.083009079	0.532775068	COTL1
SUZ12 CHEA	2/1684	0.611773846	0.988757972	0.485868349	HLA-A;SOX4
BCLAF1 ENCODE	1/851	0.648017599	0.97831202	0.424428366	HMGA1
AR CHEA	1/1095	0.741312964	0.750417296	0.224624202	CALM1
HNF4A ENCODE	1/1276	0.794675504	0.63771526	0.146560626	CALM1
CTCF ENCODE	1/1790	0.894771179	0.442000632	0.049144839	RPLP0
