# Supplementary material for: Multiomic single cell sequencing identifies stemlike nature of mixed phenotype acute leukemia
Source: Nat Commun. 2024 Sep 18;15:8191. doi: 10.1038/s41467-024-52317-2 (PMC11411136; doi:10.1038/s41467-024-52317-2)
Supplement: Supplementary file 17 — Source Data [file 41467_2024_52317_MOESM17_ESM.zip › Source Data compressed/Panel S12F.csv]

Panel 12F
Kaplan Meier estimates of overall survival stratified by MPAL95 scores for subset of patients in the TCGA AML cohort with highest progenitor-like transcriptional scores (n = 36).
Time (Days)	Survival Stratified by MPAL95 Score (1 = Dead; 0 = Alive)
	< -2	-2 - 0 (n - 51)
781.1421246	1
299.8323306	1
150.9024559	0
0	1
239.6686064	1
959.6607162	1
1711.214124	0
1861.130289		0
781.1421246		1
0		1
239.6686064		0
479.3372127		1
87.77985996		1
1199.329322		0
0		1
689.4171024		0
569.0896539		1
0		1
1410.395503			0
932.0445804			1
181.4774633			1
209.093599			1
478.3509222			1
30.57500739				1
1259.493047				0
212.0524707				1
0				0
299.8323306				1
1141.138179				0
689.4171024				0
30.57500739				1
450.7347864				0
2461.781241				0
810.7308414				1
689.4171024				0
