# Supplementary material for: Multiomic single cell sequencing identifies stemlike nature of mixed phenotype acute leukemia
Source: Nat Commun. 2024 Sep 18;15:8191. doi: 10.1038/s41467-024-52317-2 (PMC11411136; doi:10.1038/s41467-024-52317-2)
Supplement: Supplementary file 17 — Source Data [file 41467_2024_52317_MOESM17_ESM.zip › Source Data compressed/Panel 1H.csv]

Panel H
RNA-derived UMAP from 6,100 cells from Patient 2. Cells are color-coded based on expression of CD34 (left) and CD33 (right).
Cell Barcode	UMAP_1	UMAP_2	ADTCD34	ADTCD33
CAATACCACAGCCCGC	-0.327577239	-0.217970755	1.191997009	0.126562791
CCTTAGTAACACAATG	2.841487283	-2.740247752	1.390825638	0
CCTAACGCAAACCCAG	-7.19451726	-5.110722568	0.769567134	0
ATTCCCGCACAAATTT	0.353908176	-0.230792966	1.544406189	0.080431206
AAGGAACAACCAAGGC	2.675932283	-2.392292287	1.355616836	0
ACGACAGCATCCATGG	1.912505979	-1.05864146	1.323614004	0
ATCAACACATTCAGTC	4.349924917	1.177551482	3.128780165	0
ATAGATAGAGTCCCGA	1.473116035	-0.241408791	1.403864453	0
AGGCCCAAAATCAAGA	-0.827483778	-0.631514814	1.555946687	0.121288647
CCAAACGTCACTATGG	1.575652713	5.138740514	2.958688944	0.11495051
AGGGATTGCCTAATGA	1.808356161	-0.043303137	1.540051572	0
CCAGCCAACCATACCT	2.745338315	-2.852002647	1.255587839	0
CACCACTACAGGATAA	0.999734754	0.666200552	1.479112912	0
CATGCCTCATCAAGGT	0.646540994	4.0747771	1.577756659	0.284797131
ACAGCATAACAACCCT	1.096577043	-2.736018684	1.4252415	0
CCCGACGTCCATACTA	-6.193670874	-3.934786107	1.190229319	0.162108062
ATAGCACGAGGGACAG	-1.762584394	-0.067372251	1.369545697	0.312395715
CCACATAAACCCAACT	-0.630446201	-0.993704703	1.239973276	0.127881069
AACAATGCAGAAAGAA	3.253562326	1.417325232	3.053924731	0
ATTCCCCCCAATATAA	1.120144481	-2.268827226	1.341987879	0
AAGTCCCTAGCCATAC	-0.419959074	-0.051471244	1.342053811	0.132207179
ACGAATCCACATAATT	2.814865942	0.992384169	2.576572795	0
AGACAGGTAAAAACGC	1.581834907	-3.655586507	1.552569398	0
CCAAAGGTAAGTCAAA	1.10702979	-2.291011359	1.617176444	0
AAAGAATTAACCAAGT	2.601357336	-2.951851632	1.805688907	0
AATCCATCCATCATTT	-0.764673715	-0.760959472	1.351466925	0.100786345
CCGGCCTCATAGAAGA	-2.378627931	0.124551941	1.476046253	0.216010248
AACAAACACCGACCGT	1.60079133	-2.876006391	1.437200481	0
CACAAAATAATTAGCC	1.370915527	0.093628112	1.589181588	0
CCTCATGGATTTATCA	-1.326331263	1.561322067	1.123077868	0.188494295
CACCCCAAACATACGG	0.672678585	-2.296943452	1.299735813	0
AGTAAGGTAAAAAATA	-0.474497324	0.861724589	1.684771281	0.150691297
ATGAATAGCAGAATCG	0.183780307	5.906229947	1.47797472	0
AGGGCAGAACGCACAG	3.021273012	-2.367077377	1.004139563	0
AATACATACACCCCTC	1.37300908	3.059451554	3.541751505	0
AAGGACGACCTGACGG	-0.566836958	1.263884876	1.197679813	0.285439119
AGAGAATCACGTCCGT	-0.219781762	-2.201203611	1.989222577	0
AGATATGTAGATCCGA	1.577196235	-1.975550558	1.072159724	0
AGTTATTGCAAAACCC	1.054634447	2.864495013	2.139983359	0.148040186
CACAAAAGCAAAATGT	0.61276781	2.126558755	1.867795758	0.114796068
ATCTCCGAAACCATGA	0.067101354	4.851086114	1.413504349	0.092759607
ATAAACGCCAGCCCCC	1.804366226	-3.573278215	1.342484234	0
AGCTACCTACAAAATC	-7.128099566	-4.748635318	1.277940615	0.106677753
CATCCATGCAAGAGCC	1.762851352	1.196119402	2.389538746	0.121049973
ACTCCAGCCCGTCCTT	1.009172554	-3.166970994	1.36025414	0
ACCCCAGGATGGAGTA	0.416514987	-0.732247378	1.585555869	0
AGGCCACGCCGTAAAA	0.579167718	-0.28591397	1.706847693	0
AGGCCCGGACCAACCC	0.916064853	5.14077327	1.336530409	0.120035686
AGCCACGAAGTGCACT	3.892723436	0.757789407	3.536494749	0
CCCAAGTAATCGAGCC	-0.097764378	6.209902261	1.53853368	0
CCCCATTACACACCAA	1.86830079	1.381763909	2.213823657	0.092607814
ATTGAACGAAGAATAG	1.114008064	5.354072545	1.821696763	0
AAGCAAGTCCTAAAGT	2.389145727	-2.004305269	1.725458828	0
ACTGACAGAAAAAGAT	1.273867959	-0.059101576	1.435563372	0
ACACCATTAATGCACG	-0.140124445	0.175370161	1.215653794	0.102412923
ATAAAGTACCCACACC	-0.495005732	4.715775941	1.175370439	0
CCGCAACGCAGTCCCC	-1.192874377	-0.586763646	1.875606012	0.135744088
ATTGACGGAGGACATC	2.578154916	1.592842553	2.680619308	0.107314571
CATCAGCGCCAAACCG	-1.533455675	0.318398629	1.441050337	0.279533813
ACTGAATTAGCACAGC	1.161512966	5.741894696	1.423257636	0
CCCCACGCATGCATCA	3.143339986	1.230226491	2.594528285	0
CCTGAGGAACGACATC	-8.140451556	0.701714549	1.044548918	0
CAGTCCACAACGAAGC	2.510464067	-1.73489752	1.5947958	0
CCGGATGAAGGAAACG	-1.769496595	1.627034161	1.614406801	0.282426098
ACTGCACTCCTGAAGA	1.958151693	-0.506198969	1.648071503	0
ACATATTAATTTCCAT	-0.127514487	4.741939519	1.103568344	0
AACCAATAAACAAACC	4.220565671	-0.012602851	2.602584419	0
CAGTAGCCAATTCAAA	3.323463315	1.608455513	3.278879571	0
CAGTCCTGAACGAAGA	2.291155214	-3.36811402	1.45087728	0
ATCTCCGAAGAAACGG	0.368698472	3.699335072	1.392860711	0.28987565
ACGCCCCCAGGCATGG	-0.864187842	-2.237854983	1.571656868	0
AATAACCCAGACCCTT	0.413228626	-1.776900079	1.560606412	0
AAATAGAACACCCCCG	-8.574837809	0.79802737	1.282475207	0.128511394
AGAACCTACATGCATC	1.622581834	-3.408452775	1.477468565	0
AGGACCGTCACACCGT	-1.768839126	0.146185745	1.556706181	0.179826004
ACCGAGATAACCCCAG	-8.180313235	0.527719651	1.469857614	0
ACTAAGCAAGAACCAT	-6.29159463	-5.228421237	1.287664597	0
ACCTAGCTCACCCCTA	3.721934671	1.161384199	2.778119771	0
ATAAAAAACACGCAGA	1.554962749	5.353538964	2.51226305	0
CCGCCCACATGAAGCT	3.111462945	2.483951543	2.995152581	0.215401349
ATTAAGCTACATATAC	0.53485548	-2.560734775	1.52631541	0
AAATAATCAAGCAGTT	3.297106618	0.937839005	2.862582239	0
ATGCATAGAAAGCCCT	-0.29406262	1.872099851	2.438132499	0.275140915
CCGGAGTCACTAATTA	-8.161292677	0.837528978	1.082746237	0
ATCTATCTATATCCAT	3.031810159	-1.356650855	1.738612838	0
CAGTCAGCATGAAGAT	1.554580564	-1.168019321	1.449419814	0
AACTAATGACACAAGG	-0.610686784	4.808081124	1.612452683	0
CCTTCAGGCCATCACT	-0.861470228	1.69502363	1.656071355	0.132158892
ATCTCCCAACCGACAA	1.536630506	-2.987809922	1.410250835	0
ATTCATGACCCGCCGC	-8.379240637	0.411393408	0.918154059	0
AGTTAGAGAATTAACT	0.944231386	0.087230105	1.30220658	0
AAGTATTTCATCACCA	-0.323930746	4.789334748	1.742295181	0
ATTTACTAACCCATTA	-0.812615757	0.895917747	1.210237476	0.257958527
ATCCACTAAACACACG	2.180591936	4.874344323	2.529633815	0.127398464
CATTCCATCAACAAAT	2.97569024	-0.548770573	2.222485529	0.089406885
AATCAGTAATCTCAAA	0.917360658	4.934677098	1.873125443	0.115481266
CCCGATAAAAATCAGA	-0.162711506	-1.080648925	1.555476962	0.093810144
AATGATGAAGGACCGA	2.621001596	-2.932187583	1.459919632	0
CCACAACAATCCCCAG	4.228659029	0.83791164	3.453222236	0
AGATAGCGCACCAGGC	0.58693468	-0.089594547	1.556703239	0
AGGCCCGTAGCAAGCC	2.905430669	0.780789111	2.673192614	0
CCAAAAGCAACCATAT	3.613418931	0.801814053	2.645516816	0
CATCCACCACGAATGT	-1.982637202	-0.421148266	1.35008522	0.15538123
CCTCAGCCAGGTATGT	3.984403486	0.677307937	2.80047482	0
ATAACCGCAGACAATT	-8.397168284	0.697504375	1.042859204	0.108704052
ACATACCTCATAACCA	2.605065221	-3.3029125	1.186949295	0
AACTCCGAATATATCG	-0.175593501	-0.186107974	1.497873917	0.13005132
AAGACCGGAACAATCG	1.265175933	0.499911878	1.514834599	0
CCACCCTCACGCAACA	0.791325922	2.286216472	2.32444789	0.111736707
ACCCCCGTCATTATTA	-2.814298337	-0.897017266	1.213645736	0.464635007
AACGAGCGACTTACAC	0.051958913	4.150939916	1.647359866	0.097375691
ACAGCCACAACCAATG	0.329896087	-1.338032272	1.259437994	0
AGGGAACAAAATATCT	2.605208749	-3.146088149	2.210400544	0
CCTACCTACAGGATAG	-1.849200731	0.025912959	1.578248725	0.124548174
AGTTACTAACAACCGA	0.320660943	5.727134679	1.370236819	0
CCAGATGCAACGATTC	-0.089161521	0.027774267	1.852801437	0.126140484
AGGTACCTCATACACC	2.228395338	2.407104228	2.227453102	0.150382419
CATTCAGAATGGCAAA	1.26413619	5.191082929	1.340095631	0.125978304
ACAAAATTAACCCCTA	0.216280574	6.327568505	1.63819805	0
CAAGACATCATGCCTG	0.637423629	5.368491147	1.928362367	0
CACCATAAAATTAGGA	1.560589189	-2.684430625	0.840305898	0
ATCTATAAATTCCCAG	0.561993713	-1.766505744	1.980835521	0
AAGTAAGGATTCAACT	4.065394754	0.295364712	2.621375037	0
ACTGAATACAGCCACC	-1.049416786	0.296580974	1.276640798	0.141529084
CACTCAACCCCACCGT	2.02755105	-2.735594298	1.334272756	0
AAGTCAAGAGGGCCAC	1.167424077	5.324343179	1.362981221	0
AGGGCCATATGCACTG	2.126570577	-2.577420261	1.476643006	0
ATAAAGGGACACCCAC	3.833581323	0.37386838	3.292386981	0
CAAGAAGACATTATAC	0.308348293	-2.837991979	1.486540115	0
AAGAAACGATCAACTT	1.656309719	4.394355271	2.535980563	0.212949863
CCCTACAAAATTCACG	1.9603728	5.175364945	2.456566333	0
AGATACCGAGAGACGG	1.367979879	5.498548005	2.132705167	0
CAAAATAACCGAATGG	3.54506814	-0.680058684	2.64832345	0
ACTTAAGGCAAGCCAT	2.163076753	4.811459992	3.03060559	0
AGACCAATACCTCCGG	0.90175354	0.582626198	1.417127902	0
AGGGAACACCCTCACA	1.411731834	6.179297898	1.203674165	0
CAGCCCATACAAACCT	-1.092923408	0.923872445	1.279183356	0.211711453
AAGTAGTCAAGTAGTT	-0.095775967	-1.96736839	1.443123761	0
AATCCACACAGAAGGG	-0.843058472	-0.262785237	1.649741479	0.204842351
ACTACCGGCAGAAACC	1.988700742	-3.045209672	1.443114792	0
AGGACCCGAGAGACTA	-1.237780576	-0.171979811	1.639099944	0.207489741
ACCGCCTACAGACCGT	-0.332046872	0.48840848	1.513904349	0.132586321
AGGGATCTAACAATTC	1.629100675	-0.629698183	1.922508996	0
CCCTAACCCACGCCAG	1.388671274	5.856670831	2.292676887	0
AAACAGCTAGCAAACC	-0.429688221	0.165397693	1.492412706	0.152018361
ACATCCTTCACGATTT	1.398511762	6.161838029	1.739026201	0
CACTAGATCCTCACGA	0.370795602	0.855526839	1.549612627	0.138357319
ATAACCCGACGTACAC	-0.210044508	4.647055123	1.365396954	0
CAAGCCGGAGGAAAAC	2.824168081	2.526661847	3.423379852	0.253157787
CACTATTTACGTATTC	-0.675023799	1.462239359	2.031675071	0.243823283
AAATAAGGAGGGATCT	1.186766977	-0.198398109	1.555507112	0
AATGACTGAGACAGAG	0.34701621	6.109156106	1.209403544	0
AAGCCACTAGCGACCG	1.050395126	-0.382264789	1.227361963	0
CAAAATCACATTCCAC	-7.919550066	0.556359563	1.441069991	0
AGGTACTAAGAGAGGA	-1.043438678	-0.497206356	1.471322692	0.130845192
CAAGAGGAACCCAGAC	3.779265279	2.264913295	3.407299858	0
CCAGACAAAACTATTG	0.64763009	5.967336152	2.023819745	0
ACACAAACAGCGCAGT	2.21258151	-1.750726368	0.871501887	0
AGTTAACCACTTCAGG	-1.599495893	1.746589396	1.552729587	0.462509976
ATCGACGGCCGGCAAG	0.562609786	4.214388821	1.989167107	0.19998462
CACGAATAATATACTT	3.897332544	1.516915415	2.67700475	0
ATATATACAGCCCAAA	-0.92961288	1.251086328	1.056984072	0.237630002
ACCCCATTATATCCTC	1.119204158	-2.005287435	1.346054139	0.11651594
CAATAAGGATCAATAC	1.844843263	4.976753209	2.435335573	0.128481743
AACTAGGAATACACTG	2.146274919	-2.461865689	1.230867577	0
ACCAACAGAAGGATTC	-2.111481299	-1.645035174	1.45449155	0
AGAAAAAAAGGGACTT	-0.95899046	1.923838709	1.675975876	0.240197684
ACGAAGTCAAAGAACC	2.120689268	-3.185946014	1.512930189	0
AATCACTTAGCTCCAT	3.395412321	1.918050382	3.135669695	0.106398919
CCAGCCGGACCACCAA	0.878505105	-2.029317286	1.568455188	0
ATCCAATACAAGATAA	2.614416475	-2.55879524	1.320949387	0
AGCCAGCAAGGGAAGG	3.048519487	0.950386856	3.125208439	0
AGACAACTATATCACT	3.484068269	0.047281508	2.178609903	0
CCCCAACGATCCCAGA	0.689554328	4.275825951	1.103326204	0.100758237
AATCCATAACAACACG	1.268832559	-1.919962551	1.732601359	0
AACCATCAATACAGGG	3.56036746	1.403760288	2.3795248	0
AGACAATTACCGACAT	0.689626331	-2.924222495	1.486209043	0
ACCGACATCAGGAAAT	1.012182826	2.862607692	2.722368141	0.274534588
ACGGACCAATACCATG	0.473426933	-1.753472116	1.202715224	0
CAAACCGTAGCTCAGC	1.218990201	-1.983263638	1.338285255	0
AAGCACGTCCAGATGT	1.495698328	-0.933231678	1.620537312	0
AGAGATCTCAGGAATA	0.626359815	-3.048298862	1.504709615	0
AAATATGAAACAAGCC	0.82178318	-0.235424783	1.425137165	0
CAACATTTCCGTCCTA	-0.338479763	-0.315777626	1.4640574	0.108497639
AGTACAGGACAGCAGA	1.883010263	-2.665128972	1.549193484	0
CCACCAGCAGCGATTT	0.511819477	6.456457589	1.839046569	0
AGCCCAATATCCATTC	2.902344102	-1.741658356	1.459084993	0
CCATACGTATGGAAGT	-1.758725023	-1.680490162	1.328853643	0.231363037
AATTACCACCCCCATC	0.179279441	6.318933938	1.473025781	0.131116523
ACCAAGCTCAGTCATC	-2.157078044	0.458414469	1.350842469	0.164490432
ACTTCAGAATGTAATA	2.425852651	2.730274651	2.383782489	0.268256718
ACTTAGGGCCTAAGTT	-0.205763584	5.95308635	1.519209919	0
CAACAAGCCCGACCAT	1.581287021	-2.854855325	1.528499078	0
AGTTATTTCCTTAAAG	-0.154107695	1.393277262	1.689041856	0.133128222
AAGACACGAAGCAACC	-1.696637904	1.097398732	1.092753029	0.40253977
ACATATCAAATGACAC	0.708517665	0.467670653	1.254890131	0
AGCACAGCACCTACGG	1.460190887	-2.875925328	1.33335288	0
CAGGATGAATGTACTT	1.561615819	-2.426004436	1.549514607	0
CCCCATGCCCTTCATC	2.524770612	-2.711054351	1.282796207	0
CCCCATTAACTCAACA	-6.001241093	-3.969792869	1.245466688	0.315674158
AACAACAACCGCACCC	0.396247024	1.53270099	1.42951709	0.158466377
AAGAATATATACATGT	1.815335388	2.426147435	2.715818783	0.172461804
AAGGCCGGACCCCCGG	-0.241810208	-0.28329077	1.375378337	0.116173347
CCCAATCGACTTAGTA	-1.302258974	0.98584709	1.14997671	0.358809374
ACGAAAGTAACACCTA	1.140915508	5.301427815	1.728246783	0.139222478
AGACATGTAACTCCTC	-0.69263578	-2.51582649	1.611991127	0
ACTCATTAAAGAAACT	-8.087545519	0.925572429	1.231639516	0.149961535
ACAGCAAGAAGTAGAG	-0.671999817	0.04602414	1.263833327	0.147285823
AATAAGTGCCGGCCAT	-1.893069004	0.150154893	1.397129479	0.244269803
ACGCATGGCCCGCAGC	2.549246187	2.087259028	3.045884927	0.135522545
AACTCACACCTAAGCA	1.902063245	1.257571791	2.335053603	0
CCTAAGTAAACAAAGC	-0.245977526	3.260167811	1.588064763	0.100071999
CCAGATACACAGCACG	-0.25893796	4.504925225	1.321685853	0.100532101
AGACACAAATGGCAGG	-8.12652505	0.997312758	0.908002153	0
CCGTCCTGAATTAATG	1.658225889	-2.39787009	1.613028986	0.098056699
ACCCAAGCATAGAGAA	0.346283788	-2.352085378	1.29036964	0
CAATCACAAATACACC	-8.301441794	0.718520556	1.140026324	0
AAAAACTGAATGCCTG	2.865292901	-1.047907378	1.591988692	0
CACACATGCCACATTA	0.525266523	0.774350617	1.450369849	0.094337021
AAGAATGGAAGGCAAA	1.983522291	-1.417661812	1.639844047	0
CACGATTAAAAAACAC	0.6527816	5.565779183	1.439521996	0
AAATCCATAACGCCAG	4.122302885	0.054937516	2.907662065	0
ATCTATGGCATGAACG	-0.975856905	1.838405345	2.06888179	0.145986923
CACTCCGGAGATACAC	-0.446583872	-0.805476334	1.438679514	0.112505798
ATACAACGCACACCTC	-1.806150948	0.736983512	1.197382219	0.134937112
ACACACACAAATAAAC	0.108604545	1.862891291	2.135108191	0.12716053
CATAACTGACCCAAAC	2.564604158	2.198985312	2.735345206	0.229055525
CACTCCAGCAGTACAG	2.359366292	4.964127515	3.023958416	0
ACTAAGTAATCTCATC	2.256229276	-0.287105497	2.041010675	0
AGCACCCGATTCACAA	0.80106985	1.704013203	1.698519746	0.065473461
AATCAGAAATTCATTT	1.566172952	-2.123222377	1.277459211	0
CCATCCGGAAAGAACG	-0.437056904	5.749191735	1.340844641	0
CATTAGTAAGACATCG	-8.196228152	0.889412437	1.153320514	0
CCGTAATCACGTAGTA	2.208621377	-2.657555606	1.265808542	0
ATTGCCAGCACCAAGG	1.681399459	-1.150976684	1.383623752	0
AGGACCGCCACTACCA	-7.990972643	0.71212909	1.604986211	0
ATCCCCGGAATGCAGG	0.606236095	-0.360869016	1.36834932	0.082632836
ATCCACGCAGAGAATG	-0.186856156	5.675758336	1.17676355	0
AAACATTCCCCGCAGT	3.375464792	-2.094340589	1.549454646	0
CCACATCCAGACAAGG	-8.329917079	0.859645043	1.034240869	0
AATACATCAGAGATCC	-7.267417555	-4.625915076	1.318988128	0
CAGTAAGTAACTAAGG	1.10408246	2.919474576	2.403300034	0
CCTCAAAGAAACCAGT	-0.620572691	1.318721865	1.488620815	0.219191763
CATTCCCCAATGCCGC	-0.164494162	0.040589359	1.247629177	0.116986175
ACAACCGCATGGCATG	-1.394906228	0.533610497	1.878822776	0.174989989
ATGAATATACGGAGGG	-1.330747848	-1.527589466	1.478340565	0.127008331
AACTACGACAAAAAGA	2.860391969	1.089163516	2.75326819	0
ATGCCAGTCACAAGGT	3.21508872	-1.848649647	1.439409532	0
ATGTACAAAGTGCCTG	3.026090021	0.765684817	3.0185993	0
AATCATTGAGTCACAC	1.807978506	-3.547792461	1.487109876	0
ACTCACCCATGAATCC	1.479737157	5.445016835	1.66174263	0.177327435
AACGCCCCACTACAAC	2.252091283	2.282145951	2.988312286	0.246306099
CACTAATACACACCTT	1.121083612	-2.410678889	1.18315084	0
CCCCACCACATGACTT	-8.037128573	0.758449529	1.111700037	0
AAGCCCGGCACGAGCC	-0.494676834	0.381665919	1.403213271	0.120307675
AAACAAGGACAGCACC	1.601563806	5.033834908	2.463358063	0
ATGGAGCCCAGCAACG	2.562032575	1.077206347	2.728976058	0
CACAACGTAGGAACCA	1.124688739	-1.296907808	1.578621607	0
ATCTACCAACGCAAGA	-8.093757277	0.557819281	1.421867983	0
CACTCAGTCATCAATA	0.085685129	1.802819107	1.478597723	0.137369285
ATCGACCGAACTCCTA	2.125382776	5.36238334	2.745735014	0
AGTAAGGCCCGCCAGG	0.278143997	3.424560759	1.439709119	0.095863103
ACAGCAATCCGAATAG	-1.977431466	-0.24388067	1.26520506	0.22664297
AAGCACTCACGCCACC	3.724407548	1.025974248	3.140900671	0
CCCCCAGTCAGTAACC	-7.173415308	-5.480115916	1.23708517	0
CACGCCAAAACGATAT	2.220577592	1.016378138	2.835810898	0
CCTCAACGACCCAGGG	1.64741456	2.047716353	2.346019663	0.265929034
AATAATTGATACCAAA	-0.981962805	-0.465331849	1.469400018	0.170521958
AACGACGGAACTAAAA	1.994295949	5.477847073	2.723434904	0
AAGCATGTCATGCCAG	0.357065553	-1.761904862	1.001919558	0
ATGCCCATCCGTACAC	1.291590566	5.579453919	1.080596363	0.162925278
AAGCAAGCAGAAAATT	0.855934972	4.723998521	1.700734192	0.130972553
AGTTAAGTCATGAAAA	3.53689372	1.27432761	3.173041085	0
AGTTAGCTATTAATAT	0.392244691	-0.470607843	1.655353824	0
AATTCCATCCATATCT	0.736466283	1.020120714	1.729236778	0.094078289
ACACCCATACATAACT	3.506038541	1.867066477	3.065049519	0.097753622
AGAAAAATCCAACAGG	4.22281825	1.261639688	2.802979066	0
ACTTCATTAACGATGT	0.621258611	0.975501988	1.674272021	0.10050531
ATGGAGCCACGGACTG	-1.976451059	0.254012201	1.099923061	0.201028349
ACGACAAGCCGTAAGC	1.523302431	-2.194998529	1.254215826	0
AACAAAGTAGTCAGCC	-0.653012519	1.115583513	2.058835823	0.22951839
CCCTCCTTAAGCAGCA	-2.053046247	-0.134556573	1.524471928	0.173188647
AACTATCGATGCCCAC	3.280651922	-1.003302779	1.78691259	0
CATTATGTAGACAACG	-0.297415977	1.418412421	1.513292001	0.127704843
ATATACCAAGATCCAG	-1.438686078	-0.383441653	1.577662659	0.193537193
CCAAAGATAACAAATG	-0.097635155	1.051961277	1.032053641	0.152082891
CCCGCACCATAGACAG	0.132563943	5.147907231	1.457474533	0
CAAAAATCCAGTACCA	3.448735589	1.174527738	2.94578637	0
ATCGAGATACACATAC	0.750747556	0.097279895	1.279038211	0
ATGTCCGGCCTTCCTG	-1.362241095	0.341100488	1.681382554	0.197742838
ATGACCGGCCAAACAA	0.141408081	1.039759491	1.350871839	0.094080272
CATGACCAATCCAGTG	0.022807474	5.494578336	1.691062342	0
AAGCCCCGATTTAGGC	3.245836133	1.405339573	3.0148089	0
ACCGAACGAGGCCAGT	1.618823165	5.087299321	2.675528888	0.139955424
AAGCATTGCCTTCCTT	-8.573202734	1.038580988	1.369433248	0.178599135
ACGGCCTACCTTAACA	-0.351437574	5.575715516	1.40611963	0
AGTGACATCACCATTG	2.402438039	0.946803961	2.788848133	0
CCACAATAAACGACTC	0.132917041	6.115322564	1.992782753	0
ATTCCCAGATCTAACA	3.240650053	-1.914249327	1.396412887	0
ATACACCCAGTAAGCA	3.266393537	0.976019714	3.011877648	0
ATAAAAGTAGTCAGGG	2.560798521	2.419722293	2.942596175	0.267806614
AGTACAGCACCCCCCT	-8.338419562	0.628456686	0.806596927	0
AAGTAGGCCACTAAGG	1.276958103	-1.489038374	1.630450422	0
ACAACAATAAGAACAT	2.043617124	0.998322342	2.468239803	0
CCAAAGGGAATAACCC	0.986450071	-0.870860603	1.409564755	0
CCGCCCGAATGTACGA	1.013636941	1.114646409	1.714499211	0
AAGCAAACAATGATGG	1.400442476	-0.633841898	1.087233672	0
ACGACCCCAAAGACAC	0.831056947	5.963723634	1.130904077	0.130937994
AGCTCCAAACCTACTT	3.221619005	0.998284791	2.634535323	0
AACTAAAAAAATATCA	0.98702919	-1.806190874	1.214877829	0
CAGTCAATCCCGATGT	1.219732637	2.026534293	2.508581006	0.127507825
CCGAATTTATGGATGT	4.224074716	0.441172037	2.532968865	0
ATCGCCAAAAGCAGCA	1.929987783	-2.568190362	1.88832005	0
ACGTAATAAGAAAATA	2.015130395	-1.700667288	1.479581963	0
CACTACAGAACGAATG	0.674141283	-2.03800657	1.298710872	0
ATAACATAAAAGAGAT	0.740417833	5.937802289	1.006173617	0
ACGAATGGAGAAACTA	1.507683868	-0.134935412	1.542240523	0
ACGACCCGAAAAATAA	0.80066883	4.930343602	1.943487671	0
ATTCAGTCACAGATCA	-5.692565327	-3.568523671	1.428237575	0.124108949
ACTACCTTATTCATAC	-8.333835249	0.833428238	1.23078725	0
CAGCCCTAAGGAAAGA	3.889789457	0.422655139	2.677348883	0
CAGGCCACCAAGCCTA	0.616403217	1.679695938	1.362684206	0.105975672
AGGTAAAGAATTCATC	3.324200983	2.025876496	2.856796694	0.130178078
AATCAGAACCGGAAGC	0.650890226	0.130796272	1.50527398	0
AGAGCCCAACTCATAG	0.444088096	-0.801593151	1.561679441	0
AAAGAAATATGCACTG	1.099970932	1.288150881	1.833179145	0
AAACAGGGAGCTCCAA	2.044027204	-1.973204281	1.995747373	0
ATTAAACCCATCATAG	1.661688442	4.886756394	2.385305097	0.135435156
AACACCGAAACTCCCG	0.974180335	-0.574755754	1.323867462	0
ACGACCAGCATGCATC	0.874475116	5.882637952	1.287129827	0
AACAACAGCCTTCATG	1.424562091	-0.035104617	1.406220795	0
ACGCCCTCATGACCTG	-0.060914403	-0.651166823	1.77900033	0.093926158
ACTCAACAACAACACA	1.21005022	0.768350814	1.428034158	0
AACGCCGTAAGGACGT	-8.370975619	0.986394618	1.287507944	0.123267732
CCCAAAGGAATTCCCC	-1.539691394	0.763823126	1.342778492	0.153965929
CCCAATACAACTCCGC	1.832908029	-1.575007822	2.179577492	0
AAAGCCGACCGGCATT	2.666867132	0.184478659	2.227627974	0
AGGGCAGCACGCACCG	-0.644255524	-0.150324393	1.518493099	0.150195094
ACATAGGGATAGACTG	2.266437406	-2.332812574	1.586933962	0
CCATAATGACGAACAA	-0.24468792	1.353652094	1.216338934	0.15668683
AACCACGCACCGATAA	3.5065211	0.360230807	2.755864692	0
AGTGAGATCCTCCCGA	2.33675086	-0.216584008	1.899686724	0
AGGCCCATACAGAGCT	-0.432917958	4.897470448	1.62273642	0
AAGGAATAAGCACCAG	3.155675764	1.304802153	2.720385769	0
ATTGAATTCAGGAGAG	1.534522171	-1.770636823	1.441936935	0
CCTTAAGCATACAAGT	-7.956613188	0.455591444	1.525973324	0.109855446
ACTCAGACAACTAAAG	0.717804069	-1.979165699	1.762474137	0
ACCGAGTACCCTACCG	-1.143735772	-0.249472748	1.352899779	0.147875194
CCACAAGCACAAAACT	-1.840090638	1.401935194	1.392720162	0.264345836
AAATAATGCCCACATG	2.157871122	-2.661886956	1.491184615	0
CCTTAATCCCAGCCAG	1.929483289	5.270624135	2.608520639	0
ATCCCCAAAAGAAGAT	2.30848586	5.085553143	2.188005467	0.130064568
ATAGCCTTCATTATTC	-1.212440079	0.23615459	1.670743424	0.153582995
AATCAACAAGGTCAGA	0.638827438	4.157718633	1.356738225	0.319260252
CCAAACCAATTTAGGT	-0.669469958	-1.802819755	1.360368821	0
AATGACATATTAATGG	1.027640457	1.041444991	1.500261958	0
AGCCAATAAAAGACCA	-1.822181558	1.328777526	1.445348097	0.298250677
AGCGCAGGAAAAAAAC	1.788677806	-2.196937825	1.604723381	0
CCCCACTTACTACACG	1.464775438	4.739234422	2.411026499	0.14931446
CCGGAATGACCAAACA	0.26670515	3.972033952	1.163058177	0.104346663
ACGAAAAGAAGACCCA	0.063765401	1.40789542	1.2304776	0.159617175
CATAACCTAAACCCAG	-1.062364464	-0.389504041	1.499155027	0.140816349
ACCGAAATAAATCACG	2.511979455	-2.473538186	1.35036939	0
CCGGAGCGACCACCAA	1.312452669	-1.905219938	0.925937846	0
ATGAAAATAGCACACT	1.284399862	4.067870591	2.542742712	0.110776282
CCTAAAGCCATAAACA	1.221893663	-0.192439731	1.231107064	0
CCTGCAATCCAGAAGG	2.024189348	-3.075614001	1.329247551	0
AGGTCCGTCCAAATTG	2.029601449	-1.939738419	2.220934198	0
AGAGAAAACACAATAA	0.841331357	-1.163524177	1.283164889	0
CAAAAAACATAAAAAG	1.269202108	-3.417008426	1.142283009	0
AATTCCATAAGCCCCA	1.037077302	2.924974654	1.42112537	0
AAATAACTCACACAAG	1.997589464	-2.674230601	1.154319472	0
CCTAAAACAGGAACCA	2.651404733	-1.869673636	1.584321743	0
ACACAGTACATCCCGG	-0.124033099	-0.122722763	1.636564975	0.121594976
ACGCAAGTAAGGCCAG	-1.054443722	-0.451757159	1.405077998	0.10788548
CCGTAGTGAGTCCCCT	-6.456876879	-5.25743201	1.380294403	0
AATGCAGAACCAAGTT	0.937612409	0.237763439	1.381425056	0
AGGACACCCAGCACTG	0.446372146	-0.775354411	1.481260915	0
CCTTCATAAAAAAATG	1.841470594	4.833023045	2.215608512	0.107445661
AAGAACGGCCGCAGAT	3.807570333	1.391626094	2.587361008	0
AGGCAGTAACGGATTA	-0.672854786	-2.089664962	1.542920054	0.099928875
CATTAATACAGAATGC	0.960705633	-3.554702308	1.369699545	0
ACAAACCGCATTACGT	-7.950946456	0.570068155	1.34112262	0
ACCTCAGCCACTCCAC	2.358897562	2.855865214	3.692805634	0.308144254
AGTTCAACAGCCACCA	0.635740156	5.40099809	1.483136102	0.157291914
CCGTACTAACGTACGA	1.736121053	-1.537411358	1.298742852	0
CCGAAATACCCTACAA	0.711980457	4.073828194	1.524005245	0.502490048
ATAAACTGCCTAATCG	1.674856538	5.171376679	1.995917815	0.096160526
CCCTAAACATCTAGGA	-0.339910751	-2.387491967	1.362360636	0
ACCGATGAAATAAAAC	0.186093444	2.91539738	2.387776972	0.180474183
ACAGCATGAAGACAAT	1.211481685	-2.565392282	1.064085718	0
CAGACAAGACAACCCC	0.711117143	-1.463372495	0.980772841	0
AGACACTTAAGAATAG	2.397876615	-2.001491215	1.216600266	0
AGTGATATAGTACACA	1.238324041	2.900441621	3.661225004	0.123255087
AAGCCACGAGGCAACT	0.809363479	6.035410855	1.707970959	0
CCCTATGCCAGCATGT	1.892258996	-2.026310827	1.071726865	0
ACCTAGCCCCTGCCAT	-1.47641105	-1.414078738	1.443519329	0.143299199
ACACCAGGATAAATTT	-0.02610076	5.561829541	1.826821501	0
CAACAAATAAGGATGA	1.054533119	0.636093591	1.497159173	0
AGGGCCCGATTGAACC	-1.536697333	0.778343413	1.954353079	0.155562794
CCTCCCCGAAACCAGG	0.744526739	-3.230731752	0.87125988	0
ACTTCATGACTCATGT	0.653333539	4.271741364	1.306297183	0.10632789
AACCCCCACAGCAGTC	-0.570045715	1.717767094	1.715303674	0.167490897
CAGACCCAATGTCAAC	-2.55745778	-0.080261312	1.175316055	0.158919502
CCAGCACAAAGTACTG	-1.20173127	1.854147528	1.584762918	0.301997394
AACGATTAAACTACAC	0.130439395	1.35664532	2.252871925	0.154403136
AGGTATCTAGCCAGAG	1.560226316	-2.420031573	1.528941003	0
AGTAACCAAGCCACTC	2.431032533	-2.091268327	1.620327991	0
CAAACCCGACATCACC	0.583931798	5.831828568	1.178056427	0
ACTGATCGACATACGT	1.6179074	-2.298548724	1.627860191	0
ATAGCCTACAGAAATT	1.206010456	-1.667126205	1.453106996	0
ATTGAAGTAGTACAGC	2.204283113	-1.734419849	1.346172663	0
CCTTAGATCCACCCTG	3.537353868	1.949560616	3.337214336	0.121545798
ATCGAACTAGAGATCT	0.305485124	-1.619406845	1.130600665	0
CCCGAATGACATAGTC	1.399307603	0.95696697	1.920068194	0
AGCGCCCAAAGGAATC	2.016128892	-2.162919547	1.252247893	0
AAACACGGACTGAGTC	2.29209649	-3.217088725	1.572974333	0
AATGATCCCCGGCAAG	0.383859033	5.706363652	1.425625609	0
ATCAATCTATGCCCAG	0.753512973	1.573830459	1.6779772	0.09437407
AGCGCCGTCCCGAAAG	-0.13393653	0.514718626	1.398847816	0.135634609
CACACCCCATTGCCGA	1.921998853	-2.02742615	1.953055855	0
AAATCAGCCATTCAGA	2.621474142	0.582013641	2.416764364	0.137990123
CAGTAAACAAATAGGT	-6.187882071	-4.705374267	1.449867048	0
CAAGACATATAGAATA	-0.306662326	0.418758903	1.218550766	0.168267
ATCCAACAAGAAATTG	-0.706198817	1.499244187	1.315052101	0.157267873
CAGCAATGAATGAACG	-8.561719065	1.039774869	1.200104488	0
CAGTCCCTAACTATTT	1.460389251	-1.431706931	1.060417335	0
ATGTCCACAAACACCA	-1.06847406	-0.300913241	1.425905509	0.140243173
CATGAGGTCAGCCCGC	1.500107641	-1.413039949	1.498560234	0
CCGGAGCGCATGAATC	1.433891887	5.508954976	1.698886648	0.11698905
ACCAATTTACTCACAT	4.064610357	0.566811476	3.154785685	0
CCTCAACAAGTCACGG	3.283665056	0.124179755	2.280664889	0
ATTACAGAAAATAAGC	0.738335485	2.131410811	1.896627152	0.102134629
ATCGATGGAGAAACTG	-2.612107997	-1.610163476	0.887973778	0.133673929
AAGTAACCATTTAGGG	2.207135553	5.165840123	3.228627821	0
AATCATGTAGAGATCT	0.42214858	3.927831385	1.634722276	0
AAATAGTAACGGAAGA	2.48206603	1.421897266	2.72025958	0
ACGGCATTAGTCAAGT	0.065893287	3.964284633	1.059832056	0.190242536
AAATAATTACGCATTA	2.55404746	1.411493395	3.134797812	0
ATCCCCCGACTGACCG	0.657986755	-2.94741657	1.572878199	0
AAGTCCATAGGCAGGT	-8.426141387	0.859074746	1.055015069	0
AGGGAATTCAGGATCT	1.054854745	3.083206389	1.883406168	0
CCTTAAAGCAAGCCAG	1.006828422	2.752402757	1.173193994	0
ACGAAGTTAGAGAATT	2.4654144	-0.235602733	1.584023927	0
ATCTAGTAAGATATAC	2.057812089	-2.20081022	1.815212772	0
CAGTCATAAAATATGG	3.316936368	1.307659481	3.607180045	0
AGAAACGCCCGCACGG	1.71242773	0.659871791	2.121612733	0
AAACAACGAAGAAAAG	0.876201028	1.771079753	1.716500551	0
ACCACAGACACTCACG	0.214363927	5.815647099	1.173816914	0
AACCCCGTCACTCCTT	0.201176996	5.091612313	1.288979176	0.143798797
ATACCACGAAAAATAG	-0.906906491	-0.709934082	1.693307316	0.10043629
CCAGACTGCCGACCCT	-0.028213149	1.305698011	1.503973122	0.131011799
AATAACTAACCAACAA	-1.534515803	0.814412449	1.335244508	0.22684036
AGAAATCGACTGACTT	-6.067453509	-5.353768851	0.631614013	0
ATTGAGATATATCAAC	-0.272266632	4.214408372	1.882616195	0
CACCAATCACCACCCT	3.391452665	-1.483866717	2.316375467	0
AGACCCCCAAGTATCT	0.547575588	5.820855592	1.497626677	0
ACGAAGCTACTAAGTC	1.602823371	4.309818242	2.717020822	0
AGGGATTCCAACCCAA	0.386210079	1.325086568	1.295592725	0.10917257
CCGGCCTTATACACAA	-0.319067841	-1.672458794	1.111845403	0
ACAGACGCAGACACTC	2.781714792	2.676402066	2.492966885	0.143343849
CAAAAAACAACCAAAT	3.442851896	-0.354036357	2.657106798	0
ACGCCCGGAAAAAATT	-6.842956667	-4.345826652	1.392241614	0
ATGACACGAGTTAACT	2.556741113	-3.265263106	1.544727527	0
CCGCACGTAGCCCAGG	1.034453029	1.520353887	1.769237431	0
AGTTCCAAAACAAGGG	0.294526214	-1.789075281	1.15826587	0
ACTAAATTCAGGCCAG	2.561136598	-2.38101175	1.029550878	0
AAACATCGAGATAGGC	1.273487205	0.188001666	0.848399525	0
CCTCCCTTAACTATCT	2.204449052	1.407226179	3.028264117	0.125531237
CCAAAATCACAAACGT	3.687758798	0.447397892	2.510303415	0
CCGGCATACCGGAAGT	-8.520789748	0.666737769	1.025872068	0.100086299
ATGCAATACCTACACT	1.0279535	0.229537044	1.460747635	0
CACTACGCCAAGCCTC	0.00990426	1.969979499	1.683143778	0.167717188
ATAGAATAAGCAATCC	2.087275381	-2.179880168	0.902615381	0
AAGACCGTCAAGAGCC	-1.298675423	0.735835348	1.358993717	0.200883759
AGAGCACAATCAAGGT	0.340632791	3.964835379	1.626522109	0.233982906
ATCGAATACACCAAGA	-1.103100782	-1.019566025	1.135617463	0.15061224
CCTGAAATATACATTG	-1.298459654	0.977943752	1.039384229	0.340823929
ACCTCAGGCAAACCTT	-1.216283863	1.235457394	1.543437481	0.410569512
ATCGCCTAACTCCCGG	2.931838388	-2.2772105	1.19196104	0
AAGTAAGTCCCTACCT	0.317693109	1.856662605	1.211638506	0.137530316
CATTCCGCATTTAGTC	2.345347757	-2.449328687	1.480561067	0
CATGACGCCCGACCGA	0.098793382	4.04108331	1.47660796	0.113904727
AGCGCCGAACCTAGAC	1.860966081	-0.610624876	1.684118272	0
ATTGAGGCACTTCAAC	1.271115894	-1.120567228	1.505038557	0
ACAGAGCGACACCCCT	4.01687848	1.208521102	3.177092743	0
CCTGCAGTAATTAACT	0.802176113	-0.07237868	1.679177066	0
ATTCACTTCCGAAAAT	0.590528602	5.4850826	1.275347246	0
AATGAATTAGTAATCG	-0.716044789	1.188614223	1.552168066	0.230836455
CCATAATAATGACCCG	1.224959487	5.743725274	1.882409042	0
ACGCCAATACGGAAAC	-0.340435987	6.215557549	1.255308945	0
AGGAAGGGACGAAGCC	1.870234365	-0.533174272	1.362877533	0
ATGCAACGATCGACTG	0.494924898	-1.798502948	1.420800423	0
CCAACAAGCCCCATGT	1.172806854	1.159560655	2.308974964	0
AACCCACTATTTACTT	1.271675462	-2.863697078	1.205468838	0
AACTACGCCCGGACGC	-2.40140297	1.236913536	1.157191258	0.361998807
CAAAACTTAAACCCCG	1.589796657	-0.302383091	1.462186544	0
CCTTAATGAGCCCAGC	2.654112215	1.980857346	3.090365491	0.123969933
ACCTAGTCACTAAAAG	-0.323565488	1.080819223	1.42443227	0.134034027
CCCACACGCACCACAT	3.196752901	0.780579422	2.433982235	0
CAAAAGCAACACAATG	1.199801797	5.438686345	1.434013266	0.135623078
ATTCAGATCCCTACCA	1.379653568	5.465886567	1.372795183	0.144162594
AAAACATGATTTCCAA	3.881895418	1.685594414	3.030069833	0
ATATACGTAGTACCTC	0.535285348	5.303428624	1.11881534	0.187410713
ATCACCCTAAGCACGA	2.709997529	0.395143692	2.238215871	0
AAGCATTCCCCGACAA	2.126157159	-0.962820198	1.429884233	0
CAGGCAGGCCATAGGA	0.652571315	-2.432136085	1.40708803	0
ATTCCCGAAGGGACGG	-1.195888048	1.115386341	1.439039213	0.142517669
ATGGACGCAATTAGAC	-1.296894317	1.09410784	1.514132742	0.184484802
CAATACACAGCTAAAA	0.736913557	3.659791444	1.243369243	0
ATGCCAGCACATAGCG	2.388458127	-2.132369783	1.89282188	0
AATTCCTGCACGCAAG	-1.67489714	-0.34984928	1.246430785	0.11153743
ATAAAACGACATACCT	3.451519842	-0.329100903	2.720873523	0
AATGAAACAGAGAACT	1.238458747	3.153136227	3.666165444	0.13064801
ATTTACCACACCAGGC	0.565827722	2.297830794	1.944398664	0.124955819
ATACAAGCACGGATTA	-8.680358534	1.129944775	0.955492248	0.116068753
ACGACACCAGAGACTA	-1.501511519	0.489104245	1.492422294	0.283950583
AGTTCAATACAACAGC	0.916067953	1.126369927	1.561040804	0
AGACCCAACCTTAAGC	2.71619975	-0.430127736	1.623563804	0
AAGGCCCCCCGGAATT	-0.647560721	0.611468051	1.401629744	0.124976973
ACGGACGCCCGAATGT	-1.597829705	-0.21193346	0.859735066	0.177851425
CCCAAGGTCAGACCGA	-0.999707108	-0.238415565	1.65826961	0.141320294
CACGATCCAATGCAAG	-1.306725925	-1.965722944	1.085619438	0.11562925
ACCGCAGCACACAAAA	4.498839254	1.364559267	3.642148085	0
ATCAAGGCAGATACTT	0.675347204	2.077037309	1.905625157	0.062326909
CACGATCTAGTTCCTA	-0.175365811	5.719546769	1.261593486	0
CCGTAAATAAGAATGC	0.974344844	-2.877405908	1.239891439	0
AAGGAAACACTTCCAG	-6.881681567	-5.051873233	0.80076651	0
AGTCCCATCCTGAGTT	0.231217975	-2.282154586	1.564451377	0
ATATCCCAACAACCAG	-1.757462686	0.523671482	1.263029042	0.191729684
AGCGCAAAAAGTCCCC	1.331804866	6.322385285	1.703308534	0
AATACCAGACCTCAGA	0.279051895	4.648047421	1.8037099	0.151533416
AGCGAAAAAAACATAT	3.556289072	-0.839399602	1.539710469	0
AGAGACCTCACTAGAA	0.914403076	-0.154338147	1.495601335	0
ATAGAGAAATCGATTC	1.809114332	-1.506866123	1.360458443	0
AGGCCATACAAGCCTG	0.718899126	2.444602225	1.573393189	0.098327387
AGCTCCGTCATCAAAA	0.909056539	5.882597897	1.426988333	0
ACCGATCAATAGAATC	-0.940761095	0.165793959	1.480145406	0.114399046
CACAATTGATAACCTA	0.992056484	5.834871266	1.372527573	0
ACGCAAGCATGTACCA	2.342181558	1.554452393	2.967820107	0.11747954
CCGAATCCAAGCACCC	-0.143669253	0.659846161	1.369462394	0.130745666
CATGAGACACTTCACA	0.561570997	5.624254678	1.611446024	0.071632236
AAAGAAGTACAGCACC	1.616932983	-1.988400008	1.722846528	0
AATGCCCCAAAAAGAG	1.90113389	5.02555177	3.179876097	0
AAGCCAGAATACCCAG	1.60574233	-3.125636603	1.318622787	0
CCTCCAAGACTTACGT	4.376437063	0.542843197	3.013698747	0
ACGTAACGAACCACGA	1.857767457	-3.142181184	1.222563083	0
AGATAAGAACACAGCT	1.113865251	5.679707978	1.260495181	0.165948221
CCCAACTGAAATCCGA	2.882217283	-2.871591832	1.338277134	0
AGGCAATAAAAAATAT	-0.729043727	1.419687364	1.182382661	0.17270165
ATCTCCTCCATGAACA	0.334405775	6.266231511	1.230887392	0
AGTGAATACCGCAAAT	1.91085946	-0.871153142	1.529017235	0
CCTGATCAACACACTG	1.536230201	-2.095364358	1.431847294	0
AGTCACGTAACTAACA	0.773497457	0.677591238	1.42740416	0
ACGCAACACCTTCAGA	0.299211139	4.818093274	2.032343206	0.122251445
AGAGAGATCCCTCAGA	1.276024932	5.533437226	1.953763247	0
ACCGAAACACCGATGG	0.6020683	-1.674366619	1.571717733	0
AAACACATCCTAATGC	0.915490741	-0.172157373	1.484514782	0
ATCGACAACCATAATC	-0.595402604	0.564641092	1.862795912	0.208283804
AGCCATCCAAACCCCA	1.82635724	-3.021132972	1.045858924	0
AACTAAATCACGAGCA	0.91079914	-1.979962256	1.14275652	0
CCCGACAGAGTTAGAT	-0.679523354	1.469827745	1.606670804	0.181745707
AGGAATTACACAACGT	2.421086664	-2.34104469	1.507518741	0
ACCGAACACACGACAG	0.314684982	5.693767522	0.658234083	0
ATGTAGTACCCCATGT	-0.502772694	-0.436205592	1.977503629	0.103643542
CAGTAGTTAGATACCC	-1.185412949	-0.212089907	1.065931666	0.14723704
CCGTAACAAAGGCATC	1.206935281	5.630039666	1.725953919	0
ATTGAAACAAGTATGT	3.76937663	0.376420353	2.969807912	0
ACAAAATCAGATCAAT	2.969723577	-1.242927696	1.589153803	0
CAGGACTCCCTACAAG	4.670829172	0.648553286	2.341860554	0
ATCAATGTCATTCCCC	3.088791723	1.748997424	2.698953818	0.113826799
ATGCACGTACCCAATC	-0.794043665	1.17858455	1.198424649	0.135125706
ACATAGTAACAGAGAT	2.98123681	-2.074162748	1.347608512	0
CAATAAGTAGCGATCC	1.33220088	5.307615731	1.473066736	0.155403904
CCGCCAAGCCTGCAAC	3.836055631	-1.178959634	1.761402013	0
CCGGCAGTCCGTACTG	0.099705095	-2.042227771	1.995109275	0
AGAACCTTATCACCAC	2.024350996	5.198985551	2.669304247	0
ATAGACGAAAAGAACC	2.555059785	2.493399356	3.019483891	0.192063072
AGGTAAGAACCAACAA	-7.183047896	-5.351617839	1.333520089	0
AAAGACACCCTGCAAG	-1.114368325	-0.302386518	1.508585548	0.114569678
ACTAACATCCGCAGAA	0.475606555	0.050508078	1.313403934	0
CACTATCTAACCATCC	-1.103859191	-0.0481038	2.029682908	0.126572816
CACGCAGGCACTATAT	1.753959293	-2.272300508	1.892734953	0
CCCTACGCACCAAGTA	2.646311635	-2.077150132	1.541581563	0
ACGCCCGTAGTGCCTC	0.274919862	1.412467215	1.686483875	0.156361156
CCTACCGAAAACATCC	3.906353349	1.346794699	3.013535595	0
AGTGATCGATGGACAA	1.563051099	-2.869457986	1.460173073	0
AGGTCCCTACCCACCG	-0.38439179	2.668115828	1.861894987	0.181383756
ATTCAGGAAGACAAGT	-1.066027051	-0.94670036	1.010353137	0.160976255
ACTCACTACAGAATGT	1.753330821	-1.883875515	1.489744471	0
ATCGAATGAGGGAAGT	-1.108144885	-0.658965077	1.18480266	0.160943476
ACTTCCATCAATAGCG	2.9832586	-0.513599094	1.970944243	0
ATAGCCCCCAACATTA	2.544555063	-1.700344708	1.577346041	0
ACCGAGTACCTCATAC	3.831404085	2.116069529	3.67120138	0.152183414
CAGCATTGCCGAAGTC	-1.344483798	-0.060377562	1.369118424	0.296340035
AAGCAGCTACCAAAGA	2.516926164	4.799975846	3.23013698	0
AAAGCCACAGGCATTC	0.480069513	4.44270942	1.559505264	0.134949964
CACTAGTTCCGGAGTC	2.499361867	-3.153517749	1.164171898	0
CACCCCACAAGACCAT	-0.921352034	1.071305011	1.076197246	0.229364473
AAGTACTTAAATACCG	3.364025945	0.626380298	2.305437186	0
AAGTCCCCCACTAGAG	3.676194067	-1.855360534	2.162820969	0
CCGACCCACCATACGG	1.992279882	1.303455088	2.672522828	0
AGTCCCAGATTGAAAT	0.430194253	-0.620957758	1.792529295	0
ATGTATAAAACGCAAG	1.913892621	-2.63183954	1.490888539	0
ATTCCAAAACAACACT	1.789288635	-3.213491943	1.506265003	0
CCGGCCACCACACCAT	0.004757041	5.547999356	1.417600298	0
ATCCATTCCCTGCAGA	0.598986501	-2.27689984	1.614989443	0
CAGGAGGTACACAGGG	0.832767124	6.27207372	1.111147883	0
CAGCACCCCCGGAGAA	-1.201763993	-0.589429524	1.462209507	0.160841812
ATCGCAGGCCGAATGG	-0.208942299	1.424890015	1.311719578	0.2117785
ATGGACCTAATCATCG	1.105315322	-2.834926631	1.435345142	0
CAACCAATACGGCCGT	1.453731412	-1.356061365	1.136333897	0
AGCGACGACCAAAGGT	0.935180301	-0.855219152	1.897525313	0
AGCGACATAACGAGGT	0.482889766	-2.949638631	1.140398376	0
AAGCCCGCCCTTCCTA	1.667748088	4.766077493	2.253295162	0.126829136
AATAACGGAGAAAATC	-1.276801711	1.507866476	1.475325358	0.334155113
CATCAGGGAATACAGA	4.202070112	1.176576469	2.930767656	0
AGGCAACTAATCAGTG	0.103716487	1.698160622	1.673456387	0.179687806
AAAGATATCACTCAGG	-0.45218206	0.474305902	2.133211331	0.183265552
AATCATACAATAATTC	-2.007644629	-0.247674566	1.235377301	0.150697643
AACAACATATGGACGA	-8.425735121	0.811842475	1.349689992	0
AGTAATGCAGGACCAG	0.051316614	5.083599065	1.60902561	0
CAACCAAACCGAACTC	0.667671318	-0.917845692	1.752360488	0
CATGAGGGACATCCTC	1.060870523	1.302197073	1.561964963	0
ACTTAACGATGAAAGA	2.055106039	2.467802022	2.33408234	0.239130676
CCTAAGCGAGCAACCT	0.425418968	4.738568757	1.345900153	0.111900696
CCAAAGGTCATCCACT	4.195472593	0.35520557	2.514410592	0
AGATCCGAATAGCCCG	-0.804286247	-0.120041687	1.357847344	0.224034644
ACTAAAACCCATCATA	1.497293348	-2.202909734	1.845887231	0
AGACCCAGACTAACAA	0.275768394	-2.907310035	1.181084106	0
AGAAACGTAAAGACAA	1.376555318	-1.514069464	1.922416902	0
AGGTAGTTCCCCCACG	0.925813312	1.626919959	1.805067369	0
ACAGAATGAAATATAA	-1.136634951	0.275236312	0.902228731	0.190040619
AAGCACTGCAGGAACT	4.176338071	1.616158102	3.318803958	0
ATTCCCGCACGGCCTA	1.798407669	-0.279443126	1.664357651	0
ATTAAATTACATCATG	1.373214597	-0.54729351	1.609168906	0
AAGGATCTCCATACCT	2.259279127	-3.207304742	1.140035427	0
ATGTACGAACGCACCG	0.880901451	-0.764595117	1.384521591	0
AGAAAACAACCCCCTT	-0.992032772	-1.06196573	1.63238912	0.124672028
ATGTAACGAAACACCA	-0.724192744	-0.07319504	1.289694135	0.136455787
ACAGCATCCCATCCTA	2.696594114	-1.242462899	2.084512559	0
AAGAACGGACGACCTG	-1.039297348	-0.003305645	1.333503957	0.137210188
AACAATCGATCGAGTT	-0.879955535	0.655821596	1.128404777	0.174008476
CATAATCTCCGTACGA	2.196568365	-1.432896998	1.427942906	0
ACGTAACAAACTACAC	-2.070303095	0.826103423	1.269082527	0.33180058
ATTCAGGTCCGTATCG	1.927553052	5.209167931	2.957697859	0
AGATAAACACGTCCAA	1.516313667	2.87060139	3.253719855	0
CCCAAATTCCGTACCT	2.649496431	1.603840921	2.707736945	0
CATGAAGGCCGAAAAA	-0.08397091	5.40662	1.905605403	0
CAGCCCAGAGGGCAAA	-0.40555585	-0.286590393	1.598477295	0.123558802
CCATAAGCAACGACCA	0.685295219	-1.365874197	2.211970401	0
CATCACTTCCTGACCC	1.027885074	5.458461736	1.204759923	0.136275333
ACTCAACTCACACCTA	1.710103387	-0.219716843	1.5713097	0
AAGCCATAACCTACGT	0.314808244	-1.58431473	1.191747337	0
ACGCCCGCATGAATTA	1.132825489	5.868921731	1.48353427	0
CCGGACAGATGAAGGG	-1.778605586	0.379877154	1.369911008	0.130819406
CCGAATGCCCTGAAGG	0.521823282	-2.972870853	1.23464964	0
AGTTCCCAACTAAGGT	3.187021131	-1.935410049	1.114655549	0
ATTCAGATACCTAGTA	-0.76900745	-0.316633936	1.389785502	0.154816599
ATCCCCTTCCTGCAGG	-0.415958887	4.601775143	1.744170822	0
ACTGAAACCAAAACAG	0.911834592	0.390968178	1.59878881	0
CCAGCAATATGAATGG	4.146098966	0.049326468	2.513951138	0
AATACAGTAAGGAGTT	0.806196565	-1.728711393	1.59861281	0
CATCCACCATCGCCAC	-1.263104206	0.035617944	2.453384405	0.268535436
CCTGACACATGGAACA	-0.305940037	1.200311993	1.895616886	0.145942166
AGTAAATGACGGAATC	4.0925883	1.001098965	2.450953094	0
AGGGACGACAACACGA	1.432255144	3.203269933	3.764481171	0
ATAGACCACCGTCACA	2.804938192	-2.285851743	1.573674504	0
CAAACAGTCCAACCAC	-1.953327944	-0.391711946	1.676389993	0.160287963
AAGGAGCTCCAAAAAC	2.702408666	1.646955464	2.797497233	0.091915453
AGAGAACAATCGCCGC	-6.348361617	-4.137322929	0.972062265	0.152153562
ATTTAATAAGTGACGG	1.572409029	-3.647957828	1.558983647	0
ACGAATTAACCGCCAG	1.797781343	-0.470486637	1.110614105	0
ACGGCCAGATAACAAC	3.356287355	0.950948868	3.225885691	0
CATTACTACAGGACCC	1.477243061	0.068997663	1.467274279	0
ACAGACCAAAACAGAT	0.092324848	5.535261128	1.561999637	0
AGAAAGTGACAAAGTA	-0.17039073	2.871828292	1.327200697	0.113735198
CAGGACACCCGGACAT	0.135024662	-0.966776099	1.529510045	0
ACAACCAAATCAAGAT	-1.049698239	-0.323278513	1.490627698	0.139379319
ATTAAAAACCAAAGCC	3.847717161	0.373153631	2.688069991	0
AACCACATCAGACCGC	0.134107942	-2.354476239	1.381130298	0
CCGCCCCTCACAAGAA	-0.38989616	0.416848604	1.286416963	0.129170279
AATCAGGGCCCCAAGA	1.56761753	-2.497209575	1.229375867	0
ATGGCCAGCATAAAGG	1.015335197	2.961486314	1.763535204	0.129348203
CCCACCGACAGGCATA	1.357944841	5.784884904	1.505217085	0.169304372
AGAACCGGACTTCAGG	1.301476593	5.437466119	1.052031068	0.291781988
CCCGCATGACTGAATC	-2.002635842	0.809217189	1.356781819	0.165709059
ATGGAGCACATGACCC	-0.866266971	-0.823048081	1.531749968	0.114110093
ACACCCCCAATGCCCA	-0.352287179	5.017648671	1.346184106	0
CACGAAACAGGGCAAA	-0.543211704	0.077107806	1.867445831	0.141493422
ACCTATTAAGTAAAGT	3.261752004	-0.621915724	1.660826534	0
ACCGAATCATGCAGAT	-1.086803918	-0.053268762	1.242194521	0.283995807
AGGACCACAAAGCCCA	2.364384527	0.935437773	2.366380663	0
CACTAATGAGTGCCCT	-0.972568636	-0.342090871	1.89800738	0.129584886
CCAGCAAAACAACCTA	0.216818923	1.80299661	1.330038501	0.136607727
ATTCCCCTATAGATGT	-0.809992557	1.331402991	0.95938524	0.16458099
ATCACCGTCAGTAGAT	-0.719434863	-0.647097792	1.30359802	0.146517723
CAATATCTCAAGACTG	0.62791049	-1.221912291	1.497388534	0
ATCACAGGCCAGAGTT	0.414753074	-2.000819113	1.426715055	0
AGTACCTGCCATAGGT	-0.656604295	-0.316441294	2.05790575	0.175952859
AATAAAACAGCCCAAC	-1.296137517	-1.188480045	1.087374105	0.140863288
AAGTCATGCCATAAGG	3.040638799	-2.872911241	1.146167551	0
ACCGATGTCCCAAACG	2.817059869	2.731801961	2.238793661	0.169084267
CCGGACTCATACATGC	-0.541109448	1.704360698	1.444776966	0.150181649
AAAAAAACAACAAGCT	2.269137735	1.625634406	3.147971227	0.119240402
CCCAACGGACACCACG	0.72060954	-0.852296796	1.34672091	0
ATCCAATAAAGCATAA	-0.800571328	0.476146374	1.803905304	0.166522386
AGCCCATTCCGGAACG	0.712458009	5.771205399	1.555725151	0
ATCAAGTCCCATACTT	1.821904535	-0.146640759	1.260038341	0
ATATATTAACGTACTT	-1.142251974	1.04951236	1.178664516	0.342948743
ATAACCTTCCCGATTA	-2.122544864	0.932588313	1.291771362	0.461527144
CCGAAACAAGCACAAT	-1.391075557	0.858957444	1.390306951	0.224215151
ATCAACTGATTCACTC	0.224160308	-2.052361514	0.735250506	0
AAGCCAACACATACAA	1.170209522	6.135938142	1.369508223	0
AGTGAGTAATTTACAT	-2.255351556	0.538226638	1.158463823	0.167281008
ATTAAACCACGCAGTA	4.303979272	0.920244727	2.947261043	0
CAGTACAAAGAAACTC	2.875092859	-0.13595568	1.650512711	0
ACGCAAAACAGCACAA	1.027163381	-0.905708458	1.504490588	0
AGGCAACGAACACCCA	-0.82916761	1.254761074	1.246198756	0.302968266
CCCTCAAGAGGGAATC	1.967772836	-1.89797261	1.048292828	0
AGGGAAACCACGAAGC	4.049085016	0.343860422	2.772085062	0
CATTACTGAGATCCAC	0.761061544	2.014111255	1.66998392	0
ATATACTTCCCCATTC	1.035996313	5.441370938	1.010420973	0.177379465
CAGAATACACTGATAC	1.461900587	0.553617154	1.646247047	0
AACTAATCCAAGAAGT	-1.053094154	-0.428068455	1.648291162	0.130972399
ATTCAGCGCCTACACA	0.863565559	-0.930178132	1.466143411	0
CACCAAGCAGTTATGG	3.10438239	2.084016774	3.0311205	0.1235173
AGGTAGCTCCAGAGGG	-1.697962826	0.590835486	1.392506768	0.253159168
ATTCAAGGCCCCCCGT	-0.201628809	2.092223857	1.976894236	0.245703286
CAATAGTCAGCCCACA	0.651186342	-1.938987877	1.405459951	0
CCTTACGCCAAGATTT	-1.269957071	-2.169115331	1.314973254	0
CACAATAGAATACATC	-2.979829019	-0.541557159	1.391525408	0.381695504
AGTCATAAAGGGACAG	0.226651306	-1.652345922	1.533112164	0
ATTAAGCGAAAGAAGT	2.553587789	-1.900600221	1.854039268	0
ACGAATAGAGGGCACA	-1.401140695	0.164886404	1.184807727	0.140924051
CATACCGCCCCGACCT	1.509512062	-2.372747924	1.343467872	0
CCTCACCTACCTCCAT	0.916489238	0.525648926	1.489015062	0
AACGCACAAGCGAGAT	0.614029998	3.827805732	2.145435987	0.120352482
ATCAACTAAAGTCACG	-0.94349206	0.37711734	1.400406462	0.156854098
CATACACTAAACCCAG	1.188419218	-0.424638863	1.354702715	0
CCTGCCCGAGGTAAAA	0.857428188	0.948242996	1.492319512	0
ATACAACGAATAAATG	-0.006423598	1.442484472	1.545254169	0.13268557
AGTACCACAGTTCAGT	-5.794480448	-3.641464975	1.081996747	0.178193482
CCTTCCCGCATCACGA	4.28114211	0.875583802	2.836909324	0
AAGCAATCAGGAAGAA	0.208221788	5.952449296	1.46490588	0
ACAGAAATCCGGAGAT	0.094247217	6.328944657	1.022449911	0
CCAGAAATAGCGAATG	0.837030286	4.40681741	1.623349371	0.203849427
CACGCCTACCGTACCA	2.902253026	0.932500992	2.642406617	0
ACTTCCTGAGACAAGA	2.484047765	2.154256556	2.880245638	0.139906727
CCTGCAGGAGCGCCCA	0.862909193	-0.339083817	1.404986822	0
AACCCCGAATGGAAGG	0.589183683	0.0198492	1.608038244	0.11104158
CATAACCTACCACCTA	-8.575024729	0.675378416	0.89375	0
AAGGACCAACGGCAAC	-6.422389632	-5.216188934	1.274016325	0
ACTACAGCAATGAGTG	-0.390587335	1.255231355	1.26905344	0.140144662
ATTAAGCAAACAATGG	-2.021090602	0.777401421	1.055955149	0.348262714
ACCACATCAAGCCACG	3.456910009	1.28378031	3.257775579	0
ACCCCCTTACGGAGAC	-0.395080333	4.641176675	1.396042723	0
AGGAAACACAAGCCTG	0.80913722	6.072907422	1.454158089	0
ATTTATGAAATACAGC	-0.907310133	0.764286313	1.185239723	0.321052893
AAGCACGCCCAGAAAA	1.929946775	-2.993118074	1.007478206	0
AATTACAGAGGTATGG	0.146192665	4.799317811	1.653082695	0.131702191
AAGCACAGAATTAACT	0.682150716	-2.42098334	1.229718239	0
ATTTAGGTCAGCCACT	1.325090999	-0.631101515	1.60222298	0
AAGGAAATATATAGTT	4.000875349	1.128777001	2.953419202	0
AAACAATGAGGGCAGA	-0.150276785	4.801174615	1.6117761	0
AAGGCACTACGCCCGT	-1.678301757	-1.995438006	0.950434415	0.162386498
CAGCAAGCACCTACTA	-1.122923856	1.634423111	1.503748731	0.169010606
ACGCAAACAAGGAAGG	1.052587146	-0.280479412	1.841406129	0
CAACAAAGAAGAACAC	2.691123838	-2.79240277	1.208361249	0
ATGCCAGCAAAGATAG	-1.695479756	-0.804710712	1.484728824	0.144248634
ATTCAGGACCCCAACA	1.606147165	-2.752996947	1.306966389	0
ATGCATGCCAAAATTG	2.379709596	-2.74581268	1.067283794	0
AAGTATCGAGTTAAGT	0.649535531	4.850406621	1.303796795	0
AACTCACCAGATACAT	0.579743976	4.085250829	1.799064093	0.289879068
ACGCAAGCATGCCACG	0.713651771	-3.390584018	1.35868031	0
ACGGATCAAATGCCCG	-1.283749168	-0.266741957	1.878171831	0.150991111
AACGAGCCACCGCAGT	4.418779249	1.593820546	2.945157778	0
AGTAATAAAAGTAACA	1.23184287	-2.808554198	1.485426209	0
ATTGAAATATGAACCT	-1.304078405	-0.699220028	1.127637731	0.148973722
CCCCAGGAACCGCATG	1.431560153	-2.14528444	0.973419251	0
AGCCAAGCCACAAGCT	-0.180847054	-1.990849282	1.273758345	0
AGCAAGCCACCGATTG	2.338053579	-2.415630128	1.643710021	0
AACCCCCTAAGTCAGC	2.059933538	-2.896304395	1.259551467	0
AAGCCCTTCATGCATA	3.986731405	0.11761092	2.856509818	0
ACCGAGGAACATAGAT	1.905118341	0.702502404	2.195891733	0
ACTACCGGAGTCAAAT	1.64041316	-0.018458178	1.413868669	0
ACCGAACCAGCGCAGT	1.210488433	-2.573366668	1.18898023	0
ATTGCCTTAGCTCAAT	0.991801853	-1.965584781	1.116630178	0
AGCCAGGTCCGAAATG	-0.717580085	0.127556537	1.279966852	0.134750396
AGAGCAATAGAGCAAC	1.851279134	5.224476312	2.177688927	0.094456944
AGACACCGCCCCACCT	1.648751134	5.189865086	3.075461978	0
AAACCCCACACTAACT	3.854539747	0.321337644	3.560103569	0
CATTATTTAAATACGA	-2.548875665	-1.038734224	1.259519043	0.138417116
AGCAATTGACTAAGAT	3.541058416	-0.555235471	2.204728802	0
CATTATGAACTTACAT	2.567911977	-2.027257468	1.318974702	0
CAAAATTTAATCATTC	-0.123001462	4.715613339	1.848191091	0
ACTTCCCAAGTAAAGG	2.994331712	2.312672112	2.309353642	0.114136871
ACTGCCACAGCGCCAG	0.552406663	5.859743569	1.296036038	0
CAAGATCACCTACCAC	-6.478226786	-5.632967021	1.030849302	0
ACGAAGTGAAGTCATA	3.855675573	1.77505872	3.082077909	0.092773666
ACGCCCACCCAGAAGT	3.044664735	1.378363583	2.788197209	0
ATCTATCGCCTACCCT	2.539399976	2.050344203	3.473841012	0.131187236
ACACCCGAAAAACCAT	0.581341619	-1.601258065	1.35343433	0
AAGCACTAATATCAAA	1.077530975	-2.765708234	1.537395408	0
AATTAACGCACGACTT	4.401535863	1.048353646	3.744022587	0
CAGCACAGCAATCCCA	2.86776864	-2.665940072	1.351760801	0
AACAAGTCACTTAGCC	1.967672224	-2.807579543	1.645774661	0
AGAACCATAATAATAT	3.969680185	0.151252154	2.546341341	0
CAATAATAAATGACCT	-0.727133399	0.48983768	1.182140879	0.160374058
AAGTAAACCCCCAGTT	0.173129911	5.818822835	1.846799232	0
ACAAACCGATGAAAAC	-0.961184149	-0.7092649	1.546012124	0.155165185
AGGAAACGAGTTCCTA	2.073863382	-2.558597352	1.537111704	0
CAGTCCAGCCTACCTG	0.002533311	4.983336423	1.549736076	0
CCCGAGAGATTTATCG	2.339659566	2.816024993	3.227865626	0.233745915
AACACCTTAACCCACA	3.504102106	1.651020501	3.651331894	0
ACATACGCAAGACCGT	1.952975625	5.516409371	2.490185808	0
ACTTAAGTAATAAGAA	2.894395227	2.070485328	3.292509468	0.131077145
ACATATGGCACTCAGA	1.542561645	-2.266804959	1.290265099	0
AGGCATGAAAGTAAAT	0.303654069	6.241085503	1.638065269	0
AACTAGTCCAATAAAG	2.869845743	-3.629813935	0.872028381	0.078689249
ACTGAAGTACGTAGTT	0.787527675	-2.553093698	1.36905309	0
CCGGACCGATTGCCCG	2.04213273	4.671865914	2.485471689	0.191998659
AAAGAATCCCTACATA	2.356368417	1.975878213	2.905972106	0.226467527
AGGCAGCACCGGACAA	0.98918044	-2.177117612	1.290578744	0
AGCGATGCACCCCCGA	0.992802495	-0.321237679	1.136164467	0
CCTGCAAAATTCAAGT	-0.907531267	0.836478207	1.942837308	0.25590907
AATACCCGACGTACTC	1.620061035	-2.142391946	1.054061844	0
ACCTAATCCACGCCGA	0.108605022	-1.6743032	1.222759485	0
AGACCCATATAACCGC	0.531043643	-3.295288827	1.193003606	0
ACAAATTCACACATCG	0.567642326	-3.137147452	2.237587601	0
CCCTAGATAACGAACC	2.352088327	-2.990533855	1.480962346	0
AATACCGCAATTCCGA	2.764661664	2.330833409	3.029729801	0.153129566
ACGGACGAACTTCCCA	-0.995489245	0.023380298	1.529057249	0.152089795
CAACACTTACGCATCG	-1.307344502	0.369832907	1.44090035	0.121314486
AAGGAACTCCGCAGGC	2.254597539	-1.268291618	0.943882566	0
CCAACCGAAATGAACG	-0.006471997	4.034825776	1.650904481	0
ACACCAGAAACAATAT	1.826356763	-2.690519359	1.373721537	0
ATTCCAATAAGGATGA	1.081535692	6.105362389	1.369952587	0
CCGCAGCAAACGAAGT	0.535261745	3.289164756	2.285646863	0
ACCAAGTAAATGCCGT	0.540006752	-3.213469293	1.852834198	0
CAGTCCCTACCCAGAT	3.912322874	1.086739633	2.218108321	0
CAATAATGACTGCCCA	2.551873559	1.105613325	2.532686986	0
CATGCCGTACGGAGGT	-5.73336423	-4.745898273	1.541662819	0.148133348
ATCCAGCAAATTCCTC	-0.959389692	-1.108158734	1.02728677	0.151040096
ACCTAACCCAGCAGAG	0.605889911	4.238460992	1.571618549	0.240951714
ACTAATAGAACTAGCT	1.026064987	-3.113228109	1.325253434	0
ATGTACCGATACCACT	0.740625734	-1.421590116	1.577938672	0
AGTGCCGTACTTAACA	2.226720209	-2.443039682	1.62621394	0
CCGCAATGAACTATAG	-0.275542264	0.290695224	1.353566738	0.147998869
ATGTCCGTAAATAAAC	3.721801156	-0.373546358	2.638687136	0
AGTCATGGAACGAGGC	2.69121396	-1.176439073	1.845856189	0
AAGGCCTGAAGTATGC	3.742552633	1.096088503	3.03379754	0
ATTTCACAAAGGCATA	-1.451743072	-0.073789544	1.550264137	0.187526268
CCAGCATTACACCATT	1.509398574	5.721641515	1.083802009	0.163655745
CCCACCATAGGGAAGT	2.317263479	2.230195258	2.449240071	0.140749575
CAAGAAGCCCTTCCTT	1.778573389	-3.357669379	1.527587729	0
AAGTCCGCAACCATCA	3.770719881	0.771269594	3.27261454	0
AAGGAGATAGCACCCA	-1.977792343	0.512377534	1.328341058	0.363338468
ATCAACCCCCTAACTT	0.255547161	-2.645301606	1.035107148	0
ACTTAATAATGCAAGA	-1.407830959	0.016766992	1.007219941	0.109630109
CCACCAGTCCCAACCT	3.730667943	1.410559628	3.002099986	0
AACCCCGCAACTAAGT	0.778534765	-0.614899006	1.469921072	0
CCGCCCCAATTGACCC	0.663838977	-2.195112254	1.465482926	0
CAGTAAACATCAATGA	2.517393465	-0.301724043	1.511986102	0
AGCGCACGAACCAGCC	0.410270328	-2.178264882	1.353992993	0
AGCTAACTACCGCAGG	1.750011081	4.12350652	2.649782202	0.306500718
CATCAGAAAAGGAAGG	0.012075538	0.815494392	1.638239817	0.109006447
ATGGAGTGCCTTACAT	0.158321256	-1.111701634	1.497672663	0
AGGTCACTAACCATCG	2.84172141	-1.320769694	1.847405212	0
CCTAACAGAGCGACCC	4.086494798	1.443769667	3.362207249	0
AGCACATACCTGCCTG	2.457092161	-0.905150737	1.378026131	0
AATCAAGAACTTACAT	1.162799472	-1.148028876	0.878952341	0
ACTTCCGTCCTACAAT	0.55701291	-0.935356941	1.802070663	0
AGCGACCAAACCAAAG	0.181692953	1.594641302	1.443431438	0.165288601
AAAGACAAAGAACCAG	2.169122095	0.7238659	2.604343518	0
CCCGCCATAAGACCTC	-1.770763253	0.076504592	1.336642689	0.271403906
ATGCCCGAACGGATGA	2.42845952	0.391507331	2.285784725	0
ACGCCCCTCCAAAAAT	1.472147102	-1.300016191	1.700850347	0
AAATAGACATCGCCGG	2.349543447	2.012767289	2.333769646	0.196116641
CAACAGCCACTAAACC	0.580188865	4.898592446	1.569365209	0.153041914
CCGAACGCATCGATGC	-0.738743549	1.975842688	1.520053832	0.190740495
AAAACAGTCATTAATG	-1.247722929	-0.641132559	1.079773978	0.195568069
CCTGCAGAAGCCATAT	1.337593193	-2.826240565	1.680064675	0
CATCCCGGAGACAAAG	0.001566047	4.667990659	1.496607402	0
CCGTAGTTAGTCACGT	1.053841466	-2.170897271	1.239374006	0
AACTACAGCCCCCCTG	0.340930099	5.960705254	1.181532378	0
CCCTAATTATTGACAT	2.870488519	-0.016305415	2.150397011	0
ACCCATACACTGACAC	3.112722272	-0.790099527	1.692460564	0
ATCCAATGAATCACCG	-1.383646315	0.647358153	1.26246484	0.322169199
CACAAGTTAATCAAGA	0.964872236	-1.981766131	1.788756882	0
CACGCAACATCTAACT	1.93840682	5.435977433	2.783119366	0
AATCATTCCCTGAGAT	1.59656393	-2.539345052	1.584978371	0
CCCCAAATCCGACATT	0.753430719	5.125380013	1.378870065	0.145257696
CACACCGCATGACAGA	2.148360128	-1.300486948	1.304145703	0
AGCGACCAATAAATGG	-7.284695273	-5.659431483	0.971244984	0
CATCAACTCACGACGA	1.307206268	4.849214051	2.337669539	0.157113637
ACCGATAAAAGCAATA	1.036536331	6.37304971	1.193020694	0
CACTAAGGACTTACCT	-1.109150177	2.054599736	2.263722349	0.348570209
AGAAAATCATACAAGT	2.086656923	5.469309304	2.835877716	0
AAGTCCTTACAAACGT	1.553904886	-0.332370665	1.489943597	0
AAGTACGCAAAAAATT	0.343625421	-2.687389877	1.217687441	0
ATGCACTGCCATACGT	0.66958415	-0.49064618	1.414905838	0
CATCAGAAAAAGAGGT	-6.334038859	-4.532806899	1.222096091	0.277055311
AGCTACGGCCTGAGTG	1.238813037	5.335542653	1.593086333	0.135531005
AAGGACTCACTGAACA	2.114939088	-3.402353313	1.30069865	0
AAGCAACCATGCATCT	1.14299261	1.434338186	1.904312798	0
CAAAAAGGCCCACATA	1.673326845	4.624009583	3.162546684	0.217801993
AAATCCATACTTACCC	0.294413681	6.406175111	1.330482336	0
AATAAACCCCTACATC	3.060382719	0.462283556	3.245390669	0
ACCAACAGCCACATCG	0.80699336	2.019636844	1.827439416	0.092240569
ATGAAACTACGAAAGC	-0.849067097	0.737954889	1.890315181	0.171750752
CACAATTCAGTAACTA	2.025719041	-3.309658315	1.194427215	0
ACTAACGCCCACACCC	-2.163311688	0.664741907	1.37338879	0.351532685
CAATAAGTCAATCCCT	2.134647722	-2.462666537	1.383570316	0
ATCGAGGTCCAAATTG	1.821774358	5.275328133	2.524918623	0
CCCTCCCAAAGAAGAT	-6.671121245	-4.191567447	0.873808882	0
CATCACGGCCGAACAG	1.246984357	5.558922742	1.429410409	0.115258011
CAAAAGCAACCTCAAA	2.722068662	-2.464895274	1.451858601	0
AAGAATGGCCTAACTT	3.161571378	0.818326984	3.13807494	0
AAGCCAATAGTGAAAC	-1.795595204	1.285660837	1.940937918	0.295762448
AATCATCCAGCAATCC	3.808848257	2.138414119	2.360267092	0.109381367
AAGGCCTTAGGTCAGG	0.461218709	-2.44297507	1.313824524	0
ATCGCCTAAACGCCCG	0.804794664	2.118710015	1.345148849	0.093388519
CCACATTAATAGCCCT	2.523583765	-1.941037681	1.552896756	0
AAACATGACATACAGA	-0.135324841	-1.361202862	1.877253096	0
ACGCAATGAACTAGAT	4.211932058	1.34535477	2.921873399	0
CCGTCCGTAATGCCTT	-1.355429178	-0.198593568	1.429939421	0.253827655
AAGGCCTAACCGACAC	2.473551626	1.824535344	2.237469201	0.126626806
ACGCATGCATCCATAG	1.791829223	-2.702864196	1.416703136	0
ACTCCCGTAGCACCCG	4.225805635	1.45886216	2.574248144	0
ACGGAAGCCAGACACG	0.634002561	6.076848958	1.384196509	0
AAGTCATGCCTGCAAC	0.913491601	6.28954408	1.457661486	0
CCTTCATGAAGGAGTG	1.031260604	0.737614665	1.572411132	0
AAGGACAGCCCCACAC	1.494566555	4.39320514	3.025893896	0
ATTCAACAACCACACA	2.375216836	2.895741914	2.494451789	0.234791452
ATGTCCGTATACAAGT	-0.203630453	5.455657456	1.030345778	0.165686843
ACTTAATTATCAATCT	1.251984472	3.550408337	2.523780666	0.36559549
CCTTACCTAAACATTA	0.346946115	-0.766565647	1.383280701	0
CAGTACAAAACTCCGG	-0.0056001	6.20827863	1.411225572	0
AAGAAGACCCAAATGC	-1.490015095	-2.071826961	1.681395743	0.189165155
ATTCAGAACCGTAAGA	0.950696582	-2.535897996	1.484086122	0
CCAGAGAACACTCACA	2.818793649	0.537240956	2.474687944	0
ACCAATCCAACTAGCA	-1.264552122	-0.717045691	1.007551103	0.160321789
CCGTCCTCAGCCAGCG	1.621376867	4.636774514	1.966962618	0.24646687
CAATCACGAATGAACC	1.121496553	-1.525669481	1.337531499	0
CCCCATTTAAAACAGG	0.55422985	-1.584043052	1.170180612	0
ATTGACTCACCCCATC	-1.045508628	1.137819503	1.507054937	0.284714941
ACGTCATGCCCTCATG	1.113846654	-1.265914704	1.143497063	0
CAAAATAGCCGCCCAC	0.25546133	4.327850316	1.892127108	0.162157746
ATCTCCGGCATAAAAC	3.199331636	-0.426533099	1.910564746	0
AACCAATTCAGACCTA	0.04931199	-1.520875718	1.257069214	0
CAGTATAAAAGCAGCC	1.857523794	-1.07935467	1.219216419	0
AAGGCACGAGATACAA	3.64017951	0.429891769	2.890698314	0
AATAATCTAAGGAGAA	0.962865705	4.567180608	1.555660492	0.216058644
CAATACGTCCACACAA	4.06865489	1.456059549	3.206027078	0
AAGTCCGGAGGCACAA	-2.700186914	-1.537679698	1.283457984	0.151061899
CCTTACCAAACCAAAC	3.738115186	1.188648913	3.158705354	0
ATCAAATAACCAAGTC	0.211481685	-3.23278835	1.69538354	0
AAGGCCTTATCCAGGG	-0.258854633	5.90012357	1.412018822	0
AGCAATGAAGGAAGAC	0.168248767	-2.49815705	1.277475449	0
AAGTCAACACGAATCC	1.636944646	-0.65362915	1.465924119	0
CACTCACCCATACCAG	-1.728102898	1.040195797	1.044641098	0.288914704
AACTATGGAGAGACTC	1.659799451	-3.101041104	1.222912235	0
CAGTCCACACGAACCT	1.820237035	2.133988355	2.237089787	0.128523466
CAGGACGCCAGTATGG	1.984204645	-1.575855281	1.193489623	0
CCGACCGGCATTACGT	0.574619169	6.286705468	1.76351288	0
ACGTAGCTAATAAATT	2.043682928	4.887330506	2.66178354	0.094109526
CAGCCCGTAATAAGGT	4.360160226	1.016770099	2.585351281	0
AGCCAGTGCCTGCATG	0.061302776	4.440867875	0.693715775	0.182511124
CCAGATGCCCCTCATC	-1.326719647	0.027108301	1.293565742	0.137138371
CAATCCACAAGTCAAG	2.138211126	4.576495622	3.53568318	0
ATGAAAACCAATACCC	2.128095979	4.767370675	3.255135181	0.133146912
AAGCCAGCACATAGGT	4.588540906	0.291961674	2.955047786	0
CCCGAAAACCTACCTT	-1.734462952	1.350668524	1.154513026	0.196592419
ACCGAGCCAAAACACG	1.486263866	1.015241478	1.794416696	0
ACTTAATCACCAAAAC	-8.096844798	0.574072574	1.253983725	0
CAAAAGTAAAGAAGGA	-1.667683785	1.078489635	1.189343578	0.119506202
ATGAAACAAAAGAAGG	0.968510265	-2.340177562	1.521639869	0
AAGCCCGCACAGAAGT	1.640286321	-2.38085654	1.312708591	0
ATCAATATCCTGAGAA	2.465484018	1.885897611	2.876175189	0.104515688
CCGGCCTAACTCCCAC	1.008760805	4.998523686	1.506960282	0.216944609
AATCAGTGACAAACAT	-0.855317002	-0.924243595	1.328689521	0.124158086
AAGTATCGAAGGAACA	-0.089102393	0.898128364	1.354566835	0.134315924
AGCCATGGCCCGACGA	-0.672521716	0.813011859	1.495445303	0.253434949
AACGCCCGACTGACGC	3.454161043	-0.339871611	1.946761241	0
CACCCAGTCATACCAC	-1.510568266	-0.041187025	1.153816755	0.216031207
AAAAAGACCAAGCCGC	-0.067719822	1.244609211	1.389323867	0.134036948
AGTTAACTACCCCCCG	-7.400655871	-5.447499778	1.191240306	0
ATAACCTCCCGGACCT	-0.213103538	-0.56234565	1.830302851	0.123008799
AAGCCCACCAATACGT	2.337999696	2.629784558	2.43444947	0.144417354
CCAAACCCAGCTCCCG	3.603911275	-0.925454881	2.07111234	0
ACCACCATAACGAACC	-0.974213725	-0.498864677	1.350997258	0.192227534
AAGAAAGTATCGCCAA	1.379402751	-0.261920821	1.499685254	0
AACTACACATAGATTG	0.513627405	4.719946359	1.101656299	0.167757371
ATCTACAACCCTCAAT	-0.056225901	5.548357461	0.907678558	0
CCTAAGATAGTAAAAG	3.8793472	0.50593457	2.676500647	0
AGCACCGTCAAAACTT	-5.98462761	-5.079829242	0.680993008	0
AGTCATGCCACTATCG	1.74009716	5.68097112	2.186336279	0
CAAGATGTCCCTAGAA	0.997752542	-2.601600434	1.504175657	0
AGGGACAGCAGGCAAA	-1.435585981	0.532670651	1.356619163	0.359390783
ATAGAGTAATAGACTC	-0.059071665	1.348027323	1.146790297	0.194585406
ATGTAGGGCACTACGT	1.007680768	-1.563101318	1.243685499	0
ATTCCCATAGGAATTC	1.670014019	-2.215133931	1.44730451	0
ACTTAACACCACACCT	0.731466884	4.886479829	1.189743378	0.174390031
ATAGCCACAAAGCCTG	-1.71539185	0.839823161	1.783034712	0.187443112
CCACAAACAGAGCCGG	2.861748571	2.502431367	3.013514078	0.143988247
AAGACCAGATGTCCTA	3.229854459	1.547870252	3.385791441	0
AAACATTCCCCCCATG	2.584832544	-0.470927324	1.61442451	0
CCAGAAAGAGATCCAA	-0.147466784	-1.560624029	1.307439065	0
ATTGCCGTCAAAATTC	1.207990045	6.181068871	1.283754135	0
ATTTCCGACCATAACC	-1.398734098	0.371484313	1.12062346	0.276088077
CATCACGTATGTACAA	2.845564718	-1.999907162	1.507594712	0
ATCTATTCATTCAACA	1.933901662	-0.522334244	1.669824813	0
ATGAAATTACAGAGAG	2.35769164	-2.70058253	1.555708022	0
AACACACTATGTACAC	0.2207483	0.091258254	1.427203562	0.162073026
CATCCCATAAATAACG	1.723269577	-2.178993489	1.202302808	0
AAGGAAAGAGTTAACG	1.952190275	-2.198864486	1.30056529	0
AATTAATGAGGTATAC	0.508090372	5.551121686	1.486481207	0
AGACCCCCAGTTATAA	-0.216997629	4.843656514	1.599845275	0
AGGCCCTACCCGACGC	1.226862545	-2.137339856	1.489948113	0
ATAGCCGGAAGCACAT	3.048371667	-1.556904461	1.453741278	0
ACCTCCTTCAGAAAGA	1.664291496	1.27556381	2.703927712	0
CAGTACCACCCCATGT	0.570077772	1.523539279	1.42864405	0
AGAAACGCCCGCCAGT	-0.077492838	5.832610104	1.307264079	0
CAGGACAACCGGCCAT	3.198102827	-1.885036018	1.698538746	0
AGTCAAGTCAACAAGT	-0.134592181	5.225080941	1.382315526	0
AGAGAAAGAATGCCTG	1.97376048	-2.456347491	1.181558228	0
AAATATGGAGCACCCA	4.082959527	0.436009679	3.367011132	0
CAGCAAGGAGCAATCT	0.526376361	-1.570188787	1.456187064	0
ATGCATGGAGGGAGCT	3.446699972	1.735095594	3.101760163	0.08411726
AGAAATGGAAGAAGCA	-1.216156846	-0.590883937	1.657484291	0.124595792
ACGGATGTAACAATCT	-1.102502828	0.324617241	1.256080263	0.145810451
ATTCATTGCAACACGA	1.829953546	4.925520394	2.700655932	0.128850237
AGTAATTAAATGAAAT	3.968145723	0.900336836	2.954451261	0
AGATCCTCACTACAAT	-0.09578455	0.335444275	1.59510027	0.164312764
AACAAACTACACACGT	1.093291635	2.558420871	1.280121501	0
AACGACGCAGATAGCC	0.991414184	-0.54085138	1.413543412	0
CAACAATCACAAATGA	-8.593329554	0.819786225	1.271671842	0
AAGAAAATAGAACCTG	0.586336011	-0.64602777	1.553560387	0
ACCTAATTACCTATGT	-0.885791069	0.793552194	0.913563976	0.193354799
CAACCCGTAAGAACGC	3.902353162	-0.446199741	2.51299512	0
CATGAAATAACTAATC	0.313716764	5.594913934	1.471564635	0
AGCACACCCATTACTG	4.124150629	0.817018185	2.194160167	0
ATTACCGAAGCCCAAA	2.974161977	1.754519914	2.907375356	0.120634484
AGTTCCATCCAACAGG	1.302261466	0.482439134	0.742556835	0
AGGTACCTCCAGACTC	4.360307092	0.959634576	2.72111252	0
ACTCAGCACATTAAGG	1.811756486	-0.612402823	1.463365398	0
ACTTAAGCACCCACAG	2.693858499	1.895964358	3.2334205	0.09905713
CAGCAACTCAATAACT	1.328939075	6.311623547	1.499852478	0
ACACAACAACGTACGC	2.660914297	0.316622649	2.394215781	0
CACCCAAGCCCGCCTC	1.73012268	-1.442724611	1.854491744	0
AATTCAGCAATGAGGG	-0.016797429	0.129183132	1.347030509	0.116661167
AAATAATTATGTCCTG	-1.006951576	0.252634082	1.179653448	0.131754237
CCGCAGAGAGCTACAA	3.539147253	2.046815131	2.909329823	0.161435771
ATTGAACGACAGAAAG	1.683346862	4.264027093	2.682025942	0.264322547
AGTCAGGAATGTATGG	0.611894721	-1.254491713	1.499764183	0
ACGCCACTACCCAACT	2.518400068	-2.309407022	1.73670278	0
ATTTAATCACTGATGT	0.039246435	5.39486501	1.528160109	0
CCTAATGGCACCCCAG	-0.704515939	0.652134095	1.917900844	0.149536604
AGCCCAAGCCCTACAG	0.039938802	6.180042241	1.862639796	0
CCCTCCCCAAGAAGAC	2.81605565	0.210606624	2.151059028	0
CCAACAACAGAGACGA	3.275851125	1.097258065	2.812198761	0
ATCCATAACCGTCCTT	1.072042579	-0.601985302	1.278838893	0
ATTTCATAACAACCTT	-0.645924216	-1.777506139	1.205519212	0
ATGTCAGGCCAAAAAC	3.020880575	2.598688815	2.693862982	0.223706217
ATGCAGAAACGTCAGG	2.4220823	-2.196842696	1.072258338	0
AGGCAAAGCCAAAGCT	1.836724157	-0.288631644	1.799844461	0
AGTTAGCTCCGCCACC	2.208716268	-0.631583538	1.380539243	0
AGGTCAATAAAAAGAC	1.183748121	4.545997117	2.026363327	0.119259666
CCTGCAAGACAGCAGT	-0.119175559	5.306085561	1.374795608	0
ACTGATGACCTGCATC	0.248983497	1.163871024	1.654784199	0.145604767
CCGGAAATCACACCGT	1.832702035	4.850988362	3.21920412	0.123272295
ATTGAGTCAAGACCAT	-0.09530819	0.216800187	1.148880471	0.153358665
AATGCCCAACCGACAC	-0.571763402	1.116291259	1.48392268	0.250123734
AGCAAGTACACTCCCG	0.526781435	4.58155248	1.617125266	0.192731435
CCTAAGACATGTAGAT	-0.887185817	1.434977267	1.434150533	0.303889935
ACTGAACGATCGAGAT	3.272187108	2.427350734	2.373917985	0.135722474
ATGTCCGTCAAGAAGC	0.939118499	2.897010777	2.522993637	0.100899406
AAAGAGTAAATCCATG	2.607483739	1.918586347	2.79371947	0.142728749
ACGCACAACAGTAGAT	2.755798215	0.605365906	2.58795487	0.13978886
CCTACAATCCTAAACG	3.474779005	0.737889145	3.146025919	0
ACTGAGGCACACAAGT	1.862037057	1.696221564	2.337760954	0.140575335
AATTATGCATCACAAC	1.207003469	6.194857095	1.385422557	0
CACCAGAAATCAAGTG	1.973047132	4.610550855	2.553114016	0.082938326
AGGGAACTACTACCTG	0.639735336	4.723673318	3.061348673	0
CATCCAAGACGGATTT	1.460090274	5.68854997	1.376501747	0
ATTGAAATAAGCAAGC	0.096383686	-2.79218724	1.381834544	0
CATTCCGCACATAGTG	2.834154958	0.211771164	2.319527852	0
CCGCCCCGCCTAAATC	2.67273509	-2.446728971	1.847492598	0
CCCCACCAAGTTAATG	1.566351766	5.641484235	1.629147721	0.146412908
AGTAATGCCACACCCA	1.35159027	0.897687648	1.429757492	0
CCATATGGCCGTCCCA	3.479618425	-1.284143831	1.994998393	0
ACTGCCTTAAAAAACA	3.927600259	0.500746105	2.917531295	0
AGTGCCGGATGTAGCC	-1.194480722	-0.561144676	1.447498269	0.132265585
AAAACAATAGTGCATC	1.073062772	-2.265344407	1.509842673	0
AAGGCCTCAAGTCCTG	1.052085514	-1.856904771	1.332917409	0
ATCGAGGCAATTAGTG	3.173042173	-0.060474746	2.776843185	0
AACCACGCACTTATGC	3.650126333	0.58371434	2.230117902	0
AAGAAGTACCTGAGGA	1.182689304	6.32275388	1.261557107	0
ATACATGCCAAACCTC	1.614304656	-3.132957961	1.396816423	0
ACCGACAAATCTCCTC	0.196953887	-2.210450675	1.469713646	0
AGCTAGCAACCAAGAT	4.169945592	0.283649627	2.635628695	0
AGCAACATCCTGCAGA	-1.156508093	-0.379833158	1.268334191	0.157284382
CCTCAGGTCCCCCCTA	3.511895532	0.247324709	3.233217549	0
AAGACATAAATACAAT	0.445962066	5.789864037	1.413203038	0
CAAAACACCCACCCTC	1.85012185	2.578089688	2.328728029	0.229012442
CACCACCTAAACACCA	1.353836174	3.055501912	3.445452873	0
ACGGAAATAGATAATT	3.395740385	-1.717768814	1.893204084	0
AACGAACGACCTCCAC	0.539042348	-2.225609805	2.287083522	0
CCTAAACACCGCCCCA	4.068452234	1.074705098	3.350130071	0
ATATCACGCCAAACAA	3.099853391	-2.09993222	1.181338638	0
AACAAACTATACCCGG	1.216616268	-2.081524636	1.405732933	0
AACCCCGAAGACAGCG	4.182838792	0.737004314	3.32408218	0
CCCGCCCAACACCAGT	2.318339223	2.786916468	2.388998124	0.187560681
CAAACCGAACAGCAGG	3.484319086	1.368082259	2.792773308	0
ATGTCCTGACTTCCGC	1.852319593	-0.11564232	1.856476355	0
ATACATAGATTTAGAG	-1.413749462	-0.507106568	1.565529446	0.146449954
CAAACATGACGGACTG	0.737743492	-2.247440364	1.470701266	0
CCATATGCAACCAACC	3.81258666	0.957452033	3.0181026	0
AGAGAGGCACAGACGC	0.908860797	6.256697629	1.223928761	0
ACGTAACCCCCTCCGG	0.405228013	-2.695603873	1.563624595	0
AATCAGATAGGTCCCG	2.1631993	-3.319609906	1.643120023	0
ACGGCACCACTTACAA	-1.294783776	1.446579669	1.174598816	0.295746862
CACACCTAACATCCGA	3.32088458	-1.268207814	1.716691724	0
ATGTAAGGACGCCCCG	4.439410085	0.358689491	2.373328914	0
AGTCATTTAGCGATGG	1.595666522	-3.111717727	1.466057615	0
CAGCCATTAATGCCCG	-1.591947322	-0.388156649	1.317552559	0.205269476
ATGTAACCAAAAAGAT	1.459574575	-2.898967292	1.870274331	0
AATCCCTGAAGACACG	1.256765003	-3.038824584	1.341047577	0
AACGCCATACCCACCA	2.901174421	-2.517149713	1.565407459	0
ACTGCCTGCCTACCGA	0.352129335	1.038316939	1.534493528	0.12218525
ATGGAGCCAGCGCCGT	1.888453359	1.010481451	2.211349712	0
CCTTATCTAGCACCTG	0.761705751	5.205606912	1.336582125	0.171485995
ATGGAGGTCAGCAACG	1.100782508	3.063570235	2.636865523	0
ATGCAAGTAGTGCCAG	-1.745192414	-0.271399122	1.456474533	0.187039873
AAGTACACCCGACCGG	0.692892427	5.780181382	1.012906093	0.126537193
CCAGATATAATCACTG	-8.032050734	0.360339794	1.259534229	0
AGGGCCGTATGTCCAG	-1.805091714	1.248245571	1.427473978	0.263693566
CACTCCTACATTCACC	1.712771053	0.105548371	1.08422717	0
ATCGATTCCAAGACTA	2.732994909	0.836608324	2.589157599	0
CCTGAACAATGTATGG	0.171911115	6.119066213	1.329918268	0
AGGTCAGGAAAAATGT	-8.628631716	0.418885891	2.330551418	0.085503603
ACTCACAGCCAAACAA	-1.019988065	-1.045207765	1.346239171	0.139439037
CCTACCGCAGTGCACG	1.113117332	4.56903169	2.565822528	0.125274472
ACCTAGCGATGACATC	3.507958288	1.050813291	3.063185155	0
ATGGAGGAAGAGACGG	2.40638339	1.174304221	2.652603659	0
ACCTCCATACACAGAA	2.44577157	2.934991811	2.941521522	0.363026786
ATCCCACCCCCCAGGG	-1.725860363	-0.54381087	1.821183256	0.23028462
AACAACTTAGCCACGC	2.180913324	5.097238038	3.178466182	0
AAAAAGAAACCTACCT	-1.944207584	0.011777505	1.290967764	0.21484037
ATATAATGAAGTCCGC	0.619929189	-0.500578966	1.365542177	0
ACTTATAAAGTAATAG	-0.212111955	4.900278542	1.559945218	0
CCGAAAAGACCGATTC	0.604433889	-1.947391655	1.275600377	0
CACACATTATATCCAG	2.220960969	4.768298123	3.244521102	0
AACCAAATCCATAGGG	1.740833158	5.051650021	2.58054318	0.167338079
CCGGAGTTCCGGCCGG	3.741072053	0.511940692	2.796525804	0
AGCTAACCCCCTATAC	-0.041569357	6.124138806	1.163165692	0
AAACCCTGCCCCACTG	1.807667369	-3.439176824	1.491251993	0
AGGGCCCGACAGACTT	-0.185241824	-1.091501619	2.200948481	0
ATTCCATGCCATCATA	1.753601188	4.32767627	2.928140091	0.226795364
AGCTAAGTCCTCAAGG	-0.63790608	1.066062067	1.866430423	0.145093721
AAGTAGGCAATGAGCC	-0.643096095	0.343938086	2.005868523	0.133608681
CACGCCTCATAGCCGC	-2.784513181	-1.378885414	0.673328271	0.277821715
CACCATCTAGTCCCGA	-0.695040947	-0.514387633	1.290092316	0.136525888
ACTGAGGGAAAAAACT	0.760131711	5.509633515	2.938675924	0
AGGACATGAAGGAGAT	4.071981782	1.366231535	3.617576162	0
ACAAAGAGAAACATAC	-1.19303829	0.617527817	1.320168211	0.257742428
AAGGACGCCAGCCCAC	3.362172002	-0.168276693	2.227753796	0
AATCAGCAATGTACTC	-1.376981621	1.023048494	1.347194656	0.139607207
CAGAAGTCCCCCAAAT	-0.553813701	1.955835436	1.682555788	0.198001594
AACCAATAAAACAGGC	-1.446030562	0.281162445	1.294290858	0.199424998
CACGACTAACACATCT	2.275032396	0.400222484	2.095723454	0
CAGTACGCATCCATCT	-1.228698617	-0.528878595	1.720375167	0.146832062
ACAGACATCAGGAGTT	1.99434411	-3.431319501	1.599341773	0
AGATAATTAGTACCTA	3.5673598	1.53494725	2.567105085	0
AAGTAGTACAAGATCA	3.863947267	2.013596986	3.401608917	0.100996111
AAGTAAGTCACAAATC	2.797939653	1.408309076	2.850620165	0
AAGGAATGAATGAAGT	1.851742143	5.307907555	2.343941161	0.118342659
CCTCCAAGAGACACCA	0.44387948	5.781881783	1.407668485	0
ACCGCAAACCCCCCGG	2.323240156	2.599747155	3.263919862	0.370970377
ACTGAATGAACCCCGG	2.581832761	-2.687135007	1.423922538	0
AAGACAGGAAATATCC	-0.718177085	-0.090502027	1.080160416	0.195672038
ACGAACGGAACTATTT	3.174175138	0.874957595	3.13639647	0
ACGCACTCAAGACCGG	0.810039396	6.043919537	1.054688039	0
ACGACACGAAACATGG	2.240425939	-3.040334727	1.276108	0
AAAAAGTTATTCACTC	2.67638957	-2.746626403	1.265072037	0
AGAAAGGTCCTTCACA	-0.483372217	-1.933505323	1.337312231	0
CCGGAAATATCGACTT	1.975674982	-3.162184264	1.021201795	0
CATCAGGTCAGAAAAA	0.338912124	5.493734334	1.347945244	0
CCCCAACAATGTACGC	2.528712625	1.932790611	2.95152061	0.152604253
ATTTCCCTCCAGAGGT	-0.164258366	-0.092339907	1.172483032	0.14780423
AGAACAGAATAAATAG	-0.283363586	0.627101395	1.444745898	0.165550898
ACCGAATCCACGAGGG	-0.509136682	-0.877822067	2.178097521	0.112103535
CCTGACTGATAGCACG	1.23434102	-0.445191111	1.732391563	0
AGAGAAACAGACACTA	3.688785429	1.351674531	3.328588656	0
CCTCAGCGAATGCCGG	2.339847917	-0.646727349	1.715247938	0
CAGCCCTTAGTTAGGT	0.558002347	4.559751008	2.002385645	0.118335472
AGCAATCTATTAACCT	2.456534738	-3.09294584	1.078049164	0
CATGCCCAAGCAAGGC	0.572125072	4.038380597	1.412521301	0.382499632
AGGAATCAAAAGATCC	-8.050053721	0.311536644	0.968609264	0
ACTAATCGAAACCACC	1.133541698	2.997666571	3.173466209	0.156624755
ATTAACGTACATACAA	-8.477954989	0.453074489	1.156139945	0
CCGAAATTAGTACCGC	2.871732587	1.409372542	3.23809305	0
CCTAAGGTATGCAAAG	0.613802309	-0.807458009	1.587064179	0
AGCTCCGAAAGCAATG	2.281816835	2.303375934	2.578812957	0.162580661
ATCCATGAACAAAGAG	0.907427663	-2.10295346	1.180274015	0
CCATCAAGACGAATAG	1.471757287	-2.677801635	1.319873066	0
CCGTCCATACCCAGTT	0.814504499	2.040870879	1.766337418	0.057684103
ATTGAGGTACTCAGCC	0.292008752	5.257439111	0.980480017	0
CACGCAGCACTTCATC	-1.633121555	1.706395481	1.904476076	0.2630073
ATTAATCACACTACCA	3.615620965	1.279182051	2.557516532	0
AGAGCAGCCATGATAC	1.177960033	-0.545820143	1.075562223	0
AGGTCCGAACGTAATC	1.0864855	0.648314629	1.671520543	0
AGTGCCGAACACCAAA	-7.104622012	-5.576955821	1.149953056	0
ATCACCCAATTAAGTT	1.107589597	5.384968255	1.003241333	0.12474045
AATTAAGACCTACAAC	2.34273755	-0.013639483	1.671521092	0
CAGGCCATCCTTCCCT	-1.063312178	0.798556123	1.456711206	0.159780878
ATGTATCGAAGAAACT	0.114499683	0.594866965	1.37117826	0.143872033
ACCGCACGAGACATAC	0.904158945	0.586779867	1.59148097	0
ACCGACCCAACTAAGC	-0.746655827	-0.633461442	1.20981568	0.116747018
ACTTAACGAAATCAGC	2.089311475	0.061230872	1.486050743	0
AAATATTGCAGTCACC	3.060819978	0.691261564	2.576561423	0
CCTAATATATTCATCA	3.416932458	-0.743919279	2.317699108	0
CAGTATCTCCCTCAAC	3.046237344	0.716484282	2.75886535	0
CCAGAGGTCAGACCCC	4.457773084	1.121863697	3.00371611	0
CCTGAGTAAGTTAAAC	-2.00793623	1.148161743	1.854813705	0.160320756
CCCTCCCCAGCCAATG	2.407873506	1.846632097	2.570309321	0.140521074
ATAAACGACCTAACTT	0.830601091	-2.378773238	1.567739986	0
ACAAATAACACAACAA	2.532801504	-1.47052541	1.730550059	0
AAGTAGTTAAATAACG	2.90946948	1.145915006	3.59602732	0
CCTAAGATATCCCATA	0.863904829	6.147379372	1.628756624	0
ACCTAATACCTCCAAG	3.004562253	-1.545105602	1.459124665	0
AGCCCAGAACAGAGTC	0.865196104	-1.568931605	1.549214043	0
AATTCCTAATTGAACT	-5.333724385	-3.51318505	1.446647649	0.109777969
AGACATGCCAGTATAG	-0.812262302	1.259641145	1.571210046	0.16682383
CCGAAATTCCTAAAAC	2.089550371	2.05463836	2.424612372	0.137247594
ACATAGATCCACAAAC	-1.292429154	0.106570725	1.350248577	0.164368895
AGGTCAGGACTCAACT	0.32714879	4.54474828	1.3287895	0.097881592
CCTGCCGGAAAGAGAT	2.825614328	-2.66398504	1.117856585	0
AATAAAAGATGACACG	1.561711425	2.517332528	2.836905416	0.363307902
ACCTCAGGAACACCGA	1.404901618	-3.146568086	1.613744339	0
AGGGATAGAAGACACC	0.145555372	5.194239114	1.172732884	0.147853959
CATTCCGAAATGACCT	0.528043384	-1.219966676	1.226390874	0
CCGCAGACAGAACAGG	2.481657381	2.343676303	2.393851811	0.144581988
AGGAATGGACGAAACA	-1.910899108	0.555744503	1.029895216	0.203019651
CAGGAGGTAGCGAACT	1.903364057	-1.583510902	1.545912158	0
CACCCAAAAAGCAAAG	-0.175824528	1.181558106	1.576614329	0.132928545
AATAATGGAACACCCG	1.111184234	5.391855214	1.066761012	0.147410293
AACAACTAATTGAGCG	0.465664739	-2.493437554	1.476044866	0
ACGTAGCTCACACAGT	-3.304924016	-0.78283092	0.977922152	0.188440885
CCAACAGTAGCAAACA	-0.045574074	5.612863515	1.360103644	0
AGCCACTTAGCCACAA	0.913937444	1.793183658	2.171253123	0
ATATCCAGACATACAA	-2.441755687	1.141867493	1.272489116	0.294630573
ATACCATTCCTACCCT	2.169395322	-1.427876856	1.74122365	0
AAGTAGTCCCCTAGAC	2.391869897	-3.104866054	1.624628188	0
AGCAATGCAGAACAGG	-1.173810845	-1.640354898	1.665379496	0.11556291
ATCAAGAAACATAGAT	2.692952508	1.803202126	2.85211369	0.120033013
AGACATGCAAGGATGT	0.909770603	-0.450044419	1.332429145	0
ACGAACGTAGGGAAGC	0.104165906	0.322624002	1.545134841	0.123752604
ATGGAGGTAGAACAGA	0.688330764	5.26598737	1.35174841	0
AAGAATCACCGACCAA	2.770645494	-0.892980661	1.588754058	0
CAGTAATAAGGCAAAA	0.605559701	5.081857655	1.282396613	0.135175102
ACCCCAATCAGCAGAC	-5.79170764	-5.078087356	2.165616315	0.100526619
AAGGCACAATCCACCT	0.23299324	-2.403737094	1.156025041	0
AAAAACCGAAGACCGT	-1.012190109	0.242898379	1.61231293	0.191680944
AGTGAGCAATCTAGTG	0.756523485	-0.705490079	1.515654096	0
ACTTAGGACCTTAACT	2.545484895	-2.102635886	1.530074463	0
ATAAACAAACGGAACC	1.099880094	-1.849576261	1.614446129	0
CCAAAATGAGTCCCCC	0.214806432	-2.969663646	1.738954167	0
CATAACCCCATAACGC	0.562522048	-0.025832959	1.214292279	0
AGGTCATTCCTTAGTC	1.964761133	1.621509288	2.422837285	0.096909371
AATCCCCCCCTCAGAT	-0.21023882	0.173270006	1.684641166	0.168001325
ATTGCCCCCATCATAA	0.205517168	1.691827629	1.608160978	0.124975461
ATGCATTACCCGACTA	-0.136358386	4.893085454	1.522807961	0
ATATATGCCATGAAAC	-0.554500943	1.43371639	1.403330166	0.211925601
CATTCCTACCCAAAGA	-0.661891466	-0.168260913	1.444028917	0.126549496
ATGAAAGGCCTTATAC	-0.890231019	-1.83396044	1.566280722	0
CATCCCGTAGCTACTG	2.595075006	-2.45077708	1.224169389	0
ACATCATTCAACCCCT	-0.678637748	-0.155102078	1.48019779	0.16434581
AGCGCCGTAACCACCT	2.872415895	-2.268784072	1.231650787	0
AGCTCACTCCAAATTA	2.591214056	1.076698277	3.077724696	0
AACCCCTGACGGCCAG	3.49476325	0.466042254	2.906837956	0
CAATCAGAACTTAAGG	1.203238363	-1.336079504	1.445515914	0
CAGACAACCACTAATC	1.94280755	-2.131979253	1.476322429	0
ATGTACGTAAGCATCA	1.196668024	4.298860047	1.911543685	0.383432532
CCCCAGGTAACTATGA	1.457393522	5.878926728	2.151474911	0
AAATACGACAGTATAG	3.034090871	-1.690476682	1.294264876	0
CCGTCATGAACCACAC	3.269389505	-2.160198238	1.885435098	0
AACGACTAACCAACAT	-0.616661196	-0.298800077	0.954533715	0.182056849
ACCTAGCAAGCGAATT	-0.08841837	-1.392797496	1.418029981	0
ACTTCACTACAAATAC	4.109281892	0.022896819	2.717584722	0
CACAATGCACCTAATA	0.743716831	4.460842584	1.383491211	0.301306754
AGAGAGGTATCTCCTT	-1.147424107	-0.390063789	1.30689136	0.219111465
AAATAGAACATTATGT	1.45207941	6.127146695	1.586374986	0
CCTTACCGACCACAGA	-0.190417653	0.454694841	1.464163844	0.134984053
ATCCCCAGACCAAAAC	3.564026231	0.382759754	2.505411543	0
AATGACACATTACATT	3.645965929	1.851479028	2.593183378	0
ACCCATTTACGCCCTT	1.453132743	-2.325937059	1.576954941	0
AACGAGGCAGATCCTT	-0.745521431	0.444841508	1.387721854	0.318973055
CATTATTGAACGAAGA	-0.222790008	0.07088222	1.93469743	0.156318517
ACTTCAAACATGAGTA	-0.272656208	4.24757478	1.61189461	0
AAATAGGCAATGACGC	-1.42452771	1.897977922	1.701147434	0.286583246
AATTAAATAGGTCCCT	0.046608562	-0.400103088	1.942935973	0.153655598
CCCACCCTCCCCAAAT	2.744934434	-1.193660524	1.413825392	0
AGATCAGCCCCTCCAT	1.585581655	-2.709506061	1.439592728	0
ACTAAGCGATTGAAAT	-1.152053838	0.35622913	1.144748459	0.291292114
ATGTCAATAGAAATCC	2.543451185	-2.121085908	1.176077589	0
CCGGCCCGAACGACAT	1.255471105	-0.335195716	1.480416641	0
AGGCACCCCAGTACGC	2.894801492	0.218066905	2.54153009	0
AAGTATGAAGACCCAA	-0.626417046	1.761962269	1.515413831	0.241515545
ACACAACAATGCACCC	1.132980699	6.19949672	1.867747917	0
CATGACGAAAGGAGAC	2.334366197	-0.603548553	1.519434578	0
AGTGAAGAACCTATTC	0.636303777	-0.66938528	2.185388338	0
AATAACACAGGTCCGC	-0.23052526	1.021231983	1.368355654	0.136665193
ACCACAGTAGAAATGC	-0.050707942	4.211086247	1.624540384	0
CAATAACCCCATACCC	1.190735454	1.021666978	1.210639241	0
ATTGAGGTCCTCAACA	0.576972599	-3.302723195	1.314708315	0
AGAACCAACACTAACA	0.651600475	5.350812886	0.929827901	0
ACGACCTAAGAGCCCT	1.596126194	-0.896549847	1.735131738	0
AAGTAGCTAAAAATAA	-1.504315203	0.976829861	1.40016223	0.226860495
ACTTAGCTAATGATGT	2.297815198	-1.907345202	1.088042272	0
AATACAAACAGAAACA	0.847625131	1.994216416	2.300534374	0.087669878
CCAGAATAAATAAGTC	-1.526638275	-0.018862336	1.967771893	0.161990494
AGGGAGCTAAGTAATT	0.66147458	-1.07872739	1.2701519	0
ACCTACTAAACCAGTT	0.72959959	-2.444880035	0.836076642	0
CATCAAGTCCTGATAC	-8.411577826	0.661354933	0.903373622	0
ACTCATAGCACACAGG	-0.297432905	4.834364388	1.384194471	0
CATCACGTCCAACAAC	-0.758439189	-1.509496476	1.578414909	0.104289649
ATACAGCTCCCCAGAT	0.928165311	5.191335175	1.364667865	0.158230885
AAGAACCTATTCAATT	2.494441862	-0.179072227	2.060973296	0
ACGTATTCAGCTCCAC	2.251758451	-0.381299939	1.517180973	0
ATTAAAAGAACGCAAG	1.981118555	-3.108424451	1.444154143	0
AATCAAGTAAACAGCG	0.208935613	5.885278199	1.437266774	0
CCCCAGCCAGCAACGA	1.050381298	6.079052422	1.557030443	0
ACAGACCCATGAACTC	-2.143711229	-0.160105478	1.488658992	0.308347279
ATACAGGAATGCAACC	2.001566286	4.724081967	3.004815806	0
AACGAGAGAGCACAGC	3.006857748	2.405729745	2.854525921	0.221520444
ATACACATACAGAATT	-0.415541058	5.194832776	1.704038579	0
ACAGATTAAAAGAGGA	1.532749528	-1.892064955	1.085280045	0
AAGTAGGTCAAGCAAA	3.022987718	0.466825221	2.527663142	0
AAGCACAGCCCTATCG	0.45340764	4.5698261	2.039415172	0.130408788
ATATACGTCCTCCCTC	-0.021886235	-1.800914075	1.196699173	0
AGGAATCTCAAAAGTC	4.140913839	1.518896911	2.930640467	0
AATGAGGAAATAACTA	1.839722986	-0.928357985	1.359462446	0
CAGCATAGACCGAAAG	-2.042852884	1.276511882	1.525877173	0.353071194
ACTGACCCCACCCCGT	2.640761251	-2.192298915	1.287232567	0
CAGGAGGTAATGCCGG	1.789461965	-1.175172355	1.403702544	0
AAGCACGTAACCCCGT	0.659820194	5.110964272	1.63287882	0
AATTCACCACATAAAG	-1.520595317	0.626126263	1.097966274	0.268036029
ATTGACTTACTCACAG	-0.4658109	-1.382042553	1.787983094	0
ATGCATGCCAGGCATT	-1.239812439	-0.804761376	1.408267243	0.1210689
CACGAGGGAACTCCAT	-1.536081141	0.779576753	1.841381335	0.281269603
CAATAACAAGACCCTC	0.732697362	4.849802468	1.433587739	0.098054744
AATTCACAATACAACG	0.824007863	5.334367249	1.394699468	0.106485287
AGAAATCACCCGAGGG	1.591833944	2.088049147	2.373219991	0.206189215
ACGCACGAAAATAAAA	-0.087609177	0.324478988	1.569321878	0.159463418
ATTTCCGCCAGACATC	1.835855836	-1.451779153	1.338522834	0
CCTTAGGTATCTAATG	1.040331716	-2.372561957	1.563324447	0
AGCCCATAAACTAACG	1.236386175	-1.490302589	1.632231342	0
CCGAAGCCCCGGACGA	3.270009393	0.377345775	2.297451269	0
ATTTAATCATCCAGAT	-0.778820639	1.52133343	2.157881573	0.214425356
CACGAATGATATAGGG	1.97521245	-1.103796627	1.32044076	0
AGAGAGATACAGATAA	3.118937845	0.440582458	2.839502741	0
AAGCAACTCACCCCTT	-1.740061437	0.249450509	1.078459716	0.129783591
ACAACCTAAATAATCT	0.582789535	2.192356322	1.556310738	0.159742045
ACGCAACCAATAACCT	3.98900115	1.596082304	3.681104519	0
AAGACACACCTAATTG	1.612519855	-1.56991997	1.036157372	0
AACGAGGTAATGAACT	-0.513284331	-0.537465837	1.39357483	0.12372585
CCATCCCGACCAAAAA	-6.598193293	-3.841034438	1.188066477	0.188418968
AGACAACCAGATATGC	1.001915807	6.414755319	1.420639572	0
AAGACCTTATGACCAA	2.728395814	-0.68608984	2.182978695	0
ATGCAGTGACCTATTC	-0.135527974	-2.793719556	1.759385905	0
ATTGATAGCCGTCCCT	3.942216749	0.192429427	2.540271665	0
AGGAAGTAAGTGCCTT	2.375603551	-1.668058064	0.846172895	0
AATCCCGAACGCACCC	-1.216384476	1.503543589	1.511152789	0.27845455
AAACATGCAGAAAAGA	-1.133211499	1.31868181	1.65347427	0.272292127
ACCAATCTAAACAGGA	-1.092211967	0.65311167	1.785102441	0.157893141
AAAACCACAAGACCAC	1.292773599	5.610184167	1.795634265	0
ACTGAAGGATGACAGC	2.80814969	-2.746672179	1.369560809	0
CACAACCTAAGTCCTG	0.836471433	4.321796391	1.331291036	0.245760098
AGGCCCTTCCATAAAT	-4.614282971	-3.899079826	0.79934254	0
CCCCCCCCAGCAACTA	0.351702566	-0.451483812	1.387080994	0
AATAATTCAAATAAGA	-0.749050146	-0.721488859	2.229581472	0.135879122
CCCCAGAAAGGAACTT	-1.925986176	0.881497059	2.173452228	0.590956266
AGCACATCAACAAAAG	-5.632253533	-4.772250678	1.080041739	0
ATAAAGAACCAACCAG	2.619792814	2.765215133	2.217157338	0.154404782
ATAGCCGTAAGTAATT	1.615182275	5.481769059	2.452393978	0.124605512
AACGAAGCCCTAAGGT	2.724640722	-0.063660634	2.089194387	0
ACTACCGAAATCAACT	1.337647314	-1.706485297	1.345416272	0
AGGAAAGTCCCCAGCG	-1.056530004	0.99676523	0.951514716	0.181240686
CATTCAAACCCCATGG	1.808573837	-1.008601513	1.187240308	0
AGTGAGCTAAGTATGT	-1.882068908	0.288213674	1.226048237	0.249406129
AGAAATTTAAAGACCG	0.854777688	5.316240762	1.500253063	0.121326491
AATCCCGTCCAAATAC	2.043234701	-1.592711117	1.7546412	0
CAATACGCACGGAAAG	-0.658964043	-1.529237296	1.327522413	0
CAGAAAGTACCAATTT	1.363359565	1.33442137	2.110913199	0
CCCGAAGAAATGCCCG	1.412824029	-2.004403379	1.574461982	0
CCCTACTTACTCCCAC	1.539535875	-1.036882903	1.856793461	0
CCCGATGACCATCCGG	-2.855975812	-1.484153893	1.12091312	0.137750857
CCCGAGTAAGCTAATC	-0.294489747	0.339729879	2.112930362	0.143869076
ATCGCCTGCAGTCCGT	0.360350484	4.664763902	1.572492094	0.085081336
CCTTCAGAAACACCAT	2.015810365	1.978868935	2.915995335	0.168784592
AGACACCTAAGCATTG	0.261373395	5.236683343	1.352321654	0
AAACAGACATTAACTC	-0.034131175	5.685306523	1.418331196	0
CCCCCCTGACATAAGC	2.516870374	-2.79350331	1.438868571	0
ATGAATAACATGAACC	-0.332568174	0.591384623	1.611900264	0.15459083
ATGTAATCCATTACTC	3.10895955	1.451519106	3.408324934	0
ACAGAATCAGGCACTG	2.178268308	2.671731685	2.968235549	0.322495149
ACGAAGACATAGCCCT	2.367631788	-2.657885816	1.387189849	0
CACTAGTACAGTCCGA	3.322024221	0.433917139	2.227874402	0
CCTACCTTAATGAGTT	2.828155393	-2.179712798	1.225771336	0
ACGCACCGCACTCCGG	0.793473596	-0.835206594	1.549238132	0
ATCGCCCACAGCAGAA	-1.245216256	1.320247743	1.513014324	0.463775568
CCTTCAAGAGGGAAAA	-2.103202549	1.185636256	2.078335045	0.275948258
ATAGACGTAGTGAACG	2.474335546	2.830992196	2.834251703	0.249589498
CCGAAAGTATGAAGTC	1.198141927	-1.731800463	1.492625453	0
ACTCCCCAAGCCAAAC	1.349275703	-0.261476692	1.297959614	0
ATCCCAATAACAATAT	0.153137083	3.744904969	2.125569353	0
CCACAGCCATATACTG	3.014227266	0.164590586	2.316226123	0
AACACAACCAGTCCGC	3.660710687	-0.063049644	2.493931177	0
AAGTAGAGCCGAACTC	4.292397375	0.55599973	3.355620392	0
CCACCATGAAGACCGT	1.187326068	5.318861935	1.38060725	0.192820778
ATCCCCGGCAAGATGC	-1.536260252	0.174137894	1.308597737	0.188773794
ACAACCTAACTCCCAC	-1.172509079	-1.064818289	1.413030147	0.121789281
CCATAACAAGCCCATC	-1.654542034	-0.212339829	0.98681476	0.142341686
AGCTACTTAGCTCACT	0.940702552	-0.761763181	1.254589131	0
AGGCCAGAAAGGAGTG	1.419420356	2.697056506	3.33126578	0.316307006
CACCACATCCGTCCAT	0.663086767	4.168494675	1.513636278	0.175234394
AGTAAAGACCCGATAT	-0.023952132	-0.045941608	1.206150127	0.122247081
AGCGACAGAATGACGC	3.146929616	-1.704893734	1.352694551	0
ATATAAGACCGCAACC	2.93123948	-0.840360369	1.655764463	0
CCCCCCGGATGTACAT	1.662415142	5.903366063	2.621211622	0
AACTACAGATTTACAC	4.04024827	1.198984001	3.191200795	0
CAGACAGGCCGTAACC	-1.441321378	0.268641297	2.272901425	0.293767216
AACGCATCACCACCAT	1.337977046	4.697813485	2.415563537	0.129083247
AAGTAATTATTCACGA	2.318446035	0.399710749	2.264849983	0
ACGAAAATCCCACAAT	4.710749502	0.757866834	2.991648612	0
CCGCAGAGAATGACCA	0.935081119	0.61758164	1.578985663	0
ACCGACTTATGGCCCA	2.53176629	-2.46200731	1.316544012	0
ATTACCGGCAAAATAC	-1.302027171	-0.24018937	1.836309779	0.144185532
CATCAACACATCCCAG	0.873348112	-2.19047239	1.696235613	0
ATACCACTAAGGCACG	3.492458696	1.976697896	3.102620896	0.109323227
ATTCCACCAATTACCC	2.893926019	-1.615322735	1.3074694	0
ATTGACGCAGCTAGAT	2.968788976	-1.791652228	1.123761911	0
AGATATATATATACTA	-0.726257687	-0.224310871	1.550192075	0.133467095
ACCTATTCCAGAAATG	0.220077152	5.527820084	1.173851362	0
ACGCCCTGAACTAAGC	-0.621419912	1.146476481	1.466508982	0.135369639
CCAACATTAACAACCT	1.29642951	2.914429639	2.924619729	0
ATTCAGACATGCACCT	2.175611848	0.107300405	2.234661733	0
CCTCATTGCCCCAACA	2.883314008	-0.102581139	2.440160222	0
CCTTACTTATTCATTT	4.589072103	0.236742441	2.185265814	0
CCTCAGTCACAAACAC	2.104101533	-0.832039799	1.589915092	0
AGTTATGCAGCGAAAA	0.640546913	5.999314759	1.352753376	0
AGAACCGAAATGACCT	-0.311493044	0.135172267	1.322962052	0.113116164
ACACAATTACAGACCT	-0.258052235	6.040868733	1.287779895	0
CACGAGCAATGGACCT	0.515504236	4.838953469	1.715340699	0.210076766
ATTACCCGCCTAACGA	3.222674722	2.228530858	3.229757829	0.147256018
ATATCCCGCAGACCGC	-1.087637907	1.319287393	1.450028519	0.309381274
CCACCCTTCAGGACTG	-1.760569578	-0.366037037	1.355049187	0.148274001
ATTCATTCAACCCCGC	3.456388826	1.110623691	2.754457072	0
CCACAATAAGTTAAAG	3.234223718	1.651658986	2.804761791	0
CAGGCATTCCTAACGG	2.62663495	0.465594921	2.008027324	0
ATCCAATTAGAGATCT	-1.688600486	-0.613270845	1.300217156	0.138316142
AAGGAACCAGAGAGGC	1.378363485	-2.10648277	1.258056242	0
AGCACAAGAGAGCAGA	1.054553384	5.530723069	1.676389363	0
AAAACCATATGTCATA	-8.488756304	0.639838729	1.041961769	0.108561354
CCATAAAGCAATCCGG	3.215846891	-1.486747648	1.455095523	0
AGTAAACGACGTATAA	-0.206522351	2.16594908	1.589551574	0.170407631
CCCCAAGCATTAATGT	-0.770778304	0.065039631	1.855461014	0.136104158
ATTCAGCGCATAACAT	0.490927333	5.58281276	1.656095835	0
AAGAACTCAAGTAGAT	0.933810586	5.539323304	2.080035404	0
ACTTCCAAAAACAACG	-7.188896781	-5.321238544	1.033711399	0
ACACACTAAGTTATGT	1.230961675	1.38859627	2.314953478	0.139397684
AAACCAAGACACCCGG	0.137347097	5.155731175	1.215106242	0.156432899
CATCCAGGCCGCAAGT	2.08095395	5.186603043	3.012036242	0
CCTCCCGGAAGCCCCG	2.666453714	0.976411913	2.576381265	0
CCTCATCCCATACCTA	-0.686751133	0.090504792	1.138527683	0.141137899
ATCTACAGCAGAAAGG	2.667819852	-0.97864243	1.930878006	0
ACCACCCGAAAGAGAG	1.564077014	-1.488450672	1.391921929	0
AGACCACGAATAACGA	2.480563516	-0.857913639	1.180410204	0
AAGCAGGGCCGTACTT	-2.119979141	1.495732282	1.829203396	0.275283835
AATTCAACAATCCCAC	1.901604528	2.489131425	2.756331984	0.221353648
AGTCAACTCAGCCAAT	1.773932094	4.521561597	3.039188683	0.134634068
CCAGAAGGATTCAAGA	0.634264822	-2.670799281	1.272437219	0
CAAGATGAAGCGAAAG	0.004635686	-2.012115147	1.360333178	0
CCTGAGCAAATGAACC	2.153605337	-3.011802222	1.372438007	0
ATCCAGAGAACGCATG	4.25567233	0.96013752	2.993202757	0.096032712
ATCCATCCCCCGATTA	-1.658594733	0.221943889	1.201764412	0.153700383
CACTAGGGACGCCACT	0.24631464	1.933573935	2.046077711	0.18839265
ATTCAGAGACTTCCGC	3.187559957	0.850321088	2.842581617	0
AGGCAGACACAGCCAG	1.916765089	-1.648113992	1.437867724	0
ACCGCCCCAGAGACTC	-1.169270998	0.837328289	1.543245916	0.249246395
AACTATTTAATACCTT	1.968750352	-2.347849872	1.893945856	0
ATCTATTTATAACCGT	2.372306699	-0.016609207	2.112619546	0
ACGCCCCCACGTAACG	1.020143623	1.5867326	2.293671546	0.124872415
ACTCATCGACGTAAGT	2.087781782	-1.03115287	1.445004239	0
ATCGCCAACCGTAATT	2.447396154	-2.274337079	1.305225456	0
CCTTAAGAATGGACTC	2.951382513	-1.884791281	1.239664781	0
ACTCACAAATGTCCGC	-1.227816587	-1.66027477	1.311125292	0
AATTAGGGATCGACGT	4.535644884	0.12499984	2.54949249	0.123206384
ACAGCCAGAATGCCAG	2.663250799	-2.955714967	1.358881083	0
AGGCATTTACGGATCT	-0.103552704	0.875765596	1.674406541	0.130904535
AGGTAGCGAGCCATTG	3.185641641	-0.01686413	2.366563507	0
ACCGCACAACGAATAG	2.867570276	0.331919197	2.423091062	0
CCAGAGATATTGCAGT	-0.646479254	0.022910964	1.249322319	0.153463496
AAGAACATACTAACAT	2.220772619	-1.812324788	1.361811424	0
ACGCCCCTAGTGACCC	-1.650703137	-1.874538328	1.180766986	0.131952792
ATTGCACCACGTACAA	0.972885961	4.39514539	2.174534421	0.18892389
CAGCCCGAACCAAACA	3.111143941	1.713835214	2.787751638	0.110883771
AAGAACGACACACAAT	-3.965025549	-3.68144777	1.031563064	0
AAGACAGGATCGCAGT	-0.023928767	-2.649753835	1.306441805	0
CATAACAGAAGGCCAG	1.252672786	-1.921696212	1.404042088	0
ACATCCGAAGTTAGTA	-0.889529114	0.451491837	1.534718289	0.175280078
AAGCACCTATCGCCTA	0.627872819	1.7238569	2.266701479	0.151141181
AATAACTACCCGCCGA	0.567961568	-1.912758853	1.05220184	0
ACGGCCGGACCGAGAG	3.362645502	1.726082418	2.997858666	0
CCATACGTACGTATGC	1.408040876	2.730521415	3.330077906	0
AATGAGTCACAACCAG	2.878100271	2.449543212	2.438402426	0.121394901
AATCAAATAAGAAATA	0.221999998	5.401376698	1.536293838	0.118467385
AGATAAAACAGAATAG	1.414015169	-0.966659989	2.066477999	0
ATAAATCTATTGAGGG	4.612164373	1.218736384	2.645336861	0
AGTTAGGGAAGTAATG	-0.61308599	4.954583619	1.473597949	0
AGAGATCCCCTAAATC	-0.951159483	0.321814779	1.435495384	0.130331069
AAATCACAACACATTT	1.757357473	5.778419946	2.131464246	0
ACACCACGAATAACGT	3.570927972	0.051626202	2.672972756	0
CCCAAAAGATGTAATT	-3.171326702	-1.142163303	1.204785776	0.16525654
ACTGCAGTCCCTAGGG	1.069172735	-0.124907408	1.525549245	0
CACGATGGATCAAAAG	0.460398311	5.493278001	1.537516974	0
AGGACAGCCAATAGCC	2.481884832	-1.435329225	0.929570039	0
CCGTCACCACCCCAAC	0.326778287	-1.366778757	1.359401864	0
ACGTCCAGACGCCCGG	1.903872365	5.206486676	2.69432739	0
CATCAGTCATTCACCA	0.467046852	5.586513493	2.111256728	0
AGTTCCATCCATCCCG	0.838953847	-2.047801282	1.269550808	0
CATACAATCCGTAGCG	4.463647718	0.528967235	2.835884144	0
ATCACCATATATAACC	1.645904893	4.974454377	2.494642443	0
CCACCCGTACCACATC	3.250053281	-1.462721374	1.711049492	0
ATTCACCCCACAAAGC	0.542901868	-3.175047423	1.190606949	0
AGGCATTCAGTAAACC	0.129246349	-1.278629925	1.478197402	0
CCGTACAACATTCCCG	0.738473052	-0.725359823	1.411949876	0
CACTAGGTAGGCCCTA	1.697163934	-0.306416567	1.640792723	0
ATCCCCAACCCGCCGC	1.941718454	-1.605075862	1.509196402	0
AATTAGAAAACTATGC	2.474442358	2.432146523	3.017340574	0.253054614
AGATATAACCAGAGAG	4.473323698	0.914430831	3.04548664	0
ACGCCAGGAGCGCAGG	3.821617002	-0.751499142	2.427958665	0
AGAACAATACAAAGCT	-0.127603655	1.649864886	1.02514657	0.181163849
CCTGCATACACCAACA	3.621364946	-1.69368365	1.772949555	0
CAGGCATTATCACCGT	-2.016937336	-1.721715476	1.071184765	0.175534878
CATCCACCACCACATG	0.859523172	4.563011144	1.51114801	0.224966489
AAGCATACAACAAGCG	3.084669942	-0.203431826	1.995499583	0
AGTACCAGAGCACATA	2.064205045	1.47783849	2.604051497	0.087438516
CCCAACTGACTGCAAT	3.20054614	-1.753175881	1.204784938	0
AGTTCCCTCCCGACCT	4.402972097	-0.118682649	2.290199236	0
CCGAAATAAAAACCCA	1.58533823	-2.427119519	1.393364425	0
AACAACAGAGATAAGG	2.241846914	-2.734949138	1.549813066	0
AGGCAAATAGTCCAAT	-0.19727171	-2.553900745	1.668857232	0
ATGAACGTAATAAGTT	0.98540842	6.320895646	1.348375807	0
ATAGATATAGGCATTG	0.416797513	4.988190148	2.329752741	0
ATTCCCTTACGGAAAT	0.378894443	4.82996795	1.239748119	0
AAGGCATGCAGGCAAT	3.117784852	-1.280977633	1.868538765	0
AAACAGGCCCTTAAAC	0.524756784	-1.602002527	1.209064028	0
AGAGACTGCAGTATGG	0.0272268	0.637276028	1.312899106	0.14057967
AACGATGTAATTAGCT	3.255694265	-2.560760762	1.295673097	0
AAATAACGCCTGAATC	1.144468898	6.165964578	1.609325105	0
CCCCAACTCCTAACAT	-0.169508343	5.977218602	1.037883619	0
ATCCACCTATTCCCTC	-0.069408064	3.82179806	1.58906869	0.118476247
CAGTCCCAAGCACAGG	2.584048147	1.415871952	2.729543754	0
ACGACCGCAGTGAACC	3.67106616	1.25341091	2.829326941	0
ACGAACATACACACAG	0.046435709	1.219562505	1.646824822	0.185992573
CAGAAGTGCCCCCCTG	1.377871627	0.229030911	1.366331309	0
CCGGCCGAAGGAACCA	-1.214684134	0.452460829	1.463943713	0.14689892
ACCCAGTCCACCCCCC	2.092883462	-0.266685869	2.008419216	0
CATAAGTCCCCGACTC	1.734980697	-0.465419646	1.459782204	0
AGGTCCGACCTGCACC	4.473648424	1.38556299	3.636112588	0
CCAGATTCATAGAAGG	1.836815233	1.502494428	2.78987513	0.071548121
AAGACACAAATAATTC	0.622547979	4.755155061	1.864278333	0.137439118
ACGTATACCAGGCAGT	2.249193067	4.968219731	3.070665002	0
CACGACGGCAGCACTA	0.574756259	4.854479764	1.426420959	0.123830277
AGGAAGCCATATAACG	-1.593085235	-0.235580783	1.683555107	0.155841504
ATGGCAGGAATCCATG	-0.748809343	1.520128701	1.423259271	0.332054137
AGAACCGCCCGAAAAT	0.751763935	-2.895099904	0.209387579	0
CACTATCGAAGGAATA	-1.659775441	-0.767238345	1.50024367	0.125709869
ATGGAACGAGGTACTC	-0.717807179	0.222418223	1.082336268	0.163321524
CAAGCCGTCACTCCCT	3.564605112	-0.459990766	2.297954242	0
CAGCATAAAACCATTT	-1.04838789	0.936975155	0.986757957	0.266902692
AAGCACTCCATGACGA	-0.2880441	5.148487065	1.187242268	0
AAGGCAATATCCAGAT	2.073024625	1.528999422	2.458421665	0.097810129
AAGCAATGCCTTACCC	3.549156064	1.048047994	3.098086316	0
CATCCCGTCAGGCCCA	0.501277561	-2.283659722	1.551536027	0
AGCAAATCACCACCGC	3.535960073	0.659945343	2.86296428	0
AACTAAATCCGCATGC	1.706642742	2.815061066	2.49949782	0.32125726
CAGTCAAGAACCACCA	2.066733713	-3.38473418	1.05849496	0
CCGCACGAAAGGCCTA	4.29517209	0.479524527	2.77352819	0
ATATACCACACAATCA	-0.004601365	4.544431661	1.199961558	0
AGCACAGCCAGAAGCT	0.600003595	2.587964986	2.138690988	0.216367589
ACCACCGGACGAAAGC	-1.116798406	0.918211196	1.849048472	0.227088933
CAAGCACCAAAACAAG	1.345139379	0.053450328	1.379167639	0
AGTTCCCGATATACTA	3.177893514	-2.701773908	1.287160655	0
CCCCATTTCATTCCCT	0.739885921	-0.753388729	0.804102726	0
AATGAGCACAGTAACC	3.447000856	0.739226375	2.969233249	0
CCCTAATTATGTCCTA	1.073406572	-0.806857552	1.346451689	0
CCCAAGGGCCTTAGCT	-0.276420479	2.835857842	2.132569956	0.328782994
ATCACAGCATTACCAT	0.388776416	-1.565092947	1.134077536	0
CAACCAGCAAACCCTG	0.02778923	-2.477753904	1.503971035	0
CCCCAACCAAGCAAAC	-1.757827257	0.941384886	1.634357828	0.165004547
CACACCAAAGTTATAA	3.465002412	-0.578789081	2.270629445	0
CCATCCGGAATCAGAT	1.64378416	-1.55021074	1.330226079	0
ACCGAGGGATAACCGA	2.803902025	-2.368774678	0.683828799	0
ACAGACGCACCACACT	1.504915113	-2.653018024	1.360589223	0
AGTGATACACAACCCT	2.769733304	2.028598044	3.114451232	0.128460818
CCACCCAGAGGCACAA	0.941563959	5.596647714	1.194982108	0.120421461
AGGAAAGGAGTAACTG	1.833420629	-1.386190917	1.836139678	0
ATAACCTGAAGTACCA	-6.083109503	-5.68234637	0.91135907	0
AGCGAGAGAGCGAAAC	-0.074867611	4.796110604	1.484618647	0
AGGTCCAACAAACAAG	-1.130861764	0.889229987	1.576231875	0.250135735
ACGACCGCCCCGATTG	-0.185137754	6.299986813	0.949513536	0
AGAAAACAATGCACCT	2.643822069	-1.320084955	1.329544573	0
AATTCAGGAACGCCAA	-8.170693045	0.894525144	1.045422477	0.080515325
CCACAGGTCCACAAGA	-0.858876234	0.620472584	1.226788033	0.140319303
AACAACCGCATAATGG	3.711243982	0.975008462	2.249215266	0
CAGTCCCTATTCCAGC	0.004615898	0.892799709	1.35590757	0.123033108
ACGACCTCACAACAGG	-3.012427931	-1.349115994	0.797554988	0.09683221
AACGATTTCAGACAGC	4.559172506	0.242056105	3.02889078	0
ATTGATCTAAGAAAGT	-2.261727823	0.023283135	1.576753606	0.19333569
ATCCAGCTAGTAAGAG	0.18766057	-2.639960792	1.547322809	0
CACGAAGGCACCCCCG	0.179245109	5.331405614	1.176757805	0
CCTCCATGATCCCCTC	2.118231649	-2.234639909	1.723767826	0
AACAATCCAAATAGCT	-0.10008586	-1.573848154	1.634814947	0
ACTCACTGATGAAAGA	1.765864009	-1.112210061	1.67788273	0
CCTGCCCCACGACATT	1.844847555	-2.482857015	1.717277002	0
ACTACAACACTGAAAG	2.822670335	-2.042611386	1.507424391	0
CCTTATAAACATCAAG	1.946144933	-3.206517007	1.225750446	0
ATTACCAACCATAAGT	-1.489345258	-0.48051038	1.33511719	0.144602445
CCACAATGCATTATTT	3.146578187	-3.537444141	1.33660845	0
CCCCATGAAACAAAGT	2.2809838	-2.297837283	1.62485381	0
AAAAATTCAAGAAAGT	2.13328969	1.678264354	2.633958116	0.092769653
AGATAACAAACTAGGT	-0.31499744	5.570542786	1.31723706	0
CAAGCCCCAAGTCCAC	-0.625184064	-0.468349125	1.481885712	0.164677216
CAATAGTCCCAGAGAG	2.228086347	-2.978639629	1.20096634	0
ACGAACTGCCTTATAC	2.080417985	-2.174092796	1.580708125	0
ATGCATTCAACAACCT	-3.13386268	-0.729524161	1.015235972	0.407370835
ATGTCAGGAAAGAAAC	2.201251382	0.919761155	2.404732774	0
ATGTATTAACGAAGTG	-8.128915911	0.806230519	1.466412049	0.116421064
ACGTACCCATAAAGGG	2.968490476	-2.510282542	0.995936512	0
CAGCATATACACACTC	2.032767171	-1.531818177	1.438918593	0
AAGGAGTAACATCAAA	1.078426475	5.516896222	1.745882641	0.104380078
ATCACCGCAGCTCCGA	-0.606296664	0.46919993	1.43606546	0.220316294
CCATAGTACCATCACT	2.507883901	2.669206117	3.161415736	0.258878955
AGCTCACTACAGAACT	1.012187595	6.240055058	1.207803906	0
ATATACTGAGTTATAA	-0.481109505	0.240199451	0.942569955	0.298715796
AAGAAGCCAAACCCCA	1.513916845	-1.403343823	1.060583973	0
ATCAAGCAAGCACCCC	1.3614577	-2.007464554	1.145923447	0
ATCACATCAAGCAGCA	0.812737579	6.239213441	1.098312628	0
ATGCAATACCGGAAGG	2.528170461	-1.594674017	1.296743247	0
AAAAAATCACGGCACA	0.410062189	6.194178555	1.714564763	0
CCAGAGGACCAACATC	0.741644735	6.396400426	1.392123979	0
AGATAGACAGCACCGT	-1.441550379	-0.713864889	1.638722228	0.16583077
CACAAGAAACACAATG	-0.755232578	0.434173946	1.601572542	0.15889076
AGACAAGGAATTCATC	-8.212210303	0.412109021	0.840076472	0
ACGGCCTGCCTAACAC	2.669095869	-1.625470545	2.055810777	0
CCGTCACCACGCCCTC	2.822955007	0.563431177	2.145461812	0
CCAGCCCGAGTAAAGT	-1.259567743	0.32951108	1.591004396	0.150883803
AATAACGACACTACGG	-0.326921707	2.935022567	1.592896498	0.147416702
CCATCAGGAGTTCACA	-4.448767071	-4.043036964	1.025566651	0
AGAGAACTCCCGACTA	-0.30001009	3.008165095	1.935247022	0.200098882
AACAAGTGACCCCCGA	1.398237819	-0.460715022	1.305781149	0
ATACCAGGCACACATG	2.800343866	-2.393764999	1.140706787	0
CAATACGCCCTTCAAG	2.048109884	5.134680245	2.954526476	0
AGAAATCTAGATCATA	-0.926347261	1.657474492	1.292399584	0.424157865
ATTCACGTAGCCAATT	1.684029693	-2.509985234	1.078185389	0
CCAGAAGCCCCCAGTT	0.724720354	-2.042301204	1.31519831	0
AGAACCAAAACTATTA	1.12694251	5.911595319	1.311625968	0
CATTACCGAGGCAGAC	-0.507435089	0.806361828	1.692862882	0.200285005
AGTCCCGCATGCCCAG	1.23493206	6.283712361	1.948591226	0
ATAGACGGAGCTATGG	1.561471099	-1.811956789	1.091846934	0
ACCGAACTACAGACCA	-0.598997479	-0.623106923	1.371951083	0.115671043
CCCCAGTGACACAGAT	0.815005178	4.866354916	1.424792358	0.17033801
CAGGAGGGCCTTACCG	-0.959926849	0.933674488	1.613524472	0.201600927
ACAGACGCCATTCAGC	4.116627092	1.242411826	3.135521272	0
CACGCAGGAGTCCATA	-1.10971356	-2.228566672	1.425053424	0
AAGAACTTCACACACC	3.604227418	-0.298180606	2.634116782	0
ATGAAAGGCCTGATCC	2.318307752	-1.197370317	1.392171293	0
ACGACCGGAGTACCCC	3.594109411	1.519276474	2.848118046	0
AAGGAAACAATGCCAT	1.67941987	-1.865013148	1.527417905	0
CCTTACACCCGGATTG	-0.296279316	1.704017494	1.344067063	0.197248531
AGTAATTGAGGCACCG	0.970056648	-2.582397725	1.498343338	0
AAAAACACCATGAAGC	2.828267927	-2.795760657	1.466358919	0
CAACCCTGCATAACTC	2.018981332	-2.859544065	1.214727776	0
AGACACCCACAGAGCT	3.214893693	-1.877875592	2.198766269	0
AAGTAAAACATGATAA	1.691556329	-0.822188344	1.656701259	0
AGCTCATCAACAAACT	1.761455173	-0.153523896	1.972497365	0
ACTGCAATAGAAACGG	0.776498193	-0.095205642	0.742771103	0
AAGAACCAATGTAGTA	0.128951425	-0.124103155	1.482864641	0.123086824
AGGCCACTAAACCATA	0.082878942	6.255521748	1.473912194	0
CCCACCGAAAAGATGC	0.191008205	5.29702327	1.438673926	0
AAACAGTTAAGCCCTG	-6.638465529	-5.465363052	0.941913732	0
CCTGCCGCCCAGCCTG	-2.864460593	-1.456504609	1.233653174	0.120527838
AGTGCCAGAGTGAAAT	0.598947401	-0.571583714	1.484246168	0
CCGAAAGGAGTTATGG	1.910158033	-2.134172704	1.31761301	0
ACCAAGAGATTTACTA	1.070882434	-0.403979387	0.741692613	0
CCCTATGAACCGCACC	2.072327489	2.279221986	2.658049318	0.223421683
AGGTATTGCCCGACTT	-1.632347887	-0.49364483	1.504869138	0.141785008
AGTGAGGAAACGCCTG	0.644215936	1.763909672	1.283665841	0
ATCTCCGACCATCCCT	-7.144681101	-5.33113959	1.066466716	0
CATAAATACCGTAGTT	0.817810888	5.376769994	1.313867104	0
AAGCCCTTATGCAGCA	0.238180274	-1.652980115	1.689850916	0
CCAGATTGCCGTAGCT	2.840214605	2.117338393	2.8016313	0.113269816
AAGGCCCGAGCGCACA	-1.362279182	1.334556434	1.487489433	0.398389647
AGAACAGAAGCACCCG	0.041484231	-3.011727121	1.645201415	0
ACCGCACTCACGCCCT	0.945760841	4.971534226	1.159503373	0.167514518
CCTCCCCTATATATAG	1.054204101	-0.145231906	1.245647411	0
ACTTATGTAACCCAGA	-8.694269305	0.511618648	2.961342884	0
CCGTATGGACACCAAC	-1.715333109	0.70792285	0.710517689	0.296405043
CCCCACAAAGAGATCC	1.336502666	-0.060017342	1.261327867	0
AGGCACACAACTAGTT	-1.588216906	0.220035706	1.409512112	0.131584628
ATGGAGCTCACCAATG	0.47401988	-0.427603151	1.212183727	0
CATGAAGACCAAAACT	0.148254508	3.631895755	1.766020539	0.310102793
ACGGACCAAATTCAAA	2.134963388	-1.691457417	1.113837867	0
AGATACATATGAAGAC	-5.868375187	-4.368515517	1.418471796	0
CCTACCCTAGTCAATA	1.415522689	2.931089137	3.675891926	0
AGAACCTTAAGACAGT	2.635890359	-0.955136861	1.073757077	0
ACATCCCCAATTCAGG	1.903197164	-2.796376969	1.33308045	0
AGGCAAACATGAAGAT	2.349619264	2.160983298	2.629484047	0.164414652
CCTAATAACCTGATTA	2.225907678	-1.534293201	1.42985181	0
CAGAAATCACGTACAG	0.875702257	0.365360771	1.752183567	0
ACCTCCAAATACACAG	4.500725145	0.979699705	3.133923557	0
AGGCACGCCCACATGG	-1.020176416	1.256804321	1.284264634	0.232064508
AAATAAACAGCGCCAT	-0.659350997	0.859248374	1.153523503	0.144059554
ACAAATGGACCGATAC	2.360465402	-2.365779664	1.291667047	0
ACCGCAGGCACCAAAT	-2.374223223	0.14265642	1.370594295	0.159398574
AAGACAGGAACGATGG	3.903522844	0.802745674	2.968743482	0
AGGCAGAACCCAATAC	4.29798829	0.626359914	2.580329371	0
AGCTAATCCCTTACAA	4.288436288	0.310214017	3.137726049	0
CCGTCCGGATATACGT	2.583347196	-2.222646262	1.302456098	0
ATTTACTAAGGTAAGA	1.690039749	-2.490269448	1.434583871	0
AATCAACTCCTCAGGA	-1.18849588	0.059726481	1.822557595	0.225585982
AGATCCTCAACTCAAG	2.145156259	-2.235214259	1.163514684	0
CCTTCAGCCCCAACAG	4.548769826	0.547387514	2.494645338	0
ACGGAGGAAATTATCG	0.747676486	-1.26681843	1.374680127	0
ACTAACAGCAACCCCT	1.410095567	5.418546174	1.388406747	0.188535456
CCTAATGTCCGTACAG	0.606910343	6.001668427	1.35113458	0.117272937
CAACATCACCCAAACT	1.375693435	4.925655816	2.007156653	0.116793259
ACAGCCATAAGACCGA	4.461958761	1.032602523	2.668480042	0
AGGCCAAGAAAGAAGT	2.013842458	-3.589659717	1.089175646	0
ATACATGTAGATCACT	0.919576282	0.023544323	1.536784702	0
AGGCCATCAACCCAGT	0.267949457	6.138296578	1.250512682	0
AACTCCACAGAAACCC	1.540351505	-1.337976958	1.850713157	0
AACCATACAGTTAAAG	-0.474746352	0.468300734	1.658559072	0.136811207
AGAGACTTACCGAAAC	2.710461015	0.453313265	2.391349326	0
CCCTCATCAACGACGC	1.353715534	-2.682599094	1.42406277	0
AGTAACATCATAAATG	2.879084939	0.956968997	2.835212324	0
CCCCATCTATGACCGT	-0.639989024	1.19147918	0.985300532	0.214952009
AGTCCCAAAACACCCA	1.506430501	-1.802524354	1.030710882	0
AGTCCAACCAACAGGT	3.965980882	0.112936769	2.143486375	0
CAGGCCGAAACCAGTT	1.271774168	6.175737355	1.599470582	0
ACAAAATGACATACGA	-1.71915633	1.544421051	2.066205407	0.416807635
AGATAACCAACCAATC	2.039519662	-2.907298114	1.368938551	0
AGCCAGCAAGGTCAGC	2.74182784	-3.31120279	1.059556519	0.111378751
AAGCACAAACCACATT	2.499249334	-1.689654972	1.370391949	0
AGGCATCAAGGAACCA	1.800538415	-0.70869204	1.988759736	0
CCGCAACACCCCAAGA	1.879308099	-2.97286227	1.297454321	0
AAGTACAAAATGAGGC	0.969864721	5.62970445	1.846475574	0
AAGTATAGCCCCCCAC	3.863261575	0.220150177	3.087143377	0
CCTTAGCAAAGCACGA	1.020627374	-3.4221473	1.043470497	0
AAGGAGACATTCACTG	2.281293745	-1.560752656	1.790592343	0
ACAAAGTCCCTTCCGC	0.049726839	-0.140780728	1.56832153	0.131631951
CCTAAGGCCCCTCCGG	-0.710267549	1.06427953	1.719501166	0.151547603
AGTCCCCAATTGCAGG	0.986516351	5.245514367	1.078469713	0.149868438
CCGGATATCCGGACGA	0.185786123	5.477005933	1.221262478	0
ATGCAGGGAGCACCTT	1.919586057	1.647644256	2.858036633	0
AGCCAGATAGCGAAGT	0.831203098	-1.947154548	1.071998266	0
AGAAACATACGTACAT	2.346743459	-0.707015779	1.701797853	0
AGCCCCGAATGGATCC	0.500699396	-0.379248913	1.382742472	0
ACGGCAAGAGTACAGT	2.576709146	-2.552779224	0.816947832	0
AGATAAGGAAGTCACC	-0.421381598	5.760761712	1.30632303	0
CACACCGCAGTACACA	1.569206352	-1.527522947	1.602133948	0
CATAACAGATAGATTG	0.502542133	-1.759045388	1.740182686	0
CAAGAAGTCCTAACCA	-1.009766465	0.127396006	1.725813438	0.163461757
ACGTATCGAACTCCGT	0.859628314	-2.543623235	0.852759301	0
AGAAACTTCCTGATAG	0.476717824	6.030333493	1.162471902	0
ACACAGGAACCTAAAT	1.333423967	-2.559197452	1.512817449	0
AACGAAACAGGCACCC	0.741190309	-0.272176664	0.90764683	0
ATGAATTAATAAATTT	-2.185694685	1.330654714	1.223076771	0.26213591
AAACAAACCAGAAGCA	0.663729305	5.033624146	1.808271334	0.167325559
ATTGCCTAAAAGACTC	-0.17278183	1.018220756	1.393641766	0.123736212
CATCAAGAAAGGACTA	2.870948667	-1.807838585	1.631794936	0
CCTGCCCAACGTATTG	2.080094213	-0.765302505	1.818558371	0
CCACCCCTAGCCCAAC	2.847625131	-1.573606159	1.755634328	0
AACTACAACCCAACTC	2.358933324	-0.945205714	1.411056838	0
AGGGACGAAAGCCATT	2.697931165	2.3024945	3.144706149	0.145336415
AGGTCCCAAACCCCCG	-3.955367213	-3.920767095	1.103781815	0
CAGGATTTAATACCCA	3.158889646	-1.218516972	1.684595758	0
ACCAATCTATTGATAA	1.99950778	-3.02497771	1.539924078	0
CAACCCTTCATGCCAC	3.217149133	1.550827	2.35032175	0
CCTGAACTCAGTAACT	-1.739823078	1.648289178	1.648437539	0.350575916
CAATCACACCGGACAC	0.549076671	0.097360049	1.475077225	0
ACACAAAGACCACCAC	2.694577569	-0.385479953	1.751607171	0
CAGTACAAAGGTAGTG	3.214021081	1.529491518	3.264285903	0
CCTTATGCATGAAACG	2.140276784	2.709031318	3.029179498	0.335703468
CAGTACATCACCCATA	4.286829824	1.522576306	3.152986737	0
CACCATTGCACGAACT	3.89713418	1.342968319	3.312047666	0
CAGCAAGCATAGCAAC	-1.15003634	0.316435103	1.806905457	0.135817967
ATATCAATAGGAACGC	1.069214696	0.834919844	1.009987212	0
ACCTAAGTATCTAAAT	0.72452485	5.001183484	0.789037643	0
ACAAACTACATCACAA	2.247991437	-0.116582084	1.698730197	0
AGTAAGGTAGCGATGC	-1.007355934	-0.512594309	0.654241077	0.143188245
AGTCAAAACCTTACAA	-2.067901222	0.752871964	1.005504816	0.297625482
ATTCAACACCAAACAC	1.884370679	0.8310217	2.460628524	0
AACGACACACACCAGC	1.296318645	0.78231189	1.778000335	0
CAGCATAACAGCCCCT	1.057952995	-3.330174234	0.657236494	0
AGTTCCCGAACACCAG	0.428096408	4.369303677	1.304498938	0.146686343
AAGAAACACCTCAGGC	0.315803165	5.596130345	2.352455575	0
ACATAAAGCCCGACGT	2.387833948	-2.400551822	1.197205751	0
CATCAACTAAGAAAGG	-0.874135738	1.68728957	1.184291739	0.249626866
CAGTCCGGCCGTCAAG	1.838625783	-2.756731298	1.405323366	0
CACGCATCCAAAAACA	2.804043169	1.555985663	2.511651742	0.12237296
ATTGCATACCCCATCA	3.17235219	-1.409601237	1.139059709	0
ATGCCCAAAGACACTT	-0.012262946	5.868318055	1.277351985	0
CATTCAGGCCATCCGG	-0.130736237	-0.270248007	1.521129922	0.120236986
CCGGAGAGAAGCCATC	-0.133747464	0.780315016	1.635122945	0.142337967
CCGCAAACAACTAGCA	1.616828317	-2.594036128	1.553979268	0
AATAATCGATACAACA	-1.287127858	-1.139112737	1.778332936	0.143016944
CCCTATGCACCCACAT	1.183614606	2.975284789	2.95847726	0
CATGAGCGAAGAAGAA	-0.141826993	0.131532688	1.420431396	0.190008909
AAACCCTCCCATAATT	2.290825719	-0.847626772	1.338805522	0
ATGCACAGAGTACCAC	2.804398412	2.247618411	3.262857553	0.109552975
CCTACAGAACCTCAGG	1.305623884	0.566387687	2.036975999	0.090981186
CCAAAGGAAAAGCCAG	3.029210443	-0.709930148	1.551712085	0
ATGAAGGCCAACCCCT	-0.092914229	4.703083012	1.440116416	0.085698152
ACACCCCTAACCCAGC	1.72525918	5.343521569	2.193636738	0
ACTCCCAGATACCATA	3.393648023	0.234030251	2.359436368	0
AAACACTGACGACCTG	0.49080574	-1.875986721	1.330370389	0
ACGCAAGACCCTAAAC	-0.352616196	5.191568826	2.042565441	0
CCGGAACGAAGGAGAG	1.098148221	-3.326291349	1.61557633	0
ATTAACAAACGACAGG	1.822543497	-2.691010024	1.303513645	0
CCGTCAGCCCTAACGG	-0.990460163	-0.55577692	1.427125676	0.107145884
CCTCCATAACCCACCA	-1.358913546	0.187402491	1.733801961	0.170995669
CCATCCGGCATTATGT	-8.610424166	1.083366964	0.831550047	0
CCAAACTTATAGATGG	2.177232618	0.107329253	1.582806691	0
AGCGATATACTACCCC	1.008077497	0.496474002	1.588058861	0
CCAACCCAACGCACCT	0.471747274	4.094473813	1.371847144	0.219311323
ACGTAAATACGGCCTC	0.884843463	4.891688798	1.123994226	0.188727694
CAGGATATAGTGAACG	-0.066721564	-1.068545248	1.616309584	0
ATCGATACCACACCGC	1.379493589	0.223745499	1.30300283	0
AGAAATGTACCAAAGC	2.070599908	0.684149955	2.010218536	0
CAAGCAACAGAAAGCC	3.054436082	1.764816378	2.862465991	0.138622555
CCCCACGTAGGTAAGT	1.095543975	4.728691552	1.843388226	0.186093554
AATACAGCCATTATGT	-1.169861799	-0.688648011	1.329772651	0.151467278
AATTAAGCAGTAATGG	1.664189453	-1.109988238	2.078181971	0
AGAACCGGATTTAAAA	-8.526831275	0.368172888	2.337352877	0.098877471
CACAAGAAAGGGAAGC	0.426585788	-3.125790622	1.47067227	0
ACATAGACATCCCCGG	-5.988906746	-5.634952571	1.015190824	0
AATTAACGAAAGATCC	0.953205699	-0.450159605	1.625260998	0
AAGGAACTATAAACCC	3.104997987	-2.150524642	0.819719212	0
AGTCCCTTAAACCACC	2.594696397	-1.35801151	1.581620105	0
AGCGCAGACAAGCCAT	3.080732221	-2.365769651	1.19184404	0
AATACAACACCTCACG	2.578513975	2.186638091	2.894216231	0.123369683
ACAGCAATAACCATAG	2.854047651	2.529664252	2.63759476	0.272131773
ACCAAATCCCTACATA	-8.651977664	0.779312346	1.116615638	0
AGATAGGGAGGCACAA	0.860265846	1.043258641	1.216160342	0
CCGCCCGGCAACCAGC	3.166380281	2.267420028	2.763813365	0.132365785
AGAACCCCAGTTACTC	4.399949903	0.012853217	2.512671693	0
ACGTACGTCAGGCACC	1.180470104	-2.203904416	1.54076511	0
ACAAACATCAGAAAAT	0.525981302	-0.82029387	1.169872919	0
ACCTAATGACAGATTC	4.340328092	1.397115562	3.266280582	0
CACGATGTACAGAACG	0.795921678	-0.764556017	1.581380143	0
ACGGCAAAATGGCCTC	1.568134899	5.325479482	2.237491637	0
AAACATACATCCACTT	1.366665	-2.239213493	1.109289913	0
ACCCATGCAGGAAGGT	1.145724649	5.536956284	1.387845811	0.146885735
AGGCCAACCCCAACTT	4.266723508	0.644311879	3.148888645	0
CATTAGTCATCACATC	0.931721324	-2.687001254	1.373334565	0
CAGCCATGAACCAACA	-8.153323775	0.634012435	0.979841545	0.120448477
CCTTAATTCAATCCCA	1.162293548	-1.21710458	1.999782863	0
ACGTCAGAAGCAAATC	0.553790922	-2.542739417	1.607903709	0
CACCATGACAATCCGA	-1.091437703	0.194529806	1.621799646	0.131094572
CAGGAATTAGCCATAC	-1.699894344	-0.305440243	1.28456697	0.197011945
ACTGCCTGCCTAAAAG	-8.282901888	0.464970324	0.883972757	0.163446271
AATTATCCAGGTACAG	1.423712129	2.923142884	3.44573048	0
CATTAGCCCCCTAAGC	-8.009297019	0.666735504	1.312514614	0
AAGGCAGAATGTCCGG	-2.810589498	-1.585267808	0.907072672	0
AACAATTGCAGGCCAC	-8.216348773	0.892323468	1.222749982	0.082123462
CCCACCAGACCCATTA	0.547406311	-2.99820688	1.207935344	0
ACGGAACAAAGCCCCC	0.24257409	5.810300801	1.293325539	0
CACAAGCTACTTAAGA	-0.491721993	0.421466742	1.44367045	0.137237658
ACCGAAGCAACTACGA	2.983111257	-1.785760071	1.491630558	0
AGTTAACGATCCCCCC	-1.039628034	1.848612402	1.075903371	0.216384859
AGAAACATAGTGAGCG	2.423636312	1.190837715	2.87141119	0
CCTGCAAAACTTCACC	0.068884248	-2.715089347	1.652356112	0
AGGGAGAAACATATGG	2.762065763	-2.25793102	1.580550394	0
CCGTAAATATTCAGAC	-4.031846767	-4.304193046	2.586580171	0.199947052
ACCAACTTACTCCAAC	-8.304043417	0.58734772	1.127457126	0
ACAGAGCGAAAGATTG	-1.20545501	-0.153243419	1.896198983	0.146035207
AGTCCCATATCTCAGG	1.821653242	0.098889847	2.094920887	0
CCCCACACCACTAGGT	-0.316888576	1.312097643	1.789689822	0.204334861
ACATAACCATCCAACA	3.275100107	0.643185768	3.012380728	0
ATGCCATGACACACAA	2.2147721	-0.740057733	1.3356064	0
ACCTCCTAATAAACCC	-0.628049617	-0.055642338	1.862977753	0.183644557
ATGTATAACCATCATG	-2.817154294	-1.435540821	1.239349093	0.161472681
ACTCATTAAGTACCGA	0.637209768	2.140104745	1.361294721	0.154761315
CCTTATTGAGGGACGT	0.885436172	-1.117546346	1.483906986	0
AGATCCAGCCTTCCTG	-7.384743338	-4.772677924	1.366956273	0
CCAGACGGACGTCACT	2.289121026	4.897196744	3.609554861	0
AGACATAGAGTGACGT	3.046660299	0.922310744	2.564682577	0
CATGCCTGAACGCACG	0.935999507	3.798910592	2.542976894	0.104848365
CCGGCCGAAGGTAACG	1.804159517	2.587500546	2.772220105	0.262273541
ACCTACTAAGTGCCTC	-0.586220627	1.401062582	1.247801639	0.203510504
CAAGACATACATCCGG	0.300399894	1.76355562	2.259397057	0.203527414
AAATCCGGAAGCACGT	-1.448212092	-0.664464678	1.993434049	0.137549159
AGCTACACCATCAGTT	0.318821067	0.848541949	1.896549355	0.093158392
AACTATATAAGTCACC	0.00437581	-1.977419879	1.407199265	0
ATCCATGTAAGGATTA	4.075687284	-0.148489412	2.458029806	0
ACGTCCAGCCAAAACT	-0.341823941	0.945928071	1.676677571	0.16034036
ACACCACAATCCACTC	3.668154115	1.353483651	2.954847966	0
AGTGAGAGCCCACATG	3.021271104	1.060928676	2.521729527	0.103502598
AAGACCCTCATGCCTT	2.250391836	-1.626415398	1.31123702	0
AGCACCCTCACCATCT	0.980026359	1.385050748	1.595413678	0
AGTCATAGACCCATAT	2.850089426	-3.099776532	1.506418512	0
ATTCAGAAAACTACCG	1.442551488	0.657549236	1.524967851	0
AACTAGATCACTCACT	4.34335124	1.663152311	2.113167073	0
ACTTAACCCAAAAACC	3.315301771	0.346810553	2.431526861	0
CCAGAGATATCGACTG	3.933064813	-0.285631712	2.611705444	0
AAGAACTTATATACTG	0.717344398	-1.379018094	1.054276905	0
AAACAACACATGCCGG	-1.440548008	1.653771494	1.265003214	0.178667718
CCTCACATCCTGAGTT	3.877076501	0.824489508	3.06159298	0
CCCCCCTACCGTATTG	0.382472152	5.496787999	1.452668411	0
ATAACACGATTCAGCT	-5.928620463	-5.536266353	1.152276955	0.089975508
AAATCCAACATTACCC	0.311955327	1.73252878	1.88166206	0.127264368
AATAAGCCAGGCCAAA	3.682293767	-1.833675291	1.753761272	0
AAACCCCCAAACCAGA	-8.724758273	0.777269397	1.314840224	0
AGGACCGACATAACTT	1.167984838	-0.406102355	1.605147837	0
AGTACCGACATACCAC	0.87054121	-3.47199681	0.908462586	0
CAAACAGGAACGAACC	3.118664617	2.374453042	2.626678552	0.147011663
ACAAAGCTAACTATTG	1.488518352	5.646010373	2.556744167	0
CAGCCAAAAGGAAGGT	1.791087026	-0.604057398	1.766726204	0
ACAGCACTATTAAACA	-0.167184954	0.586447034	1.711574354	0.15534593
AACCACTTCAGGATGA	1.666677112	4.739018414	2.357957453	0.112986451
CCGCATAAAATTACGA	1.445145721	5.041723225	2.85797892	0.222249472
CCTGAGCGATCAAACG	3.974713201	1.021029208	2.983865074	0
AGGTCCATATGCCCTA	-0.752362137	-0.145814571	1.177867904	0.14887821
ATAGCATTACACACAC	-0.745615845	1.686878894	1.93141971	0.313865873
AAGAAAATAAGTACAT	1.663377637	-1.221507218	2.069251076	0
ATGACCCCCAAGATTG	-0.95443738	1.326603387	1.570639054	0.226323603
AGTTAACAATAACAAG	4.272937173	-0.22058038	2.693776877	0
ATCGACACAGACCATG	1.14530241	-2.641160752	1.319084231	0
ACCGACTTATCGAGCA	1.902674074	-2.674819495	1.578568975	0
AAACCAGGCCGCAAAT	-1.481761282	-1.599051025	1.217250966	0.156874865
CAAAAATTAAGTAACA	-0.889666801	-0.388585474	1.255004218	0.145606416
AAGTCCCTCCCTCAGA	-1.875444507	0.270927195	1.27342295	0.278867911
CCGACCCAAGGACACT	1.237765188	-3.233628537	1.33582555	0
CAAGAAACACCGCCAA	-1.29073674	1.115750287	0.555770022	0.170435116
AGGCAAAGAAAGACAT	-0.183005219	0.299900923	1.35990798	0.118587921
AATGAATGACGACCGC	-7.157540446	-5.445685413	1.408134174	0
AGAAAGTGAGACCCAA	-7.116986876	-5.110146548	0.828704789	0
AAATATTTAAGAATTG	2.709713335	-0.740029242	1.94396271	0
AACTCACGAAGAATGG	1.509943838	0.819411908	2.282719516	0
ATGCCACAAGCTAGTT	0.521686668	-0.744531538	0.997146193	0
AATCAAGCAGTGAACG	1.844785566	-1.942751553	1.325534421	0
CCGTCCTCACCGCCTG	1.333540315	-1.290083792	1.229499921	0
ACCGCCTTACCCATGA	1.078315134	5.662014935	1.450742821	0.158634556
AAGGAAAGAACTAGGA	0.661985034	-2.511786964	1.49039198	0
CAGTACTTCCGTCCTT	0.812958354	5.149907563	1.415433073	0.102129184
ATTAAGACAACAATTT	2.462512369	1.50460634	3.22113767	0
CATTAGGCACCCACTT	0.114013309	5.134286855	1.420662862	0.110011805
CAACCACAAAGCAATG	-0.590391164	-1.704534199	1.354328023	0
ACCAAGTGCCTTCCGA	0.233732576	5.339986298	1.493179816	0
ACTCACCTCATGCCAC	0.710290784	5.874003861	1.462973736	0
AAGCAGTCCCATAAAG	0.440627689	5.803142522	1.586675321	0.125795983
CAAAATCTCACAAGTC	-1.83074612	0.146681015	1.613435099	0.328609094
AAACCCGGAAATCCTC	-1.594042187	1.167439435	2.149911864	0.424694618
AAGCAAACCCCCAATT	1.325242872	-2.832819726	1.313248855	0
AGTCACGAACCCAAAA	2.160629148	-3.191664006	1.745765488	0
AGCGCCAAAACTATGG	1.89116847	-1.938239481	1.325557147	0
AGGGAGCTACTGCCAG	1.033609266	-2.16540363	1.128347768	0
AGTACACGCACCAACT	2.876499528	2.324610923	3.467163872	0.214153897
ATTGAAACAAGAACGC	2.253118391	-3.306885268	1.311037126	0
AACCAAATAACGAGCC	-1.220516985	0.358120773	2.215120272	0.173806942
CATTAATGCAGCATGA	0.088180418	4.51882169	1.34804277	0.13975659
ATACATCCAGATCCTC	-0.128968363	0.890823636	2.493798955	0.162377745
ATGTATCGCAATCAAA	3.832745428	0.773586128	3.13327981	0
AAAAAATTACCGATCC	3.153596277	-2.584966924	0.760376726	0
ATTCAGCAATTTAAGT	0.911113853	-2.962424543	1.458412369	0
AAGAAAGCCCCTAACG	1.550761814	-1.556797292	1.715530855	0
AAACCCCAAGCAAACC	0.650714273	6.116054986	1.564639324	0
AAGACCACATTTACTT	2.990309114	-3.518023517	0.552416972	0
ATTTACCGCAATACTC	2.324426527	-2.901133802	1.226969969	0
ACACAAGCAGGCATGA	-6.089603072	-4.989603068	1.185622441	0
CATGCCGGACAAAAAA	-0.448317533	-0.587113406	1.374471372	0.137715786
CACAAGTGATGAATAC	1.754843349	-0.773507263	1.221639144	0
ATTGCCGTAAGAATGA	-1.309689825	1.986119483	1.086013162	0.179186626
ACGAAGTTAAAAAGAC	-1.528093224	0.522401545	2.49046586	0.27822217
ATCGCAATACCCAAAA	-0.856877332	-0.193635236	1.594045916	0.135683727
ATCAAGAGCCTGATCC	4.00654685	1.405063126	3.176880414	0
CAAGAAAGCCTAACAG	-1.420985287	-0.033159515	1.61147245	0.148771083
CCGTCCGAATTACATC	-1.241856699	-0.219637971	1.808386413	0.192704813
AATCATGAATATATGT	0.00882327	0.844607983	1.202965758	0.144387645
AGTGCCATCAGTACTT	0.953288908	-1.401854779	1.231087084	0
AGTCCCGCCAACAAAG	-1.251738613	-0.926800694	1.489135541	0.145015371
AATAACTGAGTAATAA	2.747751111	1.288238976	2.907620252	0
[truncated: 4,103 more rows]
