# Supplementary material for: Multiomic single cell sequencing identifies stemlike nature of mixed phenotype acute leukemia
Source: Nat Commun. 2024 Sep 18;15:8191. doi: 10.1038/s41467-024-52317-2 (PMC11411136; doi:10.1038/s41467-024-52317-2)
Supplement: Supplementary file 17 — Source Data [file 41467_2024_52317_MOESM17_ESM.zip › Source Data compressed/Panels 2A-C; S5; S7A.rnk]

VPREB1	1.8741376
DNTT	1.7698069
IGLL1	1.6135758
PRDX1	1.5644574
FAM30A	1.5515755
CLEC11A	1.499486
UHRF1	1.4675612
TUBB	1.4293743
CDK6	1.3345673
SPINK2	1.3256038
STMN1	1.3038995
MPO	1.303277
CCN2	1.2498032
LAT2	1.2367089
AC002454.1	1.2361673
CD34	1.225661
MIF	1.22121
HMGA1	1.2100301
TUBA1B	1.194736
PRSS57	1.187329
SOX4	1.1811849
GIHCG	1.1656698
SOCS2	1.1590508
SMIM24	1.1248573
ZCCHC7	1.0922074
GNA15	1.0875593
HMGB1	1.0828254
TYMS	1.0458131
SNHG29	1.0363611
IMPDH2	1.0214984
PTMA	1.0027356
GSTP1	0.9986434
MYB	0.99704856
HTRA3	0.97472036
GAPDH	0.9689614
PROM1	0.96791506
UBASH3B	0.9640989
BAALC	0.96238625
H2AFY	0.9533466
FLT3	0.9434257
RPLP0P2	0.9350299
RPLP0	0.92218035
ENO1	0.8927505
MSH6	0.89268714
NUCB2	0.8894123
IGFBP7	0.8809185
ATP5MG	0.8708248
AP000350.4	0.8577726
HMGN2	0.8493718
YBX3	0.8459703
SNRPE	0.84405774
AC244502.1	0.8386472
MCM7	0.8345948
ADA	0.8283244
PAN3	0.82644176
RANBP1	0.82349366
TPM4	0.82085687
MED13L	0.8092648
MT1X	0.8051428
ETS2	0.8027697
HSPD1	0.80058044
IGF2BP2	0.77508646
TRIM28	0.7697841
MYL6B	0.7624026
EIF4A1	0.7619612
SERPINB1	0.75842816
RUNX1	0.7546198
AC245060.5	0.75422573
HSP90AB1	0.7489092
BAHCC1	0.74722975
MSI2	0.7467271
MCM4	0.7444724
GALNT2	0.7443453
NME1	0.74424183
CLIP2	0.7412431
TOP2B	0.737577
NME2	0.7329574
MAN1A1	0.73012406
ACTG1	0.7282888
CDCA7	0.7236827
NEGR1	0.72165906
HIST2H2AA4	0.719828
SLC2A5	0.7190151
TALDO1	0.71466595
JUP	0.71220195
NME1-NME2	0.7105287
SSBP2	0.7047577
BCL11A	0.70316565
RAN	0.70189726
PCNA	0.6983661
CAT	0.6974264
ATP5MC2	0.69600594
MARCKSL1	0.69249773
ZMIZ1	0.6852957
GPX1	0.68310565
PA2G4	0.6821539
HIST2H2AA3	0.6819574
GAS5	0.6810424
EEF1G	0.6808033
FABP5	0.6771145
NPM1	0.67658025
TIMM13	0.6764631
MAZ	0.67607313
GLUL	0.6749382
CD99	0.67456174
FPGS	0.67401737
LSM7	0.6737466
PAICS	0.67104
HNRNPA1	0.67024916
EEF1B2	0.6686741
ZNRF1	0.66582215
BCAT1	0.6645709
NREP	0.6645092
APEX1	0.6629946
YWHAE	0.66041386
SYNGR1	0.6576162
CHD4	0.651753
ETV6	0.64961976
NRXN2	0.6488645
XBP1	0.64776766
NAP1L1	0.6434194
ANKRD28	0.63819116
COMT	0.6345424
LMO2	0.63234925
SCCPDH	0.6315883
C19orf48	0.63117206
PARP1	0.6287844
DUT	0.62524956
H2AFZ	0.62379164
LDHA	0.6222731
GPSM1	0.6186872
HMGB1P5	0.61124694
VAMP8	0.61032164
SMIM3	0.6094628
SNHG7	0.60895544
SNHG8	0.60689425
MAT2A	0.6039361
MIR181A1HG	0.6029161
POLD2	0.6016754
SNRPD1	0.5972363
ITGA4	0.5970565
GYPC	0.59539646
HNRNPAB	0.59515387
CD82	0.5949455
HIST1H2AC	0.5907466
HDGF	0.5905378
LDHB	0.5881173
CDT1	0.5857834
NONO	0.5857713
CDK4	0.5819057
NCL	0.57722884
PLXNB2	0.57633454
RPLP1	0.57477736
PPM1F	0.5743436
HMGN1	0.5715975
NASP	0.5703171
ATP5MC1	0.5697085
SLC25A5	0.5695937
BCR	0.5670807
ACTN1	0.5668325
MCM5	0.56622577
EIF3B	0.56608945
PFKL	0.56437725
TRABD	0.5634401
ILF2	0.56198144
HSH2D	0.55979395
CCT2	0.55788106
MEF2C	0.5542414
PABPN1	0.55245864
AP002990.1	0.5509441
TXN	0.5502154
SNRPF	0.54868317
LGALS3BP	0.5472766
EMID1	0.5454389
SNRPD3	0.54433566
MRPL57	0.5431355
USP22	0.54207873
NRIP1	0.5414696
SMARCD2	0.5374273
PPIA	0.53645575
PSMA6	0.5351916
SNHG3	0.53434443
AC022400.6	0.5342723
ADGRE2	0.5329731
HIST1H4C	0.53182644
AC016876.2	0.5316664
MCM3	0.53108406
BCL7A	0.5310205
TM7SF3	0.5295919
ESD	0.5289219
DDAH2	0.52874774
NAA38	0.52785057
CAPG	0.52692866
NCF4	0.5262421
AL121594.1	0.5224512
RAB34	0.52096677
PRMT1	0.52063483
SLC25A3	0.5203612
HMGN3	0.51852345
STT3B	0.51784176
RPS5	0.5136388
PEBP1	0.51344126
CBX5	0.5130675
NOP56	0.5128301
MBOAT7	0.51274055
HSPE1	0.51204085
SMC4	0.50932324
MCM2	0.508688
LMNB1	0.5084389
AKR1A1	0.5081643
ATP5F1B	0.50765425
NUDT1	0.5068149
ARMH1	0.50596213
H2AFX	0.50541365
CDK2AP1	0.50250435
B3GNT2	0.5023967
LRMP	0.5021836
SLC25A6	0.49801046
PCLAF	0.49640182
H3F3A	0.493188
XRCC6	0.49223542
ERGIC1	0.4917181
HMGB2	0.49104548
GNA12	0.4909499
AHCY	0.49042797
RPS24	0.48890525
BANF1	0.48813465
SLIRP	0.48760292
NDUFB11	0.4871685
NHP2	0.4866079
EIF4EBP1	0.4826567
RPS4X	0.48048902
FBRSL1	0.47892782
RCSD1	0.4777392
LDLRAD4	0.47683042
SYPL1	0.47680268
C1QBP	0.4726053
SET	0.47137457
RUVBL2	0.47051352
SERBP1	0.470506
PLIN3	0.46843827
PGD	0.46816257
EIF1AX	0.4680776
ARHGEF2	0.46723023
HDAC2	0.4671378
DKC1	0.46626484
H1F0	0.4661834
MRPL33	0.46560612
MLC1	0.4643034
H1FX	0.4642117
TKT	0.46324712
DHFR	0.46195978
TBCD	0.46163115
ANP32A	0.4612514
BZW2	0.4605435
IRF2BP2	0.4599021
AK2	0.45970455
RNF130	0.45869958
SNHG6	0.4574066
SNHG19	0.4572799
ITGAE	0.45617422
CD79A	0.4559913
TUBB4B	0.45318958
DYNLL1	0.45273867
MCM6	0.452264
GALNT7	0.4513955
NACA4P	0.45078763
HPS4	0.45028743
SENP3-EIF4A1	0.45027056
ROMO1	0.44715172
SNHG5	0.44573104
RCC2	0.4437618
SRSF6	0.44338593
UBE2E1	0.4413826
QARS	0.43911773
ATF4	0.43904087
ANP32B	0.4384014
RNASEH2B	0.4381708
EIF3E	0.43815798
MYC	0.43814477
SFPQ	0.43656668
PRKDC	0.43642348
CAPRIN1	0.43622363
TCP1	0.43560413
BOP1	0.4355496
KHSRP	0.43506202
GPX4	0.43320024
ANAPC11	0.43294367
PLXND1	0.430649
CCT3	0.4299364
DHRS3	0.4295176
TNFRSF1A	0.42922607
YBX1	0.42914873
HSP90AA1	0.42727932
NDUFC2	0.4265149
EBPL	0.42583144
HIST1H1C	0.4257307
DDT	0.42414328
TUBA1C	0.4235322
PTTG1IP	0.42349988
BTF3	0.4234177
TNRC18	0.42326692
CDK9	0.42305687
ARHGAP4	0.42138523
HNRNPD	0.42128298
AIF1	0.4200351
CKS1B	0.41967815
MZB1	0.41952538
ARL2	0.417967
ST13	0.41746908
NPM3	0.41707784
NUCKS1	0.41601261
SEM1	0.41429403
ATP5MF	0.41416085
SNRPG	0.4131912
CBFA2T3	0.41292173
DPM3	0.4127581
MLXIP	0.41159332
CD44	0.4107033
PTGES3	0.41048717
PSMA4	0.41027132
NDUFS5	0.4101513
HSPB1	0.40975738
CCT7	0.40917832
EIF3D	0.40847605
SRSF3	0.40745038
LUC7L3	0.40666774
SSRP1	0.40611476
SRSF2	0.40529832
MGST2	0.4052591
SNRPC	0.40460408
EIF3L	0.404257
TARBP1	0.4035704
TUBA1A	0.4023516
LMNB2	0.39845726
COX5A	0.39766595
GABPB1-AS1	0.39716294
SRSF1	0.3967655
PES1	0.39661545
ZSCAN16-AS1	0.39640123
RRM1	0.39611766
NME4	0.3960575
HSBP1	0.39576593
MRPL37	0.3956559
SPTBN1	0.39424768
U2AF1L5	0.39305356
CCT4	0.39283675
GRK2	0.3925463
SPTLC2	0.39175498
BLNK	0.39048752
RACK1	0.38842222
MEF2A	0.3881253
UQCR10	0.38796115
AFF1	0.38783953
CLNS1A	0.38716868
RPL22	0.3852903
EIF2S3	0.3831235
GRAMD4	0.38284665
RSL1D1	0.3826514
SATB1	0.3819133
PRDX6	0.3818816
PTBP1	0.38163337
SPINT2	0.38080257
KLF10	0.37996626
RPL7	0.37988654
EEF2	0.37937793
SIVA1	0.3793644
ZBTB44	0.37852
FARSA	0.37693608
DENND3	0.37650383
TMEM173	0.37645122
LSM4	0.3758449
DAD1	0.37565738
JARID2	0.37533796
RBBP4	0.37516803
SMARCA4	0.37302613
RPS2	0.37160805
FDFT1	0.37095615
PAFAH1B3	0.37088254
GTF3C5	0.37032613
GMFG	0.37016907
IPO5	0.369899
NDUFA11	0.36978123
CCT8	0.3695114
CUEDC2	0.3694082
HADH	0.36890212
LARP1	0.36820903
YWHAG	0.36812735
GDI2	0.36804676
RNF220	0.3680264
RPL36A	0.36708024
CCT5	0.36580393
ITGA5	0.36575836
SRM	0.3655517
PM20D2	0.36467004
RPS9	0.36426294
ATP5F1C	0.36403453
GNL3	0.36330265
CARHSP1	0.3619138
KDM5B	0.3614446
NUDC	0.3612998
SLC25A29	0.36093143
LSM5	0.36069596
EGR1	0.36065584
CLTA	0.36038962
ADSL	0.36029464
ZFAS1	0.36004728
KDM1A	0.3598593
GAS7	0.3595812
RPL5	0.35925823
SYNCRIP	0.35905337
MYO15B	0.35837296
SEPTIN6	0.35761964
SELENOH	0.35760972
SLC1A5	0.35722488
HNRNPC	0.35680276
CHID1	0.35661614
STOML2	0.3565435
FES	0.3563095
NAA10	0.35613322
TACC3	0.35565078
BLMH	0.35560796
ATP5F1A	0.35531893
NUMA1	0.35502973
LSM2	0.35478422
PTOV1	0.35454258
NDUFS3	0.35379922
CCT6A	0.35362214
RTRAF	0.35178044
TARDBP	0.3505561
NIPSNAP3A	0.35049063
LGALS9	0.34956726
ATP5MC3	0.34812295
PSMB7	0.34768865
PPP2R1A	0.3467292
KPNB1	0.34669176
RPL7A	0.34577352
CSNK1E	0.3452946
NDUFV1	0.3449155
U2AF1	0.34474057
ZMYND8	0.34428465
RASGRP2	0.34372765
RPS3A	0.3434922
MLEC	0.34346142
SUMO2	0.34281373
SMARCC1	0.3420276
AL022311.1	0.341693
ZNF428	0.34156385
RPL10A	0.3412755
RPS17	0.3411236
AC093512.2	0.34088808
HNRNPU	0.34079823
HNRNPM	0.34056407
RPS8	0.34013903
MT-TE	0.33848837
RPL3	0.33807424
SRSF10	0.33779764
ALDOA	0.33732226
PPIAP46	0.33726174
MPST	0.33694997
NDUFS6	0.33678064
THYN1	0.3367263
SNHG32	0.3364705
MRPL51	0.33627865
ITM2C	0.3350589
CALR	0.33495468
CCDC85B	0.33394194
H2AFV	0.3335939
UBE2S	0.33318064
CD38	0.3329257
NOTCH1	0.33273852
CSF3R	0.3327282
ZMAT3	0.33153787
PEX26	0.33100474
ALYREF	0.3304701
MPG	0.33013186
PHB2	0.3300972
EIF3M	0.3292034
MEF2D	0.32756588
MTF2	0.32721514
NUDT5	0.32525492
ELAVL1	0.32518703
ATXN10	0.32507563
CD81	0.32448694
ATP5MD	0.32365653
TTC7A	0.32364514
ABRACL	0.32267687
AKR7A2	0.3224887
POLR2F	0.3224733
LRPPRC	0.3219325
IPO7	0.32172653
MRPL4	0.321547
RPS6P25	0.32137153
ESYT2	0.3211932
ZNF22	0.32114598
LAIR1	0.32059887
NDUFA13	0.32037702
ILF3	0.3203494
PSMA1	0.32013538
SNHG25	0.31999895
SNRPB	0.3190497
HNRNPH1	0.3182752
UQCRH	0.3182292
ECHS1	0.31757796
SF3A3	0.31659812
PPA1	0.31652105
PNN	0.31619197
GADD45GIP1	0.3161864
RPL39	0.3155118
YWHAH	0.31545162
FMC1	0.314754
PSMA7	0.31457478
PDIA6	0.314062
UBE2M	0.3135486
NSD2	0.3123009
TP53INP1	0.3122824
ATP5PF	0.31212017
CHCHD1	0.31187466
IFITM3	0.31183493
TCF3	0.31097808
PRDX3	0.31075066
PAX5	0.31002206
CASP2	0.309587
MRPS34	0.3087805
PIK3AP1	0.3083099
SNRPD2	0.30814096
LGALS1	0.30811268
RPL22L1	0.30798143
GSTO1	0.30759504
RBX1	0.30740884
RBMX	0.30739886
RPL7L1	0.3071976
LIMS1	0.30617815
GNAQ	0.3060057
PPP1R14B	0.3046497
RPS23	0.30433235
CPSF1	0.30426872
COLGALT1	0.3039072
GLRX5	0.30362839
SNU13	0.3031595
CBX3	0.30188426
COX6B1	0.30166903
GANAB	0.30159685
MBD3	0.30126467
HNRNPK	0.3007757
PTDSS1	0.30075082
PHC2	0.30023807
CHST11	0.3001261
PCBP2	0.29962674
NACA	0.29946855
SNRNP70	0.29876098
SUPT16H	0.29813296
NOLC1	0.29784232
ACIN1	0.29760808
MTA1	0.29677552
POLR2I	0.29604483
CXXC5	0.29522753
HNRNPA1P48	0.29517993
TUFM	0.29471055
NCOA4	0.29440618
RPL37P6	0.29407915
AMD1	0.29381353
PSMB5	0.29287958
AMPD2	0.29252172
KDELR1	0.29225263
IARS	0.29166958
SLBP	0.29119363
MEN1	0.2905287
FBL	0.2902524
AP2M1	0.28963965
RPL18A	0.28882366
ALKBH7	0.28821406
SNHG1	0.28799263
VDAC2	0.28759497
DARS	0.28730196
CYC1	0.28695762
POLE3	0.28693035
ATP5F1D	0.2850988
APLP2	0.28508294
IRAK1	0.28473783
UBA1	0.28432804
ERH	0.284199
XPO1	0.28398854
TIMM8B	0.28390634
CARD19	0.28358725
RAB8A	0.2832717
GTF3A	0.2831415
RAB37	0.28303093
MT-CO3	0.2828887
BTK	0.2827063
TRMT1	0.281606
EWSR1	0.28150654
MYADM	0.2813774
PTEN	0.28136012
SUMO3	0.2812323
AC103591.3	0.28118563
SLC38A2	0.28098845
CHCHD2	0.28004315
FKBP3	0.27996022
MTHFD1	0.27977717
NUTF2	0.2790295
CD79B	0.27884644
DENND5A	0.2788166
IDH2	0.27829728
SPN	0.27819234
PHB	0.27738595
KHDRBS1	0.2772087
DDX39B	0.27672032
PDCD11	0.27634948
SOD1	0.2760836
DANCR	0.27543253
GSN	0.2751384
BAX	0.27453002
SMS	0.27448094
SLC43A3	0.27434164
POLR2L	0.27418357
GRHPR	0.2741391
DHX9	0.27400455
TP53	0.27379498
RBBP7	0.27265638
SMARCB1	0.272418
UROD	0.2720227
FKBP5	0.27153707
PMVK	0.271527
DUSP6	0.2710818
PUF60	0.271069
SNRPA	0.27052385
OLA1	0.27050272
CPT1A	0.2699141
MRPS21	0.26978177
SRP9	0.26915768
RPSA	0.26859933
RPL29	0.26818115
RPS10	0.26809934
REPIN1	0.2677742
AC243919.1	0.26753542
TMEM123	0.26637626
CUX1	0.26575357
TOMM20	0.26523626
MZT2B	0.26518297
CDC123	0.2646187
SMC1A	0.2641143
DNAJB6	0.26340654
SLC7A5	0.26165748
MLLT1	0.26135847
MRPL24	0.2610457
TIA1	0.2602739
RPL37A	0.26024044
ENY2	0.26006672
HCFC1	0.25997204
PNKD	0.25936812
SRSF9	0.2592928
METTL26	0.25877213
ANKLE2	0.25864008
NDUFA7	0.25846678
RPS6	0.25834346
C15orf39	0.25829443
EIF4H	0.2572707
CSNK2B	0.25645006
ATP5MPL	0.25642112
RFLNB	0.25601235
COX7B	0.25580624
TPD52L2	0.2556827
UQCRQ	0.25478777
FKBP1A	0.25456783
SNHG16	0.25439927
TRMT112	0.25383928
GTF3C6	0.2535881
NCLN	0.2526879
NIBAN3	0.25265935
AHSA1	0.2523311
MDH2	0.25218353
SF3B6	0.25108388
TBCA	0.25076538
ATIC	0.2500703
RPS28	0.24945039
ANKRD10	0.24942935
DAZAP1	0.24895407
ETFB	0.24889272
HNRNPL	0.24774808
CCDC88A	0.2464521
SSBP1	0.24614067
PYCARD	0.24573392
RPL15	0.24536966
PSMB1	0.24516265
DDX17	0.24487694
PGK1	0.2445367
DDB1	0.244407
COA4	0.24344385
WDR46	0.24302615
NOC2L	0.24299236
MAGED1	0.24195257
DENR	0.24165274
HNRNPA2B1	0.24047677
VDAC1	0.2400913
FBXW7	0.23982278
PNP	0.23968802
PRPF38A	0.23964484
STK26	0.23916474
OSTC	0.23827383
UBL5	0.23812918
RCN2	0.23804738
MGST3	0.23790744
BTF3L4	0.23775873
HNRNPA3	0.23749834
MT-RNR1	0.23712419
FDPS	0.23682608
TFDP2	0.23621373
ERGIC3	0.23616725
PRPF19	0.23611869
TMEM205	0.23605074
EDEM1	0.23555139
KMT2A	0.23513474
SMIM26	0.23512073
TMPO	0.2349132
DAP	0.23490898
U2AF2	0.23454449
TAF1D	0.2337
ATP5PO	0.23329437
RBM8A	0.23252714
CPSF3	0.232439
RPS21	0.23205967
COMMD3	0.23179306
PSMA2	0.23048054
IL17RA	0.23030414
STIP1	0.2301905
CPSF6	0.23000944
TECR	0.22977066
COPS3	0.22973943
NDUFAF8	0.22951914
ANAPC5	0.22951792
YWHAQ	0.22889906
PAFAH1B2	0.22825511
EFTUD2	0.2279643
EI24	0.22775291
DHX30	0.22748421
NDUFB6	0.22736698
TM9SF3	0.22719145
DMAC1	0.22696163
G3BP1	0.2268765
RPL24	0.22583182
PABPC4	0.2257898
DDX1	0.22504108
NSMCE1	0.22410323
TOMM22	0.22369605
TSN	0.22342293
COX8A	0.22304125
PSMA3	0.22288361
SCAMP3	0.22260964
SF1	0.22260824
CCNG1	0.22249708
MORF4L2	0.22240235
RPL4	0.2220853
C1orf43	0.2217837
UBA2	0.22054785
ARFGAP2	0.21989997
PTK2B	0.21988973
EIF5A	0.21941018
LRRC59	0.2189412
ETHE1	0.21877556
TUG1	0.21874991
METAP2	0.21868807
DNAJA1	0.21834886
ZNHIT1	0.21826164
POLR2G	0.21794327
NDUFAF3	0.21787918
LARS	0.21758111
CLPTM1L	0.21757458
CPSF7	0.21738374
EIF3I	0.21735871
TXNDC17	0.21703021
PIN4	0.21651657
LAMP2	0.21497002
PALM2-AKAP2	0.21468803
MRPL11	0.21466789
DHX15	0.2145392
C12orf57	0.2139625
NOP10	0.21377173
TFRC	0.21366066
TMEM256	0.2133707
NENF	0.21283999
BST2	0.2126559
LENG8	0.21203269
LYPLA1	0.21190532
SLC3A2	0.21137579
DNMT1	0.21131796
GARS	0.21105999
ATOX1	0.2107829
PSMB2	0.21068953
POLDIP3	0.2106816
TAGLN2	0.21061152
NPIPB5	0.2105633
COX7A2L	0.21046036
POLR1D	0.21025158
RILPL2	0.20999086
AP2S1	0.20998098
DDX39A	0.20977475
RBM10	0.20948459
STAT5A	0.20919673
IP6K2	0.20900108
PPP1R15A	0.20889214
MTCH2	0.20850606
UGP2	0.20792909
RABL6	0.2077977
SNHG9	0.20773594
AC004687.1	0.20750618
RSL24D1	0.20714606
SF3B3	0.2070088
RPS3	0.20694825
DDIT4	0.2061695
UPF2	0.20583194
TPI1	0.20524326
POLR2H	0.20503601
CS	0.20501508
BMI1	0.20474428
RBM17	0.20427045
MRPL14	0.2037187
CNIH1	0.20371532
KIAA0930	0.20317163
HDAC7	0.20307562
TMEM219	0.20245363
CNTRL	0.20234507
ATP5ME	0.20215523
TXN2	0.20188059
MTIF3	0.20097673
EIF3F	0.20092683
UBE2L3	0.20056646
RTN4	0.20010608
RPL18	0.19977967
BCAP31	0.19961074
NDUFB4	0.19939904
RFXANK	0.19915272
NDUFB1	0.199069
COMMD7	0.19900267
POLR2A	0.19855362
MDH1	0.19829158
PSMC3	0.19823393
FIS1	0.19796184
MRPL28	0.19796024
BRD3	0.19789971
ZRANB2	0.1978916
THOC7	0.19768694
PDAP1	0.19745246
RNASEH2C	0.19660324
MRPS12	0.19623677
MRPL21	0.1960878
CKLF	0.195875
RBM5	0.19586101
MRPS16	0.1956875
RPS13	0.19533509
SEPTIN11	0.19531867
RAC1	0.19494945
PPM1G	0.19494523
SNX2	0.19486377
COX6C	0.19485362
ADAM10	0.19459993
MRPS18C	0.1935618
PSMC6	0.1935171
OSGEP	0.19299363
SF3B5	0.19173591
PGLS	0.19171691
AC253572.2	0.19150226
PRPF31	0.19098578
ATP1B3	0.19079293
RPA3	0.19046442
NUDT3	0.19016565
ATP6V0B	0.18986677
MPRIP	0.18931343
ARRB1	0.18900046
EIF6	0.18889247
SREK1	0.1880715
CALCOCO2	0.18765646
PFDN2	0.18650705
PLEKHO1	0.18640421
TAF15	0.18623297
OIP5-AS1	0.18618889
RBIS	0.18580733
GLRX	0.18573943
HNRNPF	0.18548183
FOXP1	0.18546882
HINT1	0.18534063
RTN3	0.18523863
SF3A2	0.1848821
MAVS	0.18437485
SEPTIN9	0.18429613
HDLBP	0.18391737
ODC1	0.18328524
TIMM17B	0.18323268
PSMC1	0.18308106
WASF2	0.18267491
TFAM	0.18266833
SSB	0.18253884
CANX	0.18234198
IER2	0.18213059
SYK	0.18201558
HPCAL1	0.18192919
MT-ND1	0.18050623
HNRNPR	0.18023793
SAE1	0.17987515
NEDD8	0.17944899
BAZ2B	0.17930186
GTF2A2	0.17918542
RPS18	0.17858078
EIF4G1	0.17834648
PHPT1	0.17833312
SH3KBP1	0.17814662
CTNNB1	0.17810558
AGO2	0.17703982
DDX54	0.17700632
BAG6	0.17675899
FIBP	0.17667527
MRPL1	0.17648126
PML	0.17637174
COASY	0.17635112
MFNG	0.17579488
USP1	0.17569162
PSMD2	0.17561473
PFKP	0.17539822
NBDY	0.17494458
MAGOH	0.17473568
NOP58	0.17459539
TSPAN3	0.17446652
PRDX2	0.17430036
PTPN11	0.1733598
FXR1	0.17315757
JPX	0.17305177
UXT	0.17278607
HNRNPA0	0.17273918
MIS18BP1	0.17252462
CYB5R3	0.17135067
HADHB	0.17078897
POMP	0.17017241
MPC2	0.16972177
UQCRC1	0.16952932
NDUFAB1	0.16942115
UBE2G2	0.1690852
HIF1A	0.16864246
MRPL16	0.16845411
CALM2	0.16844948
CLTC	0.16843258
RHOA	0.1684203
LBR	0.16832489
STRAP	0.16823368
HSD17B11	0.1681796
APRT	0.16812237
UBE2R2	0.16811343
CNOT2	0.16762142
RBM4	0.16725057
RPL10	0.1668032
WDR74	0.16676553
DDX42	0.16602899
CLPP	0.16589689
HADHA	0.16570024
CLIC1	0.1655898
SMC3	0.16549793
PAG1	0.16548945
MRPL20	0.16477604
PRPF6	0.16443297
VMA21	0.16422728
KIAA0100	0.16422391
EIF5B	0.16421743
NMI	0.16395521
RAD23A	0.16343236
PTMAP5	0.16337757
EBP	0.16263069
BUD31	0.16222304
DNAJC7	0.16215357
EEF1A1	0.16204734
RPL6	0.16197738
EIF2S2	0.16166541
CMTM3	0.16122222
PIH1D1	0.16089769
PARVG	0.16049904
ECH1	0.15920651
APPL1	0.15905976
ETFA	0.15875162
ACP1	0.15846182
FERMT3	0.15836486
UQCRFS1	0.15820771
NELFE	0.157656
PSMD13	0.15696861
MCRIP1	0.15683842
PDCD5	0.1567812
PET100	0.15656708
SERF2	0.15611477
RPS15	0.15610838
YTHDF2	0.1560725
CHTOP	0.15591776
PQBP1	0.15473193
PPP3R1	0.15469132
RIF1	0.15416008
UBE2I	0.15393455
CSDE1	0.15384379
UBA7	0.15350027
CBX4	0.15298042
GUCD1	0.15262209
UBAP2L	0.15247795
MORF4L1	0.15209934
PSMD3	0.1517133
THOC2	0.15170163
VPS51	0.15168773
RALBP1	0.15107156
NNT	0.1506059
CACYBP	0.15039459
CCS	0.15033343
RPS19	0.15008345
CCND3	0.15006843
YY1AP1	0.14991066
SUGP2	0.14988728
RPAIN	0.14970052
SAP18	0.14946048
BAG1	0.14937866
JMJD1C	0.14892806
MTA2	0.14843962
ARID1B	0.14819807
MDM4	0.14592282
LAPTM4A	0.14591792
PRRC2A	0.1458835
FOSL2	0.14577256
TMEM14B	0.14544459
RPLP2	0.14524512
TOP1	0.14472651
NARS	0.14433087
NUDT21	0.14361472
LAMTOR5	0.14338164
NDUFS8	0.14331253
PRDX5	0.14314534
RBM42	0.14274186
NDUFA10	0.14271519
PSMB3	0.14212503
MCTS1	0.14201948
STK25	0.14193386
MICAL1	0.14131995
ATP6AP1	0.14003803
WDR6	0.13991149
MAP4K4	0.13980673
SUZ12	0.13967137
MYCBP2	0.13965377
CUTA	0.13945845
GID8	0.13913907
AIMP1	0.13864143
RPS11	0.13814355
HNRNPH2	0.1380257
VAPA	0.13800201
MT-CO2	0.137594
NGLY1	0.1373542
PRPF40A	0.13715449
BRWD1	0.1369624
RPL13	0.13643609
PYCR2	0.13633487
RNPS1	0.13593405
RABGGTB	0.13570164
VDAC3	0.13558938
ZFP91	0.13543428
STMP1	0.13539946
PABPC1	0.13526006
PDE7A	0.13518657
PRKCSH	0.13514283
RPL23	0.13501638
MACF1	0.13480073
HSPA8	0.1345128
MRPL52	0.13439573
PTGER4	0.13391927
CABIN1	0.13345961
ELOC	0.13299775
PHF10	0.1327555
LSM3	0.13271196
POLR2E	0.13250622
RPL28	0.13238993
HDAC1	0.13160071
TRIR	0.13088533
DDX3X	0.13079739
SUGT1	0.13044679
SSNA1	0.13003737
MICOS10	0.13000919
MRFAP1	0.1296054
NARF	0.12950523
UBTF	0.12928484
RPL35	0.1291448
PHIP	0.12900293
SMDT1	0.1289501
NDUFB3	0.12880723
NDUFS4	0.1280584
DDX21	0.12737231
ETF1	0.12725493
EIF3A	0.12715444
RPL9	0.12715022
RERE	0.12705608
XIST	0.12621611
DCAF7	0.12609029
RPL38	0.12569842
PDCD2	0.12534207
PSMB4	0.1251416
ZCRB1	0.12499007
PRPF8	0.12480578
MTCH1	0.12411984
TRA2B	0.12384028
STT3A	0.12376603
SERTAD2	0.123698145
API5	0.123146825
BABAM1	0.123047635
COX6A1	0.122290224
TBL1XR1	0.12160242
RNF138	0.121290065
RPS26	0.12121429
FUBP1	0.12111417
TRAPPC2L	0.12107542
TRAPPC6A	0.12105591
BRMS1	0.12102527
SRP72	0.120263286
HNRNPUL2	0.12019873
NUP50	0.12018927
MT-CYB	0.120147094
AHCYL1	0.11991776
GNAS	0.11962398
CUL4A	0.11951504
CCAR1	0.11918091
YARS	0.119027376
HSD17B10	0.118721895
BRK1	0.11833314
MSL2	0.11802093
ZNF706	0.11799351
COX20	0.117955394
MOB3A	0.11785935
DDOST	0.117377155
PFDN4	0.117158644
HNRNPH3	0.116964534
CNPY3	0.11692787
UQCRC2	0.116427295
XRCC5	0.115016825
WASHC4	0.11490849
PYURF	0.11466247
KAT6B	0.11450368
VPS35	0.11345995
CMC2	0.1133396
ADH5	0.11317662
ARGLU1	0.11293183
PPP4C	0.11245719
NDUFC1	0.11229228
RAB11A	0.11204604
RPL36	0.11131036
TPT1	0.111143015
SUCLG1	0.11065355
DNAJC8	0.110463075
TLE4	0.11046202
PPP1CA	0.110007435
EMB	0.109945394
MLF2	0.10946605
PCMT1	0.10923319
CNOT7	0.10873939
DCXR	0.1080423
SDHC	0.10800144
ATP5PB	0.107394956
PSMD1	0.106889375
RALY	0.10637578
AC010422.8	0.10568441
MAP3K11	0.10560998
DGKD	0.1055854
RPS19BP1	0.105201334
ZKSCAN1	0.104333185
FRG1	0.104006805
HSPB11	0.10370676
PSME1	0.103145964
ENSA	0.10283078
COX7A2	0.1027313
MT-ATP6	0.10226443
CHD9	0.10219424
RNF181	0.10215361
NAP1L4	0.101790756
ACSS1	0.101438016
TCERG1	0.10094658
MT2A	0.10074179
RPS7	0.10008114
CAND1	0.099931285
TMEM183A	0.099583715
6-Mar	0.098988526
PSMA5	0.098949
HNRNPUL1	0.09865352
GPI	0.09854651
CCNI	0.098409586
FBRS	0.09800357
SMARCC2	0.09731808
MAP4	0.09721132
SH2D3C	0.09551242
FLI1	0.09499323
TXNL4A	0.09447611
SREBF2	0.09435145
THRAP3	0.094153844
SRRT	0.093895115
PSMD11	0.093872376
CSKMT	0.09369464
TMEM259	0.09341493
NDUFB10	0.09302552
RHOB	0.09266148
MADD	0.092594065
PCM1	0.09236854
NDUFS2	0.09235087
EIF3H	0.09231479
RPL8	0.09200374
RAD23B	0.09157659
C9orf16	0.09139207
SND1	0.091361955
METTL9	0.09121682
PTPA	0.09089625
HUWE1	0.09070259
TMEM230	0.090700775
AZIN1	0.09058256
DYNC1H1	0.09037859
UBE2J1	0.089805365
TTC17	0.08958319
COPB1	0.08912921
PKM	0.08895788
GRSF1	0.08872995
HSPA9	0.08784406
STARD7	0.08767717
ZNF207	0.08767103
KCNAB2	0.087609306
FUS	0.087589584
WIPI2	0.087581225
RPA1	0.08722159
NDUFA1	0.08720745
CRTAP	0.087103575
NDUFB7	0.087023325
RBPJ	0.08655018
YY1	0.08627478
PPP2CA	0.08569348
PUM1	0.08552742
TTC3	0.08545378
USP48	0.08535617
PSMA3-AS1	0.08518846
FGFR1OP2	0.08501319
CPNE1	0.08474615
C5orf56	0.08469908
MT-RNR2	0.08427764
COX5B	0.084219515
FTX	0.083548546
SF3A1	0.08352919
ARF3	0.08346038
OTUB1	0.08286135
DYNC1I2	0.082783245
TMX1	0.08227758
TRIM56	0.08220757
CNDP2	0.08210843
ADRM1	0.08144902
KTN1	0.08144156
MYO9B	0.08086188
RPS16	0.08069998
ATG16L2	0.08051399
AURKAIP1	0.0801771
NOP53	0.080108
VAV1	0.07992252
NDUFA3	0.079426944
NDUFV2	0.07930647
SSBP4	0.07919417
FOS	0.079088956
ATP5PD	0.07848938
DRAP1	0.078453586
VPS28	0.07823161
SNRNP200	0.076650865
PKN1	0.07649754
LAMTOR1	0.07601738
ELF1	0.075985275
FUNDC2	0.07590965
KARS	0.07541828
CD164	0.07501767
MT-ND4	0.07493197
TMED9	0.07429512
TRA2A	0.07379872
SNX17	0.07345039
PCBP1	0.073371276
CDC37	0.07308255
RPL13AP7	0.072820924
PSMB6	0.0728056
NDUFA4	0.07273623
FYTTD1	0.07248682
PRRC2B	0.07212496
RPL12	0.07208395
IGBP1	0.07183914
RALGDS	0.0716857
EDF1	0.071657635
MEA1	0.07140338
BOLA2	0.07107714
PARK7	0.07092681
CIRBP	0.0707337
PBRM1	0.07070964
MT-ND2	0.07040909
PSMD4	0.07026731
SUMO1	0.0702048
NDUFB9	0.06965975
JTB	0.069524035
UFC1	0.06930373
RAB5B	0.06909386
RPS27L	0.06904116
SMARCA5	0.06887325
CCNL2	0.06840584
CNBP	0.06831732
UBE2N	0.06769449
SLC25A39	0.06766053
ATP6V1E1	0.06760999
SNX5	0.06755693
ERCC1	0.067506604
BNIP2	0.06735946
PSPC1	0.06711499
RPS6KA1	0.06673521
OXA1L	0.06649208
MMADHC	0.06629306
ABCF1	0.06594581
LAPTM5	0.065809354
RTF1	0.06525107
KIF5B	0.065086074
GBP4	0.06475315
DPP7	0.06426883
NDUFS7	0.063668616
GSPT1	0.06349739
ACO2	0.06348615
ZEB2	0.06347591
RPL13A	0.06343614
RPL31	0.063265294
MAF1	0.06290402
IDH3G	0.06254158
TIAL1	0.061969507
MT-TL1	0.061242554
FOSB	0.060827643
SMARCA2	0.06068321
KXD1	0.059846226
SNRPB2	0.05983389
EIF5	0.05975028
PPP6R3	0.058548328
MAX	0.058498453
RPL17	0.05836396
CD96	0.05831921
LUC7L	0.058223642
RBM3	0.057984944
PMAIP1	0.057804674
CELF1	0.05775743
CIAO2A	0.057284787
MICOS13	0.057089906
COPS6	0.057038665
DAP3	0.056811005
ARHGDIA	0.05680441
EIF4G2	0.056709167
PDS5A	0.05670764
ARPP19	0.055795625
VAMP5	0.05537491
FAM111A	0.055340055
CCNY	0.055065367
DCK	0.054892663
CTSA	0.054840457
SF3B2	0.054824878
IDH3B	0.05446507
SRP14	0.05384364
SEC63	0.053475946
ANKRD13D	0.053220704
UBXN1	0.05318283
PNPLA2	0.053135403
RPL11	0.052430894
SETD2	0.052424565
CD47	0.05210855
ARID1A	0.05197859
PDCD6IP	0.05120922
DNTTIP2	0.05015024
PRKD2	0.050001163
VCP	0.049962413
U2SURP	0.049844142
CSNK2A1	0.049558956
UBE3A	0.049292754
NR3C1	0.0492157
ATXN2L	0.04866757
RBM6	0.048556935
JPT1	0.048173636
ATP5IF1	0.04815075
ACLY	0.046832155
PSMC5	0.046826858
BSG	0.046624217
KRR1	0.04629515
PIEZO1	0.045773365
EIF4B	0.045302
RIC8A	0.04462609
YIPF4	0.044367876
AKAP17A	0.044145256
SHOC2	0.04402754
COPS9	0.0439629
MRPL55	0.043934353
LAMTOR2	0.04390319
EID1	0.043451138
PSMD7	0.04321
UBE2K	0.04232543
MRPS36	0.041739278
PSIP1	0.041678067
PPP1CB	0.04144689
NDUFA2	0.04130669
ZC3H15	0.041233286
TMED2	0.041210692
EXOC7	0.040785067
PSMD8	0.04025843
HM13	0.04001949
PAIP2	0.039870776
OCIAD1	0.039619368
GLO1	0.039264057
DYNLRB1	0.039244514
EIF2A	0.039130334
CTBP1	0.038883835
DPYSL2	0.038801678
SRSF4	0.038556304
JUND	0.03854205
RPS6KA4	0.038074266
CHD8	0.037769657
RPL32	0.0375837
UBB	0.03750041
NDUFB2	0.03711799
RPL19	0.036810033
BID	0.03679738
PTRHD1	0.036645003
GOLGB1	0.036464773
RTF2	0.03637369
SPCS2	0.035944175
SPG7	0.035769984
FKBP8	0.035515413
EIF2AK2	0.03519623
TMCO1	0.035184298
RSRC1	0.034614455
PPP1CC	0.034153376
C11orf58	0.03404443
WTAP	0.034029827
GNPTAB	0.033919595
DBI	0.03358065
PSENEN	0.033501495
GATAD2B	0.033438638
ELOB	0.03337759
PAK2	0.033115845
EIF3K	0.033066157
RPL14	0.032440364
ANKRD17	0.032248482
RPS12	0.032128815
BZW1	0.031891134
BCLAF1	0.031321846
RPL35A	0.031220991
XRN2	0.03087613
FAM32A	0.030706927
GAK	0.030541046
GSDMD	0.030529056
OGT	0.030017719
HP1BP3	0.029973952
CBFB	0.029752685
HNRNPDL	0.029524526
PAPOLA	0.028797168
GNB1	0.02875715
CHURC1	0.028665423
ATP6V1F	0.028388947
SEC31A	0.027982285
COPE	0.027797736
MAP2K3	0.027779985
CNPY2	0.027519412
BCL2	0.02710593
TCEA1	0.027062494
EIF3G	0.0270553
LMO4	0.026718602
RHOT2	0.026314463
CAPNS1	0.026205735
CWC15	0.025717653
FAM204A	0.025250444
RPN1	0.024462897
CHMP2A	0.024403065
MT-TP	0.024346074
PHF20L1	0.024304692
SRSF11	0.024022156
LCOR	0.023558289
AP1M1	0.023270058
ACADVL	0.023256704
RABAC1	0.023102164
CERK	0.022984391
EXOSC6	0.022775227
DEK	0.02241423
SNW1	0.02237653
MTDH	0.022118188
SUPT5H	0.02170441
R3HDM4	0.021502063
RNF7	0.02138191
LRRFIP1	0.021352105
MARS	0.021165954
ANXA7	0.02087961
NORAD	0.020847803
REST	0.020167373
S1PR4	0.02008781
STAG2	0.020012127
CYTH4	0.019874424
HELLPAR	0.019687528
TRIP12	0.01947467
NCOR2	0.019289074
FBXO7	0.019026028
EZR	0.018402692
FAM153CP	0.018188791
PPP1R18	0.018048303
H3F3B	0.016945114
UQCR11	0.016787298
MAPRE1	0.016465625
SDHB	0.016212193
GNB2	0.015950425
GNG5	0.015871406
SRRM1	0.015689949
COX4I1	0.015598764
GNAI3	0.015316158
TSPO	0.015286558
SELENOF	0.014915155
IDI1	0.014742926
VPS29	0.014601836
NUP210	0.013521498
RAD21	0.011802038
TBCB	0.011792189
PNISR	0.011188589
NDUFA6	0.011127372
SF3B1	0.011099116
IQGAP2	0.010869323
TSR3	0.010753076
PPHLN1	0.010709159
TWF2	0.010700215
DDX27	0.010607553
SERP1	0.010603605
CGGBP1	0.010284794
POLR2J	0.010101719
CYBA	0.010088421
MTATP6P1	0.009717967
RBM26	0.008427616
BAZ1A	0.007915453
SH3BGRL	0.007623822
NSA2	0.007390018
PSME2	0.007352703
NXF1	0.007164292
ITM2A	0.007092207
ZNF292	0.006451716
RSRC2	0.004891395
EIF2AK1	0.004782453
TRIM44	0.00454336
GLUD1	0.00447381
BAZ1B	0.004187226
TPM3	0.003069726
FNBP4	0.00285418
CUL3	0.002179402
LAMTOR4	0.002009945
SETD5	0.001617128
MTND1P23	0.001183121
AKT2	9.41876E-4
RPL26	8.85633E-4
LAP3	8.65E-5
SREK1IP1	-9.49E-5
BX248409.1	-7.01245E-4
RNF114	-8.86553E-4
COX14	-0.001040707
MT-CO1	-0.001113503
ADAM17	-0.001524256
CHD1	-0.001905494
ATF6B	-0.001942468
SSU72	-0.00241465
RAB7A	-0.00280127
STK24	-0.002847123
SEPTIN2	-0.003015943
AP000936.3	-0.00309605
ABI1	-0.003647205
OFD1	-0.003870088
MANF	-0.004057188
SKP1	-0.004598913
GGA1	-0.004794564
UBE2L6	-0.004811332
CMTM6	-0.005306551
RBBP6	-0.006735175
PUM2	-0.007010976
CORO1C	-0.007439054
RPL17-C18orf32	-0.007528975
EMC10	-0.008852493
RER1	-0.010178175
SLTM	-0.010450442
MGAT1	-0.011025889
CAPN1	-0.011052897
RPL27	-0.011069041
TMA7	-0.011473939
IFI6	-0.011763308
AL022322.2	-0.011774025
UBE2Z	-0.012550314
NDUFB8	-0.012971847
CALM3	-0.013006136
USF2	-0.013179214
ZNF638	-0.013229204
MT-ND4L	-0.013372388
YTHDC1	-0.01367864
C19orf53	-0.013777895
WBP11	-0.014001289
P2RY8	-0.014225664
CCDC12	-0.014391922
ZMAT2	-0.014778707
COPZ1	-0.015346594
PGAM1	-0.016358903
MAP7D1	-0.016626902
PPP3CA	-0.016650293
TM9SF2	-0.017830675
DNM2	-0.019577647
DYNLL2	-0.019727739
EMC4	-0.020338554
CSTB	-0.021038733
AC027290.2	-0.021235013
TMEM179B	-0.021857893
AUP1	-0.022144442
CIAO2B	-0.022821955
NCKAP1L	-0.022890162
NRDC	-0.023412714
SZRD1	-0.023496982
PCNP	-0.02353463
NDUFA5	-0.024326565
AKT1	-0.024880925
SEC61G	-0.026281558
TCF4	-0.026689932
ACTN4	-0.02698417
ARID4A	-0.027640937
RPN2	-0.02772357
AAK1	-0.027927589
RAB1B	-0.02877783
RBM25	-0.029426932
ATRAID	-0.029700615
ZC3H13	-0.02983755
SNX3	-0.030800419
PSMF1	-0.031379364
RAF1	-0.032105975
PIK3R1	-0.033022515
APBB1IP	-0.03379207
RPL37	-0.034042463
SYF2	-0.034158505
LMAN2	-0.034946743
ARF1	-0.035055675
WSB1	-0.03508766
MAPK1IP1L	-0.035116848
PNRC2	-0.03545998
SRI	-0.036246225
DCAF11	-0.036566455
UBXN4	-0.03729075
OAZ1	-0.037567858
CARD8	-0.03824
FOXN3	-0.038906574
CTDSP2	-0.039043717
SSBP3	-0.0400075
UBA52	-0.040043168
DYRK1A	-0.04063912
URI1	-0.041105792
CYCS	-0.041150022
DR1	-0.04132851
MT-ND3	-0.042329587
BUB3	-0.04265104
PIK3CD	-0.042731784
HSPA5	-0.042821065
RSF1	-0.04334292
SH3GLB1	-0.044074334
USP34	-0.04418997
TPR	-0.04555908
AIP	-0.04563161
SMG1	-0.045989193
RAB5C	-0.04673847
NEAT1	-0.047366634
MED15	-0.047572184
RELA	-0.047963507
GOLPH3	-0.05001983
PRPF4B	-0.050543275
SORL1	-0.051304687
SRSF5	-0.052470613
PBXIP1	-0.052733578
OSBPL8	-0.05312427
NIPBL	-0.053447276
PPIG	-0.053610817
CMPK1	-0.05480299
ARPC4	-0.056565978
CAPZA2	-0.05816401
CD46	-0.058271233
STUB1	-0.059134904
MYDGF	-0.05920388
PRNP	-0.059679765
ZFAND5	-0.060395263
P4HB	-0.061358344
ARHGDIB	-0.062030148
SPTAN1	-0.062171217
GPBP1	-0.062251266
PLP2	-0.062254816
LTA4H	-0.06310517
TAF7	-0.06361815
RSRP1	-0.06375061
NEMF	-0.064861685
RWDD1	-0.06593509
PCF11	-0.06659604
ADD1	-0.06758595
TMEM258	-0.06772067
NDUFA12	-0.06828932
EIF4A2	-0.06844763
RAB5IF	-0.068892226
FAM133B	-0.0698064
UBE2D3	-0.07081109
CHST12	-0.07089043
SEC61A1	-0.07122139
HIGD2A	-0.07187003
CYBC1	-0.072068304
KAT6A	-0.07370774
FAM120A	-0.07374685
OS9	-0.074542105
BRD2	-0.074850745
SSR1	-0.07548958
KMT2E	-0.07584913
UBE2D2	-0.07637316
RPL27A	-0.076385416
SASH3	-0.07701281
LARP7	-0.07814679
MT-TV	-0.07828549
SRRM2	-0.078308426
IRF3	-0.07837365
KDM2A	-0.07929432
SNHG14	-0.07965519
VIM	-0.07969753
BPTF	-0.07986271
THAP12	-0.08021173
APH1A	-0.080280185
COX7C	-0.08192571
BRD4	-0.08284555
PSMB8	-0.08460523
CLEC2D	-0.08512877
UBALD2	-0.08526072
SLC38A1	-0.086390086
TRAPPC1	-0.08757765
BAZ2A	-0.08769122
ARL6IP1	-0.08852272
DGUOK	-0.08866726
CTDNEP1	-0.08981002
ARPC5L	-0.09076573
PPT1	-0.09119136
SCAMP2	-0.091277875
ATRX	-0.091500714
CTSD	-0.09171071
TSTD1	-0.0919088
EP300	-0.0919496
SVIP	-0.09246467
COX17	-0.092681974
IFI44	-0.09301526
ATP2B4	-0.093063876
HELZ	-0.09314041
RBM39	-0.09317778
AKAP9	-0.09374927
LSM14A	-0.09389135
BIRC2	-0.094420336
AP2B1	-0.09511254
TAF10	-0.09629963
G3BP2	-0.09704878
CD63	-0.09782884
HLA-DMA	-0.09818138
RNH1	-0.09919922
RPS20	-0.09961094
BBX	-0.10043587
SSR3	-0.1021942
UQCRB	-0.10234541
LAMP1	-0.102568075
SCP2	-0.10348704
COMMD6	-0.10398492
TMEM50A	-0.104568
SSR4	-0.104645476
ICAM2	-0.10603744
WAS	-0.1063461
ATP2A3	-0.10904206
TERF2IP	-0.10924565
SEC11A	-0.10955627
SEC61B	-0.10964368
DDX46	-0.11138701
DENND4B	-0.111411214
NSD3	-0.111757405
IFI16	-0.1128652
DDX18	-0.11298286
RPL34	-0.11396151
GHITM	-0.11443331
FEM1A	-0.11664229
ATP6AP2	-0.11680158
PRELID1	-0.116955765
ALKBH5	-0.11724009
CCND2	-0.118011855
UBE2Q1	-0.119329154
NUCB1	-0.11937689
ANKRD36C	-0.11993806
SURF4	-0.12137443
SHFL	-0.121597484
CFL1	-0.12167832
TMEM248	-0.12181494
MRPL54	-0.12264984
MYH9	-0.12310433
EIF4EBP2	-0.12355533
TIMP1	-0.12377958
MAPK1	-0.124440484
GATAD2A	-0.1251378
MKNK2	-0.12514329
EPS15	-0.12654278
FAU	-0.1265573
RNU5F-1	-0.12707977
CEP350	-0.12803483
NFKB1	-0.12862723
SELENOW	-0.12906267
STAT6	-0.12951493
CCNL1	-0.12965938
RGS19	-0.13011572
CNOT1	-0.13020769
PRKAR1A	-0.13119304
CHD3	-0.13127856
LSM8	-0.13180812
SUN2	-0.13237797
PECAM1	-0.13270955
NMT1	-0.13284919
YME1L1	-0.13446274
PPP2R5E	-0.13561392
ROCK1	-0.13638557
RPL41	-0.1367221
RNASET2	-0.136764
GRB2	-0.13706411
TAOK3	-0.13757163
PRPF38B	-0.13855265
CIR1	-0.13973612
IK	-0.1400622
ZYX	-0.14071324
RBCK1	-0.14110869
NUB1	-0.14171074
SCAF11	-0.14201389
TRAM1	-0.14403298
DOCK2	-0.14426701
SIPA1	-0.14446336
RPS15A	-0.14522752
GLIPR1	-0.14660122
ERP29	-0.14668652
YPEL3	-0.14836656
STAT2	-0.14845076
MOB1A	-0.14875059
HOPX	-0.15060203
C6orf62	-0.15123059
PTPN6	-0.15334626
DOCK8	-0.15349738
FNBP1	-0.1551354
RPS27A	-0.15531553
SELL	-0.15558693
SRSF7	-0.15691416
PRR13	-0.15691791
CDKN2D	-0.15709746
CLSTN1	-0.15737551
ATP6V1G1	-0.15932503
C9orf78	-0.15989842
TMEM59	-0.16023983
APOBEC3C	-0.16042769
PPP4R3A	-0.16096292
PTPRE	-0.16123575
USP16	-0.16133651
STXBP2	-0.16190895
ACTR2	-0.1643508
HSP90B1	-0.16513161
AC245033.1	-0.16673088
SELENOT	-0.16682369
ADAR	-0.16704753
CSK	-0.16720605
PDIA3	-0.16731444
TMED10	-0.1676427
INPP5D	-0.16996911
KANSL1	-0.17029399
DDX6	-0.17079064
TNRC6B	-0.17170927
MIDN	-0.17180216
EEF1D	-0.17225675
NIN	-0.17236002
DIAPH1	-0.17288877
RHOG	-0.1743809
LINC01578	-0.17452316
TSC22D3	-0.17661549
ARPC3	-0.17748536
KCNQ1OT1	-0.178061
YPEL5	-0.1797845
RASSF1	-0.18202658
N4BP2L2	-0.18365042
VPS13C	-0.18472719
RPL30	-0.18573906
CCNDBP1	-0.18792404
DBNL	-0.18813205
USP7	-0.18824157
MT-ND5	-0.18954544
NKTR	-0.18968707
RPS25	-0.19146362
PPP2R5C	-0.19265483
WAC	-0.1934877
ARID4B	-0.19351736
PPIB	-0.19371086
ANAPC16	-0.19470307
USP15	-0.19621201
ARL6IP5	-0.1963986
RPS14	-0.19669947
CD69	-0.19734935
TACC1	-0.19878031
SH3BP1	-0.19885501
CLK1	-0.20044747
CELF2	-0.20094302
JAK3	-0.2011379
WDR82	-0.20212011
GGNBP2	-0.20277382
MAP1LC3B	-0.20379531
SPCS1	-0.20451568
RPS6KA3	-0.2046807
EPC1	-0.20576915
NPC2	-0.20682605
TAX1BP1	-0.20838918
TMSB10	-0.20846705
CTDSP1	-0.20892537
GUK1	-0.2124812
CDK2AP2	-0.21254648
BDP1	-0.21265498
CASP4	-0.21334212
BLOC1S1	-0.21352746
NCOR1	-0.21419935
LSP1	-0.21503687
ATP5F1E	-0.21530966
DGKZ	-0.21576613
CDC42	-0.21773887
ATP1A1	-0.21941766
TGOLN2	-0.22010493
PPDPF	-0.22176445
SEC62	-0.22186613
AL360020.1	-0.22195841
RNA5-8SN2	-0.22275901
KLF6	-0.22301377
RPL23A	-0.22379467
SEPTIN7	-0.22416629
TGFB1	-0.22591405
MYL6	-0.22606584
FXYD5	-0.22721381
PPP1R12A	-0.22930026
ANKRD11	-0.22971678
NFKBIZ	-0.23251227
PDIA4	-0.23257133
SH3BP5	-0.23384541
SUB1	-0.23428375
TCF25	-0.2346009
LASP1	-0.23546362
ADGRE5	-0.23867986
NOSIP	-0.24085934
M6PR	-0.24129055
SLC44A2	-0.24322872
CAPZA1	-0.2456497
DDX5	-0.24619675
PTBP3	-0.24698788
LST1	-0.24764635
SSR2	-0.24784946
C4orf3	-0.25014275
WNK1	-0.25166193
RAC2	-0.25359666
MBNL1	-0.2536012
SAR1A	-0.25360668
ISCU	-0.2564769
TNIP1	-0.25860524
ARPC5	-0.26094547
RGS10	-0.26104444
LNPEP	-0.2611481
ZFP36L2	-0.2620648
ANXA11	-0.26227197
DDX24	-0.26469204
MTPN	-0.26536548
TPP1	-0.265559
AL928654.3	-0.26665592
MAN1A2	-0.2674314
EHD1	-0.2700416
BOD1L1	-0.27283406
KDM5A	-0.2729845
PRMT2	-0.27437076
IQGAP1	-0.2748836
MX1	-0.2770774
WDR1	-0.2772124
ERBIN	-0.27790803
OST4	-0.27953067
STAT3	-0.28140518
MYL12B	-0.2845464
CHD2	-0.28531882
GLG1	-0.28707504
EIF1	-0.28875998
ITSN2	-0.29960954
IKZF1	-0.3006937
CAPZB	-0.30082774
ARHGAP25	-0.30222777
GSTK1	-0.30252475
PRRC2C	-0.30267107
OGA	-0.30364507
ARRB2	-0.30500284
MAT2B	-0.3057025
ACTR3	-0.30575126
CDV3	-0.30782875
CBX6	-0.30890736
MPHOSPH8	-0.31015962
PLEKHA2	-0.31326598
RPS4Y1	-0.31377485
TNFRSF14	-0.31520975
SYNGR2	-0.3155237
CLEC2B	-0.31617352
DEF6	-0.3172239
DHRS7	-0.31770024
SON	-0.31895834
CNOT6L	-0.32102814
PFDN5	-0.32129878
SPCS3	-0.321516
CORO1B	-0.32418427
GABARAP	-0.32489622
SLC9A3R1	-0.32843205
ZC3HAV1	-0.3285596
[truncated: 306 more rows]
