# Supplementary material for: Multiomic single cell sequencing identifies stemlike nature of mixed phenotype acute leukemia
Source: Nat Commun. 2024 Sep 18;15:8191. doi: 10.1038/s41467-024-52317-2 (PMC11411136; doi:10.1038/s41467-024-52317-2)
Supplement: Supplementary file 17 — Source Data [file 41467_2024_52317_MOESM17_ESM.zip › Source Data compressed/Panel 2F.csv]

Panel 2F
Enrichment profile and ranking metric score from GSEA of all single cells in the common leukemia cluster of the comparison cohort. The MPAL gene signature is comprised of the top 50 most differentially expressed genes in the common leukemia cluster of our cohort.
PERETZ_KENNEDY_MPAL
	gsea.hit.indices	gsea.es.profile
V137961009	0	0.0399
V137961010	2	0.0759
V137961011	5	0.1094
V137961012	6	0.1403
V137961013	7	0.1711
V137961014	8	0.2013
V137961015	9	0.2307
V137961016	12	0.2582
V137961017	14	0.2843
V137961018	17	0.3077
V137961019	22	0.3295
V137961020	33	0.3484
V137961021	36	0.3686
V137961022	41	0.388
V137961023	42	0.4079
V137961024	49	0.4256
V137961025	64	0.4406
V137961026	67	0.4577
V137961027	68	0.4751
V137961028	80	0.4897
V137961029	81	0.5064
V137961030	86	0.5221
V137961031	91	0.5377
V137961032	96	0.5529
V137961033	101	0.5679
V137961034	135	0.5761
V137961035	156	0.586
V137961036	163	0.5984
V137961037	169	0.6107
V137961038	181	0.6216
V137961039	197	0.6312
V137961040	200	0.6433
V137961041	202	0.6555
V137961042	208	0.6668
V137961043	234	0.6738
V137961044	235	0.6855
V137961045	237	0.6971
V137961046	243	0.7077
V137961047	258	0.7163
V137961048	261	0.7273
V137961049	279	0.7351
V137961050	298	0.7423
V137961051	305	0.7518
V137961052	332	0.7568
V137961053	379	0.7574
V137961054	391	0.7649
V137961055	409	0.7709
V137961056	417	0.7789
V137961057	445	0.7827
V137961058	461	0.7887
V137961059	464	0.7972
V137961060	473	0.8044
V137961061	499	0.8082
V137961062	645	0.7873
V137961063	678	0.7884
V137961064	739	0.7837
V137961065	754	0.7879
V137961066	796	0.7866
V137961067	812	0.7904
V137961068	831	0.7934
V137961069	855	0.7954
V137961070	928	0.7875
V137961071	1050	0.7695
V137961072	1098	0.7658
V137961073	1330	0.7255
V137961074	1350	0.7266
V137961075	1553	0.6914
V137961076	1906	0.626
V137961077	2213	0.5691
V137961078	2463	0.523
V137961079	2801	0.459
V137961080	3385	0.3456
V137961081	4649	0.1027
