# Supplementary material for: Multiomic single cell sequencing identifies stemlike nature of mixed phenotype acute leukemia
Source: Nat Commun. 2024 Sep 18;15:8191. doi: 10.1038/s41467-024-52317-2 (PMC11411136; doi:10.1038/s41467-024-52317-2)
Supplement: Supplementary file 17 — Source Data [file 41467_2024_52317_MOESM17_ESM.zip › Source Data compressed/Panel 3B.csv]

Panel 3B
UMAP from 3A. Cells are color-coded based on cell-surface expression of CD34 protein.
	UMAP_1	UMAP_2	ADT-CD34
ATCGATATAGGAATTC_1	6.558120397	-10.08853482	2.324724494
ACAAAGGAAGCAACAT_1	5.784162191	-9.338727466	2.482296998
CCCTAAGCACGTCAAG_1	5.941569952	-9.320460788	2.69353377
CCCCAACACCTTCCTC_1	5.957121042	-9.410601131	2.523184485
AACCCCACCACGAAGA_1	5.871423868	-9.399360172	2.490172865
ATTAAGCTACCAAGCC_1	5.920954851	-9.464282504	2.672368549
ACCTAATTAATGAGGT_1	5.829436449	-9.420425883	2.375474611
AATGCATTATGGACAA_1	5.836445478	-9.366006366	2.13580889
AAAGACGCCCGCAGTC_1	5.8505837	-9.377521983	2.634814925
CATACCTCAGGGAGTC_1	5.87244716	-9.443758479	2.596675367
ACTGAGAAAATGATCA_1	6.589792398	-10.09969281	2.849611016
ATGCACCTAGGTCCCA_1	6.039564756	-9.453963748	2.150579758
AATCCATACCACCAGA_1	5.883575109	-9.986604205	2.877960117
AGCACCCGATAAAACA_1	5.824884561	-9.253840915	2.66600805
AATCAATGAAGGATTC_1	5.887974409	-9.391882411	2.449321958
CAACCCCAATGAATGT_1	5.793751386	-9.421067706	2.227830856
CAGCAGAAATACAGCT_1	6.615738538	-10.11302613	2.376614755
ACTGACTGAGTTCCCA_1	5.914527086	-9.382685176	2.361000197
AGCGCCTGAAGCACAG_1	5.805941728	-9.448174945	2.494873903
ATCGCCAGAGGTCAGT_1	5.850744394	-9.863739482	2.296345525
AACTACGTAACGCAAA_1	5.905460027	-9.371420375	2.437979412
ATACACAGCAGTAAAC_1	5.891134409	-9.478885165	2.453877051
AAATATAACAAAAGAA_1	5.82986894	-9.839421741	2.46207699
ACATACCCAACGAGAA_1	5.932599691	-9.416866771	2.101253066
ATGCCCGACCGCAGAT_1	5.819362787	-9.482058994	2.579613313
CCCTACACCCATCCTG_1	5.824622778	-9.606831065	2.516305912
AGTGATCTAGCTACAC_1	6.160000948	-9.977584354	2.320440921
CCTGCACCATTTATGC_1	5.751422075	-9.768964282	2.365848511
ACTTAGAGACCGCAGA_1	6.625036386	-10.11012982	2.433192463
ACCGATCACCACCAGA_1	6.019879488	-9.958782664	2.411367734
CCATCAGAATGCCCGT_1	5.858628896	-9.766291133	2.238445429
ATTAACGAAGAAACGA_1	5.851938871	-9.781452647	2.574496231
ATACAAGAACCACATC_1	6.659068254	-10.16636323	2.103909571
AAGCCAGACCATAGTA_1	5.917877344	-9.547365657	2.09964942
CCTGATAGACAGAAGA_1	6.268570093	-9.54017686	1.749651686
CCGCAAACCCGGCCTG_1	5.795251039	-9.414111606	2.058999926
CCAGAGTAAGCACAAG_1	6.160570291	-10.05890512	2.257442188
ATCTACATAGCAAGAT_1	5.865967897	-9.680799953	2.686396553
CATCACAAACGGAAGG_1	5.972688345	-9.875244609	2.735886727
CATCCCCCATCCCATT_1	6.658973364	-10.18202352	2.760372897
ATTGAGACCCCTAGAT_1	5.825994638	-9.358284465	2.364842681
ACGCAAACATAAATGT_1	5.817024378	-9.37528371	2.237500117
ATAAATTTCATCAACT_1	5.88568559	-9.842945567	2.320528084
CAACCATGCATGCAGA_1	5.723807958	-9.292501918	2.155413674
CCTTATCTCCACATGT_1	5.683362154	-9.346200458	2.553108754
ATGAATTCCACAATCT_1	5.858409075	-9.505091182	2.286355324
CATCAGATACTTATAA_1	5.717374471	-9.340758792	1.935752967
ACTACCTAATACAGTT_1	5.841762689	-9.376691333	2.472892647
ACATATTGCACGCCAC_1	6.031979231	-9.936097614	2.013421705
CATTATGGAACGAACT_1	5.994310049	-9.955177776	2.533475977
ATCCAGCCACGTCAAC_1	6.547084955	-10.04476403	2.641333824
ACGGATGGACATAGAC_1	6.057201055	-10.05989408	2.509181403
ATCGCACTATCGATCA_1	5.829277185	-9.3286786	2.609745415
AGGGACTTACGACACT_1	5.85363355	-9.447609416	2.363230372
CCTTAGATAAGCACTC_1	5.715637354	-9.742613307	2.374983833
CAATAAGGAAGTAAAC_1	6.005888132	-10.14735078	2.230433281
CCCGAACCACACACAT_1	5.898261694	-9.70726823	2.425173836
CCTCACTTACCAATGC_1	5.757622389	-9.406155101	2.627565853
ATTACCACCATTAGTT_1	5.860547689	-9.725764743	2.883981296
AACCAGGCAAGCAAGC_1	6.604908613	-10.11840963	2.550522673
ATTCAAGAAAGCACAG_1	6.719966081	-10.18101739	2.394035731
ACAGATGGCCGTATTT_1	5.88045278	-9.38030862	2.58925195
ACGGCATCAGCAAAGG_1	5.999073175	-10.01896047	2.534798054
CCTTACCGACGGACTC_1	5.826753286	-9.797073833	2.122957226
CAATAAGCAACTATGT_1	5.296953825	2.740434178	3.042569167
AGACAGCCAGAGCCCC_1	5.86221805	-9.892895213	2.300740087
ATCTCACACAATAAGG_1	5.982506899	-9.921800128	2.77062519
CCCAAGACCAATCCGC_1	5.832243589	-9.809395305	2.156274412
CCATAGGTACGTCAGT_1	6.540170816	-9.659446231	2.199939505
AGTGCCTAAACCAATC_1	5.930109171	-9.419562808	2.093710172
CCCGATTAAAATCCCC_1	5.850558904	-9.409956447	2.463662709
AGGCAGAACATTCATC_1	5.831598428	-9.435548297	2.614416932
CATAAGGTAGATCCCC_1	5.717335371	-9.385209552	2.475933306
ACCTACACAGGCCATA_1	-2.590128752	6.69853402	2.166833091
CAGCATATAGTACCTC_1	-4.557469698	6.659545907	2.172157258
CAACCCCTCCTTAGAG_1	6.039783624	-10.06902551	2.631643428
CCGCAACCCCCTAGGT_1	5.806965975	-9.423365108	2.344118117
ACGCCCGGAAGTAGCT_1	3.878285078	-0.331190444	3.664255631
ACGTAAGCATTAAAAG_1	-3.215737673	6.815056809	2.303312175
AGCGCAACAGCCCACG_1	5.818178323	-9.435435764	2.454371168
AACCCCTGAAAGACTG_1	5.864058641	-9.599634639	2.088238799
CCGGATTCATAGCAGT_1	3.033556846	7.589099416	3.791882537
CCATCCTGATCCAACC_1	6.065830854	-10.00871228	2.148243619
ATATCCTTATTTCCTA_1	5.954637197	-9.377332202	2.438528133
CATTCCACAATTAAAC_1	5.870280412	-9.789586536	2.242625412
AAAGCAAACAGCCCAG_1	5.063378004	2.206445226	4.06864516
AATCCCGTAATGACCC_1	-4.534210058	6.610431203	2.496514464
ACGGACCTACACAGTT_1	5.906663564	-9.965567104	2.604664684
AATGACGACATAAAAT_1	5.690228132	-9.371051303	2.378139677
CCAACCATCAGGACCG_1	4.581914572	2.599580773	3.387754044
AAGGCCATCACCATAA_1	6.504102854	-9.682581416	2.249120947
CACACAAACATTACTC_1	5.868857054	-9.351167194	2.210896162
AGACAGAAATGGCCTA_1	2.493448404	8.099195012	4.263753213
CCAGACTTATCCATAA_1	4.219775347	1.875935086	4.235697364
CCAGAGGAAGTTCCCG_1	2.914640335	8.083228597	4.732709435
ATTGAGGGATGCCCGC_1	5.939226774	-9.919993869	2.205849052
CAACCAGCATCAACCC_1	5.582967905	-9.603506557	2.137035897
CACCACTAAACCAAGA_1	-4.408485266	5.966457852	2.288329432
AAACAGATAACAAGTC_1	3.816852478	0.250999638	3.992520045
AACCAACGACCGCACG_1	5.20228496	2.624403724	2.981217228
AAGGCACACCGTCAGG_1	3.392955927	6.962725171	3.949499801
CCTTCATTAATCAAAG_1	4.049064306	0.037805864	4.049972424
AAGTAGAAACTCATTC_1	5.866396097	-9.757765285	2.180342754
AGCGACGCCCGCACAA_1	2.303884414	7.45054675	3.244430136
CCTACATGCCGCACGG_1	5.148753313	3.140848645	3.857620689
AATAAGTAACTACCGT_1	4.221345571	0.689825782	3.021707816
ATTGATCCAAGTATGC_1	4.763448385	2.775363454	3.702888272
AGGACATGCCGTCCGA_1	2.272512106	7.414284238	3.1180631
AACTCATGAAAAACAC_1	-2.844963404	6.898631581	2.367957287
ACTTCAAGACGTAAGT_1	2.353875784	7.370005616	3.866094135
CACCAGCGCCCAATAA_1	5.864789633	-9.799670688	2.724445909
AAGCAGGTAGCTAGTG_1	2.974800018	8.162551411	4.002599391
AACGAGACAGTTAGTC_1	2.45865765	8.097504147	3.296776889
AACAATCCCAATCAAA_1	4.490694193	1.038351783	3.251799521
ATCAATCTAGCTACAA_1	5.842832235	-9.402295581	2.511276203
ATTGAAAGCCCCACGT_1	5.096144823	3.70968295	4.116950686
ATGAAAGAAGATACTA_1	5.251701502	4.025619038	3.359010699
ACCAATCAATAGACGA_1	4.097491649	0.552792319	4.04495026
CCGGAACTAATAAATA_1	4.649752763	5.335265168	3.491008279
CCTTAAAGATCCAGTT_1	4.585514692	3.212269791	3.654907661
AATACCTCACCTAAAG_1	2.605418113	7.620004185	3.722072844
AATCCATGAAAGATAC_1	5.847211031	-9.570302478	2.208393657
AATAATAGATGAATAT_1	5.867410806	-9.423051349	2.500971695
AAAGAGCACCCTACCT_1	4.683585314	5.961267957	3.592378498
AGCCACCACATGAGCG_1	5.05966535	3.981801041	4.29530503
ACTTAGCCAAGAACTT_1	5.007736353	5.173033723	4.06640531
AATGCAGAAACCCCTT_1	5.115327982	1.189162144	4.382630165
ATTCATGGAATTCCAG_1	-2.400573822	6.526989468	2.484539876
CAGAAAATAATCAAAT_1	4.945105222	5.157355317	4.076492489
ATGCCATAAACAATCA_1	2.610191015	8.117727765	4.059303423
AAGTACCGACATAGAG_1	-2.659792992	6.793170937	2.725616898
AGTTAAGCATCACCGC_1	-2.307757708	6.415907868	2.44972515
ATCTAAAGCACCATCT_1	4.478423742	6.259189137	4.310142769
AACGCAGCACCCCACT_1	5.737046388	-9.740385524	2.233142464
ACGAAATGACAACCTT_1	2.291305331	7.922464856	4.306355209
CATAAATGAGGCCCGA_1	4.715219644	1.304603823	3.509670072
CAAGATGACAGACCCG_1	-2.39256725	6.518025407	2.688908256
ATCAATTGAGTACCGT_1	3.128910927	7.905468472	3.878102869
CATTCAGACAAGATAA_1	2.667462734	7.94347144	4.500090786
CCCCCAGAAGGGACTT_1	-2.607905957	6.714225777	2.407672661
ACTTCCTAAACTACGT_1	3.890679744	1.188575753	3.69984561
AGCCAACGAATAAACC_1	-2.503233763	6.63004876	2.600750197
ATAAACACAATTAGCC_1	4.683672575	2.435187587	3.329685184
ACTGCATGCCTGACCA_1	4.838359026	5.937512883	4.083636319
ACTAACCCATCCAGGG_1	5.073719171	1.776137122	4.107841152
AGGTACAAAGGGACAT_1	-4.397191855	5.948657521	2.246387901
ACGACCCCCCTGACCT_1	2.929927734	7.627110966	3.529599354
AACAATGACAAGAAGC_1	3.59457126	0.305203208	3.603738702
ATCAAGATCATTACAT_1	4.020017532	6.735764035	4.305206279
CCTCATCTCCAGCAAT_1	3.319527296	7.606083401	4.017551217
CCCTCAAAAAGTCACT_1	2.681432155	8.107706555	4.368352191
ATCACCGGAAGTCATC_1	5.20367637	4.194246301	3.060484621
ACCTACGAAAGGACAG_1	3.89126983	6.714002141	3.798093884
CATAACCAAGGCACAC_1	5.722113279	-9.324795238	1.899161462
AACGCATTCCTCACCA_1	2.730568317	7.97790862	3.975227534
ACCCCAGCAACTCCGC_1	2.828540472	7.51915408	3.268197947
AAAGAACCATGAAAAC_1	5.963334707	-9.95390462	2.015511235
CAACAGAGCAAACAGC_1	2.683628944	8.097381123	3.620807275
ATTAACTCACTCATAC_1	2.478607563	7.830718526	3.010375393
ATCCATCAACTACCCT_1	4.46719375	6.179220208	3.689392465
AACACCAAAATACCTT_1	2.234277157	6.773944863	4.111825881
ACCAACCGACTTACGC_1	-2.848019215	6.861922749	2.298495863
AGTCACATAACAATTG_1	2.345384625	8.182560452	3.981678397
CCAGATCACCGAAACT_1	2.292473582	8.090068349	4.18650235
CCACCATTACAAACAA_1	5.83571401	-9.681672565	2.271095352
CCTCAGGCAAAACCTG_1	4.880809931	3.243981608	3.83352769
AGGCCCGAAACTCCTT_1	-2.839576098	4.061649331	3.564888797
AGCAACCACAGAACGC_1	5.138848928	4.341709145	3.250028981
AGAAAGTGATGCAGGC_1	2.335883883	7.961687573	4.261818547
AAGTAAACATTGACAT_1	-2.633951994	6.747295865	2.603111629
ATATCCGCACATATTA_1	-2.172865721	6.246632108	2.478174034
CCCTACCGACAGAGCA_1	5.362716345	3.731599339	4.083109555
CCCCATAGATGTAGGT_1	2.713758138	7.910644063	3.940587935
ACACCCATAGGCAATA_1	5.856174139	-9.438265315	2.388439114
AAGTCACGCATGATTC_1	5.243989614	2.712572106	4.316203454
AAAGATGGCACTCCCC_1	5.696144727	-9.40170621	2.141421307
ACGACCTCACTGAAGA_1	5.679428724	-9.343747607	2.181891895
CATCATAGAGCCACGT_1	3.534529117	0.77261556	3.134076755
AGTAAGAGCCGCAGCC_1	3.51922026	6.467244633	4.149430663
CCGCCACTAGCCACCA_1	2.10103896	7.874784955	4.335809306
AACAACTCCCACCCTA_1	4.388256696	1.49395276	4.433614325
ATGCATTAAGACCCTT_1	4.745781091	1.987012633	4.181154156
CAGGATCAACAAAATG_1	5.70034614	-9.340979091	2.346818325
CATCAGACACGTCACG_1	2.401497987	7.792378911	4.619582125
CCTTACTACATTACCG_1	1.988501695	6.432457455	3.958295934
ACTAAAACACGGCCCG_1	2.816435484	7.113440999	3.908480422
AGTACAGGCCGACAGC_1	2.974158434	7.729714879	3.21905109
CATAATTTAGGGACAC_1	-2.934087607	6.874586591	2.765324113
AGGTAGAGCCTAAAGA_1	2.269372371	7.293046006	3.074741063
ATACACTTCAAGAAGC_1	2.781039861	7.775656232	2.866083422
AATTAGAGCAAGATAT_1	4.278087047	0.411522278	3.707131751
CCGTCAAGAGACAGAG_1	4.378726152	6.235570439	3.7312335
CACTCCAGACGTATCT_1	5.092474607	5.370956429	4.079313411
CAAAAGCGATTTACAC_1	3.296771673	7.612077245	3.921982529
AAGCAAACCAAAATCA_1	5.289970545	4.435947427	3.742866137
CAAAACGCCCGACAAG_1	2.418465999	7.459357747	4.034964375
ACATAGGGAAACCATC_1	4.690689234	1.788048753	3.726895552
ATATAGCCAGCTAATC_1	-0.928371283	4.966638573	3.411050734
AGAGACACACCCAAAT_1	2.409667162	7.464921006	4.21531873
AATTACAAATAGCAGA_1	-2.21420488	6.291196832	2.572062938
CCATAAGTAGGGAGAT_1	4.059734491	1.710733661	3.439783846
CATCATACACGCCCGG_1	5.948953298	-9.888651363	2.945794132
AGTGAGTGACGAACTG_1	6.237111715	-9.981312267	2.438052485
ACATAACAACATAGTC_1	5.151682523	3.514908561	3.673891945
AGGTAATAACAGATTA_1	4.139763502	1.9075358	4.03666251
AGTGCAGACAAAATGG_1	3.96925464	-0.886119178	4.329337183
ATTCAGGCAAAGCATC_1	-2.854208084	6.862484464	2.38784101
ATTTAAGTAATTAATT_1	5.350527433	3.782109746	4.211573457
AGTGATCGATACACTG_1	2.573723701	8.218530186	4.254993204
AGTGAGGAATAAATCT_1	6.181826738	-9.522945872	2.317217417
ACCAATAAAAGCCATT_1	4.697470812	5.435546883	3.529202778
CCTTAGGGAACCATGA_1	3.529006389	7.488469609	3.913492201
AACCATAGAAAAATTC_1	2.666839985	8.036285886	4.281534848
CAAACACTCAAGATCA_1	2.215880779	8.020416745	4.221111299
CCTTAAGGCCTACACT_1	-2.852183434	6.91284562	2.017143236
AGATAAGAAGTTCCTC_1	2.277606872	7.46253682	3.875733079
CCAGAGTGAACAAATG_1	2.318035392	7.800381192	3.507651034
ACCCAGTTAAAGCCTG_1	5.918059973	-9.981674663	2.399985781
AGTGCCGGCACCATCA_1	4.894024996	4.188059815	4.396390796
AGCAAAAGACCAATTA_1	5.872177747	-9.84231042	2.044766969
AACGAGCTCATGCACG_1	-2.645658108	6.744938859	1.857495767
AGATCCTGCAAGATGG_1	6.063944963	-9.589176646	2.112665693
AACAAAGGACACAGCC_1	-3.496365162	2.45186592	2.834774896
ACTTAGGAACAAACTC_1	-3.514171454	2.500303754	2.841989348
CCCTAACCAGCAACAG_1	5.962946085	-9.993944637	2.29904915
ATTACATCACTTACTT_1	2.378026394	7.941411504	4.085019721
ATTCACAAATAAATTT_1	6.574323324	-10.09981965	2.244695796
CACAATACCAGGAGGG_1	-2.561747166	6.692808636	3.313170343
AGTCACTTAGACCCCG_1	-3.052821966	4.047947892	3.741089592
ATCTAGGAACAACCTA_1	5.794295934	-9.780266277	2.072338348
AATTAAGGCAAGATTG_1	4.521685747	-1.638163916	4.139217402
ACGCAGTGATATATTC_1	-9.939267966	4.496345528	2.093885647
AAAGACGTATTCCATC_1	4.47228351	2.250312575	3.493876788
CAGCCCCTATATATTG_1	2.384240535	7.50257779	3.862414932
AGGTAGCGAATTACCC_1	4.570976404	6.091009148	2.135458298
CAAGAGAGCCTCCACC_1	5.00113645	4.907059678	4.323787948
AACTCATACAGCCCCT_1	4.708202032	5.582996377	4.54103511
AAAGAAGTACGCACCA_1	4.850767282	5.670280942	4.0322252
CAAACAGTAGTCATCT_1	3.5913178	-0.119355193	3.67536877
AACAACATAGCGAAGG_1	5.277575163	2.066898354	3.768816232
CCCACCGCAGGCAACT_1	-1.856269928	5.869329938	2.30505583
AACGAAACACTAATGC_1	2.024804023	7.93818427	3.799109904
AGTTCAGACAAACACT_1	5.760213999	-9.749768726	2.306671796
ATGTATTGATTCATTC_1	4.484882025	3.281778106	3.918707899
AGGGAGTGAACAAGTT_1	4.940675405	2.990208873	3.350720391
ATAGACAAATGGCAAT_1	4.453476576	5.768317231	3.849448661
CCGTCCGGCCAACCGG_1	4.338214067	6.208652982	3.702899841
AAATCCAGCCTACAAC_1	2.51672974	7.91945506	4.252914496
CCACATTTAAACCAGC_1	-1.158500286	5.161495694	2.570598703
CAAGCAGCAGACAACT_1	2.745156435	8.022783765	4.508365049
CCAGAGACCAGAATCC_1	-3.068425032	4.04018546	3.59149018
AACTATGAAGATAGAC_1	4.165997413	1.409599789	3.536211595
ATCGACAAAAAGCATC_1	2.163092283	7.960550793	3.621078414
ATATAATAATCCACAC_1	-2.276776882	6.388610848	2.417255667
CCGAACGGAATCCACT_1	5.238298563	1.134889134	3.359513246
CCGACCAAAAGTAATC_1	2.635859874	7.628800877	3.487691733
AATCATGAATTGATAA_1	5.241792825	3.440584191	3.563782102
AAAACATTATTCCCTT_1	5.737125543	-9.646975986	1.938551223
ACCAAATGCAAGAGTA_1	4.332752374	-0.909691653	4.044362807
CCAGAGAACCTCATAG_1	1.22519317	5.438960084	4.329485209
CCAACCCTAGTTACGG_1	3.7665216	7.152186402	4.259096711
CCAGCAAGCCAAAACT_1	3.877468733	1.880844125	3.879839462
AGTGAGTGCCTCACAC_1	-1.023604723	-4.807623378	4.18987109
AAGTCACAACGTAGAT_1	-11.14383683	-0.272723949	1.974130508
CCTGAGAAATAAACCG_1	-2.872351023	6.870388039	2.322507646
CATAATTTAACCCATA_1	3.179266599	7.891932973	4.039473394
ACTACACTAATCCAGT_1	4.806968359	2.227377185	3.369892439
CCGGATATATCTAAGG_1	2.375394729	8.037553319	4.491757028
AGCCAACGCCCGAGCT_1	-2.634873482	6.751954087	2.196658765
CCCAAACGCACTCCGG_1	-3.401315066	2.619626769	2.870453207
CCACATCTATTGCCTG_1	0.071514425	5.567049035	4.206647884
CCTAATTTCCTCCATC_1	3.615414289	0.070810326	4.043572966
ATAGCAAACCTACAAC_1	3.98438516	0.279235729	3.748644115
CCAACAATAGTAAAAG_1	2.079625157	7.324498185	3.764396237
CATTAAGCCCAACACT_1	-3.530083271	2.664609202	2.901911824
ATGAAACAAAATCCGT_1	4.078685192	1.030768045	4.068229462
CCGTAGAAATTAAGTG_1	-0.602404388	4.613489159	3.666548833
CCTGCCCAAACTATGA_1	-2.003045889	6.057559975	2.412248949
AAGTAGACAGCAACCC_1	3.836619762	-0.679141543	3.267863538
CCCGAGGCCCGTCAAC_1	2.610691694	7.970620641	4.101843077
CCTTCCGACCTGAATT_1	3.281685976	7.175345906	3.850507232
CCTGACTAAGTTAAGT_1	-3.578849407	2.495551118	2.868981094
AGTACCGGAAAAATGC_1	-2.193702074	6.285136231	2.253803553
ACGACCCCCACGACCA_1	3.458038477	2.33715988	3.938918853
AGCACCTTAAAAACCG_1	-2.49247274	6.623839387	2.648720973
AAATAGACCCTGAGCA_1	-3.484139057	2.388952025	2.889862881
CACAATACACAGCCGC_1	4.140028385	6.194305428	3.974395891
AGCGACGTACGCCCGC_1	3.21033564	7.643029698	3.57545433
AGAACCCTAACAACTA_1	4.719852594	3.042882689	3.885618519
CCACACTAACCCAAGT_1	5.914980081	-9.421429149	3.286147646
AGTTAATACACAAAAG_1	4.316495088	-0.513020082	3.892640541
CATCACCCATTGACAG_1	5.735350279	-9.650787822	2.163705609
AAACCCACAGAGCATA_1	4.410259393	6.018970498	3.439804997
AGCAAGGCAAGCAACT_1	3.482781557	-0.147457383	3.327633016
AAGTCCGGACCTAGCT_1	5.189591078	4.57117606	3.776243071
AATAAAGACAAACAAA_1	-2.836795183	6.856137761	2.528534774
CCTCAACCAAGTCCAA_1	4.798965601	0.45168651	3.850396996
CAAACCGAAGAAAGCA_1	4.404888777	2.264549741	3.256077977
CCTACAAAACCTAATG_1	5.030880598	5.170680054	4.142466892
CATAAGGAAACCAATA_1	3.944802192	1.515970119	3.65120684
ACAACCTACATTACGA_1	5.118171362	3.897974976	4.219864253
ACAGAGCAAATCCCTG_1	4.964100507	1.549260625	3.773242598
CACGATCTCAACAAAA_1	3.718285707	1.124611267	3.402027275
ATGAAAATCATTCAAT_1	-2.861569973	4.089431771	3.475445368
AACTATAAAGAGAGGC_1	2.317749647	7.897187718	3.892744788
ACGGCCAGAGAAATAG_1	-3.490794512	2.48360134	2.940629574
AAGTAGCTCACAATCA_1	0.537157429	5.9245658	3.942233675
CCTCCATCCCGGACTC_1	5.790252355	-9.751471988	2.099012651
ATTGACTGATGAAATG_1	4.930850176	5.321871289	3.816796863
CACTCCCTCATTCATG_1	-2.107070538	6.161507615	2.836848576
AAGTAGTCATGGATGG_1	-2.536707255	6.669395932	2.672509444
AGCCATCTCATCCAAC_1	5.028232721	3.886810311	4.183234955
ACGAATTAAGGAAGTC_1	4.926907209	5.426946648	4.091898666
AGTAATGTAAACAAAC_1	4.518964437	5.994888791	4.029440157
CCGAACATAAACATAC_1	4.784944681	3.960138329	3.516427748
ACCTCACACCCTCCCA_1	5.147389082	3.272328385	3.907234401
CCAGCCCGAAATAAAA_1	6.080237535	-10.00325631	2.085713066
ATTTAGTGAAGTACTG_1	-2.402722212	6.520095357	2.520865783
ATTACACCACCTCCCC_1	-2.537388178	6.688006409	2.361488289
AACAACGGAATGCCAC_1	2.493573335	7.318513879	4.348176305
CCACCCAGAATTAACT_1	3.837856678	6.932084092	4.306690843
AGATCAGCAATACCGT_1	6.512316374	-9.722199908	2.547885368
AGAACCCCAATAACAA_1	-2.599502178	6.728816518	2.74541
CACAACTAAGGAATCC_1	4.190873293	2.386296042	4.541703012
AAGCCCGCAAGTAAGG_1	4.67398086	5.469610223	3.86671581
ACCGCACAACACATTA_1	4.766662744	5.257144936	2.918061496
ACCGCACCATCGCAGA_1	-4.579440924	6.437459477	1.784090604
AAATCATAACCCACGC_1	2.325851349	7.806727895	3.856537688
ACGGCCCCAAATAAAT_1	3.062973407	7.964003094	4.57371768
AAACCCTGAGGCATCC_1	-2.55496678	6.668584832	2.085140978
AGCACCTACCCCCACC_1	0.529476134	6.225853928	3.737315962
AAAGCCTTATTACATG_1	3.809932855	0.671877273	3.703692648
AAGGCACGACGTATAA_1	-2.702689978	6.791115292	2.879101866
ATAACCTAACGCAACT_1	3.080643562	6.80288268	3.732826049
ACGTACGAAGGTAACC_1	-3.493345829	2.49085451	2.941304844
CATGAGAAACAGAGCT_1	2.501122144	7.137323865	3.721794245
ACTAAACAAAGCACTT_1	4.81402984	5.378756055	3.352863137
AGACACAGCCTGAAAG_1	-2.439460608	6.56385661	2.192522023
ATCTAAACAGGTAAAG_1	-0.611515316	5.188810357	3.775716433
AACTATATACAGCCCG_1	5.150808481	4.152741441	4.212860702
CAACCAGAAGACAGAC_1	2.873718885	8.019514569	2.849704017
CCGTCAAACCGGATTT_1	2.055734543	7.978141316	3.565635047
CAAAACATCCCGCAGC_1	4.742665437	5.194418916	4.050431691
AGATCCAAACCTCCGG_1	2.207154063	7.710678586	3.89970201
CCGTCCGAATGTCCTT_1	3.617014078	0.631993421	3.245364352
ACGGACCAATATCCCG_1	4.739812998	5.779540547	3.104226413
ACCGACGTATCTAGCT_1	4.262453226	0.63205243	3.567528868
AAAGAAGGAAGTCAAC_1	4.297103075	0.046197542	4.605873845
AAAAATCTACCAAGGT_1	-2.138242098	6.230097779	3.2029524
ATAGATTCCAACCAAC_1	2.740590242	8.349291333	4.142179107
CCCTAGACCAAAATGG_1	4.190809158	2.963519343	2.752926937
CACAATTACCCAATGG_1	-1.370737883	-3.758090726	4.287785511
ATAGATCGAGACACAT_1	3.244508175	-0.842335693	4.533652382
CCTAATAGACGCCAAC_1	2.096451906	7.703881749	4.121737626
AGCGCCGCCACAACTC_1	5.986670641	-10.00858258	2.296689576
AGCACACTCAGAAGTG_1	4.725037721	2.315307387	3.930496106
CCAAACGAACCTCCTG_1	4.80556312	5.120405206	2.524569138
ACGCAAATAGTGAAAG_1	0.48425184	6.263790139	3.869650046
AAGGCAGAACAGCCAC_1	4.862698225	5.517126092	4.39220995
AGATAACTCAAGACTC_1	-4.609211775	6.57919217	3.593064339
AGGGATCTACTGCCGA_1	4.072877077	1.950072058	4.266939282
ATTGAGAAACCCAGAA_1	4.801028875	3.922991761	3.873760216
AATAAACGATTGATAC_1	2.085362223	7.959873685	3.528850219
AAATACTGATTGCATG_1	3.371109632	7.481425294	3.925591208
AGTAAGATAATGATCC_1	4.42688289	6.15721608	3.71881243
AACTATCTATTTAGTA_1	-1.004521581	-4.72530841	3.670069639
ATCCAGTTATATCAAA_1	-0.832370492	4.851188668	3.473677877
AAGCATGACAACACGC_1	4.021826891	-0.636469698	3.196599126
ACCACCACATACAACT_1	-2.782016608	6.85233117	2.718599885
CAGGAACTAGCCAACT_1	4.028513817	5.975618371	3.801277664
CCTGATTCCCCTAAGT_1	2.881565241	7.712124356	3.884898962
AGTCAAGTAGCTACGG_1	4.173547891	1.4802183	4.049745121
ATGGCCCGCCTCCATA_1	3.790668396	-0.209925196	3.50224484
ATAAAGCTATATAAGG_1	-0.154834958	6.182541379	4.113091019
AGAAACTAATAAACCG_1	6.577450899	-10.11075925	2.173001134
AACCAAGTCCGTAAAC_1	-2.206486317	6.301151284	4.09906064
ACGGCCGAATGACCAT_1	5.018067507	3.022713908	3.828717566
ACAGCAGAACGAAGGG_1	2.45673242	7.993251332	4.166535849
AAGCCCAAAGCCCATG_1	-4.743519636	6.513796815	2.421292591
ATGTATCACCTTCATT_1	4.910767702	4.383613118	3.317877828
AACTAGGACAAAAGGG_1	5.177236704	3.384138116	3.942282983
CAGTAGCTAATGATGT_1	-2.371651264	6.491569527	2.653270854
ATCAACCAAGTTCCAC_1	3.593423036	7.189963826	4.302852408
ACCACAGACAAGCAGA_1	4.97123113	2.725333222	3.873225049
CCTGCACACCGACCTT_1	-0.934962126	4.974905976	2.389982349
CACCCATGCCTTCATA_1	6.091594843	-10.09505223	1.860056574
CATCCCTAATTCACCA_1	0.9193283	5.729546078	3.776392089
AAGAAAATAAAGAATC_1	-2.052961203	6.103363522	2.510645061
AGTGACAAAACTCAAA_1	4.382895616	2.000409612	3.677729039
AGAGAGGCATATCCTG_1	5.031641153	3.90770007	3.170870107
ATTGAAACAATGCCGT_1	4.681594518	1.806357631	3.5013792
AAGACACTAGCTAACC_1	-2.523569914	6.65334464	2.720971211
ACATAAGGAAAAACCG_1	3.313073305	0.233845898	3.057100272
ACAGAACAAGAAAACG_1	5.778690962	-9.620088092	2.019996801
AATCAGGTACCTAGTA_1	4.721988348	1.73059822	3.649860069
ACTACAGTAGAGCACC_1	-4.967323157	-1.210137895	3.449637755
CACAAAATCCCACACT_1	4.706746248	1.825483331	4.03392069
ACCGCATTCCCTCCCA_1	3.272888807	7.506814965	3.850543823
CCCTAAACCCGGATAT_1	4.450149206	1.37150515	3.833336379
ATTCAGCTAAAAAAAC_1	-4.00249848	-5.002534381	3.060624201
AAGTAAACAACACCGT_1	5.791605619	-9.404395572	2.304701243
CCACATTGACCCAAGA_1	0.292050322	5.903001317	4.326130019
AATAACATAGGTCCTC_1	4.948102144	3.959744462	3.784278782
CCATATGAAAACCCAC_1	4.219705013	0.0053036	3.368360484
CCGAACGAAAGCCCAA_1	-2.552499386	6.689751157	2.565304148
CCGGAAAAAGGACCGT_1	4.817460684	2.826920756	4.349241652
AAGGCCGGATACCCTT_1	-2.381338688	6.496270188	2.735691197
AAAACAACCAGCAGTA_1	-3.090880009	4.088390836	4.113373278
CAAGATCTAAAGCACC_1	4.067639736	1.516552457	3.523122355
ATCGATCGCACCCCGA_1	4.902040628	1.026433476	3.633637414
CCAGAAGCAGCTCCTT_1	4.694042829	2.374175557	4.144102249
AATCATAGCATCAAAT_1	4.641881136	3.074650296	3.431582781
CACGCCTACCCTAGGG_1	4.676026491	5.922364243	3.769590895
CCCAAGTGCCTCAGTG_1	2.318226842	8.046696194	3.520952497
ATGGCATGAGAGACCA_1	5.068301347	4.387928017	4.299543744
CACGCAGACATCCCTT_1	3.509822992	7.283261308	4.695075817
CAATAGAGATCAACCT_1	5.646099237	-9.377539149	2.30966361
CACCCCATAATACAAG_1	6.35772386	-9.799700252	2.479074854
AGATCATCAATAAGCT_1	3.590389398	0.046887168	3.744803857
AAAGCAAAAACCCAGA_1	-2.579068753	6.716206559	2.451925059
CCTCCACTATAGACTC_1	-3.564081284	2.585981377	2.827874037
CCGACCTCCCCCCAAC_1	5.721437124	-9.363416187	1.573262609
ATCCCAACACCTATGG_1	3.641467003	6.887548932	4.10693801
AGGACATGACAAACGA_1	4.029913572	2.11442829	3.139864812
ACCTAAGTAGCAATAA_1	2.478385833	7.54135085	4.207961561
ACCCAAGTCAGAACCA_1	5.771209387	-9.869779102	1.55737032
CCGAAGCGAGCACCAT_1	2.131043581	7.740664014	4.129381868
CACGCCCAAATACCCA_1	3.376422552	7.489083298	4.035931043
ACTAAATAATGTAGAT_1	-2.507054182	6.628085145	2.543831002
CAAAATGTAACCAACG_1	4.630444673	5.745768079	3.191097551
ACTTATGTCCGTCCTT_1	4.81405845	4.972349175	4.342948297
CAAAAGATACACCAGG_1	5.173592714	-1.526196352	4.509693984
AGAACCATACGGATTG_1	-3.330602022	3.765162	3.678559346
AGCCACCTAGCCAGGG_1	5.445696501	3.347148427	4.226070516
AATACAATCCACAATC_1	-10.46307549	4.101781853	2.536560529
AAAAACTGAATGATCA_1	-2.317492338	6.417180547	2.168578107
AGTTAAGCACTTACCA_1	3.574573902	2.083353528	3.941931481
ATCCAGCAATGCCCAT_1	4.578442243	0.165994414	4.736363459
CCAGACCCCAATCCTA_1	-1.259014579	5.282544144	3.088770111
CCCAATCCACCTAGTT_1	-4.380771967	6.616618165	2.107698767
CACCCATTATGGCCAA_1	-2.241321417	6.33060027	2.164836506
ATCAACACAGCGCCTT_1	4.029462961	6.683062085	3.406339114
AAACAAATAGCCATGG_1	-4.5443953	6.592707166	3.43693485
AACTAACGATGCATTG_1	4.817174581	4.515925416	4.329584974
AAGTCCTTATTGACAG_1	-10.37112507	4.20908595	2.446620104
ATCTCAGACCTAATGG_1	5.770957617	-9.766291133	2.393927846
CCTGAACTCCAACCCA_1	2.25886443	7.693473347	3.188451159
CCACATCGACACCCTA_1	4.071234373	1.51903797	3.504826411
ATAGACCAATTTAAAT_1	-3.544876429	2.466476926	2.884765881
AACAAGGAAAGACCAA_1	5.123007921	4.042552956	3.630705036
ATTCACTCACGGACTA_1	-1.012742015	5.076886185	2.730432237
AAGTCCTTACCTACAC_1	3.037476925	1.204522499	2.969836385
AATCAGGTATAGAGGA_1	3.04933205	-4.905322543	4.42734109
CCCACCCCAGGGATAC_1	-2.269529911	6.368321427	2.429227341
ACCTAATCAGGCCCCC_1	3.102282432	-5.153035155	4.162420981
AGGTAGGCCCCTCACC_1	-4.579777094	6.366091737	2.119289727
ATTTATTGATCGACGT_1	-3.016088816	4.102489957	3.490198063
CAATATTAAGCGAAGA_1	3.692379621	0.705905803	3.680239097
ACATCCGCCCGCCCCA_1	-2.34823999	6.45277501	2.250538936
CATACAATAGCAATCT_1	-2.653710934	6.766912469	2.570668014
AGTTCAGTAGTGAAGT_1	5.242076067	4.289063462	3.807755235
ACTAAGCGCCCACATA_1	2.631383804	8.152842053	4.200857842
AGTCACAAACAAAAGA_1	-4.288299414	-2.596872798	3.747963057
ATTACCCAACATCCGA_1	-2.511597487	6.641045579	2.544543711
AAGACCGACAGTATGT_1	2.115225104	7.586460599	3.825462116
ACATATTTCACGAGAT_1	6.559957174	-10.10838365	2.122702298
CCGTACTCATTCCAAA_1	4.603214411	6.175200948	3.528346975
CACTAGCCAAATCAGG_1	4.53389707	-0.532851639	3.747278614
ATGTCATAAAAAACTC_1	-2.581451269	6.713212022	2.406596416
ATCCATCCCCAAAAGA_1	-2.754275414	4.13120509	3.579770291
CCGTATTGCCGGATGA_1	5.010867742	-1.658376447	3.28847176
CATAAGAAAGTTCCCT_1	5.009268907	1.430991896	3.049915702
AGGTATACAAACATCT_1	5.808549551	-9.388379565	2.678255367
CCCAATAGACTCCATG_1	5.879161028	-9.816248409	2.289661813
AATCCCAAAGACATCC_1	4.627283243	-1.115306131	4.179264974
ACGCAGAACAATAACC_1	4.965443758	3.950322636	4.867753336
ATTCAACGACAGAAGG_1	4.881327776	2.906345376	4.06618775
AGGTAGGTAGGTATCA_1	5.778289942	-9.770333759	2.110340726
CCCCCCTTACTGACGA_1	2.350423721	7.01860238	3.456876112
AGTTAAGTAATAAGAT_1	2.634106306	7.005767354	4.381581816
CCTCATCCCCTACCCT_1	6.764275697	-10.13074636	1.983253162
ACGAAGGCACCTAGTT_1	5.896733431	-9.842088214	2.135673148
ACATCCGTCCAACAAT_1	3.019030956	0.378880926	4.005574032
CATACAGGATCGATTT_1	4.027222542	1.149977692	4.053051944
ATTAACTGAGAACCAT_1	2.962477592	7.739711293	4.047909406
AACCAATTATAGCAAG_1	3.103947309	7.616740712	4.425349557
AATGAACCCCTTATGT_1	-4.43551478	6.010466584	2.257115422
CATTAATTCAAAATTC_1	-2.267776343	6.371242532	2.26010658
CCAAACGCATCGATTT_1	0.731848029	6.056428441	3.669296314
AGCAACTTCAATAGTG_1	2.219174293	8.167130002	3.588898668
CCGACACGATGTAGCT_1	5.096411852	4.505724915	2.024796404
ATATCAAAATTGCCAA_1	4.504108099	2.478951701	2.975566954
AGTAAAGTAGTGAAGC_1	5.22384849	3.734112271	4.263558421
CCCTAGTCCATAAGCC_1	-0.935757729	4.980628976	3.239766225
ACCAAATAAATCCATG_1	0.254221266	5.863609322	4.374458526
AGGTACTAAGAACATG_1	4.708106664	-1.029677621	3.558696851
AAACCAAAAAATAACT_1	4.660665182	5.151605614	4.53875949
CCATAATCAGCAAGAA_1	-1.959158274	6.000266084	2.896475472
ATCGACATATATACCC_1	4.256668953	6.52878333	3.815590007
AGTTCCTAAATTAGAA_1	4.54287639	5.456429013	3.592430945
AACCAGATCCGTAATC_1	-4.593276354	-1.59600412	3.379002804
CCCGCAACATGACCCG_1	-2.527545067	6.649442204	2.533226008
AATCAGGGACTTAGAT_1	3.575888542	7.273548611	4.037061842
AACTACGAAATAACAA_1	2.607056288	7.947827824	3.917188067
ACACCAATAATACAAC_1	2.454324869	8.278246411	3.815320468
AATTCCGCAACCACGC_1	6.133791593	-10.01946878	2.262985775
CCGCAATAAGCAAGTT_1	4.596692232	1.916641244	3.573076725
AACTCAACAGGTAGGT_1	5.166462568	3.890049943	3.606265691
CACGAACAACACAAGG_1	-8.009467932	1.365411052	2.002005151
ATACACGGCCGAACCC_1	1.859094886	6.907590398	3.337332665
ACATAAGTCCAAACTA_1	4.363532213	2.040938386	4.208440858
CCCTAAGTCAGGCAGC_1	-10.29626927	4.240620145	1.532852819
AGCCATGGACTTAGCG_1	2.245080618	7.420535096	3.159260133
CACACCCTCATTCATG_1	-1.810193392	5.815963754	2.302098878
AACCATCCAATCAATT_1	2.73509231	8.078021535	4.325437667
AACCCCAAATGAAGCA_1	5.710915235	-9.322255603	2.490550018
CCCAATGCAATTAAAG_1	-1.015817376	5.037299641	2.322472278
AAGTATTTAACCCCTT_1	-8.530202719	2.41191245	2.753402168
AAGCAAGTATCGCACA_1	3.928692487	0.874791154	4.010374815
ATCGAGCAAAATACAC_1	-1.910460325	5.934160718	2.545271995
CATAAAATATTGAAGG_1	4.537177232	5.364072808	3.760594771
AGACAGTCATGCACTT_1	2.235938338	7.991952428	4.337937751
AGCCATCTAACCAATT_1	4.216149477	6.215391167	4.009549034
CAACACTGCACGACCG_1	5.02556291	3.542815217	3.904401602
CCATCCTTATGAAAAT_1	-0.881196948	-5.023252002	3.870699177
ACAACCAAAGGACACG_1	5.217272905	3.678419598	4.138969566
ACCGAGGTATGCATCC_1	4.732248453	5.519490727	4.560533792
CACGCATGACGTAGAG_1	-3.552949044	2.503533372	2.984794921
ATGGACGTATTTACCA_1	2.538350252	7.503390321	4.120839839
AAGCCCTCACCCAATC_1	4.598397878	1.08185161	3.70032944
AATCAAAAACCCAGCA_1	3.747103361	0.465667852	3.413546413
ACTGCCAGAAGTACAT_1	-10.51412472	3.182948598	2.167912449
AATACCGCCATTCACG_1	-3.590569588	2.648574837	2.991067391
ATGTAATGAAGGCCCA_1	-1.716540428	5.705554971	2.678369689
CCCGCATGCATAATGT_1	-3.782267424	3.275380381	4.048108868
CCCCCCGGACGGACTT_1	3.731267837	0.941051015	4.202791452
CCCGAACCAGCAAAGG_1	2.316355971	7.7728839	3.778525999
ATCACACCAGTGATGA_1	-2.381592842	6.485817441	2.157639227
ACAGAACTCCATACTT_1	3.546777872	7.232393273	4.107042516
AAGCCCAAATCAAATA_1	4.952290205	3.396162757	3.920861736
ACGGAATGCAATCCCT_1	2.532135633	7.896307477	4.373478866
ACATATGAAGGCCAGG_1	5.977904943	-9.96273183	2.066316954
ATAGATCGATGGACAT_1	-0.526804777	-5.251504413	2.388970774
AGTACCTCACTGACTC_1	3.587220577	-0.25666999	3.853121711
AGACACATATGTATCA_1	2.245462683	7.703110226	4.351316382
AGTAATAAAACGCATA_1	0.693017659	-6.340953342	2.683308432
ATTCAGGCAGACACCG_1	4.987566141	4.784696111	4.04805266
CCACACCAAGCCCCCC_1	3.13942614	7.540061482	3.818574973
ACGAAGACCCCAAGAG_1	5.066266683	3.604283341	4.089100315
AGCGACCAATTTCCTA_1	2.541491178	8.084781178	3.075388415
AACGACATCACTAAGT_1	5.072542337	2.330851563	3.171223302
ATAAATATCAGAATCG_1	5.244374899	2.601912984	4.540058501
AGAGCCAGAAGGCAAA_1	2.183232931	7.772725591	4.543726365
ACCAATCTAGTCAGCA_1	2.624568371	8.242907056	3.724689292
CCACCAACCAAACAAC_1	4.051036743	0.726844796	3.189083582
CCTACATGACAGAACA_1	3.61775699	6.345042237	3.984205839
CAATACTTATATCCGC_1	4.893965868	4.385113725	3.474438697
CCCGCACAAGGCAAGG_1	-3.564004513	2.491131791	2.888251135
AGCAAAATCACCAATG_1	5.119589475	4.173398503	3.624503963
AATGAAGTACGACAGT_1	1.938341407	7.146852502	4.216979285
ACAAATCCCCGAAAGT_1	3.998030332	0.175942191	2.801118336
AGTGAATGATGACCTA_1	3.430615572	-0.528173096	3.568313317
ATTCAGCAAGAAAAAG_1	2.279539374	8.154284009	4.272595408
AACTCACTCAGTATGC_1	-4.580890509	6.556010732	2.468820912
ACAAATATCATCCCGC_1	3.349946169	7.628834256	4.122308837
ATCCACCAATTACCTT_1	5.155357031	4.663709172	4.140485178
ACCCCATAACGAAACT_1	2.475270895	7.220867642	3.842643019
ACCTCATACCAAAATG_1	5.801191477	-9.736649982	2.469465042
AGAGACTCAAGTACGA_1	3.029482034	0.867455491	3.51105292
ACCCAGCTCAGGCAAT_1	5.044428972	4.303455838	3.651696308
AGCAAAGAACCGCCGG_1	5.200399545	0.975263485	3.604312997
CCTGCCTCATGTATCG_1	5.143345026	3.475260505	3.591824071
CCTGCCTGAGTCACCT_1	4.906615881	3.820976743	3.726276866
CCCGCCAACATCAACC_1	2.499993948	7.741078862	4.219059693
ACTGACCTAAACCCTG_1	-0.895407411	4.922853001	2.552355576
ATTGAGAAAAGAAAGC_1	4.629464773	-1.771879665	3.947534153
ATTCAACACATCATCT_1	4.251541284	1.953044184	3.48777192
AACCATGCATTGCAAA_1	-2.319803807	6.420628079	2.534182251
CCAGACCTACTTAGTT_1	4.864065317	3.794970998	3.929639531
CCGAATTTAGGTATCA_1	3.899722484	6.692944058	4.086785746
CCGTCCTCAGCGCCTG_1	4.920335439	1.694435128	3.676273735
CATCATTGATTAACCG_1	4.918050436	4.620487698	4.009621629
ATATACCTATGTAGCA_1	-1.951748225	5.981328973	2.803584097
ATGAACTTATCTAGAC_1	3.250034002	-0.130745671	3.86214546
CCCGCCATCAAGACAG_1	3.775088218	6.31862832	3.476135213
ACTTCACAAGTTCAAA_1	3.389050153	7.589097508	4.15989214
AAGTACAACCGAACGG_1	4.997432855	4.54501439	4.213958841
ACAAAAGAATTCATAG_1	2.06761351	-3.978949062	3.471612327
ACCCCAGAAAGTCAAA_1	6.654415754	-10.13281106	2.531045593
ACTGCAGGCAATAGTT_1	3.272594122	0.332215973	4.275485628
AGATACTGAGGGACAT_1	2.329904345	8.03568221	3.974110793
ATCGAAGCATCACCGG_1	-2.612932774	6.742115506	2.995290319
ACGTAGAAACAGCCTA_1	4.973648695	4.730179318	3.224321465
ACCACATTACTGCAGA_1	3.818696645	0.14840413	4.257798873
CCGTCAGAAAAGAGTC_1	2.173551468	7.83658553	4.146401906
CACTCAGAAACCAGCT_1	4.689203409	5.177391061	3.910966022
AGGTACCTATTTCATG_1	3.035066513	2.92299486	4.123017612
ATTACCGAACTCAGTT_1	2.356445221	8.049435147	3.623422954
AACGACGCAAACCATG_1	5.80206838	-9.829778186	2.37351855
ATCGCAGCATGCCATA_1	-10.4723967	3.898649224	3.383095919
ATAGAACGACCAACCA_1	5.747885851	-9.736385814	2.450574457
AGTCCCCAAGCGAACC_1	4.184152273	2.936063775	3.912177597
CCGTAGGGACGAATAA_1	-2.389426562	6.49752427	2.497031889
AGCTAAGCATCAAACG_1	5.743462232	-9.408426753	2.549469284
AAAACCAGCCCGACCC_1	2.813450721	8.023028859	3.624931359
CCTAAGTCAGCAAGTC_1	4.562254575	-1.313242189	3.748270702
ATAAAGAGATTGAACC_1	5.061469702	3.920636185	3.651706524
AGAAAAATCAAAATTG_1	3.690128473	6.687304982	4.028659333
AAGCACCTCCCGAGAG_1	3.509386924	7.419304379	3.937670871
ATCCAATACCATAGCC_1	4.973338274	4.524197587	3.842085787
ATGTCCTCACGCACGT_1	2.289274124	7.770865926	3.974287448
CCATAGTCAGCTAGAC_1	3.316450504	-1.109150938	4.102485946
CACTACCAACCACATC_1	4.898719457	5.417979249	3.646894856
AACAATGACCACCACC_1	4.061233906	3.377377995	3.765425046
AATCCCATAGGTAAGC_1	1.220351425	6.520633229	3.864661799
ACGGAGTAACCAACCT_1	-2.656956526	6.773259171	2.188699987
CCATAAGGCATAAGGG_1	2.35486689	8.128297337	4.483949576
ACACCAAAATGTAACG_1	-0.73738012	5.073602685	3.056622655
AAGCAAAGCAACCAGC_1	-2.587758871	4.185901173	3.615867985
CCTCCCTTAGAACCAC_1	3.614090112	1.375635036	3.814642786
CCCCCACTATGGATAA_1	3.875935701	1.718548783	3.733060004
CCTGATAGCCACCAGT_1	4.132346061	0.665503749	3.365260391
ATGAAACTACGAATGA_1	-1.972934338	6.008203038	2.49376597
ATACAGGGCAGCCCAT_1	-2.000017258	6.051809796	2.793126716
AAGGATGCACCGCCAA_1	4.311298994	-0.725620038	4.068986629
ACGAACAGATACAAAG_1	3.389787582	0.009973326	3.553095758
AAAACCGGCACTAAAA_1	4.293347267	1.276802906	3.977547402
ATTGAGCTCAGCAGAT_1	3.560887722	7.29887391	4.413474084
AAGAAGTGACTGCAGA_1	5.051603941	3.78666974	3.261412804
CCGTATCTAGAGACCT_1	2.295995501	7.420124062	3.695228418
AGCCACCTAACTAGCG_1	4.86632934	5.710433015	3.680720559
AAAGAGGTAAGCCAAA_1	5.097818521	3.570797929	4.29426428
CACTAGGGATTTAGGG_1	-0.522354754	4.501531609	3.109526663
CCATAATTAAGGCCTC_1	5.268752722	3.887965688	4.222114444
AAGTAAATCAAGAAAA_1	2.503931431	7.921676167	3.470944446
CCTGCAGGCATTCAAC_1	4.143651155	1.064954528	3.601358661
CAGACAAAATATCCCG_1	-4.50542626	6.587996491	2.381372593
AGTAAGGAATATCCAT_1	5.732888368	-9.408599368	1.929046516
CAAAACCACAATAACC_1	4.109561113	3.503678092	3.948613663
CATACCGCCCTAATGT_1	3.972598461	0.481103846	3.406201916
CATGAGATCAGAAGCC_1	-4.409132334	5.965751656	2.346896957
ATACCAAAAGGAAACA_1	-3.577485176	2.540252932	2.757852254
ATACAATTATTGATAC_1	4.430957941	6.313766965	3.858956203
ACTCCAGGCCCACCAT_1	5.065501837	4.025453099	3.406090807
CACCAAACAATAAAAT_1	3.970182327	6.597414502	3.961658465
AATAAAGGCCGACACT_1	4.687629846	5.066799172	3.962378683
CAAGCCGGATTGATAT_1	4.276498703	-0.046239159	4.153654113
CCCTCACCACTGCATT_1	-2.710682007	6.824424752	2.336354512
CATACCTTCCAGCAAA_1	5.015532163	3.399583825	3.208146412
AGGTAGGAATAGCCCG_1	3.261666683	0.418232807	3.359094136
AATACATTAACGCAGA_1	4.926871923	-1.323855571	3.763477377
CCGTACATCAAAAAGA_1	5.903412012	-9.835381023	2.393620931
CACAATACAGGCAAGC_1	-2.670526358	6.785978802	2.552389945
AATCCACCCCGGCATG_1	2.523231891	7.790551671	4.170845377
CCGTCATCAGCGACTA_1	4.158969311	5.943231591	3.917621945
ATTAACCAAATTACGG_1	2.842058805	7.313992032	4.354150681
CATTAGTGATCAATTT_1	0.051132647	6.259632119	3.34701481
CAATCATTCCTGACAG_1	0.485633043	6.242529877	3.532129443
ACGACAAGCCCTAATT_1	-2.735673043	6.839382657	2.532246644
CCCTATACACGAACTG_1	-3.557553145	2.585820445	3.022405874
ATCCATCACATAATTG_1	-0.51208553	4.513478764	3.58290513
AAGACCTCATAAAACG_1	-0.731555077	4.808829793	3.473084406
AAAGAGATCAACAGAT_1	2.359810022	7.994572171	3.977077155
ACCCATTGATCCATGC_1	3.192344097	2.252369174	3.395878942
CAGGCCCGAACTATGC_1	2.370037941	7.989425191	4.055180813
ACGTAGCTAATAAGTT_1	3.221850303	1.046897897	3.933946557
AGCGAATTATAGCAGG_1	3.340998558	7.572775372	4.113215788
ATAACCACATCGAAGA_1	4.084513334	-0.330677173	4.275480719
ATCAACGTAGCGCAAT_1	-4.571166369	6.427320489	2.270723422
ACGCAAGACCGAAGTG_1	0.401345023	5.929142484	4.454572459
AGACAACCAGACCATA_1	5.233208326	3.46612502	3.429733765
AAGTAATGAGATCCTG_1	3.916515735	-0.51273398	3.647786878
ACCGCACCACGGAGAC_1	-2.32187328	6.449817666	2.396473141
AACAAATGCACAACGA_1	3.168900398	7.743466862	3.348843542
ACGAACTGATGCAGAA_1	2.339802769	7.167489537	3.651603682
AAGGCCAGCCCGAACA_1	4.601146368	2.37814761	4.218651918
ATCAATAGACTGAAAA_1	5.136352209	4.291740903	3.834492338
ACGAATATAGTCCCTA_1	-2.564165446	4.247447976	3.915359644
AGCTAACAACTTCCGT_1	-2.265594097	6.365903863	2.515140161
CCTTCCCACCGTAATG_1	5.22999492	3.557780751	3.620984915
AGGAAGTCACAACCCG_1	-0.46764824	4.454186448	3.136644148
AACTCCCAACACATTA_1	5.025797037	4.018642911	4.082232879
CCTAATGTCCGTAATG_1	-3.491575094	2.615429648	2.882947458
AACCATCCACCCAACT_1	-10.42196545	4.171548375	2.350671462
CAAAAGTCCAATCCTC_1	2.238954452	7.783483037	4.043541668
AGATAAGCAAACATAC_1	-2.763170334	6.849771508	2.362862375
AATGAGTCATATCAAC_1	3.117608694	7.974372395	3.695373139
ACATAGGGAAACAAGC_1	-2.514704081	6.638360986	2.108401731
ATACAGACATAGACTG_1	-4.798009249	-1.447082392	3.560762664
AAATAAAACCGGCCCA_1	4.186466602	0.189402291	2.721391411
CCACATCGACGAACCG_1	3.201909689	1.511684784	4.146245454
AAGCAAGAACGAAGCG_1	4.417604116	5.943260678	3.825991888
AGAGAGGTAAAAAGGA_1	4.083170084	2.793261775	3.200788139
CCTTCCTAACTGAAAG_1	3.424768118	6.967322835	3.947316744
AACTACGGAAAGCATT_1	2.497029451	6.443124303	4.404926507
ACGCAACGAGCTACTT_1	2.717297939	7.951076039	4.6456423
ACAACCACACGTCATT_1	4.386951116	3.330197104	3.967206605
AATTCAATCCATACCC_1	-3.085889908	4.078015813	4.105076999
ATTGAACGAATTAGGG_1	4.983931211	4.903996476	3.800968929
AGACCCGTACCAAGTT_1	4.08080211	0.891916164	3.776555965
AACACCGCAGAAATTC_1	5.346385626	1.99581767	3.833368384
ACATAATAAATGAAGC_1	4.913725046	5.25783635	4.156189442
CACCATGAAGTACAGA_1	-1.996346089	6.029656419	2.316285315
ACGCAGCCAGTGAGTC_1	4.354893831	0.038440594	3.539114799
ACTCAACTCAACATTA_1	2.239173678	7.915166386	3.749280707
ACTAAGGGCAGTATGA_1	4.4812161	0.126666495	3.443952076
ATCGAGTTCACACATT_1	4.018489984	6.50550557	4.040607236
AGACAGACAGTAAGGG_1	0.365829043	6.203876027	4.151103617
ACCGAACCCCATACTT_1	0.565432963	5.86080695	3.984033313
ACAACCGGCCAAAATA_1	5.097579626	4.501502522	4.221826964
CCCAAGACATACAGGG_1	4.540213255	6.006405362	4.188050301
CCTGACAGCCCAAGCA_1	-4.662574621	6.619329461	1.872508161
AAATCCGCAGCAATGT_1	3.858315376	-1.00034701	3.858809178
AGATAAGCACTCACGT_1	2.20497003	7.811751851	3.90194579
ACACATATAAGAAAGA_1	-8.02532849	1.422650346	3.355538411
AGTAATCGCAGGCAGT_1	-3.160645577	4.018865117	4.689452639
CCAGAGACCCACAGGA_1	4.760826734	2.523975858	4.130111442
AGTTACGCAGTTAGGA_1	5.305767206	4.297004708	3.720596941
ATACCAACATCTCAAG_1	4.99118009	4.238007554	4.481165181
CAGCAATTCCTCCCCT_1	4.014522461	7.049579152	3.738398566
CAGCACGCACAGAATC_1	4.793221143	1.110018023	2.906406966
CAAACAGAACAAATAC_1	4.343760637	-1.541235558	4.909544099
ATACACCCACGCAACT_1	3.760448126	2.982851275	3.560245075
CCCCAGAAACATATAG_1	2.69553676	7.521947392	3.766266682
ATGTAACAACCGAACA_1	2.504949478	7.303167352	4.580368467
ATTACCTTACGACCCG_1	5.048084406	4.017389306	4.31584391
CCGCCCGAACACAAAT_1	2.95252004	7.982223042	4.497439926
CACACAGAAACTATAT_1	5.761019377	-9.782118312	2.546315004
ATGTAGACACACACGG_1	-4.586884352	6.494582661	2.852055098
AGAACACGAGTACCAA_1	-1.905371519	5.915383347	2.476935816
AAATAGGTACTCCCCC_1	5.057659773	2.451114901	3.555266684
ACCCCACCATCGCAAT_1	5.775464205	-9.694642535	2.495428666
ATAAAAGCCAGTATAC_1	3.88468304	7.042524346	3.638832717
CCGCATAAATGTCAAA_1	4.77086511	0.987235435	3.967810228
AATAAGTACCGTAGCA_1	5.656508116	-9.385572902	2.426273095
ACCCAGGGAATCCAGG_1	4.138317732	4.302822121	3.576458519
ATAGAGTGAGTTACGA_1	-2.587900969	6.716690072	2.47914787
AACGCCTGCCCAAGAC_1	2.314129142	8.08662177	3.683434733
CAAGATTTATTCAGTC_1	5.279949335	1.501886257	3.441475931
AATCCCTTCCCAATCA_1	-2.561967703	6.676939019	2.507169693
CCGGAAACCAGAATAA_1	5.927808908	-9.441590778	2.500102629
AGTAAGGCCCAGCAGG_1	6.70480409	-10.11116742	2.178074253
ACGCAGGGACAGATCC_1	3.938795236	1.870861062	3.678087498
AGTAATCACCCGATAG_1	-2.935830923	3.954007157	4.067295234
AAGACCCAAGTAATGA_1	4.796843675	5.37080861	3.889140728
ATTACATAATGCCCAT_1	0.540171904	5.904111394	4.317650161
AATCAATTAACCATAC_1	2.345486311	7.912790784	3.797329281
ACGACCTTACGACCGC_1	3.375960258	7.521559247	3.745500193
CCTTACCGAAGTCCGA_1	-1.777716728	5.787741669	3.041235307
CAACATCCCAATCAGC_1	3.774485019	0.196098396	3.931110136
CACAAAGGATACAAGG_1	-2.040219399	6.085559377	2.086817362
ATAGAAGGAGTCATTT_1	5.099546102	-1.430391184	2.91558426
CCGACATGAACTAACT_1	1.259019581	5.598902234	2.955990617
CCCAAACAACTGAATA_1	2.370462326	8.109054097	3.802923157
AAAAATGTATTGAAGG_1	4.224378971	-1.740558497	4.195549477
CACCAGGCAGCACCGT_1	-8.384470793	1.54923726	2.675423124
AAGTATTCAGTCAAGC_1	5.185568479	1.559911498	4.121763689
AACACCACCCTTATTT_1	4.324604658	6.390522488	4.06098734
AGTCCAGCAGTAATTC_1	4.014199642	0.33809323	2.475638412
CCTGATATACACATGG_1	-2.478536936	6.605861672	2.063191785
CATCACTTCAGTAGAA_1	-11.24575505	-1.84464871	3.293470803
ACCAAAGGCAGTAGCG_1	2.69675198	6.367725858	4.344133921
ACGTATATACTGCCCT_1	5.089782385	4.145278462	4.22979482
AATGAACCCAGAATCC_1	4.910267977	5.50564576	4.256377144
AACGAAGTCAATACCG_1	4.410999445	5.844460496	4.272668803
ATCGCATCAACGAAGG_1	2.865633873	7.487413892	3.85030748
AGTTACCTAACTCCGT_1	-4.594247195	6.615449437	2.468615898
ATCAAGGCCATTAGGC_1	4.61588159	5.156666287	3.856387857
CCTACCTAAGCCCACT_1	4.882670072	2.536914357	3.73119928
AATAAGTAACTGAATC_1	-2.903226944	4.008185395	3.096481642
CATACAAAATCAAGTT_1	4.175146011	6.569981583	4.029552981
CACTAAGGACTGAGCT_1	5.138344911	3.929265508	3.704741308
AACACCTTACCCAAAT_1	4.013944057	1.135163435	3.791406765
CCTGACGTAGTCAATC_1	5.04065719	5.593370446	3.596049731
ATAGCCATAGCCAAAG_1	-10.33419308	3.691011914	1.923815672
CCTGCCTACCTAACTC_1	3.849004892	6.478007325	3.821750509
CCGCCAGGAACGATTG_1	3.825844911	5.944032677	3.099119162
CACCAGAACAACAGTC_1	0.20696379	6.319461831	4.480129635
CCTTAGACACTCCCTT_1	4.997457174	4.763012418	3.350190585
CCCCCCGAAGGGATAC_1	-0.926958653	4.935114392	2.553605741
AATCAAGTCCTAAAGA_1	3.246816782	0.813572773	3.495177644
CATCAACCAAAGAGTT_1	-7.625249716	-0.094483606	2.205074231
AGGGACGACCACCATT_1	2.402031568	8.2448392	3.854296224
CAGGATACCAGAATGT_1	4.178870109	3.872378358	4.017763364
CCTGCCCGAAGCAGCA_1	2.584119943	7.583487996	4.199226376
CCATATACCAGTAAGA_1	3.223144439	0.539525994	3.868789646
AAAGATCGATGGACCA_1	4.281232027	-2.509175054	3.636925847
ACGCAGCCATACCACT_1	2.257365493	7.951904782	4.573843021
CATAATTGATAGCACT_1	-0.402296397	4.407595643	3.50144376
AACAAGTAAACTAGCC_1	2.980078367	0.705965527	3.936512678
CCACAGAGCAACAGCG_1	4.041691688	-0.291496388	3.578026953
ACTTAGCGCATTATCT_1	3.335284141	-0.09175115	3.605923406
ACAGAGTCATGAATAC_1	-2.613608214	6.739674577	2.367151706
ATCTATGAAGGAAGCA_1	0.805415121	5.534431943	3.873515487
AGTCAGAGACAACCTC_1	2.412568001	8.098489293	4.491654611
AGAACATGCAAGACCC_1	2.47961965	8.133529195	3.395433162
CCCCAGCTACGAAGTG_1	6.272184519	-9.890472881	2.160397178
CAATAGATAAGCCAGT_1	-0.656503412	4.591949948	2.880077509
CAGTCAAAATTCATCT_1	4.193016437	1.820417413	4.035783457
ATAGATTACAGCACTC_1	5.779959348	-9.550172321	2.022990263
ACTTAGTGAAGGAACC_1	-5.082400652	-1.414381794	3.389637958
CAATACATAGCGATAG_1	5.080547956	5.072830209	3.62115522
CCTTATCGCACACCCA_1	-7.711491438	0.363769063	2.199170986
ATTCATGCCAGAATGG_1	4.511051325	2.958411464	3.675484155
AGTTCCTTATCACAAC_1	2.560232548	7.454886922	4.112591119
AATTCCGCCATGATCG_1	-2.530260178	6.657456406	2.584507205
CACTCCGACCGCCCCT_1	2.282920269	8.091366299	4.245160559
ACAACCCAAGTTACTC_1	-10.28886208	4.186809548	2.01728544
ATTCCCGCAACAAGAG_1	5.799127725	-9.582079402	2.280072917
ACACAAGGAAACAAAC_1	3.154747871	7.729298123	3.553438655
AAGTCATGATACAAAA_1	3.724858669	0.040169963	3.92374762
CCACCCCTAGTAAGAC_1	-2.457269045	6.582508096	2.448800647
AGTGATGCACGTCCGT_1	-0.599530371	4.625381001	3.070157793
CCCGAGGGATTCAATG_1	4.196015028	2.902246484	2.944249401
CCGGAATGATTAATTT_1	3.790678886	0.07284958	3.917664758
ACCTAAGGAATGCCGG_1	-3.000893446	4.295635232	3.425543655
CCTTAGCAACATCCCA_1	-3.435970875	2.343609103	2.889780175
AGGAACCAACGTACTA_1	-2.978246304	3.933143624	3.173489865
ACATATTCAAAGCCTT_1	-2.429047915	6.555033215	2.398512417
ACTTCCCAAATTATAA_1	4.404559759	2.500525483	3.404603753
CCGGATGGATGCAGGT_1	4.220750717	5.457839974	4.011128153
ACGAACAGCCCAACGC_1	5.204671053	4.67540408	4.293633705
ACGTCCCTAAGCCCTT_1	5.147534994	-0.821609608	3.455108891
ACGTCCTCAGCTAAGT_1	3.987851528	0.53954924	3.401470639
AAGTCCCACAACAGCT_1	-2.314504477	6.422050008	2.285594498
ACATATAAAGGAAGCA_1	5.109661249	-0.497947833	4.060271139
CACTCACTCCGTACGT_1	2.305822042	7.617013463	4.476190208
AATGCCTGACTTATAG_1	4.219900278	4.434150704	3.667525137
ACCAATCCAACGAGTC_1	4.75096908	0.544674524	4.32150914
CCCTACTACCTAATAC_1	4.86834493	5.372861871	3.750428825
CCCGATAAAGACCCAT_1	4.644823221	5.257599362	3.537053935
ACCTCCTGATCCAACT_1	3.277625707	2.965731391	3.32739744
CCCGCCTAAGTTACGC_1	-3.411526772	2.309179791	3.84020742
AGTGATGCATGTATCC_1	5.746649889	-9.358742229	2.744774655
AATCACGAAATGACCC_1	3.859110502	6.703003415	4.239908893
CCTCAAAACATGAAAT_1	3.172955183	7.475644597	3.708075452
AAATAGCCATTAAATC_1	5.12032142	4.807827004	4.229147692
CCGAAGCGCCGAAGGG_1	-0.564567181	4.573688515	3.173679837
CAGTAGGGCACTAGGC_1	-2.31538138	6.467121133	2.308077125
AACTAGTAACAGACTA_1	-2.774474951	6.8505869	2.830474218
AGAGCAAAAATCACCA_1	4.093380598	-0.478310044	3.88000817
CCGGCCCCAAGACCAG_1	5.014351991	4.790274628	3.83741681
CACCCAGTAGAGCCAC_1	4.638664392	1.857419022	3.79155916
ATTAACGTATTCACAT_1	-2.088525387	6.132739075	2.557523988
AGCTAGCGAGTCATTT_1	4.058153061	1.853701123	4.226263671
ACGAAGTTCCGTAATG_1	0.30870478	6.043803223	3.730130835
AGGCCCGGATAGATAG_1	2.326716331	8.022890576	3.906604349
ACAAACCTAAATACTG_1	2.589652685	7.39296008	3.965963567
CCCTATGCATACCAAT_1	-3.191117617	4.068109044	3.258948278
AGGAACGAACAAATAC_1	2.89261022	7.908313283	3.774721177
AGCCAAGTACACACTG_1	2.706412224	-3.405277244	3.891573124
AAGTATGGATCGATTC_1	3.4086422	-4.309820405	3.788203866
AAAGATATCCCCAGCC_1	2.368525652	7.962436208	3.614088793
CCTTACCAAGTAAACC_1	-8.799974295	-1.10648059	2.409145917
ACAAAGACAATCAATA_1	2.497872022	7.762116917	4.171663808
CCCTAGCTATCTAGCT_1	3.589699653	-0.470833996	3.493438801
AGGACACAACTTCCCT_1	3.148399023	0.753472098	3.945962928
CAGCCCCTATCAAGAG_1	-1.166435214	5.192759522	3.181257636
AAACCCGCCCGCAGAA_1	4.885687975	4.863570699	4.476891939
ATACCCCTCAGTAAGT_1	2.081871656	7.597234258	4.238937654
ATAAAATTCAACCCAT_1	5.055062441	4.040787705	4.140796834
AAATACATAATAAAGA_1	-0.598672184	4.592473992	3.405122744
ATTCAGGAACAACCTC_1	0.526607854	6.225106725	4.004112387
ATCTAATGCAGGAGTG_1	3.549763111	-1.520158044	4.453309746
ACCACCCTAACACATC_1	3.749897865	1.503538617	3.956443005
CAGAACGCAAAGATTT_1	2.413263468	8.108152875	4.188363762
AGAAACAGCAGCAAGC_1	-0.955557796	-4.965064517	4.118673005
AGGAATTTCCGAATAA_1	-2.30197558	6.402003774	1.853347378
AAGACCTAATCGACGC_1	3.461802152	1.199047335	3.087249205
AAAGACAAATTACAGC_1	4.259590296	-0.398791387	3.561040488
AAGGATACATCGAGCA_1	4.347654966	6.289165982	3.878284588
ATGGCACCATGGAAAT_1	2.498840955	8.16609908	4.336199179
CCTTCCGTCAGCATGT_1	2.505428699	-2.07692217	3.618712327
AGAAAAGCCAAGCAGT_1	4.463777689	6.420950898	4.198314825
ATTTCAGTCCTACCCC_1	2.238280205	7.719101437	3.887527345
CACCAGATCCTTAACG_1	3.750601677	0.349013635	3.293751194
AGAACAACCAATAAGG_1	2.542257932	7.724660405	3.913217348
AGGCATTTAAGAATGT_1	2.484772829	7.724135884	4.093754114
AGACCAAGAATAAACA_1	3.040630487	7.952772626	4.085573678
ACCCACAGAGAAAGCC_1	-3.605344387	2.545263776	3.072471175
AGCACCCGAACCCCCA_1	5.028769163	3.914336213	3.508800879
AAATCAAGAGCAAGCG_1	4.745987085	3.185249099	4.607356935
AGCAATCGAATACCGG_1	4.393136171	2.625025281	3.96729432
CCTGAGGCCCGTCCGC_1	-8.07285771	1.871675023	2.056254691
CCTCAACTATCTAGTG_1	6.012442735	-10.03268956	2.382635225
ATGGATATATTTCACG_1	-0.53960404	4.453500279	3.560998124
AGATACCCCCCCCCCT_1	4.393684534	5.524993428	3.731216478
ACTAAGACACTACACA_1	5.307042269	2.527196416	4.123736194
ACTTAGTCATGTAATG_1	3.266332058	0.683806189	3.318579079
AACTACTGCAGTCCGG_1	-2.358660313	6.479751595	2.277993051
AACTACACAGGAAGCG_1	4.604493288	5.911122807	3.926068234
CCATCATCAGGAAGTA_1	-2.268274399	6.359904774	2.571640624
CCGGCCAAACTTATGC_1	2.756812004	7.505063065	4.427920906
ATGTACGAACTACAAT_1	5.776780752	-9.62914323	2.466883657
CACTCCGTACACAGAA_1	5.472541002	-1.195326558	4.10580684
ACAACCGGATTTACCC_1	-3.209422442	4.151869305	3.678829667
AATGACTTAAATCAGC_1	4.830804971	3.690822133	3.307874718
CATCATATCCAGCACG_1	4.919892935	2.396991738	3.312634794
CATCATGAACACAAGA_1	-0.153661224	4.174126633	2.628638201
CACAAATCACGGAGCC_1	4.997471002	2.338025817	3.860006653
AGTGCCTTCATGCACT_1	-3.242043825	4.117648133	4.129832393
AAGCAACCCAGCCCCA_1	3.046869186	0.969825753	4.343333461
ACGTAGATAATTACCA_1	2.306607751	7.367647656	3.590390014
CCCGCCTCACAAATCC_1	-2.134525629	6.196592816	2.200806359
ACATACCCAGACATCA_1	-0.380324038	5.03973771	3.323306582
AATGAACCAAGCAACG_1	2.927147535	2.024430999	3.238234757
AATGAAGAACAGCACG_1	-2.225174042	6.316601285	2.143728378
ATGTACGGAAAAAGAA_1	3.735829262	-0.320567987	4.087880778
AAATCAGGCCTCCCGT_1	2.136798052	7.859949597	3.667859554
CATCAAAGACGACCGT_1	1.404069809	5.534748563	4.648566345
ATCACCACCCATACTT_1	-2.301234814	6.406659612	2.584754531
ATACATATACGCATTG_1	2.344076184	8.130913266	4.527564421
AGGCAAGCATAAAACG_1	4.638269094	2.532303103	4.223127277
CCTTCCGTAACCCCCT_1	-1.314905497	-4.382108203	3.800687893
ATATCCATACCAAATC_1	2.106122164	7.640103825	3.719181883
CCGACCTTAAAAAATG_1	0.47464372	6.076169499	4.44014288
ACCAAAGTAATTACTG_1	3.881127981	2.849979647	3.144672635
ATCCAAGCAACCAGCG_1	-4.693796488	6.521636494	2.580220601
AACACAACAACGAGTG_1	-0.772898766	4.975492963	3.340323371
ATTTCCCTACGAATAC_1	3.04904714	1.564448365	3.068022321
ATCTATGTATACCCGG_1	4.724858431	2.835972079	3.84897811
ACTAATGCATGGCATA_1	5.048288969	4.476279267	3.419741048
ATCTAACTCCAAAGCA_1	4.480688719	0.821891078	3.420405545
AGTCACACAGCTCAAT_1	2.130406884	7.858952054	3.741580964
AAAAACACAAGTCCTC_1	-0.896361562	4.9099269	2.615967754
AGAAAGCCAATCAAGC_1	0.595169393	6.27377654	3.553141298
AGAAAGCTAACCAAAT_1	4.816136984	5.176450738	4.000789589
AGACATCAAGACCATC_1	3.605148939	-0.031165323	3.893661337
ATGAATCAAATCAACA_1	4.510215429	2.341641434	3.888201571
CACCAGGAAGAACAAG_1	3.725880531	2.694983968	3.727907546
ACTTAAACCACACCAA_1	4.136453298	3.343057164	3.405879829
CACCACAAAACGAATG_1	2.440993456	8.131745824	3.284886983
ACAGCCCTAGATAGGT_1	2.415530351	7.722521313	4.301154828
CAGTCCCCAACACCTT_1	5.255265383	-1.574913493	4.336903703
CCATCAAGCAGAAGCT_1	5.44671121	-0.454573809	3.823547606
ATATAACTACTAATAG_1	5.94434419	-9.344034663	2.2816631
CCTCAATGAAGCCAGC_1	-3.575811001	2.583266505	2.851903661
ACAACACCAAAGCCCT_1	2.21781495	8.122257718	3.386768257
ATCAACTCCACCAGTA_1	-2.531613919	6.654848584	2.333692271
ACCAACAACCGCACAC_1	3.682598976	7.12365342	3.500346327
AAGCACGTAGTCCCTG_1	4.138782409	0.004255899	3.355108944
CATCAAACCCTAATAC_1	2.273338107	7.237281808	3.680487398
CCCGAACCCCCCCAAT_1	-3.17156634	4.109382161	4.082051762
AGTGACATCATTAGTT_1	4.765694765	-1.050819925	4.00009739
ATCAACGCATGCCCAA_1	-1.007157418	5.023602971	3.162736582
CAACACTGCATGACCT_1	5.013281969	5.364578255	4.205635358
CAGGAACTAGGGAGTT_1	-3.297521683	4.090495595	3.646555303
ACGGACCTAGAGCCGT_1	-1.134958478	5.141725072	2.939709335
ACAGCCGGATCCATAA_1	4.996398119	4.967660912	4.076884072
AGAGATTAAACCAGAA_1	2.213015226	7.738753804	3.839735211
ACGTAGTCATCACAAC_1	2.017440823	7.529957303	4.375723793
ACATAGGCATAAACAA_1	2.619485763	7.98836852	3.695198844
CCTACAACAGATATAT_1	3.526394752	0.509226927	3.596780574
AAGCACAGAAGAACTT_1	2.473933367	8.018805989	3.983305338
AGGACAGAATCCAGCA_1	5.34843078	1.335418352	3.20746028
ATTAAACGAAGTAGAT_1	4.172144798	2.931853303	3.645954263
AAGGAGAAATGCACCA_1	6.314521936	-2.740767947	3.870422846
AAGTAGGTCCGTAATA_1	5.064724592	4.26337386	4.070086302
CCTAAATACAGTAATT_1	-2.129684063	6.202560433	2.516366783
CCAAACCCACTACAGT_1	3.210093406	0.767848619	4.057756666
CATTATTACCTGATGC_1	0.468994459	6.081502923	3.597760587
AATGAAATAGCCCCAT_1	4.403296617	6.273168572	4.252749554
ATGGAGGTACCTAGGT_1	-0.541818472	4.548307904	3.352588807
ATGGACTGAGTTAGCT_1	2.337947634	8.132506856	3.811592607
AGTCAGTTCCATCCAT_1	3.236114887	7.681154736	3.923315325
ACATAACCCATGATAG_1	2.69821277	8.056634435	3.71682893
CAGAAGAAAAGGCACG_1	-1.960306021	5.997607716	1.713499709
CCTAAGAAATTAAAAC_1	5.405132917	1.487092861	4.625365678
AGGTACAGATATACGA_1	4.917953638	-1.045269064	3.655780009
ATATCCTAAAAAACTT_1	2.619906811	7.897490987	3.591587511
CAGCAGTTAAAGCATA_1	3.139155534	1.546926984	3.290019042
ACGCAGAGAAGCCCGC_1	-7.656148764	1.679001817	2.901385244
ATGTCAACCATGATCA_1	4.635872511	5.487413892	3.798623136
ACTAACTAATCCCACA_1	4.417728094	5.876563557	3.962578541
ACCGATGCAAGAAGGC_1	3.911868957	0.264204987	4.08675239
ATAAATTTATATAGCC_1	-1.832716795	5.851132401	2.757689798
CACTAGAAACGCAAAT_1	-2.030161473	6.101504811	3.064662719
ATGTCAGTCAACAATT_1	3.770426658	-1.395630351	4.00896185
ATGTCCCGACAGAATC_1	4.698459772	2.261496791	4.073027499
ACTAATGGAACACACC_1	4.487464098	5.373710164	3.847842434
AATTCATACCGGAAGC_1	2.181133536	8.061705121	4.629562145
ACAACCACAACCAATC_1	-2.925201269	4.084181317	3.115669473
CCACACAAACAGATGC_1	2.422216562	8.230615147	4.481402403
ATCGAGTCCCCACACG_1	4.108076242	1.596800574	3.858885544
CCTACATCCAAGATTT_1	5.293201116	3.687346944	4.187975195
AGCCAACCATTCAAAC_1	2.306299595	8.095554837	4.549961591
ACTTCATTCACCAGGA_1	3.455774454	0.583451756	3.962651133
AAGGAACAATGTATCG_1	2.126073865	7.484777936	4.140501531
CCTGCAAGCAATCCGA_1	0.958875922	5.761682042	3.050656567
ACAAATTCAGAGATAG_1	4.875060705	1.829343566	4.507317687
CCTGCCGGCACTCCTC_1	4.702664999	3.971817502	3.894325965
ACCAACTACAAAACAG_1	3.196210769	6.787029752	3.923464465
CATGACCTACCTAAGA_1	4.78820577	4.829655179	3.828846264
CACCAACGAAAACCCG_1	-2.641495081	6.764734277	2.028031343
CATTAACGAGTGAGAG_1	4.492653993	6.374010571	4.407887918
AGTACCTAAGTGAGGG_1	3.7321569	2.059304007	4.128636069
AACTCCCACATAACCC_1	5.93503776	-10.0526452	2.273840841
AAGACCGAACAAACGC_1	-1.610725614	5.624812135	3.045510285
ATTTCAGTCACCAGCT_1	-2.312844607	6.426848897	2.227785442
ATATCAAAAGGACACC_1	-10.01654229	2.765103349	2.229834506
CAAAAGGGATGTCAGT_1	-2.021486851	6.069459447	3.173750698
AATCCACAATTAAAGA_1	5.659414915	-1.935168258	3.980580404
CCGTATAGCAATATGA_1	3.116505531	1.37508274	3.78902808
CCCGAGGACATCAGTC_1	4.515760092	3.036339053	3.581156394
ATGCCCGGATTACAGT_1	2.890593199	7.244415768	4.570772737
ATCCCAGAAGCGATTC_1	-0.61517814	-3.720619193	4.383041168
CCAGAATCCAAAATAA_1	0.343687312	5.980044373	3.99093648
AACACACTCATAAAGG_1	4.334096578	2.741008529	4.711094589
CCGTCCACACTACATG_1	2.699623255	8.00785304	3.951770877
AATTATGCACGGATGA_1	2.629737047	0.623103508	3.535012523
ATGGACAAACTCACCC_1	3.890011934	6.877380856	3.722514418
CCTTATGAACAACATC_1	4.879861025	5.081781873	3.515702605
ACATAAAGATACACTC_1	-2.24873695	6.363985547	2.403870735
ATCTAGACACTCAGAT_1	4.486270097	-1.047808937	4.110248839
AATCAGCTAACTAGTC_1	-0.509779366	4.518196114	3.441167015
ACTGCCTAAAGCCACT_1	2.396141437	8.169104108	4.221791094
AATTAAACATCCAGAG_1	2.595080045	0.77363778	3.095213506
ACGTCCGTACCCCATT_1	4.524625448	2.041983374	3.212956678
AAAACCTTAAATAAAC_1	3.600067524	1.619213589	4.054732879
AAGCAAGGAGGACAGC_1	-7.851812216	1.660706052	2.453636154
ATTTATAACAGAAGGC_1	2.34705439	8.070896634	4.160247683
ACAAACTCCAAACCCT_1	-7.79281983	1.552344569	2.319644458
CCTGAGTAACAAACGT_1	2.239862112	8.1331153	4.195189129
CACACCATCCGAATCT_1	-0.593429121	4.60249091	3.443253389
ATCAAATACATTATCG_1	2.792340187	8.017020711	3.702808299
CCCGAAGAACCCCAGG_1	3.105872062	-0.81684526	3.351808475
CAACCAGTCATCAGCT_1	3.882217554	1.219876417	3.339863263
CAATAACCATACACTT_1	1.800300745	7.169051656	3.523557296
CCTCATGTACCACCAC_1	3.761338142	2.331454047	4.09443448
CCGTAATGAAGTACCA_1	3.482142118	1.800496587	3.639658548
AGTTATGTCAACCCCC_1	4.436659483	5.473008164	3.71147698
AAGAAGTAAAGAAATT_1	0.208668319	6.175621518	3.974755154
CCGACCTTATGAATAC_1	4.904154447	2.022880324	3.353064847
CATGAGACCAGTCCTG_1	-8.702354285	1.162297615	1.948116923
AAGGACAAATGAATGG_1	-2.710264536	6.823388585	2.317236461
AACCCCGGAAGTATTG_1	3.396474508	0.794778236	3.520868005
AGCTACGTCAGCAGTT_1	6.591809419	-10.12728452	2.205824474
ATAACAAAAAGGAAAA_1	4.648014692	2.428918847	3.909933362
AACTAACGACAGAGAA_1	2.940130619	0.248821386	3.71079958
AAAGCCCCAATTATAT_1	4.773030905	5.053154954	3.537807447
AAGCCCTGATGCAAGA_1	2.506183771	7.891516217	4.180580488
CAACCCTGACTCATAC_1	4.657584814	0.985609897	3.921992112
AATACCTAATACAAAA_1	4.292543081	5.762763509	3.698978856
CCTCAGGTAGTAATGA_1	3.234844831	0.582980284	3.73411998
ATCGAATAACGGACGA_1	1.868080047	6.986549386	3.315754143
ATTCAGTCATGAAGGC_1	4.570569662	5.372783669	3.864462786
ACCCAAGCACATCACC_1	2.898528723	7.921446332	4.052025346
AATCACGTACGGAACC_1	3.899547962	-0.279195166	3.915200116
AGAGACAGACAACAGC_1	-10.37387643	3.96052123	2.110974718
CCGTCCGGAATGCAAG_1	5.00162187	-1.47964286	3.959669369
ATAAATCCAATCATGA_1	-7.978378149	1.794043073	2.307447409
ATGCAGCGAACGACGG_1	3.921395687	1.283901104	3.905584798
ATCTCCCTCATTCCCT_1	3.486915497	0.224303612	2.335903258
CCGCATGGAATAAGGC_1	2.109597114	7.473661908	3.9961904
CCTTATGCAGTTAGCC_1	4.430550245	6.456353196	3.92106403
AGGGCCTGACACCAAT_1	2.415242819	7.742352017	3.806986336
AAACAGACATCGCCGT_1	-10.4187201	3.872313031	2.263673302
AAACAAGACACACAAG_1	5.198383001	4.504329213	3.963645255
AGTAACGTAGATAGCA_1	4.68407884	-0.802487454	3.901183098
CAGTCCCCATTCAACC_1	4.462273267	2.538454779	4.405131552
CCTCATTGCACACATA_1	4.176198152	-2.290937415	3.465162513
CAAACATAAATGCAAA_1	4.871750978	4.397011765	4.102572965
ACGAACACAGGCATCG_1	-4.463410231	-5.463623038	3.422249364
ACCTCAGGAGGTAATC_1	4.570397047	2.508961924	4.273977005
AAGGAACGAGTGAACA_1	4.573697237	0.24672968	3.91310483
CCCCACTGATGGCATT_1	-8.400051924	1.561473616	1.780769471
ACATAAAAATTCCCCC_1	5.81076732	-9.906634799	1.572324138
CCATAATTACCGATTA_1	-3.323722931	4.202279576	4.170188853
AATCCCTGCCGGATAA_1	3.740243105	0.923623093	3.61364818
AAGTACTCCCGCCAAT_1	-0.631481084	4.580563077	3.431021654
AAAGAAGTCCGTATTG_1	5.19515529	1.836411008	3.503821458
CAGTAGGCCCGAAACG_1	-2.781112524	6.867204198	2.542203896
AGACACAGAGGCCCGT_1	4.663189081	3.076762446	3.805663879
CCCAAGAGAAGTCAAA_1	3.205765632	-2.042172304	3.718759599
CCTGACAAACAGACCA_1	-2.025257202	6.150398263	3.423141855
AGGACCGAACGCAGTA_1	2.322871116	8.112180241	4.01497135
ATGCAAGTCAACCAGC_1	4.203766969	1.891577252	3.600857532
AATAAGCCATTGCAGT_1	3.456185964	7.252476224	4.070551759
CAGTATCAATAAACTG_1	4.336302665	6.344670304	3.864110635
ACACAGGCAGGAAGCT_1	-0.500385197	4.493124017	3.31303208
CCTACACTCAATACTA_1	0.354346738	6.049043664	4.540311786
CCGTCCGGCAGGACAC_1	-2.396956059	6.508629807	2.079101076
AGCGCCGTCACCAAGC_1	-3.106799933	4.084084996	3.741775706
CATACATCAATGATGC_1	4.953966764	3.48204399	3.809913737
ACATCACACCGAAGGC_1	-3.100199791	4.083996781	3.684481557
CCCAAGTAAATAAATC_1	-3.268083903	3.835383424	3.208728858
CAATACCCATAGCACG_1	4.337851909	6.13639737	4.283207236
AGAAAAGGATTCACCA_1	4.068019537	0.420789608	3.845232228
ACCGATAAAGGTAGGG_1	4.024556307	1.820254096	3.521500379
AGCGACTCAACGCAAG_1	-2.644475075	6.771232137	1.814038536
ACTAATGTAGCCACAA_1	3.53730884	1.382677563	3.481733956
CCCACCCTCAAGCCGC_1	-2.007454487	6.056114205	2.486610465
AAGGACCAAATGAAAA_1	3.573996214	0.66757811	3.853388112
AGCTCACGCAAAACCC_1	-2.974517676	4.044730195	4.403892594
AGCAAGGTATAGCACC_1	3.759399561	1.565010794	3.763729542
CCAAAGCAAGCCAAAG_1	4.501488832	3.593615063	4.270434236
AGAACACTAATAACAA_1	5.831046251	-9.827825061	2.129628272
CCTAAATGAACGAACA_1	2.257254151	8.00408698	3.313308875
CAAAATATCCATAGGA_1	2.387766269	-1.113974324	3.702874617
ACCTCATACCTACCCA_1	2.505498317	-3.393930665	3.940660597
ATTACAGGACGGACAT_1	4.700059084	5.189244279	4.052345849
ACCCAAGAATGGCCTC_1	2.364632276	8.166609296	3.891909825
ACTTACCGACTTAGAC_1	-2.047463032	6.112234124	2.159117915
AACAATGCACCTCCAG_1	0.73733258	5.871718892	3.735038858
CCGCATGGACAAAAGG_1	3.514640955	-0.570608183	3.984786918
AAGTAATGACTGAAGC_1	5.23691049	2.923067817	4.408390669
ATCAATTAATTTCCGG_1	-3.576226803	2.625060328	2.88083964
AAATATACAATCAACA_1	2.302516369	8.201771268	4.355593171
CACGACGCAATGAAGA_1	2.530502466	7.900957593	4.07921514
ATCGAAGCCAGGATGT_1	0.174251465	6.13267661	4.277965172
CACAAATTACTCCCAT_1	4.460791734	4.985425957	3.288586649
ACCTACATAATTCAAA_1	2.301408557	8.069642552	4.167964126
AATACCGCATATATAC_1	4.631081251	0.807938107	4.033888943
ACAGCCATCAACACGG_1	4.08475366	2.583455333	3.818039195
AGACAAAAATTCACGC_1	2.904545454	1.94127489	3.306567998
AACCACTAACGGAACG_1	4.463475374	4.892723092	3.758994843
AAAACACGACTTACGG_1	4.701400903	5.25988675	3.895352812
ATTTCCCACAACCATT_1	2.425830988	7.451878079	3.794229779
CAGCAGGCCCGAATTA_1	-3.216354224	4.089138993	3.556948606
AGTTAGTGAAGCATAG_1	4.391668466	6.027683266	3.954131758
CCTGCAACCAAGAAGG_1	-2.801306816	6.857218751	2.322687241
CCAGAATCCAGTCCCA_1	2.228018192	8.069972524	4.159420982
CCTTATGACCTTACGG_1	5.100898412	4.627825745	3.389331509
CCGAATAAAAGTAGAA_1	3.899037746	0.718174228	3.315960262
ACTGCAAGACTAAAGT_1	-1.814861866	5.828000554	3.534193682
AAAAACGAATAACAGC_1	2.463146356	7.983256825	4.106259538
AATGCATGCAACAAAC_1	4.483914522	-1.780553809	3.444801536
AAGCATTGCCTTAACT_1	4.705397276	2.658328303	3.853705029
AGTTACGTAGTAACAA_1	5.109560636	4.874103078	3.922094407
AGGTCACAACACAGCC_1	2.424744991	8.091966161	3.777204514
AGGTATATATGTATGT_1	0.350574406	6.214287766	3.237821514
ACATAGGACACCAAAT_1	4.530758051	1.651050814	3.558396191
CCGGATTCAGATAGAC_1	4.218622116	2.470536479	4.157925956
ACTGAAGGAGAGACCG_1	-8.100645872	1.504740366	2.129409567
ATGCAGTAAAGGCCGG_1	-2.670616242	6.871522435	2.178294137
ATCTACCGACGTATCC_1	2.369560627	8.108572491	3.839807449
CAGCATAACCCCAAAG_1	-7.494062277	1.398007997	1.770993296
ATTAACTCAGGGCCCG_1	4.52116218	-3.006753436	3.912201553
CATCAAGGACGTACCG_1	4.224858669	3.657017716	3.759620258
CATTACTCAAGCCAAG_1	4.714193014	3.31353999	4.403160645
AGCTATTTATTTAGGA_1	2.706281809	8.126851567	3.648689978
ATGTACCGACCCAAAG_1	0.536461321	6.124819287	3.662752866
AATACCGCAGTTCCTT_1	3.885555891	-0.981224469	3.558675336
ACTACAAACAGACAGT_1	5.06614509	4.938377389	3.761779057
ATATCCTCCCTCCAAG_1	4.307496456	2.428926476	3.828631957
ATGTACAAAATTAGAT_1	0.263896262	6.10891343	4.281996475
AGAGAGAGAAGACACC_1	-2.01929197	6.072690972	2.153049499
CCCAACCTCCTTCCAG_1	2.667043833	7.782733449	3.701987912
CACCCCCTCCTCACAT_1	2.434013036	7.347353944	3.280691366
CACTACGAACATCCGG_1	3.202906278	3.586983689	3.716930425
ACGTACATCAAAAGGC_1	-3.524740311	4.359935769	4.223269947
AGAGCCCGAGCGCATA_1	4.597366956	4.558644303	3.515221521
CCTCAAGTCCCAAGTC_1	1.555296568	5.231182107	3.380619816
CCGGAAGTAAGTCAGA_1	5.169395117	-0.859876684	3.295890396
CAGCCACCATTAACCC_1	4.697737364	5.41305972	3.381661534
AGAAAAGTAAGTACCG_1	3.562323478	2.270194777	3.85699685
AATTAGATACCAAGCC_1	4.212089447	-0.61910387	3.775558495
AAAGCCCCCAGTATAA_1	-2.481121393	6.595705994	2.257064772
ACGTAAATAGGGCATA_1	3.961949733	2.984613189	3.447858368
CAGCCAAAAAGCCCGT_1	-3.179444166	4.093858727	4.59356135
ACCACCACCCCTACGA_1	-3.27620277	4.114721783	4.083131138
CCGAATCAACAGACAA_1	5.092548994	4.540256509	3.806213428
CATAAACCCATTATAA_1	-0.92706153	5.028755196	3.085899045
ATCTCCGGAGAGCATC_1	3.584307579	0.879063138	3.706561918
CCAAAATGCAGGACGT_1	-0.506118568	4.485606679	2.888732878
ACTAAGCAAAGAAATG_1	-1.80313048	5.810075291	2.382245096
CCTGCCTGACAGCAAG_1	5.741903452	1.748737582	3.842469555
AAAAAATAAGACAACC_1	4.291823295	-0.76283314	4.203890713
ATGACCATAGGCAACC_1	-2.668478819	6.761506089	2.096391877
AATAAAGTATTCAATT_1	2.091575531	7.919081219	4.191638386
CCACACGAAAGGACCC_1	3.743729976	2.427721032	3.773279814
CCCCCAGCATCTAGAC_1	4.359125761	5.560067662	3.777360998
CCTCCAGACATTAGCT_1	3.131212143	0.372052618	3.645329264
ACCGCCTCAAATCCAA_1	4.467434076	2.495288619	3.863247751
ATTAACTAAATGCACG_1	3.445121912	1.31482757	4.506030125
ACGCATATAAGGAGAT_1	-2.569181772	6.698492059	2.340553708
CCTAAGCTACGTACAA_1	4.180077938	1.478591212	4.177529226
AAGTACGTCATAACTT_1	3.179834512	-0.43178638	3.355031645
CAGAAACGCCGTAACC_1	-3.568218085	2.546595582	2.895189434
CCAAAAGCATTTCAGA_1	4.768583444	-2.061789623	4.138798585
CAATAACTACACACGG_1	4.849486498	4.424125203	3.730634446
ATATAAGTATGCCAGT_1	2.515626339	6.66024352	3.29293563
CCTGAGGCAGAAACTT_1	5.055243162	5.18123866	4.004697797
AAGGATGGCAACACGG_1	-10.43743596	3.955258378	2.272163344
ACATAAAAAATTAAGC_1	3.935468582	6.678982743	3.368409931
CATTCCAGAATCCCGG_1	5.326415209	3.567471989	4.158991499
CATAACTTACGTCAAC_1	2.981650499	-5.486624232	3.940991929
CCTGAGCTACCCAAAG_1	4.812516359	-3.474115125	2.965213969
CAGTCCCCCCCAAAGG_1	-2.213783118	6.305749425	2.003447096
AACCCAGGCCTAAACT_1	2.802932409	0.792390474	3.264096934
CAGTCAGCAATAATCT_1	3.775671152	-0.633076868	3.837826398
CCATAATGAGTGACAT_1	0.297295605	6.243625649	3.814397434
ATTCCACAAGGTCCTC_1	-7.731789442	1.76922942	1.925733804
AAAAACTTCCTGATTA_1	4.015050319	1.450360187	3.767318014
AAGTAACCACCAAGAC_1	2.390822796	7.958678731	4.17590524
ATGGAACCAAAAACCG_1	4.969213632	4.657657155	4.210835962
AGCTACATACGCACCT_1	-0.465031656	4.465927609	3.541456912
ATCCAGCGCCTGCCCC_1	2.881796745	0.763110646	3.0593037
AGTACACAAGGGCATA_1	4.245813278	1.904007443	3.76378624
CCGTCAGCAGGGCCCC_1	4.876475481	-1.54008495	4.111311462
ACCAATTCCATGAAAC_1	3.084549097	2.000854262	3.401133719
AAGTACTCCAACAAGA_1	3.45388904	-1.057113997	4.255852691
CCCCAAGCAAAAATGC_1	2.379119066	8.020915517	4.289555188
CACTAATGACTAATCG_1	4.02376881	1.172370204	4.001060539
CCCAAGTGCAGCAGGG_1	4.909307626	-1.40471398	3.68696997
AACGCCTACATAATAC_1	2.65604153	8.076222905	4.08733343
AGGAAAGTCATTCCTT_1	3.996205477	-0.615102104	3.205224054
CCCCAGCTACATAGTA_1	4.388447908	1.277598389	3.714851257
AGTAACCGAAATATCA_1	4.917569307	4.879837045	3.840987365
ACACAATGACTGAATG_1	-0.553968879	-4.394699327	4.147688638
ACATATACAATAATAA_1	1.614080337	5.199508199	3.336887047
CATGAGCAAACCAGGG_1	3.856717018	-0.949271492	3.794044543
ATCCATCCAACCACTC_1	4.737755922	-1.028353683	3.656847684
CCGGAGTAATTCAGCG_1	4.562512068	2.995753058	4.134477465
ACACCACTACACCCTA_1	2.240198997	7.932119855	4.195057592
AACCAGATACTAAACC_1	-3.344545218	4.170232781	3.105608055
CATCCCGCCCGCAACT_1	-3.451945397	3.962851056	3.793576362
CAGTAGCGACCGATTG_1	3.830628303	1.260901579	4.275466048
ATCCAAGTCCTAATTT_1	3.933753637	-1.552328459	3.513003657
CCTAAAGAAACAAAGT_1	4.304645208	1.6221881	4.12915905
CACCAGTTCAAGAGCC_1	3.631422428	-1.099993936	3.82917901
CACTATTCAGCCCCCT_1	3.169819263	0.212344238	3.666230091
AACGCAAACATGCCTC_1	2.348391203	7.128452309	3.95490179
AAGGCAATCCTTATAT_1	-7.895984503	1.799079903	2.092691701
AGTGACGCCCACAGGG_1	2.234970955	-0.215872041	3.827050928
ATCCCCCCAATCATGT_1	4.586990026	3.796015748	3.866282014
CCGTATATAGTGCCGA_1	5.342599062	2.183945426	3.918375269
AAGTCCTACCCCAAAC_1	-1.011921974	5.049669751	3.733894407
CAGTACAGATAGAACC_1	4.230947641	2.199113377	4.756993749
AAGAAGAGCATGAAGA_1	-7.528964373	1.547742614	3.597616993
AACAAGGTCCTGCCAG_1	0.434253727	6.118225106	3.823792353
CCTTCAAACCCGCCTG_1	2.187623051	7.992385396	3.758495073
CAACAGCGCCATCCCG_1	4.48225942	2.764342793	4.413752282
AACGAGTGCCACAACT_1	-4.534412237	3.873052129	3.649154993
ATCGCCCCACGGCCAA_1	0.144944367	6.312227258	3.939956617
AGAAATGGATTAATCT_1	-7.820578429	1.763696441	2.043484144
CACAATCGAAGGCCTT_1	0.689245222	-6.313067428	2.319037788
CCCCCCTTATGGCAAC_1	-0.469701859	4.476382741	3.387254656
AAGCCATACATCCAGT_1	-7.443907114	1.629215964	2.615089618
ACACCAGCCATAACGG_1	2.963187603	0.801185378	2.993369189
ACTACCGAAGAACACT_1	4.699245123	-1.732146374	4.334971086
AGTAATCTATCCAACT_1	3.73906341	0.823415884	3.326271559
AACGAACAATTCATCC_1	3.396753458	6.786503323	3.438702688
AGTGAAGAAGCGATAT_1	3.278015045	-0.297740704	3.832557464
CCTTCCGCAAATACCG_1	4.573060659	2.338621386	4.297812926
AGTCATTAACACATAT_1	4.53780475	6.170887002	3.912810924
CATTCCCTAATTATTG_1	-1.133011791	5.260687836	3.125795908
CCATACCTCACGATTG_1	4.001595882	-0.362969092	3.9823842
ACAGATACATCACCTG_1	4.351233152	6.439482697	3.97553494
CAGGCAGTAACACACG_1	4.394734529	2.823477753	4.190557652
ATGGCATAATATAAAT_1	4.465039877	2.862272271	3.954104087
AACCAGAAAGCAAGCC_1	5.322060255	1.663464078	3.854333375
CCTGACTCCACAAGGC_1	3.290743974	1.102335223	3.214888531
AATCATTTAAGTAGCT_1	2.260278729	8.232457646	3.989912322
CCCCCATAAGAACCGT_1	3.036593584	7.832785138	4.622063735
AAAACACTAGAGAGAT_1	3.022649196	8.138351926	4.119639608
CCTCAGAGATCCACTA_1	3.639509825	7.077518472	4.219403105
ATAGAGGCACAGACCA_1	-2.711942526	6.829545983	2.780098874
CAGTCATACCTAAACC_1	3.42804828	0.905120858	4.15139747
ACACAGCGAAAGACAG_1	-2.341852757	6.444848546	2.568158585
CCGCCACTACAAAGGC_1	-4.459589335	6.561682233	2.193525731
CCGAAGCGACACCCAA_1	-2.114748808	6.195778855	2.298868016
CAAGAGTGCCTCAAAA_1	6.515421537	-2.626839153	3.778031802
ATGCAATCAAGCAAGA_1	3.889782337	-0.905777059	3.727832427
CAAGCCGAACCGCCTG_1	4.608357576	4.428014287	3.28220291
CAGAAGAAAGGTACAG_1	3.085523275	7.915022382	2.759176969
ATTACCAAATTCATGC_1	4.814881471	-1.200124196	4.020098647
AAAACCTTCAGTAAGG_1	3.030629543	1.384258755	3.42074337
CCGTAATGACATAACT_1	2.569500116	7.545587071	4.083089793
AGCGCCAGCCTCAATC_1	4.149186519	2.481984147	3.942576683
ATATAACAACAAAGAC_1	4.975104955	4.099817284	3.85049203
CCGCCATAAGTGAAAC_1	2.544924644	8.171428212	3.939760634
AGCACCACACCAAATG_1	2.438626198	8.096987256	3.948493195
CCGCAATGAAGTCCCG_1	4.201812652	2.992866763	4.485700198
ATAAAATAAGTGAGCA_1	2.594687847	6.405896195	3.600431527
CCGGAGCCAGCACACG_1	0.054188637	6.372296342	3.506583866
ACCGCATGAGGCATCC_1	4.590400366	6.220126637	3.96781827
CATGCCTTATTCCACA_1	3.735135702	-1.379196695	3.864539956
CCCGAGAGAGATAACC_1	4.364795355	5.957220563	4.133742495
CAGCACATATAGACAG_1	-2.395706269	6.511443147	2.600407246
CACAACTCCACAATTA_1	4.964831022	5.21522952	3.913260931
CATCAAGTCCGCAGAA_1	-3.651609274	3.449491271	3.635001817
ACTGACGTCAAACCGT_1	-7.889979216	1.676599511	2.217594378
AGGAAACGCCTTAACC_1	4.415970472	5.384944924	3.696019524
ACGTATGTCAAACCGA_1	5.272761492	3.302707204	3.640616339
ACAAAGACCAACATTC_1	3.748736767	4.936584958	4.534935724
AACCCCATCAAAAAAC_1	3.739478019	-2.090978972	4.14741745
ACTTACGTACACCACT_1	2.381256965	6.864696034	3.775303367
AGTGAATTCCTTAGTC_1	2.853345064	0.275586673	3.918525682
AACGAAGGAAACAAGG_1	4.587900785	1.93013812	4.390770259
AGTACAACAACCCACT_1	4.476811079	-1.31148254	4.094252153
CCGACCGTACTTAGCC_1	3.448281435	7.149929532	4.261986849
ATAACAAACCATCCTT_1	3.269907383	1.494176039	4.033253715
CCACATTCAGGTAAAA_1	2.217731146	7.723518857	3.904601116
ACGCATAAAGGGACGG_1	5.05835977	-0.355791978	4.258044276
CCTGCCCCCCATCACC_1	4.624960569	-0.793904028	3.885191477
AAATCAGTCCTTAGAT_1	4.704622415	-0.91761016	3.798036472
ATTACCGAACCTACTG_1	3.693848757	-0.371713101	3.792526443
AAGGAGGAAAGTCAAT_1	-2.506834837	6.638200768	2.642091891
AATACCGTCAAGACTC_1	-8.757880064	2.647906789	2.058768128
AACCAAGGCACTATTA_1	4.916902212	4.465052613	3.124401258
CCCGCCCTCCTTACGT_1	4.407277731	-0.806729815	3.538591389
CCGGCCTCCCCCAAAT_1	-0.563541623	4.569053658	3.288646476
CCTGCCTGCACAATTA_1	-7.588561865	1.186802157	2.219230482
ATCCAACGATTTACGC_1	-0.860630485	5.092803487	2.941497871
CATTAGCTATAAAAAC_1	2.43401852	7.536837109	3.524319882
AGTTAGTTAACAAGTC_1	-4.470685335	-1.600175253	3.740013976
ACAAACTGACCCCCGG_1	3.890358833	-0.609008051	3.175899271
AGGTACTGAGTCCCGA_1	5.078119425	-0.161482534	4.262138664
AGCAAGGGCACTATTT_1	2.724342254	0.854096302	4.011088791
AACAATACAATCAAGC_1	-2.453390452	6.568137177	2.391976989
AGATATGCAACCCAAA_1	4.731895593	5.150560387	4.078366859
CATAAAAAACCGCCTC_1	5.91121879	-9.497247211	3.362796972
AAGACCTTAAGACCTG_1	-7.860056731	1.623533496	2.400516436
AGGACCACCCGAATTG_1	3.351850895	3.823102483	3.715180889
ACAACCAAAACAAGTA_1	4.637257723	-1.723182074	4.245014086
ACCCAGGAATTCCATC_1	-8.037019583	1.887058505	1.768771803
CAGGAGATCCGGCCTA_1	3.607495931	7.4266162	4.106855783
CCCTATCACCTGATGA_1	4.93829265	-0.858292899	3.931545012
CACCAGACAAGGAGGT_1	3.175116686	1.283151993	4.183204351
ATAGCCCGCACCCACT_1	2.352926639	6.944295415	3.611487722
AAGTCCTTAGCACATC_1	4.838162569	4.212728509	3.352742173
CATAATTAACGAATGA_1	4.022512583	-0.600690975	3.752932704
CCAGATCTAATCCAGT_1	0.626834152	6.158414849	3.852179596
AACAATGCAGAGAGAC_1	2.375460533	1.42252148	3.583358032
AAACCCGCAAACCATA_1	2.034819511	7.423018464	3.768774263
AAGACCCTAACTAAAC_1	5.845097688	-9.859796992	2.215648927
AATACAGCACCTAAGC_1	3.446087745	2.120246657	3.84944025
CATCAAACCATTCACC_1	-3.873997542	3.238651284	4.028756299
AGACAGATAGTACCGT_1	-8.030696722	1.686101207	2.432114196
CAAAATGTAGACATTG_1	-4.51670489	-1.367571047	3.931231976
AAGTAAACACGACAGG_1	-4.689578387	3.841826447	2.498390558
AATGAGGCCCATAAAG_1	6.170188574	-10.04670381	2.066264424
ACTGATTTCCCGAACA_1	4.622384695	2.769173869	4.037547911
ATGCATTTAAGTAGCA_1	-1.513895723	5.489635953	2.852733159
ATCGAAGACCTTAAGG_1	0.628823069	6.139671334	3.801163266
ATACCACCATGCAGAA_1	2.494984773	0.960375079	3.868404523
AAGTATAACCGACATG_1	-8.214728209	1.603075751	2.016781135
CATTAACAAGTCACCA_1	-2.510003897	6.641007909	2.331775417
ATTAAAAGCCCAACTG_1	3.822862533	4.804525861	3.80610563
ACGCACTCACTAAGGG_1	2.98113933	0.764914044	4.497284931
ATACACTAACCACCCG_1	3.044240621	-0.459697745	3.485787175
AAAGAGGAACTGACTA_1	-7.575507017	1.678596028	1.255337692
ATAGCCCGAGTGACGG_1	4.874584821	3.394481429	3.71542272
CCGGACATAAGTCCCT_1	3.792979864	6.605620393	3.934910784
AACAACCTAGCCACGA_1	-4.667199465	-2.188188187	4.096108831
ACACAGTCCAATACAC_1	4.314315943	6.303142079	3.91065861
CAACATAAAATTATGC_1	5.49385753	2.061244258	3.723624763
ACCGATCGAATCAACT_1	4.392235426	2.627581843	3.931288703
AGAGATCTCAAGATTG_1	-3.450117203	4.264771947	3.398794179
CCTTATGGAAACAAAT_1	-3.525179716	2.420201548	2.730631505
ACCCACTGCAAGAACA_1	-2.233343693	6.332211026	2.244314719
CCAGAGCTCCGAAGAA_1	3.511762527	2.084288367	3.951925726
ATTAAAACAGCCATCT_1	-1.691339823	5.681534299	3.121202213
CCCCAAAGCATAAATA_1	4.828906683	2.87787486	4.115346821
AACGCCGCAACGATAA_1	3.644804147	0.48698146	4.200589883
CCCACAGGAATCACTG_1	4.004948047	3.680254468	2.814433084
ACGGCCTGAACCATTC_1	-3.295016619	4.146033772	3.351714182
CAAGAGTTAATCACTG_1	3.29997888	1.196656236	3.561199552
CCTGCCTGCCTTACGA_1	4.916584638	3.752048501	3.536238469
CCGGAAGCAAGTCCTT_1	-4.805940481	-1.817586056	3.331912342
ACATCCTGAGCGCATT_1	3.263072876	-0.116914085	3.034977244
AGTAATTGCAGCAATA_1	2.401103643	7.173687943	3.928735662
AATACCTAAGGACATG_1	2.63919082	8.229156026	4.322108138
AAACAGCCACTCCATG_1	4.022944597	-1.175537578	4.365052058
ATCGACACACCCCAGT_1	3.377908853	5.780846127	3.60772495
ACTCAAGCAACCCCGC_1	3.242535976	7.497297772	3.979189924
AACCACTACCCTACCC_1	2.676829008	0.225890287	3.812701304
AGCAAGAGCCTCCCAT_1	0.212931884	6.27981902	4.469943688
ACGTACGAATAAAGGG_1	5.162306932	1.947412022	4.140472725
AATAACTACACGCCAC_1	2.838321832	-1.75186371	4.018224182
AGTGATGTAGGGATTA_1	5.022002844	3.085589656	4.098087551
CCGTACTACATCCAGC_1	3.400440363	-1.570423475	3.499351494
AGCCACCGCCCGATCA_1	-8.195046278	1.665805825	1.851796093
CCGCAGGGACAAACTC_1	5.677538542	1.962825068	3.571937181
CACCAAAAACACCCTT_1	3.864530948	-1.11374437	3.88088959
AGACCCCACCGCCCTC_1	3.048902181	7.846418866	4.05926633
CAAGAGAGACTTAGGT_1	-2.292626473	6.385746011	2.515654705
CATTCAGAAAGACCGG_1	-8.220648619	1.670076379	2.131314979
ATTAAGAAAAATACAT_1	2.484950927	7.64491702	4.370648404
CATAATATAAAGCCTT_1	-8.08825955	1.8764155	1.950380694
ATGCCATGAGTCATTT_1	4.501252321	5.872896203	3.467367711
AGATAATACAATCAGC_1	3.35883799	0.228900441	3.687050238
AGCAACTAAATCACGG_1	4.345813183	3.302715548	3.888111406
ATGAATCGACTCCCAG_1	3.008846668	-1.869651667	3.760021273
CCCAAGATAAATAAGG_1	-1.619878742	5.59007264	2.800216297
AAACAACGACGCCACT_1	5.099002508	-1.448465279	3.9031067
ATGGAAAACCTACACC_1	4.42799106	4.912488946	3.759101532
CATCAGCTATGGACTA_1	4.714651254	2.769515761	3.887213051
CCATATCTAGGCCAGT_1	0.627113399	-6.385637752	2.527159388
CCGACCTAAAATAAGT_1	3.444728283	-0.893816642	4.044504276
AGAACATCAGCAATAA_1	2.447466282	7.82609702	4.292054954
AACTCATCCCTTAACG_1	4.694925932	4.4456997	3.642417989
ATCCACCAAAACAGCT_1	4.670980123	4.94585801	1.952887609
CCGGAATGAGATCCTG_1	-0.117060157	6.676893719	3.882371437
AGCGAGTCCAGAACAG_1	-7.607950064	0.279572436	2.229819798
ATCTATACAGAGACGA_1	-1.941360804	5.963743218	2.6063576
AACGCCATAAGAATAC_1	3.322526363	-5.079972259	3.429048186
CCTGACAACAATCAGG_1	3.219301847	1.690946111	3.444240787
AACAAACTAGTGATTA_1	-7.924888464	1.513183364	1.785861207
AGGAACCTAGTGAGAA_1	2.452847151	7.758614072	3.580943838
ACGACCTAAGGCCCAT_1	3.900735048	3.59333373	3.881351495
ACGCCATACCAGATTG_1	3.898955015	1.085178741	4.160530554
AAGCATCTCCTAACCA_1	5.120952276	3.607481965	3.990629977
CCGCCACCCCTACATC_1	-2.236420485	6.337531575	2.443436104
CCTCCCTGATGCATGT_1	-3.321513268	4.130937108	4.207468166
AGCCAGACAACCCATC_1	-4.587208124	6.445646294	2.172120961
AAAACATGAAAGCCGC_1	0.267681254	6.280766496	4.183554405
CCCAACTTCAGAATTT_1	5.427479414	1.230642923	3.969836531
CCGAACATCAGCAAAA_1	4.682389406	5.267612466	4.111314429
AGGGAGAAACAACACT_1	-10.23055634	3.872461804	1.845614524
ACCTAGGCCAACAGAC_1	2.599205879	7.710577496	4.090283583
ACAAACATCCCTACGT_1	-8.20810208	1.874462613	2.218256228
ATACAGCAATGAAGCC_1	6.052503256	-10.04453038	2.572528134
AAATAGTCACGCAGAC_1	2.886879114	0.382270166	3.99590693
CCCACACAACTGAGCG_1	-4.992450567	-2.04015731	2.896832409
ATAGCCTGCAGGAATC_1	4.016768602	1.790594348	3.685610933
CAATAGGCAATAATCG_1	-8.039026114	1.900412806	1.799364154
ACCGCATCAGGGAGTA_1	3.214466242	7.247866639	3.614710035
AATCCACCATATAATC_1	3.8755168	0.166149446	3.96252532
ATGCCCTAAAGGCAGG_1	-8.772189947	2.604290255	2.010664439
CAAACATCAGATAAGG_1	3.885611919	2.329603442	4.257377495
CAACCATTCAAAAGGG_1	3.786738781	-0.063926003	3.923334612
ATCGCCTACAATAAAA_1	4.034060148	2.372342356	3.806410419
ATGAACTCAGATATTA_1	2.083414582	-4.066400281	3.026185301
AGACAACTAACTCCGG_1	2.537790683	1.539497622	3.492660643
CAAAACCTAGCCACTA_1	4.237095979	0.721436271	3.981449253
CATTATACAGATATGC_1	-7.610443445	1.710410126	4.280670035
CCGTAATACCACAGGC_1	3.776633648	6.624365815	4.081730127
CCACACTCCCTAAACT_1	4.324303774	2.453758725	4.517711927
ACGGCAACATACACGT_1	4.938985971	3.886777886	3.695715025
AACCAGGCAATTCCAT_1	0.263997493	6.113479623	3.767820187
CACTAGTACCTGACCG_1	3.998728899	-0.62601491	4.039675713
CACCCCGAACACAGAC_1	4.923528341	4.609066972	4.358103092
CCGCATCAAAAGAGGA_1	4.841612486	4.293206223	4.119503837
AATGAGTTCCAACCCT_1	-7.819457861	1.714238175	1.894210813
AGCAAGCCCCCACCCT_1	4.44523826	5.365491875	3.747094358
ACCCCACGAACTCCAC_1	3.015285877	2.001692303	3.407439815
CAATCCGTCCTAACCA_1	2.628032831	1.753296861	3.722701971
CCTAATTAACAACAGG_1	-8.324068877	1.989410409	1.927901667
CCGTAGTTATCAAATA_1	2.923794655	7.84707404	3.947725105
ACACAGCTATTTCAAA_1	2.226672438	7.740734586	4.058761114
ATTCCCGGAGGTACCT_1	5.042922643	4.440346726	4.218529174
ACCGATTAAATTCACT_1	5.092126516	1.44024516	2.678398033
AATCCCCGAAATATAA_1	-4.301122519	-5.222527019	2.191319779
ATTACCGTCAGGCCCT_1	4.726330904	5.771002778	3.999592083
AACCATCCACCCATGT_1	4.609571127	4.528587827	3.809965798
CCGCCAAAACGGCAAA_1	-8.011296126	1.599118003	2.384039875
ACTAAAACACGTCAAC_1	4.617031721	6.073941239	3.587933271
CATAAACAAATTCACT_1	3.073182491	1.468334802	3.894470196
ACGAACAGAAGAAGAA_1	4.80449262	3.07461501	3.772229327
ATGGCCTCCAAACATC_1	3.065120605	0.316506752	3.651053743
CAATAGGTAGCCCAGG_1	5.718362955	0.812692531	3.386254256
CCTCAGCAAATGAGAT_1	4.478089956	3.70327998	3.754615056
AATGAGCGAAGACCAT_1	-10.49559674	3.847165593	2.200407685
CATACCAAATTAACGA_1	2.453483967	6.91349698	4.087829656
AAGTCATACAACCCGG_1	-0.545830461	4.526175507	3.653674613
ACTAACCGACGACCTG_1	-8.008972021	1.490400084	2.506996735
ACAACCGAACGTATTC_1	3.509649423	7.119749078	3.926326234
CAACATGAAAACCCTT_1	-2.308338972	6.412525185	2.384118243
ACACCAAGCACACCGG_1	2.240343002	-4.091788999	3.927509324
ATAAATATATCGAGCG_1	-7.659911009	1.612873324	1.803864044
CATACCATAAGTCCGT_1	5.978363661	-1.984841338	4.385454297
CCGAAGTGACGCCCGA_1	-10.26668152	2.903354176	2.24910326
AGTAAGTGACACCACT_1	-2.205907198	6.29130555	2.815366145
CCATATGCATCAACGT_1	2.793125776	8.117653378	4.361719615
CAGGAAACACAGAGAG_1	3.428599266	0.404054829	3.394938685
ACGGCCGTCAAAAATT_1	4.875119356	4.824335107	3.814951725
AGCAAGTAAGTACCAA_1	2.776498464	1.004642853	3.828296042
CAACAATGCAGCAGAC_1	0.657120523	-6.324562541	2.27068273
ACGTAAGGCCAGACCA_1	3.141395477	1.118523964	3.08828849
ACTACCAGAGTTAGAT_1	3.402050403	-1.375582865	3.869074404
CATCATGTAATGCCAG_1	2.956985859	0.693875202	3.052857997
AAGCACAGACAGATAC_1	-10.50946984	0.798458704	2.376834307
CAAGCCTCAAGCCACC_1	4.46426597	5.794556626	3.723025589
AAAAACGGCATCCCCT_1	2.937860159	1.098283538	4.352539182
ATAGAAAGACCCAGGC_1	-10.24342522	2.244241723	1.808770653
CAGACCTAAAGAATTC_1	4.529658464	4.408912667	3.169407531
AAACCCCGCACCCAAA_1	2.853748945	0.972260841	3.447493267
CCTCCATAATGACCCA_1	2.267855552	7.305944928	4.106146217
ACGACCTTCATAACGT_1	2.524160055	0.968066105	4.408820382
CACAAGGTCACCCACC_1	-7.763768049	1.66503621	1.789692659
CCAAACTCAAGTATGG_1	-7.766338202	1.577560433	2.304767267
AACGATCCCAGAATGA_1	-2.090761515	6.170980462	2.420011985
ACAGATAAACTTCCCG_1	-3.562185856	2.472387084	2.935163654
CCCGATCAAGCAAAGT_1	3.243149427	0.413963326	2.787889543
CATAACTCCCTTCATA_1	3.29698315	-3.230960838	4.16921382
CATGCATGATCCATCC_1	-7.683750006	1.755165347	2.464750114
AGGCAGTTATATCAGA_1	3.855978159	0.698069819	3.84307646
ACAAACTAAACTAGAG_1	2.384613422	-0.196697853	3.707012968
AAGGAAATAAGCATTG_1	3.556214956	-0.299481935	4.216340555
CCACATATAAGTCAAT_1	3.669013408	-0.354122943	4.223575781
CATGAAAAACACCACA_1	4.166412739	-1.087259999	4.234868136
AAGGAACGACAAATCC_1	5.546787409	0.59675897	2.683416153
AGAGCCGTACGCATTC_1	-4.889762255	-1.444893888	3.169387951
ATCCCAAACCGAATTA_1	-0.941638204	5.004123219	3.373843609
ACTTAAACAGCCAGCT_1	2.8394815	1.717913398	3.682298921
AAATCCAACCTTCCTT_1	4.435193685	3.572040566	4.029050186
AACCATACCAATATGT_1	4.211317686	-0.948154471	3.77776022
ATACCCGCACGAAAAT_1	3.254054455	0.369861313	3.631023502
AGGTAGGAATCCCCTT_1	5.032721666	4.20367051	3.632312739
AGCCCAGTCCAAATTT_1	4.341777471	-1.677749149	4.092698898
ACTAATTGAGTGACCA_1	2.22262278	8.062366971	3.815621189
AACGAACTAAGGATTT_1	2.350424556	8.10653735	3.812913448
ACCCAAATCAGTCAGT_1	2.393416075	7.515028962	4.044001435
ACCAAGTACCTCCAGC_1	-8.305345389	1.487060913	2.247360198
AAACAAGCCCCCATTG_1	4.42355409	2.403540858	4.251588986
AACGAGTAAAAACCAG_1	-2.75734696	6.832555779	2.1493843
ATTTAAGAACACACCT_1	-7.804724547	1.577488431	2.010342151
CATCATATAGTAAAGT_1	3.958402065	-0.915204457	3.839032467
AGTACAGTAAATAACT_1	2.895536808	0.312268742	3.950696869
AACCATAGCCTCAATC_1	2.711651949	0.380950757	3.575707282
CAGCATAAAAGGCCGA_1	4.552939562	5.609920987	4.151438044
CCCTCACCACGAATTG_1	4.577695039	-1.236518196	4.190582913
ACAAATTGCACCCCGT_1	2.23471835	8.231833943	3.939085436
ACATCCGGCACAATAT_1	5.521224169	-0.908408157	3.441358468
AATGCCGAAAGGAACA_1	-2.939439389	4.110129842	4.399719776
CAGTAAGCACGGAAGA_1	0.453756576	6.393601903	4.209901235
CAAAAGTTAAAGAGTC_1	2.952159313	-0.095161787	3.657487919
AATCATGAATGACCGT_1	-2.27643952	6.373130807	2.2277808
CCCAAAGGATACCCCT_1	2.602375416	8.025673398	3.861085953
CATGACGGATCTATGT_1	2.690764812	7.593340405	4.114135973
CCATCCTACATGCCCG_1	3.519774107	0.505680629	3.966377214
CACAACTACATCAAGG_1	4.348012832	1.871679076	3.711168701
AGTACCCTAGCCACCA_1	2.289320854	7.601580151	4.165620011
CCATATTACCAAAAGA_1	4.469309953	-0.87472128	4.134436891
ACACACCAAGGTACAA_1	2.526024011	8.06465865	3.567198164
ACTGAATGAATTCAAT_1	2.51111236	7.698852071	3.956383151
CCGACCTAATCTATTT_1	4.613083509	4.809948453	3.555134676
CATCAAGTCACCACAA_1	-3.484177443	2.370442876	2.965221229
ATCAAAAGCCGTATTG_1	2.866361526	0.753429779	3.251227681
AACGCAGAATGAACAC_1	-3.486119362	2.674014338	2.858458133
CATTACGAACCCAAGG_1	3.339469103	1.901196488	4.327944888
ACCAAGTGATATCCTC_1	3.705429701	-0.441074292	2.996851254
ATGGACGGCCTGAACC_1	-7.57775292	1.723871955	2.004870486
ACGCCCCGCCTTAAGC_1	2.584420828	1.854810723	3.858674594
AACAATAACCGTATGT_1	-7.791973921	0.074675092	1.966600064
ACTTACCAAAAAACAT_1	2.319527773	8.352176198	3.51732865
AATGCAAGAACAAGTG_1	4.932975916	2.428145655	4.091322931
CATAACGCCCGTCAAA_1	-3.38614473	4.259204396	3.759193128
AAGTCAAGATACAACT_1	3.908575443	-1.028879455	3.639359597
ACTAAGTCAGCAATCG_1	3.106559423	0.699381002	3.640960915
CATGACTTACCAACTC_1	4.559151319	2.05192233	4.235757005
ACAACAGCAAAACAAT_1	3.794565347	6.643030652	3.432057875
ACATACGAACCTCCGC_1	2.771560577	6.989705094	4.108261425
AAGGCATACCGTAAAG_1	2.287452368	7.753767499	3.697172071
AGTCATGCACTTATGC_1	-2.350515934	6.468451508	2.857718667
CAGTAGAGAATACCGT_1	3.788943676	-0.707538775	3.455304185
ACAAAGTAACGTAGCG_1	0.307161873	6.408428677	3.327471129
ACACAAGGCCTGAGTC_1	-2.755484196	6.822074899	2.199856665
CCCGCAAGAGAGAGGC_1	4.248947529	-0.607866502	3.154808121
CCACCAGAAGTGAGAC_1	-2.23572168	6.316657075	2.613175545
AATAAATTAATAAAGT_1	0.497934294	6.29204131	3.785626848
AATTCCGCAGATACAA_1	-10.77862725	1.064905294	2.97591932
ATCCATACACCGATCA_1	2.219900516	7.722866544	3.986010626
AAAGATACAAGTCCAC_1	0.237905314	6.268211373	3.349477627
AATGAAACAAATAGCC_1	0.154165623	6.226627835	3.828997789
AAACAAACCCTACCAG_1	-0.834743711	4.882616528	3.60281944
CCCGCATCATAACACT_1	2.650957016	0.188753673	3.30166748
ACCTAAGAAAGTAAGT_1	-7.842079016	1.850013264	2.409024776
CAGGAGGCCCTCAACA_1	4.915599016	5.416346082	4.070333587
ACCTAAAGCCATAGAG_1	3.455215362	-0.145009748	3.240646198
AAGAACGTCCCACCCC_1	3.165779022	0.829125055	3.449317653
CCGCAGGCACCCACAT_1	4.608963636	-1.470624498	3.865585504
AGGCAGTCAATTCAGA_1	0.455076461	6.042677888	3.757400397
AAACCCCTACTCCACG_1	0.802329836	5.698554047	3.881850359
ACGCAAGACCCAACCA_1	3.823959736	-0.641302443	3.881074497
AAGTCAGGAATCCCAG_1	4.947139887	0.907482752	3.881825225
AGCCAGTCAATACCTT_1	3.460280327	0.301342436	4.105411522
ACAGATGTAAAACACG_1	2.228856472	7.308726796	3.73807946
AAGTCCCGAACTAGTT_1	5.116100935	4.539530762	4.5141733
AAACATAACAGGCAGA_1	4.055394081	2.891282567	3.799465528
CCGCCAATCAGGCATA_1	4.266297249	6.240855225	4.50023656
ACTAACCTAAGTATCC_1	3.78549805	2.898173579	3.647920107
ACAAACCTCCTGAACT_1	1.065539447	-0.5859038	3.672371887
AAGTACAGCCTCCAGC_1	-2.481170985	6.606488236	1.718248253
ATCTATAACACAACCA_1	3.568149952	-1.059287122	4.224440352
ACCACCTCAAGGACTC_1	2.320191649	8.109689244	4.429807412
CATGACAACCGACCCC_1	4.592719225	-1.153091959	4.29953581
AGAAACAGACCACAGT_1	-4.583835932	-4.751362315	1.312235166
CACGCAAACCCTCCTC_1	3.912267832	1.859607705	3.897779949
AGTGCACCAGCTCAGC_1	4.498875288	4.38698531	3.909828046
AGGAATCTAACGCCTC_1	3.216101555	0.362822779	2.922441212
AAGGCCAGAAGGACTC_1	5.308435587	-0.248125902	3.615781964
CCGTCAACAGCGCACG_1	3.961547521	1.412433037	4.037983063
AAAGATATATTCCATA_1	3.146344093	7.415370473	2.826317292
AACAAAAGATTGATGC_1	2.363610176	7.946718701	4.468789798
ATGACAAGCCTGAAGA_1	2.612864403	-1.857373468	3.945315819
AGGAAACTCAGAAATG_1	4.717421201	4.793833264	3.339611518
AGTCCCAGCACTCACT_1	4.738162664	2.805756577	4.078981828
CCATCCCGCCGCACAA_1	3.578402666	-1.016074351	4.439685734
CAGCCCTAAGGAACCC_1	3.025873092	0.318302401	4.560582773
ACCTCCACATATAGAT_1	0.197328014	6.336748132	3.936172619
ACTTCACTATTAAACG_1	2.562972692	8.067410954	3.332485956
CCTTACGCCACCCCTC_1	-2.43474588	6.544539937	2.089020902
AGAAAATTCATTATCA_1	3.758220104	-0.395082048	3.759690319
ATCCCCGGATTCAGGG_1	3.875195411	0.704726824	3.905852817
CCGGCAGCAGACAAGC_1	-2.281770083	6.407826909	2.349733486
AGCGCCAGCCTGAAAC_1	-3.232373806	4.081418999	3.580300284
ACTGCCTTAGCCCAGT_1	-0.515328916	6.111210355	3.513874608
ATCGATAGCATGCAGG_1	0.236018827	6.056166657	3.717354767
ACTAAGATAAGTCAGG_1	4.998953489	4.340009221	4.024173538
CCTGAAACACAGAGTG_1	-3.310864779	4.136853226	4.267381
ACGTAGAAACTCCATC_1	2.08353248	-3.922253123	3.256741066
ATCAATTCATAGATGA_1	-2.318964335	6.428025254	2.253686644
ATCTACACAACGCCGA_1	3.249662546	-0.512386321	4.339257457
ATGCAGTCAGCAACCA_1	5.736873773	-2.782393209	3.969071916
CCTTCACCAGGCAACC_1	-7.93251309	1.644220361	2.128888513
CAGTCAGCCCGCCCTT_1	-4.050732466	-6.56474351	1.121713924
AGCGCCTTAAAGAAGG_1	-2.588294836	6.719355592	2.552812891
CCCAACTCAAGACACG_1	4.212479023	-1.097062699	3.35137657
AATTCAGTATAAACTC_1	2.367736963	-3.429505578	3.834866978
AGATCCGGAGAGAACG_1	3.965486912	1.502274879	3.57546777
AGCCAACGAAGGAGAA_1	-3.127670141	4.165811547	3.725791258
CAATAAACCAACACGC_1	3.460606006	7.089683064	3.804860382
ATAGCAGGCAGTCACA_1	-3.344829174	4.155392655	3.761559875
ATTGAAACAAGCCAGA_1	4.224918989	4.626790532	3.604588203
ACGTCACCCCGGAGTT_1	4.008513359	-0.45248687	3.674180885
ATTGAGTAAGGGACCG_1	5.308470396	0.226293215	3.363116638
CAAAAGGCACCCCAAA_1	4.571271089	2.842981108	3.884629965
AACCCAAAAATGATAT_1	-11.47253976	-1.096120826	2.206263719
AGCTACTAAAGAAACA_1	4.309829859	6.505000123	4.098069788
CAACATATACAAAGGC_1	4.852851537	1.70880843	3.548110878
CCGCCCGCAACCATAT_1	-7.705614897	1.767557868	2.366543556
AACCACGCACCTACCG_1	2.563549904	-3.655977956	3.270836294
CATCCCTGCCACATGC_1	0.657408235	5.505542764	3.804283927
CAAGATCCCATCATCC_1	4.392574934	4.758039483	2.964432104
ACGAATGGAGACATCT_1	-2.836020323	6.888319978	2.41447396
CATCAGACAGCCATCC_1	5.063369421	-0.841450981	4.03734137
CAGGCCGCCCGCCCTG_1	4.813462881	4.062575826	3.353078151
CCTTACCGACGAATAC_1	-7.718648764	1.745660552	2.580061555
CCAGAATCACGGCCGG_1	3.662108091	0.543973454	3.980414044
AGACACCAACCTAACC_1	3.952891496	5.531876572	4.230319509
CCTTACGTATCAACCA_1	3.514691023	-0.699259064	3.938622387
AGGGCACGATTACCCT_1	5.77016559	-1.70633041	4.21460596
CATTAGCACCTACCAC_1	4.40922418	4.896649846	3.709318146
ATCCAGATATATAATT_1	-7.637890669	1.554266938	2.212645944
ACCAATCTATTAAATT_1	3.798038868	0.41173745	3.969955712
ACAAAGCGAAGTAAGG_1	3.383249429	0.608147272	3.885148227
ATTTAGCGATCCAACT_1	4.210930017	1.258197316	3.581957788
CCGTAGGAAGCCAAAC_1	-8.398547026	1.954374083	1.915895521
ACCTATATAACCACCG_1	4.984695104	3.159856805	4.327067676
ATTAAAAGCCCACACA_1	-0.569725128	4.557371148	3.018593062
CCCTATGGCACTACAG_1	4.384928373	5.914537438	3.908561252
ACGCAGACAAGAATAT_1	2.329410819	7.762107381	4.178838978
AAAGACTTCCCACCTC_1	2.82301989	0.666213163	3.441431976
ATTCAGTAACTAAGTT_1	-7.806741568	1.671184787	1.850022897
AATAACACACACAAGC_1	2.893882898	8.069479474	3.833946253
ATTGAGCGAGCTAAAC_1	5.12073913	5.001830586	3.602941932
ACGTCCAACCCAAGCG_1	5.40761104	-0.260953582	3.30117421
AAGTAGAAACCTAATC_1	2.848117498	0.639196523	3.743326123
ACTGATAGAATTAACC_1	3.401651529	2.370183953	3.465394655
AGAGCCATCCGGCCTG_1	4.116012958	2.286041507	2.933489347
CATTATCCAAAACCTG_1	-7.309706064	1.670605906	2.468514421
CATGCCTAAAACCCTT_1	4.841885713	4.511791714	3.605386155
AGAGAGGCAACGATAC_1	2.731582311	1.591794738	4.104080485
ATGGAAGAAGCAACCA_1	4.019220022	2.461904057	2.706678133
ACGTATTCCCCAAAGC_1	5.236039785	1.43180097	3.789792377
AGGTATACACATAGTC_1	2.549850134	1.801234254	4.207032045
AGCAACGAAAGGACAG_1	2.52511063	7.981837758	4.203446155
CATGATTAACATAAGC_1	4.734799532	4.076376923	4.413488907
AACAAGACACACAATT_1	-8.141857954	2.122169741	2.159248343
AGCGAGTGAAAAATGC_1	2.885286716	8.402683743	1.92191227
CACCCCGTCCCAATAA_1	4.719228414	1.043079861	3.883986557
AATGAGGGATTCAGAA_1	-2.225756737	6.321666726	2.095291605
ACGAATGCATCACACA_1	-2.460710617	6.58785344	2.433352066
AGAGAGCCAGAAACGT_1	2.328873066	7.717156895	3.681209434
CAATAAACAGTCACAA_1	2.541906503	0.608496674	3.766780558
CAGGCAGAATGAACTT_1	4.971667436	4.043390759	4.499409851
AATGATCCCAGTATTG_1	5.570104269	-1.446316651	3.463978786
AACCCCGCACAAACGC_1	6.208911089	-10.01599549	2.3347672
AATAAAGAACTTAGGA_1	3.769174722	-1.553168884	3.526204727
AGGCACCAAGGTCCAA_1	-5.037671419	-1.883962504	3.71089812
ACGAAGAGAATTAGGT_1	2.710732845	0.092056283	3.93620007
CCACCAAGCAGCAATA_1	2.80230203	6.512270459	3.916236697
ATTAAATGAACAAATT_1	-8.856727453	1.846934089	2.298287307
CAGAAGCTATAAACTT_1	3.101738123	7.658820638	4.100268069
ACATAGACACGACCTT_1	2.378923324	8.034618863	4.26344957
CCGTAGATCACTATCC_1	2.878532795	0.734318861	3.81132462
ATACCAACACAACCGG_1	6.135218767	-10.04744863	2.289222879
CCGTCAAACACCAAAT_1	-3.329291912	2.707499274	2.886618433
AAATCCCTATTACCGT_1	-3.741129252	4.041671284	4.014416268
AGTAAATGACTTAACG_1	-2.324913832	6.43321515	2.211990884
AGGGACCAAGGGACCG_1	-2.622844073	6.666655549	2.289284927
AGAAACAGAAATACCC_1	-2.738863322	6.821217545	2.276116998
CCAGAGGGAGCGCACC_1	3.385667232	-0.342714927	3.828383825
ATGAACATACACATAG_1	0.335665909	6.096263894	4.45879544
ACTGAGAACAAGAATG_1	-7.873735281	1.749664792	2.090371366
CACGAATCACGTAAGT_1	3.629840044	1.146800765	3.922687625
ATACAATAAAGACAAC_1	5.215745596	4.378112801	3.816073378
ATTCATTCCCACCACC_1	5.221749929	-2.798723212	4.233600007
AGATACCTCCTCAAAC_1	4.563068537	2.470970162	3.746557952
AATGCAACATGTAGAG_1	4.715381769	-2.755568496	4.348784572
ACATCCTGAAAAAGGT_1	5.5576798	-1.89338111	3.689504121
AAAGAAGAACTCACTG_1	4.460887579	6.223546037	4.374011138
CATCAACCCCACCCCC_1	2.611167339	7.11845971	4.377263879
CATCCCCCATGTCCTA_1	4.231610445	6.384603986	4.127775551
AACTCCGGCAGACATG_1	-3.564738842	2.606070527	2.68785681
AGTCACCACCCCATGA_1	2.396655229	7.703609952	3.845161753
CATGAATGCAATACCC_1	2.244583873	-0.095028332	3.564354676
ACCAAGGCAAGAAAAA_1	-8.234552237	1.834759959	1.904815156
CACCATCGAACTCCCT_1	-4.867176863	-1.514461271	4.194780982
CCGACACCACTTAAGG_1	4.671873716	2.505517014	4.002438845
AAGCAGAAATTAAGCG_1	4.141655592	1.539209613	4.251109185
ATTAAATTACGGATAT_1	-8.662812086	1.382190117	2.513503011
CATGATCGACATCAAA_1	-1.954787823	6.01025916	2.396388038
CATGAATAAGCGCCAC_1	2.883540539	-0.137492648	3.91115133
AGATAATAAACGACAA_1	-0.879040571	4.894333371	2.759274988
ACCGAGGACCGTATGA_1	0.567850245	-2.213581554	3.643733973
AATACAGGATGCATTC_1	-0.618828925	4.604117402	3.397179876
ACTTCCATACAAAGCC_1	3.028257755	0.403999814	3.555424884
ATCTACTGACCCAGGC_1	5.092302946	2.876119384	3.795954322
AATAAGTGACATACTG_1	3.390272764	3.088147172	3.495928335
AATCCCCGATCACCGC_1	0.776686547	6.054470071	3.584597142
ATCCAACGATTCAAAA_1	4.157043842	4.229249009	4.074717673
AGGCCCTCAGACCATG_1	4.144591001	-0.407873287	3.784020538
ATCTCCAGAGTCCCTA_1	-10.98447976	-0.405117556	1.778182566
AGAAAATCAACTCCGT_1	5.737125067	-9.445235721	2.521548433
AGGACCTGCCGTAAAC_1	4.275535969	1.664462336	4.242703049
CAGGAAATCATCCATC_1	3.658418087	-1.087593964	4.188733765
AAATATTCCATCACGG_1	4.144358782	6.512561806	4.69765195
ACGCAGATCCTCAAAC_1	-3.641518923	2.879350909	2.744013363
ACAGCCTGCCCGCAAT_1	6.166148332	-2.275605551	3.836367825
AGCGAGATCCAACATA_1	0.236918924	6.093930253	4.032114906
CAAGATGAAGACAACT_1	4.91433349	4.410757073	3.459568607
ACGCAGTAATCTAAGT_1	-7.670124861	1.626080283	1.941764685
AACCATTAATACAGAT_1	2.257053045	7.61183978	3.793181498
AGATACCTATCGATTC_1	-4.598703715	-5.004102222	2.080429788
AGAGAAGGAGGAAGCA_1	-1.778610083	5.780953416	2.491712126
CCCGCATGCAATCCTT_1	4.619723467	4.047896394	3.965013495
ACTGCCTTATATATTG_1	-2.251477572	6.345521935	2.415934233
AAGGCACTATAGATTT_1	3.455561308	-0.743109218	4.060885595
ATGTCCGTCCAGAGCT_1	2.986951975	1.233173856	3.838702334
ATCAAAGGCATGAGGT_1	2.8075954	1.924355038	4.583726931
CCACATCACATCATAA_1	4.59022489	2.629028806	3.982211196
AGTACCCCCCCAAAGC_1	2.213898805	1.361906418	3.824182805
CCAGATGAAGCGATCC_1	4.053306011	5.378542908	3.642681215
AGATACCTAAGTATCT_1	2.493303446	0.948165544	3.386793845
CATCCCTGCCTGACCT_1	-2.37419376	6.558000573	2.311913935
CCCGCCAACCCCATGA_1	-4.917216154	-1.447558335	4.305429116
ATCTAAGAAGAGAAAT_1	3.367382196	-1.560186378	4.09721307
AAGGAGACATGAATTA_1	4.639972357	5.154875287	3.949417794
CCTTAAGAACCGATTA_1	2.40534964	-0.785994074	2.789004547
CCTCATATAATGAAGA_1	2.599655775	1.500374564	3.969290754
CCTACAGAAAGTCCTC_1	-1.820135685	5.818250665	2.885372496
AGAGAAGCAATAACAG_1	2.567209152	0.339166411	3.630310795
ACTCACCGAGCTCCAT_1	5.25266662	4.089918145	4.043670491
CCTACCCGATACCCAG_1	0.23855674	6.456822404	4.105529718
AAAGATAAAAGCAACT_1	-1.109481188	-3.327762834	3.787011226
ACCGAAGAAGGACCGG_1	4.57573953	-1.058204702	3.746947055
ACTGACGCCACTACCC_1	2.607635406	6.96453143	4.043539839
CATGCCGTAACTAAGG_1	-1.918724629	5.948872098	2.418302732
CCGGCAGAAGTCCCTG_1	2.224544433	6.982489594	3.618559067
AAGGCCAAATAGATCT_1	-3.31143746	3.939251431	3.775198543
AATCCAAGAATGAAAA_1	4.566160825	4.176320561	4.016370997
ATCCACCAATGGCCCA_1	2.441987423	8.054074773	4.482093701
ATTCAATGCCATAAGC_1	-2.253808829	6.343945035	2.493255734
AACAAATAACGCATAA_1	3.604324249	0.44866074	3.307046984
AAGTACCCCCTAAGGT_1	2.380710272	6.517912396	3.749616323
AAGGCATACCTTCCAT_1	4.173062233	-2.16772019	3.192810988
CCAGACTACAGGAGCA_1	0.23267675	6.624430665	3.475680364
ACACCCGTAATAATCG_1	1.929017333	2.742849597	3.755716557
ACGTCCCTATCACCGC_1	2.662476686	0.437307426	3.54201969
CCTTCAATAACGACGA_1	4.035631803	-0.282147503	3.215471523
AACGCATTATAAAAGA_1	4.226160434	3.462213048	3.907845947
ATGTACTGAGAGATTC_1	4.668594507	4.303354749	4.370823286
AGCGCATCAGCCCAAA_1	2.804073004	1.591115483	3.852800471
AATAAGTACCAACAGC_1	2.17702165	7.822167882	4.362332205
CACCACTTATGAATCT_1	2.479854492	0.839574226	4.272886777
AGGTAGGTCCATCAAG_1	2.525150923	1.439545282	4.029504402
AACACAGTAATGAAGC_1	3.651780752	-0.113495789	3.789743157
AATAATAGAGGTAGCT_1	4.25378075	6.170642861	4.378010588
CCACACAGAAATATAA_1	4.562028555	-2.001522652	3.861606876
AATGAATGCAGTAGCA_1	2.939177183	0.230280765	3.867076921
CCCTATTAACGTATGA_1	-1.93211207	5.959908017	2.301359651
ATCACCGAAAGGAGGG_1	-4.298447462	-5.049693099	1.706504424
AATCAATAACGGACTA_1	6.06041303	-1.725510231	3.697602857
AGTCCATGCCAAAGTT_1	-4.947562548	-1.994915715	3.390643229
AAGTCCTGATGAAATC_1	2.203403858	-3.626972905	4.190651177
AGTCACGTCCTCCAAG_1	-2.055872771	6.09611226	2.124793684
AGGAACCAACCCACAC_1	4.344315675	5.478135117	3.946695125
CCTGATCACCAAATCC_1	2.711114792	7.28150607	3.070555407
AACTCCCTATCCAAGA_1	-4.526856753	6.601695546	2.591879197
AGTGCAAGCACCAGCA_1	-1.234293314	-4.399300805	3.767093137
ATACAGCGCAAAATCC_1	-2.462749573	6.592298516	2.505657391
AACCAAGCCCCTCCAA_1	3.024229435	1.771467933	2.601364154
CCCTACATAGGCACCT_1	3.000949053	-0.49559236	3.8877934
CCCGATAAACGTCCCT_1	-4.556601378	6.487192162	2.178460734
ATTAAACTAGAAATGC_1	4.955081609	4.0753131	3.386190953
AACCCAAGAAGCATTT_1	-8.042940947	1.5645938	1.684110289
CCACCCCCCAAGCCCC_1	4.254097131	-0.478633654	3.678724587
CCTGCAAAATACCAGG_1	-7.500826689	1.595979461	2.154417968
ACAGACAACCAGCATT_1	4.046612171	4.466942319	3.006434735
ACTTCCTGCAAAAAAC_1	5.055117754	0.224211403	3.738381146
ACTCAAGTAAGCCAGG_1	4.519286302	-1.939637533	4.491760085
AGTCACGAACTACCTT_1	3.676526693	3.405343541	3.4903812
AACGCAGAAGTGCCGA_1	6.175811914	-9.971680156	2.773458811
CCAGAAGTACATAGCA_1	-3.202611538	4.079093942	4.133255748
AGATCAGGCAGTAAAG_1	-8.659067007	2.642561683	1.689676396
CCATAGAAAGGTATTA_1	2.50062075	0.912475594	3.962136462
AGGTACGTCCTAAGCC_1	0.163708833	6.53232766	3.281158944
CCAGCATGACGGCCCA_1	4.524210123	4.903568276	3.893302697
AAACAAGAAACACCAC_1	2.001327423	7.358058938	3.350642465
ACGAAGTGAGGTCATT_1	5.76875749	-9.824915401	2.601159419
CCGGACAGACGTATAA_1	5.510188726	-2.087575189	3.878560151
AAAGAACGAGCACAAA_1	4.559199957	3.015511283	4.228181064
ACTAACGAAGGAATGA_1	2.485095409	0.7209071	3.987019405
AACTACACAAACCCAG_1	-2.026230665	6.090229043	2.56837505
ATAAAACTCCATATTC_1	-7.730770918	0.074027308	2.459006041
ATTCCAGGAAACATTC_1	-2.096051546	6.14183093	2.337745492
AATAATAGATACCAAC_1	3.659642605	0.832855948	3.511705015
AAACAACTACTGCCTA_1	-2.379057499	6.49874688	2.482303096
CCTAACGGAATCATTG_1	-2.371107432	6.485789784	2.326768914
CCTGCAGGAGATAACC_1	4.886192468	-1.531902662	3.569695143
AGCGACATCCCTAACT_1	-0.609364899	4.585175523	3.089427658
AATCCAGCCCACAAGT_1	-2.48398647	6.601066121	2.311064991
AACACACTCAGTCCGC_1	2.502866176	-0.33665078	3.978000772
AGGAAGATAGGTACGA_1	0.512866882	6.298203477	4.59506163
ACCGAATTCAGCCAGT_1	2.868818191	0.838907012	3.888086207
ATAGCAAAAATGCCAG_1	2.368060735	7.988083371	3.862419275
AATCACACAAATATAT_1	-2.053387734	6.226552495	2.915117822
AGCAAACACATAAAGA_1	4.502798227	-2.489821187	4.05108025
CCGTACTCACTTACCA_1	-3.56024799	3.489350089	4.49126489
ATGAATAACACTATAA_1	0.56889492	6.14290429	3.758418139
CCTCCAGCAGCACATT_1	1.943790225	0.72397519	3.756235706
ACAAAAACACCCATCT_1	0.065984575	6.24294711	3.923622951
AAATATACATGCAATT_1	3.304699806	-0.06782069	3.7836118
ACATACATCACCAGCC_1	4.197147516	0.735862621	3.587114654
CCCGAAATAGGGATAA_1	5.063604978	4.245102414	4.042244453
ACGAAACAAACTATGA_1	6.309125093	-2.248052708	2.886215171
ATAAATCAATGTATTG_1	3.440870193	0.211540946	3.61426111
CATGAAGCAGCGAAAC_1	-0.4724817	4.449836263	3.233601616
ACCTACTTAAGTCAAT_1	0.23575644	6.132422456	2.971887667
AATTCATGCATAAACC_1	2.615710405	0.684307822	4.301141675
CCGTAGCGCCGAAATG_1	2.719031481	1.233196267	4.043791601
AATAATCGCAGCCAGT_1	-2.856592985	6.846467503	2.108401731
ACTCACCTAAGGCAAC_1	2.253207115	7.9578662	3.669958073
AGATAGTCACGAAACC_1	2.855498461	7.529903897	4.249129593
AGCCCCGGCAGTCCGT_1	4.850618509	1.182471165	3.748610895
ACTCCAGAAAGCCATG_1	3.213058857	3.451290139	4.352402492
CCAGATGCACTGACCA_1	2.778741268	-0.90308424	3.371714396
AAACATTACCTGAGAG_1	3.124895958	0.835476288	3.949670825
ACCACCGACATGAGAC_1	2.350893644	7.98531104	4.125501881
CAGAACCTCCGAACTT_1	3.412941841	-0.080685399	3.437213418
CATTACCCACTGACCG_1	2.177466539	7.608004102	2.074176377
ATCGAGCGAACAATGA_1	-1.099205824	-4.054021112	3.6379078
ATGCACATACTCATGC_1	-7.702216002	1.627611646	2.058675743
AACAAGTGAAGGCAAG_1	-1.149626466	-3.049142829	3.880070445
AGTCATTTAAATATGC_1	-5.138735625	-1.610713712	3.460025272
AGCCATGTACGCCCTT_1	2.40054026	7.969816693	4.351272288
CCCCCCATCCTGACCC_1	3.529776481	7.043698796	3.3439166
CAGCACTTACGAAAGA_1	-7.422092768	1.49798406	1.527313398
AGTTACCTAGCAAATG_1	2.148857263	6.746659287	3.18458564
AAATAGTTACAACACG_1	3.053585199	0.272128292	3.542516375
ACAAAAACCCTGAGGA_1	3.192574886	-1.446661464	3.704531808
AACAAGCTATGAATTC_1	3.723246483	0.613123545	4.200087792
AAATCCGGAAAAACTG_1	0.587323648	6.138453015	3.849561381
ACAGCACCCCTCAATC_1	4.032768396	-0.380945831	3.6809279
AGAGCACGAACAAGAT_1	5.024120954	4.07294465	3.851569472
AACCATGTAACAACGG_1	2.798941044	7.840183743	3.749560115
AGCCATTTATGGCCAC_1	2.92364159	2.55191017	3.98628454
CCATCCCGAAGGAGAC_1	1.367320446	2.064544925	3.630553008
ATGCCCACATAGACCC_1	4.673254637	2.654293546	4.005901035
AGGGAACAACTGACGA_1	6.245299486	-9.767819873	1.495945579
ACTACCCAAGGCACAG_1	3.537649301	0.120344528	3.96625275
AATCCCTTCCTTACCG_1	0.738015292	0.780610212	4.405666159
ATCTCAGTCATCCACA_1	4.455995706	1.139799126	3.919300173
CAAAAAAGAGTTATTA_1	4.205266384	5.257126817	3.983089452
AACGCAGTCAGTATCA_1	0.416399246	6.420459279	4.195241271
CACGCCCTACGGCACT_1	-0.094446304	6.244786271	3.686586265
ACCCAACGATTCAAAG_1	2.093964008	0.330906519	3.828080763
CCATAGACCAGCCAGA_1	4.534164575	3.51206685	3.833660269
ACATCAAGAGACCCGT_1	2.177305964	0.532579788	3.59261952
AAGTACAACCTTCACA_1	2.69167724	0.225987562	3.677998015
ATAACAGTATTTCAAG_1	-2.556483361	6.626571664	2.657840269
CCGCAACGAGCACACC_1	2.730580477	-0.410449996	4.054763618
ATCTACCACCAAAAAA_1	-2.182556959	6.232574948	2.100616613
CATTCAACAAGTCCGT_1	3.425006059	-0.243196107	4.136353966
CCCTCAGTATCTCATG_1	4.752187399	4.341758736	3.903213778
AAATACCACATTACTT_1	5.126904157	3.60824252	3.728780994
AATGCCGGACTGCAAG_1	-7.910828444	1.313082703	1.524244659
CCCGCCAGACATAACA_1	2.090303448	7.661914357	4.085371389
ATTTCCGTCACGAGTA_1	2.594273714	1.289348968	3.791035375
ACGAAGGTATCCACAG_1	5.343692449	-2.496824256	3.713837092
AATCCCGAAGATACCA_1	-4.591625544	-5.107956878	2.10671407
ATCTACGAATTACACA_1	-3.210005852	4.193740853	4.354448601
AGAGCCCTCCCACCGA_1	4.248578695	-1.037234715	4.233175389
AGACAATTCATCATTC_1	2.798265127	7.928483495	3.867803121
AGGGAAATAACGCATG_1	-1.477655979	-4.526538364	4.430472288
AAGGCCGGACATATTC_1	-4.907083842	-1.487100474	3.992506606
CCTAAATTACTGCATC_1	4.607766298	4.392302998	4.104466512
ATCTAGCTACGAACAC_1	-5.086985918	-1.628120891	3.967665733
AACAAGCAATGTACTT_1	4.485970167	3.950372227	3.289833546
AACTAACTATGAACAG_1	4.35393968	5.769632825	3.330285213
CATTATGCACAGCCAG_1	-3.990737292	3.228904494	3.979703053
ATAAATCAATTAAAGA_1	2.318162111	7.196465977	3.597913065
AAAAACCAACCTAATT_1	3.171538023	0.102145084	3.794551804
AAATAATGCCTCAAAA_1	3.761656193	-0.34314043	4.407018834
AGGTAACCCATAAAAA_1	2.468120722	7.870112904	4.008061078
AAGAAATAACTTATTA_1	3.69895449	1.719642886	4.146232331
AATGCATTCCACAACC_1	2.068557767	-4.086160413	4.420261437
CCATCCGAACGGCCCG_1	2.20062795	7.698237904	4.374031149
AACAAGCTCCGTACTC_1	4.712140707	5.231513032	4.175206187
CAGTAAGCAAACACCG_1	3.132651952	1.383135446	4.261377051
AGTTCCGTAGTTCATG_1	-1.243203255	-3.481083385	3.785147791
AATACCTACCCTATAT_1	0.518649635	5.933638581	3.871467434
AGCAAATCACAGATCG_1	2.729412225	0.364518591	2.827476861
AATGCCGGAACGCAGG_1	4.042594341	-0.247245154	3.297610143
CCCACAGGAAGGACTT_1	3.391338733	1.827287206	3.433871837
AAGTAGGACCTGACTA_1	3.418778328	-0.132381788	4.307214223
AATGACACACAGAAAC_1	2.144946603	-3.989413491	4.14426791
AGAGCCTGAGAGATGT_1	3.084398893	-0.800567797	3.769310241
AAACACAAAATACCCG_1	3.039641765	7.936594495	3.796446229
ACCTACCTCCTGCCGC_1	-5.044824454	-1.617754093	2.592622267
ACGACCTAAGTTCCCG_1	2.742541221	0.83883191	3.920346424
CCGGATTCCCCGATTA_1	-8.051273199	1.358311542	2.070966111
AGCACCACAGAGATAT_1	4.23895636	5.516268262	3.398921623
ATACAGGGATGTAAGT_1	3.067355541	0.468444177	3.007406933
ATCCCAGCAAGTAGGC_1	2.244791058	1.779179343	4.362802329
AAGAATATCCCCAAGG_1	4.123423485	2.56273652	3.991936868
CAAGCAATATGCCAGG_1	4.016690162	5.88350583	3.364152323
CCAGCCGGAACCCAAC_1	-8.983835074	2.694641599	2.354390989
ATACATTGACCTACTT_1	2.318646101	7.777992734	3.707232771
ATCCAGACCAGAAGGG_1	4.691876081	-2.526581994	4.280754869
ACGCAGTGCCTTCATG_1	-3.636326882	2.741919287	2.897818417
AGTCAGAGCAGACATA_1	2.603602079	1.078169235	3.906101834
AGTGATGAATGCATGT_1	3.503454832	-0.909063033	3.598810139
CACCACTGACATCCGT_1	5.7967917	-1.375748864	4.530963035
AACTACTTCATACCTA_1	-0.963047477	-4.300635091	4.354355757
AAGAAGCACCCTCCTT_1	4.419696954	2.176081904	3.796989386
ACGTAGATAATCATGT_1	-7.769345137	1.001874694	1.877496801
CCTGATCAAGATAGTA_1	3.759082464	-0.565601072	4.093498832
CATTACTTCCCTCCTC_1	6.238840727	-10.02929925	2.208092362
AGATACCTAGCTCCAC_1	2.757875589	0.222174891	3.438755936
ACAGACATAGAGACTT_1	4.659582762	-0.824979744	3.582401743
ACCGAGCGACCACCTA_1	2.377263454	7.423692712	3.663995631
AAGAACTACCTTACTT_1	-3.097364994	4.190305241	3.872744451
AGGTCCCCCCTAAGGA_1	3.348068622	3.180906304	3.342484709
CAACAGCTCCGCCCGT_1	-4.564695688	6.512978562	2.074539162
AGTCACCACCTAAAGC_1	0.673561839	5.948619374	3.867293777
CCACATTGACTTCATG_1	-1.837175699	5.852766045	2.76153349
CACTCCAGAACCCCTG_1	3.235423473	0.131546387	3.317131334
CAGGCCCTCACTACGT_1	-2.874899718	-0.427775624	3.777626295
ATCAAGCCCACAAGAC_1	4.9581677	-1.287172548	4.149307727
CCTAAGATACACACCG_1	2.892609504	8.468539723	1.636317048
AGATCAAACCACAGAC_1	3.004845527	0.022900113	3.79789515
AAAAATCCAGCTAAGA_1	2.328095344	1.912532815	3.34696436
ACCAAGAAAGCGAGTC_1	3.315605549	0.496825167	4.44790237
AGACCATACAAACAAC_1	-4.661538454	-1.376196197	3.838115683
CAGCCCGTACTGAGGT_1	5.595315603	-1.90344297	4.034578715
ATGAATCAATTGAAAC_1	-3.442841622	4.168477544	3.724504273
ACACCAACCATAACAT_1	5.004439977	3.527722367	3.496207209
CAACAGTCATGGCCAC_1	4.362541345	-1.115689746	3.856475095
ATCACCGAAGTTCCAG_1	5.590027479	-1.581616632	3.821396977
AAGTATTCAGTTAATT_1	3.978744177	3.252956637	3.913781674
CCAGACGTCCTAAGAG_1	0.307462943	6.250962266	3.933086163
CCCTATTGACCCACCA_1	3.939626125	-2.419101111	4.019728365
AAAACAGAACGCAGTT_1	2.1470758	-4.015669576	4.025151232
CAGAAACACAGCCCCC_1	4.472307352	6.25668002	3.733487032
CAAACCTCAGTGAAGG_1	-3.112291189	4.0793686	3.355803264
CAAAACGGAAGCAGAC_1	-8.078813406	0.947420009	1.409080112
ATATAAACAAGGCCAA_1	2.727166084	7.908703336	3.621601817
ACGGACCTCACTAGAA_1	3.143362669	0.324430295	4.057683226
CCCGAGATACGCAAGC_1	-2.675229403	6.76367999	2.194323944
CAATAGCCACCCAGGG_1	-3.351662251	4.118499764	4.333252509
ATGCCCCTAGCTCCCG_1	-10.59866128	0.685436257	1.688200109
CCAGACGCATGGACCG_1	1.988528875	0.873536357	3.398713827
CCGGAACTATTGATAA_1	5.050167707	5.077933797	3.283863697
AAGAAACACCTCATGG_1	-0.999400827	5.148417958	2.927284865
CCTGACGAACTCATCT_1	-4.904143664	-1.496838561	3.832837223
ACAACACAATGTCCTA_1	5.107712892	-2.502803556	4.155465174
ATGGACCAAACAACCC_1	3.283229736	0.21401734	3.625672573
AATGATGTATAAAGTG_1	2.532571939	7.95745612	4.195238589
AGTGAGCCCAAAAGGC_1	-8.715025755	2.935503491	3.801496517
ATCTCCTAAAACCCGT_1	5.319400934	-1.488203756	3.820098535
AATTCCATCCGTCACT_1	4.503650812	3.418139228	4.512288381
AATTCAACCCTTCAAT_1	4.3397831	-0.418232224	3.980159714
CCTGCATGACGCATCC_1	-2.923327776	6.876769074	2.222528457
ATTCACCCAGTAAAGC_1	3.132908729	-0.192407153	3.664097277
AACCAGTCAGGACCAG_1	5.343063978	-2.476867071	3.471367993
AATAACTCAATTCCTC_1	5.049069074	4.195968159	3.977783342
AGCGAATGACCGAAAG_1	2.391905693	1.143507727	3.541555823
CCAGCCACAACTAACC_1	-8.214111182	1.509837755	2.088347861
CATGACCAAACCCACC_1	4.702973036	5.106978902	3.820927232
CCAAACCTCCCTAGGT_1	4.807399896	4.894244202	3.305937526
CACCAGGCATAACCGA_1	3.065626053	1.562115916	4.214242394
CACACAACCAGCAATT_1	-7.510103556	0.069130012	2.208919076
ACTTACGAACAGAATC_1	-8.446369978	1.23787547	2.655102598
AAGTATTACAGTACAC_1	3.415622381	0.434889981	4.444885158
ATTCATCGCCGACAGT_1	-4.091962668	-5.039404861	1.901480418
CCCGACGCCAGTCAGA_1	5.763316301	-9.716351978	2.170125452
AAGCCATAACGTAATG_1	-0.114690932	6.27416087	3.490999172
AACACCAGAGCCAGCG_1	3.324358133	-0.451540143	4.008644305
AATTCCACATAGCCCG_1	4.189006475	1.832253465	3.548282673
AGTCCCACAGCCCCTT_1	-1.941415163	5.978725919	2.794722759
CCGTAGCGACAGAGTA_1	3.899507669	1.737893828	3.33106446
ATGAATTTAAGGCCTC_1	0.645137606	6.154545316	3.064119662
[truncated: 70,134 more rows]
