# Supplementary material for: Multiomic single cell sequencing identifies stemlike nature of mixed phenotype acute leukemia
Source: Nat Commun. 2024 Sep 18;15:8191. doi: 10.1038/s41467-024-52317-2 (PMC11411136; doi:10.1038/s41467-024-52317-2)
Supplement: Supplementary file 17 — Source Data [file 41467_2024_52317_MOESM17_ESM.zip › Source Data compressed/Panel S12D.csv]

Panel 12F
Kaplan Meier estimates of overall survival stratified by MPAL95 scores for all patients in the Beat AML cohort.
Time (Days)	Survival Stratified by MPAL95 Score (1 = Dead; 0 = Alive)
	<-2	-2 - 0	0 - 2	> 2
251.7	0
960.3	1
459	1
408.6	0
552.6	1
1942.2	0
414.6	1
513.3	1
991.8	1
328.5	1
513.3	1
709.5	1
697.8	1
242.7	0
856.5	0
165.9	1
389.7	0
429.3	0
750.9	1
195.3	1
49.2	1
27.6	0
127.2	1
166.8	1
351.3	1
409.5	1
449.1	1
921.6	1
184.5	0
516	0
442.2	1
184.5	0
649.2	1
253.5	1
457.8	0
109.5	1
525.9	1
560.4	1
568.5	0
64.2	1
186.6	1
568.5	0
560.4	1
121.5	0
176.7	1
1912.5	1
1414.2	0
9	1
336.6	1
159	1
1470.3	1
1467.3	0
258.6	1
325.8	1
29.7	1
516	0
443.1	1
573.3	1
2488.8	0
154.8	1
352.2	1
827.1	0
750.9	0
229.8	0
120.3	1
35.4	1
393.9	0
173.7	1
433.2	1
939.6	0
574.2	1
264.6	1
71.1	1
145.2	1
122.4	1
447	0
391.8	1
46.5	1
194.4	0
9.9	1
257.7	0
276.3	1
529.8	1
418.5	0
624.6	1
547.8	1
165.9	1
703.5	1
625.8	1
624.6	1
671.1	1
1800	1
32.7	1
457.8	0
516	0
742.2	1
67.2	0
625.8	1
389.7	0
0	0
2.1	1
513.3	1
547.8	0
1007.7	0
510.3	0
116.4	1
318.9	1
547.8	1
331.5	1
337.5	1
120.3	0
456	1
191.4	1
1712.1	1
414.6	0
252.6	0
25.8	1
116.4	1
165.9	1
536.7	0
176.7	0
695.7	1
214.2		0
1377.6		0
1360.8		0
560.4		1
433.2		1
30.6		1
389.7		1
1460.4		0
438.3		0
1006.5		1
136.2		1
750.9		0
13.8		1
127.2		1
153.9		1
13.8		1
114.6		0
259.5		1
750.9		1
330.6		1
59.1		0
250.8		1
424.2		1
579.3		0
444		0
32.7		1
136.2		1
434.1		0
318.9		0
415.5		1
135.3		1
153		0
315.9		0
777.6		0
315.9		1
784.5		0
199.2		0
350.4		0
52.2		0
7.8		1
997.8		0
102.6		0
161.7		0
831.9		1
845.7		0
255.6		1
164.7		1
185.4		0
169.8		0
381		1
438.3		0
220.2		0
204.3		1
1359.9		1
52.2		1
914.7		0
343.5		1
625.8		1
272.4		0
178.5		0
597		1
959.1		0
1119		1
595.2		0
314.7		1
821.1		0
1633.2		1
299.1		0
459.9		0
117.3		0
367.2		1
3		1
93.9		0
0		0
97.8		1
288.3		0
246.6		1
228		1
140.1		0
71.1		1
37.5		1
1209.9		0
50.4		1
418.5		0
378		1
27.6		1
309.9		1
396.6		0
352.2		1
225		1
124.2		1
1410.3		0
198.3		0
23.7		1
436.2		0
181.5		0
74.1		0
27.6		0
185.4		0
343.5		1
35.4		1
535.8		1
365.1		1
16.8		1
201.3		1
30.6		0
154.8		0
14.7		1
28.5		1
149.1		0
164.7		1
597		0
418.5		0
479.7		0
235.8		0
987.9		0
149.1		1
347.4		0
963.3		0
93.9			0
269.4			1
498.3			0
248.7			0
411.6			0
507.3			0
195.3			1
2.1			1
304.8			1
79.8			1
330.6			1
66			1
15.9			1
102.6			1
396.6			0
26.7			0
120.3			1
521.1			0
213.3			1
167.7			0
252.6			1
365.1			1
398.7			1
140.1			1
422.4			0
1221.6			1
419.4			1
428.4			1
3028.5			1
353.4			0
156			1
894			0
469.8			0
78.9			1
78.9			1
241.8			1
246.6			0
198.3			0
9			1
418.5			1
342.3			1
418.5			1
295.2			1
463.8			1
35.4			0
149.1			0
20.7			1
561.6			0
858.6			1
114.6			1
1191			0
628.5			1
185.4			1
436.2			0
2.1			1
69			1
274.2			1
467.7			0
10.8			1
189.6			0
441			0
387.9			0
313.8			1
558.6			0
297.9			1
204.3			1
454.8			0
287.1			1
95.7			1
461.7			0
156.9			1
842.7			0
1045.2			0
456			0
312.9			0
297.9			0
560.4			1
558.6				0
3.9				1
0				0
777.6				0
394.8				0
263.4				1
207.3				1
210.3				0
210.3				1
35.4				0
966				1
527.1				0
588.3				1
214.2				0
194.4				0
292.2				0
313.8				0
248.7				1
437.1				1
306.9				1
150.9				0
282.3				1
276.3				1
557.7				1
27.6				0
288.3				1
0.9				0
334.5				1
198.3				1
649.2				1
443.1				1
266.4				1
16.8				0
2625.9				1
319.8				1
963.3				0
110.4				0
446.1				0
1220.7				1
206.4				0
322.8				1
284.1				1
890.1				0
6.9				1
33.6				1
822				0
300				1
34.5				1
375.9				0
681				0
159.9				1
15.9				1
266.4				1
822				0
241.8				1
7.8				1
5235.3				0
95.7				1
319.8				1
561.6				0
561.6				0
24.6				1
311.7				1
146.1				1
255.6				1
7.8				1
359.1				1
166.8				1
552.6				1
704.7				0
459				0
178.5				0
279.3				0
225				1
34.5				1
186.6				0
1149.6				1
353.4				0
245.7				1
352.2				1
521.1				0
452.1				0
242.7				1
265.5				1
189.6				0
624.6				1
156				1
587.1				1
12.9				0
313.8				1
