# Supplementary material for: Multiomic single cell sequencing identifies stemlike nature of mixed phenotype acute leukemia
Source: Nat Commun. 2024 Sep 18;15:8191. doi: 10.1038/s41467-024-52317-2 (PMC11411136; doi:10.1038/s41467-024-52317-2)
Supplement: Supplementary file 17 — Source Data [file 41467_2024_52317_MOESM17_ESM.zip › Source Data compressed/Panel S8D-LEFT.csv]

Panel S8D
Enrichment profile and ranking metric score for two gene sets associated with stem-like AML.
HUANG_LSC47
	gsea.hit.indices	gsea.es.profile
V137921009	0	0.1162
V137921010	2	0.2216
V137921011	6	0.3111
V137921012	7	0.4008
V137921013	32	0.4573
V137921014	35	0.517
V137921015	67	0.562
V137921016	73	0.6109
V137921017	97	0.653
V137921018	144	0.6856
V137921019	166	0.7208
V137921020	248	0.7387
V137921021	273	0.7667
V137921022	300	0.793
V137921023	306	0.8231
V137921024	324	0.8496
V137921025	421	0.8581
V137921026	560	0.8554
V137921027	673	0.8551
V137921028	946	0.8201
