# Supplementary material for: Multiomic single cell sequencing identifies stemlike nature of mixed phenotype acute leukemia
Source: Nat Commun. 2024 Sep 18;15:8191. doi: 10.1038/s41467-024-52317-2 (PMC11411136; doi:10.1038/s41467-024-52317-2)
Supplement: Supplementary file 17 — Source Data [file 41467_2024_52317_MOESM17_ESM.zip › Source Data compressed/Panel 3C.csv]

Panel 3C
Spearman correlation matrix of CytoTRACE score and cell-surface protein expression. Correlation coefficient is denoted by color coding.
	ADT-CD14	ADT-CD64	ADT-CD22	ADT-CD10	ADT-CD13	ADT-CD117	ADT-CD5	ADT-CD7	ADT-CD56	ADT-HLA-DR	ADT-CD11b	ADT-CD4	ADT-IgG1	ADT-CD3	ADT-CD19	ADT-CD30	ADT-CD33	ADT-CD45	ADT-CD34	ADT-CD8	cytotrace
ACCTAATTAATGAGGT_1	0.1923457	0.1923457	1.265559	0.6142977	0.1923457	0.6142977	0	0.9101223	0.6142977	0.6142977	0.3535955	1.8740039	0.3535955	0	2.203803	0	0	1.8740039	2.3754746	0	0.052738337
ATACACAGCAGTAAAC_1	0.4096899	0.4096899	0.8179617	0.2256806	0.2256806	0.4096899	0	1.1874097	0.4096899	0.2256806	0.6994777	1.4565848	0.4096899	0	1.843194	0	0	2.0586944	2.4538771	0	0.010141988
CCCTACACCCATCCTG_1	0	0.4169974	0.4169974	0.4169974	0.5744188	0.9369541	0	0.8300775	0.7103962	0.2300789	0.4169974	1.4731807	0.2300789	0	2.1703076	0	0	2.0446148	2.5163059	0	0.032454361
AGTGATCTAGCTACAC_1	0.3421754	0.3421754	1.1768193	0.4774823	0.1856523	0.7031064	0	1.1118694	0.5966442	0.3421754	0.7031064	1.2952878	0.1856523	0	2.279537	0	0	2.3001981	2.3204409	0	0.153144016
ACTTAGAGACCGCAGA_1	0.4459049	0	0.9879446	0.4459049	0.2476031	0.7532096	0.2476031	1.0874367	0.8774489	0	0.4459049	1.5373765	0	0	1.2608907	0	0	2.2437416	2.4331925	0	0.016227181
AAGCCAGACCATAGTA_1	0.3128739	0.3128739	0.7429118	0.5508335	0.1686236	1.8152949	0.4389151	1.1053959	1.5419063	0.1686236	0.1686236	1.3708743	0.4389151	0.1686236	0.5508335	0.1686236	0.1686236	1.1053959	2.0996494	0	0.273833671
CCGCAAACCCGGCCTG_1	0.5078738	0.19933	0.8430783	0.5078738	0.19933	0.7433286	0	0.8430783	0.7433286	0	0.6325151	1.2315196	0.19933	0.3654549	2.6400925	0	0	2.2150247	2.0589999	0	0.02535497
ATCTACATAGCAAGAT_1	0.3756629	0	0.8619903	0.3756629	0.3756629	0.7607547	0	1.1157326	1.8315404	0.205369	0.3756629	1.5363617	0.3756629	0.205369	0.7607547	0	0.205369	1.3179452	2.6863966	0	0.044624746
CATCCCCCATCCCATT_1	0.2309131	0.418381	1.3499538	0.418381	0	0.418381	0	1.0361155	0	0.5761915	0	1.6893106	0.2309131	0	3.2754632	0	0	2.1738982	2.7603729	0	0.062880325
ATTGAGACCCCTAGAT_1	0	0	0.8829386	0.7581836	0.2496678	3.2886819	0	1.2676208	0.7581836	0.2496678	0.8829386	1.1844204	0.2496678	0	0.2496678	0	0	0.8829386	2.3648427	0	0.070993915
CAACCATGCATGCAGA_1	0.2080351	0.2080351	0.8702628	0.7683854	0.7683854	0.380156	0	1.1977224	0.5269563	0.380156	0.380156	1.125354	0	0	2.566896	0	0.2080351	1.9801628	2.1554137	0	0.058823529
ATGAATTCCACAATCT_1	0	0	1.2748166	0.3135634	0.3135634	1.6900047	0.3135634	1.166194	0.9055002	0.3135634	0.5519202	1.4620115	0	0	0	0	0	0.7442568	2.2863553	0	0.04158215
ATCCAGCCACGTCAAC_1	0.39384	0	0.7914792	0	0.39384	1.2276843	0	1.5813071	0.5446442	0.2161847	0.5446442	1.4767388	0.2161847	0	1.6297576	0	0	2.6583864	2.6413338	0	0.120689655
AGGGACTTACGACACT_1	0.2559385	0.2559385	0.7732022	0.7732022	0	0.6286193	0	1.2878708	1.1124209	0.2559385	0	1.2039888	0.4595407	0	0.7732022	0	0.2559385	2.0794615	2.3632304	0	0.078093306
CAATAAGGAAGTAAAC_1	0	0.2681565	1.3265352	0.2681565	0	1.0456721	0	1.1483106	0.479399	0	0.2681565	1.2413882	0	0.2681565	2.3833957	0	0.2681565	1.4777491	2.2304333	0	0.051724138
CCTCACTTACCAATGC_1	0.361343	0.5025213	0.9256051	0.5025213	0.1969045	0.7362732	0.1969045	1.3979238	0.6262118	0.6262118	0.9256051	1.1557101	0.1969045	0	0.361343	0	0	2.1281537	2.6275659	0	0.028397566
ATTACCACCATTAGTT_1	0.2189066	0.2189066	0.682521	0.3983936	0.3983936	0.5505146	0.2189066	1.1639116	2.060771	0.2189066	0.3983936	1.773986	0.5505146	0	0.5505146	0	0	0.9035257	2.8839813	0	0.022312373
ACGGCATCAGCAAAGG_1	0.249408	0	1.2667755	0.4488636	0.249408	0.8822487	0.4488636	1.1836038	0.9931009	0.249408	0.7575584	1.5438216	0	0	0.6150755	0	0	1.0928819	2.5347981	0	0.030425963
CCTTACCGACGGACTC_1	0.4349429	0.2409343	0.5973587	0.4349429	0.2409343	0.7370443	0.2409343	1.6787772	0.2409343	0.4349429	0.5973587	1.6787772	0	0	1.385497	0	0	1.6266021	2.1229572	0	0.106490872
CCCAAGACCAATCCGC_1	0	0.6145183	0.6145183	0.821166	0.3537387	0.6145183	0	0.3537387	0.3537387	0.6145183	0	1.1384465	0.3537387	0	0	0	0	2.2042306	2.1562744	0	0.070993915
CCGCAACCCCCTAGGT_1	0.2654383	0.4749942	0.7957082	0.6481537	0.2654383	0.6481537	0	0.9242638	0.2654383	0.4749942	0	0.6481537	0	0	2.6000269	0	0	2.4544548	2.3441181	0	0.015212982
AGCGCAACAGCCCACG_1	0.1768386	0.3270543	0.4576243	0.1768386	0.1768386	1.5828409	0.3270543	1.2003445	1.1403371	0.3270543	0.573098	1.5828409	0.6766072	0.3270543	0.573098	0	0.1768386	1.1403371	2.4543712	0	0.019269777
AACCCCTGAAAGACTG_1	0.5797724	0	0.836982	0.2326006	0.4211775	0.9443977	0.4211775	1.0413862	0.2326006	0	0.4211775	1.2110168	0	0	2.626984	0	0.2326006	2.0882388	2.0882388	0	0.024340771
CCATCCTGATCCAACC_1	0.5428664	0	1.0304518	0.3078275	0.5428664	0.5428664	0.3078275	0.7330403	0.3078275	0.3078275	0.3078275	1.3567962	0	0	0.7330403	0	0.3078275	1.259388	2.1482436	0	0.061866126
AATCCCGTAATGACCC_1	0.5371192	0.7816696	1.2149825	0.5371192	0.2127081	0.5371192	0.3880117	1.2829481	1.1420586	0.3880117	0.3880117	1.2829481	0.3880117	0	0.2127081	0	0	0.978012	2.4965145	0	0.306288032
CCAACCATCAGGACCG_1	0	0.2759417	0.8202574	0.4919744	0.2759417	1.7520768	0	1.4297635	0.6695271	0	0.8202574	0.8202574	0	0	0.4919744	0	0	1.3506516	3.387754	0	0.988843813
AAGGCCATCACCATAA_1	0.2169392	0	1.1570123	0.8975609	0.2169392	0.8975609	0	1.0777796	0.6775635	0.9917246	0.395103	1.3628268	0	0	1.2988158	0	0.2169392	1.7656501	2.2491209	0	0.364097363
CAACCAGCATCAACCC_1	0	0.2443767	0.6045759	0.6045759	0.2443767	0.6045759	0	1.3975008	0.6045759	0.6045759	0.4406073	1.2503106	0.6045759	0	1.5842336	0	0	1.6394585	2.1370359	0	0.019269777
AAACAGATAACAAGTC_1	0	0	1.2719646	0.3124989	0.5502422	1.1634691	0	1.2719646	0.7421798	0	0	0.903143	0.3124989	0	0.3124989	0	0	1.0417534	3.99252	0	0.801217039
AAGGCACACCGTCAGG_1	0.1751196	0.1751196	0.8500317	0.4537257	0.568465	1.1929112	0.3240941	1.5743855	0.7646918	0.3240941	0.4537257	1.1929112	0.1751196	0.1751196	0.1751196	0	0.1751196	1.4477676	3.9494998	0	0.89959432
CCTTCATTAATCAAAG_1	0.315559	0.1701754	2.0139621	0.315559	0.315559	1.4676968	0	2.2351703	0.8322955	0.5550631	0.4424643	1.5095606	0.1701754	0	0.1701754	0	0	1.1120681	4.0499724	0	0.903651116
AGGACATGCCGTCCGA_1	0.2173069	0.3957183	1.1583042	0.5470666	0.6784911	1.807835	0	1.5349041	0.2173069	0.2173069	0.2173069	1.2317593	0.3957183	0	0.3957183	0	0	1.5349041	3.1180631	0	0.923935091
AAGCAGGTAGCTAGTG_1	0	0	2.4216999	0.4723902	0.9594249	1.0337072	0	1.2282631	0.5906146	0.9594249	0.3382911	0.8791788	0.183383	0	0.5906146	0	0	1.727987	4.0025994	0	0.913793103
AACGAGACAGTTAGTC_1	0.2801262	0.2801262	1.3634533	0.2801262	0.3953779	3.332036	0	2.0527424	1.4429034	0.3953779	0.4987087	1.1826708	0.2801262	0	0.14984	0	0	1.0217789	3.2967769	0	0.962474645
ATTGAAAGCCCCACGT_1	0.1856152	0.3421118	2.1455191	0	0.5965456	1.80812	0	1.8410146	0.477399	0.8869492	0.477399	0.7029956	0.1856152	0	0.1856152	0	0.1856152	0.9676189	4.1169507	0	0.993914807
ATGAAAGAAGATACTA_1	0	0	1.9385584	0.757572	0.2494136	2.7189001	0	0.8822637	0.6150873	0.4488728	0.2494136	0.757572	0.2494136	0	0.2494136	0	0	1.0928989	3.3590107	0	0.789046653
AATACCTCACCTAAAG_1	0.3687019	0.2012482	1.9798963	0.3687019	0.2012482	2.0396409	0.2012482	1.8127624	0	1.301591	0.3687019	1.1007282	0	0	0.2012482	0	0	1.17226	3.7220728	0	0.896551724
AATGCAGAAACCCCTT_1	0.2165119	0	1.4213219	0.2165119	0.2165119	2.3673907	0.2165119	0.676485	0.5453509	0.7923994	0.2165119	1.2972219	0.2165119	0	0	0	0	2.0807406	4.3826302	0	0.963488844
ATTCATGGAATTCCAG_1	0.2601914	0	1.0235547	0.6373887	0.2601914	1.4513707	0	1.0235547	0.6373887	0.9106315	0	1.3014457	0	0.2601914	0.7833139	0	0	1.4513707	2.4845399	0	0.9168357
CAGAAAATAATCAAAT_1	0	0	0.979567	0	0	2.5800315	0.2446836	2.2317885	0.979567	0.8696542	0	0.979567	0	0	0.2446836	0	0.2446836	1.0785864	4.0764925	0	0.952332657
ATGCCATAAACAATCA_1	0	0	0.7655519	0	0	2.7140132	0.2527374	1.4262352	0.2527374	0.8910656	0.2527374	0.8910656	0.2527374	0	0.2527374	0	0.2527374	1.5556335	4.0593034	0	0.882352941
AGTTAAGCATCACCGC_1	0.2782092	0.4956257	0.8255122	0.6741109	0	1.6428557	0.2782092	1.1772193	0.6741109	0.2782092	0	1.4368983	0.2782092	0	0.8255122	0	0	0.4956257	2.4497251	0	0.927991886
ATCTAAAGCACCATCT_1	0	0.2054756	1.7561824	0.2054756	0.3758427	0.7610606	0	1.5847054	0.5213662	0.862322	0.5213662	1.1161187	0	0.2054756	0.2054756	0.2054756	0	1.6304091	4.3101428	0	0.979716024
AACGCAGCACCCCACT_1	0	0	0.8705355	0.245013	0.4416529	0.6059069	0	1.1697239	0.4416529	0.4416529	0.8705355	0.8705355	0.245013	0	2.2029303	0	0.245013	1.9995418	2.2331425	0	0.020283976
ACGAAATGACAACCTT_1	0	0	0.5983217	0.2413929	0.4356983	2.2181849	0	1.9468333	0.5983217	0.7381609	0	1.2404562	0	0	0.2413929	0	0.2413929	1.5149678	4.3063552	0	0.964503043
CCCCCAGAAGGGACTT_1	0	0.2602824	1.1252786	0.2602824	0.4666184	2.0589605	0	2.6234901	0.2602824	0.2602824	0.2602824	1.2173938	0.2602824	0	0	0	0.2602824	1.3017349	2.4076727	0	0.789046653
ACTTCCTAAACTACGT_1	0	0	0.7186987	0.2334427	0.7186987	2.7881263	0.2334427	1.8751425	0.4225718	0.2334427	0	1.4857381	0.2334427	0.2334427	0.2334427	0	0	1.0440092	3.6998456	0	0.815415822
ATAAACACAATTAGCC_1	0.504899	0	1.1935781	0.2839821	0	1.8844837	0	1.088715	0.504899	0.2839821	0.6857334	1.1935781	0	0	0.2839821	0	0.2839821	0.6857334	3.3296852	0	0.969574037
ACTGCATGCCTGACCA_1	0.346357	0.1880996	1.6368728	0.1880996	0.346357	2.2051038	0.1880996	1.6763537	0.346357	0.8072443	0.346357	0.8072443	0	0	0.346357	0	0	1.5957688	4.0836363	0	0.984787018
ACTAACCCATCCAGGG_1	0.481672	0.481672	1.1192629	0.1875243	0.481672	1.3578009	0	1.4094966	0.601601	0.1875243	0.601601	1.18444	0.1875243	0.1875243	0.3453748	0	0	1.3578009	4.1078412	0	0.962474645
AGGTACAAAGGGACAT_1	0.6623172	0	0.879179	0.3850177	0.3850177	0.6623172	0	1.3396854	0	0	0	1.2084235	0.6623172	0	0	0	0	1.0572907	2.2463879	0	0.004056795
AACAATGACAAGAAGC_1	0.5128459	0.2015895	1.8500752	0.3692792	0	0.6383652	0	1.5202858	0.9413424	0	0.7498719	1.4175121	0.3692792	0.2015895	0.3692792	0	0	1.7387561	3.6037387	0	0.823529412
ATCAAGATCATTACAT_1	0.2180224	0.3969153	1.7278758	0.2180224	0.2180224	1.081439	0	2.0875132	0.2180224	0.5486097	0.5486097	1.1608152	0	0	0	0	0.2180224	1.6373361	4.3052063	0	0.825557809
ATCCATCAACTACCCT_1	0.265177	0.265177	1.6869718	0.1413527	0.1413527	0.5648331	0.1413527	1.3570679	0.5648331	0.5648331	0.4745703	3.2245041	0.1413527	0	0.4745703	0	0.1413527	2.7059438	3.6893925	0	0.815415822
AGTCACATAACAATTG_1	0.1780127	0.3290742	1.0128962	0.3290742	0.3290742	2.2383816	0	1.7700271	0.4602825	0.5762549	0.4602825	1.3158094	0	0.1780127	0.3290742	0.1780127	0	1.2053976	3.9816784	0	0.959432049
CCTCAGGCAAAACCTG_1	0	0.3731163	0.5178289	0.3731163	0.2038601	3.4436489	0.2038601	1.7489665	1.7875481	0.2038601	0.3731163	1.31198	0	0	0	0	0	1.2491543	3.8335277	0	0.95841785
AGCAACCACAGAACGC_1	0.193687	0.3558774	1.6214869	0.617812	0.193687	2.6716714	0.193687	1.5783379	1.1433188	0	0	1.3842993	0	0	0.4953965	0	0.3558774	0.914695	3.250029	0	0.915821501
AAGTAAACATTGACAT_1	0.434199	0.7359442	0.8583713	0.7359442	0	1.5116528	0	1.3133553	0.5964099	0.434199	0.7359442	1.449822	0	0	0.2404827	0	0	1.3133553	2.6031116	0	0.951318458
CCCCATAGATGTAGGT_1	0.6664931	0	1.5157282	0.5368132	0.212567	1.6607549	0	1.5157282	0.7812703	0.212567	0.5368132	0.9775526	0.212567	0	0.212567	0	0	1.2824159	3.9405879	0	0.912778905
CCTTACTACATTACCG_1	0.4756793	0.184848	1.1735317	0.184848	0.7007076	3.049298	0.184848	1.0393295	0.4756793	0	0.184848	1.4465824	0	0	0.3407995	0.184848	0.184848	1.3461228	3.9582959	0	0.80831643
ATACACTTCAAGAAGC_1	0.178078	0.3291865	0.6803622	0.4604302	0.5764303	2.8660834	0.178078	1.4617764	1.0131513	0.178078	0.3291865	1.2056781	0.4604302	0	0.178078	0	0.178078	1.2056781	2.8660834	0	0.997971602
CACTCCAGACGTATCT_1	0.4812755	0	1.2448886	0.3450718	0.3450718	1.9123945	0	2.0540605	0.8929482	0.187347	0.187347	1.1837198	0.7081482	0	0.4812755	0	0	0.9739426	4.0793134	0	0.967545639
ATATAGCCAGCTAATC_1	0	0.2615559	1.027366	0.4686898	0.4686898	1.1290274	0	1.3057745	0.2615559	0.2615559	0.640194	1.4559244	0	0	0	0	1.1290274	0.9141877	3.4110507	0	0.962474645
AGAGACACACCCAAAT_1	0	0.1494102	0.7552033	0.3943687	0.5909736	2.9469991	0.2793713	0.9599215	0.8281994	0.4974951	0.8281994	1.4016345	0.1494102	0	0	0	0.4974951	1.5489297	4.2153187	0	0.863083164
ATTCAGGCAAAGCATC_1	0	0	0.3712487	0.8538324	0.3712487	0.3712487	0	1.3075923	0.8538324	0	0.3712487	1.4223381	0.3712487	0	0.6413733	0	0	0.3712487	2.387841	0	0.655172414
CAAACACTCAAGATCA_1	0.4728663	0.2641269	1.0345218	0	0.4728663	1.7109833	0	2.0347651	0.7926185	0	0	1.1365674	0	0	0	0	0	1.8146598	4.2211113	0	0.951318458
CCTTAAGGCCTACACT_1	0.2316456	0.4195952	1.0384056	0.4195952	0.2316456	1.0384056	0	1.2077821	0.8343707	0.2316456	0.5777467	1.2077821	0	0.2316456	0.5777467	0.2316456	0.4195952	1.1266757	2.0171432	0	0.921906694
CCAGAGTGAACAAATG_1	0.2053512	0.2053512	0.7607037	0.3756329	0.6480583	2.1427164	0	2.0295594	0.2053512	0.521094	0	1.3771102	0.3756329	0	0.3756329	0	0.2053512	1.4330319	3.507651	0	0.952332657
AGTGCCGGCACCATCA_1	0	0.2072885	1.1226663	0.2072885	0.5253273	3.1202357	0	1.723971	0.6530279	1.0447541	0	1.1226663	0	0	0.2072885	0	0	1.3254953	4.3963908	0	0.983772819
AGCAAAAGACCAATTA_1	0	0	0.815975	0.3509807	0	0.3509807	0.3509807	1.1321435	0.6102653	0.6102653	0.3509807	0.815975	0	0	0.815975	0	0	1.929554	2.044767	0	0.103448276
AACGAGCTCATGCACG_1	0.7331052	0.3078606	0.3078606	0	0.7331052	1.4456481	0	0.7331052	0.3078606	0.7331052	0.3078606	1.4456481	0	0.3078606	0.3078606	0	0.3078606	0.892836	1.8574958	0	0.751521298
CCCTAACCAGCAACAG_1	0	0.2962425	1.1212793	0	0	0.7101954	0	1.5671062	0.5244874	0	0	1.3239854	0	0.2962425	2.9223338	0	0	1.5671062	2.2990492	0	0.039553753
ATTACATCACTTACTT_1	0.5776508	0	0.6817371	0.3299681	0.7760035	1.9262696	0	2.0840097	0.6817371	0.4614583	0.5776508	0.9414497	0.1785326	0	0.3299681	0	0	1.5911188	4.0850197	0	0.935091278
AGTCACTTAGACCCCG_1	0.2214259	0	1.4973808	0.6888474	0.2214259	1.0061253	0.2214259	1.6025494	0.4026006	0.6888474	0	1.2466148	0.5559314	0	0.4026006	0	0	1.3154432	3.7410896	0	0.84178499
AAAGACGTATTCCATC_1	0.4859698	0.4859698	1.3114597	0.1894491	0.7143793	0.6066818	0.34866	1.3661353	0.9001961	0.6066818	0.34866	1.4179759	0.1894491	0	0.4859698	0	0	0.7143793	3.4938768	0	0.980730223
AGGTAGCGAATTACCC_1	0	0.209575	1.4502438	0.209575	0	0.5303115	0	1.1308809	0.5303115	1.6021344	0.6588742	1.3940145	0.3827475	0	1.2710778	0	0	2.8652775	2.1354583	0	0.628803245
CCCACCGCAGGCAACT_1	0.4398891	0.1690491	0.7443487	0.3136105	0.3136105	2.0792886	0.1690491	2.0077094	0.7443487	0.4398891	0.5519944	1.3251301	0.1690491	0.1690491	0.3136105	0	0.4398891	1.1072289	2.3050558	0	0.995943205
AACGAAACACTAATGC_1	0.2453732	0.2453732	1.1708664	0.2453732	0	3.9756071	0	0.8714987	0.2453732	0.60666	0.60666	1.0806816	0	0	0	0	0	1.3299837	3.7991099	0	0.963488844
AGTTCAGACAAACACT_1	0	0.5279528	1.1269967	0.2984209	0.7145107	0.5279528	0	0.8716763	2.2348942	0.5279528	0.2984209	1.8815487	0	0	0	0	0	0.5279528	2.3066718	0	0.016227181
ATGTATTGATTCATTC_1	0.4370741	0	1.7333269	0	0.6000753	0.86307	0	1.5180043	0.4370741	0.86307	0	1.1608616	0.4370741	0	0.4370741	0	0	1.2432228	3.9187079	0	0.969574037
ATAGACAAATGGCAAT_1	0	0.4681119	1.5221043	0.4681119	0.6394638	1.1279822	0	1.3046483	0.6394638	0.2612006	0.4681119	0.6394638	0	0	0	0	0	1.7536783	3.8494487	0	0.959432049
CCGTCCGGCCAACCGG_1	0	0	0.8914728	0.5419518	0.2149392	2.2399143	0	1.6245964	0.5419518	0.3917535	0.2149392	1.7571213	0	0.2149392	0.2149392	0	0.6725086	1.1499636	3.7028998	0	0.92494929
CCACATTTAAACCAGC_1	0	0	1.1616525	0.4374819	0.2424764	0	0	1.6846229	0.740796	0.4374819	0.9732028	1.0718602	0.740796	0.4374819	0.8637358	0	0	1.5772485	2.5705987	0	0.940162272
CCAGAGACCAGAATCC_1	0	0	0.6135165	0	0.7557555	0.6135165	0.2486592	1.5411513	0.9909637	0.4476365	0.2486592	1.0906252	0.4476365	0	0.2486592	0	0.4476365	1.6552853	3.5914902	0	0.749492901
ACCAAATGCAAGAGTA_1	0.4014913	0.2207612	1.8616839	0.2207612	0.2207612	0	0	1.4377791	1.0040009	0.6871806	0.2207612	1.0906489	0.2207612	0.2207612	0.5545037	0	0	1.5998742	4.0443628	0	0.722109533
AGTGAGTGCCTCACAC_1	0.1991683	0.1991683	1.0930926	0.365181	0.5075175	1.5574256	0	2.1392625	1.0163529	0.1991683	0.5075175	1.0163529	0.1991683	0	0.1991683	0	0	1.29326	4.1898711	0	0.509127789
AGCCAACGCCCGAGCT_1	0.9761128	0.4391404	0.7432442	0.6027079	0.4391404	0.6027079	0	1.5809585	0.2434845	0.4391404	0.4391404	1.5225556	0.4391404	0	0.7432442	0	0	0.7432442	2.1966588	0	0.775862069
CCACATCTATTGCCTG_1	0.6199558	0	0.7292656	0.6199558	0.3572708	1.3326955	0	1.7814336	0.9174821	0.9997829	0.1945066	1.7446071	0.1945066	0	0.1945066	0	0	0.9174821	4.2066479	0	0.876267748
ATAGCAAACCTACAAC_1	0.5429658	0	1.3569724	0	0.5429658	2.4065354	0	0.7331636	0	0.3078904	0.3078904	1.0306045	0.3078904	0	0	0	0	0.8929024	3.7486441	0	0.832657201
CCCGAGGCCCGTCAAC_1	0	0	1.0173622	0	0.2579815	3.8791835	0	1.6891217	0.2579815	0.6328368	0.778067	0.4628718	0.2579815	0	0	0	0	1.0173622	4.1018431	0	0.970588235
AGTACCGGAAAAATGC_1	0.2743686	0.2743686	0.6663406	0.2743686	0.4894382	1.3458101	0	2.0725923	0.2743686	0.2743686	0.4894382	1.4247929	0.2743686	0	0.2743686	0	0	1.3458101	2.2538036	0	0.89959432
ACGACCCCCACGACCA_1	0.5804949	0	0.4638547	0.3317908	0.3317908	2.5649931	0	1.5131806	1.6353674	0.4638547	0	1.0190551	0.1795934	0	0.4638547	0	0.4638547	1.4225516	3.9389189	0	0.797160243
AGCGACGTACGCCCGC_1	0	0	1.0316767	0.5892094	0.1828553	1.8589973	0	2.2000681	1.2260342	0.3373871	0.4712042	1.1653508	0.1828553	0.3373871	0.1828553	0	0.1828553	1.5711488	3.5754543	0	0.871196755
AAGTCCGGACCTAGCT_1	0.4086296	0.118839	1.3287046	0.6330362	0.4891583	1.5916498	0	1.4832149	0.8161988	0.4891583	0.4086296	2.3950637	0.6330362	0.118839	0.4086296	0	0	1.1049313	3.7762431	0	0.904665314
AATAAAGACAAACAAA_1	0.4744387	0.2650959	1.0372104	0.7949019	0.4744387	0.6474528	0	0.9233775	0.4744387	0.6474528	0.4744387	1.2321076	0.2650959	0	0.4744387	0	0	0.9233775	2.5285348	0	0.911764706
ACAACCTACATTACGA_1	0	0	1.5139291	0.2793212	0	2.1671739	0	1.2747637	1.0761594	0	0.8280835	1.0761594	0	0	0.2793212	0	0	0.6763549	4.2198643	0	0.976673428
ACGGCCAGAGAAATAG_1	0.48686703	0.27277535	1.53874209	0.66310816	0.31179352	1.16166089	0.34934626	1.76829964	0.81289293	0.51848288	0.71556911	1.82042538	0.51848288	0.18985153	0.71556911	0	0.05094738	1.68463287	2.94062957	0	0.540567951
ATTGACTGATGAAATG_1	0.3232545	0.1746324	1.3512179	0.3232545	0	1.3512179	0.1746324	1.9609212	1.2471787	0.1746324	0.5671495	1.1907967	0.1746324	0	0.6699001	0	0.1746324	1.3005508	3.8167969	0	0.827586207
CACTCCCTCATTCATG_1	0.5821766	0.5821766	0.9477352	0.2337353	0	1.544652	0	1.544652	0.4230562	0	0.4230562	1.3600557	0.5821766	0.2337353	0.2337353	0	0	1.7473861	2.8368486	0	0.920892495
AGCCATCTCATCCAAC_1	0.2210806	0	0.8051892	0.2210806	0.4020245	0.8051892	0.2210806	2.0386777	0.2210806	0.6879818	0.2210806	1.2453756	0.2210806	0	0.5551899	0	0.2210806	1.4960307	4.183235	0	0.948275862
ACGAATTAAGGAAGTC_1	0.2005612	0	0.7468974	0.3675395	0.3675395	2.1460489	0	2.4750526	0.7468974	1.0982107	0.3675395	1.0212658	0	0	0.2005612	0	0	1.4658737	4.0918987	0	0.901622718
AGTAATGTAAACAAAC_1	0.373424	0	1.5785563	0	0.2040424	0.6446922	0	1.3127019	0.7569435	1.1109199	0.5182283	1.1828005	0.6446922	0	0.5182283	0	0	1.6678298	4.0294402	0	0.863083164
ACCTCACACCCTCCCA_1	0	0	0.2535001	0.4555591	0.2535001	1.8690325	0	1.6729594	0.4555591	1.4288274	0.2535001	1.1051549	0.4555591	0	0.2535001	0	0	1.1051549	3.9072344	0	0.995943205
CACAACTAAGGAATCC_1	0.3821392	0	1.9855588	0.657951	0	0.8739042	0	1.202095	0.7717458	0.2092134	0.5295241	0.9665868	0.2092134	0.2092134	0.3821392	0	0	1.6006062	4.541703	0	0.927991886
AAGCCCGCAAGTAAGG_1	0.3464425	0.1881496	0.6032534	0.1881496	0.3464425	2.6711039	0	1.5960017	1.5083439	0	0.3464425	1.3059472	0.3464425	0	0.3464425	0	0	1.8535391	3.8667158	0	0.797160243
ACCGCACAACACATTA_1	0.3747895	0.2048513	1.5820306	0.2048513	0.3747895	2.4186259	0.2048513	1.2529825	0.9521976	0	0.2048513	1.2529825	0.2048513	0	0.2048513	0	0.3747895	1.3159017	2.9180615	0	0.818458418
ACCGCACCATCGCAGA_1	0.3029663	0.5351694	0.7234854	0.7234854	0.5351694	0.7234854	0.3029663	0.881896	0	0	0	1.587715	0.881896	0.5351694	0.3029663	0.3029663	0	0.5351694	1.7840906	0	0.011156187
AAAGCCTTATTACATG_1	0	0.1840078	1.2308978	0.1840078	0.1840078	1.3424346	0	1.8648055	1.656804	0.592277	0.592277	1.2308978	0.1840078	0.1840078	0.4737937	0.1840078	0	0.8813582	3.7036926	0	0.734279919
AAGGCACGACGTATAA_1	0.5576655	0.5576655	1.0530833	0.3172131	0	0.751362	0	1.1755026	1.0530833	0	0.5576655	0.5576655	0	0	0.5576655	0	0.5576655	0.3172131	2.8791019	0	0.68356998
ATAACCTAACGCAACT_1	0.3378581	0.4718221	1.1664822	0.6955711	0.5899416	2.6717347	0	0.8782961	0.7911014	0.3378581	0.6955711	1.3899281	0	0	0	0	0	1.4853481	3.732826	0	0.960446247
ACGTACGAAGGTAACC_1	0.49398407	0.52595174	1.43369362	0.72499499	0.39145025	1.29795534	0.14816835	1.75634701	1.14085455	0.35479499	0.75045185	2.10253105	0.42680928	0.10117664	0.64448864	0.05186737	0	1.67996256	2.94130484	0	0.471602434
AGACACAGCCTGAAAG_1	0.5087122	0	1.0950874	0.2863617	0.5087122	0.8442773	0.2863617	1.8413722	0	0	0.2863617	0.8442773	0.5087122	0.2863617	0.8442773	0	0	1.2002714	2.192522	0	0.931034483
CAACCAGAAGACAGAC_1	0.3566188	0.4963636	0.4963636	0.6189528	0.4963636	2.2359728	0	1.5803017	1.3310968	0.3566188	0.3566188	0.9984106	0.3566188	0	0	0	0.3566188	0.9984106	2.849704	0	0.971602434
ACCGACGTATCTAGCT_1	0.2398779	0	0.7344695	0.2398779	0.7344695	2.4486459	0.2398779	1.2354266	0.2398779	0.4332022	0.2398779	1.0639028	0.4332022	0	0.2398779	0	0.2398779	0.7344695	3.5675289	0	0.781947262
CACAATTACCCAATGG_1	0.2507126	0	0.8857093	0.2507126	0	1.9435868	0	1.548462	0.2507126	0	1.1876988	1.2710144	0.2507126	0	0	0	0.2507126	1.7154275	4.2877855	0	0.845841785
CCTAATAGACGCCAAC_1	0	0	1.3844196	0.2406268	0.2406268	1.2379149	0.2406268	1.9040415	0.4344363	0.4344363	0.8587595	1.1557389	0.2406268	0	0.2406268	0	0	0.8587595	4.1217376	0	0.942190669
AATAAACGATTGATAC_1	0	0.3654276	1.3525683	0.1993139	0.1993139	2.7302504	0	0.93372	0.6324733	0.8430274	0.3654276	0.7432818	0.5078382	0	0.1993139	0	0.5078382	1.164915	3.5288502	0	0.993914807
AAATACTGATTGCATG_1	0.1925364	0.1925364	1.1388602	0.3539201	0.3539201	1.0684575	0.1925364	1.4809522	0.4928421	1.0684575	0.4928421	1.1388602	0	0	0.6147978	0	0.1925364	1.1388602	3.9255912	0	0.967545639
ACCACCACATACAACT_1	0	0.3570191	1.3871544	0	0	0	0	1.946893	0.3570191	0	0.6195686	1.2737914	0.3570191	0	0.3570191	0	0	1.2737914	2.7185999	0	0.90872211
ATAAAGCTATATAAGG_1	0.2066274	0.3777847	0.5238839	0.3777847	0.6513339	1.5416709	0	1.1924803	1.0424635	0.7643612	0	1.0424635	0.3777847	0	0.2066274	0	0.3777847	1.0424635	4.113091	0	0.861054767
AACCAAGTCCGTAAAC_1	0.2039798	0.2039798	0.8576613	0.6445312	0.2039798	1.3124543	0	1.5782873	0.2039798	0.5180913	0	1.5304758	0.3733184	0.2039798	0.6445312	0	0.2039798	1.3124543	4.0990606	0	0.93306288
ACGGCCGAATGACCAT_1	0.5620407	0	1.7964691	0.2242759	0	0.8140724	0	1.1825692	0	1.1023818	0.4073516	0.5620407	0.2242759	0.2242759	1.7964691	0	0	1.5084737	3.8287176	0	0.930020284
AAGCCCAAAGCCCATG_1	0.5818032	0	1.2142555	0.3326298	0	0.3326298	0	1.6754018	0.5818032	0	0	1.0896236	0.5818032	0.3326298	0.3326298	0	0.3326298	0.781109	2.4212926	0	0.039553753
ATCAACCAAGTTCCAC_1	0.1825741	0.1825741	0.8763523	0.3369051	0	3.4857801	0.1825741	2.1760939	0.7892836	0.6939046	0	0.5884599	0.3369051	0	0.1825741	0	0	2.0027897	4.3028524	0	0.65821501
ACCACAGACAAGCAGA_1	0	0.3780839	1.3235974	0.651789	0.206805	1.7218472	0	1.8007752	1.4389811	0.206805	0.206805	1.3829525	0	0	0.3780839	0.206805	0	0.8664516	3.873225	0	0.977687627
CACCCATGCCTTCATA_1	0.4333461	0.2399653	0.7346825	0	0.4333461	0.2399653	0	0.9659301	0.7346825	0.4333461	0.5953221	1.153618	0.2399653	0.2399653	2.2414919	0	0	2.2414919	1.8600566	0	0.115618661
AAGAAAATAAAGAATC_1	0	0	0.8813302	0	0.3027139	1.4307286	0.3027139	1.4307286	0.5347693	0	0.7229883	1.5869467	0.3027139	0	0.7229883	0	0	0.8813302	2.5106451	0	0.95030426
ATTGAAACAATGCCGT_1	0.6255215	0.1966395	1.2830597	0.1966395	0.1966395	1.220935	0.1966395	1.5463249	0.5019354	0.1966395	0.1966395	1.7545269	0.5019354	0	0.9247095	0	0	1.0837511	3.5013792	0	0.909736308
AAGACACTAGCTAACC_1	0.3174019	0	0.5579625	0	0.3174019	1.4729286	0	1.5550969	0.7517291	0.5579625	0	1.2850592	0.5579625	0	0	0	0	1.3833993	2.7209712	0	0.831643002
ACATAAGGAAAAACCG_1	0.3718057	0.2030842	1.5266668	0.2030842	0.3718057	1.2461501	0	1.4237005	0.6422235	0	0.6422235	1.1074334	0.6422235	0.2030842	0.5161276	0	0.2030842	1.1074334	3.0571003	0	0.81643002
ACAGAACAAGAAAACG_1	0.5973451	0	1.3507984	0	0.3426274	0.8001754	0	0.968722	0.5973451	0	0.5973451	1.6265778	0	0	0.5973451	0	0	0.968722	2.0199968	0	0.026369168
AATCAGGTACCTAGTA_1	0	0.3802046	0.3802046	0.3802046	0	1.5957368	0.2080639	1.3285335	1.1254576	1.3285335	0.3802046	1.1254576	0	0	0.3802046	0	0.2080639	1.8796184	3.6498601	0	0.817444219
ACTACAGTAGAGCACC_1	0	0	1.3350034	0.2708757	0	0.9382715	0.2708757	0.9382715	0.8084597	0.6592471	0	1.61829	0.4837981	0	0.4837981	0	0	1.4866447	3.4496378	0	0.753549696
ACCGCATTCCCTCCCA_1	0.1964455	0	0.5015065	0.360564	0.360564	3.4804707	0	1.9871893	0.5015065	1.282274	0.5015065	1.2201686	0	0	0	0	0.1964455	1.2201686	3.8505438	0	0.976673428
AAGTAAACAACACCGT_1	0	0.6429682	1.310049	0.6429682	0.2629073	0.4708859	0.2629073	1.1329953	0.6429682	0.2629073	0.4708859	1.310049	0	0	1.8102547	0	0	0.6429682	2.3047012	0	0.051724138
CCATATGAAAACCCAC_1	0.2198461	0.3999634	0.9063657	0.3999634	0.3999634	2.6925684	0	1.3096118	0.2198461	0.3999634	0.8017437	1.0010712	0.2198461	0	0.2198461	0	0	1.2409362	3.3683605	0	0.901622718
CCGGAAAAAGGACCGT_1	0.2724636	0	1.2543517	0	0.2724636	1.5599004	0.2724636	2.0656346	1.2543517	0.2724636	0	0.662475	0	0	0.2724636	0	0	0.8121661	4.3492417	0	0.982758621
AAGGCCGGATACCCTT_1	0.3450152	0.3450152	0.9738218	0	0.3450152	0.8047038	0.3450152	1.1184335	1.1184335	0	0	0.9738218	0	0	0	0	0.3450152	0.9738218	2.7356912	0	0.801217039
CACGCCTACCCTAGGG_1	0	0	1.1164295	0	0.5711061	2.2483891	0	1.7712311	1.6307808	0	0.5711061	0.7065398	0	0	0.8257999	0	0.2285221	1.1971512	3.7695909	0	0.96653144
CCCAAGTGCCTCAGTG_1	0	0	0.6392182	0	0.912951	1.7532485	0	1.8973688	0.6392182	0.7854217	0.4679176	1.1276307	0	0	0	0	0.2610811	1.382118	3.5209525	0	0.918864097
CACCCCATAATACAAG_1	0.2470648	0.4450218	1.0858089	0	0.6101928	0.7519105	0	1.1762203	0.6101928	0	0.4450218	1.1762203	0.2470648	0.2470648	1.2591309	0	0	1.8878636	2.4790749	0	0.134888438
AGATCATCAATAAGCT_1	0	0	2.304219	0	0.4585003	1.0098176	0.255301	1.4349299	1.1105245	0	0.4585003	0.7716812	0.255301	0	0.255301	0	0	1.5646604	3.7448039	0	0.798174442
CCTCCACTATAGACTC_1	0.4798615	0.41423245	1.35427968	0.73128006	0.51112846	0.95202359	0.37972871	1.6600613	0.97163773	0.4798615	0.51112846	1.71695664	0.37972871	0.05004736	0.57087403	0.05004736	0.18671483	1.6983489	2.82787404	0	0.693711968
AGGACATGACAAACGA_1	0.2743878	0.2743878	1.4248536	0	0.4894691	1.4248536	0	1.8995742	1.5662588	0.2743878	0	0.6663795	0	0	0.2743878	0	0	1.1662941	3.1398648	0	0.967545639
CCGAAGCGAGCACCAT_1	0	0.3041425	0.8083125	0.1635898	0.5370338	1.5912911	0	2.2357359	0.6358652	0.5370338	1.1419186	1.3916373	0.1635898	0	0.1635898	0	0.5370338	1.1971006	4.1293819	0	0.937119675
ACTAAATAATGTAGAT_1	0.3208752	0.4494822	1.2942709	0.4494822	0.1732529	1.64126	0	1.0618334	0.9941776	0.4494822	0.7584669	1.4827407	0.9216102	0	0.5634183	0	0	0.9941776	2.543831	0	0.935091278
AGCCACCTAGCCAGGG_1	0.2561771	0.2561771	0.9001239	0.2561771	0.2561771	1.2047282	0	2.4683806	1.0122877	0	0.2561771	0.773771	0	0	0.45993	0	0	1.2047282	4.2260705	0	0.920892495
AAAAACTGAATGATCA_1	0.375444	0	1.3174334	0.375444	0.5208491	0.9534831	0.375444	1.2544778	0.8615865	0.2052393	0.6477707	1.6293853	0.2052393	0.2052393	0.5208491	0	0	1.4855246	2.1685781	0	0.75862069
AGTTAAGCACTTACCA_1	0.2615356	0	1.0273092	0	0.6401521	1.8052832	0	0.7864975	0	0.9141347	0.2615356	1.1289675	0.2615356	0	0.6401521	0	0	1.5863742	3.9419315	0	0.859026369
CACCCATTATGGCCAA_1	0.5313327	0.3835366	1.1325607	0.6600714	0.2100442	1.7360094	0	0.9693114	0.3835366	0.6600714	0.2100442	1.4521423	0.2100442	0	0.6600714	0	0.2100442	1.5054075	2.1648365	0	0.825557809
ATCAACACAGCGCCTT_1	0.5618986	0.2242095	1.2565648	0.2242095	0.4072411	1.7091017	0	1.4509887	0.4072411	1.1021611	0	0.9194853	0	0	0.2242095	0.2242095	0.2242095	1.1823401	3.4063391	0	0.877281947
CCACATCGACACCCTA_1	0	0.4584013	1.5644475	0.2552403	0.2552403	1.6792581	0.4584013	1.3629535	0.6271758	0.2552403	0.2552403	1.0096465	0	0	0.2552403	0	0	1.0096465	3.5048264	0	0.870182556
AACAAGGAAAGACCAA_1	0	0.1935922	2.1372438	0.726585	0.4951862	1.072409	0.1935922	1.208845	0.9143724	0.4951862	0.1935922	1.072409	0	0	0.8248802	0	0	1.4856011	3.630705	0	0.925963489
AATCAGGTATAGAGGA_1	0.2200639	0.2200639	0.8023522	0	0	1.645704	0	1.8195828	1.4920474	0	0.6854303	1.001769	0.4003271	0	0.2200639	0	0.2200639	1.5459326	4.4273411	0	0.674442191
CCCACCCCAGGGATAC_1	0	0	0.6631616	0	0.4869095	2.6732176	0	1.1617366	0.4869095	0.2728017	0.4869095	1.419825	0.2728017	0	0.8129542	0	0	1.5610196	2.4292273	0	0.824543611
ACCTAATCAGGCCCCC_1	0.5165429	0.2912592	0.9897482	0	0.5165429	0.8554554	0	1.62084	0	0.2912592	0	1.108123	0.5165429	0	0.2912592	0	0	1.2139567	4.162421	0	0.980730223
AGGTAGGCCCCTCACC_1	0.9661573	0	1.2359774	0.7978992	0.3414291	0	0	1.3477348	0	0.3414291	0	1.6232556	0.3414291	0	0.3414291	0	0	1.2359774	2.1192897	0	0.004056795
ATTTATTGATCGACGT_1	0.195793	0.3594562	1.0043752	0.195793	0.3594562	1.4952389	0	1.0806099	0.8318872	1.0043752	0.6233149	1.3380429	0.3594562	0.195793	0	0	0.195793	1.0806099	3.4901981	0	0.972616633
CATACAATAGCAATCT_1	0.2581256	0.6331339	0.6331339	0.4631066	0.2581256	0.4631066	0	1.5116081	0.7784095	0.2581256	0.9052325	1.210753	0.2581256	0.2581256	0	0	0.4631066	0.9052325	2.570668	0	0.644016227
ACTAAGCGCCCACATA_1	0	0.2457457	2.0393726	0.2457457	0.2457457	1.9641201	0	1.0818123	0.6074385	0.2457457	0.4428565	0.8724943	0.2457457	0.2457457	0	0	0	0.9826201	4.2008578	0	0.779918864
AGTCACAAACAAAAGA_1	0.2976814	0.6242427	0.6242427	0.1598768	0.7946041	1.2810714	0	2.9368701	0.526777	0.6242427	0.526777	1.0671319	0.1598768	0	0.1598768	0	0.1598768	1.7671692	3.7479631	0	0.625760649
ATTACCCAACATCCGA_1	0.750401	0.2464399	1.2570851	0	0.4439962	1.1742447	0.4439962	1.4046461	0.6088884	0	0.4439962	1.333585	0.4439962	0	0.2464399	0	0	1.2570851	2.5445437	0	0.905679513
AAGACCGACAGTATGT_1	0.1996338	0.3659694	2.6726504	0.5085431	0	0.9347941	0.1996338	1.8053301	1.1661326	0.1996338	0.5085431	0.8440355	0	0.1996338	0.1996338	0	0	1.0948052	3.8254621	0	0.824543611
CCGTACTCATTCCAAA_1	0.4112698	0.2266304	0.7018417	0.7018417	0.2266304	2.6902782	0.2266304	1.3993079	1.0226536	0.2266304	0.2266304	0.7018417	0	0	0.2266304	0	0	1.2651607	3.528347	0	0.992900609
ATCCATCCCCAAAAGA_1	0.279771	0.279771	1.515368	0.3949031	0.3949031	1.276093	0.1496377	1.6164802	1.276093	0.3949031	0.3949031	1.3201621	0.279771	0.279771	0.3949031	0	0	0.897198	3.5797703	0	0.764705882
CCCAATAGACTCCATG_1	0	0	0.9332999	0	0.3262211	0.3262211	0.3262211	1.407511	0	0	0.7687949	1.1982555	0	0	1.8563142	0	0.3262211	1.4977228	2.2896618	0	0.035496957
ACGCAGAACAATAACC_1	0.1495276	0.4978269	0.6768722	0	0.8967287	2.8217351	0	2.008405	0.4978269	1.1811129	0.2795777	0.8967287	0	0	0.1495276	0	0.2795777	1.9178458	4.8677533	0	0.92494929
AGGTAGGTAGGTATCA_1	0.4889028	0	1.6289308	0.2740367	0.6656678	0	0	0.9463603	0.4889028	0.2740367	0	1.1652866	0	0	2.5634097	0	0	2.5136134	2.1103407	0	0.061866126
CCCCCCTTACTGACGA_1	0	0	1.3330312	0.482772	0	1.6161439	0	1.67596	0	0.8069761	0.270241	1.1543501	0.482772	0	0.482772	0	0	1.3330312	3.4568761	0	0.888438134
CATACAGGATCGATTT_1	0.2288469	0	0.8266932	0.2288469	0.2288469	2.3279978	0	1.1174983	0.707345	0.8266932	0.2288469	1.2729844	0.4149527	0	0	0	0	1.8957125	4.0530519	0	0.789046653
AATGAACCCCTTATGT_1	0.3561168	0.6181804	0.3561168	0	0	0.3561168	0.3561168	1.2716256	0.3561168	0	0.3561168	0.9973534	0.3561168	0	0.6181804	0	0.3561168	1.1438633	2.2571154	0	0.003042596
AGCAACTTCAATAGTG_1	0	0	0.8292197	0	0	1.8701088	0	1.765285	1.0774891	0.2798131	0.2798131	0.6773468	0.2798131	0	0.8292197	0	0	1.5155024	3.5888987	0	0.835699797
ATATCAAAATTGCCAA_1	0	0	1.3885274	0.4363695	0.5991774	1.9484618	0	1.6820642	1.2418065	0.5991774	0.2418006	1.0697948	0.2418006	0.2418006	0	0	0	0.7391529	2.975567	0	0.971602434
CCATAATCAGCAAGAA_1	0.2797764	0	0.8291351	0.2797764	0.2797764	0.9609467	0.2797764	1.5839166	0.9609467	0	0.6772729	0.6772729	0.4981464	0	0.2797764	0	0	1.4418095	2.8964755	0	0.997971602
AGTTCCTAAATTAGAA_1	0.20895	0.20895	0.381696	0.381696	0.6572782	2.6232969	0	1.3915265	0.381696	0.381696	0.381696	1.4477108	0.381696	0.20895	0.381696	0	0	0.8730909	3.5924309	0	0.986815416
AACCAGATCCGTAATC_1	0.3099468	0.546215	2.1965305	0.546215	0.166934	0.546215	0.166934	1.4516543	0.546215	0.4350425	0.166934	1.2651058	0.166934	0.166934	0.7371916	0	0	1.9708805	3.3790028	0	0.299188641
AATCAGGGACTTAGAT_1	0	0.2093573	0.6583185	0.3823813	0.2093573	3.0785468	0	1.8854397	0.6583185	0.5298376	0.3823813	0.9670592	0	0	0.5298376	0	0	1.5531146	4.0370618	0	0.986815416
ACACCAATAATACAAC_1	0	0.2476079	0.8774617	0.4459128	0.4459128	2.9134029	0	1.0874513	0.6113257	0.4459128	0.2476079	0.8774617	0	0	0.2476079	0	0	1.4086754	3.8153205	0	0.765720081
ATACACGGCCGAACCC_1	0.3297069	0.8616072	1.8045584	0.3297069	0.4611147	1.416941	0	0.6812777	0.8616072	0.577243	0	1.2069772	0.577243	0	0.1783807	0	0.4611147	1.2069772	3.3373327	0	0.920892495
ACATAAGTCCAAACTA_1	0	0.2776742	1.3559652	0.2776742	0	0.9556192	0	1.3559652	0.9556192	0.4947646	0.2776742	1.0716988	0.2776742	0	0	0	0	1.3559652	4.2084409	0	0.949290061
CCCTAAGTCAGGCAGC_1	0	0.2643732	1.1372878	0.2643732	0	0.4732661	0	3.0855904	0	0.6459731	0.2643732	1.3146716	0	0.4732661	0.4732661	0	0	3.5779656	1.5328528	0	0.812373225
AGCCATGGACTTAGCG_1	0.201551	0.201551	1.0247466	0.201551	0.3692141	1.91777	0.201551	0.9412138	0.850062	0.201551	0.850062	0.850062	0.3692141	0	0.3692141	0.201551	0.201551	1.1018364	3.1592601	0	0.90872211
CCCAATGCAATTAAAG_1	0.5814586	0.7185845	1.0438648	0.422495	0	0.8391543	0	1.699094	0.7185845	0.5814586	0.422495	0.7185845	0.422495	0	0.422495	0	0.422495	0.9467387	2.3224723	0	0.904665314
AAGTATTTAACCCCTT_1	0.3683387	0.2010335	1.0999421	0.2010335	0.2010335	0.6369276	1.5655525	2.7099114	0.5116237	0	0	1.2381781	0	0.7482644	0	0	0	3.0673667	2.7534022	0	0.652129817
ATCGAGCAAAATACAC_1	0.3351807	0.4683082	0.9527276	0.4683082	0.3351807	1.2205816	0.6908859	1.9130621	0.1815684	0.1815684	0	2.8749257	0	0.1815684	0.1815684	0	0	2.8636291	2.545272	0	0.965517241
CAACACTGCACGACCG_1	0.2464127	0.4439515	0.7503352	0	0.4439515	2.4282319	0	1.8853332	0.6088316	0	0.8742752	0.7503352	0	0	0	0	0.2464127	1.3334933	3.9044016	0	0.896551724
ACAACCAAAGGACACG_1	0	0	0.4487832	0.2493589	0.6149734	2.8079641	0.2493589	1.4812476	0.6149734	0.2493589	0.2493589	0.7574403	0.4487832	0	0	0	0	1.5436468	4.1389696	0	0.880324544
ACTGCCAGAAGTACAT_1	0	0	0.8285533	0.2795245	0.2795245	0.4977414	0.676765	1.2753646	0.4977414	0.676765	0.4977414	1.1809618	0	0	0.676765	0	0	2.4819881	2.1679124	0	0.704868154
AATACCGCCATTCACG_1	0.45294455	0.37730536	1.3369442	0.52326257	0.37730536	1.08112211	0.37730536	1.93170265	1.04147679	0.33722615	0.73648451	2.04906688	0.15861022	0.05571253	0.76354689	0	0.29547327	1.76004009	2.99106739	0	0.336713996
ATGTAATGAAGGCCCA_1	0.2240518	0.2240518	1.1016366	0.4069784	0.561561	0.8134511	0.2240518	1.9849104	0.4069784	0.2240518	0.6954162	1.1016366	0.4069784	0	0.4069784	0	0	1.4503872	2.6783697	0	0.95030426
CCCGCATGCATAATGT_1	0.234493	0.234493	1.6540829	0.234493	0.234493	0.8421439	0	1.6540829	0.8421439	0.234493	0.5837803	0.5837803	0.234493	0	0.42431	0	0	1.4896358	4.0481089	0	0.69168357
CCCCCCGGACGGACTT_1	0.3031773	0	1.7234822	0.535504	0.3031773	1.3437094	0	1.4320778	0.3031773	0	0	0.8823691	0	0	0	0	0	1.6582003	4.2027915	0	0.880324544
ACGGAATGCAATCCCT_1	0	0.5613675	1.9845219	0.2239614	0	0.5613675	0	1.6127053	0.4068278	0.9187423	0.4068278	0.8132004	0.2239614	0	0.5613675	0	0	1.7080896	4.3734789	0	0.881338742
AGCGACCAATTTCCTA_1	0.2462084	0.4436162	1.3328042	0.4436162	0.2462084	1.1735122	0	1.4701743	0.4436162	0.2462084	0.2462084	1.5909329	0.4436162	0	0.4436162	0	0	0.87373	3.0753884	0	0.926977688
AGAGCCAGAAGGCAAA_1	0	0.2339419	1.2908045	0.2339419	0.4233981	3.5923278	0	1.7482044	0	0.4233981	0.2339419	0.9483421	0.2339419	0	0	0	0	1.2155474	4.5437264	0	0.956389452
CCTACATGACAGAACA_1	0	0.356836	0.619287	0	0.356836	1.8157394	0.1942508	2.4972337	0.356836	1.4388896	0.496647	0.619287	0	0	0.356836	0	0.356836	1.6240536	3.9842058	0	0.985801217
CCCGCACAAGGCAAGG_1	0.56733269	0.32337137	1.43932471	0.65605579	0.4352813	1.10458494	0.19734078	1.74832298	1.04884494	0.65605579	0.88295485	1.83901797	0.50348511	0.05310444	0.59779012	0	0.10353043	1.50197417	2.88825114	0	0.321501014
AATGAAGTACGACAGT_1	0.6115353	0.3518038	0.6115353	0	0.3518038	2.5164052	0	1.426049	0.6115353	1.134027	0.3518038	1.3740717	0	0	0.3518038	0	0	1.3740717	4.2169793	0	0.901622718
AACTCACTCAGTATGC_1	0.3476327	0	0.9793964	0	0	0.6050939	0	0.9793964	0.9793964	0	0.6050939	1.3635335	0.3476327	0.3476327	0.6050939	0	0	0.6050939	2.4688209	0	0.630831643
AGAGACTCAAGTACGA_1	0.2862793	0	1.0948673	0	0.2862793	1.7299728	0	0.9773187	0.5085803	0.2862793	0.6903397	0.9773187	0	0	0.5085803	0	0	1.5360298	3.5110529	0	0.831643002
ACCCAGCTCAGGCAAT_1	0.2246993	0.2246993	1.5642718	0.5629466	0.6970321	1.2583082	0	0.8152458	0.8152458	0.6970321	0	1.392116	0.2246993	0.2246993	0.2246993	0	0	0.8152458	3.6516963	0	0.929006085
CCTGCCTGAGTCACCT_1	0.2695272	0.4816174	1.8339994	0	0.2695272	0.9348086	0	1.5501426	0	0.9348086	0.6565016	1.2455258	0	0	0	0	0	1.3308098	3.7262769	0	0.951318458
CCGAATTTAGGTATCA_1	0.4057396	0.2233083	1.5047178	0	0	2.2253578	0.2233083	1.4475486	0.2233083	0.5599687	0	1.179225	0.2233083	0	0.4057396	0.2233083	0	1.4475486	4.0867857	0	0.939148073
CATCATTGATTAACCG_1	0.1571811	0.1571811	0.7037139	0.2929794	1.1126766	3.2323717	0.412522	2.0551876	0.2929794	0.6157465	0.5192879	0.6157465	0.1571811	0	0.1571811	0	0	1.5570001	4.0096216	0	0.983772819
ATATACCTATGTAGCA_1	0.229837	0.229837	1.3460825	0.4165961	0.229837	1.1207517	0	1.411167	0.9362381	0.4165961	0.7097975	1.2016362	0.229837	0	0.229837	0	0	1.635947	2.8035841	0	0.524340771
AACGACGCAAACCATG_1	0	0	0.3965958	0	0	0	0	1.2336601	0	0	0	1.3662267	0.6798136	0	1.769437	0	0	2.0559898	2.3735186	0	0.060851927
AAAACCAGCCCGACCC_1	0.4011508	0	1.0033484	0.5540654	0.2205572	1.3765609	0.2205572	1.0033484	0.9085116	0.2205572	0.5540654	1.3122398	0.2205572	0	0.5540654	0	0	1.2434952	3.6249314	0	0.846855984
ATCCAATACCATAGCC_1	0	0.2522632	1.1014559	0	0.2522632	2.4274231	0	1.5539572	0.4535372	0.4535372	0.4535372	1.001223	0.2522632	0.2522632	0.2522632	0	0	0.7644156	3.8420858	0	0.903651116
ATGTCCTCACGCACGT_1	0.1773905	0	1.0787406	0.3280041	0.3280041	2.7445301	0	1.9483383	1.0104643	0.3280041	0.3280041	0.5745829	0.3280041	0.1773905	0.3280041	0	0.1773905	1.3639108	3.9742874	0	0.964503043
CACTACCAACCACATC_1	0.2633277	0	1.7081598	0.2633277	0.4715688	0.7907331	0	0.9187938	0.2633277	2.031769	0.2633277	1.1342277	0	0	0	0	0	1.6520266	3.6468949	0	0.684584178
AATCCCATAGGTAAGC_1	0.2146445	0.3912597	1.5241673	0.3912597	0.2146445	2.7925727	0	1.3540436	1.0699967	0.5413143	0.2146445	0.8905738	0	0	0	0	0	1.3540436	3.8646618	0	0.607505071
ACGGAGTAACCAACCT_1	0	0	1.4498936	0.8747531	0	1.203114	0	0.382602	0.382602	0	0.6586535	1.4498936	0	0	0	0	0	1.203114	2.1887	0	0.614604462
CCATAAGGCATAAGGG_1	0.3111051	0.1676024	1.1598944	0.3111051	0.3111051	2.5398561	0	1.5752177	0.8229749	1.2155246	0.3111051	0.7394572	0.1676024	0	0.3111051	0	0	1.3182819	4.4839496	0	0.865111562
AAGCAAAGCAACCAGC_1	0.4443911	0	1.3823403	0.3170177	0.1710191	0.8353384	0.1710191	1.4280907	0.5573582	0.9131287	0.6588493	1.1156817	0.1710191	0	1.0526152	0	0.1710191	1.5926543	3.615868	0	0.75862069
ACGAACAGATACAAAG_1	0.2256554	0.2256554	0.817892	0.409648	0.2256554	1.187323	0.2256554	1.2617049	0.5649905	0.2256554	0.409648	1.2617049	0	0	0.817892	0	0.2256554	1.5680232	3.5530958	0	0.663286004
ATTGAGCTCAGCAGAT_1	0	0.3579356	1.0772799	0.1948978	0.620978	3.0653861	0	2.5851775	0	1.0772799	0	1.1479951	0	0	0.4980809	0	0	1.4913271	4.4134741	0	0.784989858
CACTAGGGATTTAGGG_1	0	0	0.8151158	0.2737297	0.4884074	0.8151158	0.2737297	1.1644048	0.4884074	1.1644048	0.2737297	1.2581412	0.2737297	0	0	0	0	2.1092145	3.1095267	0	0.736308316
CAGACAAAATATCCCG_1	0.7152284	0.1897363	0.9011832	0.4866101	0	0.4866101	0.1897363	0.9011832	0.7152284	0.7152284	0.7152284	1.419236	1.4685404	0.1897363	0.6074383	0	0.1897363	0.7152284	2.3813726	0	0.311359026
ACTCCAGGCCCACCAT_1	0.4852506	0	2.1146628	0.34811	0.34811	1.2522852	0	1.2522852	0.4852506	0.6058318	0.6058318	0.6058318	0.4852506	0	0.7134252	0	0.34811	0.8990868	3.4060908	0	0.784989858
CAAGCCGGATTGATAT_1	0	0.4036975	1.0082237	0.2220834	0.5573426	1.8673091	0	0.9131068	0.4036975	0.6904946	0	1.095074	0.4036975	0	0.4036975	0	0.2220834	1.5539531	4.1536541	0	0.823529412
CATACCTTCCAGCAAA_1	0.2168643	0.2168643	1.1567489	0.6773744	0.8973334	2.0200548	0	1.1567489	0.2168643	0.7933895	0.2168643	1.0775262	0.3949776	0	0	0	0.2168643	1.1567489	3.2081464	0	0.855983773
AGGTAGGAATAGCCCG_1	0.2715109	0	1.5567421	0	0	1.8893419	0	1.1580178	1.7368065	0	0.4848248	1.1580178	0	0	0	0	0.4848248	1.3369746	3.3590941	0	0.897565923
ATTAACCAAATTACGG_1	0.4627973	0	1.1183461	0.2579357	0	1.0172337	0	1.9293615	0.6327424	0.7779581	0.4627973	1.1183461	0	0	0	0	0	1.5738777	4.3541507	0	0.6663286
ACGACAAGCCCTAATT_1	0.3089024	0	0.7351468	0.7351468	0	0.895156	0	1.2622905	0.5445653	0.5445653	1.2622905	1.2622905	0	0	0.3089024	0	0	0.895156	2.5322466	0	0.68356998
CCCTATACACGAACTG_1	0.53341541	0.37051055	1.45101717	0.82476918	0.17580296	1.07227899	0.12056619	1.69021975	1.0501093	0.45527657	0.82476918	1.94909997	0.41379145	0.06209902	0.87941492	0	0.17580296	1.52339877	3.02240587	0	0.422920892
AAAGAGATCAACAGAT_1	0.4466197	0	1.2623141	0.248039	0.6122243	2.4350042	0	0.6122243	0	0.6122243	0	1.4101595	0.248039	0	0.248039	0	0.248039	1.3389666	3.9770772	0	0.724137931
ACCCATTGATCCATGC_1	0.4007918	0.5536032	1.2427218	0	0.4007918	2.6781183	0.2203422	1.3114455	0.6861289	0	0.2203422	1.3757484	0.2203422	0	0.2203422	0	0	1.2427218	3.3958789	0	0.742393509
CAGGCCCGAACTATGC_1	0.212867	0.5374638	0.7821193	0.212867	0.3882783	2.9459497	0.212867	1.2835473	0.3882783	0.3882783	0	1.0639382	0	0	0.3882783	0	0.212867	1.2835473	4.0551808	0	0.954361055
ACGTAGCTAATAAGTT_1	0.496167	0.2785457	0.2785457	0	0.496167	2.9932898	0	1.0740606	0.496167	0	0.496167	1.4379541	0	0	0	0	0	1.3586308	3.9339466	0	0.925963489
AGCGAATTATAGCAGG_1	0.1827188	0	2.0302162	0.1827188	0.1827188	2.535889	0	1.9761316	0.6943383	0.3371531	0.1827188	1.2254567	0.1827188	0	0.7897567	0	0	1.4834448	4.1132158	0	0.931034483
ATAACCACATCGAAGA_1	0.2989745	0	1.1284465	0.2989745	0.9431813	1.6451336	0.2989745	1.5006832	0.4204935	0.9431813	0.6265735	1.0088247	0.1606191	0	0.2989745	0	0	1.5387986	4.2754807	0	0.831643002
AAGTAATGAGATCCTG_1	0.1926357	0	0.9930769	0.7237757	0.9111121	1.3248797	0.354089	1.3248797	0.4930625	0.354089	0.1926357	0.9930769	0.1926357	0	0.354089	0	0.4930625	1.2667481	3.6477869	0	0.728194726
AAGGCCAGCCCGAACA_1	0	0.4719265	1.3901364	0	0	0.6442822	0	1.5300651	0.6442822	0.7912531	0.263548	1.3120712	0	0	0.4719265	0	0	1.7620966	4.2186519	0	0.727180527
ATCAATAGACTGAAAA_1	0	0	0.9446343	0.4878123	1.0599571	1.1633451	0	1.6266625	0.6642968	0	0	0.9446343	0.4878123	0	0.4878123	0	0	1.1633451	3.8344923	0	0.935091278
AACTCCCAACACATTA_1	0	0.2501993	0.9953563	0.4501598	0	2.2836798	0	1.2693482	0.2501993	0.2501993	0.4501598	1.1860891	0	0	0.6167218	0	0.2501993	1.2693482	4.0822329	0	0.926977688
AACCATCCACCCAACT_1	0	0.3218694	0.7603915	0.3218694	0.3218694	0.3218694	0	1.7810622	0	0.3218694	0	0.9237898	0.3218694	0	0.564978	0	0	3.3032027	2.3506715	0	0.85801217
AGATAAGCAAACATAC_1	0	0	1.1589738	0.8381116	0	1.4015095	0	0.6284297	0	0.6284297	0	1.899914	0	0	0.3627888	0	0	1.1589738	2.3628624	0	0.632860041
AAGCAAGAACGAAGCG_1	0	0	1.5610845	0.456839	0	1.1988493	0	1.4983829	0	0.8951433	0.456839	1.1988493	0	0	0.6251959	0	0.2542835	1.7285706	3.8259919	0	0.89148073
ACAACCACACGTCATT_1	0.2423722	0	0.7405429	0.2423722	0.4373105	2.0956813	0	1.2436979	0.6003767	0.6003767	0.6003767	0.6003767	0	0	0.4373105	0	0.2423722	1.2436979	3.9672066	0	0.903651116
ATTGAACGAATTAGGG_1	0.1727374	0.1727374	1.5222502	0.3199856	0.6641147	1.2387224	0.1727374	0.6641147	0.6641147	1.1230101	0.4483087	1.3424233	0.3199856	0	0.3199856	0	0	1.7093366	3.8009689	0	0.969574037
AGACCCGTACCAAGTT_1	0.2896412	0	1.6156935	0.2896412	0	1.5465893	0.2896412	1.103828	0	0	0.2896412	1.2094486	0.6970615	0	0	0	0	1.6803295	3.776556	0	0.792089249
ACATAATAAATGAAGC_1	0.178753	0	1.464951	0.178753	0.4619564	1.319127	0	1.8687683	0.578242	1.0157842	0.3303469	1.084261	0.6824031	0	0.178753	0.178753	0	1.464951	4.1561894	0	0.822515213
CACCATGAAGTACAGA_1	0.4301747	0.2380425	0.5912746	0.8517801	0.4301747	0.9603377	0	1.2293094	0.4301747	0.5912746	0.4301747	0.8517801	0.2380425	0	0.5912746	0	0.2380425	1.764343	2.3162853	0	0.998985801
ACGCAGCCAGTGAGTC_1	0.1825033	0.1825033	0.789052	0.1825033	1.435915	2.4169064	0.1825033	0.9561823	0.5882712	1.0303202	0.1825033	1.2245449	0	0	0.1825033	0	0.4704125	1.1639002	3.5391148	0	0.761663286
ACTAAGGGCAGTATGA_1	0.2252111	0.2252111	1.1054876	0.2252111	0	0.6983081	0	1.3940258	0.8166629	0.4089087	0.4089087	1.4548014	0.5640411	0	0.8166629	0	0.2252111	1.2601276	3.4439521	0	0.732251521
AAATCCGCAGCAATGT_1	0.3844297	0.3844297	1.7383172	0.3844297	0.532488	1.2748795	0.3844297	1.1344599	0.3844297	0.3844297	0.2105755	0.9710506	0.2105755	0.2105755	0	0	0	1.1344599	3.8588092	0	0.569979716
AGTAATCGCAGGCAGT_1	0.2068817	0	0.9589133	0.3782133	0.5244394	1.6802515	0	1.9748589	0.9589133	0.3782133	0.5244394	0.6519858	0.2068817	0	0.2068817	0	0	1.3832604	4.6894526	0	0.786004057
CCAGAGACCCACAGGA_1	0.2008901	0.2008901	1.4146061	0.368096	0.368096	1.4672649	0.2008901	1.8468423	0.2008901	0.9390039	0	1.1709031	0.2008901	0.2008901	0.2008901	0	0	1.4146061	4.1301114	0	0.819472617
ATACCAACATCTCAAG_1	0.2059016	0.2059016	2.1717356	0.3765611	0	1.039944	0	1.5865273	0.9556753	0.6494718	0.2059016	0.6494718	0.5222977	0	0.2059016	0	0	1.5865273	4.4811652	0	0.746450304
CAGCACGCACAGAATC_1	0	0.4213178	1.2864305	0.2326853	0.2326853	2.3696283	0	1.2113033	0	0.9446471	0.579952	1.5406835	0	0.2326853	0.579952	0	0	1.2113033	2.906407	0	0.839756592
CCCCAGAAACATATAG_1	0.2303247	0.2303247	0.5749412	0.2303247	0.4174051	0.7110042	0	1.4741021	0.5749412	0.4174051	0.5749412	1.637858	0.4174051	0	0.2303247	0	0.2303247	1.4129617	3.7662667	0	0.871196755
ATTACCTTACGACCCG_1	0.6694941	0.2137493	1.2868702	0.2137493	0	2.037674	0	2.0061219	0.5393761	0.5393761	0.5393761	1.5205374	0	0	0	0	0	1.218799	4.3158439	0	0.884381339
CACACAGAAACTATAT_1	0.4204631	0.7774882	1.0400409	0.5027933	0.5027933	0.5788579	0.1228074	1.1283866	0.8909044	0.2321693	0.7774882	1.9094435	0.9927576	0	0.7155606	0	0.1228074	1.4508327	2.546315	0	0.024340771
AAATAGGTACTCCCCC_1	0.3982173	0	0.6822557	0.2188012	0.2188012	3.6357992	0	1.7311408	0.6822557	0.2188012	0.3982173	0.5502875	0.2188012	0.2188012	0	0	0.2188012	1.5919542	3.5552667	0	0.892494929
ACCCCACCATCGCAAT_1	0.3562461	0	0.3562461	0.6183793	0	0.6183793	0	0.8258743	1.1441573	0.6183793	0	1.4869699	0	0	0.3562461	0	0	1.3852218	2.4954287	0	0.004056795
ATAAAAGCCAGTATAC_1	0	0.2559683	0.6286809	0.4595893	0	0.6286809	0.2559683	2.0038636	0.6286809	0.7732732	0	1.6818845	0.4595893	0	0.4595893	0	0	1.2040811	3.6388327	0	0.828600406
AATCCCTTCCCAATCA_1	0.2327743	0.5801407	1.2116044	0.8374565	0	0.8374565	0	2.1818737	0.5801407	0.4214652	0.4214652	1.2867408	0.2327743	0	0.4214652	0	0	1.3566241	2.5071697	0	0.980730223
CCGGAAACCAGAATAA_1	0.3825303	0	1.333931	0.3825303	0	2.1348561	0.3825303	1.333931	0	0.6585447	0	0.3825303	0	0	0	0	0	0.3825303	2.5001026	0	0.081135903
AGTAATCACCCGATAG_1	0	0	0.6631847	0.272813	0.4869279	1.8456364	0	1.4198612	0.272813	0.272813	0.6631847	0.4869279	0.272813	0	0.6631847	0	0	1.4198612	4.0672952	0	0.803245436
ATTACATAATGCCCAT_1	0.4159197	0	1.9360456	0.2294294	0.4159197	1.2002475	0.2294294	2.1066551	0.8282943	0.2294294	0	1.0314657	0	0	0	0	0	1.8587206	4.3176502	0	0.776876268
AAAAATGTATTGAAGG_1	0.4109262	0	2.0510661	0.4109262	0.4109262	0.4109262	0	1.1095048	0.6135753	0.9260993	0.8566415	0.7013276	0.4109262	0	0.7013276	0	0.1564948	2.0290402	4.1955495	0	0.461460446
CACCAGGCAGCACCGT_1	0	0.3226649	0.925532	0.3226649	0.4518421	0.5662254	0.1742905	2.2178173	0.7619303	0.1742905	0.8470731	1.0660935	0.3226649	0.1742905	0.5662254	0	0.1742905	2.5645863	2.6754231	0	0.512170385
AGTCCAGCAGTAATTC_1	0.4838113	0.4838113	1.2496099	0.4838113	0	2.9135929	0.2708838	1.2496099	0	0	0.4838113	1.3350285	0	0	0.2708838	0	0	1.1562077	2.4756384	0	0.672413793
CATCACTTCAGTAGAA_1	0.3892635	0	1.0659423	0.2134541	0	0.8869362	0	2.4602384	0.3892635	0.2134541	1.5193383	1.217718	0.2134541	0	0.3892635	0	0	2.6784815	3.2934708	0	0.76673428
AATGAACCCAGAATCC_1	0	0	1.59235	0.207267	0	1.7641365	0	1.7238766	0.6529728	0.3788623	0.207267	1.59235	0.7661908	0.207267	0.5252804	0	0.207267	0.6529728	4.2563771	0	0.878296146
ATCAAGGCCATTAGGC_1	0.222258	0	1.2495968	0.222258	0.222258	1.7011206	0	2.3938639	0.4039888	0.4039888	0.5577173	1.0956575	0.4039888	0.222258	0	0	0	1.3185051	3.8563879	0	0.889452333
CATACAAAATCAAGTT_1	0.4099551	0	1.3963687	0	0.22584	2.8310127	0	2.0911851	0.9243583	0.6998747	0.22584	1.0201553	0	0	0	0	0	1.3316074	4.029553	0	0.932048682
AACACCTTACCCAAAT_1	0	0.4872339	0.7160555	0	0.3496269	2.8759081	0	1.7601293	0.7160555	0.3496269	0.6081754	0.7160555	0.3496269	0.3496269	0.3496269	0	0	1.5616844	3.7914068	0	0.680527383
CCGCCAGGAACGATTG_1	0.5632501	0.1408694	2.055065	0.4731844	0.1408694	0.9798354	0	1.2297544	0.7221817	0.4731844	1.1371407	1.3926458	0.3741966	0.1408694	0.5632501	0	0.4731844	0.7221817	3.0991192	0	0.748478702
CACCAGAACAACAGTC_1	0.3134427	0.3134427	1.0440277	0.3134427	0.55173	2.0787431	0	1.7230502	0.8278724	0.6524906	0.3134427	1.1658853	0.3134427	0	0	0	0	1.6192689	4.4801296	0	0.781947262
CCTGCCCGAAGCAGCA_1	0	0	0.8057576	0.5556279	0.9107032	3.2099207	0	1.379305	0.5556279	0.5556279	0	0.9107032	0	0	0.2212845	0	0.2212845	1.379305	4.1992264	0	0.95841785
AAAGATCGATGGACCA_1	0.2358675	0	0.8458824	0.2358675	0	2.1019584	0.2358675	1.7087604	1.4331968	0.2358675	0.2358675	1.2220266	0	0	0.4265827	0	0	1.6074557	3.6369258	0	0.921906694
ACAGAGTCATGAATAC_1	0.296579	0.296579	0.296579	0.5250229	0.8675185	1.1221637	0	1.0029248	0.7108625	0	0.5250229	1.8754847	0	0.296579	0	0	0	1.4127511	2.3671517	0	0.809330629
AGAACATGCAAGACCC_1	0.6613892	0.2105611	0.7755805	0.2105611	0.3844056	2.219526	0.3844056	1.6062927	0.6613892	1.0560401	0	0.7755805	0	0.2105611	0.2105611	0	0	1.1344087	3.3954332	0	0.946247465
CCCCAGCTACGAAGTG_1	0.2090958	0.5292681	1.2016594	0.8735413	0.3819414	0.7714108	0.2090958	0.7714108	0.3819414	0.2090958	0.5292681	1.6898557	0.5292681	0	0.6576508	0	0	1.8842649	2.1603972	0	0.265720081
CAATAGATAAGCCAGT_1	0	0	0.5064786	0.2849674	0.2849674	2.2589139	0	1.8366531	0.5064786	0.2849674	0.2849674	1.1963531	0	0	0.2849674	0	0.2849674	1.600725	2.8800775	0	0.744421907
ATTCATGCCAGAATGG_1	0.5916768	0	1.0588443	0.2382334	0.2382334	1.9722909	0.2382334	1.3056409	1.4417442	0	0.4304898	0.7304532	0.2382334	0	0.2382334	0	0	1.1480507	3.6754842	0	0.931034483
AATTCCGCCATGATCG_1	0	0	0.976941	0.5083389	0.5083389	1.0944643	0.2861286	2.1147846	0	0.5083389	0.5083389	1.4615494	0	0	0.2861286	0	0	1.3816267	2.5845072	0	0.719066937
CCACCCCTAGTAAGAC_1	0.3019413	0.5335439	0.7214652	0.8795967	0.5335439	1.5095775	0	1.1361943	0.5335439	0	0	1.6543697	0	0	0.3019413	0	0	1.0161033	2.4488006	0	0.747464503
CCCGAGGGATTCAATG_1	0.3183992	0.3183992	1.0559222	0	0.55953	1.77054	0	1.4757522	0.3183992	0.55953	0	1.1785165	0	0	0	0	0	1.0559222	2.9442494	0	0.96653144
CCGGAATGATTAATTT_1	0	0.2468729	0.6097923	0	0.6097923	2.5014897	0.2468729	1.3350442	0.751447	0	0	1.4061412	0.2468729	0	0.2468729	0.2468729	0	1.4725172	3.9176648	0	0.850912779
ACCTAAGGAATGCCGG_1	0.4354615	0	1.9462584	0.2412491	0.4354615	0	0	1.5144446	0.7378109	0.4354615	0.7378109	1.4525635	0.2412491	0	0.4354615	0	0	1.5144446	3.4255437	0	0.510141988
AGGAACCAACGTACTA_1	0.2099195	0.3833268	1.8146182	0.2099195	0.2099195	1.6035885	0	1.504895	0.876082	0.5310612	0.876082	0.773756	0	0.2099195	0.3833268	0	0	1.0538345	3.1734899	0	0.722109533
ACGAACAGCCCAACGC_1	0.5763229	0.4184835	2.11326	0.4184835	0.2309749	0.7126118	0	1.1244819	0.7126118	0.5763229	0	0.9396033	0.2309749	0	0	0	0	1.6895551	4.2936337	0	0.947261663
ACGTCCCTAAGCCCTT_1	0	0.3351888	1.0956151	0.3351888	0	1.4316584	0	0.7860058	0.5857895	0.3351888	0	1.2206016	0.3351888	0	0	0	0	1.2206016	3.4551089	0	0.737322515
ACATATAAAGGAAGCA_1	0.2284987	0	2.1335324	0	0.4143744	0.5710561	0	2.1335324	0.9322708	0.2284987	0.2284987	1.0285413	0	0	0.9322708	0	0	1.8548828	4.0602711	0	0.814401623
CACTCACTCCGTACGT_1	0.1939514	0.1939514	1.2721308	0.4959832	0.4959832	2.5472594	0	1.8143191	0.4959832	0.3563271	0.1939514	1.1443417	0	0.1939514	0	0	0	1.6640675	4.4761902	0	0.949290061
CCCTACTACCTAATAC_1	0.2614747	0	2.0247964	0.2614747	0	1.1287884	0	0.640027	0.2614747	0.9139761	0.4685576	0.640027	0.2614747	0	0.9139761	0	0	1.5230362	3.7504288	0	0.954361055
CCCGATAAAGACCCAT_1	0	0.4091505	0.611158	0.5152465	0.611158	1.8009476	0.4091505	2.1497922	0.2904474	0.5152465	0.2904474	1.7137699	0	0.4091505	0.1557318	0	0.1557318	1.7727245	3.5370539	0	0.990872211
CCGAAGCGCCGAAGGG_1	0.2603167	0.4666743	0.4666743	0.6376466	0.2603167	1.8008507	0	0.9109584	0.783611	0.6376466	0	1.0239052	0.2603167	0	0.2603167	0	0	1.6414739	3.1736798	0	0.821501014
CAGTAGGGCACTAGGC_1	0.4851925	0	1.4164448	0	0.2717385	1.6212024	0.2717385	1.6212024	0.2717385	0.2717385	0.4851925	1.489456	0.2717385	0	0.4851925	0	0	0.9404834	2.3080771	0	0.923935091
AACTAGTAACAGACTA_1	0	0.3093796	1.2635776	0.5453192	0	1.0342151	0	1.0342151	0.3093796	0	0.3093796	1.1554579	0.3093796	0.3093796	0.5453192	0	0	1.3611396	2.8304742	0	0.651115619
CCGGCCCCAAGACCAG_1	0	0	1.0851715	0	0.5027828	2.284397	0	2.1416098	0.5027828	0	0	1.1898552	0.2826629	0	0.5027828	0	0	0.9682338	3.8374168	0	0.866125761
ACGAAGTTCCGTAATG_1	0.2668917	0	0.4773503	0.2668917	1.0421808	2.0047016	0.2668917	1.3225797	0.4773503	0	0.2668917	1.3225797	0	0	0.2668917	0	0	1.3225797	3.7301308	0	0.670385396
AGCCAAGTACACACTG_1	0	0	1.0214898	0	0.3041452	1.3464424	0	1.5912993	1.3464424	0	0.5370381	1.0214898	0	0	0	0	0	1.5912993	3.8915731	0	0.95030426
AAAGATATCCCCAGCC_1	0	0	1.575982	0.2773468	0.6723688	0.9547881	0	1.5075965	0.6723688	0	0.4942376	1.2689152	0.2773468	0	0	0	0	1.6399888	3.6140888	0	0.892494929
CCTTACCAAGTAAACC_1	0.202931	0.5157915	1.3673263	0.3715469	0	0.5157915	0.5157915	2.1831906	0.202931	0.202931	0.6418284	1.8908047	0	0	0.5157915	0	0.202931	2.5763721	2.4091459	0	0.189655172
CCCTAGCTATCTAGCT_1	0	0.4895986	1.3461167	0	0	0.2744681	0	1.6903961	1.0629794	0.4895986	0.8168337	1.0629794	0	0	0.6665422	0	0.2744681	0.947461	3.4934388	0	0.789046653
CAGCCCCTATCAAGAG_1	0	0.2352721	0.9522439	0.5854278	0.2352721	1.4310374	0	1.0496921	0.2352721	0.7231972	0.2352721	1.605188	0.2352721	0	0.5854278	0	0.2352721	1.6570938	3.1812576	0	1
ATACCCCTCAGTAAGT_1	0	0.214925	0.7879321	0.3917298	0.5419212	3.0955626	0.214925	1.6245378	0.5419212	0	0.3917298	0.9852132	0.214925	0.214925	0	0	0	1.2912853	4.2389377	0	0.829614604
ATCTAATGCAGGAGTG_1	0.2333962	0	1.2137061	0.2333962	0.7185845	1.4855656	0	1.2137061	1.699094	0.422495	0.422495	0.5814586	0	0	0.2333962	0	0	1.1323869	4.4533097	0	0.770791075
AGAAACAGCAGCAAGC_1	0.1721186	0.1721186	0.6622205	0.3189171	0.4468987	1.2890842	0	1.9995639	0.9173099	0.4468987	0.6622205	1.1798309	0.3189171	0	0.3189171	0	0.3189171	1.3875682	4.118673	0	0.653144016
AAGGATACATCGAGCA_1	0.2173472	0.2173472	0.7947455	0.2173472	0.2173472	2.5569171	0	1.847046	0.8987998	0.7947455	0.2173472	1.2319055	0.3957857	0	0	0	0	0.99304	3.8782846	0	0.879310345
AGAAAAGCCAAGCAGT_1	0.1885627	0.3471476	1.3623037	0.4839919	0	1.510218	0.1885627	1.788472	0.711755	0.4839919	0.3471476	1.0534808	0.4839919	0	0	0	0.1885627	1.4140778	4.1983148	0	0.592292089
ATTTCAGTCCTACCCC_1	0.2733868	0.2733868	1.0600278	0.2733868	0	1.5629546	0	1.4216821	1.1634194	0.6643493	0.2733868	1.2571158	0	0	0	0	0	0.8143174	3.8875273	0	0.777890467
AGGCATTTAAGAATGT_1	0.1696094	0	0.7462384	0.31458	0.5535217	2.7355144	0.31458	1.5067399	0.8302507	1.0467643	0.31458	1.1687922	0.1696094	0	0	0	0.31458	1.1687922	4.0937541	0	0.544624746
ACCCACAGAGAAAGCC_1	0.7007465	0.4575176	1.3423985	0.626056	0.1354366	1.2001413	0.1354366	1.7040452	0.8661959	0.5865089	0.7360988	1.9277438	0.4575176	0	0.626056	0	0.254699	1.7300919	3.0724712	0	0.568965517
AGCACCCGAACCCCCA_1	0.4177434	0	1.7346208	0	0.5753746	0.831311	0	1.4137115	0.5753746	0.7115085	0.4177434	1.5869841	0.5753746	0	0	0	0	1.5869841	3.5088009	0	0.927991886
AAATCAAGAGCAAGCG_1	0.2303632	0	1.3479769	0	0.2303632	1.586345	0	1.7339591	0.9377952	0.4174691	0.2303632	1.1224778	0	0.2303632	0.4174691	0	0	1.2783116	4.6073569	0	0.923935091
CCTGAGGCCCGTCCGC_1	0	0	0.5197837	0.2932903	0	0.5197837	0.2932903	2.4770948	0.2932903	0.2932903	0.7043323	0.9947913	0	0.2932903	0.5197837	0	0	2.9297667	2.0562547	0	0.529411765
ACTTAGTCATGTAATG_1	0	0	2.0619268	0.4375374	0	0.4375374	0.2425101	1.3910045	1.6847504	0.4375374	0	1.4570624	0.6006657	0	0.2425101	0	0.2425101	1.0719632	3.3185791	0	0.770791075
AACTACACAGGAAGCG_1	0.3771555	0	1.8355382	0.5230683	0.3771555	0.8647419	0	1.4897492	0.7632923	0.6503764	0	1.3214321	0.5230683	0	0.2062541	0	0.2062541	1.1910867	3.9260682	0	0.961460446
CATCATATCCAGCACG_1	0.279638	0	0.6769938	0	0.279638	2.0916566	0	2.1307251	2.0916566	0	0.279638	0.279638	0	0.279638	0.279638	0	0	1.1812843	3.3126348	0	0.917849899
AAGCAACCCAGCCCCA_1	0.2377743	0	0.5907094	0.2377743	1.6667187	0.7293303	0	1.0574291	1.3743866	0.2377743	0.2377743	1.0574291	0	0.2377743	0	0	0.2377743	1.5598106	4.3433335	0	0.863083164
AATGAACCAAGCAACG_1	0.1900458	0.7161433	0.9022467	0.1900458	0.4873001	1.7956387	0	1.4205932	0.6082536	0.8135181	0.4873001	1.1291578	0.1900458	0	0.4873001	0	0.1900458	0.9837401	3.2382348	0	0.772819473
ATGTACGGAAAAAGAA_1	0	0.2252566	0.8167887	0.4089843	0.4089843	1.8005344	0	1.8414263	0.2252566	0.2252566	0.2252566	1.2602891	0	0	0.6984214	0	0.2252566	1.8414263	4.0878808	0	0.828600406
AACACAACAACGAGTG_1	0	0.207622	0.7672057	0.207622	0.207622	2.3907938	0	0.9613541	0.5260553	0.7672057	0.5260553	1.2636258	0.207622	0.207622	0	0	0.5260553	2.1534678	3.3403234	0	0.919878296
AAAAACACAAGTCCTC_1	0.6337594	0	1.5755965	0.6337594	0	0.9060266	0	1.5755965	0.7791307	0.258429	0.4636009	1.1198058	0.4636009	0	0.258429	0	0	1.2958355	2.6159678	0	0.912778905
ACTTAAACCACACCAA_1	0.2888952	0	0.8500685	0.5127658	0	1.6133146	0	1.3028079	0.5127658	0.2888952	0.2888952	1.4700649	0	0	0.2888952	0	0	1.6133146	3.4058798	0	0.748478702
CAGTCCCCAACACCTT_1	0	0.5097875	0.6918494	0.2870334	0	1.4643398	0	1.0968815	0.5097875	1.0968815	0.5097875	0.2870334	0	0	0	0	0	2.1179783	4.3369037	0	0.739350913
CCATCAAGCAGAAGCT_1	0	0.256648	0.90136	0.256648	0.256648	1.1145285	0.256648	2.0822079	0.4606981	0.4606981	0.256648	1.5065368	0	0	0	0	0.256648	1.2901443	3.8235476	0	0.760649087
ATCAACGCATGCCCAA_1	0.4352997	0.4352997	1.0678065	0.2411509	0.2411509	0.9693683	0.4352997	1.1574171	0.4352997	0.8601713	0.2411509	1.0678065	0	0	0.5978136	0	0	1.239654	3.1627366	0	0.937119675
ACAGCCGGATCCATAA_1	0	0.2687329	1.0472607	0.2687329	0.2687329	1.4796395	0	1.7271471	0.8034457	0	0.4803322	1.0472607	0	0	0.4803322	0	0	1.1499831	4.0768841	0	0.878296146
ACATAGGCATAAACAA_1	0.2410576	0.2410576	1.7288379	0.4351459	1.0675206	1.3859286	0	0.5976175	0.5976175	0.5976175	0.2410576	0.8599199	0	0	0	0	0	1.9454921	3.6951988	0	0.911764706
CCTAAATACAGTAATT_1	0.2348611	0.2348611	0.9510394	0.4249188	0.2348611	1.218644	0	2.1297218	0.4249188	0.2348611	0.5845588	1.218644	0	0.4249188	0.4249188	0	0.2348611	1.218644	2.5163668	0	0.834685598
AGTCAGTTCCATCCAT_1	0.4637925	0.2585466	1.3738334	0.2585466	0	0.7794102	0	1.9316563	0	0.7794102	0.2585466	0.9063344	0.4637925	0	0	0	0.2585466	1.5760062	3.9233153	0	0.825557809
ACATAACCCATGATAG_1	0	0	1.2070411	0.4611484	0	1.881904	0.2569242	2.6311455	0.6306552	0.2569242	0.2569242	1.0143906	0	0	0.2569242	0	0	1.2070411	3.7168289	0	0.842799189
CAGAAGAAAAGGCACG_1	0.3748922	0.3748922	1.0365021	0	0.3748922	1.0365021	0	0.3748922	1.0365021	0.6469299	0.6469299	0	0.3748922	0	0	0	0	1.4312299	1.7134997	0	0.96653144
ACGCAGAGAAGCCCGC_1	0.4413581	0	0.8700555	0	0	0.4413581	1.7432601	2.4929035	0.6055317	0	0.4413581	1.0790423	0	0	0.2448336	0	0	3.1196245	2.9013852	0	0.54158215
CACTAGAAACGCAAAT_1	0.7166442	0	1.6467726	0.8370042	0.2326087	1.2110443	0	1.356032	0.421191	0.2326087	0.5797897	1.4826356	0.7166442	0	0	0	0	0.9444216	3.0646627	0	0.817444219
ATGTCAGTCAACAATT_1	0.1678298	0.1678298	1.8404423	0.4370968	0.1678298	0.6490263	0	2.3515882	0.6490263	0.4370968	0.7402272	0.9725265	0	0.3114991	0.4370968	0.1678298	0	1.8110045	4.0089619	0	0.645030426
ATGTCCCGACAGAATC_1	0.1899449	0.4870752	1.5613593	0	0.8131935	1.5164695	0.1899449	1.5613593	0.7158452	0.6079879	0.4870752	0.9019001	0	0	0	0	0.3495055	1.3135568	4.0730275	0	0.793103448
CCACACAAACAGATGC_1	0	0	2.1907237	0.285858	0.285858	0.6894956	0	1.380812	0	1.0937406	0	1.2939672	0.285858	0	0	0	0	1.380812	4.4814024	0	0.994929006
ACAAATTCAGAGATAG_1	0	0	0.4427659	0.2456906	1.1718725	1.6967274	0	0.9824618	0.2456906	1.081645	0.2456906	0.9824618	0	0	0.2456906	0	0.2456906	1.7939355	4.5073177	0	0.809330629
ATTTCAGTCACCAGCT_1	0.5611364	0.3194217	0.9184189	0.3194217	0	0.9184189	0	1.1811102	0.5611364	0.3194217	0.3194217	1.4786419	0.3194217	0	0.3194217	0	0	0.9184189	2.2277854	0	0.887423935
ATATCAAAAGGACACC_1	0	0.2969616	0.2969616	0.5256318	0	0.5256318	0.7116209	1.8767466	0	0.2969616	0.2969616	1.2297415	0.7116209	0.2969616	0	0	0	2.5987925	2.2298345	0	0.519269777
CAAAAGGGATGTCAGT_1	0.3480536	0	0.810452	0.4851768	0.3480536	1.7557079	0.1890936	2.1635184	0.7133273	0.9802913	0.3480536	1.1907948	0	0	0.3480536	0	0.3480536	1.0554913	3.1737507	0	0.973630832
CCCGAGGACATCAGTC_1	0.2285118	0	1.4672907	0.2285118	0.2285118	2.3265183	0	2.1027176	1.1163954	0	0.571084	1.1971158	0.2285118	0	0.2285118	0	0	0.9323097	3.5811564	0	0.788032454
ATCCCAGAAGCGATTC_1	0.2130779	0	0.5379212	0.2130779	1.2163393	0.8857847	0	2.2312865	0.3886324	0.3886324	0.5379212	1.2843425	0	0	0.3886324	0	0.2130779	1.6629142	4.3830412	0	0.627789047
CCAGAATCCAAAATAA_1	0.4853669	0	1.1589854	0.4853669	0	1.2525012	0	1.2525012	0.2718465	0.2718465	0.2718465	0.8107266	0	0	0.8107266	0	0.2718465	1.3380148	3.9909365	0	0.446247465
AACACACTCATAAAGG_1	0.1841147	0	2.0374565	0.3395443	1.1057657	0.794314	0	1.0365183	1.0365183	0.1841147	0	1.170527	0.3395443	0.1841147	0.1841147	0	0.3395443	1.6180159	4.7110946	0	0.764705882
AATTATGCACGGATGA_1	0.2133555	0	0.783501	0.389098	0.5385228	2.1802154	0	1.5696973	1.144357	0.5385228	0.389098	0.8866343	0.2133555	0	0.389098	0	0	1.285388	3.5350125	0	0.705882353
AATTAAACATCCAGAG_1	0.2928135	0.2928135	0.8589884	0.5190233	0	2.3537913	0	1.5564845	0.8589884	0	0	0.9936088	0	0	0.2928135	0	0	1.4016103	3.0952135	0	0.831643002
ACGTCCGTACCCCATT_1	0	0	0.3495747	0	0	2.2811314	0	1.2558397	0.813324	0	0.6080948	0.3495747	0.3495747	0.3495747	0	0	0	1.4696501	3.2129567	0	0.620689655
AAAACCTTAAATAAAC_1	0.2080747	0.3802227	1.685435	0.3802227	0.3802227	0.5270426	0	1.7677071	0.7684984	0.6550405	0.2080747	1.3285756	0.3802227	0	0.2080747	0	0	1.1978696	4.0547329	0	0.615618661
ACAAACTCCAAACCCT_1	0.6706063	0.323654	0.9276959	0.4531458	0.323654	0.4531458	0.4531458	1.7539041	0.5677756	0.323654	0.323654	1.3522897	0.5677756	0.1748643	0.323654	0	0	2.3920962	2.3196445	0	0.530425963
CCTGAGTAACAAACGT_1	0.2160819	0	0.9889566	0.6753986	0.2160819	3.1120545	0	1.419645	0.3936678	0.6753986	0.3936678	1.1539953	0	0	0.2160819	0	0	1.2273103	4.1951891	0	0.826572008
CACACCATCCGAATCT_1	0.4838869	0	1.0533027	0	0.4838869	1.5977024	0	0.8085881	1.0533027	0.4838869	0.6042199	1.3075025	0.1885157	0.1885157	0.3470674	0	0.1885157	2.2734812	3.4432534	0	0.861054767
ATCAAATACATTATCG_1	0.1458203	0.2730581	1.7142772	0.1458203	0.2730581	3.3209995	0	1.5283864	1.2103995	0.2730581	0.6636822	1.4206393	0.5793856	0	0.1458203	0	0	1.3819795	3.7028083	0	0.824543611
CCCGAAGAACCCCAGG_1	0.2370604	0.2370604	0.7275829	0.4285535	0.4285535	1.144268	0.2370604	1.3016014	0.5892041	0.5892041	0.5892041	1.2260257	0.2370604	0	0.2370604	0	0.2370604	0.5892041	3.3518085	0	0.509127789
AGTTATGTCAACCCCC_1	0.2695784	0.2695784	1.2456804	0.2695784	0	2.6605903	0.2695784	1.4095526	0.2695784	0.4817004	0	0.6566061	0	0	0.2695784	0	0	1.4095526	3.711477	0	0.84989858
CATGAGACCAGTCCTG_1	0.182751	0	0.4709697	0	0.182751	0.3372084	0.5889315	2.6834195	0.5889315	0	0.3372084	3.1888205	0.182751	0.7898622	0.5889315	0	0.182751	3.3902616	1.9481169	0	0.550709939
AAGGACAAATGAATGG_1	0	0	0.893782	0	0.3930228	1.073571	0	1.4748009	0	0	0	1.8399105	0	0.3930228	0	0	0	1.3580783	2.3172365	0	0.540567951
AACCCCGGAAGTATTG_1	0.3401143	0.3401143	1.4914243	0.5934464	0.3401143	1.10709	0.1844477	0.5934464	0.795399	0.3401143	0.795399	1.2327496	0.4747812	0	0.3401143	0	0	1.344367	3.520868	0	0.896551724
ATAACAAAAAGGAAAA_1	0.4722821	0.6447311	1.0335222	0	0.6447311	2.109461	0	1.3127618	0.7917698	0	0.6447311	1.0335222	0	0	0	0	0	0.6447311	3.9099334	0	0.845841785
AAGCCCTGATGCAAGA_1	0.1993106	0	1.5580471	0.5078309	0.1993106	1.1649024	0.1993106	1.2938314	0.7432721	1.0168554	0.1993106	1.0936161	0.365422	0	0.1993106	0	0	1.6034395	4.1805805	0	0.681541582
CAACCCTGACTCATAC_1	0.4402421	0.2441546	0.8682377	0.7448694	0.2441546	1.3258584	0	1.1669974	0.978044	0	0.7448694	0.8682377	0.4402421	0	0	0	0	1.2495792	3.9219921	0	0.755578093
AATACCTAATACAAAA_1	0	0	1.126941	0.5279189	0.6560685	1.8814788	0	1.4989536	1.126941	0.2084766	0.7696455	1.1993626	0	0	0.5279189	0	0	1.4989536	3.6989789	0	0.87525355
ATTCAGTCATGAAGGC_1	0	0	0.956159	0.3768077	0.6498472	3.1537431	0.2060479	1.7973877	0.6498472	0.3768077	0.2060479	1.1181888	0.2060479	0	0.2060479	0	0	1.190316	3.8644628	0	0.779918864
ATGCAGCGAACGACGG_1	0.2700715	0.2700715	1.0509435	0.6576103	0.2700715	1.6155702	0	2.27023	0.2700715	0	0.6576103	0.6576103	0	0	0.2700715	0	0	0.8065796	3.9055848	0	0.907707911
CCGCATGGAATAAGGC_1	0.2227343	0.2227343	1.0972475	0	0.2227343	2.3007422	0	1.2513006	0.9150625	0.5587386	0	1.5024849	0.5587386	0	0.4047829	0	0	1.0972475	3.9961904	0	0.877281947
AAACAGACATCGCCGT_1	0.2770242	0.4937181	0.6717167	0	0	0.6717167	0.2770242	1.1738399	0.2770242	0.4937181	0.8227681	0.9539686	0.2770242	0	0.4937181	0	0	2.937844	2.2636733	0	0.645030426
AAGGAACGAGTGAACA_1	0	0	1.1620418	0.311942	0.311942	1.8704371	0	0.9019086	0.549364	0	0.549364	0.311942	0.311942	0	0.311942	0	0	1.3682842	3.9131048	0	0.799188641
AATCCCTGCCGGATAA_1	0	0	1.8586661	0.4710568	0.2630125	0.643184	0	1.1333038	0.7899889	1.3883996	0.2630125	0.2630125	0.2630125	0.2630125	0.4710568	0	0	1.0314242	3.6136482	0	0.790060852
AAAGAAGTCCGTATTG_1	0.2397593	0.4330066	1.3108788	1.0635385	0.4330066	0.7341801	0.2397593	1.5090123	0.2397593	0.594889	0	0.965332	0.2397593	0	0	0	0.2397593	1.2350321	3.5038215	0	0.855983773
AGGACCGAACGCAGTA_1	0.2091026	0	1.1291876	0.2091026	0.3819527	2.0765802	0.2091026	1.5520508	0.5292828	0.3819527	0.3819527	1.3325921	0.3819527	0	0.2091026	0	0	1.3325921	4.0149713	0	0.822515213
AATAAGCCATTGCAGT_1	0.3185806	0	1.3866432	0.1719237	0.3185806	1.8329722	0	1.0563561	0.9165698	0.9165698	0.5598152	1.2350743	0.3185806	0	0.7540181	0	0	1.432458	4.0705518	0	0.946247465
CAGTATCAATAAACTG_1	0	0.2015176	1.849743	0.2015176	0.3691575	2.2728526	0	1.849743	0.7496639	1.2400641	0.5126878	1.101714	0	0	0	0	0	1.3026662	3.8641106	0	0.826572008
AGAAAAGGATTCACCA_1	0	0	1.3744429	0.2587326	0.2587326	2.4015043	0	1.212625	0.4640954	0.6343851	0.2587326	1.0194696	0	0	0.2587326	0	0	1.6918122	3.8452322	0	0.821501014
ACCGATAAAGGTAGGG_1	0.6352196	0.1633828	1.0206051	0.3037828	0	1.1961428	0.8837257	1.4752799	0	0.9545055	0.4268756	2.4398877	0.3037828	0.1633828	0.3037828	0	0	1.5901983	3.5215004	0	0.629817444
AGCGACTCAACGCAAG_1	0	0.3562267	0.8258379	0	0	0.9975849	0	1.4869199	1.2718895	0	0.3562267	1.6637958	0	0	0	0	0.3562267	1.2718895	1.8140385	0	0.796146045
CCCACCCTCAAGCCGC_1	0	0.2066832	1.1204836	0.5240058	0.3778787	1.3824642	0.3778787	2.0053379	0.3778787	0.2066832	0	1.4915312	0.8660739	0.2066832	0.5240058	0	0.3778787	0.7645208	2.4866105	0	0.960446247
AGCAAGGTATAGCACC_1	0.2697403	0.4819622	0	0.2697403	0	2.4174841	0.2697403	1.4100702	1.1529016	0.2697403	0.4819622	0.8058047	0	0	0.2697403	0	0	1.1529016	3.7637295	0	0.723123732
CCTAAATGAACGAACA_1	0.2656823	0.2656823	1.0388352	0	0	1.3970379	0.2656823	1.0388352	0.6486527	0.4753898	0	0.9248947	0.2656823	0	0.2656823	0.2656823	0.2656823	1.6602238	3.3133089	0	0.639959432
CAAAATATCCATAGGA_1	0	0	0.2693336	0.2693336	0.4813042	1.881547	0	0.4813042	0.4813042	1.1517239	0.2693336	1.4816066	0.2693336	0	0.4813042	0	0.2693336	1.1517239	3.7028746	0	0.80831643
ATTACAGGACGGACAT_1	0	0.2315222	1.8673096	0.4193908	0.2315222	0.941219	0	1.2823698	0.4193908	0.7139637	0.7139637	0.941219	0	0	0.4193908	0	0	1.6917171	4.0523458	0	0.888438134
AACAATGCACCTCCAG_1	0	0	0.9310631	0.4792619	0.6535344	2.3542921	0	2.1964983	0.4792619	0.9310631	0	0.9310631	0	0	0	0	0	0.9310631	3.7350389	0	0.884381339
AAGTAATGACTGAAGC_1	0	0.3214642	2.3124855	0	0.3214642	0.7596074	0	0.5643425	0	0.9229019	0	0.5643425	0.3214642	0	0	0	0	1.7137525	4.4083907	0	0.897565923
ATCAATTAATTTCCGG_1	0.58227429	0.27462876	1.30463873	0.8846717	0.21271456	0.94787081	0.21271456	1.6462628	1.14208152	0.27462876	0.74486023	2.04328219	0.62546534	0.07604442	0.70662422	0	0.07604442	1.59949366	2.88083964	0	0.34989858
AGACAAAAATTCACGC_1	0.3487693	0	1.1270738	0	0.3487693	1.2538862	0	1.2538862	0.6068507	0.3487693	0.3487693	0.6068507	0	0	0	0	0	1.1270738	3.306568	0	0.80020284
AACCACTAACGGAACG_1	0.5419777	0	1.150006	0.3072655	0.6414616	1.4005588	0.1653881	1.8270749	1.0290871	0.5419777	0.5419777	1.5254082	0.1653881	0	0.3072655	0	0.1653881	0.7319379	3.7589948	0	0.955375254
CCGAATAAAAGTAGAA_1	0.4259059	0.2354581	1.0502685	0.2354581	0.4259059	1.2960642	0	1.6578115	0.5858209	0.5858209	0.2354581	0.8447697	0.2354581	0	0.4259059	0	0	1.4932071	3.3159603	0	0.792089249
AGTTACGTAGTAACAA_1	0	0.2241831	1.390187	0.407197	0.2241831	1.9503576	0.2241831	2.1736491	0.695744	0.2241831	0.407197	0.8138151	0	0	0.2241831	0	0	1.4508878	3.9220944	0	0.854969574
AGGTCACAACACAGCC_1	0	0	1.6450645	0.8417501	0.1989088	1.937577	0	1.092137	0.5069455	0.7421058	0.5069455	1.4588618	0.3647414	0.1989088	0.1989088	0	0	1.1633719	3.7772045	0	0.776876268
AGGTATATATGTATGT_1	0.4534339	0.1749911	0.8495735	0.3238726	0.5681181	1.6126224	0	2.7180952	0.3238726	0.9281738	0.3238726	0.9281738	0.1749911	0	0.3238726	0	0.1749911	1.7209175	3.2378215	0	0.700811359
CCGGATTCAGATAGAC_1	0	0	0	0.3027593	0.3027593	1.3425276	0	1.7221686	0.3027593	1.1383238	0.3027593	0.8814319	0	0	0.5348413	0	0	1.4308607	4.157926	0	0.811359026
ACTACAAACAGACAGT_1	0	0.2819968	0.8342551	0	0.2819968	0.9665549	0.2819968	1.9726514	0	0.2819968	0.5017136	0.9665549	0.2819968	0	0.2819968	0	0.2819968	1.3691405	3.7617791	0	0.645030426
ATGTACAAAATTAGAT_1	0.1669039	0	2.0200984	0.4349736	0.8204339	0.8973631	0.3098946	1.2649655	0.4349736	0.4349736	0.3098946	1.1567834	0.1669039	0.1669039	0.3098946	0	0.1669039	1.5331646	4.2819965	0	0.670385396
CCCAACCTCCTTCCAG_1	0.3894973	0.3894973	0.5390385	0.2135935	0.7841737	1.2182284	0	0.9808922	0.6690988	0.2135935	0.8873624	0.6690988	0	0	0.3894973	0	0.9808922	1.3500013	3.7019879	0	0.72515213
CCGGAAGTAAGTCAGA_1	0	0	1.2993234	0.287696	0.287696	2.0369303	0	1.2993234	0.287696	0.5108479	0.287696	0.8473296	0.287696	0	0.5108479	0	0	0.980864	3.2958904	0	0.648073022
AAAGCCCCCAGTATAA_1	0.6031696	0.4395029	0	0.4395029	0.243705	1.9162347	0	1.3951663	0.8670328	0.4395029	0.4395029	1.2480979	0.6031696	0	0	0	0.243705	1.6369591	2.2570648	0	0.953346856
ATCTCCGGAGAGCATC_1	0.3288352	0	0.5758815	0	0	0.7738266	0	1.9228219	1.3151856	0	0.5758815	1.3151856	0	0	0	0	0	1.3151856	3.7065619	0	0.764705882
CCCCCAGCATCTAGAC_1	0.2183346	0.2183346	0.9017939	0	0.7975144	2.7341201	0	1.5390258	0.2183346	0.5492824	0.2183346	0.9962187	0.2183346	0	0.2183346	0	0.3974373	1.1619091	3.777361	0	0.969574037
ACCGCCTCAAATCCAA_1	0	0	0.7780702	0.211438	0.7780702	2.1161414	0.385879	1.5617703	0.6636222	1.0590487	0.5343624	0.7780702	0	0	0.211438	0	0	1.5617703	3.8632478	0	0.895537525
CCTAAGCTACGTACAA_1	0	0	1.0480395	0.4807899	0.4807899	2.3579202	0	1.2439833	0	0.2690157	0.2690157	1.4077518	0.4807899	0	0.2690157	0	0	0.8041083	4.1775292	0	0.890466531
CAGAAACGCCGTAACC_1	0.4294166	0.32433818	1.52633467	0.69119473	0.52449592	1.14595499	0.14258056	1.57508446	0.80019183	0.47808584	0.56884729	2.11374445	0.20690764	0.07382928	0.86677013	0.07382928	0.07382928	1.55909714	2.89518943	0	0.374239351
ATATAAGTATGCCAGT_1	0	0	0.7046943	0	0.2934723	2.3232749	0	1.4035655	0	0.520074	0.520074	1.4840471	0.2934723	0	0.2934723	0	0	1.4840471	3.2929356	0	0.881338742
CATTCCAGAATCCCGG_1	0	0.4431356	0.9831081	0	0.6077937	2.0756587	0	0.9831081	0.2459157	0.6077937	0.4431356	1.0823279	0.2459157	0	0	0	0.2459157	1.4691411	4.1589915	0	0.846855984
AACCCAGGCCTAAACT_1	0.3945918	0	0.6767926	0.545614	0	1.0767462	0	1.4217966	0.7927419	0.6767926	0.545614	1.0767462	0.6767926	0.2166338	0.3945918	0	0.2166338	1.1559383	3.2640969	0	0.822515213
CAGTCAGCAATAATCT_1	0.2164165	0.3942281	1.7211169	0	0.676244	0.676244	0.2164165	1.4776586	0.2164165	0.3942281	0.5451449	1.2285272	0	0	0.3942281	0	0.3942281	1.3608313	3.8378264	0	0.585192698
ATTCCACAAGGTCCTC_1	0.1964248	0	0.8338923	0.3605287	0.3605287	0.9239835	1.340661	2.2924128	0.3605287	0	0.1964248	3.112952	0	0.3605287	0.3605287	0	0	2.3561187	1.9257338	0	0.589249493
AGCTACATACGCACCT_1	0.5090479	0	0.9780501	0.5090479	0	1.7880522	0	1.2008596	0.5090479	0	0	1.6058792	0	0	0.2865713	0	0	2.1163483	3.5414569	0	0.631845842
ATCCAGCGCCTGCCCC_1	0.176852	0.176852	1.7967162	0	0.3270774	1.8886105	0.176852	1.6955149	1.4559894	0.3270774	0.5731341	1.2570131	0.4576547	0	0.176852	0	0.176852	1.1403933	3.0593037	0	0.815415822
CCGTCAGCAGGGCCCC_1	0.2027932	0	1.8901675	0.371314	0	1.1063727	0	1.7441788	0.7533461	1.2450217	0.371314	1.3077459	0	0	0.5154891	0	0	1.6623269	4.1113115	0	0.437119675
CCCAAGTGCAGCAGGG_1	0	0.3287546	0.3287546	0.5757556	0.3287546	0.9388143	0	1.4143704	0	0.3287546	0.9388143	1.2045991	0	0	0	0	0	1.3149752	3.68697	0	0.638945233
AGTAACCGAAATATCA_1	0.2080925	0.2080925	0.8704405	0.3802527	0.2080925	2.2814053	0	1.8797474	0.3802527	0.8704405	0.3802527	0.8704405	0.2080925	0	0.3802527	0	0	1.3881057	3.8409874	0	0.971602434
ATCCATCCAACCACTC_1	0	0.2244176	1.3910636	0.2244176	0.6963292	0.8144652	0.4075876	1.7099498	0.2244176	0.4075876	0.2244176	0.920108	0	0.2244176	0.4075876	0	0.4075876	1.3264194	3.6568477	0	0.665314402
CCGGAGTAATTCAGCG_1	0.256696	0	0.9014859	0.256696	0.256696	2.0823936	0	1.2063351	0.6301842	0.6301842	0.4607763	0.9014859	0.4607763	0	0	0	0	1.0137487	4.1344775	0	0.93306288
AACCAGATACTAAACC_1	0	0.2692833	0.4812229	0	0.2692833	3.2352627	0	1.3300502	0.8047349	0.4812229	0.4812229	1.2447905	0	0.2692833	0	0	0	1.2447905	3.1056081	0	0.745436105
CAGTAGCGACCGATTG_1	0.2339802	0.4234615	2.0940501	0.4234615	0.2339802	0.7200218	0.2339802	0.5826951	1.0456813	0.8407468	0	0.5826951	0	0	0.4234615	0	0	1.6002544	4.275466	0	0.563894523
CACCAGTTCAAGAGCC_1	0	0	1.3825537	0	0.4038043	2.540933	0	1.4431049	0.55748	0.690655	0.4038043	1.5542067	0.4038043	0.2221474	0	0	0	1.2492008	3.829179	0	0.529411765
CACTATTCAGCCCCCT_1	0.248619	0.248619	1.8938749	0	0.4475706	0.990849	0	1.7076628	0.4475706	0.248619	0	1.0905041	0	0	0.990849	0	0.248619	1.264206	3.6662301	0	0.587221095
AACGCAAACATGCCTC_1	0.4034603	0	0.8075866	0	0	3.2618697	0.2219412	1.31734	0.5570374	0.5570374	0.5570374	1.0077701	0	0	0.4034603	0	0.2219412	1.248462	3.9549018	0	0.794117647
CAGTACAGATAGAACC_1	0	0	0.9944564	0.4939157	0.4939157	3.5511157	0	1.6994692	0.4939157	0.7249045	0.1930198	1.1407352	0	0	0	0	0.1930198	1.6184431	4.7569937	0	0.948275862
CAACAGCGCCATCCCG_1	0.2434197	0.7430869	0.7430869	0	0.4390338	1.0747386	0	1.3941738	1.2471572	0.4390338	0	1.0747386	0	0	0.4390338	0	0	1.5223211	4.4137523	0	0.654158215
AGAAATGGATTAATCT_1	0	0	0.8151533	0	0	0.3505447	0.8151533	2.6983192	0.3505447	0.3505447	0	1.2581894	0	0	0	0	0	2.5124974	2.0434841	0	0.652129817
AGTAATCTATCCAACT_1	0.4194046	0.4194046	0.834056	0.2315306	0.2315306	1.8673438	0	1.4786142	0.2315306	0.2315306	0.4194046	0.9412437	0.2315306	0.2315306	0.4194046	0	0.4194046	0.834056	3.3262716	0	0.73326572
AGTGAAGAAGCGATAT_1	0	0.2963117	1.4119629	0	0	0.5245975	0.2963117	1.4119629	0.7103325	0	0.2963117	1.762751	0.2963117	0	0.2963117	0	0	1.2279505	3.8325575	0	0.544624746
CCTTCCGCAAATACCG_1	0.2178646	0	1.8492753	0.3966514	0.2178646	0.7961972	0	2.1454611	1.5371427	0.2178646	0.3966514	1.1602618	0.2178646	0	0	0	0	1.4833898	4.2978129	0	0.976673428
CCATACCTCACGATTG_1	0.2411963	0	0.9694998	0.4353745	0	1.7293707	0.2411963	1.3864143	0.597909	0.4353745	0.4353745	0.8602935	0	0	0.4353745	0	0	1.9460472	3.9823842	0	0.706896552
AACCAGAAAGCAAGCC_1	0.3561007	0	0.6181556	0.3561007	0.6181556	0.6181556	0	1.4865945	0.3561007	0.8256016	0.6181556	0	0	0	0	0	0	0.8256016	3.8543334	0	0.787018256
ATAGAGGCACAGACCA_1	0	0.3506689	1.4725034	0.3506689	0.3506689	0.6097841	0	1.4725034	0.3506689	0	0.3506689	1.5644727	0	0	0	0	0	0.9858423	2.7800989	0	0.410750507
CAGTCATACCTAAACC_1	0.2584477	0	2.1930824	0.4636314	0.4636314	1.3735091	0	1.2117468	0.2584477	0	0.7791752	1.0186706	0	0	0.2584477	0	0	1.1198613	4.1513975	0	0.912778905
CCGCCACTACAAAGGC_1	0.366446	0	0.6340323	0	0	0.6340323	0.6340323	1.1672026	0.366446	0.366446	0.6340323	1.1672026	0	0	0.6340323	0	0	0.8449216	2.1935257	0	0.534482759
ATGCAATCAAGCAAGA_1	0.6402692	0	0.5144651	0.2023267	0.2023267	1.5234368	0	1.4205678	0.3705256	1.3058905	0	1.3058905	0.3705256	0.2023267	0.5144651	0	0.5144651	1.2432108	3.7278324	0	0.76673428
CAAGCCGAACCGCCTG_1	0	0	1.2358695	0.2663342	1.0406396	1.9605769	0	1.471757	0.6499858	0.2663342	0.2663342	1.2358695	0	0	0.2663342	0	0	1.1430114	3.2822029	0	0.915821501
CCGTAATGACATAACT_1	0.5240888	0.3779428	0.9583836	0	0.3779428	2.8509621	0	2.1492139	0.2067213	0.6515744	0.5240888	0.9583836	0	0	0.2067213	0	0	1.2601747	4.0830898	0	0.417849899
CCGCAATGAAGTCCCG_1	0	0	0.948132	0	0.7197515	2.4904072	0	1.4873265	0.8404473	0.2338704	0.2338704	1.5451616	0.2338704	0	0	0	0.2338704	1.2153062	4.4857002	0	0.961460446
ATAAAATAAGTGAGCA_1	0	0.5550103	1.6008238	0	0	1.7403036	0.220997	1.1712048	0	0.8049561	0.8049561	1.0047548	0.4018849	0.4018849	0.4018849	0	0	1.2450754	3.6004315	0	0.915821501
CCCGAGAGAGATAACC_1	0.3647977	0	1.6018097	0.1989421	0.5070188	1.6452133	0.3647977	1.4064789	0.5070188	0.8418551	0.1989421	0.9324708	0.7422024	0	0	0	0	1.0922595	4.1337425	0	0.907707911
ACTTACGTACACCACT_1	0	0.2933305	0.994891	0	0	2.4182839	0	1.7530884	0	0.5198479	0	1.315627	0	0	0.2933305	0	0.2933305	1.4031448	3.7753034	0	0.756592292
AAATCAGTCCTTAGAT_1	0	0.5013495	1.0827685	0.28177	0.28177	1.3684523	0.5013495	1.1873302	0.28177	0.28177	0.28177	1.0827685	0	0	0.28177	0	0	0.9659831	3.7980365	0	0.802231237
AAGGAGGAAAGTCAAT_1	0.3330584	0.3330584	0.948144	0	0	1.5166774	0.3330584	0.948144	0	0	0.5824712	1.2153199	0.3330584	0.3330584	0	0	0	1.326173	2.6420919	0	0.695740365
AACCAAGGCACTATTA_1	0.4796201	0.3438074	0.8024145	0.186607	0.3438074	1.8778064	0	0.890388	0.7059487	0.7059487	0.8024145	1.7071774	0.186607	0	0.4796201	0	0	1.6298424	3.1244013	0	0.955375254
CCCGCCCTCCTTACGT_1	0.2226563	0	1.0100497	0.2226563	0.8095761	1.2510216	0.2226563	1.2510216	0.6919286	0.4046529	0.5585714	1.0969871	0	0	0.6919286	0	0	1.6074874	3.5385914	0	0.705882353
CCTGCCTGCACAATTA_1	0	0	0.7951854	0.474634	0	0.2652163	1.5356955	2.8564988	0	0	0.474634	0.9236891	0.2652163	0	0.7951854	0	0	2.987206	2.2192305	0	0.558823529
AGCAAGGGCACTATTT_1	0	0.2569732	0.6307565	0.2569732	0.2569732	1.8364443	0	1.9257381	1.2071929	0.2569732	0.4612284	1.0145287	0	0	0	0	0	1.6296615	4.0110888	0	0.776876268
AGATATGCAACCCAAA_1	0	0	1.4947531	0.4014796	0.2207542	1.7817658	0	1.8993256	0.4014796	0.9091054	0.4014796	1.0039784	0.2207542	0.2207542	0.2207542	0	0	1.0039784	4.0783669	0	0.610547667
AGGACCACCCGAATTG_1	0	0	2.0495482	0	0.2312458	0.4189326	0	1.5352239	0.8332763	0.8332763	0.4189326	1.281403	0.2312458	0	0.8332763	0	0.2312458	1.3511485	3.7151809	0	0.871196755
ACAACCAAAACAAGTA_1	0	0.2276146	1.9649324	0	0	0.7042874	0	1.5213535	1.2686399	0.8233007	0.4129057	0.7042874	0.4129057	0	0.5691722	0	0	1.5213535	4.2450141	0	0.836713996
AAACCCGCAAACCATA_1	0.2283514	0.2283514	1.1965679	0	0.5707425	0.8253301	0	1.4056856	0.9318337	0.5707425	0.2283514	1.2712393	0.2283514	0	0.4141299	0	0.2283514	1.2712393	3.7687743	0	0.718052738
AATACAGCACCTAAGC_1	0	0	1.2679919	0	0.4937368	2.0822751	0	1.8095042	0.6717402	0.2770358	0.2770358	0.6717402	0.4937368	0	0	0	0	1.2679919	3.8494402	0	0.927991886
AGACAGATAGTACCGT_1	0.5400331	0	0.7295251	0.3060365	0	0.3060365	0.3060365	2.1834298	0.3060365	0.3060365	0.3060365	1.0260986	0	0	0.3060365	0	0	2.8604544	2.4321142	0	0.456389452
ATGCATTTAAGTAGCA_1	0.2686593	0	1.047058	0	0.4802131	1.047058	0	1.547246	0.9325761	0	0.6547328	1.3281048	0	0	0.6547328	0	0.2686593	1.547246	2.8527332	0	0.81643002
ATAGCCCGAGTGACGG_1	0.2582605	0.6334122	0.6334122	0	0.2582605	2.0512414	0	1.8412112	0.9055858	0.4633265	0	1.0181454	0	0.2582605	0.2582605	0	0	0.9055858	3.7154227	0	0.944219067
ACACAGTCCAATACAC_1	0.2369573	0.2369573	2.4360747	0.4283832	0.4283832	0	0	0.9571724	0	1.1439349	0.7273303	1.1439349	0	0	0.8488403	0	0	1.6635837	3.9106586	0	0.570993915
ACCGATCGAATCAACT_1	0	0	0.9444762	0.2732991	0.4877124	2.2498083	0	1.79653	0.2732991	0.2732991	0.2732991	0.9444762	0	0	0.4877124	0	0	1.2568534	3.9312887	0	0.876267748
ATTAAAACAGCCATCT_1	0.2397413	0	0.9652796	0.4329769	0	1.5671323	0	1.8160431	0.7341361	0.7341361	0.4329769	1.4471644	0.2397413	0	0.2397413	0	0	1.5671323	3.1212022	0	0.911764706
CCTGCCTGCCTTACGA_1	0.4175252	0.1593371	1.325411	0.1593371	0.5252804	1.8760184	0	1.5319947	0.5252804	0.4175252	0.4175252	1.0647334	0.2967408	0.1593371	0.7111833	0	0.1593371	1.4544042	3.5362385	0	0.768762677
ACATCCTGAGCGCATT_1	0	0.5661986	0.5661986	0.7618972	0	0.9254945	0	1.4877245	1.3977859	0	0.5661986	0.7618972	0	0	0	0	0	1.3977859	3.0349772	0	0.847870183
AACCACTACCCTACCC_1	0	0.3859321	0.3859321	0.2114696	1.341796	2.3208378	0	1.5112485	0.3859321	0.8808519	0.3859321	1.1376508	0.3859321	0	0	0	0.2114696	0.9739733	3.8127013	0	0.771805274
ACGTACGAATAAAGGG_1	0	0	1.807647	0	0.70271	1.2173352	0	1.2173352	0.5184832	0.5184832	0	0.8582193	0	0	0	0	0.2924749	1.5554315	4.1404727	0	0.896551724
AGTGATGTAGGGATTA_1	0	0.2383904	0.8527214	0.2383904	0.2383904	0.961351	0	1.8538091	0.8527214	0.730837	0.5920075	1.0593279	0	0	0.4307488	0	0	1.562108	4.0980876	0	0.721095335
CCGTACTACATCCAGC_1	0.2712417	0	1.8400837	0	0.2712417	0.6599917	0	1.7358734	0.2712417	0.4843897	0	1.5558483	0	0	1.6195262	0	0	1.157241	3.4993515	0	0.605476673
CACCAAAAACACCCTT_1	0	0.2462501	0.4436847	0.6084922	0	1.5325252	0	1.332945	1.0833417	0.2462501	0.6084922	1.4703215	0.2462501	0	0	0	0.2462501	1.6464046	3.8808896	0	0.664300203
CAAGAGAGACTTAGGT_1	0.8328946	0.2814062	0.5007652	0.2814062	0.5007652	0.6805557	0	1.0817882	0.5007652	0.5007652	0.965065	1.7706848	0	0	0.6805557	0	0	0.5007652	2.5156547	0	0.827586207
CATAATATAAAGCCTT_1	0	0.3036436	0.5362432	0.7248194	0.3036436	0.3036436	0.5362432	1.1406229	0.5362432	0	0	1.8440027	0.5362432	0	0.3036436	0	0	2.5422271	1.9503807	0	0.528397566
AGCAACTAAATCACGG_1	0	0	0.8993009	0.6284649	0.6284649	1.6257198	0	1.2037572	0.2558638	0	0.6284649	1.1121989	0.4594189	0	0.4594189	0	0	1.4368319	3.8881114	0	0.865111562
CCCAAGATAAATAAGG_1	0.269236	0.8046243	0.4811464	0.269236	0.4811464	1.1514415	0	2.3291221	0.4811464	0.269236	0.8046243	1.1514415	0	0	0	0	0	1.244648	2.8002163	0	0.955375254
CATCAGCTATGGACTA_1	0	0.3634623	1.1604919	0.3634623	0.1981541	2.871043	0.1981541	1.5054997	0.5052808	0.9298196	0	0.8393673	0.3634623	0.1981541	0.1981541	0	0	1.1604919	3.8872131	0	0.907707911
CCGACCTAAAATAAGT_1	0.2550955	0	1.0092379	0.4581649	0.2550955	1.1099129	0.4581649	0.8972809	0.2550955	0.6268763	0.2550955	0.8972809	0	0	0.7711907	0	0	1.563939	4.0445043	0	0.687626775
ATCCACCAAAACAGCT_1	0	0	2.1762629	0.6972233	0	0.5631106	0	0.8154582	0.5631106	1.1040434	0.6972233	1.7985438	0	0	1.2585809	0	0	2.7484528	1.9528876	0	0.611561866
CCTGACAACAATCAGG_1	0.2110992	0	1.0578871	0.2110992	0.5336264	2.4075304	0	1.5097331	0.5336264	0.7771088	0.3853098	1.3403599	0.3853098	0	0.3853098	0	0	0.9727633	3.4442408	0	0.557809331
AGGAACCTAGTGAGAA_1	0.3373537	0.4711605	0.9574091	0.3373537	0.1828359	1.9195519	0	1.5710565	0.6946893	0.6946893	0.3373537	1.1652706	0.3373537	0	0.4711605	0	0	1.4374335	3.5809438	0	0.791075051
ACGACCTAAGGCCCAT_1	0.4089322	0.4089322	1.3293676	0.2252252	0.5640712	1.7577702	0	1.5663367	0.5640712	0	0.4089322	1.6666273	0	0	0.2252252	0	0	1.1858424	3.8813515	0	0.840770791
CCGCCACCCCTACATC_1	0	0	0.8390063	0	0.3632686	1.0123601	0	1.0123601	0.6291654	0	0.6291654	1.1600556	0	0	0.6291654	0	0	1.4026978	2.4434361	0	0.827586207
CCTCCCTGATGCATGT_1	0.2348704	0.2348704	0.8431712	0.2348704	0.2348704	1.7967723	0	2.219974	0.2348704	0	0.2348704	1.2186754	0.4249342	0	0.7222105	0	0	1.2186754	4.2074682	0	0.5831643
ATGCCCTAAAGGCAGG_1	0.4988509	0.2802147	0.4988509	0.4988509	0.2802147	0	0	2.2416413	0.4988509	0	0.4988509	1.2774029	0.2802147	0	0.6781562	0	0	2.8618642	2.0106644	0	0.554766734
ATCGCCTACAATAAAA_1	0.7045776	0.2277314	1.723385	0.4130999	0.4130999	2.5859507	0	1.723385	0	0.2277314	0.2277314	1.113824	0	0	0.2277314	0	0	1.113824	3.8064104	0	0.829614604
CAAAACCTAGCCACTA_1	0.2478399	0	0.7537809	0.6118094	0.8780795	2.6345989	0	2.0107425	0.4462933	0.6118094	0	0.2478399	0	0	0	0	0.2478399	1.4094744	3.9814493	0	0.824543611
CATTATACAGATATGC_1	0.1744674	0	1.3504544	0	0.1744674	0.847705	0.9261996	2.2188026	0	0.32297	0.1744674	2.9987872	0.32297	0.1744674	0.1744674	0	0	2.8450264	4.28067	0	0.584178499
CCGTAATACCACAGGC_1	0.1643905	0.3055335	0.728537	0.6383596	0.539237	1.8215708	0	2.2016982	0.3055335	0.728537	0.1643905	1.7308653	0.6383596	0	0.3055335	0	0	1.2007983	4.0817301	0	0.864097363
ACGGCAACATACACGT_1	0.2982961	0.2982961	0.871395	0.2982961	0	1.007156	0	1.5734309	0.2982961	0.2982961	0.871395	1.4178043	0	0	0	0	0	1.2334126	3.695715	0	0.700811359
AACCAGGCAATTCCAT_1	0	0.2622857	0.7882718	0.2622857	0.469876	1.3080845	0.2622857	1.3860391	1.0294007	0	0.6416927	0.7882718	0	0	0.469876	0	0	1.3860391	3.7678202	0	0.516227181
CCGCATCAAAAGAGGA_1	0.5977125	0	0.8600417	0	0.4352204	1.7762622	0	1.6794171	0.7374546	0.7374546	0.4352204	1.0676591	0	0	0	0	0	1.6794171	4.1195038	0	0.8336714
ACCCCACGAACTCCAC_1	0.2432263	0.2432263	0.4387157	0.2432263	0.4387157	1.5216211	0.2432263	1.5216211	0	0.7426174	0.6021669	1.3227078	0.2432263	0	0	0	0.4387157	1.3227078	3.4074398	0	0.804259635
CAATCCGTCCTAACCA_1	0.4571466	0.3266914	0.5725304	0.4571466	0.1766277	1.3604128	0.1766277	1.9981182	0.5725304	0.7697011	0	1.0074765	0.1766277	0.1766277	0.5725304	0	0.4571466	1.1394518	3.722702	0	0.645030426
ATTCCCGGAGGTACCT_1	0	0	2.0533543	0	0.6964012	0.9201943	0.2244464	2.1458015	0.8145452	0.5624056	0.2244464	0.8145452	0	0	0.2244464	0	0.2244464	1.3911715	4.2185292	0	0.72515213
CCGCCAAAACGGCAAA_1	0.4796693	0.2683234	0.8024859	0	0	0.9317113	0.4796693	2.4120144	0	0	0.6540477	1.0461324	0	0.2683234	0.2683234	0	0	3.2067342	2.3840399	0	0.487829615
ACGAACAGAAGAAGAA_1	0	0.2538344	1.0056744	0	0.4561055	1.0056744	0.2538344	0.624266	0.4561055	0.7681774	0.4561055	1.1061533	0.2538344	0	0.7681774	0	0	1.5595035	3.7722293	0	0.848884381
CAATAGGTAGCCCAGG_1	0	0.4870963	1.1620694	0	0.2729173	1.4932878	0.2729173	0.9435004	0.2729173	0.6633964	0.4870963	0.9435004	0.2729173	0	0	0.2729173	0	1.3413296	3.3862543	0	0.700811359
AAGTCATACAACCCGG_1	0.266834	0	0.6510071	0.4772568	0.7989901	1.8725442	0	0.7989901	0	0	0.6510071	1.4007485	0	0	0.266834	0.266834	0	2.0836755	3.6536746	0	0.579107505
ACAACCGAACGTATTC_1	0.2592472	0	0.9081662	0.2592472	0.7810741	3.4494566	0	1.2984429	0.2592472	0	0	1.4482113	0	0	0	0	0.2592472	1.3761283	3.9263262	0	0.906693712
CAACAATGCAGCAGAC_1	0.3606773	0.3606773	0.8341699	0	0.6251901	0.6251901	0	1.2825446	0	0	0.6251901	1.0069363	0.3606773	0	0.3606773	0	0	1.1542056	2.2706827	0	0.26673428
CATCATGTAATGCCAG_1	0.2740241	0.2740241	1.9444354	0.2740241	0.2740241	0.9463281	0	1.6288885	0.2740241	0.6656422	0	1.1652504	0.2740241	0	0	0	0	1.6888869	3.052858	0	0.49188641
CCAAACTCAAGTATGG_1	0.2793036	0.2793036	0.2793036	0.2793036	0.2793036	0.2793036	0.6763195	2.5336584	0.2793036	0.2793036	0.6763195	0.9597501	0	0	0.2793036	0	0	2.6539853	2.3047673	0	0.512170385
CATAACTCCCTTCATA_1	0	0	1.6846681	0.2727857	0	0.812917	0.2727857	1.2553167	0.2727857	0.2727857	0.4868837	1.624729	0.2727857	0.2727857	0	0	0	1.3409225	4.1692138	0	0.859026369
CATGCATGATCCATCC_1	0	0	0.50208	0	0	0.6822031	1.0839934	2.4920991	0.6822031	0.50208	0.282225	0.6822031	0	0	0.6822031	0	0	2.7519693	2.4647501	0	0.587221095
AAGGAAATAAGCATTG_1	0.2350877	0.4252935	0.9517036	0.2350877	0.4252935	1.8406123	0	0.585038	1.2947812	1.2947812	0.2350877	0.9517036	0	0	0	0	0	1.2194064	4.2163406	0	0.810344828
CATGAAAAACACCACA_1	0	0	0.8339701	0.5015149	0.6814952	1.368765	0	1.1876217	0.8339701	0.5015149	0	0.6814952	0	0	0.281873	0	0	1.7153365	4.2348681	0	0.723123732
AGAGCCGTACGCATTC_1	0.5053032	0.1981643	1.8341649	0.6294886	0.1981643	0.3634795	0.1981643	1.5530295	0.6294886	0	0.3634795	1.9340388	0.5053032	0	0.1981643	0	0.1981643	1.7231979	3.169388	0	0.75862069
ACCCAAATCAGTCAGT_1	0.2155757	0	0.39282	0.6741191	0	2.6384213	0	1.6734199	0.39282	0.6741191	0.2155757	1.0731602	0.2155757	0.2155757	0.39282	0	0.2155757	1.2937225	4.0440014	0	0.877281947
AGTACAGTAAATAACT_1	0.2959497	0	0	0.2959497	0.2959497	2.332034	0	1.6356572	0.5240212	0.2959497	0	1.226952	0	0	0	0	0.5240212	1.4108949	3.9506969	0	0.545638945
CAGCATAAAAGGCCGA_1	0	0.2386275	0.4311401	0.2386275	0.592507	1.4431629	0.2386275	1.8547516	0.7314166	0.592507	0.4311401	1.231262	0	0	0	0	0.2386275	1.1493195	4.151438	0	0.997971602
ACATCCGGCACAATAT_1	0.2952896	0.2952896	0	0.2952896	0	2.2240146	0.2952896	1.2251297	0.7083048	0	0.2952896	1.5641621	0	0	0	0	0.2952896	1.5641621	3.4413585	0	0.73326572
AATGCCGAAAGGAACA_1	0	0.503128	1.1567623	0	0.836283	2.1295064	0	1.451481	1.0093065	0.1971791	0.3618088	1.3990799	0	0.1971791	0.1971791	0	0.1971791	1.0093065	4.3997198	0	0.853955375
CACAACTACATCAAGG_1	0.4025755	0.2214108	1.4973219	0.555899	0.4025755	0.4025755	0.2214108	1.4973219	0.4025755	0.2214108	0.555899	1.2465606	0.2214108	0	0.4025755	0	0	1.3797809	3.7111687	0	0.649087221
AGTACCCTAGCCACCA_1	0.1824073	0.1824073	1.6098494	0.1824073	0.3366192	1.3353801	0	1.946351	0.5880153	1.0989552	0.4701965	1.482002	0.1824073	0	0.1824073	0	0	1.3866802	4.16562	0	0.623732252
CCATATTACCAAAAGA_1	0.2405293	0	1.0659015	0.2405293	0.5965077	2.519367	0	2.2722815	0.7360576	0.7360576	0.2405293	0	0	0	0.4342756	0	0	1.1554265	4.1344369	0	0.634888438
ACACACCAAGGTACAA_1	0.4691034	0.2618104	0.2618104	0	0.4691034	1.702783	0	2.0647649	0.2618104	0.9148501	0.2618104	0.9148501	0	0	0.4691034	0	0	1.5241767	3.5671982	0	0.540567951
CATCAAGTCACCACAA_1	0.28972101	0.56310857	1.28216194	0.51408593	0.35070501	1.13151237	0.35070501	1.81235166	0.81545556	0.51408593	0.51408593	1.89144131	0.46253563	0.08067052	0.60983988	0	0.08067052	1.59911332	2.96522123	0	0.464503043
ATCAAAAGCCGTATTG_1	0.2411952	0.4353727	0.7376797	0	0.2411952	1.5142484	0	1.679768	0	1.4523708	0.4353727	1.0679422	0.2411952	0.2411952	0.5979066	0	0	1.0679422	3.2512277	0	0.60851927
ACAAAGTAACGTAGCG_1	0.5487547	0.4371718	1.1021108	0.1678625	0.8239202	1.4979936	0	1.319516	0.4371718	0.740338	0.6491274	1.6493895	0.1678625	0	0.6491274	0	0	1.1021108	3.3274711	0	0.677484787
CCACCAGAAGTGAGAC_1	0.5320098	0.3009747	0.5320098	0.8774253	0	0.719558	0.5320098	1.7777369	0.8774253	0	0	0.719558	0	0	0.3009747	0	0.3009747	1.3374719	2.6131755	0	0.685598377
ACCTAAGAAAGTAAGT_1	0.3184028	0	1.1785256	0.3184028	0	0.3184028	0	2.5053543	0	0.3184028	0.3184028	0.7536729	0	0	0.3184028	0	0.3184028	2.7486973	2.4090248	0	0.845841785
ACCTAAAGCCATAGAG_1	0.5497632	0.3121951	1.0410208	0	0.3121951	0.5497632	0	1.6858535	0.5497632	0.3121951	0	1.0410208	0	0	0.3121951	0	0.3121951	1.1626906	3.2406462	0	0.673427992
ACGCAAGACCCAACCA_1	0.2055915	0.5216195	0.6486755	0.3760381	0.6486755	2.030683	0	1.3188224	0.3760381	0.2055915	0.5216195	1.1886094	0.3760381	0	0.2055915	0	0.2055915	1.116538	3.8810745	0	0.703853955
AAGTCAGGAATCCCAG_1	0	0	1.971739	0	0.5012955	1.7148803	0	1.082678	1.7148803	0	0.5012955	1.4479286	0	0	0	0	0	0.6812203	3.8818252	0	0.829614604
ACAGATGTAAAACACG_1	0	0.4167504	0.7913571	0	0.1590028	2.8246708	0	1.2275265	0.8665667	0.7913571	0.8665667	1.6021814	0.2961579	0	0.8665667	0	0.1590028	1.3685888	3.7380795	0	0.629817444
AAACATAACAGGCAGA_1	0	0	1.7460135	0.3104051	0.3104051	1.2663397	0	1.6101881	0.3104051	0.3104051	0	1.1580959	0.3104051	0	0	0	0	1.036697	3.7994655	0	0.936105477
ATCTATAACACAACCA_1	0.2114283	0.2114283	1.8212716	0	0	1.0590157	0	1.3416361	0.5343415	0.5343415	0.3858628	1.7420138	0.2114283	0.2114283	0	0	0.3858628	1.8212716	4.2244404	0	0.53346856
CATGACAACCGACCCC_1	0.4050783	0.4050783	1.4460313	0.2229115	0.4050783	1.3854238	0.2229115	1.6085093	1.0108623	0.2229115	0	1.1778514	0	0	0	0	0	1.6572884	4.2995358	0	0.436105477
CACGCAAACCCTCCTC_1	0.4394921	0.2436984	1.0755878	0.2436984	0	1.2480762	0	1.7862894	0.9767295	0.6031558	0.2436984	1.4612888	0	0	0	0	0.2436984	1.1655464	3.8977799	0	0.574036511
AGGAATCTAACGCCTC_1	0.4119485	0.2270386	1.1115373	0.4119485	0.5679439	2.6570147	0.2270386	0.4119485	0.2270386	0.7028566	0.4119485	1.1920738	0.2270386	0	0	0	0.2270386	1.2666049	2.9224412	0	0.789046653
AAGGCCAGAAGGACTC_1	0.2255485	0.2255485	1.8426438	0.5647623	0.4094702	0.8175965	0	0.6991488	0.6991488	0.6991488	0.2255485	1.5676045	0.4094702	0.2255485	0	0	0	1.1869554	3.615782	0	0.905679513
AACAAAAGATTGATGC_1	0.3504549	0.3504549	0.3504549	0.3504549	0.4883161	2.2175073	0	1.4719457	1.257972	0.3504549	0	1.0608099	0	0	0.71749	0	0.1905019	1.5189797	4.4687898	0	0.644016227
AGTCCCAGCACTCACT_1	0	0.461669	2.7327194	0.461669	0	1.0152887	0	0.7763112	0.7763112	1.0152887	0.2572435	0.6313143	0	0	0	0	0	1.63062	4.0789818	0	0.81643002
CAGCCCTAAGGAACCC_1	0	0	0.4394362	0.2436644	0	2.1341348	0	2.066597	0	0.6030847	0.6030847	0.7436807	0.4394362	0	0.4394362	0	0.4394362	1.4611681	4.5605828	0	0.847870183
ACCTCCACATATAGAT_1	0	0.2775457	1.4348142	0.2775457	0.4945578	0.6727707	0.2775457	1.0713503	0.2775457	0.2775457	0	1.1753281	0	0.2775457	0.2775457	0	0	1.8112653	3.9361726	0	0.777890467
AGAAAATTCATTATCA_1	0.2853277	0	1.6663044	0	0.507056	1.1973665	0	1.459075	0.8419083	0	0	1.0923216	0	0	0.507056	0	0	1.6663044	3.7596903	0	0.704868154
ATCCCCGGATTCAGGG_1	0.5029486	0	0.5029486	0	0.2827662	2.4941163	0	1.0854492	0.2827662	0.2827662	0.2827662	1.190147	0	0	0.2827662	0	0.2827662	1.3714736	3.9058528	0	0.861054767
CCGGCAGCAGACAAGC_1	0.4951401	0.6402839	1.4049922	0.570343	0.3252934	1.4659799	0.2281639	0.6402839	0.7670064	0.6402839	0.9312768	1.8332165	1.0274881	0	0.570343	0	0	0.8794615	2.3497335	0	0.718052738
ACTGCCTTAGCCCAGT_1	0.3987067	0.3987067	0.7996406	0.3987067	0.3987067	1.9972351	0.219094	0.9986585	0.5509179	0.3987067	0.219094	0.7996406	0.6829923	0	0.5509179	0	0	0.6829923	3.5138746	0	0.768762677
CCTGAAACACAGAGTG_1	0	0	0.9643589	0.2394243	0.2394243	2.3738477	0	1.446027	1.0625093	1.446027	0.2394243	0.8555159	0	0	0	0	0	1.5077879	4.267381	0	0.749492901
AGCGCCTTAAAGAAGG_1	0	0	1.0682185	1.0682185	0	1.3013535	0	1.8482237	0.5676271	0	0.3235593	0.9274887	0	0	0.5676271	0	0	1.1915646	2.5528129	0	0.778904665
CCCAACTCAAGACACG_1	0.5290186	0.5290186	1.1287525	0.2990914	0.7158371	0.7158371	0.2990914	0.2990914	0.2990914	0	0.5290186	1.2355965	0	0	0.2990914	0	0	1.2355965	3.3513766	0	0.69979716
ATTGAGTAAGGGACCG_1	0.6476687	0.1673907	1.3172767	0.4360901	0.73874	1.4956206	0	1.5741293	0.8222052	0	0.4360901	1.4956206	0.6476687	0	0.5474647	0	0.1673907	0.8222052	3.3631166	0	0.964503043
CAAAAGGCACCCCAAA_1	0	0.2875891	1.0983643	0.5106768	0	1.2037124	0.2875891	0.5106768	0.2875891	0.2875891	0.9805968	1.0983643	0	0	0.6929612	0	0.2875891	0.5106768	3.88463	0	0.895537525
AACCCAAAAATGATAT_1	0	0.2618434	0.6407844	0.469157	0	0.2618434	0.469157	0.6407844	0.469157	0.7872257	0.7872257	1.2221812	0	0.7872257	0.469157	0	0	2.8427817	2.2062637	0	0.468559838
CAACATATACAAAGGC_1	0	0.3067618	1.5992237	0.3067618	0.5411808	2.4956431	0	1.0278628	0	0.5411808	0	0.5411808	0	0	0.3067618	0	0	1.0278628	3.5481109	0	0.868154158
CAGGCCGCCCGCCCTG_1	0.2436566	0	1.1654134	0.6030683	0	1.738781	0.2436566	1.1654134	0.6030683	0.7436617	0.2436566	1.0754604	0.2436566	0.2436566	0.2436566	0	0	0.976609	3.3530782	0	0.95841785
CATTAGCACCTACCAC_1	0	0	0.860314	0.2412039	0.2412039	1.8649497	0	1.6276134	1.4524019	0.435387	0.435387	1.1575867	0.2412039	0	0.435387	0	0	0.9695218	3.7093181	0	0.713995943
CCGTAGGAAGCCAAAC_1	0.696881	0	0.2246388	0	0	0.8150781	1.0163507	1.6154054	0.4079559	0.4079559	0.5628171	3.1955641	0.2246388	0	0.4079559	0	0	2.7638225	1.9158955	0	0.543610548
ATTAAAAGCCCACACA_1	0.4135461	0	0.7052443	0	0.228	2.2461009	0.228	0.8243625	0.4135461	0.228	0.228	2.0357793	0.4135461	0.228	0.7052443	0	0	1.7244679	3.0185931	0	0.663286004
ACGCAGACAAGAATAT_1	0	0.3290421	1.3666713	0.3290421	0.5762047	3.2631433	0	1.7012545	0.8602398	0.4602402	0.177994	1.0811887	0.3290421	0	0.177994	0	0	1.0128234	4.178839	0	0.913793103
ATTGAGCGAGCTAAAC_1	0	0	0.8426213	0.2346684	0.9504742	2.1899404	0	1.2933272	0.5841512	0.4246	0.8426213	0.9504742	0	0	0.4246	0	0	1.6028845	3.6029419	0	0.941176471
ACGTCCAACCCAAGCG_1	0	0	1.2169203	0.3337032	0.5834759	0.7831643	0	1.0921392	0	0	0.3337032	1.4276833	0	0	0.7831643	0	0	1.4276833	3.3011742	0	0.672413793
AAGTAGAAACCTAATC_1	0.5783	0.4200273	1.2837121	0.2319063	0.4200273	1.7401202	0	1.2837121	0.2319063	0	1.0392199	1.1275277	0	0.2319063	0	0	0	1.5922965	3.7433261	0	0.686612576
CATTATCCAAAACCTG_1	0.1823971	0.3366018	0.4701736	0.6933739	0.1823971	0.5879882	0.7887046	2.4685144	0.1823971	0.4701736	0.5879882	1.5264111	0.3366018	0.1823971	0.1823971	0	0	2.66765	2.4685144	0	0.711967546
AGAGAGGCAACGATAC_1	0	0	1.1014585	0.2887504	0	1.7381158	0	0.9834978	0.5125343	0.2887504	0	1.4696205	0.2887504	0.2887504	0.2887504	0	0	1.3023876	4.1040805	0	0.814401623
AGGTATACACATAGTC_1	0.2518427	0	0	0.4528494	1.7696317	1.7696317	0	2.0264433	0.2518427	0.4528494	0.2518427	0.7634073	0.2518427	0	0.620136	0	0	0.620136	4.207032	0	0.554766734
AGCGAGTGAAAAATGC_1	0.2559597	0	0.7732528	0.4595753	0.2559597	1.2040545	0	2.4424536	1.5669707	0	1.112484	0.4595753	0	0	0.2559597	0	0.2559597	2.1153537	1.9219123	0	0.320486815
AATGATCCCAGTATTG_1	0.6203348	0	1.1915363	0	0	2.2907172	0	1.817639	1.1004832	0	0.4530061	0.8889542	0.4530061	0.2519385	0	0	0	1.2749861	3.4639788	0	0.556795132
CAGAAGCTATAAACTT_1	0	0	1.312555	0	0.3278284	1.5850443	0	0.3278284	0.5743082	0.7718901	0	0.9368002	0	0	0.3278284	0	0	1.5021994	4.1002681	0	0.807302231
ACATAGACACGACCTT_1	0	0	1.9751049	0.9074302	0.6348653	0.2589657	0.2589657	0.9074302	0	0.7804056	0	1.020123	0.2589657	0	0.464475	0	0	1.7959205	4.2634496	0	0.744421907
CCGTCAAACACCAAAT_1	0.30909659	0.4909327	1.36034854	0.81875675	0.54487214	1.23686849	0.08668077	1.5308144	0.64473649	0.3734531	0.59605041	1.8182819	0.30909659	0.2403117	0.77800764	0	0.08668077	1.51102894	2.88661843	0	0.255578093
AAATCCCTATTACCGT_1	0	0.2602222	0.9107118	0.2602222	0	1.8484438	0	1.7501547	0.9107118	0	0.6374521	0.7833869	0.2602222	0	0.4665205	0	0	1.3015436	4.0144163	0	0.73326572
CACGAATCACGTAAGT_1	0	0	0.8954444	0	0.2543978	1.9978333	0.2543978	2.1092573	1.3601678	0.2543978	0.2543978	1.0072673	0	0	0.2543978	0	0	1.3601678	3.9226876	0	0.696754564
AGATACCTCCTCAAAC_1	0	0.2495052	0.8825069	0.2495052	0.9933782	1.7109549	0	0.9933782	0.8825069	0.6152779	0	1.6029093	0	0	0.2495052	0	0.4490229	0.6152779	3.746558	0	0.846855984
AATGCAACATGTAGAG_1	0	0	0.6374474	0.2602199	0.2602199	2.433836	0.2602199	1.6411333	0.2602199	0.6374474	0.6374474	0.9107059	0	0	0	0	0	1.4514661	4.3487846	0	0.95841785
CATCCCCCATGTCCTA_1	0	0.2257617	1.1876889	0	0.409825	2.8155989	0	2.537716	0.5652178	0.5652178	0.5652178	0.8181861	0	0	0	0	0	1.3960775	4.1277756	0	0.773833671
AACTCCGGCAGACATG_1	0.4952705	0.2153962	1.1515777	0.6319606	0.6319606	1.2009929	0.2779885	1.6264928	0.7521934	0.4952705	0.7521934	1.8127928	0.2779885	0.148623	0.7521934	0	0.148623	1.3973517	2.6878568	0	0.276876268
CATGAATGCAATACCC_1	0	0	0	0.5145441	0.2900077	2.7386974	0	1.7994907	0.6977931	0.2900077	0.2900077	1.104802	0.2900077	0	0	0	0.2900077	0.8526057	3.5643547	0	0.846855984
ACCAAGGCAAGAAAAA_1	0	0	0.4347567	0	0.2408213	1.2385604	1.3145126	2.7539062	0.4347567	0	0.9684131	0.9684131	0	0.2408213	0.4347567	0	0	3.0770502	1.9048152	0	0.451318458
CACCATCGAACTCCCT_1	0	0.4317781	1.3083239	0.1655126	0.6418481	1.5260467	0.1655126	1.2584522	1.0296116	0.8919908	0.3074815	0.8919908	0.1655126	0.1655126	0.3074815	0	0	1.6714634	4.194781	0	0.46653144
CATGATCGACATCAAA_1	0.4049127	0.6923185	0.9152962	0.4049127	0.6923185	1.1775074	0.2228122	0.8100094	0	0.5589055	0.5589055	1.2515789	0	0.2228122	0.2228122	0	0.5589055	1.3850511	2.396388	0	0.439148073
AGAAAATCAACTCCGT_1	0	0.2099608	0.5311512	0.5311512	0.3833963	0.7738736	0.2099608	0.6598587	0.5311512	0.5311512	0.6598587	1.4518049	0.3833963	0	1.1322622	0.2099608	0.2099608	1.8521462	2.5215484	0	0.022312373
AGCGAGATCCAACATA_1	0	0	0.661989	0.2722243	0.2722243	2.0242606	0	1.5591079	1.2536346	0	0.2722243	1.4910364	0.2722243	0	0	0	0	1.4179904	4.0321149	0	0.390466531
ACGCAGTAATCTAAGT_1	0.2502413	0.2502413	1.0953895	0.2502413	0	0.9954759	0.7595627	2.5604843	0.2502413	0	0.2502413	2.4191293	0	0	0.2502413	0	0	2.44412	1.9417647	0	0.603448276
CCCGCATGCAATCCTT_1	0	0.2310359	0.7127624	0.2310359	0.4185846	2.203542	0.2310359	1.0364996	0.4185846	0.4185846	0.2310359	1.1246813	0.2310359	0	0.4185846	0	0.2310359	1.2806683	3.9650135	0	0.92494929
ACTGCCTTATATATTG_1	0.2174173	0.395903	1.2321596	0.6787695	0.5473048	1.4248451	0	0.9932659	0.6787695	0.8990126	0.7949422	1.5863334	0	0	0.395903	0	0	0.8990126	2.4159342	0	0.456389452
AAGGCACTATAGATTT_1	0	0	0.432125	0.5937641	0.2392246	1.6201717	0	1.5652131	0.7328752	1.0618954	0.5937641	1.0618954	0	0.2392246	0	0	0	1.8140123	4.0608856	0	0.543610548
CCCGCCAACCCCATGA_1	0	0	1.5224373	0.3905439	0.982919	0.5403902	0.2142176	2.0703848	0.3905439	0.982919	0.7859364	0.6706811	0	0.2142176	0	0	0	1.5224373	4.3054291	0	0.712981744
AAGGAGACATGAATTA_1	0.215207	0.3922023	1.2241241	0.215207	0.6731864	2.6016644	0	1.7582667	0.8922896	0.3922023	0.3922023	0.6731864	0	0	0	0	0	1.292342	3.9494178	0	0.923935091
AGAGAAGCAATAACAG_1	0.2792555	0.2792555	1.1294463	0.4973088	0.2792555	1.5485553	0.2792555	1.8171545	0.5907615	0.3942138	0	2.0072608	0.2792555	0	0.5907615	0.1493442	0.1493442	1.2284961	3.6303108	0	0.559837728
CCTACCCGATACCCAG_1	0	0	0.720856	0.5834129	0.5834129	1.9929512	0	2.1884578	0.5834129	0.8416709	0.5834129	0.2343194	0.2343194	0	0	0	0	1.702713	4.1055297	0	0.573022312
AAAGATAAAAGCAACT_1	0.2214148	0	1.00609	0	0	2.0718562	0	2.0401426	0.8061208	0.4025822	0.4025822	0.6888197	0.4025822	0	0.5559077	0	0.2214148	1.8253006	3.7870112	0	0.712981744
ACCGAAGAAGGACCGG_1	0.2860295	0.5081802	1.1481502	0.4032611	0.7696271	1.8136093	0	1.3813284	0.4032611	0.7696271	0.2860295	0.8435165	0.6031291	0	0.5081802	0	0.1532067	1.0941993	3.7469471	0	0.718052738
CATGCCGTAACTAAGG_1	0	0	0.9005555	0.5484016	0	1.1604768	0	1.8104821	0.7399007	0.311332	0.7399007	0.9005555	0.311332	0	0.311332	0	0	1.1604768	2.4183027	0	0.92494929
AAGTACCCCCTAAGGT_1	0	0	1.3677786	0.4266475	0.2359067	1.9994982	0	1.9247211	1.1405376	0.2359067	0.7247548	0.5867687	0.2359067	0	0.2359067	0	0	1.1405376	3.7496163	0	0.739350913
AAGGCATACCTTCCAT_1	0.2026017	0	1.2442787	0.2026017	0.2026017	1.3069847	0	2.843169	1.1056744	0.3709904	0.7527939	1.0284318	0.5150689	0	0	0	0.2026017	1.5246104	3.192811	0	0.454361055
ACACCCGTAATAATCG_1	0	0	0.4873786	0.2730922	0.6637515	1.4938555	0.2730922	1.3418703	0.4873786	0.8136314	0.2730922	1.5619809	0.2730922	0	0.2730922	0	0	0.4873786	3.7557166	0	0.635902637
AACGCATTATAAAAGA_1	0	0.2866182	0.5091228	0.2866182	0.2866182	2.1557145	0	1.4630598	0.2866182	1.0957727	0	1.200991	0	0	0	0	0	1.5370975	3.9078459	0	0.754563895
AATAAGTACCAACAGC_1	0.2388793	0.4315555	0.5930372	0	0.2388793	2.9051957	0	1.9367478	0.7320319	0.4315555	0	1.6188692	0	0	0	0	0	1.4440687	4.3623322	0	0.793103448
CCACACAGAAATATAA_1	0.2525426	0	1.9906753	0	0	0.7650852	0	1.2769395	0	1.1022923	0.2525426	1.4255722	0.6215884	0	0.6215884	0	0	1.7221788	3.8616069	0	0.561866126
ATCACCGAAAGGAGGG_1	0	0.3308458	2.2440148	0.4626124	0.1790433	0.3308458	0	1.0854343	0.3308458	0.68328	0.1790433	0.9433533	0.5790207	0.3308458	2.1107808	0	0.1790433	2.9150891	1.7065044	0	0.467545639
AGTCCATGCCAAAGTT_1	0	0.3097628	0.5459245	0	0	2.0196692	0	1.7440253	0.3097628	0.7368316	0.3097628	1.1564442	0	0	0.3097628	0	0	1.2646104	3.3906432	0	0.704868154
AAGTCCTGATGAAATC_1	0	0.2076073	2.8554245	0	0.9613056	0.9613056	0.3794356	1.0458577	0.2076073	0.5260232	0	0.9613056	0	0	1.3861661	0	0	1.6834067	4.1906512	0	0.42494929
AGGAACCAACCCACAC_1	0	0.2612959	0.9135105	0	0.7859302	2.8050447	0	1.4550576	0.2612959	0.2612959	0.2612959	0.7859302	0.4682669	0	0	0	0.2612959	0.9135105	3.9466951	0	0.679513185
CCTGATCACCAAATCC_1	0.2511247	0	1.487416	0.4516747	0.2511247	2.3160001	0.2511247	1.272351	0.6186452	0	0	0.9979896	0.4516747	0	0.7616847	0	0	0.9979896	3.0705554	0	0.613590264
AACTCCCTATCCAAGA_1	0	0.3655069	1.0170326	0	0	0.6325948	0	1.1650934	0.8431751	0.3655069	0.6325948	1.0170326	0	0	0.6325948	0	0	0.6325948	2.5918792	0	0.369168357
ATACAGCGCAAAATCC_1	0.5079371	0.2858777	0.6895352	0	0	1.1989124	0	1.2940249	1.0937935	0	0.5079371	1.0937935	0.8431689	0.2858777	0.5079371	0	0	0.8431689	2.5056574	0	0.449290061
AACCAAGCCCCTCCAA_1	0.4849574	0	1.2517406	0.271593	0.4849574	2.5293986	0.271593	1.1582546	0.271593	0	0.4849574	1.0551192	0	0	0.271593	0	0.271593	0.9401106	2.6013642	0	0.76673428
ATTAAACTAGAAATGC_1	0.2677523	0.2677523	1.667391	0.6528823	0	1.667391	0	1.5442122	1.0445572	0	0	1.3252723	0	0	0.2677523	0	0	1.2401658	3.386191	0	0.956389452
AACCCAAGAAGCATTT_1	0.3356703	0	0.586539	0	0	0.586539	0.3356703	1.8846863	0.586539	0	0	1.221793	0	0.3356703	0.586539	0	0	2.9626085	1.6841103	0	0.567951318
CCACCCCCCAAGCCCC_1	0.1982725	0.5055421	0.7402566	0	0.8397414	0.5055421	0.363663	2.1604814	0.5055421	0.8397414	0.7402566	1.2273693	0.1982725	0	0	0	0.1982725	1.4561515	3.6787246	0	0.811359026
CCTGCAAAATACCAGG_1	0.508538	0	0	0	0	0.508538	0.9772525	2.3926885	0.508538	0.2862529	0.2862529	1.0947966	0	0.2862529	0.6902868	0	0	2.8080264	2.154418	0	0.550709939
ACTCAAGTAAGCCAGG_1	0	0	1.9886416	0.3003352	0.3003352	0.5309944	0	1.1320044	0.3003352	1.4237832	0	0.7182952	0	0	0	0	0	1.7145268	4.4917601	0	0.461460446
AGATCAGGCAGTAAAG_1	0	0	0.9052604	0.313455	0.313455	0	0.9052604	2.5479289	0.313455	0.313455	0.5517494	1.0440574	0	0	0	0	0	3.0734366	1.6896764	0	0.551724138
AGGTACGTCCTAAGCC_1	0.6610508	0	1.9803819	0.810531	0.4852315	0.810531	0	1.1587438	0.6610508	0	0	0.9405452	0	0	0.6610508	0	0	1.337755	3.2811589	0	0.555780933
CCAGCATGACGGCCCA_1	0.1407805	0.2641657	1.5954346	0.5629587	0.5629587	0.7927101	0.2641657	1.9308991	0.3739854	1.0869566	0.6455481	1.564294	0.1407805	0	0.4729293	0	0	1.3140182	3.8933027	0	0.602434077
AAACAAGAAACACCAC_1	0.2128915	0	1.347295	0.2128915	0.2128915	3.188439	0	1.5677837	0.7821888	0.3883196	0.2128915	1.0640221	0.2128915	0	0.537517	0	0	1.4071395	3.3506425	0	0.53346856
AAAGAACGAGCACAAA_1	0	0	2.0065169	0.4969721	0.2790462	0.6758001	0	2.0895285	0	1.4395231	0.2790462	0.4969721	0	0	0.2790462	0	0	1.0754153	4.2281811	0	0.850912779
CCTAACGGAATCATTG_1	0.5536454	0.5536454	0.7463914	0	0	1.465134	0	1.046953	0.3146585	0.3146585	0.5536454	0.9079221	0.7463914	0	0.3146585	0	0	1.046953	2.3267689	0	0.483772819
AACACACTCAGTCCGC_1	0	0	0.8592134	0	0.2929126	2.5581104	0	1.4019046	0.5191814	0.2929126	0.2929126	0.5191814	0	0	0.5191814	0	0	1.6260802	3.9780008	0	0.576064909
AGGAAGATAGGTACGA_1	0.3329934	0	1.090476	0.3329934	0.3329934	0.3329934	0.3329934	0.9480034	0	0	0	0.5823699	0.3329934	0	0.3329934	0	0.3329934	1.3260045	4.5950616	0	0.680527383
ATAGCAAAAATGCCAG_1	0.2290062	0	1.1180223	0.2290062	0.7077399	1.934278	0	1.4691519	0.8271313	1.1988041	0.2290062	0.8271313	0	0	0.2290062	0	0	1.1988041	3.8624193	0	0.680527383
AATCACACAAATATAT_1	0	0	1.4827563	0.3546165	0	1.3811403	0	1.6594346	0.3546165	0.3546165	0	1.1404479	0	0	0	0	0	1.2680183	2.9151178	0	0.684584178
AGCAAACACATAAAGA_1	0.2322116	0.2322116	0.5789475	0.4205331	0.4205331	1.3546107	0	2.4610278	0.2322116	0	0.8359188	1.3546107	0.2322116	0	0.2322116	0	0	1.4198835	4.0510803	0	0.382352941
ACATACATCACCAGCC_1	0	0	1.8950757	0	0	0.5919883	0	1.533443	0.3391753	0.3391753	0.5919883	1.3419573	0	0	0.3391753	0	0	0.7936114	3.5871147	0	0.498985801
ACGAAACAAACTATGA_1	0	0.2085203	0.76977	0.2085203	0.6561801	0.5280141	0	2.1026052	0	0.2085203	0.3809728	1.3303183	0.3809728	0.8717634	0.3809728	0	0.2085203	3.2047404	2.8862152	0	0.290060852
ATAAATCAATGTATTG_1	0.2690735	0	1.1509705	0.4808834	0	1.7817127	0	1.728335	0.4808834	1.0481986	0	1.0481986	0	0	0	0	0.2690735	1.4079368	3.6142611	0	0.708924949
CATGAAGCAGCGAAAC_1	0.4532594	0	1.1009471	0.2520933	0.2520933	2.0644785	0	1.0007409	0.6206562	0.7640084	0	1.3525207	0	0	0.2520933	0	0.2520933	1.6678467	3.2336016	0	0.80020284
ACCTACTTAAGTCAAT_1	0.3207331	0	0.9212985	0	0.5631953	0	0	1.7776251	0.5631953	0.3207331	0.3207331	0.9212985	0	0	1.184431	0	0	1.6408426	2.9718877	0	0.628803245
AGATAGTCACGAAACC_1	0.5462603	0.2169332	1.0777594	0.2169332	0.2169332	3.1786706	0.395093	1.9539531	0.2169332	0.6775484	0	0.395093	0.395093	0	0	0	0	1.0777594	4.2491296	0	0.787018256
AGCCCCGGCAGTCCGT_1	0.2426192	0	0.741143	0.2426192	0.8641195	2.3873851	0.2426192	1.6851631	0.4377169	0.4377169	0	1.0722964	0.2426192	0	0.2426192	0	0	0.9736154	3.7486109	0	0.605476673
CATTACCCACTGACCG_1	0.3430885	0	1.1139827	0	0	0.8010507	0.5980598	1.2400427	0.3430885	0.3430885	0	1.4526316	0.5980598	0	0.5980598	0	0	0.8010507	2.0741764	0	0.665314402
ATCGAGCGAACAATGA_1	0.2153848	0.6736363	0.6736363	0.2153848	0	1.4735604	0	2.1053741	0.8928316	0.5429156	0.7892278	0.6736363	0.2153848	0	0.3925003	0	0	1.5271615	3.6379078	0	0.593306288
ATGCACATACTCATGC_1	0	0	1.2486597	0.4833004	0	0.8077402	0.4833004	0.8077402	0.2705678	0.2705678	0.2705678	3.0683673	0.4833004	0	0	0	0	2.9455485	2.0586757	0	0.440162272
CCCCCCATCCTGACCC_1	0.3003882	0	2.4124349	0	0.3003882	1.2391508	0	1.0122969	0	0.5310786	0.8761067	0.5310786	0.3003882	0	0	0	0	1.5049279	3.3439166	0	0.845841785
CAGCACTTACGAAAGA_1	0	0.2448018	0.8699707	0	0	0.441306	0.441306	1.7431396	0.2448018	0.6054653	0.9799072	1.3989761	0.2448018	0.441306	0.441306	0	0.2448018	2.8219731	1.5273134	0	0.514198783
AGTTACCTAGCAAATG_1	0	0.3047352	0.7269675	0.8858576	0	2.8557933	0	1.1434565	0.5379727	0	0	1.348106	0	0.3047352	0	0	0	1.1434565	3.1845856	0	0.847870183
ACAAAAACCCTGAGGA_1	0	0	0.5207523	0	0.7055402	1.2212803	0	1.7549319	0.5207523	0.8614488	0.5207523	0.9962966	0	0	0.2938978	0	0	1.2212803	3.7045318	0	0.65010142
AAATCCGGAAAAACTG_1	0	0.2116831	1.7431159	0.3862907	0.2116831	0.6642459	0	1.5627862	0.3862907	0.7787655	0.3862907	1.402372	0.7787655	0	0.5348948	0	0	1.2112151	3.8495614	0	0.672413793
AACCATGTAACAACGG_1	0	0	0.9636272	0	0.4998504	0.8315819	0.2808367	0.9636272	0.4998504	0.9636272	0	1.0802528	0.2808367	0.2808367	0.2808367	0	0	1.6515555	3.7495601	0	0.447261663
AGCCATTTATGGCCAC_1	0	0.7768184	1.0158877	0.2574566	0.4620164	1.2086873	0.2574566	1.5722061	0	0	0.4620164	1.292731	0	0	0.4620164	0	0	1.6313754	3.9862845	0	0.801217039
ATGCCCACATAGACCC_1	0.4867327	0.4867327	2.0259634	0	0.2726922	0.4867327	0	1.0581288	0.2726922	0.2726922	0.4867327	1.2550366	0.2726922	0	0	0	0	1.4925567	4.005901	0	0.99188641
AGGGAACAACTGACGA_1	0.3597313	0	0.3597313	0.6237375	0.3597313	0.8324017	0	0.6237375	0	0.8324017	0.3597313	1.0049525	0.3597313	0	0.6237375	0	0	1.8237962	1.4959456	0	0.07505071
ACTACCCAAGGCACAG_1	0	0	1.7903345	0.6605713	0.4848504	0.4848504	0	1.4157706	1.0549376	0.6605713	0	0.8099804	0	0	0.2715268	0	0	1.5567947	3.9662527	0	0.822515213
AACGCAGTCAGTATCA_1	0	0	0.3189541	0	0.3189541	1.0572488	0	1.5595924	1.0572488	0	0.3189541	1.0572488	0.3189541	0.3189541	0	0	0	1.3876698	4.1952413	0	0.819472617
ACCCAACGATTCAAAG_1	0.2990947	0.2990947	0.5290238	0	0	0.7158437	0	1.935403	1.1287612	0.8731951	0	1.0091203	0	0	0.5290238	0	0	1.1287612	3.8280808	0	0.663286004
ACATCAAGAGACCCGT_1	0	0	0.3311335	0.5794697	0.5794697	1.0861107	0	1.8087959	0	0.5794697	0.5794697	0.5794697	0.3311335	0	0	0	0	1.2105336	3.5926195	0	0.647058824
AAGTACAACCTTCACA_1	0.2159533	0	0.5441442	0.2159533	0.6750736	2.2944161	0	1.2951348	0.6750736	0.6750736	0.2159533	0.988541	0.3934524	0	0.3934524	0	0.2159533	1.35906	3.677998	0	0.631845842
AAGGCCGGACATATTC_1	0	0.3407735	0.7966529	0	0	1.698617	0	1.698617	0.9647529	0	0.5944696	0.5944696	0.3407735	0	0	0	0	0.3407735	3.9925066	0	0.738336714
AACAAGCAATGTACTT_1	0.5223441	0	0.9557455	0.3765969	0.7623429	1.0400177	0	1.1898486	1.1177367	0.5223441	0.3765969	1.4883715	0.2059228	0.2059228	0.2059228	0	0	1.4353743	3.2898335	0	0.564908722
CATTATGCACAGCCAG_1	0.2384156	0.4307905	0.4307905	0.2384156	0.5920608	1.1486376	0	1.5622023	0.7308988	0.4307905	0.2384156	0.9614246	0	0	0.4307905	0	0.2384156	1.5040944	3.9797031	0	0.421906694
AAATAATGCCTCAAAA_1	0.2098558	0.5309227	2.4015711	0	0.2098558	1.6033199	0	1.6033199	1.7755461	0.5309227	0.5309227	0	0	0	0.2098558	0	0	1.6033199	4.4070188	0	0.753549696
AGGTAACCCATAAAAA_1	0.2110359	0	1.2766257	0.3852035	0.2110359	2.1694619	0	1.9938608	0.2110359	0.879519	0.2110359	0.879519	0.2110359	0	0.3852035	0	0.3852035	0.9725566	4.0080611	0	0.747464503
AACAAGCTCCGTACTC_1	0	0	0.7014716	0.4762534	0.3412375	2.9388572	0.3412375	2.0425624	0.3412375	0.8851738	0.3412375	0.9657471	0.1851041	0.1851041	0.1851041	0	0	1.2355075	4.1752062	0	0.738336714
AGCAAATCACAGATCG_1	0.91263753	0.46772194	1.09455235	1.09455235	0.46772194	1.21947616	0.09475752	1.30388798	1.06072094	0.63897089	0.26096077	2.02285638	0.73874878	0.09475752	0.26096077	0	0.09475752	0.82946806	2.82747686	0	0.709939148
ATCCCAGCAAGTAGGC_1	0.5433894	0.215604	0.5433894	0.3928674	0.3928674	1.2938284	0.215604	0.8934994	1.3577231	0.6741906	0.215604	1.1523107	0	0	0.5433894	0	0	0.8934994	4.3628023	0	0.611561866
AAGAATATCCCCAAGG_1	0	0.2410729	0.8599612	0	0.2410729	1.2393952	0	2.1556136	0.2410729	0.4351712	0.4351712	1.1571674	0.4351712	0.2410729	0.5976497	0	0	1.2393952	3.9919369	0	0.784989858
CAAGCAATATGCCAGG_1	0	0	0.8066541	0.6576751	0.8066541	2.133266	0.2701033	1.051031	0.4825493	0.6576751	0	0.936289	0	0	0.2701033	0	0	1.332603	3.3641523	0	0.84178499
CCAGCCGGAACCCAAC_1	0	0.4673326	1.1265718	0	0.2607214	0.2607214	0.4673326	2.4358312	0.2607214	0	1.2187417	1.1265718	0	0.2607214	0	0	0.2607214	2.7469783	2.354391	0	0.388438134
AGTCAGAGCAGACATA_1	0	0	0.7334871	0	0	0.89327	0	1.5277427	0.7334871	0.5432267	0.7334871	0.89327	0.3080554	0	0	0.3080554	0	1.3574347	3.9061018	0	0.5831643
CACCACTGACATCCGT_1	0.4199354	0	2.8127644	0.2318508	0.2318508	0.4199354	0	1.418563	0.4199354	0.5781823	0.5781823	0.8349324	0	0	0	0	0.2318508	1.82755	4.530963	0	0.536511156
AACTACTTCATACCTA_1	0.4046712	0	0.6919561	0.4046712	0.2226673	1.6562989	0	0.9148612	0.6919561	0	1.0970238	1.7027982	0.2226673	0	0	0	0.2226673	1.9075123	4.3543558	0	0.610547667
CATTACTTCCCTCCTC_1	0.4564453	0.2540425	0.8945083	0.2540425	0	0.7686749	0	1.0062628	0.4564453	0	0.4564453	1.5602362	0.2540425	0	1.7778044	0	0.2540425	2.1078667	2.2080924	0	0.021298174
ACAGACATAGAGACTT_1	0.3050794	0	0.5385179	0.5385179	0	1.8486108	0	1.5941333	0.7276443	0	0.3050794	1.6640761	0	0	0	0	0	1.3490756	3.5824017	0	0.681541582
ACCGAGCGACCACCTA_1	0.2258967	0	0.9245276	0	0.2258967	1.7605229	0	1.3965799	1.4574051	0.4100495	0	1.6204054	0.4100495	0	0.7000159	0	0.2258967	1.1077602	3.6639956	0	0.667342799
AAGAACTACCTTACTT_1	0	0.2550926	0.4581602	0.2550926	0.6268703	0.7711838	0	1.6787246	0	0.8972733	0.7711838	2.1799304	0	0	0	0	0.4581602	1.2851555	3.8727445	0	0.487829615
AGTCACCACCTAAAGC_1	0	0	1.6352115	0	0.3777165	0.3777165	0	1.5415003	0	0.3777165	0.65123	0	0	0	0.3777165	0	0	1.1923291	3.8672938	0	0.752535497
CACTCCAGAACCCCTG_1	0	0.3142136	1.1678563	0.5529446	0.3142136	0.5529446	0	1.1678563	1.3745905	0.3142136	0.3142136	0.7455245	0	0	0	0	0	1.3745905	3.3171313	0	0.777890467
ACCAAGAAAGCGAGTC_1	0.4270909	0.236175	0.8467176	0	0.236175	1.0524887	0	1.7570174	0.7254129	0.9548865	0.7254129	1.141406	0	0	0	0	0	1.5538287	4.4479024	0	0.847870183
AGACCATACAAACAAC_1	0	0	0.5002374	0.2810776	0.2810776	1.5195394	0	1.4458745	0.5002374	0.2810776	0.2810776	0.9642355	0	0	0.5002374	0	0.2810776	1.9694272	3.8381157	0	0.720081136
CAGCCCGTACTGAGGT_1	0	0	1.8534743	0.6150679	0.2494043	1.8080745	0	1.4148498	0	0.4488575	0.4488575	1.1835923	0	0	0.2494043	0	0.2494043	1.3435453	4.0345787	0	0.340770791
ATGAATCAATTGAAAC_1	0.2241402	0.2241402	1.2563179	0.2241402	0.8136963	2.2290605	0	0.9192778	0.695637	0.4071257	0	0.9192778	0.4071257	0	0.4071257	0	0	1.3900268	3.7245043	0	0.598377282
CAACAGTCATGGCCAC_1	0.2383682	0	1.1484847	0.4307122	0.2383682	0.5919608	0.2383682	1.5039202	0.8526614	0.5919608	0.8526614	1.0592595	0	0.2383682	0	0	0	1.5039202	3.8564751	0	0.638945233
ATCACCGAAGTTCCAG_1	0	0.233294	1.8333898	0.233294	0.4223258	1.6494359	0	1.5429857	0.7183328	0.4223258	0.4223258	0.8388754	0.4223258	0	0	0	0	1.3584811	3.821397	0	0.740365112
CAAAACGGAAGCAGAC_1	0	0.5230426	0.2953352	0.2953352	0	0	0.2953352	2.7798976	0	0.2953352	0.5230426	3.4192857	0	0.2953352	0	0	0	3.0245075	1.4090801	0	0.639959432
CAATAGCCACCCAGGG_1	0	0	0.805459	0.2695926	1.152474	1.6737324	0	1.7835414	0.2695926	0	0.2695926	1.482454	0	0	0	0	0	1.9285004	4.3332525	0	0.514198783
ATGCCCCTAGCTCCCG_1	0.2577245	0.2577245	0.7774559	0	0.4624531	0.6323069	1.6882001	2.3974769	0	0	0.2577245	0.7774559	0	0.4624531	0.2577245	0	0	3.3849422	1.6882001	0	0.45030426
CCAGACGCATGGACCG_1	0	0	1.0012791	0.2959123	0.5239616	1.7614602	0	1.1204107	0.5239616	0.8660112	0	1.4107845	0	0	0	0	0	1.6355396	3.3987138	0	0.674442191
CCGGAACTATTGATAA_1	0.3373497	0	1.3372623	0	0	2.3636326	0	1.6118928	0	0.5891512	0	0.7901318	0	0	0	0	0	1.5284579	3.2838637	0	0.87525355
AGTGAGCCCAAAAGGC_1	0.2278954	0	0.5697709	0	0.5697709	1.1950085	0.5697709	2.0682235	0.4133724	0.4133724	0.4133724	1.0266428	0	0	0	0	0.2278954	2.8699995	3.8014965	0	0.452332657
AATTCCATCCGTCACT_1	0	0	1.5271871	0	0.2834827	1.1921698	0	0.8376732	0.5040981	1.0873745	0.5040981	0.6847307	0	0	0	0	0.5040981	1.1921698	4.5122884	0	0.739350913
AGCGAATGACCGAAAG_1	0	0	0.2793827	0.2793827	0	2.2723794	0	1.5826338	0.8282257	0.676479	0.4975134	0.8282257	0	0	0.2793827	0	0.4975134	1.1805588	3.5415558	0	0.593306288
CCAGCCACAACTAACC_1	0.2902348	0.2902348	0.987199	0	0	0.2902348	0	2.8622196	0	0.5149069	0	1.1054052	0	0.2902348	0.6982462	0.2902348	0	2.9363693	2.0883479	0	0.40872211
CATGACCAAACCCACC_1	0	0	1.4893804	0.2717153	0	1.3376083	0.2717153	1.2521076	0.9404239	0.2717153	0.8104205	0.9404239	0.485155	0	0.485155	0	0	0.2717153	3.8209272	0	0.685598377
CACCAGGCATAACCGA_1	0.2380096	0	0.729906	0.4301205	0	1.1473297	0	1.375217	1.375217	0.729906	0.4301205	1.0581547	0.4301205	0	0	0	0.2380096	1.2291996	4.2142424	0	0.913793103
AAGTATTACAGTACAC_1	0	0	1.2543781	0.4062192	0	2.7266919	0	2.0168624	0.9176476	0.4062192	0	1.1802205	0	0	0.2235961	0	0.2235961	1.6600584	4.4448852	0	0.705882353
AATTCCACATAGCCCG_1	0	0	0.9298992	0	0	1.6523437	0.3246624	0.9298992	0.3246624	0.569355	0.3246624	1.4032762	0	0.3246624	0	0	0	1.1943408	3.5482827	0	0.964503043
CCGTAGCGACAGAGTA_1	0.2498826	0.4496411	0.9944541	0.2498826	0.4496411	1.185095	0	1.5455117	0.6160632	0.4496411	0.4496411	1.0943107	0	0	0.2498826	0	0	1.5455117	3.3310645	0	0.567951318
ATCCCCCTCCGGAAGT_1	0.8035824	0	1.4070328	0.2687913	0.2687913	1.5476867	0.2687913	1.7807174	0	0	0.4804266	1.0474214	0	0	0	0	0	1.5476867	4.0926925	0	0.723123732
AATCAGCCCATTCACA_1	0	0.2880756	0.5114551	0.2880756	0.2880756	3.0300191	0	0.693934	0.693934	0.693934	0.5114551	0.693934	0	0	0	0	0.2880756	0.9818127	3.3688147	0	0.879310345
CATCATGACAGCAGAA_1	0.2276783	0.2276783	1.9287159	0.2276783	0.4130116	0.4130116	0	0.7044456	0.569308	1.0259587	0.569308	0.8234762	0.4130116	0	0.2276783	0	0	1.6274547	4.2268316	0	0.512170385
AGGAAGGCCAAGCCGG_1	0	0	1.1381043	0.2646525	1.0359807	1.3155507	0.2646525	1.6566446	0.7938574	0	0	1.3155507	0	0	0	0	0	1.6566446	4.4594484	0	0.812373225
CCCGCAGCAGGGATCG_1	0.3197266	0.3197266	0.9190888	0	0	1.6378823	0	1.1818829	0	0.5616152	0.5616152	1.0590937	0	0	0	0	0.5616152	0.5616152	3.9701348	0	0.635902637
ATGACCGGCAGAAGAC_1	0.2253205	0	0.6985808	0	0.2253205	1.3944337	0.4090908	2.088931	0.9228075	0.564275	0.564275	1.2605162	0.2253205	0	0.2253205	0	0	1.1058505	4.0448876	0	0.604462475
AGCACATAACGTAAGT_1	0.1961345	0	1.7890696	0	0.360036	2.5586201	0	1.892201	0.6242054	0.8329714	0.1961345	0.8329714	0.1961345	0	0.360036	0	0	1.5893229	4.31604	0	0.847870183
CCCACCTCCATGAAGC_1	0.3101792	0	2.1347844	0.3101792	0.546582	0.969457	0	1.3157433	0.8979955	0.3101792	0.1670681	0.6466705	0.1670681	0.3101792	1.2657317	0	0	2.6194689	3.5449924	0	0.56693712
AGTCCATCAGGTCCAC_1	0	0	1.5332153	0.5757763	0.7119759	1.7353767	0.2307176	0.938843	0.4180569	0.2307176	0.2307176	1.2795539	0	0	0	0.2307176	0	1.7353767	4.4824679	0	0.862068966
ATGCATTACCATCCCC_1	0	0.2886061	0.5123037	0	0.2886061	2.2368885	0.2886061	1.1010745	0.5123037	0.2886061	0	1.9490748	0	0	0.2886061	0	0	1.8489359	3.0945661	0	0.675456389
AGGAAATGCACACCCC_1	0	0	0.5179714	0	0	0.5179714	0.2921542	2.4140624	0.2921542	0.5179714	0	0.7020714	0.2921542	0.7020714	0.2921542	0	0	3.4403714	2.7246449	0	0.465517241
CCAGAGTTAGAGAGAC_1	0.29482917	0.47004715	1.34257749	0.57183687	0.5222366	1.0598483	0.08224726	1.66510187	0.78852067	0.47004715	0.61909278	1.77262445	0.47004715	0.15824099	0.57183687	0.08224726	0.08224726	1.54460966	2.8983866	0	0.310344828
CCACAATCACTCACGT_1	0	0	0.6064156	0.4420526	0.981214	2.5395408	0.2452563	1.2532026	0.2452563	0.2452563	0.2452563	0.981214	0.4420526	0	0	0	0.2452563	1.1704958	3.8589903	0	0.475659229
AATGAATGCAACCACG_1	0	0	1.0055458	0.253789	0.4560312	1.0055458	0.253789	1.4966717	0.6241718	0.7680687	0.253789	0.7680687	0.4560312	0	0.253789	0	0	1.4298081	3.848765	0	0.661257606
ATCTCCAAATTTATTA_1	0.3689658	0.2014042	0.5124386	0.2014042	0.3689658	1.3611169	0.2014042	1.4167427	0.6378861	0.6378861	0.3689658	1.5671615	0.2014042	0.2014042	0.2014042	0	0	1.5671615	3.830163	0	0.672413793
AGAAAGTACACACCGT_1	0	0	0.8450918	0.2867175	0.5092819	0.5092819	0	1.7885407	0.5092819	0.6912171	0.6912171	0.6912171	0	0.2867175	0.5092819	0	0.2867175	2.3318857	1.6063481	0	0.430020284
ACCAAATGATAAACCC_1	0	0	1.6715993	0.4549467	0.2531253	1.4943718	0.2531253	2.5724501	0.6227966	0.2531253	0	0.7664807	0	0	0.2531253	0	0	1.2788211	4.1465835	0	0.564908722
CATTCCTTACAAAGAG_1	0	0.2916996	0.2916996	0	0.2916996	0.5172459	0.9908429	2.605052	0.7011661	0	0	0.7011661	0.7011661	0	0.2916996	0	0	2.8482548	2.2114363	0	0.486815416
AAGCATAAATGAATTA_1	0.3910583	0.2145244	1.3535823	0.2145244	0.7868023	1.9433082	0	1.2897824	0.2145244	0.3910583	0.2145244	1.5236808	0	0	0.6714585	0	0.2145244	0.9839145	3.5409053	0	0.554766734
CCATATGTCATAAACG_1	0	0	0.8664591	0	0.8664591	0	0	0.8664591	1.2273952	0	0.524277	1.1209317	0.8664591	0	0.2961103	0	0.2961103	1.7621005	3.5388701	0	0.270791075
AAAGCAGAACGGAAAA_1	0.2936944	0.1575907	2.4785501	0	0.2936944	0.4134735	0.4134735	1.1145654	0.520428	1.6285513	0.520428	1.169049	0	0.1575907	1.3614067	0	0.1575907	3.1583049	1.4042238	0	0.412778905
CACTCCTTAGTCAAAC_1	0.3784902	0.2070461	1.8018523	0	0.2070461	0.3784902	0.2070461	2.6306073	0.7655591	0.2070461	0.652407	1.3245442	0.2070461	0	0	0	0	1.975616	4.3215157	0	0.603448276
AACGAATCAGGGCCCA_1	0	0.2732331	0.487606	0.2732331	0.487606	1.3423057	0	1.4211947	0	0.487606	0.6640375	1.2566562	0	0	0.6640375	0	0	1.2566562	4.2983967	0	0.504056795
ACGCCATCCAGCAATA_1	0.2631529	0	0.7903203	0.4712848	0.4712848	1.4612352	0	2.5447465	0	0.4712848	0.2631529	0.7903203	0	0	0.4712848	0	0.2631529	1.7606831	2.9476725	0	0.954361055
ACTTACAGACGGACCG_1	0	0.2864502	0.6906819	0	0	1.4625419	0	1.4625419	0.6906819	0.6906819	0	0.9777467	0	0	0.5088539	0	0	1.9416803	4.3895737	0	0.921906694
ACCCACGACCACCCCC_1	0	0.3481109	0.8105604	0.3481109	0.3481109	0.6058332	0	2.5707242	0	0.3481109	0	0.9804132	0	0	0	0	0	2.6020732	2.1394787	0	0.556795132
AGTTAGCTCCGAACAC_1	0	0	1.1472303	0.4300696	0.4300696	2.4636225	0	1.6154664	0.4300696	0.4300696	0.8516076	1.2290966	0	0	0	0	0	1.3751082	4.0122992	0	0.968559838
AACCCCTTACCAAACA_1	0	0	0.9656708	0	0	0	0.3412019	2.4486375	0	0	0	0.7974674	0	0.3412019	0.7974674	0	0.3412019	3.1336843	2.4831722	0	0.39148073
CCTGAATCAGCTACCG_1	0	0.4283849	1.3715035	0	0.7273329	1.4371444	0	1.7130052	0.2369584	0.9571755	0.2369584	1.225684	0.5889888	0	0	0	0	1.4987407	3.4578821	0	0.770791075
AGACAACCCCTCAATC_1	0.2036045	0.3726846	1.1093276	0.3726846	0.2036045	1.6659035	0.3726846	1.181154	0.3726846	0.5172686	0.6435644	0.8564894	0.5172686	0.2036045	0.2036045	0	0	1.1093276	3.3194795	0	0.836713996
ACCCACGCAATTAGAC_1	0	0	0.7447122	0	0	0.906017	0	1.1667913	0.7447122	1.5446045	0	0.906017	0.3137969	0	0.3137969	0	0	1.3734356	4.0564041	0	0.856997972
AGGTACCAAACGATAG_1	0	0.4336998	1.0648296	0.2401798	0	1.448737	0	1.5687595	0.7352058	1.0648296	0.4336998	0.5957732	0	0	0.7352058	0	0	1.3828524	4.0699373	0	0.622718053
AAGGCATGCCGGAAGA_1	0	0	0.86585	0.295841	0.295841	2.29764	0.295841	1.76123	0.709399	0	0	1.322836	0	0	0	0	0	1.226652	3.852917	0	0.619675456
AAAACACGATATAGAG_1	0.1927641	0	0.9115501	0.6153946	0	0.4933477	0.8222349	2.4535736	0.3543075	0.3543075	0.7241531	1.0693104	0.1927641	0.3543075	0.3543075	0	0.3543075	2.7380343	1.8429145	0	0.481744422
AAACACGTATTTCCAC_1	0	0	0.9701432	0.2414185	0.7382233	0.7382233	0	2.0917896	0.4357404	0.8608916	0.2414185	0.7382233	0.2414185	0	0.4357404	0.2414185	0	1.5150609	3.9095523	0	0.985801217
CATGACAAATGCACCA_1	0	0	0.6492394	0.2659692	0.2659692	0	1.5382293	2.8938607	0.475855	0.2659692	0	1.0396295	0.2659692	0.6492394	0	0	0	3.0497402	2.0804387	0	0.52535497
AGTTACGACAGAAGTT_1	0.253539	0	1.0048382	0.4556227	0.253539	0.7674706	0	1.9544633	0.253539	0.253539	0.253539	1.4289594	0.253539	0	0.253539	0	0.253539	1.6174231	3.9015894	0	0.512170385
ACATATATAGCTAACC_1	0.3926352	0.67384	1.4172375	0.67384	0.3926352	0.7894546	0	1.8389068	0	0.2154654	0.3926352	0.893077	0.2154654	0	0.3926352	0	0.2154654	1.4172375	3.8278171	0	0.518255578
AGAGAGGAATCGACGG_1	0.3975924	0.3975924	0.6813148	0.2184274	0.5494823	3.3614002	0	1.3043534	0.6813148	0	0.9965171	1.0828045	0	0	0.2184274	0	0	0.9965171	3.6274774	0	0.614604462
AGGGATTCAGATCCCG_1	0	0.4415787	0.6058124	0.4415787	0.8704147	2.3972484	0	0.9803846	0.6058124	0.6058124	0	0.6058124	0.2449678	0	0	0	0.4415787	1.3995516	3.71963	0	0.695740365
AAAAACGGAGAGCATT_1	0	0	1.6804523	0	0	3.2072853	0	1.9355679	0.8100388	0.2715518	0	0.8100388	0.2715518	0.2715518	0	0	0	0.6606221	4.2433353	0	0.693711968
CCGCCACGCCGGACCG_1	0	0	0.8386739	0	0.5047967	0.971393	0	2.2200844	0.5047967	0.6856053	0	1.2882941	0	0	0.5047967	0	0	1.0885438	4.5699821	0	0.707910751
ATACACTCAGACCCGG_1	0	0.24911	0.992251	0.4483754	0	2.4638159	0	2.0527377	0.4483754	0.4483754	0.4483754	1.1826671	0.24911	0	0	0	0	1.3425598	3.5456757	0	0.798174442
AGAACACACCTGAAAG_1	0.2386836	0.2386836	1.4433647	0.7315536	0	1.3775927	0	1.5050764	0.7315536	0.4312326	0	1.4433647	0	0	0	0	0.2386836	1.7196913	4.0676557	0	0.587221095
ACAGAGCGAATAACCT_1	0.4084731	0.2249495	0.5634816	0	0.5634816	2.0873184	0	1.4538064	0.6976558	0.5634816	0.2249495	0.8159386	0.2249495	0.2249495	0.5634816	0	0	1.1046193	3.787284	0	0.961460446
AAGCACTTCCGAAGAA_1	0	0	0.7679631	0	0.6545608	3.5805205	0	2.698973	0.9622273	0.7679631	0.379907	0.5266337	0.2078872	0	0	0	0	1.1971726	4.3967031	0	0.867139959
AAGGACATAATGATGC_1	0.7116887	0.2969958	0.8684603	0.5256862	0	1.3261401	0	1.6389415	0	0.7116887	0.2969958	1.4947218	0	0	0	0	0.2969958	1.3261401	2.2664646	0	0.448275862
AATAAATAACTCACCG_1	0.438201	0.3645967	2.4755585	0.5709134	0.3645967	0.8414807	0	0.7929093	0.688059	0.8414807	0.1988235	1.8372422	0.5709134	0.104345	0.6312006	0.104345	0.104345	1.229533	3.6621307	0	0.437119675
AACGAAAACCGCCCGT_1	0	0	0.8543229	0.7322843	0.2389827	0.7322843	0	1.7208471	0.5932548	0.2389827	0.2389827	3.0936123	0.2389827	0	0.431726	0	0	2.692448	2.1780123	0	0.612576065
AGATAATAACATAAGA_1	0.7056588	0.2939575	1.1152599	0.2939575	0.2939575	0.2939575	0	1.6293821	0.7056588	0.5208474	0.2939575	0.7056588	0	0	0.7056588	0	0	1.3174304	2.5619016	0	0.911764706
AGAACCAGACAGACCG_1	0	0.292557	0.5186141	0	0	0.7028733	0.5186141	2.2508946	0	0.292557	0.292557	1.4812615	0.292557	0	0.5186141	0	0	2.7481366	2.5828321	0	0.554766734
AGGGATGCCAACATTG_1	0	0.287493	1.2987328	0	0	0.6927689	0	1.2987328	0.9803564	0.287493	0.510523	1.6088327	0.510523	0	0.287493	0	0	1.2987328	3.2047269	0	0.505070994
ACATCCTGCACAAGTG_1	0	0	0.6936526	0.2879348	0.51123	0.8478755	0	1.8466778	0.51123	0.51123	0.2879348	1.7354334	0	0	0.2879348	0	0.51123	0.8478755	3.1650356	0	0.801217039
AGCTATCCACAGACCC_1	0.2241094	0.2241094	1.1018282	0.5616844	0.2241094	0.6955601	0.2241094	2.1733241	0.6955601	0	0.2241094	1.1018282	0.5616844	0.2241094	0.2241094	0	0	3.3004788	1.6621318	0	0.359026369
AGCTAAGGACAGCAAT_1	0.645163	0	0.9204804	0	0	1.313426	0	1.3915287	0.645163	0.645163	0.4726242	1.5947891	0.4726242	0	0	0	0	1.4639707	3.5930734	0	0.631845842
CATGCAATAATTAGGC_1	0	0	1.258165	0.5421512	0	0.891754	0	1.1502894	0.3073753	0.3073753	0	1.0293536	0.5421512	0	0.3073753	0	0.3073753	2.146735	2.9440472	0	0.64198783
AGTCCACAATATATGT_1	0.2559506	0.2559506	0.8995288	0.2559506	0	0.6286442	0.4595604	2.5618093	0.4595604	0	0.4595604	0.6286442	0.2559506	0.4595604	0.2559506	0	0	2.7648169	2.1498896	0	0.604462475
AGGACAACCCTGAAAA_1	0.2183163	0.5492429	1.1618449	0	0.2183163	2.9849996	0	1.3039407	0.2183163	0.5492429	0.9017384	1.1618449	0	0	0.2183163	0	0	1.3039407	3.9834088	0	0.49188641
ACACCCACATAAACTA_1	0	0.252827	0.252827	0.454459	0.7657663	3.2479996	0.252827	1.5559498	0.252827	0.891302	0.252827	0.454459	0	0	0	0	0	1.1031431	4.1898254	0	0.896551724
ACTCAAGGACACAACA_1	0	0	1.8657041	0.4541205	0.6217487	0.7652703	0.2526199	1.0022347	0.2526199	0	0.2526199	0.7652703	0.2526199	0.2526199	0.2526199	0	0.2526199	1.7725249	4.0686638	0	0.390466531
CACGCCAACCGACAAG_1	0.7872912	0.2942539	1.3409119	0.6631222	0.6180526	0.9319911	0.2942539	1.4864215	0.7872912	0.2942539	0.825476	1.7994527	0.4142179	0.1579113	0.3560337	0	0.0820694	1.4469622	2.9378918	0	0.387423935
AGCACCTTACCCCCGA_1	0.2820276	0.2820276	1.1880591	0.5017631	0	1.3692342	0	1.2827441	0.2820276	0.9666328	0	1.4488357	0	0	0.2820276	0	0	0.9666328	3.7694451	0	0.401622718
CACCCAACAGTTACGT_1	0.3940303	0	1.0756105	0	0.6759456	0.3940303	0.3940303	0.895613	0.3940303	0	0	0.895613	0	0.3940303	0.3940303	0	0	0.6759456	2.4107088	0	0.382352941
CAGAAGGAACTTCAAT_1	0	0.5873336	1.0979326	0	0.336181	0.5873336	0	1.4343077	0	0.336181	0.7879013	1.5252583	0	0	0.5873336	0	0	0.5873336	3.080937	0	0.895537525
ACCGACATCATGCATA_1	0.4705183	0	0.789206	0.4705183	0	0.4705183	0	1.7058708	0.4705183	0.642504	0.642504	1.3873235	0	1.0305016	0	0	0	3.0786211	1.6497669	0	0.473630832
ACGTCACCACCGCCAG_1	0.2982777	0	0.8713534	0.2982777	0.2982777	2.0732622	0	1.1266215	0.8713534	0	0.2982777	1.1266215	0	0	0.5277251	0	0	1.0071107	3.2318913	0	0.52535497
ACCACAGTAGCTCCCC_1	0.270053	0	0.8065365	0	0	0.6575727	0.270053	1.1538065	0	0.9361599	0.482468	1.2471103	0	0.482468	1.2471103	0	0	2.7253373	2.4459192	0	0.074036511
CCAGCCCAAACAAGAT_1	0.515298	0.1884915	1.5098953	0.4513456	0.4838329	0.6321034	0.1884915	1.9104451	0.7851357	0.6857588	0.6321034	1.5436884	0.9383267	0.2708972	1.0163635	0	0	2.4713192	2.9441379	0	0.237322515
CAATCAACATATAATA_1	0	0	0.5508481	0.7429299	0.7429299	0	0.7429299	1.5419335	0.3128832	0	0.3128832	0.9039944	0	0	0.7429299	0	0	2.6019711	2.486643	0	0.482758621
AGTACCACCCGGCATC_1	0	0.270241	0.482772	0	0.8069761	1.1543501	0	1.3330312	0.482772	1.0514093	0.270241	0.8069761	0	0	0.8069761	0	0	1.2476762	4.139091	0	0.490872211
CAGACACACCTTAGCG_1	0.3354132	0	1.3835119	0	0.6912931	0.8733053	0	2.1714626	0.953229	0.5861388	0.6912931	1.4322579	0.3354132	0.1817039	0.3354132	0	0.1817039	1.2782546	2.9922066	0	0.260649087
AAAACATCACGAACTT_1	0.3115256	0.3115256	1.6135444	0.3115256	0.5487071	1.2693525	0	1.8110873	0	0	0	0.740279	0	0	0	0	0	1.4561844	3.988956	0	0.771805274
ATAACCGCCCGTAACA_1	0.4135988	0.2280317	1.7692373	0.2280317	0.2280317	0.930884	0	1.4654813	0.2280317	0.2280317	0.4135988	0.930884	0.5700612	0	0.5700612	0	0	1.522954	3.863143	0	0.730223124
CATGAATAAATTCCAT_1	0.1806072	0	0.4661421	0.1806072	0.1806072	1.0229906	0.1806072	2.2314831	0.9491668	0.1806072	0.9491668	0.5832084	0.4661421	0.3335315	0.4661421	0	0	2.5082029	4.315263	0	0.52535497
CCTGCCCGACCAATTG_1	0.4787875	0	1.7771414	0	0.4787875	1.6674829	0	1.4037857	0.4787875	0.2677789	0	0.9303082	0	0	0	0	0	1.7771414	4.7060985	0	0.762677485
ATGTACGAAAACACTT_1	0.6013151	0.1874162	1.0491287	0.3451901	0.1874162	1.1188369	0.1874162	2.1548712	0.8050351	0.1874162	0.4814303	1.4581653	0.3451901	0	0.3451901	0	0	2.5928451	2.2241009	0	0.395537525
CCGTATTGCCAAAAGT_1	0	0	0.7635281	0.5675211	0	0.5675211	0.9273407	1.7197861	0.5675211	0.3234916	0	0.7635281	0	0	0	0.3234916	0	2.789801	2.0636934	0	0.312373225
CACTCCAGCATACCAA_1	0.2569821	0	1.5076852	0	0	2.5882846	0.2569821	2.3674105	1.0145537	0	0.4612429	1.0145537	0	0	0	0	0	1.0145537	3.933917	0	0.919878296
AACGAGGGAAGCCCTC_1	0.2560743	0.2560743	1.0119979	0.2560743	0.4597622	0.6288998	0	1.8787204	0.7735258	1.0119979	0.2560743	1.0119979	0.4597622	0	0	0	0	0.7735258	3.7752843	0	0.445233266
CAAGATACATGGCCAA_1	0.2333299	0.2333299	1.4853192	0.2333299	0.2333299	1.8335348	0	1.132171	0.2333299	0.7184212	0.7184212	1.132171	0.2333299	0	0.2333299	0	0	1.2886762	3.5296656	0	0.804259635
ACACAACTCCATACAT_1	0	0	2.0738524	0	0.8717461	0.2984518	0	1.4182617	0	1.2338405	0	0.2984518	0.5280019	0	0.2984518	0.2984518	0	1.7085621	3.4857567	0	0.353955375
ATTAAACCCCGAACGT_1	0.3834226	0	0.8762576	0	0.6598985	3.2581136	0	1.7760753	0.5311852	0.2099764	0.2099764	0.5311852	0.6598985	0	0.2099764	0	0	1.5051291	4.5180404	0	0.447261663
AGAAACACAGATATGG_1	0.5198541	0	1.4836279	0	0	0.7044201	0.2933344	0.9949007	0.7044201	0.5198541	0.5198541	1.2197196	0.2933344	0.2933344	0.2933344	0	0	1.2197196	2.2536342	0	0.639959432
CCGCCCTTAGCCCATT_1	0.4173716	0	0.5748983	0.4173716	0.2303045	0.2303045	0.4173716	2.7576049	0.4173716	0	0.5748983	3.262754	0	0.4173716	0	0	0	2.6718792	2.1413024	0	0.507099391
CAACACTTAAGTACTG_1	0	0	1.0596884	0.2732626	0	0.4876536	0.2732626	2.6307412	0.6640972	0.4876536	1.0596884	0.8140282	0	0	0.8140282	0	0	2.5106419	1.5625441	0	0.555780933
AAATCACCCACCCCGC_1	0	0	1.0852506	0.6831427	0	1.1899383	0	1.3712498	0.6831427	0.50283	0.50283	1.4509038	0	0	0	0	0.2826923	1.9750863	2.7945187	0	0.456389452
AAGAAAGCCCTTAAGG_1	0	0.4232564	0.7197168	0.4232564	0	0	0	1.5451084	0.7197168	0	0.4232564	0.9480906	0	0	0.4232564	0	0	0.7197168	2.0605179	0	0.892494929
ACACAGAAAGGCAAAC_1	0.6497243	0.376727	1.1901371	0	0	0.6497243	0	1.5390264	0	0	0	1.5390264	0.376727	0	0.6497243	0	0	0.6497243	2.172204	0	0.267748479
ACCAACCTCACTCAGT_1	0.5051922	0	1.2890166	0.6293579	0.5051922	1.683065	0	1.2267459	0.3633942	0.198114	0.6293579	1.4554752	0	0.3633942	0	0.198114	0	1.722968	3.8123898	0	0.567951318
ACGAACTAATATACCG_1	0.4974342	0	0.6763797	0	0.4974342	2.3048774	0.2793335	0.8281119	0	0.2793335	0.6763797	1.0761926	0	0	0.6763797	0	0	0.8281119	4.1203804	0	0.964503043
AAAGATTCAGTACCGT_1	0.5829778	0	0.7825524	0.4659477	0.5829778	1.0913903	0.180521	0.9488469	0.4659477	0.7825524	0.4659477	1.7827238	0.4659477	0	0.6877356	0	0	1.0913903	3.7915991	0	0.678498986
CATTAGTGCAAGATAG_1	0	0.2350475	1.1377531	0.584953	0.584953	0.7226455	0	2.2766489	0.7226455	0.425227	0	1.3647278	0	0	0.425227	0	0	1.4916888	4.188402	0	0.421906694
CATTAGTGCCGGCACG_1	0.2847576	0.5061423	1.5312248	0.2847576	0.2847576	0.9735019	0	1.6000493	0.5061423	0	0	1.4573112	0.2847576	0	0.2847576	0.2847576	0	1.0907946	2.5015138	0	0.538539554
ACGCATGGAAGCAGTG_1	0.2130046	0.2130046	2.2309452	0	0.5377621	0.8855601	0.3885092	0.5377621	0.6676043	0.8855601	0	1.4075846	0.3885092	0.2130046	0	0	0	1.6165397	4.2325637	0	0.438133874
ATAACAAAAGTTCACA_1	0	0.6926091	0.6926091	0.4051064	0.8103323	1.5572948	0	2.1681003	1.5032402	0	0.2229283	0.6926091	0.2229283	0	0.4051064	0	0	1.2519941	3.4489452	0	0.514198783
AGTAAAACCACCACAG_1	0.2251022	1.0178198	0.6980367	0	0.2251022	0.4087274	1.1854187	2.2600246	0.4087274	0.2251022	1.328919	0.5638083	0	0	0	0	0.5638083	2.7499687	1.7572653	0	0.551724138
AATAAACAACCGCATC_1	0	0	0.9522878	0.276363	0.4926532	1.5727566	0.276363	1.8581008	0.4926532	0	0.4926532	1.1719509	0	0	0	0	0	1.4310918	4.2078501	0	0.701825558
CAAACCGGAGGACCGG_1	0	0.1428966	1.0975906	0.3790058	0.5698787	1.576969	0.1428966	1.9223782	0.9894355	0.2679035	0.4789894	1.5113932	0.2679035	0.2679035	0.2679035	0	0.2679035	1.3657344	3.8519152	0	0.881338742
CATTAATTATTGCAGT_1	0	0	0.9779194	0.2441113	0.2441113	0.6040204	0.6040204	1.9576553	0.440171	0.440171	0.2441113	2.2294327	0.440171	0	0.2441113	0	0	2.7854279	1.8763653	0	0.471602434
CCGAAGAAAGGTCACG_1	0.5322327	0.5322327	0.7198351	0.3011151	0	1.7781857	0	1.2411397	0.5322327	0.3011151	0.3011151	0.8777409	0	0	0	0	0	1.2411397	3.6065629	0	0.609533469
AGCACATTCAGCCCGC_1	0	0	0.7304387	0.2382274	0.43048	0.5916643	0.9608765	1.4417228	0.2382274	0	0.43048	3.2378467	0	0.43048	0.43048	0	0	2.3432396	2.3170721	0	0.377281947
CAATCACAAAGGCAGT_1	0.2455592	0.4425502	0.8719961	0.6070488	0.2455592	1.7934327	0	1.2541974	0.4425502	0.6070488	0.4425502	0.8719961	0	0	0	0	0	1.4016006	4.2607391	0	0.509127789
AAATAATCCATCATGG_1	0	1.8860188	0.3430568	0.1278797	0.3430568	1.068094	0	0.4354543	0.9165224	0.1278797	2.3941053	1.6277666	0.1278797	0	0.4354543	0	0.9165224	2.329841	4.4087622	0	0.405679513
CCGGCCGACAGTATGT_1	0	0.2704646	2.1346111	0.2704646	0	1.7866083	0	1.3337264	0.807499	0	0	1.1549967	0.2704646	0.2704646	0	0	0	1.2483493	4.0467944	0	0.773833671
ACATACAGAGTTCAAC_1	0.5855527	0	0.5855527	0	0.7857149	0.5855527	0	1.6054131	0.3350367	0	0.5855527	1.6822995	0	0	0.5855527	0	0	1.0952594	2.3933204	0	0.080121704
CATTATGACAAGACGT_1	0.211595	0	1.0595868	0.211595	0.211595	1.6106381	0	2.0279016	0.7785157	0.5347035	0.6640218	0.8812371	0.3861427	0	0.3861427	0	0	1.5624212	3.7377324	0	0.507099391
AGCCCCGGCATGACAA_1	0	0.252518	0.4539538	0.4539538	0.252518	0.6215372	0.8904859	2.0290742	0	0	0	2.9791999	0	0.6215372	0.6215372	0	0	2.8213458	1.669392	0	0.473630832
AGTAAAATACTAAATT_1	0	0.3984666	0.682631	0.2189503	0	0.3984666	0.3984666	2.6883296	0.682631	0	0.5506087	2.7210735	0.682631	0.2189503	0	0	0.2189503	2.3322642	2.0609649	0	0.43306288
ATCAATGAATGACAAC_1	0	0.238709	1.3776822	0.238709	0	1.974221	0	1.8119822	1.2315339	0.238709	0.238709	1.0603091	0.4312745	0	0.238709	0	0	1.2315339	3.704569	0	0.337728195
AAGCATGCAGGCAGGT_1	0.2513681	0	0.6191506	0	0	0.9986813	0.2513681	3.0447524	1.2731395	0.2513681	0	0.8874452	0	0.2513681	0.4520729	0	0.2513681	3.0310534	2.1318401	0	0.390466531
ACCTATAACATTACTG_1	0	0	0.9668087	0	0.5018751	2.0173211	0	0.6819465	0.5018751	0	0	1.5914561	0	0.2820974	0.5018751	0	0.5018751	2.1395814	3.1564744	0	0.436105477
ACAACCACACTTAGGC_1	0	0	0.8510087	0.590674	0.4297044	1.3040034	0	1.3040034	0.590674	0.7292893	0.7292893	0.7292893	0.4297044	0.2377575	0.2377575	0	0	1.3040034	3.5267544	0	0.581135903
CCATCACTCCTGACGT_1	0.6389892	0	0.6389892	0.3696876	0.6389892	0.3696876	0.3696876	1.3039163	0.3696876	0	0	1.0257297	0	0	0.3696876	0	0.3696876	0.6389892	2.4236956	0	0.012170385
ACATACTACCTCAGAG_1	0	0.259725	0.6364289	0.259725	0.6364289	2.7429088	0	1.0222497	1.0222497	0.4657112	0.4657112	0.909414	0	0	0	0	0	1.1236347	3.8620348	0	0.990872211
AGGACCCAATGCAGTG_1	0	0	0.4960508	0.2784734	0	1.3584101	0	1.9602523	1.0738649	1.0738649	0	1.2722552	0.2784734	0	0	0	0	1.4377275	4.1876	0	0.754563895
CCCAATTAATTGCCGC_1	0	0	1.2245702	0.3924073	0	1.2928003	0	1.4167058	0.673496	1.072324	0.3924073	0.9865227	0	0	1.1513417	0	0.2153294	1.7165215	4.0840533	0	0.515212982
ACCGAATGCAGTCAGT_1	0.3802219	0	0.9628429	0.2080742	0	1.8064346	0	1.5957806	1.1978679	0.6550393	0.3802219	1.0474721	0.3802219	0	0.2080742	0	0.3802219	1.1978679	3.87986	0	0.521298174
ACTTCACAATTTCACA_1	0.3051189	0	0.8867157	0	0.3051189	1.3491868	0	1.1444513	0	0.3051189	0.7277219	1.4377183	0.3051189	0	0.3051189	0	0	1.0238641	3.8657487	0	0.850912779
ATTAACTAATACCCAT_1	0.4018311	0.2209647	0.90974	0	0.4018311	0.554941	0.6876912	2.2674531	0.4018311	0	0.2209647	1.600694	0.4018311	0	0.6876912	0	0	2.628901	2.4954817	0	0.498985801
AGACAATACATGCCCT_1	0	0	0.8023984	0.2682861	0.8023984	1.9677311	0	1.0460296	0.6539716	0	0.6539716	1.4781746	0	0	0	0	0	1.8777816	4.1210042	0	0.753549696
CCTAATTCAAGTAGTA_1	0	0.3710683	1.0285933	0.6410979	0.2026478	0.2026478	0.6410979	2.5401311	0.6410979	0.3710683	0.3710683	1.0285933	0.51517	0.3710683	0.2026478	0	0	2.6249975	1.8894949	0	0.661257606
CAATCCATCCGACAAG_1	0.2881949	0	1.0999794	0	0.2881949	1.2054082	0	1.9476675	0	0	0.6941727	1.2054082	0	0	0.5116461	0	0	1.9476675	3.8870021	0	0.486815416
ATTCAACTAGTAATGT_1	0	0.9256583	0.7620418	0	0.3227226	0	0	1.299149	0	0	1.5704522	1.0662307	0.3227226	0	0	0	0.3227226	3.0167593	2.1538118	0	0.409736308
CCACATGGATACAGGT_1	0	0.205593	1.3780838	0.205593	0.205593	1.6746284	0	2.0306903	1.5373084	0.205593	0.6486795	0.9546544	0	0	0.205593	0	0	1.8684238	4.3586249	0	0.454361055
ATGACCGGCAAAACAG_1	0.2964088	0.524752	0.7918921	0.2964088	0.2964088	2.0222595	0.1591467	1.7330295	0.1591467	0.524752	0.524752	1.1763844	0.4170839	0	0.4170839	0	0.524752	1.3244612	3.2249131	0	0.496957404
CCGAATCAATATCATC_1	0	0.2637343	0.6446641	0	0.2637343	0.7916927	0.2637343	1.2279604	0.2637343	0.4722291	0.6446641	3.3591237	0	0.2637343	0	0	0	2.7967262	2.0332943	0	0.510141988
AAAAATGTCAGCATCA_1	0	0	0.9369902	0.5744447	0.2300911	0.2300911	0.4170177	2.9365825	0.5744447	0	0.2300911	2.8202827	0	0.2300911	0.5744447	0	0	2.8506501	1.9388046	0	0.454361055
CCAGAGATATGAAAAT_1	0	0.4986768	0.8980117	0.2801064	0.8298969	1.6175811	0	2.3548437	0.8298969	0.1498287	0.5923188	1.4428414	0.1498287	0	0.2801064	0	0.3953514	1.7662807	3.9211888	0	0.257606491
ACGACCCGCCAAATGA_1	0.3091851	0	0.5450119	0.3091851	0	0.5450119	1.5310751	2.5040349	0.5450119	0	0.3091851	0.3091851	0	0	0.3091851	0	0	3.0410543	1.7422344	0	0.459432049
CCCAATCCCATACCCG_1	0.4762996	0.2662434	0	0.4762996	0	1.1427468	0.2662434	2.4039441	0.9263454	0.2662434	0.2662434	0.6498002	0	0	0.2662434	0	0	1.7717001	4.1023999	0	0.879310345
ACTCCAAGAACGCCCT_1	0	0	0.5443432	0	0	2.2321598	0	1.4482456	0.5443432	0.3087618	0.5443432	1.1538665	0	0	0.5443432	0	0	1.1538665	3.8565623	0	0.61663286
CCATACAACCCCAGGC_1	0	0.2359625	1.0518308	0.4267396	0.2359625	0.4267396	0.2359625	2.4317647	0.9542648	0	0.2359625	1.607817	0.5868865	0.2359625	0.2359625	0	0	2.3074046	2.1343499	0	0.455375254
CAAGATAACCTTCCCA_1	0.2452434	0.4420314	0.6063887	0.2452434	0.4420314	2.0373656	0	2.1073291	0.4420314	0.8711518	0	0.9811769	0.2452434	0	0.2452434	0	0	0.7475072	3.7474293	0	0.993914807
ACTTAAGCACCAATGA_1	0	0.2584566	1.8876253	0	0.4636458	0.6338163	0	1.8876253	0	0.7791963	0.9060988	0.7791963	0	0	0.2584566	0	0	1.5756926	4.474029	0	0.407707911
ACCACCTCACCTCCTG_1	0.1390055	0.3697628	1.0779657	0.7852902	0.2610255	1.1746334	0	0.714866	0.8510794	1.3437724	0.4678273	1.6439652	0.3697628	0.1390055	0.5571281	0	0.1390055	1.5215089	3.3582291	0	0.681541582
CAAACAAGAAGTAATT_1	0	0.3354883	0.7865781	0.3354883	0.1817477	0.6914247	0.468712	2.9198993	0.5862557	0.3354883	0.5862557	1.5233589	0	0.5862557	0.468712	0	0	2.5305229	2.2792868	0	0.447261663
ATGCCAGGAGCCCCTC_1	0.1933877	0.1933877	2.400401	0.3553685	0	0.1933877	0.1933877	0.6170286	0.4947325	1.328027	0.1933877	1.1421606	0.6170286	0	2.0299817	0	0	2.9058953	1.9723074	0	0.396551724
CAGGATCTCAGCAAAA_1	0	0	0.5183879	0	0.2924152	2.1368258	0	1.4808296	0.5183879	0	0.2924152	0.8580837	0.2924152	0	0	0	0.5183879	1.8074502	4.156332	0	0.780933063
AGTGCAAGCCATCACA_1	0	0.2489273	1.413213	0.2489273	0.2489273	0.7564014	0	2.0150261	0.7564014	0.614075	0.2489273	1.1820923	0	0	0.448076	0	0	1.3419475	4.0223807	0	0.45030426
CCAGACTTCCGCAACT_1	0	0	0.6697206	0	0	0.2760374	1.0672533	2.6414675	0.4921285	0	0.2760374	1.1710198	0.4921285	0.2760374	0.2760374	0	0.2760374	3.0756203	1.7524047	0	0.418864097
ACTAAGACCCTGATGT_1	0.228343	0.228343	1.2712097	0.4141159	0.4141159	1.5785134	0	1.4056545	0.228343	0.228343	0	1.1965391	0.4141159	0	0.5707246	0	0.228343	1.4056545	3.7568219	0	0.934077079
CCCCATCTCATGAAGT_1	0	0.4445479	0.7512131	0	0.6095901	1.7980833	0	0.7512131	0	0.6095901	0.246776	1.0849348	0.246776	0.246776	0.6095901	0	0.4445479	1.7506199	3.3765335	0	0.514198783
ACAGATGTATTCAGAG_1	0	0.2238203	1.2551779	0.2238203	0.2238203	2.4454329	0	1.5608134	0.4065928	0.812809	0	1.0137527	0.2238203	0	0.4065928	0	0.2238203	1.4495041	3.8043953	0	0.8336714
AATTAAGAAAAAACAA_1	0	0	0.4216165	0.2328656	1.1306583	2.878162	0	1.4835922	0.7172774	0.4216165	0.5803343	0.5803343	0	0	0	0	0.2328656	1.6477717	4.2955217	0	0.589249493
AGCTAGCGAACAAAGC_1	0.6056105	0.2448713	0.7466061	0.44142	0.2448713	0.44142	0	0.8701564	0.8701564	0.44142	0.2448713	1.465448	0.44142	0	0.44142	0	0	1.5275637	3.7391831	0	0.686612576
AGGTACACCCGACCGG_1	0.1998279	0.1998279	1.5127246	0.3662981	1.0186815	0.7447728	0	0.5089705	0.3662981	0.9354453	0.1998279	1.0186815	0.5089705	0.1998279	0.3662981	0	0.1998279	1.6491698	3.5508369	0	0.352941176
AAGAAGTAAAAGCATT_1	0	0.252439	0.4538247	0	0.6213734	1.0017217	0	2.232985	0.4538247	0.252439	0.252439	0.8902772	0.252439	0	0.4538247	0	0.252439	1.771852	4.2915192	0	0.426977688
AGATACACACTGAAAG_1	0	0	1.1786846	0.4463025	0.2478456	1.8908867	0	2.0477301	0.4463025	0.7537945	0.4463025	0.8780945	0.2478456	0	0	0	0	1.3383167	3.9051662	0	0.635902637
ACCTATTAATGTCAGT_1	0.2786977	0.2786977	0.675097	0.2786977	0	1.9147646	0	1.0744723	0.675097	0	0.2786977	1.0744723	0.2786977	0.2786977	0.2786977	0	0.2786977	1.0744723	3.3548419	0	0.587221095
CCTAACTCACATCCGA_1	0.2528676	0.2528676	0.7658637	0	0.6222624	1.5560934	0	1.3550947	1.821129	0	0.4545255	0.7658637	0.4545255	0.2528676	0	0	0	1.1032647	3.5032675	0	0.294117647
AGTGAATTCCTGACAA_1	0.384217	0.384217	0.9706366	0.384217	0.210449	2.6473794	0	0.7752617	0.6611033	0.532213	0	1.2066653	0.210449	0	0.384217	0	0.210449	1.6058203	3.47776	0	0.668356998
AGTGATTGCAGGCAAG_1	0	0.2999328	0.7175003	0	0.2999328	0	1.1309531	1.9873022	0	0	0.2999328	0.8750821	0.2999328	0.7175003	0.2999328	0	0	3.2516733	1.9873022	0	0.596348884
CAGAATGTCCCAAGGG_1	0	0.2448058	0.8699814	0	0.2448058	1.4652163	0	1.7905452	0.6054737	0.6054737	0.6054737	1.2517223	0	0	0.4413125	0	0	1.4652163	4.2806157	0	0.595334686
CCACATCCCCCGAACT_1	0.3079514	0.1657834	1.1517767	0.7332831	0.1657834	1.4025112	0.3079514	1.4459099	1.2072055	0.7332831	0.7332831	1.2072055	0	0.1657834	0.5430622	0	0	0.8930382	3.2674541	0	0.313387424
ACGGAAGGCAAGCCAA_1	0.3073604	0.3073604	0.5421277	0	0.732124	1.6010307	0	0.732124	0.5421277	0.732124	0	1.6010307	0	0	0	0	0	1.6710918	3.1488617	0	0.522312373
AGCGCCTCCCCTACCA_1	0.5894614	0	0.5894614	0	0	1.8277073	0	1.5290034	0.3375492	0	0	1.226434	0	0	0.3375492	0	0	1.337776	3.8873104	0	0.941176471
ATCTACATCCCGATGC_1	0.273392	0.4878624	0.4878624	0.9447136	0.273392	1.2571313	0.273392	0.9447136	0.9447136	0.273392	0.273392	0.8143295	0	0	0.4878624	0	0.4878624	0.6643598	2.4587442	0	0.340770791
CATAAAGTCCTAAGCC_1	0.1997342	0.3661394	0.3661394	0.1997342	0.6335631	1.7303522	0	1.6903841	0.3661394	1.0183509	0.6335631	0.9351309	0.1997342	0	0.3661394	0	0.1997342	1.0183509	4.1828867	0	0.60851927
ATTGAAATCCACCCCT_1	0	0	0.3560099	0	0	0.3560099	0.3560099	2.7969386	0.9971282	0	0	1.1436202	0	0.3560099	0	0	0	3.0491886	1.7411394	0	0.540567951
ACTAACGAATAGACCA_1	0.3049403	0.3049403	0.7273709	0	0	0.3049403	0	2.3292411	0.8863164	0	0.8863164	1.0234289	0.3049403	0	0.3049403	0	0	2.9540634	1.5937118	0	0.255578093
AACCAAGTACCCCATG_1	0.13928	0.9722568	0.5580313	0.2615114	0.6401025	0.7864403	0	0.6401025	0.4686173	0.4686173	1.8531761	1.4203003	0.4686173	0	0.4686173	0	0.7864403	1.3056334	3.7952363	0	0.547667343
ATCGATCCAGCTACCA_1	0.2795817	0	0.8286853	0.6768802	0	0.2795817	0	1.2755336	0	0	0.2795817	1.3617936	0.2795817	0.4978333	2.2731114	0	0.2795817	1.764499	2.2731114	0	0.06693712
ACTGCAGAATCGAAGA_1	0.2246171	0	1.2580157	0.2246171	0.4079198	1.1837465	0	2.8253073	0.5627707	0.2246171	0.815018	1.3271482	0	0	0	0	0	1.6153191	4.2977052	0	0.643002028
CCGACAAAAATAACCC_1	0.396585	0.217825	1.2336367	0.396585	0.217825	0.7960859	0	1.6828091	0.9002493	0.548184	0.6797973	1.1601227	0.396585	0	0	0	0	1.5369836	3.6244852	0	0.297160243
CCGTCCGGACTACCTT_1	0.229093	0.4153613	0.8273698	0.4153613	0.229093	0.4153613	0	2.447189	0.7079549	0.229093	0.5723215	1.1183076	0	0.229093	0.5723215	0	0	2.7683686	2.250886	0	0.360040568
ACCGAACAAAGGAGTT_1	0	0	0.5026309	0	0.5026309	1.5929807	0.2825682	1.8796251	0.5026309	0.2825682	0.2825682	1.0849168	0.5026309	0	0.5026309	0	0	0.8355704	3.5818218	0	0.760649087
AAACCATCCCATATTC_1	0.3030814	0.3030814	1.4317986	0	0.8821541	1.5880654	0	0.535352	0.3030814	0	0	1.3434383	0.3030814	0	0.3030814	0	0	1.1391616	3.6043148	0	0.710953347
ATGACCTTAGATCCAT_1	0	0	0.5315276	0	0.7189583	3.0273679	0	0.7189583	0.3006709	0.5315276	0	1.0129904	0	0	0.3006709	0	0.3006709	1.1328812	4.0390362	0	0.644016227
AACGAAGGAACGAGGG_1	0.267944	0	1.477052	0.267944	0	0.267944	0	0.801596	0.267944	1.668053	0.479055	1.045086	0.267944	0	0.267944	0	0.267944	1.724392	3.784607	0	0.443204868
AGAGACATACGAAATT_1	0	0.2756022	0.2756022	0.4914271	0	0.4914271	0.8194691	0.6688396	0.6688396	0	0.2756022	2.9152162	0	0.2756022	0.4914271	0	0	2.8253106	2.3226216	0	0.556795132
ATACAATCAGAGAAAA_1	0.410531	0.410531	0.8193592	0.410531	0	1.2635873	0	1.7171371	0.5661244	1.5158582	0	1.02125	0	0	0.410531	0	0.2261862	1.5158582	3.5982234	0	0.563894523
AGCAAGCAACTGCCAT_1	0.2581434	0.4631357	0.9052793	0	0.6331708	1.2949246	0	1.2949246	0.2581434	0.6331708	1.118961	0.6331708	0.2581434	0	0.4631357	0	0	1.118961	3.045839	0	0.43306288
AGGGATGAAATCAACG_1	0	0	0.8093182	0.2712432	0.4843921	1.8883857	0	1.679396	0.939214	0.4843921	0	0.6599946	0.2712432	0	0	0	0	1.7893405	4.1432491	0	0.497971602
AATGCAAACCGTCCTG_1	0	0	1.5968986	0	0	0.8383573	0	1.1930095	0.5045756	1.1930095	0	0.9710464	0.2837804	0	0	0.2837804	0	2.0232448	4.4113309	0	0.667342799
ACCTATCTCACGAACA_1	0.2371981	0	0.9578753	0.2371981	0.4287808	0.7279199	0	1.055651	0.4287808	1.2264864	0	1.3723512	0.5894944	0	0.2371981	0	0.5894944	1.4380103	3.7042223	0	0.212981744
AAGAACATATGGATTT_1	0	0	0.9260094	0.5665673	0	1.299572	0	2.0120676	0	0	0.322883	0.9260094	0.322883	0	0.5665673	0	0	1.299572	3.5309392	0	0.570993915
ACACACCCACCTAAGG_1	0.2150935	0.3920121	1.6713981	0.2150935	0.3920121	0.6728991	0.3920121	1.4724007	0.5422855	0.2150935	0.2150935	1.4724007	0.2150935	0	0.2150935	0	0.2150935	1.2237101	3.8047926	0	0.467545639
AAACACCTAAATAGGG_1	0.2332062	0.2332062	1.7452883	0	0.2332062	0.9461799	0.2332062	1.6983478	0.7181165	0.4221804	0.581056	0.4221804	0.581056	0	0.581056	0	0	1.0432732	3.4898082	0	0.783975659
AAGGCAAGATCAATCC_1	0.2670771	0	1.0426932	0.6515038	0	0.7995612	0	2.1219487	0.9284982	0.4776508	0	0.6515038	0.6515038	0	0	0	0	3.3190571	2.3792236	0	0.344827586
CCTTAACCCCAGCCGC_1	0	0	2.0487775	0.4058804	0.69377	0.9170381	0	1.2536526	1.0994427	0.2233927	0.69377	0.9170381	0	0	0.4058804	0	0	1.9106034	3.8406708	0	0.232251521
CACCATCAAGAAATCC_1	0.29934	0.29934	0.8737475	0.29934	0	1.129403	0	1.3328264	0	0.8737475	0.5294136	1.6462746	0	0	0	0	0	1.9362145	2.9879158	0	0.938133874
AGTCCCGTAGCCATCA_1	0.2504919	0	2.058189	0	0.760165	1.7645892	0	2.058189	0.6173302	0.2504919	0.4506389	0.8851246	0	0	0.2504919	0	0	0.8851246	3.5517476	0	0.773833671
AAGAATGCCAAGACTC_1	0	0.4511724	1.0971218	0.6180075	0.2508178	1.0971218	0	1.3482704	0.2508178	0.2508178	0.9971168	0.8859881	0	0.2508178	0.4511724	0	0.4511724	0.8859881	3.0823936	0	0.268762677
AACCCCCTCCGGAGTA_1	0	0	0.4873572	0.273079	0.273079	2.373428	0	1.4207056	0.6637246	0.6637246	0.273079	1.8949285	0	0	0	0	0.273079	1.1625345	3.3435101	0	0.818458418
AACAAGCGAGCTAACT_1	0.5014008	0	1.0828546	0.6813522	1.1874206	1.3685493	0.281802	0.6813522	0	0.281802	0.281802	1.0828546	0	0	0.281802	0	0	0.9660637	3.5130852	0	0.585192698
AACAAAAGAGCACACT_1	0	0	1.2185215	0	0.334349	0.5844818	0	1.329516	0.5844818	0.334349	0	1.2185215	0.334349	0	0	0	0	1.4294124	4.1913656	0	0.455375254
AGCCCCTCATTGACGG_1	0.3746675	0	1.1855659	0.3746675	0.3746675	0.8601533	0	0.9519578	0.5198417	0.5198417	0.6465876	1.315616	0.3746675	0.3746675	0.5198417	0	0	1.315616	3.8720661	0	0.835699797
CAGCACAACACGCCGG_1	0.5161897	0.291038	0.9891981	0	0	2.209106	0	1.6848423	0.291038	0.5161897	0	1.1075366	0	0	0.291038	0	0	0.9891981	3.8842813	0	0.494929006
ATCTAGTTCAGGACCA_1	0.2269919	0.2269919	0.5678441	0	0.5678441	1.5732499	0	3.038597	0.5678441	0.4118708	0.7027403	0.7027403	0.2269919	0	0	0	0.2269919	1.1919134	3.9307398	0	0.231237323
AGACCCCCACCCACAG_1	0.3370681	0.2368279	2.6551794	0.3370681	0.3370681	0.3370681	0.1254085	1.0545074	0.6602522	0.7270132	0.3370681	0.9041074	0.2368279	0	2.9251337	0	0.1254085	2.8507413	2.0559408	0	0.340770791
AAGTATACCATCCCAT_1	0.5586385	0	0.5586385	0.4047051	0	0.5586385	0.5586385	2.4828151	0.5586385	0.4047051	0.4047051	1.3845834	0	0.4047051	0.4047051	0	0	2.8742323	2.0774452	0	0.247464503
ATACCAACCCCCCCTA_1	0.70016755	0.44027874	1.22287513	0.49794103	0.44027874	1.19536093	0.08818487	1.70789054	0.90625664	0.16921945	0.65331435	1.77258866	0.08818487	0.24417682	0.97810814	0	0.24417682	1.54492084	2.90359135	0	0.186612576
CCAGACCAACTTCCCA_1	0	0.4939471	0.2771664	0.2771664	0.8230976	2.5255602	0	0.9543299	0.2771664	0.8230976	0.2771664	0.9543299	0.2771664	0	0	0	0	1.2683797	3.3926522	0	0.572008114
ACAAACCTAAACCCTC_1	0.5450549	0.3610407	1.155027	0.8348487	0.2545501	0.7698882	0.2545501	1.9785773	1.0076978	0.5450549	0.7004128	1.8950203	0.3610407	0	0.1353528	0	0.1353528	1.8038397	1.9785773	0	0.26673428
CAAGCACAATATAGAA_1	0	0	0.7647119	0.2523868	0.4537394	2.9490029	0.2523868	1.4918083	0.6212653	0.2523868	0.2523868	0.8901394	0.4537394	0	0	0	0.2523868	0.8901394	3.5183491	0	0.682555781
CCATCCCTCATAAAAC_1	0	0	0.7494901	0	0.3162503	1.2819931	0	0.5561511	0.5561511	1.3802232	0	0.9114368	0	0.3162503	0.3162503	0	0	1.3802232	4.0653266	0	0.46653144
AGCAAGGGACTACAGG_1	0.2728061	0.2728061	0.6631706	0.2728061	0	1.1617493	0.6631706	1.7948095	0.4869167	0	0.2728061	0.8129646	0.2728061	0	0	0	0.2728061	2.9866274	2.2805515	0	0.445233266
AGGGATTAATGTCCGC_1	0	0.3414812	0.5955676	0	0	0.5955676	0.3414812	1.110261	0.3414812	0.3414812	0.3414812	1.110261	0	0.5955676	0	0	0	2.8257843	2.2127263	0	0.360040568
AAATAGTAAATTAAGA_1	0.2491617	0.4484601	0.7569658	0.4484601	0	0.2491617	0	2.0159477	0.6145631	0	1.1828297	0.9923985	0.2491617	0	0.4484601	0	0.2491617	3.1137004	2.0886166	0	0.283975659
ATCGAACTCATGAGCG_1	0	0	1.2355363	0.4762688	0.4762688	1.471395	0	1.3987857	0.4762688	0.4762688	0	0.7975574	0.2662244	0	0	0	0.2662244	1.916265	3.9202791	0	0.529411765
CAACCCGAATTTATAA_1	0.3129485	0	0.7430574	0	0	1.5421246	0	1.3710815	0.904139	0.3129485	0.3129485	0.7430574	0	0	0.7430574	0	0	1.2731699	3.5175913	0	0.479716024
CCTGAAGAAATCAAAT_1	0	0	1.8164529	0.2516233	0.7628811	0.9994063	0	1.4891525	0.7628811	1.1905505	0.2516233	0.4524904	0	0	0.2516233	0	0	1.5516919	3.851507	0	0.478701826
CCCCAATAAGCAATAA_1	0.202619	0	1.0284927	0.202619	0.202619	2.6725164	0	1.5724211	0.9447775	0.752844	0.202619	1.1057378	0	0.202619	0.3710198	0	0	1.661558	3.9638438	0	0.382352941
ACCTCCTACCGAAACT_1	0.278435	0	0.495989	0.495989	0	1.3582927	0	1.8653248	0.8260347	1.0737609	0.278435	0.9575493	0	0	0	0	0	1.5795413	3.7773729	0	0.654158215
CCTCAACTAGGGCAAA_1	0.2718709	0	1.3380906	0.4854064	0.4854064	0.9408225	0	1.7380534	0.2718709	0	0.2718709	1.3380906	0.2718709	0	0.2718709	0	0	0.9408225	4.3263527	0	0.623732252
AAAAAAAAAAATATAT_1	0	0	0.9048844	0	0	0.9048844	0	0.7780933	0	0.6328597	0.6328597	1.8858955	0.2579926	0	1.5111525	0	0.6328597	2.6968864	2.592402	0	0.034482759
CCGGCAACCCGGCAGA_1	0	0	0.5206612	0.5206612	0.2938406	0.8613192	0.2938406	1.4046573	0.5206612	0.9961551	0.2938406	0	0.2938406	0	0	0	0.7054266	0.9961551	4.3935524	0	0.696754564
CATTCAACCAGTCAGC_1	0	0.2733501	1.7431651	0	0.4877948	0.2733501	0.2733501	1.163314	0.6642748	0.2733501	0	1.163314	0.4877948	0	0.6642748	0	0	1.494692	3.6883963	0	0.698782961
ATTACCGCAAAAAGGC_1	0	0	1.0767284	0.2795316	0.2795316	0.2795316	0	1.9639879	0.8285697	1.0767284	0.4977529	0.4977529	0	0	0.2795316	0	0	1.5146024	4.4255964	0	0.68356998
CCTAATAAATAGCCCT_1	0.2648564	0.2648564	2.7046589	0.1411713	0.2648564	0.3749137	0	0.794338	0.3749137	1.5978045	0.2648564	0.9227575	0.2648564	0.3749137	2.6310154	0	0	3.2110308	1.8172884	0	0.305273834
AGTTCATGAACAATAG_1	0	0.4913272	1.3494172	0.2755402	0.4913272	0.8193251	0	2.1158417	0.8193251	0	0.6687141	0.6687141	0.2755402	0	0	0	0	1.0659004	3.68144	0	0.821501014
CCAGAACCCCATCCAG_1	0.2395875	0	1.4466125	0.2395875	0	0.7337608	0	1.5083842	0.4327233	1.1524053	0.4327233	1.4466125	0	0	0.4327233	0	0	1.6215388	4.4975598	0	0.584178499
ACTCCCCCCAAGATTC_1	0	0	1.3485535	0.4513113	0	1.3485535	0	2.342873	0.6181838	0.2509027	0.4513113	1.1882945	0.2509027	0	0.2509027	0	0	2.3150985	2.9426824	0	0.407707911
CAAGCAGAACATAAAC_1	0.4633191	0.258256	0.9055739	0.258256	0.4633191	1.8868778	0	1.1192941	0.258256	0	0	1.3728803	0.258256	0	0	0	0.258256	2.548414	3.3771894	0	0.708924949
CCATCCCAACACATAA_1	0.2114696	0	1.341796	0.3859321	0	0.9739733	0	2.7622871	0.2114696	0.6637027	1.7421924	1.0591571	0.2114696	0	0.3859321	0	0	2.1979733	2.6012884	0	0.247464503
CAGCAGGTAGGGACGT_1	0.4734991	0.2645167	1.8160652	0	0.2645167	0.6462671	0	0.9218776	0.4734991	0.6462671	1.230345	1.1377076	0	0.2645167	0	0	0	1.0356041	3.5700774	0	0.721095335
CCTTACATCCTTACCC_1	0	0	0.9141473	0	0.7518808	0.31748	0	2.7455264	0	0	0.31748	1.3836143	0.31748	0.5580852	0	0	0	2.9211221	1.8878159	0	0.447261663
ATAGAACGATTAATCG_1	0	0.2487191	1.9758016	0.2487191	0.8804184	1.090806	0	1.090806	0.4477347	0.4477347	0.2487191	0.9911349	0.2487191	0.2487191	0	0	0	1.5413652	3.4498996	0	0.797160243
ATCCCACTCCCAACCA_1	0.2109406	0.3850433	1.4557611	0	0.5332817	0.9722448	0	1.2084796	0.6623559	0.8792258	0.3850433	1.3994343	0.2109406	0	0.5332817	0	0	1.3994343	3.723095	0	0.723123732
ATCTCCCGAATTACAG_1	0	0.2235073	1.6596997	0	0.5603952	0.6940564	0.4060713	1.5054914	0.2235073	0.5603952	0	1.0998244	0.4060713	0	1.6108922	0	0	1.0127579	4.2574045	0	0.471602434
ATTCATGAAAGGCCCG_1	0	0	0.7629194	0	0	1.0673095	0.7629194	2.1985231	0.3231766	0.3231766	0	1.1906004	0	0.3231766	0	0	0	2.8119224	2.0129888	0	0.749492901
AGGCCACCCAAAAATA_1	0.3634298	0.198135	0.7398565	0.5052385	0.3634298	2.4247113	0.198135	1.4555648	0.7398565	0.198135	0.5052385	0.9297551	0.3634298	0	0.198135	0	0	1.1604188	3.7978743	0	0.680527383
AGCCAATGATCGATCT_1	0	0	0.510027	0.287183	0.510027	1.7329562	0	1.3847965	0	0.9795812	0.510027	0.9795812	0	0	0.287183	0	0.510027	0.8461568	3.8410753	0	0.688640974
CCCACCTACCTCAAGG_1	0	0.324569	0.9296953	0.9296953	0.324569	1.3040099	0	0.5692088	0	0.5692088	0.5692088	1.5757452	0	0	0.324569	0	0	1.4030222	2.0670927	0	0.996957404
CCGCAACACCGACAGG_1	0.3403946	0	1.1077408	0.3403946	0	1.5367639	0	1.2334383	0	0.5938816	0.3403946	0.7959323	0	0	0	0	0.3403946	0.7959323	3.5799901	0	0.776876268
ATTCATAGATCTAAAA_1	0.5095112	0.6915038	0.8454195	0.2868607	0	1.8430574	0	1.9430913	0.8454195	0	0	0.9787746	0	0	0	0	0	1.2016714	3.8034463	0	0.535496957
ATGAATTGAGGTCAGG_1	0	0	0.8911324	0	0.3070965	2.1028461	0	1.4434423	0.5417104	0	0.5417104	1.0286765	0	0	0.3070965	0	0	1.5249083	3.7023371	0	0.54158215
CAGCAAAGACTGAAGT_1	0	0	1.6863098	0	0.5169165	0.7007549	0	0.8559877	0.7007549	0.8559877	0.2914932	1.1087432	0	0	0	0	0	1.6215827	4.5758707	0	0.588235294
AAGGCATCACTTATTG_1	0	0.279954	0.6776309	0.4984319	0.279954	0.9613959	0.279954	0.6776309	0.6776309	0	0.6776309	0.9613959	0.6776309	0	0.279954	0	0	2.4562736	2.4836012	0	0.510141988
AAGGCCGGATAGAAAA_1	0.2818937	0.2818937	0.5015481	0.2818937	0.2818937	1.6550405	0	1.1876803	0.8340178	0.5015481	0.2818937	0.6815368	0.2818937	0	0.2818937	0	0	0.9662951	3.6577496	0	0.373225152
CCAGAAATCAGGAACC_1	0.3278849	0.3278849	0.5743966	0	0	0.5743966	0.9369232	2.5057584	0.3278849	0	0.3278849	0.7719989	0	0	0	0	0	2.9964037	1.8613492	0	0.684584178
ATTACCCGAGCTCAGG_1	0	0	1.7980593	0.2351935	0.2351935	0.2351935	0	1.4307521	0.8440503	0.7230042	0.4254685	1.6048884	0.4254685	0	0.5852617	0	0.2351935	1.2197622	3.5227967	0	0.175456389
AGGAACATCATAAGGT_1	0.3851586	0.2110092	1.5093647	0.3851586	0.2110092	1.1360087	0	0.9724692	0.6625307	1.0575784	0.2110092	0.8794368	0	0	0.6625307	0	0.3851586	1.3997061	3.5638507	0	0.320486815
AAATCAAGATCGAGCC_1	0.2760374	0.2760374	1.0672533	0	0.2760374	1.1710198	0	2.7689048	0.9514593	0.2760374	0.2760374	1.4300652	0.4921285	0	0	0	0	0.9514593	2.260014	0	0.784989858
CCTTCCTACCTCATAA_1	0.2217677	0.2217677	1.1738844	0	1.1738844	1.0940188	0	1.1738844	0.2217677	0.689704	0	1.1738844	0.403171	0.2217677	0.5566652	0	0	1.3811251	4.2488127	0	0.210953347
AAGCCAGGATATAATA_1	0.55765642	0.41828666	1.40699784	0.59415191	0.87370454	1.79695639	0.03194407	1.90885744	0.74366529	0.46012731	0.4394258	2.06038731	0.71231838	0.12207518	0.67995696	0.06289923	0.03194407	2.05208187	2.79245302	0	0.406693712
AAGGAAACCCTTCCAC_1	0	0.3911732	2.8212349	0	0	0	0	0.3911732	0.671632	1.2900395	0.3911732	1.2218833	0.3911732	0.2145929	2.2383137	0	0	3.071986	2.0099101	0	0.361054767
AAGCCCGCAGCACATC_1	0	0.2142842	1.9073761	0.2142842	0.7861244	0.8894736	0.2142842	1.3526591	0.5405344	0.3906556	0.2142842	1.5227073	0.2142842	0	0.3906556	0	0.2142842	1.0687706	3.5534722	0	0.243407708
AAGACCGAAGGTAGAT_1	0.4953702	0.2780505	0.4953702	0.4953702	0	1.4363999	0.2780505	2.1249782	0.4953702	0	0	1.0727189	0.2780505	0	0.4953702	0	0.2780505	1.3571167	2.4491278	0	0.709939148
AAACAAGTCCGTCAGC_1	0	0	0.3758668	0.6484146	0	1.1882293	0.3758668	0.8623664	0.8623664	0	0.6484146	0.6484146	0.3758668	0	0	0	0	1.4336007	2.1697739	0	0.361054767
AGACCATGCAACAGTC_1	0	0.2391555	0.5936185	0.4320109	0.2391555	2.5562767	0	1.5068043	0.2391555	0.7327063	0.2391555	1.0616827	0.2391555	0	0.4320109	0	0	1.3088083	3.988141	0	0.948275862
CACTATTGCAATCAAT_1	0.276735	0.1479099	1.1224296	0.4932523	0.4932523	1.4322635	0.1479099	1.4322635	0.5861421	0.3908422	0.1479099	1.8839276	0.8220976	0.1479099	0.3908422	0.1479099	0	1.0691495	3.6537803	0	0.273833671
ATGGAACCCATTATCT_1	0.2670331	0.2670331	0.4775795	0.4775795	0	1.6052467	0	1.9631428	0.4775795	0.7994579	0	0.6514139	0	0	0.2670331	0	0.2670331	1.2379885	4.373962	0	0.613590264
AACAAGGCACCCCCTC_1	0	0	1.2995382	0	0	1.0988462	0	0.8474984	0.6933227	0.8474984	0.2877698	1.0988462	0	0	0.8474984	0	0	1.8461222	3.9515879	0	0.397565923
CCCTACACAATACCTC_1	0	0.4806602	0.9332872	0	0	2.2974273	0	1.0478189	0.6552961	1.3289665	0.2689356	1.0478189	0	0	0	0	0.2689356	1.3289665	3.6219744	0	0.480730223
ATCCACGACCGGAGAA_1	0.2277049	0	0.7045117	0.7045117	0	0.5693647	0.2277049	2.1890978	0.5693647	0.2277049	0	1.4032931	0.2277049	0.7045117	0.5693647	0	0	3.4477643	2.0674064	0	0.369168357
ATGGAAGTAACGCCTG_1	0.44095	0.44095	0.7459132	0.44095	0.6050121	0.2445852	0	1.9197012	0.44095	0.2445852	0.7459132	1.5265321	0.44095	0	0.2445852	0	0	2.0347311	2.0703108	0	0.446247465
ACAAAATCATTTATCA_1	0.2231318	0.2231318	0.9162556	0	0.6931179	1.9094926	0	1.9458599	0.6931179	0.2231318	0.4054456	1.3862504	0.2231318	0	0.2231318	0	0	1.4468742	3.6440865	0	0.543610548
ATCGAAGCACGTAGCC_1	0.1941036	0	1.0743193	0.3565859	0.4963208	1.0743193	0.1941036	1.9145665	0.6189022	0.4963208	0.1941036	0.9983414	0.6189022	0	0.3565859	0	0	1.5802147	4.3959181	0	0.457403651
AAACAGATAGAGAAAC_1	0.2558845	0.4594525	0.6285076	3.1170052	1.2038212	0.6285076	0	0.7730733	0.4594525	0.2558845	0.4594525	1.3650797	0	0	0	0	0.2558845	0.7730733	2.0035423	0	0.125760649
CCTCATATATGGAGAG_1	0.3865611	0	0.9751958	0.3865611	0.3865611	0.3865611	0.7792221	2.0290353	0.3865611	0	0.3865611	1.9649891	0.2118441	0.3865611	0.5352444	0	0	2.275249	2.1459974	0	0.530425963
CCTACCATATGAATTT_1	0	0.7299124	1.1473383	0.5403452	0	0.5403452	0.3062336	2.0999783	0	0	0.3062336	1.2550739	0	0	0	0	0	3.0973714	2.4008355	0	0.579107505
AAACACGTCCACACCA_1	0	0.3278666	1.3126551	0.3278666	0.3278666	0.574368	0	1.5023058	0	0.3278666	0.574368	1.3126551	0	0	0	0	0	2.5671101	2.2135441	0	0.220081136
AGCCCCGAACTAAAAC_1	0.6091748	0.1903958	0.4880799	0.3502741	0.7171769	0.8146433	0.1903958	1.9867572	0.3502741	1.1305253	0.1903958	0.8146433	0.3502741	0	0.3502741	0	0	1.8314942	3.8881003	0	0.519269777
CCGTATAACCTGCCTT_1	0.2443888	0	0.8688651	0	0.4406272	1.6395035	0.2443888	1.6918381	0.6046012	0.4406272	0.2443888	1.167742	0	0	0.2443888	0	0	2.3692549	3.603116	0	0.693711968
ATTCATTTAGCCAAAC_1	0.3336926	0.3336926	0.783144	0	0.3336926	1.6016353	0	0.783144	0.783144	0	0	1.0921144	0.3336926	0	0.3336926	0	0	1.6784513	2.4247108	0	0.524340771
AAAAAGATCACACAAG_1	0.3733896	0.5181836	0.8577928	0.3733896	0.5181836	1.0333982	0	2.0814492	0.6446396	0.7568848	0.3733896	1.0333982	0	0	0.3733896	0	0	1.4275685	3.6813912	0	0.576064909
ATGTCATAAGCTATGT_1	0	0	0.698775	0.4092205	0.5644416	1.9191118	0.2253985	1.8420183	0.5644416	0.2253985	0.5644416	1.3299992	0	0.2253985	0.2253985	0	0	1.4555135	3.7366487	0	0.649087221
AGTCAGGCATATACGG_1	0.1977663	0.1977663	0.5044249	0.3628048	0.3628048	0.7387838	0.1977663	1.0113903	0.5044249	0.5044249	0.1977663	1.2253781	0.5044249	0.1977663	0.3628048	0	0.1977663	2.2542796	4.2118015	0	0.373225152
CATCATAACAGAAAGA_1	0	0	1.166568	0.816869	0.2744832	0.666573	0.2744832	1.5665735	0.816869	0.4896231	0.4896231	1.6904477	0	0	0.4896231	0	0	1.166568	2.1119767	0	0.931034483
AGCGATTTATTGATGT_1	0.4191232	0.2313608	0.9407426	0.4191232	0	3.267683	0	1.0375157	0.4191232	0.4191232	0.2313608	1.3515612	0.2313608	0	0.2313608	0	0	0.8335912	4.1829328	0	0.6663286
AATGCCCGCCCGATGT_1	0	0.3367099	1.6101033	0.4703156	0.875954	1.2243626	0	2.6540151	0.1824602	1.1637226	1.0991668	0.5881564	0.1824602	0	0.1824602	0	0	1.3356139	3.3258378	0	0.281947262
AAGCACCGAGATAACT_1	0	0.5258865	0.7119381	0	0	2.6736784	0	1.2301823	0.7119381	0	0	0.7119381	0.2971217	0	0.5258865	0	0.2971217	1.1235892	3.66504	0	0.955375254
CACCACTGCCTGATCT_1	0	0.6674211	0.9485669	0	0	0.2749018	0	1.9475696	0.490298	0.2749018	1.0641617	1.0641617	0.490298	0	0.2749018	0	0.2749018	2.2557908	2.4091807	0	0.489858012
CCGTACCTCAAAACCA_1	0	0	0.6831215	0.6831215	0.6831215	2.1416776	0.5028132	1.2846668	0.5028132	0.2826818	0	0.8358317	0	0	0	0	0	1.3712179	3.8161481	0	0.761663286
CATGCATAAACGATGG_1	0.2661844	0.2661844	0.7974633	0	0	1.040225	0	1.9600261	0.6496794	0.2661844	0.4762039	1.040225	0.4762039	0.2661844	0	0	0	1.4712631	4.0014196	0	0.520283976
CCAGATGAATTAAAGA_1	0.4185165	0.2309948	0.8325889	0.2309948	0.4185165	2.1442607	0	1.5887842	0.712661	0.712661	0.2309948	1.3502474	0	0	0	0.2309948	0	1.2055739	3.3423152	0	0.479716024
AACCAGGGAACAAAGA_1	0	0	0.7949534	0.3398802	0	0.5930829	0	1.3437665	0.3398802	0.3398802	0.3398802	1.2321741	0.3398802	0	0.3398802	0	0	1.4441467	3.4324914	0	0.695740365
ATCCCACAAGTGAAGT_1	0	0.196867	1.0081974	0	0.3612792	1.7172555	0	1.7555803	1.0845939	0.6261139	0.3612792	1.3424904	0.6261139	0	0.3612792	0	0	1.3977654	4.1839089	0	0.345841785
ACCTAGCAAGCACCAT_1	0.2673363	0.2673363	0.2673363	0.2673363	0.2673363	2.1229215	0	2.1589447	0.2673363	0	0	0.9291669	0	0.2673363	0.2673363	0	0	1.8261858	4.5896559	0	0.38336714
AAGTAGCGCAGCAAAC_1	0	0	2.1384337	0	0.2447205	0.2447205	0	0.746241	0.4411723	0.9796732	0.869753	0.9796732	0	0	2.9008932	0	0	3.3769373	1.3986939	0	0.387423935
CAGTAGCAAATCCAGA_1	0.3948033	0.6771115	0.3948033	0.2167601	1.2297754	2.2482994	0	0.3948033	0.2167601	0.9911469	0	1.4790207	0.2167601	0	0.2167601	0	0.3948033	1.2297754	3.6126697	0	0.486815416
ACCCACTACCTGCAAC_1	0.5063488	0.5495475	1.0911398	0.7756255	0.5063488	0.987561	0.1986383	1.1154409	0.9598986	0.6307199	0.5495475	1.7383237	1.4405134	0.1367084	0.5495475	0	0.2569555	0.8087933	2.0076403	0	0.063894523
CCACCCCCCCGTAAAT_1	0	0	1.0597094	0.7567412	0	1.2919137	0	1.0597094	1.0597094	0	0.3199845	0.7567412	0.5620203	0	0	0	0.3199845	0.7567412	3.4750622	0	0.887423935
AGCCATATACCTCAAT_1	0.2958595	0.2958595	0.5238776	0.2958595	0.2958595	1.8187615	0	1.0011488	0.5238776	0.2958595	0	1.6353737	0	0	0	0	0	1.7003122	3.7771394	0	0.577079108
AAGTAACGAACTACTG_1	0.3213231	0	1.642575	0.5641211	0	2.8055998	0	0.9225925	0.3213231	0	0.3213231	0.9225925	0	0	0	0	0	1.1859227	2.9344258	0	0.790060852
CCCGAGAGCCATAACT_1	0	0	1.0754508	0	0.3266115	0.7695472	0	1.3093701	0.5724055	0.7695472	0	1.0754508	0.3266115	0	0	0	0	1.4085701	4.0157172	0	0.645030426
ACGCCCGAACACCCGT_1	0.2361781	0.2361781	1.0524982	0.4270959	0.5873419	1.141416	0	1.8019733	0.846726	0.4270959	0.4270959	0.9548955	0	0	0.2361781	0	0	1.2985551	3.6591617	0	0.439148073
ACCAATAACAGAAACT_1	0.4372157	0.2423146	2.0611344	0.2423146	0.2423146	0.2423146	0.2423146	1.3196069	0	1.1611363	0.2423146	0.9727354	0.6002559	0	0	0	0	1.684011	4.0273711	0	0.449290061
ATTACATACCAGACAA_1	0.4342332	0.2405035	0.8584273	0.2405035	0	4.0621102	0	1.4498965	0.8584273	0	0	0.7359948	0.2405035	0.2405035	0.2405035	0	0	1.3134264	3.3951887	0	0.777890467
CAACACGTAATCAACT_1	0	0	1.2437445	0	0	1.5481721	0	0.6004062	1.5481721	0	0.6004062	1.2437445	0	0	0	0	0	1.2437445	3.3665097	0	0.53346856
AGAGAATCAGAGAGGT_1	0.3466478	0.483338	0.8077945	0.3466478	0.1882699	0.483338	0.7108871	1.7151491	0.1882699	0.483338	0.1882699	2.4479939	0.1882699	0.1882699	0.483338	0	0.1882699	2.500337	1.7517467	0	0.45841785
ACTTAATTATACCACT_1	0.4872277	0	0.6635617	0	0.2729987	0.2729987	0.9437086	2.8699777	0.4872277	0.2729987	0	0.8134135	0	0	0.6635617	0	0	3.2256604	2.1440073	0	0.613590264
CATGCATGATACAGGA_1	0.1897078	0.4865467	0.9825169	0.7151443	0.6073634	1.0578136	0.1897078	0.9010855	0.9010855	0.7151443	0.6073634	0.7151443	0.3491012	0	0.1897078	0.1897078	0	1.1278356	3.3076534	0	0.553752535
CCAAAACGCATACATC_1	0.2019357	0.2019357	1.103243	0.5136066	0.3698647	2.2749061	0.2019357	1.5217667	0.750872	0.2019357	0.8512683	0.9424985	0.3698647	0	0.5136066	0	0	1.1748612	2.2516324	0	0.839756592
AACGATCCATGTACTT_1	0	0.2457719	2.6258246	0.748786	0.4428995	1.0818917	0	0.6074932	0.4428995	0	0.2457719	1.4023367	0.2457719	0.2457719	0.2457719	0	0	1.1721301	3.7497999	0	0.410750507
AATCCCAAAGTTACCA_1	0.2350002	0	0.7225292	0	0.5848529	1.7053756	0.2350002	1.9590952	0.8435242	0	0.4251487	0.951447	0	0	0.4251487	0	0.2350002	1.4915136	4.2041303	0	0.653144016
AGCGAAGTATAAAATG_1	0	0	0.5133615	0	0.9847887	2.4625226	0	1.3038889	0.2892677	0.8509185	0.5133615	0.5133615	0	0	0.2892677	0	0	1.1028351	3.9510184	0	0.843813387
CCTACCGCAGACCCAT_1	0.2020936	0.2020936	2.8140531	0.5139533	0.6396673	1.1754576	0	1.3639242	0.2020936	0.6396673	0	1.0266508	0	0	1.5224411	0	0	1.1038196	3.63637	0	0.515212982
AGGAACCGCAAGAATG_1	0.2402497	0	0.5959201	0.2402497	0	0.5959201	0.4338149	2.1832871	0.5959201	0	0.2402497	0.9667556	0.2402497	0.4338149	0.2402497	0	0	3.1234802	3.9150895	0	0.34989858
CCTGCCCCCCCACCTC_1	0.2181251	0	1.1611751	0	0.2181251	0.548831	0.2181251	1.3032304	0.6805535	0	0.6805535	2.9591046	0.2181251	0.397087	0.9011592	0	0	2.4406878	2.174725	0	0.319472617
AGCTATATCCTAATAA_1	0.2470848	0	0.7519588	0.2470848	0	0.7519588	0.9864608	1.9693937	0.6102346	0.876068	0.4450546	0.4450546	0.2470848	0.4450546	0	0	0	3.0792133	1.8445839	0	0.356997972
CACCAATTCCATAGTC_1	0.2163247	0.5449466	1.0756996	0.2163247	0.3940744	1.0756996	0	1.7630357	0.2163247	0.3940744	0.3940744	1.4772944	0.3940744	0	0.3940744	0	0	1.5309534	3.7157625	0	0.420892495
AGTAATACCAGAATAC_1	0.4363109	0	0.8618236	0.4363109	0	0.5991027	0	1.8239688	0.4363109	1.1593808	0.4363109	1.3884029	0.241765	0	0.4363109	0	0	1.317734	3.9111341	0	0.338742394
CAGGACAGCATGCCAG_1	0	0.3416228	0.9665723	0	0.3416228	1.2364526	0	0.7982674	0	0.5957873	0	1.448761	0	0	0	0	0	1.9612831	3.7879626	0	0.589249493
CACGAGTAAAAGCCTA_1	0.2478582	0.2478582	0.7538249	0	0	2.8351443	0	2.1511238	0.8781282	0	0.4463232	0.9886744	0.2478582	0	0.4463232	0	0	1.0882075	3.7525389	0	0.410750507
AGCTAGGAAAACATGT_1	0.1823327	0	1.2809821	0.1823327	0.3364913	0.7884938	0.3364913	1.9169796	0.1823327	0.1823327	0.5878164	1.0986568	0.5878164	0.3364913	0.9555526	0	0.1823327	1.3350503	3.7185034	0	0.207910751
CCTTATGTACGTCCTT_1	0.3585862	0.4543013	1.1940103	0.621978	0.54165	1.2775465	0.1343282	1.1940103	0.8302591	0.3585862	0.621978	1.4601642	0.4543013	0	0.6963305	0	0	1.0539585	3.7540292	0	0.552738337
AATTAAGGAACCACTA_1	0.4228306	0.4228306	1.424951	0	0	1.9533354	0	1.9533354	0.4228306	0.8397074	0.5818879	0.8397074	0	0	0.5818879	0	0	0.5818879	4.0845737	0	0.693711968
CCCCACAAAACAAAGA_1	0.5057933	0.2845398	1.2901144	0.6868528	0	0.8401011	0	0.5057933	0.5057933	0.2845398	0.6868528	0.8401011	0	0	0.8401011	0	0	1.1951496	3.4638631	0	0.277890467
ACTCCAACAGGCAAGA_1	0	0.3169619	0.5572705	0.3169619	0	1.99336	0	0.7508739	0.3169619	0.3169619	0.5572705	1.1748638	0	0	0.5572705	0	0	1.2838884	3.404197	0	0.415821501
AGATCAATCAGGATGA_1	0	0.3036887	0.5363147	0.3036887	0	1.5899124	0	1.2481612	0.5363147	0.5363147	0.3036887	1.1407401	0.3036887	0	0.3036887	0	0	1.4335655	3.1041756	0	0.602434077
CCCTATAAACCGCAGG_1	0	0.2840291	0.6858277	0.5049744	0.2840291	0.8389284	0.2840291	1.9333296	0.5049744	0.2840291	0.2840291	0.6858277	0	0	0	0	0.2840291	1.597701	3.8069999	0	0.420892495
ACTACCCTCCGTCCTA_1	0	0.5470392	1.3641804	0.2172941	0	1.3641804	0	1.8077806	0.7945966	0.395697	0	0.8986388	0.395697	0.395697	0.2172941	0	0	1.9555407	4.2121635	0	0.420892495
ACCGCAGGAGCCCCCT_1	0.2266707	0.2266707	1.5719959	0	1.0227808	0.4113368	0	1.2653033	0.4113368	0.4113368	0.4113368	1.1103215	0.2266707	0	0.7019419	0.2266707	0	1.5719959	3.6612024	0	0.427991886
CACTACCTCACTAAAC_1	0.2125053	0	0.6663362	0	0	0.3876712	1.3458034	2.2027945	0.2125053	0.2125053	0.3876712	3.4662737	0.3876712	0.5366792	0.2125053	0	0	2.7371642	1.8634241	0	0.545638945
CAGACACCAGGGAACC_1	0	0	0	0	0.3975891	1.6853041	0	0	0.9020689	0	0.3975891	0.9020689	0	0	0	0	0.3975891	1.3684852	3.8161538	0	0.614604462
ATCCAGGGAGGAATGC_1	0.3412395	0	0.7014751	0.4762561	0.3412395	1.2355124	0	2.4832915	0.9657514	0.5951927	0.3412395	1.2355124	0.1851052	0	0.3412395	0.1851052	0	1.1097008	4.3807494	0	0.486815416
ATCCATTGACATCCGC_1	0.66284727	0.54890231	1.624262	0.60749684	0.54890231	0.90125952	0.27264687	1.51562791	0.66284727	0.09937353	0.60749684	1.74073724	0.42028404	0	0.54890231	0	0.27264687	1.60345883	2.77539384	0	0.403651116
ATGCACCGACTAAAAG_1	0.4412898	0.244792	1.078916	0.6054448	0.244792	1.2516768	0.244792	0.6054448	0.244792	0	0.8699444	1.6410014	0.4412898	0	0.4412898	0	0.244792	1.2516768	2.3709395	0	0.389452333
ATCAACTACCTGAGTA_1	0	0.2148289	0.6722296	0.5417133	0.3915688	1.5757564	0.2148289	1.7144007	0.2148289	1.471347	0	1.1495742	0.3915688	0	0.7876612	0	0	0.8911366	3.880546	0	0.529411765
ACGGCCAAATAACACG_1	0	0.3252387	0.9311574	0.3252387	0.9311574	2.1618532	0	1.1957894	0.3252387	0	0	0.9311574	0	0	0	0	0	1.3057694	3.2574606	0	0.729208925
AGAACACACCATAGCA_1	0	0	0.8159415	0.6976585	0	2.0227097	0	1.3283655	0.5634839	0.9217019	0.2249505	0.9217019	0	0.2249505	0.5634839	0.2249505	0.2249505	1.184896	3.8852124	0	0.373225152
ATTTACGCCCCTCACA_1	0.2385089	0.2385089	1.6174705	0.7311267	0	0.853042	0	0.7311267	0.9616961	0.5922572	0.5922572	1.1489377	0.2385089	0	0.4309444	0	0	2.4659106	2.112947	0	0.265720081
AATAACATATCTAACC_1	0.2893759	0.2893759	0.9850586	0	0.2893759	0.2893759	0.5135344	1.545759	0.6965321	0.2893759	0	1.3042027	0	0.2893759	0	0.2893759	0	1.6148482	3.3023457	0	0.821501014
AAACAAGAAAGGCACG_1	0.4034551	0.4034551	1.0077601	0.4034551	0.221938	0.807578	0.221938	1.866692	0.5570308	0.221938	0.221938	0.9126698	0.221938	0.221938	0.221938	0	0.221938	2.2971488	2.3459101	0	0.521298174
CCGGATGAAATAATGC_1	0.4048567	0.4048567	1.1773911	0	0.5588335	1.8702572	0	1.5026573	0.2227786	0.2227786	0.2227786	1.5567032	0.4048567	0	0.4048567	0	0	1.384925	3.6617823	0	0.653144016
AGCAATCCACCCATCC_1	0	0	0.5672824	0	0	2.7892838	0	1.0676961	1.3007742	0.3233393	0	0.5672824	0	0	0.5672824	0	0.3233393	0.7632338	3.6968132	0	0.40872211
AGGACCTTAATACATC_1	0	0	1.1785154	0	0	2.7790738	0.2786644	1.4383264	0.2786644	0	0.496358	1.4383264	0	0	0.2786644	0	0.2786644	1.2728205	3.6364496	0	0.366125761
ACAAAGCGAAACACTT_1	0	0.2731103	1.6857752	0.2731103	0.2731103	0.8136734	0	0.9439938	0.4874078	0.6637882	0	1.0592722	0	0	0.2731103	0	0.2731103	1.985255	3.8128736	0	0.412778905
CCGAACATACCTCCAT_1	0	0.3052199	0.7279205	1.6645093	0.3052199	0.7279205	0	1.0241103	0.5387404	1.1447132	0.5387404	0	0	0.3052199	0.7279205	0	0	1.0241103	2.0966018	0	0.123732252
AGTAAAGGAGCAACTC_1	0	0.7592392	0.564044	0	0	0.9224848	0	1.6424309	0.9224848	0	0	1.4838633	0	0.564044	0	0	0	3.1344168	1.8996044	0	0.319472617
ACGGAGTTCAGGAATC_1	0	0	0.3288447	0.3288447	0.3288447	1.2048241	0	1.3152103	0.93901	0.3288447	0	0.7738448	0	0	0.3288447	0	0	1.8019914	3.8654228	0	0.581135903
ACGGAATGATTGCAAG_1	0	0	3.0174433	0.493075	0	0.2766249	0	0.6709092	0.8218422	0.493075	0.2766249	0.8218422	0	0	1.505274	0	0	3.106871	1.6977057	0	0.514198783
ACCCCACTATGAAGGA_1	0.3299911	0.3299911	0.5776867	0.3299911	0	2.0840812	0	0.9414995	0.3299911	0	0	0.7760476	0.3299911	0	0	0	0	1.2076862	4.4615228	0	0.40872211
CCATACCAAAGTACAA_1	0.2014361	0.2014361	0.9408299	0	0.3690198	0.6379687	0.6379687	1.8838757	0.3690198	0.6379687	1.024343	1.239747	0	0.5125088	0.3690198	0	0	2.5340319	2.2009612	0	0.092292089
AATCAGCGCATACCTA_1	0	0.3440992	3.260165	0.4800022	0	0.3440992	0	1.242514	0.3440992	0.8029679	0.3440992	0.8029679	0.1867777	0	1.6306486	0	0.1867777	3.9379447	1.6700711	0	0.260649087
ACTAAGATATGCCCGT_1	0.2442407	0.2442407	1.6389527	0.4403837	0.7450782	0.2442407	0	0.8684683	0.6042912	0.7450782	0.2442407	1.1672712	0.4403837	0	0.2442407	0	0	1.4632134	3.5561517	0	0.350912779
AAGGAAAGAAGGATCC_1	0	0.2771114	0.82297	0.4938585	0.2771114	0.4938585	0.82297	2.3589087	0	0	0.4938585	1.1740887	0	0.4938585	0	0	0	3.2295313	1.8097652	0	0.431034483
ACGGAAATAACGACAA_1	0.3944645	0	0.6766005	0.3944645	0	0.8964016	0	1.9173746	0	0	0	0.6766005	0	0	0.3944645	0	0	2.495068	1.7640276	0	0.381338742
AGGAACGGAGGTATAG_1	0.2974187	0	1.6402671	0.526359	0.526359	0.526359	0	1.1243689	0.2974187	0.2974187	0.2974187	1.231	0	0	0.2974187	0	0	1.495998	3.3572564	0	0.336713996
CCTTCATTACACAGGG_1	0.2145824	0.3911555	1.6231143	0	0.5411798	1.5747445	0.2145824	1.2218448	0.3911555	0.2145824	0.6716053	0.9841025	0	0	0.3911555	0	0	1.5747445	4.3421433	0	0.501014199
ATTAATCTAGATAGCC_1	0	0	0.9513513	0	0	1.4299314	1.5032445	2.3547256	0.275995	0.275995	0	1.1708984	0	0	0.4920601	0	0	2.9505754	1.9956284	0	0.492900609
CATTACTTCCCCAGTA_1	0.2594241	0.2594241	1.2147548	0	0.2594241	1.0214075	0	1.299006	0.4652215	0.2594241	0.4652215	1.4488038	0.781494	0	0.6358095	0	0	1.4488038	2.575929	0	0.877281947
ACTAACGGAACTCCGG_1	0.3929422	0	1.9820115	0.3929422	0	0.5434859	0	0.8936354	0.3929422	0.6743035	0.3929422	1.5791152	0.3929422	0	1.6737255	0	0	3.0318059	1.8397018	0	0.263691684
AGGGCACGCAAGAACT_1	0	0	0.4632748	0	0	0.6333467	0.9055027	2.1241609	1.1192136	0	0.6333467	1.1192136	0.2582288	0.2582288	0.4632748	0	0	2.9430029	2.3723868	0	0.386409736
AGTCAAACATAGATCG_1	0	0.2657611	0.4755177	0	0	2.1529924	0	1.9584694	0.9250987	0	0.4755177	1.2341298	0	0	0.2657611	0	0.4755177	1.3972923	4.0486206	0	0.368154158
AGTAAGCCACACCAAG_1	0	0.4254366	1.4921577	0.2351743	0.2351743	2.0318559	0	1.7530751	0.585221	0.7229569	0	0.7229569	0.2351743	0	0	0	0	1.656716	4.4463045	0	0.706896552
ACCGAGCCCAATCCTC_1	0.195868	0.3595837	3.0296187	0.3595837	0	0.6235107	0	0.5002292	0	1.7126611	1.3383542	0.9220997	0	0	2.2447747	0	0	2.754483	1.5881315	0	0.376267748
CCTCAATTAACTAGTG_1	0	0	0.6312487	0.7762354	0	3.0419325	0	2.0472196	0.4616171	0.9028384	0.7762354	0.4616171	0	0.2572117	0	0	0	0.9028384	3.6050874	0	0.874239351
CATACATAATCTCACG_1	0.2770872	0.4938196	0.2770872	0.2770872	0.2770872	0.2770872	0.9541287	1.4333723	0.4938196	0.4938196	0.4938196	1.0701061	0	0.2770872	0	0	0	2.9036827	1.9553438	0	0.426977688
CCCAATTGAACACATA_1	0.247399	0.61089	1.4079556	0.247399	0.4455701	0.4455701	0.4455701	0.4455701	0.247399	1.2602237	0.247399	0.7527172	0.247399	0	0.4455701	0	0	1.7031177	3.320188	0	0.263691684
AGTACCAGAAGCACTA_1	0	0.2576032	0.7771671	0.2576032	0	0.4622553	0.4622553	2.0487222	0.4622553	0.6320565	1.0162996	0.7771671	0	0.7771671	0	0	0	2.9709781	1.9699518	0	0.280933063
AAAGAGTTCAGGCACT_1	0.2322648	0	0.9434086	2.019737	0.2322648	0	0	0.9434086	0.4206213	1.4200783	0.2322648	0.7157961	0.2322648	0	1.2849637	0	0.2322648	1.2849637	3.4854128	0	0.060851927
ACGACCAACCTGAATT_1	0.2496322	0	0.758098	0.4492309	0	1.6033686	0	1.7613699	0.4492309	0.4492309	0.2496322	1.3443083	0.4492309	0	0.6155422	0	0	1.1843085	3.7336537	0	0.478701826
CCCCAGTCAGGCAACT_1	0	0	1.9707324	0	0	0.9651741	0	0.8329942	0.2814494	0.5008346	0.5008346	1.3674786	0.6806427	0	0.6806427	0	0	0.8329942	4.2656413	0	0.267748479
ATAGCCGACAGTAATC_1	0	0.6234341	0.6234341	0.3595339	0	0.6234341	0.3595339	1.4954383	0.6234341	0	0.3595339	0.8320323	0	0	0	0	0	2.5054604	1.823248	0	0.454361055
AGGAAGTCAGAAACAG_1	0.2687691	0	0.8035305	0.4803908	0.2687691	1.8313009	0	1.1500881	0.6549567	0.6549567	0	1.243239	0	0	0.4803908	0	0	1.8313009	3.1833099	0	0.731237323
ACTTAGCGCAGGCCGG_1	0.2463175	0	1.6990759	0.6086329	0.2463175	1.083546	0	1.6466538	0.6086329	0.4437953	0	1.3331723	0	0	0.2463175	0	0	1.5327672	4.2951085	0	0.740365112
CCACAGCTCCACATGG_1	0.1961261	0.1961261	1.218906	0.1961261	0.3600219	1.7138498	0	1.005562	0.7340021	0.6241837	1.081847	1.081847	0	0.1961261	0.1961261	0	0.3600219	1.218906	3.6217323	0	0.517241379
AGAGAATGCATGACCG_1	0.7696434	0	1.4989506	0.3808981	0.2084759	1.3301447	0	1.1269383	0.6560666	0.8716261	0.6560666	0.7696434	0	0	0.5279173	0	0	1.4457864	4.0528107	0	0.517241379
ATTGATGGACAGCATA_1	0.3988125	0	0.3988125	0.3988125	0	0.904284	0	1.0852626	0.904284	0	0	0.3988125	0.3988125	0.3988125	0	0	0	1.2384528	2.5464173	0	0.377281947
CCTAAATACCGAATAC_1	0	0	0.5096245	0.2869315	0.2869315	0.2869315	0.6916455	2.0342689	0	0	0	3.6079936	0.2869315	0.2869315	0.2869315	0	0	2.509544	1.9898349	0	0.505070994
AGGGCATAAGGACCCG_1	0	0	0.9261566	0.4109581	0	1.1095683	0	1.1095683	0.4109581	0	0.7013755	0.9261566	0	0	0	0	0	0.9261566	2.3662153	0	0.820486815
ACTTATTTACCTCAGT_1	0	0	0.6386727	0.2608157	0	1.453456	0.2608157	2.4870355	0.467486	0	0.9122595	0.9122595	0.2608157	0	0.2608157	0	0	2.3547629	3.3573475	0	0.582150101
AAGACACCAAGCCCTC_1	0.2791236	0	0.827627	0.6759564	0.2791236	0.827627	0	1.1798222	0.827627	0.4970968	0	1.3603961	0.2791236	0.2791236	0.4970968	0	0	0.9592943	3.0729771	0	0.302231237
AGAGCCCGAAGCAGTA_1	0.238372	0	0.5919689	0.238372	0.4307185	2.2348007	0	2.4184897	0.5919689	0	0.238372	1.0592714	0	0	0.5919689	0	0	2.0096024	3.8734219	0	0.347870183
CAAAAACGACGTAGGA_1	0.1740306	0.3222169	1.6451958	3.145908	0.4512515	0.5655229	0	0.8461447	0.3222169	0.3222169	0.3222169	1.1284986	0.3222169	0.1740306	0.6680653	0	0	0.8461447	3.6881008	0	0.245436105
CCATCACCACTGATCT_1	0	0	0.8048954	0.2693518	0.4813337	0.9343578	1.2449972	2.6154773	0	0	0.4813337	1.2449972	0.2693518	0	0	0	0	2.8006769	2.1665237	0	0.603448276
CCGCAGCGAACGAATA_1	0.2924379	0.2924379	1.506325	0.4486199	0.5184242	1.1831364	0.1072656	1.2502045	0.9926768	0.5836721	0.6449223	1.7100421	0.5184242	0	0.6449223	0	0.2041317	1.506325	2.9386495	0	0.310344828
CCTGCCGTACCAAAAA_1	0.5015151	0.2818732	0.6814954	0	0.2818732	2.0996648	0	2.2815132	1.0830463	0	0	0.8339704	0	0	0	0	0	1.5907294	3.7536872	0	0.453346856
CAAACAACACTAAGGT_1	0.2775016	0.2775016	0	0	0	0.4944867	0.2775016	2.1605465	1.0712306	0.2775016	0.823874	1.4346755	0	0	0.6726815	0	0	2.7338654	2.3297156	0	0.493914807
AAGTAACACCAGCCGA_1	0.2554614	0.2554614	0.6276329	0.4587621	0.6276329	1.2863398	0.2554614	1.3636835	0.2554614	1.1110019	0	1.0102701	0	0	0.2554614	0	0	1.1110019	4.0860181	0	0.754563895
AATCCCCAACCACCGC_1	0	0	0.8296223	0	0.4984856	0	0.6776983	2.3696263	0.8296223	0	1.2767321	0.9614805	0	0	0.4984856	0	0	3.3021933	1.8196682	0	0.296146045
ACCCAATGCAAGCACC_1	0	0	1.1285334	0	0	1.3680203	0	1.5610909	0	0.6078332	0.3494053	1.4692079	0.3494053	0	0	0	0	1.255429	2.9212999	0	0.722109533
CCGGAGGCAGTCCAGA_1	0.385117	0.2109844	0.6624676	2.831608	0.2109844	0.533377	0	0.7767829	0.385117	3.3242377	0.385117	0.9723882	0	0	0.385117	0	0.2109844	0.8793606	1.9275029	0	0.079107505
AACGCACCACATAGTT_1	0	0	1.4747581	0	0	1.1334119	0	0.9876767	0.8170192	0.3515349	0	0.8170192	0	0	0.6111204	0	0	1.2605848	3.4711059	0	0.637931034
ATGAAGCAATCAACCG_1	0.2624337	0.4701164	0.7886214	0	0.2624337	0	0.2624337	2.4161877	1.2239877	0.2624337	0.9164712	0.7886214	0	0	0.2624337	0	0	3.2310932	2.0284094	0	0.292089249
ATCAAGGGCAACACTA_1	0	0.7222011	0.7222011	0	0	1.6555275	0	1.4295647	0.3023145	0.8804343	0	1.1371662	0	0	0	0	0	1.5857299	4.3784708	0	0.45030426
AAAACCTTCCAAAGCG_1	0.3097219	0.1668043	2.2353825	0	0.896979	0.7367515	0	1.2118811	0.3097219	1.2645	0.896979	1.7116469	0	0	0.1668043	0	0.1668043	1.9951498	4.0728538	0	0.227180527
CCCGACCCAACGCAAT_1	0	0	0.5095571	0	0.2868894	1.0964972	0.5095571	2.2997286	0.9788465	0	0.5095571	0.9788465	0.2868894	0.5095571	0	0	0	2.5360505	1.7319876	0	0.481744422
ATCCACCACCATAATA_1	0	0	0.546768	0	0.310297	2.275411	0	1.534348	0.546768	0.546768	0	1.266049	0	0	0.310297	0	0	1.363701	3.640494	0	0.590263692
CATCAATCCCAAAGCC_1	0	0.3080182	0.7334141	0.3080182	0.3080182	0.5431678	0.5431678	2.060996	0	0	0.3080182	1.4461025	0	0.3080182	0	0	0	2.8256514	2.2677262	0	0.454361055
ATCCCATGAACTCATC_1	0.438688	0.6887418	1.2621725	0.6318431	0.438688	0.7936607	0.104481	1.3226507	0.8886094	0.438688	0.7425766	1.6457897	0.199071	0.104481	0.6887418	0	0.199071	1.5799473	2.798427	0	0.409736308
ACTAAGGTAAATCAGA_1	0.4838119	0	0.6592645	0.2708842	0	1.7346332	0.2708842	1.7346332	1.1562089	0.2708842	0.2708842	0.9382934	0	0	0.2708842	0	0	1.4137229	3.2776015	0	0.481744422
CCGGAACAATTTCCGG_1	0	0.6278572	1.6804475	0.4589391	0.6278572	0.4589391	0	1.286688	0.2555698	0.2555698	0.2555698	0.8985282	0	0	1.286688	0	0.2555698	0.7723227	3.7038374	0	0.345841785
AAGGACCTAAGGAACT_1	0	0	0.6678453	0.3886685	0	0	0	1.9706308	0	0	0.3886685	2.2565704	0	0	0	0	0	2.6602899	2.034734	0	0.700811359
CCAAAACGACTTAACG_1	0.2166991	0.3947012	0.7929255	0	0.3947012	1.0769674	0.8968316	1.9529226	0.5457551	0	1.229554	1.2979205	0.2166991	0	0	0	0	2.9521868	2.2480195	0	0.396551724
CACCAGTGACCTCCAA_1	0	0.2012674	0.9402658	0.3687344	0.2012674	0.5121379	0.6375324	1.6972719	0.7489407	0.2012674	0.5121379	1.3605591	0.5121379	0.2012674	0.3687344	0	0	2.8362982	2.4971305	0	0.287018256
CACGCAAGATGTACTA_1	0.2288266	0.414919	0.5717545	0	0.414919	1.4074414	0	0.8266375	1.1174316	0.2288266	1.0295724	1.3424377	0	0	0.2288266	0	0.414919	1.0295724	4.4965578	0	0.584178499
AACTCCATACAAAGCA_1	0.2474402	0	1.1774056	0.2474402	0.2474402	2.8497279	0	1.1774056	0.4456376	0.2474402	0.4456376	0.7528165	0.2474402	0	0.2474402	0	0	1.5954198	3.7373943	0	0.493914807
ACGAATACAGAACCGG_1	0	0	1.0224162	0	0.2597845	2.2306825	0.2597845	1.3778855	0.2597845	0.9095693	0.6365513	0.9095693	0	0	0.465808	0	0	0.9095693	4.2331347	0	0.784989858
ACAGACTTAGAGACTC_1	0.1834039	0.6963908	0.4724373	0	0.4724373	1.2856156	0	1.167608	0.5906704	0.959502	0.1834039	1.5311286	0.1834039	0	0.1834039	0	1.2283515	1.7280898	3.914362	0	0.301217039
CCAGAGCGCCCCAGGA_1	0	0	0.8174119	0.5646197	0.6989826	1.9910414	0	1.1867258	1.1063853	0.9232892	0	0.8174119	0.5646197	0	0.4093592	0	0	1.1063853	3.7955636	0	0.447261663
ATACCAATCCAACCGT_1	0.2715414	0.2715414	0.660601	0.4848739	0	2.1011612	0	1.0549776	0.660601	0	0.8100145	0.660601	0.2715414	0	0.660601	0	0.2715414	1.2515855	2.6682944	0	0.226166329
AAGCAATCACGAAGAG_1	0.3001889	0.7180063	0.3001889	0	0.8756584	0.7180063	0.3001889	1.4233551	0	0.3001889	0.7180063	1.5792368	0	0	0.5307621	0	0.3001889	0.7180063	2.4426439	0	0.226166329
ATTTAAGTAGGACAAC_1	0.187455	0.187455	0.9743362	0.4815171	0.187455	2.907927	0.4815171	1.4091903	0.4815171	0.6014178	0.6014178	1.1189899	0	0	0	0	0.187455	1.3574998	3.772123	0	0.684584178
ACCAAACCAGGCCCGG_1	0	0.2137822	1.067061	0	0.2137822	0.9815055	0	1.7926611	1.067061	0.5394474	0.7847071	1.2189194	0	0	1.3507282	0	0	1.665885	3.7927943	0	0.319472617
AAGTACCCAACAACAT_1	0.314885	0.314885	0.9084227	0.314885	0	0.5540021	0.314885	2.6357348	0.314885	0.314885	0	1.169571	0	0	0	0	0	2.891742	1.7598083	0	0.473630832
ATCGATGAAACGCAGC_1	0	0.4185846	0.2310359	0	0.5764523	2.4994578	0	1.534426	1.2057132	0.5764523	0.4185846	1.2057132	0.2310359	0	0.2310359	0	0	1.1246813	3.9247762	0	0.49188641
CCCCATAAACCAAGCA_1	0	0	1.2472366	0.3460348	0	0	0	2.0301501	0.3460348	0.3460348	0.3460348	1.2472366	0	0	0	0	0	1.3594787	4.3285571	0	0.179513185
AACTCCCTAACGACCC_1	0.227886	0.227886	0.5697507	0.4133567	0	1.7240084	0	2.0012844	0.5697507	0.227886	0.4133567	1.4649317	0.227886	0	0.4133567	0	0	1.7686444	3.8678079	0	0.407707911
ACACAGAGCAGGCCCT_1	0	0.2788705	0.958653	0	0.4966896	0.8270418	0	1.6450502	0.958653	0.4966896	0.2788705	1.0749399	0.2788705	0	0	0	0	1.4389726	3.9783105	0	0.327586207
CCATACTCAGCTATAT_1	0	0.261291	0.9134978	0.261291	0.261291	0.7859186	1.1282482	1.898145	0.6396496	0	0.7859186	0.4682589	0	0	0.261291	0.261291	0.261291	2.267948	1.7540035	0	0.543610548
ATCAACCGCCGCCATA_1	0.1531937	0.2860067	2.8558676	0.4032307	0	0.4032307	0.1531937	1.5351701	0.4032307	0.7695779	0.1531937	1.1992747	0.2860067	0	3.0460277	0	0	2.8268914	2.1341405	0	0.269776876
ACTACCCTATTGATGC_1	0.4018144	0.2209547	0.4018144	0.2209547	0.5549196	2.1874596	0	1.7401279	1.2449237	0.5549196	0.4018144	0.8048383	0	0.2209547	0	0	0.2209547	0.6876661	4.0322528	0	0.568965517
ACAAAGCACAATACCC_1	0.7785047	0	1.4020085	0.3861362	0.2115911	0.8812251	0.2115911	1.7005955	0.3861362	0.534695	0.3861362	1.2108765	0.2115911	0	0.3861362	0	0	1.3422668	3.8390008	0	0.523326572
ACGAACACAACTATTG_1	0.4968843	1.751386	0.9833287	0.1210829	0.4153322	0.1210829	0	0.8273217	1.2737888	0.2290755	2.7354364	1.6820243	0.1210829	0.1210829	0.2290755	0	0.8273217	2.0732723	2.2233236	0	0.295131846
ACCGAATGCACCCAGT_1	0.180084	0.3326333	3.1225837	0.180084	0.180084	0.3326333	0	0.7811156	0.180084	1.020961	0.464962	1.020961	0.180084	0.180084	1.7466975	0	0.180084	3.0411408	1.813238	0	0.310344828
AGGGACTAACGGCAGG_1	0	0	0.9504532	0.2346612	0	0.584136	0.9504532	2.3279418	0.2346612	0.4245881	0.4245881	1.2933022	0.2346612	0.4245881	0.4245881	0	0	3.0239086	1.9943637	0	0.483772819
AACCACTAATTCATGA_1	0	0	0.9257618	0.4107379	0	0.7010459	0	0.9257618	0.7010459	0.7010459	0.7010459	1.1091301	0	0	0	0	0	0.4107379	2.0932237	0	0.009127789
AAGGCATCATCTAGAT_1	0	0.6994361	0.4096621	0.4096621	0	0.5650087	1.4565214	2.7363007	0.2256639	0.4096621	0.2256639	0.6994361	0	0.2256639	0.6994361	0	0	2.8450187	2.3385999	0	0.585192698
CCCCAAACCACGACGT_1	0	0	1.439798	0.5905389	0	0.5905389	0	1.3395599	0	0.3382424	0.3382424	0.9593202	0.3382424	0	0.3382424	0	0	1.1027378	3.7484561	0	0.869168357
CATGATGTATGCAAAG_1	0.4659259	0.2598569	1.5175274	0	0.2598569	0.4659259	0	1.5805606	0.2598569	0.4659259	0	1.3003825	0.2598569	0	0.6367004	0	0.4659259	1.3781223	3.4330575	0	0.476673428
ATGTATCTAGGTAACT_1	0.2092065	0.2092065	1.1295602	0.2092065	0.5295091	3.4641419	0	1.919491	0	0.5295091	0.3821275	0.9665641	0	0	0.3821275	0	0	1.2020695	4.2698086	0	0.620689655
ATGCAAATACTTAGGC_1	0.395946	0.395946	1.3006928	0	0.5473602	2.6811649	0	1.4249449	0.6788343	0.2174429	0	1.3647474	0	0.2174429	0.2174429	0	0	1.3006928	3.9970403	0	0.512170385
AAGTAGGAACATAGCT_1	0	0.2598168	0.2598168	0	0.6366178	1.5804214	0	1.0225066	0.6366178	0.9096537	1.0225066	1.1239055	0	0	0	0	0.4658607	1.4501179	3.7433737	0	0.542596349
ATTACAGCCAGTAATC_1	0	0	1.7252596	0.5956619	0.7350767	1.064667	0.2401269	0.8574118	0.8574118	0.2401269	0.2401269	0.8574118	0.4336125	0	0	0	0	1.3826666	4.4787309	0	0.551724138
ACCGAAACACGACCCT_1	0.388251	0	0.9784762	0.2128507	0	0.5374284	0.5374284	2.707703	0.388251	0	0.388251	1.2155057	0.7820731	0.6672136	0.2128507	0	0	3.1380817	2.0336066	0	0.492900609
CCCAACCGATGTATGG_1	0	0	1.13223	0	0.789124	1.3872109	0.2626464	1.0304051	0.6424328	0.470462	0.470462	1.8093104	0	0	0	0	0	1.8093104	3.5791356	0	0.281947262
ATAAACGAATCTCCCA_1	0.503854	0.6277818	1.1580206	0.503854	0.503854	1.5501471	0	2.1048612	0.9276412	0	0.1975078	1.1580206	0	0	0.1975078	0	0.1975078	1.4004624	3.563399	0	0.388438134
CACCATTCATCGATTG_1	0.177928	0	1.7009234	1.8338546	0	0.3289286	0.177928	0.9391923	1.0125655	0.3289286	0.8600062	1.2050338	0.4600909	0.177928	0.3289286	0	0.177928	1.3663697	3.5903792	0	0.157200811
AAAGACTGCCTCCCTG_1	0.3054538	0.1643446	0.9584239	0.6382167	0.4290912	1.0246801	0	1.7306161	0.8874645	0.8110825	0.5391107	1.3953895	0.1643446	0	0.6382167	0	0	1.7306161	3.5064666	0	0.269776876
ATCCATGAATGGCCTG_1	0	0	0.6603465	0.2101521	0	2.5948728	0	2.9691517	1.6045695	0.5315673	0.5315673	0.6603465	0	0	0.5315673	0	0	1.6045695	3.9464024	0	0.534482759
AATTAACTCCTTCAAA_1	0	0.32852	0.9383044	0	0	0.32852	0.7732206	2.2156245	0	0	0.32852	1.3143626	0	0.32852	0	0	0	3.142769	2.0794914	0	0.501014199
ACTCCAACCCACAACT_1	0.4510422	0	0.4510422	0.4510422	0.8857775	2.2564588	0.2507383	2.1626668	0.2507383	0.2507383	0	0.6178423	0.2507383	0	0	0	0.4510422	1.1877795	3.3142792	0	0.718052738
AGCCAGATACGCAACC_1	0	0	0.3227226	0	0.3227226	0.7620418	0.3227226	2.8552013	0.3227226	0.3227226	0.3227226	0.9256583	0	0.3227226	0	0	0	2.7391305	2.1538118	0	0.111561866
CACAACTTATGACATT_1	0	0.2972474	0.8690286	0.2972474	0.5260866	0.5260866	0.5260866	2.6499716	0	0	0	1.1239194	0	0.2972474	0	0	0	3.3071531	2.230827	0	0.353955375
AGGTCCATAACAAGCA_1	0	0.2629114	0.9177126	0.2629114	0.4708925	2.3909144	0	0.7897501	0	0.4708925	0	1.1330073	0.6429766	0.2629114	0	0	0.2629114	1.3100619	3.9763826	0	0.478701826
CCTGAGAGACTTCAGA_1	0.2783605	0.2783605	0.8258623	0.4958691	0.2783605	0.4958691	0	1.6433582	0.2783605	0.2783605	0.6744164	1.0735591	0.6744164	0	0.2783605	0	0	0.9573604	3.3646622	0	0.384381339
ATGGCACGAGCTAGCA_1	0	0.2357222	0.4263425	0.2357222	0	0.4263425	1.0510868	0.9535618	0.586379	0.2357222	0.586379	3.2778605	0.2357222	0.2357222	0.2357222	0	0	2.7983609	2.1333418	0	0.336713996
ACCAACCGAGATCATT_1	0	0	1.1749054	0.2220618	0.8079224	0.9130419	0.2220618	2.2197904	0.4036615	0.8079224	0.5572963	1.0950018	0.2220618	0	0.5572963	0	0	0.9130419	3.6190652	0	0.688640974
AAGTCAGAAGAAAGTA_1	0.1631112	0	1.081413	0	0	1.081413	0.3033107	2.9294193	1.2471317	0.7241639	0.7241639	1.081413	0.3033107	0.1631112	0.4262494	0	0	2.7311528	3.1418197	0	0.235294118
AAATCATTCCTGCCTG_1	0.4862215	0.189562	1.0572626	3.075619	0.9005842	0	0.189562	0.4862215	0.4862215	1.3119374	0.189562	1.3119374	0.7147131	0.189562	0.189562	0.189562	0	0.6069792	2.3000783	0	0.203853955
ACTAAATAACCGATCA_1	0.4627094	0.2578818	0.4627094	0.2578818	0.2578818	0.2578818	0.6326312	2.772806	0	0	0.4627094	1.0170822	0.2578818	0.2578818	0.2578818	0.2578818	0	2.9415578	1.8854821	0	0.329614604
AGTGCCAGCCCGAGTT_1	0.6823857	0.3983037	0.6823857	0.2188529	0.5503988	1.3701084	0	1.4872869	0.3983037	0.2188529	0.6823857	1.2373538	0	0	0.3983037	0	0.2188529	1.1637235	3.796553	0	0.633874239
CCACATAGACGTCCTC_1	0	0	2.1895439	0	0.2575418	0.9037036	0	2.0856598	0.9037036	0.4621553	0.4621553	1.2089505	0	0	0	0	0	1.7404546	4.0082281	0	0.277890467
AGGCAGATACTAATAG_1	0.3171655	0.3171655	0.3171655	0.3171655	0	0.3171655	0.7512696	1.6303238	0	0.3171655	0.3171655	0.7512696	0.3171655	0	0.7512696	0	0	2.4701029	2.2204044	0	0.464503043
ACTTAATCATGGCATG_1	0	0.2673192	0.9291229	0	0	1.0433619	0.9291229	2.6939908	0	0.2673192	0.2673192	0.6519982	0	0.2673192	0.2673192	0	0	2.8294289	3.1383135	0	0.40872211
CAAGCATGAGTTCACC_1	0.2437262	0	1.0756727	0	0	0.7438307	0.4395379	2.5759485	0.4395379	0.4395379	0.7438307	1.1656351	0	0.4395379	0.2437262	0	0	2.4412863	2.4882177	0	0.302231237
CAATACCCACGACCGC_1	0.3882801	0	1.0639418	0.5374661	0.212868	0.7821223	0	1.7482302	0.3882801	0.212868	0.212868	2.1779631	0.6672577	0.212868	0.212868	0	0.212868	2.3040253	2.3945531	0	0.427991886
ATGAACTTCAAAACGT_1	0.2147667	0	2.0422631	0.5415786	0.3914644	0.5415786	0	0.9846999	0.6720719	0.6720719	0	0.6720719	0.5415786	0	1.9443826	0	0	2.9799415	1.9780852	0	0.395537525
AAGCAGGCAACAAGTA_1	0.2002642	0.3670368	1.0202198	0	0.7460374	1.4646164	0.2002642	1.2351752	0.8460199	0.3670368	0.2002642	1.5146016	0.5099312	0	0	0	0.2002642	1.2976562	4.1789983	0	0.376267748
ATTGATCGCACTATTT_1	0.2777906	0.2777906	0.6732654	0.4949519	0	1.0720144	0	1.9115811	0.6732654	0.2777906	0.4949519	1.1760263	0	0	0.2777906	0	0	1.2702316	3.6072215	0	0.39959432
AGGTAAGAACCTAATC_1	0.2158955	0.2158955	1.8407717	0	0.2158955	0.3933557	0	1.8407717	1.1533385	0.2158955	0.3933557	0.8943871	0.2158955	0	0.7906656	0	0.2158955	1.8782998	3.787233	0	0.219066937
ACTTCAAGATGAACCC_1	0.2843312	0	0.6864342	0	0.6864342	1.194562	0	0.972431	0.8396222	0.2843312	0.5054589	0.972431	0	0	0.2843312	0	0	1.7235203	4.0976249	0	0.588235294
AAGTATTGCAACCAGG_1	0	0.456107	0.456107	0.2538354	0.2538354	0.7681796	0.2538354	1.6184837	0.6242679	0.456107	0.6242679	1.1061561	0.2538354	0	0.456107	0	0.456107	1.2811105	2.6597098	0	0.498985801
AGTTCACGATTTAAAC_1	0	0.57617	0.9393907	0.3290199	0	1.2052619	0.3290199	1.0811363	0.7741816	0	0.3290199	0.3290199	0	0.3290199	0.7741816	0	0	1.0811363	2.5406697	0	0.667342799
ACTAACCTCAGCCCCG_1	0	0.5696345	2.526873	0.2278314	0	0	0.4132661	0.930289	0.2278314	1.1141539	0.2278314	0.930289	0.2278314	0	2.001053	0	0	3.2411799	1.6770688	0	0.477687627
CATTCCTTAGTACACA_1	0.2763386	0	0.4926139	0.4926139	0	0.9522257	0	1.5043521	0.8211784	0.8211784	0.2763386	1.3518706	0.2763386	0	0	0	0	1.4310149	4.1442036	0	0.269776876
AATTAGACCAGTCCTC_1	0	0.2625913	0.916881	0	0	0	0.2625913	2.3896562	1.3870321	0	1.9029444	1.0302518	0	0.2625913	0	0	0.2625913	2.9294545	2.2091499	0	0.315415822
CAATCCTAACAGAGAG_1	0	0.2399557	1.3115516	0.4333304	0.2399557	2.8950912	0	1.1535874	0.4333304	0.4333304	0.595302	1.2356854	0	0	0.2399557	0	0.2399557	0.7346593	3.3927096	0	0.386409736
CAGGCCTAAACTCAAC_1	0.4509629	0	0.6177416	1.0967374	0.4509629	0.8856491	0	0.9967527	0.4509629	0	0.4509629	1.7153435	0.4509629	0	0.4509629	0	0.4509629	1.1876276	2.7242894	0	0.511156187
AGGCCCCACACAAAGG_1	0.4891584	0.2741951	0.9467646	0.2741951	0.2741951	0.2741951	0.2741951	0.9467646	0.6659889	1.9891653	0.4891584	0.816199	0	0	0	0	0	1.3452753	3.2051972	0	0.234279919
AAGTACCGAGGTACGT_1	0.4273826	0	1.4965053	0	0.7258458	0.8471969	0.2363516	1.3693555	0	1.0530348	0.5877081	0.9554027	0	0	0.8471969	0	0	1.2991545	3.8916472	0	0.493914807
AGGCATCCACTTATAC_1	0.3000447	0.3000447	1.1312456	0.5305331	0	1.7136085	0	1.5038976	0	0.5305331	0	1.2382101	0	0	0.7177214	0	0	1.0114538	3.1066056	0	0.587221095
CCAGAGCTCCTAATAG_1	0	0	1.132953	0.4708624	0.6429386	1.7597523	0	1.3880113	0	0.2628929	0.9176645	1.3100034	0	0	0	0	0.2628929	1.132953	4.2844633	0	0.752535497
CCTAAACTAACGCAGG_1	0	0	0.5461243	0.3098893	0	1.3625634	0	1.9706949	0.5461243	0.3098893	0.7370792	1.3625634	0	0	0	0	0	1.0354492	4.1900498	0	0.557809331
CCGACCCGCCCAATAT_1	0	0	0.2951729	0.2951729	0.5227842	1.1184646	0	1.9223633	0.8643381	0.7080732	0.2951729	0.7080732	0	0	0.2951729	0	0	1.2248074	4.0838054	0	0.770791075
ATGAAGATATCTAGTT_1	0	0.2677279	0.9301768	0	0	0.478705	0.478705	2.3233425	0.6528325	0.478705	0	2.5628446	0.2677279	0.2677279	0	0	0	2.7362228	1.8275858	0	0.483772819
AGCCACAAAAGGCACA_1	0.4705183	0	2.0680612	1.0305016	0.262681	0.9171142	0	0.789206	0.4705183	0.789206	0	1.0305016	0	0	0.4705183	0	0	1.1323317	3.5188291	0	0.385395538
CACTCCGTCAGCAAGA_1	0.2832376	0	2.1045307	0.6842385	0.503705	0.503705	0	1.1914783	0.2832376	0.9696809	0.2832376	0.9696809	0	0	0	0	0	1.1914783	3.575335	0	0.255578093
AATTCACTATTTACGT_1	0	0	0.7034178	0.7034178	0	0.8590271	0.2928306	1.8630643	0.2928306	1.1122832	0	0.8590271	0	0	0.2928306	0	0	1.401661	4.2638684	0	0.387423935
ACATACCTAGGTCCCT_1	0	0.4516871	0.2511323	0.6186609	0.6186609	0	0.886821	2.0236702	1.0980658	0.2511323	0.7617029	1.0980658	0	0	0	0.2511323	0	2.6684473	2.0964219	0	0.392494929
AGCGAAGGCATGACTC_1	0	0	0.5750145	0	0	1.5034557	0.3282803	2.4072182	0.5750145	0	0	0.9377831	0	0	0	0	0.3282803	1.5863292	3.8386701	0	0.430020284
AGAAACTCCCGTAGTA_1	0.2472463	0.2472463	0.8764984	0	0.2472463	0.2472463	0.9869233	2.1486587	0.4453196	0.4453196	0	3.1544252	0	0.2472463	0	0	0	2.5908988	2.0453505	0	0.448275862
AATCCCGGAGTTCATT_1	0.4404362	0	2.1366123	0	0.2442726	0.604358	0	0.4404362	0.2442726	1.0773363	0.604358	0.978384	0.604358	0	0.604358	0	0	1.6390715	3.88344	0	0.31643002
CCTGAAACACAGCCAT_1	0.2622658	0	2.6096745	0	0.2622658	0	0	0.6416518	0	0.6416518	1.1311131	0.6416518	0.2622658	0	2.1743735	0	0	3.383978	1.855938	0	0.369168357
ACACACCAATGAAAGC_1	0.4229941	0	1.044803	0.2336978	0.8399768	1.1333683	0.2336978	1.6510025	0.5820971	0.5820971	0	1.3599219	0.4229941	0	0.2336978	0	0	0.8399768	3.8117191	0	0.687626775
ATGCATGACCCTATTG_1	0	0.3588083	0.8306749	0	0.3588083	0	0.3588083	1.7488252	0.6223194	0.3588083	0.3588083	0	0	0.3588083	0	0.3588083	0	2.6353842	1.9519935	0	0.526369168
CCACATTTATCAAGAT_1	0.5893906	0.2371489	0.5893906	0.2371489	0.4286995	0	0	2.608495	1.055499	0.2371489	1.2263216	1.055499	0.2371489	0	0	0	0.2371489	2.7717927	2.1073004	0	0.295131846
AGGTCCGTATTTAACT_1	0	0	1.4804432	0.2689782	0	1.5483112	0	1.6716186	0.8040205	0.9333969	0.2689782	0.9333969	0	0	0.2689782	0	0	1.3290995	3.8432461	0	0.367139959
AGCGAATAATCCAAAC_1	0.3047123	0	0.8858063	0.3047123	0	0	0.5379365	2.395581	0.7269224	0	0.5379365	1.3480414	0	0.3047123	0	0	0	2.5735264	2.2565028	0	0.453346856
ATATCCACATATCCAT_1	0	0	1.1037858	0.5139329	0.2896253	0.6970298	0	1.680278	0	0.2896253	0	1.1037858	0.6970298	0	0.2896253	0	0	1.7982221	4.3896803	0	0.119675456
AAGTACATAAACCCAC_1	0.4458821	0	1.8898949	0.4458821	0.2475892	1.177876	0	1.2608453	0.2475892	0.4458821	0.4458821	1.177876	0	0	0.2475892	0	0.2475892	1.177876	3.7644517	0	0.470588235
CATGCATAACGCACCA_1	0.3547164	0.3547164	0.6160245	0.6160245	0.1930044	0.7248593	0.7248593	2.6680579	0.4938815	0	0.4938815	1.2682588	0.1930044	0.3547164	0.3547164	0	0	2.6071538	1.8098147	0	0.256592292
ACCTCACCCCCACAAT_1	0	0.3396119	0.7944426	0	0.3396119	0.5926663	0.9622615	2.0636729	0.3396119	0	0.3396119	0.5926663	0	0	0	0	0	2.5437783	2.1137515	0	0.53346856
ATAACACAAGCAAGCG_1	0	0.3468989	1.3070831	0.188417	0.188417	0.4836664	0.188417	2.6581284	0.6039593	0.6039593	0.7113231	1.0529283	0.4836664	0	0.4836664	0	0.188417	2.6135598	2.1358368	0	0.230223124
ACTACCCTAGCCAAGT_1	0.2717066	0	1.680982	0.9404017	0	0	0	1.4893521	0.9404017	0.4851409	0.2717066	1.2520815	0	0	0.2717066	0	0	1.4163433	4.412613	0	0.407707911
AAAGCCAGCCTTACTC_1	0.254801	0.254801	0.7704875	0	0.4576841	1.917525	0	1.7806114	0.4576841	0.254801	0.626267	0.7704875	0	0	0.254801	0	0	1.6219332	4.0633759	0	0.596348884
AAATAAGCACTTCAGT_1	0	0.2976854	0	0.2976854	0.5267833	1.0056525	0.2976854	2.6757188	0	0	0.7130548	1.4160091	0	0	0	0	0	1.7671821	4.0214981	0	0.421906694
AGCAAACACCTAAGAT_1	0.2363194	0	2.0365951	0.2363194	0.4273293	0.5876401	0	1.0529352	0.5876401	0.9553085	0	0.9553085	0.4273293	0	0.5876401	0	0.2363194	1.1418729	3.9496374	0	0.272819473
ACACAATGACTGAGAG_1	0	0	0.5786009	0	0.5786009	0	0.9427701	2.1334138	0.3305768	0	0.9427701	1.0848018	0	0	0.3305768	0	0	2.3420458	2.1334138	0	0.537525355
ATGTAAATACCCAACT_1	0.2377692	0	1.0574134	0.4297237	0.2377692	0.5906986	0.2377692	2.288257	0.4297237	0.2377692	0.9595411	1.3040436	0	0	0.2377692	0	0.2377692	2.4627169	2.3412839	0	0.265720081
AATTACAGCATACCAG_1	0.2635805	0.2635805	0.7913296	0	0.4719792	0.7913296	0	1.9924151	0	0.6443487	0.4719792	1.1349681	0	0	0.6443487	0	0.2635805	1.4626539	3.6712479	0	0.286004057
AGGACCTAAGGAACAC_1	0.1937191	0.355932	1.0728832	0.355932	0.1937191	1.4861587	0.1937191	2.3215516	0.4954677	0.1937191	0.1937191	1.0728832	0.355932	0	0.617896	0	0.1937191	1.384436	3.4176684	0	0.312373225
ATCTCACCAGCGATTG_1	0	0.310743	1.037514	0	0.310743	1.037514	0.547472	1.1589642	0.547472	0.547472	0	1.1589642	0	0	0.7387491	0	0	1.4539404	2.3832281	0	0.139959432
ATTAATGGATTACCAA_1	0.2415973	0.2415973	1.515711	0.2415973	0.2415973	2.0925198	0	1.9078978	0	0.4360348	0.5987507	0.7386582	0.4360348	0	0.2415973	0	0	0.9706606	3.7374837	0	0.305273834
CCGAATGGAGTTACTT_1	0.769948	0	1.0759428	0	0	0.769948	1.0759428	2.2915929	0.5727309	0	0	0.9346041	0	0	0	0	0	2.2915929	1.7959452	0	0.379310345
ATGACCGAAAGCATTA_1	0	0	0.984342	0.4438415	0.4438415	0.7501733	0	1.6991813	0.8740964	0.4438415	0.2463457	1.4043207	0.4438415	0	0.4438415	0	0	0.984342	4.1696053	0	0.532454361
CAAGATCCACCTAAGG_1	0.2855093	0	1.0928076	0.2855093	0.2855093	1.5336003	0	0.8423245	1.0928076	0	0.5073469	1.197877	0	0	0.5073469	0	0.2855093	0.8423245	3.3118252	0	0.27484787
CCCCCAAGAGGCATAA_1	0	0	2.1191002	0.2120799	0.2120799	0.665255	0	0.5357562	0.2120799	1.8241339	0.665255	0.7798903	0.2120799	0	2.7039451	0	0	3.1941082	1.6586925	0	0.340770791
CCATATTAACACCCGA_1	0	0	1.2561758	0	0	1.3534657	0	1.5988569	1.0275676	0.3066403	0	0.8901146	0.5409887	0	0.3066403	0	0	1.2561758	3.7355041	0	0.544624746
AGATATTTACTACAAA_1	0.2908663	0.2908663	0.6995054	0.2908663	0.2908663	0.5159155	0.6995054	2.314001	0	0.6995054	0	0.8545612	0.2908663	0	0	0	0	3.0243182	1.9079051	0	0.304259635
AACGCCAAACCTCAAA_1	0.256735	0.256735	0.4608399	0.4608399	0.4608399	1.9248397	0	1.6846451	1.1147866	0.256735	0	0.7751004	0	0	0.256735	0	0.256735	1.0138584	3.9154974	0	0.484787018
AATTAGCTACGGAAAC_1	0.7263004	0.236537	1.0536084	0.427689	0	0.427689	0.427689	1.6100012	0.5880996	0.236537	0.236537	1.435621	0.236537	0	0.427689	0	0	2.4573795	2.544872	0	0.480730223
ATTTATCAATTTACTA_1	0	0	0.7585704	0.3209286	0	2.191268	0	1.4828911	0.7585704	0.3209286	0	0.7585704	0	0.3209286	0	0	0	1.3930856	3.6787668	0	0.680527383
ATCTATGCAAATCCCC_1	0.4013458	0	1.808772	0.2845942	0.2845942	0.2845942	0.1523873	1.033442	0.4013458	0.6869618	1.4568052	0.7665271	0.1523873	0.2845942	2.2746378	0	0.1523873	2.9671507	1.6639057	0	0.279918864
ACTTACTAACAGCCCT_1	0.3416704	0.3416704	0.7983577	0.3416704	0	1.3483522	0	0.3416704	0.3416704	0.3416704	0.595861	1.5402308	0	0	0.595861	0	0	1.2365691	2.1677535	0	0.518255578
ATATAACTAGCTATTT_1	0	0	0.9690803	0.5033222	0	1.7760633	0	1.9761586	0.6837591	0.6837591	0.6837591	0.9690803	0.282999	0	0	0	0	0.6837591	3.4474657	0	0.446247465
AAAACAGCAACGACAC_1	0.2470583	0.2470583	1.2591097	0	0.6101793	2.0076552	0	1.7991601	0.2470583	0.2470583	0.2470583	1.5354252	0	0	0	0	0	1.3356688	4.5903441	0	0.526369168
ATCTAAATAGTCAAAG_1	0.2954322	0.2954322	1.321664	0.2954322	0	1.1191472	0	0.7085878	0.2954322	0.5231971	0.5231971	1.1191472	0	0	0.7085878	0	0	1.321664	3.2212525	0	0.78296146
AAGTACTTACCCATGA_1	0.4051302	0.2229426	0.6926447	0.5591851	0.2229426	0.8103719	0.2229426	1.3855406	1.0109614	0.2229426	0.2229426	1.3210188	0.2229426	0	0.2229426	0	0	1.7909219	4.0723031	0	0.294117647
CCACACCGCCGCACCT_1	0	0.295857	0.8658862	0	0.295857	0.7094308	0	2.738235	0.295857	0	0	1.2266964	0	0	0	0	0	2.3964452	4.88148	0	0.429006085
CCACAGGAACAAAAAC_1	0	0	0.4845361	0	0	0.4845361	0.2713323	2.5032042	0.4845361	0	0.2713323	1.2509576	0	1.556149	0.2713323	0	0	3.6957451	2.4508473	0	0.19168357
CCTTAAGCAGACAAGA_1	0	0	2.7374414	0	0	0	0	0.4959803	0.2784296	0.8260221	0.6745558	0.9575355	0	0.2784296	2.4505539	0	0	3.2840748	1.5795235	0	0.335699797
CCCTAAGTCAAAACCT_1	0.3336058	0	0.9493274	0	0	0.5833243	0	2.6716458	0.5833243	0	0.3336058	1.327592	0.3336058	0	0	0	0	2.2733459	2.0952989	0	0.288032454
CATGCACGAGAGAGAT_1	0.2551391	0	1.3626193	0.6269665	0	1.9605827	0	2.7047632	1.285305	0	0	1.009361	0	0	0	0	0	1.501339	3.981662	0	0.406693712
CATAACACATCCACCC_1	0	0.5392551	1.4389535	0	0.7285595	1.7309012	0	0.7285595	0.305545	0.305545	0.305545	1.3503864	0	0	0.305545	0	0	1.4389535	2.4914106	0	0.47464503
AAGCAAGGATGCCCGC_1	0.3005278	0	0	0	0	0.3005278	1.2395331	2.8608778	0.3005278	0.3005278	0.5313004	1.0126395	0.3005278	0	0.3005278	0	0	3.2538791	1.7151357	0	0.409736308
ATCTACAACAGGAAGA_1	0	0.3175867	1.053978	0	0.3175867	0	1.5556327	1.8299085	0.5582529	0	0.3175867	0.5582529	0.3175867	0	0	0	0	2.8375427	2.1372583	0	0.307302231
ATGAAGGAAATAAGCG_1	0.3242698	0.765031	0.5687401	0	0.3242698	1.3032231	0	0.9290416	0.5687401	0	0.5687401	0.9290416	0.3242698	0	0.765031	0	0	0.9290416	2.283348	0	0.294117647
AGGGCCTCAAGTCACT_1	0.4188384	0.231189	0.8331208	0.4188384	0	0.5767774	0.5767774	1.8659458	0.5767774	0.5767774	0.231189	1.6412384	0	0.4188384	0.4188384	0	0	2.1141722	1.9433697	0	0.447261663
ATAAAAGTACGAAAGC_1	0.4859606	0	1.8435223	0.272214	0.272214	0.9417011	0	0.6619681	0.272214	0.6619681	0	1.6228049	0.272214	0	0.6619681	0	0	0.9417011	3.7881767	0	0.483772819
AATTCCGACCAGATTA_1	0.2931026	0.2931026	0.703959	0.2931026	0	1.2190769	0	1.557383	0.2931026	1.3149709	0	1.2190769	0	0	0	0	0	1.3149709	4.2006847	0	0.446247465
AAGGAGGCCATACAAA_1	0	0	1.9425113	0	0	0.6911659	0	1.2963998	0.5092409	0.8450332	0.2866919	0.5092409	0.5092409	0	0.5092409	0	0	1.606266	4.067973	0	0.49188641
AATCCCCTAGGCAGTG_1	0.4233376	0	1.0454485	0.2339053	0	0.8405427	0	1.701091	0.5825366	0.7198375	0.5825366	0.8405427	0	0.2339053	0.4233376	0	0.2339053	1.6518071	3.9736434	0	0.563894523
AACAAGGGAAGACAAG_1	0.211133	0.211133	1.9617824	0.211133	0.5336999	0	0.3853666	1.5605052	0.211133	1.0580031	0.3853666	1.1364505	0	0.3853666	0.5336999	0	0	1.8933889	3.3983408	0	0.251521298
CAGGCAAGAACGACCG_1	0	0	1.2259971	0.2630911	0.2630911	2.2110751	0	1.2259971	1.2259971	0	0.2630911	1.1335343	0.2630911	0	0.2630911	0	0	1.3886547	3.764273	0	0.562880325
AGTAAAGTATCAACGA_1	0.1991881	0	2.2613515	0.1991881	0.5075611	0.7429167	0.1991881	0.7429167	0.3652145	0.3652145	0.3652145	1.0164228	0.1991881	0	1.4075081	0	0.1991881	2.5743385	2.9130304	0	0.280933063
AGATATATACTCAGTT_1	0.2460328	0.4433279	1.255751	0.4433279	0.4433279	0.4433279	0	1.3322117	0.4433279	0.2460328	0	1.5317444	0.6080383	0	0.2460328	0	0.2460328	1.082683	3.9249706	0	0.317444219
AGGCACGAAAGGAGAT_1	0	0	1.2806536	0	0	3.0357848	0	1.5889264	0.2813173	0.2813173	0.2813173	1.1860484	0.2813173	0.2813173	0.5006225	0	0	0.6803769	3.3424875	0	0.696754564
CCGACCTCAGCGCCCT_1	0	0	1.0173622	1.2103084	0	1.5740373	0	1.6891217	0.4628718	0.6328368	0.778067	0.4628718	0.4628718	0	0.2579815	0	0	1.0173622	3.5509444	0	0.43306288
CAGAAATGCAGTCACT_1	0	0	1.3750338	0	0.5048358	2.1838648	0	1.4547861	0.2839426	1.0886092	0.6856543	0.6856543	0	0	0	0	0	1.2883656	3.4407007	0	0.674442191
CCCCAATTAGGTAAGC_1	0	0	2.0851218	0	0.5333053	2.3524719	0	1.7191209	0.301791	0.301791	0	1.0157352	0	0	0	0	0	1.1358025	3.5602225	0	0.705882353
AATACATCAGTCAGCA_1	0.4321718	0	1.3795966	0.239253	0.4321718	1.0619826	0	1.6202786	0.239253	0	0.8550532	1.309143	0.4321718	0.239253	0.239253	0	0	1.6202786	3.2102947	0	0.232251521
AACAACTAACGTACAT_1	0	0	0.6927629	0.28749	0	0.5105182	0.8468587	2.1965414	0.6927629	0	0.5105182	1.0980999	0.28749	0.28749	0	0	0	3.1053461	1.8964667	0	0.364097363
AAATAATCCATGCCGC_1	0.5021149	0	1.4495178	0	0	0.5021149	1.084052	2.1009988	0	0	0	3.0701286	0.2822468	0	0.2822468	0	0	1.8785182	2.1401175	0	0.371196755
AAACATTGCAAGCCTG_1	0	0	1.3776869	0.5547063	0	0	0.5547063	2.2143792	0.5547063	0	0.3153323	0.9094107	0.3153323	0	0.3153323	0	0	2.4639151	2.2143792	0	0.538539554
ACAAAATAACACCCCT_1	0.2875654	0	0.8470312	0.2875654	0.6929139	2.9784822	0	1.0983012	1.0983012	0.6929139	0	0.2875654	0	0	0	0	0	1.2036461	3.3317545	0	0.346855984
CACCAAACCATCCCCC_1	0.2237137	0.6945718	1.3884306	0	0	0.6945718	0.4064151	2.171576	0.2237137	0.4064151	0.9180001	1.6605336	0.2237137	0	0.2237137	0	0	2.1127158	2.5081411	0	0.204868154
CATGAAGGAAGTATTA_1	0	0	0.5748906	0	0.328201	1.7337095	0	2.2146091	0	1.0792053	0	0.772607	0	0	0	0	0	1.5032354	4.1015785	0	0.387423935
ATAGCAGGCACCATGT_1	0.5632521	0	0.9213778	0.7582618	0	1.1845225	0	1.1845225	0.5632521	0.5632521	0	0.9213778	0.5632521	0	0.3207693	0	0	1.1845225	2.0550689	0	0.400608519
ATATATATAGTAACCT_1	0	0	0.5698548	0	0	0.5698548	0	2.8407271	0	0.3249816	0.3249816	0.9305961	0.5698548	0.3249816	0.5698548	0	0	1.1951432	3.4569603	0	0.365111562
AGCCAAATCAGAATGA_1	0	0	2.4348007	0.2124235	0	0.3875339	0.2124235	0.9770848	0.3875339	1.2818739	0.5365018	0.7808637	0.2124235	0.2124235	1.2139373	0	0	1.4617265	4.3248146	0	0.280933063
CCTTAGCGCATGACTG_1	0.5665229	0.4108414	0.2263728	0.4108414	0.2263728	2.0288217	0	1.5165774	0.7012008	0.4108414	0.8198747	1.189789	0.4108414	0	0.4108414	0	0	0.4108414	3.6129191	0	0.410750507
ACCTACGAAATTAGTG_1	0.50674	0.6880375	1.5324038	0.2851305	0.2851305	0	0	1.1968119	0	0	0.50674	1.1968119	0.50674	0.2851305	0	0	0.2851305	1.1968119	3.7966457	0	0.264705882
CCCTACGAACCGAAGA_1	0	0	0.3498743	0.3498743	0	0	0.6085574	2.0415095	0	0	0.6085574	3.196949	0	0	0	0	0	2.6076165	1.8633914	0	0.60851927
CCATAAAGCAGAAGAC_1	0.2641551	0	0.4729122	0	0.4729122	0.6455264	0	1.6549127	0.4729122	0.9209403	0.6455264	0.7926852	0.2641551	0	0.4729122	0	0.2641551	1.1366501	4.1085989	0	0.545638945
AAATCAGTATCTAGAG_1	0	0	1.2954918	0.2583212	0.4634254	2.1245185	0	1.887121	0.2583212	0.7788746	0	1.5752213	0	0	0	0	0.4634254	1.7432824	2.810727	0	0.867139959
AATGCCTAAGCGCCGT_1	0	0.2831728	0.6841081	0.2831728	0.2831728	0.2831728	0.2831728	2.252417	0.2831728	0.2831728	0.2831728	1.1912951	0	0	0	0	0	3.1606566	3.5658673	0	0.315415822
CCATCAGAACCGCCGA_1	0	0	0.7069308	0.2286798	0.5714419	2.1034396	0	1.2723962	0.5714419	0.2286798	0.2286798	1.4068992	0	0	0.5714419	0	0.4146753	1.7272052	4.2501615	0	0.467545639
ACGTATTTCCAAAACG_1	0.4527555	0	1.1000242	0	0.2517853	1.6111319	0.2517853	1.4229922	0.8885491	0.2517853	0.4527555	1.5522658	0	0	0	0	0.2517853	1.3514954	3.4633123	0	0.37525355
AGCCAATTACGGACTA_1	0.2199027	0.4000579	1.6914233	0	0.4000579	2.000783	0	1.2411401	0.8019019	0.4000579	0.4000579	1.1673918	0.2199027	0	0	0	0	1.4344706	4.1070501	0	0.982758621
AGTGCCCGCCGAACGA_1	0.3106287	0	0.7385256	0.5472916	0.3106287	0	0	2.0224856	0.3106287	0.3106287	0.5472916	2.3486426	0.3106287	0	0	0	0	2.3132345	1.7467051	0	0.465517241
CCCACCTGATTTACGT_1	0.5345382	0	0.3025682	0.5345382	0.3025682	0.7227011	0	2.3210711	0	0.5345382	0.3025682	1.3419871	0.3025682	0	0	0	0	3.1000832	1.7828229	0	0.368154158
AAGACCCGAGTTCAAC_1	0	0	0.342533	0	0.342533	0.5971987	0	1.7035872	0	0	0.342533	1.4511656	0.5971987	0.7999962	0.342533	0	0	2.4873862	1.8422372	0	0.369168357
CATGAGTGAGGACCCG_1	0.4060973	0.2235229	1.3231461	0.4060973	0.8119836	2.9722127	0	1.5596412	0.4060973	0.5604285	0	0.5604285	0	0	0.2235229	0	0	1.3231461	3.6328306	0	0.685598377
CAGGCCGGCCCAAGCC_1	0.2292125	0	1.4088653	0	0.2292125	3.0366779	0	1.9351398	0.708251	0.2292125	0.2292125	0.5725758	0.2292125	0	0.5725758	0	0	1.4088653	3.9160819	0	0.462474645
ATGCAGGAATGTAAGG_1	0	0.8176616	0.2748241	0	0.6672638	1.8018396	0.4901728	1.0639501	0	1.0639501	0	1.2614093	0	0	0.2748241	0	0.2748241	1.0639501	3.6943917	0	0.485801217
CCCCCCTAAGGGATGA_1	0.2775725	0	0	0	0.6728249	2.3903741	0	1.2695849	0.6728249	0	0.4946009	0.6728249	0.2775725	0.2775725	0.4946009	0	0.4946009	1.071423	3.3942724	0	0.507099391
CCACAGTGAATGCCTC_1	0	0.3881407	1.2152645	0.3881407	0	1.6616763	0.2127849	1.1423316	0	0.8848873	0.6670466	1.5673437	0.5372859	0	0.3881407	0	0	1.2832379	4.0255572	0	0.299188641
CAAAAAGTCCACCATG_1	0.542023	0.3072942	0.9627292	0.542023	0.3072942	0.8149635	0.3072942	2.436459	0.542023	0.43153	0.3072942	1.6708887	0.3072942	0.1654047	0.3072942	0	0	2.5121845	1.7041591	0	0.627789047
CAAACCCAATGCCCTC_1	0.162403	0.162403	1.5099899	0.5337627	0.3020793	1.5850127	0.162403	2.6041502	0.4246157	0.4246157	0.3020793	1.1365537	0.3020793	0	0.162403	0	0.162403	1.4702565	4.0896553	0	0.313387424
ATGAATTAATCCCACT_1	0.21017	0.21017	0.9697234	0.3837481	0.5316063	0.5316063	0.3837481	2.1918979	0.8768541	0	0.21017	2.8136399	0	0	0.3837481	0	0	2.4445145	2.4445145	0	0.377281947
ATGGAATCAATAACCC_1	0	0	0.5454734	0	0.3094772	0	1.1557092	2.4439686	0.5454734	0	0.3094772	1.3614124	0	0.5454734	0	0	0	2.9703293	2.1537327	0	0.468559838
CCCAATATAAGTAACT_1	0	0	0.7709125	0	0.3273205	0.3273205	0.3273205	2.2118029	0	0	0.3273205	1.7974429	0.3273205	0	0.3273205	0	0	3.1877879	1.7974429	0	0.252535497
CCCTAAAGATGAAATC_1	0	0	0.2746332	0	0.4898649	2.6131469	0.2746332	1.166998	0.2746332	0.2746332	0.4898649	1.4988473	0	0.2746332	0	0	0.6668769	0.8172177	3.8121296	0	0.507099391
AGAGCCGGAGGCCCGT_1	0	0	0.9623885	0	0	0.3396711	0	1.2316599	0.3396711	0.5927582	0	1.534794	0.7945553	0	0.5927582	0	0	0.7945553	4.0885009	0	0.227180527
AGCAATCAAGACACGC_1	0.267914	0.267914	1.1476065	0.267914	0.4790063	0	0.267914	0.8015256	0.4790063	0.267914	0	3.4175473	0	0.267914	0.4790063	0	0	2.7369635	1.7776191	0	0.403651116
AGATATATAGATATAT_1	0.2161361	0.2161361	0.6755357	0.2161361	0.6755357	1.7199332	0	1.1541864	0.5445393	0.5445393	0.2161361	1.5811087	0.2161361	0.2161361	0	0	0.3937587	1.8028145	3.1543687	0	0.431034483
CCTAAAGTAAGTAACC_1	0.2500382	0.2500382	1.9409787	0	0.4498959	0.4498959	0	1.2688249	0	0.6163868	0.4498959	1.3456664	0	0.2500382	0.6163868	0	0	2.0564017	3.5165647	0	0.390466531
AGGGAGTAACGCAGGG_1	0.2755944	0	0.2755944	0	0.4914146	2.0770506	0	1.066048	0.4914146	0.6688239	0.4914146	1.3495839	0	0	0.4914146	0	0	1.3495839	3.8229993	0	0.365111562
CCCGACTGAAACCCTC_1	0.2835748	0	1.0876219	0.5042459	0.2835748	0.5042459	0.2835748	0.9705293	0.6849157	0.5042459	0.2835748	1.0876219	0	0	0.2835748	0	0.2835748	1.2872874	3.3740546	0	0.569979716
CCCGCCTACCGTCAAT_1	0.2020871	0.3701206	1.3049366	0.3701206	0.751309	0.8517427	0.2020871	1.5701207	0.751309	0.8517427	0.3701206	0.8517427	0	0.2020871	0.2020871	0	0	1.3049366	3.4486478	0	0.460446247
ATGTACTGCAGACCTC_1	0.3160889	0	2.6788929	0	0	0.4431643	0.3160889	1.5512836	0.4431643	0.5558971	0.1704818	1.9905812	0	0.1704818	2.599254	0	0	3.1406658	2.4821269	0	0.362068966
ATATAGAAACAAAACT_1	0.2411057	0.2411057	1.0676681	0.2411057	0	0.5977187	0.2411057	2.9001737	0.4352253	0	0	1.3154845	0.4352253	0.2411057	0.4352253	0	0	1.3154845	4.2205847	0	0.203853955
AAGTACAGAGAAACAG_1	0	0	2.7215909	0.3823473	0.3823473	0.2093371	0	0.7720982	0.7720982	1.0518295	0.3823473	0.9669928	0.2093371	0.2093371	0.2093371	0	0.3823473	1.5025001	4.3150422	0	0.138945233
CAAGATAGAGATATCT_1	0	0	2.0120822	0.4630977	0.7783965	0.4630977	0	0.9052182	0	1.8406919	0.4630977	0.6331226	0	0	0.2581201	0	0	1.6337245	4.4487485	0	0.42494929
CCATCCAAACAGCAGC_1	0.263094	0.263094	0.6433511	0	0.263094	1.9906005	0	1.7604723	0.7901813	0.4711891	0	0.6433511	0.263094	0	0.263094	0	0	1.5285288	4.1897301	0	0.482758621
CCGAATAGAAAGCCAT_1	0	0	0.8634933	0.4373333	0.4373333	2.0957378	0	1.6842814	0.8634933	0.2423861	0.4373333	1.1613644	0.2423861	0	0.4373333	0	0	0.9729419	3.6667812	0	0.430020284
ACCGAGCCACTGAGAA_1	0.4681365	0	0.8725628	0.4681365	0.33505	0.9524456	0.1814921	1.7537327	0.5855734	0	0.4681365	1.8203685	0.1814921	0.1814921	0.5855734	0.1814921	0.1814921	2.429065	2.429065	0	0.175456389
CAAGATACCCTGAAAT_1	0.293514	0.5201405	2.1799695	0	0.5201405	0.9953459	0	1.5586607	0	0.293514	0	1.1140893	0	0	0	0	0	1.4036892	4.0831753	0	0.360040568
ATGACCCCCCTAAAAA_1	0.5277488	0.2982926	0.6253447	0.2982926	0.4195876	1.282785	0	1.4177941	0.4195876	0.2982926	0.7959051	1.5734203	0.4195876	0.2982926	0.1602276	0	0.6253447	1.1266606	3.5863804	0	0.4168357
CAGCCAGGACTGATGT_1	0	0.4501366	1.8564544	0.7594277	0.2501852	0.7594277	0	1.4175254	0.2501852	0.9953161	0.4501366	1.1860448	0.2501852	0	0	0	0	1.3461576	3.1551602	0	0.224137931
CAGGCCAAACAACCCT_1	0	0	1.780416	0.3443178	0	0.8033822	0.3443178	1.2430479	0	0	0.5999644	0.5999644	0.3443178	0	0.3443178	0	0	1.1168237	3.3655644	0	0.74137931
AAGTAATTCCGGCCGG_1	0.2517783	0.4527441	0.2517783	0.4527441	0.4527441	0.6200024	0.2517783	2.7288681	0.6200024	0	0	0.8885306	0	0.763253	0.2517783	0	0	3.1123285	2.098971	0	0.296146045
ACGCCATTAGCCCAGG_1	0	0.2437417	0.6032467	0.2437417	0.6032467	0.2437417	0	3.2083109	0.4395634	0.2437417	0.6032467	1.2482192	0.2437417	0	0.2437417	0	0.2437417	2.783826	2.3403144	0	0.198782961
AATCACGCCCCGACAA_1	0	0.6061021	0.2451064	0.6061021	0.2451064	0.6061021	0	2.932604	0.4418063	0	0.4418063	1.3290815	0	0.4418063	0.4418063	0	0	3.0833672	2.2913452	0	0.397565923
CCTCATTCATTTAGCT_1	0	0.478611	1.1468974	0.478611	0.2676699	0.8009529	0	1.5439363	0.478611	0.8009529	0	1.7234333	0	0	0.478611	0	0	1.4761515	3.0851279	0	0.364097363
ACTTATCTAACTAAAG_1	0.3546387	0.1929587	0.8228572	0.4937801	0.3546387	1.4828137	0	1.9400812	1.206318	0	0.6159048	1.1404984	0.1929587	0	0.3546387	0	0	1.5750512	4.2107015	0	0.363083164
CATTACGGCCGAAGTA_1	0.4138712	0	0.8249014	0.4138712	0.2281957	0.4138712	0	2.588057	0.9313713	0.2281957	1.1153545	0.8249014	0.2281957	0.5704108	0	0	0	3.1594291	1.7699044	0	0.364097363
AATCAAAAACTGAAGA_1	0	0	1.0436648	0	0.2674289	1.4753597	0	1.4753597	0.4782207	0.4782207	0.8003873	1.0436648	0.2674289	0	0.2674289	0	0.2674289	1.0436648	3.9070008	0	0.609533469
CCAAAATTAGCTCCTG_1	0.2305858	0.2305858	0.8314678	0.4178382	0.4178382	1.3487774	0	1.587205	0.4178382	0.2305858	0.2305858	1.4139216	0.4178382	0	0.5754961	0	0	1.1232073	3.9429558	0	0.414807302
CCGCAGCCACAGAGTC_1	0.2462262	0	0.9839993	0	0	1.6463162	0.2462262	2.3236844	0	0.6084423	0.4436454	1.2563851	0.2462262	0	0.4436454	0	0	1.5909979	4.0596589	0	0.54969574
AAGACCCAAACGCCCC_1	0.2357185	0.5863711	0.8454775	0.5863711	0.4263364	0.9535509	0.2357185	1.2969656	0.2357185	0.2357185	0.2357185	1.1399281	0.2357185	0	0.4263364	0	0	1.4326566	3.8384812	0	0.504056795
ATTGCAGACCTAACAA_1	0.2629477	0	0.9178068	0.2629477	0	0.4709515	0.2629477	2.8117763	0	0	0.9178068	1.0312437	0	0.2629477	0.4709515	0	0.2629477	3.2332303	2.1422949	0	0.338742394
AAGGATTCACACCCGA_1	0.1786276	0.3301313	1.0837538	0.4616729	0.8624797	2.084518	0.1786276	0.9418038	0.5779056	0.3301313	0.3301313	1.0837538	0.3301313	0	0.4616729	0.1786276	0	0.9418038	3.657029	0	0.27484787
AATTCCGTAGTGCCCC_1	0.4328974	0	0.5947496	0.4328974	0.4328974	1.0633349	0.4328974	0.9651395	0.239693	0.4328974	0.7340184	1.3811433	0	0	1.8158537	0	0	1.6740534	2.0847193	0	0.020283976
AAACCCCGAACCAAGA_1	0	0.441595	2.2329977	0	0	0.441595	0.2449777	1.0794804	0.6058332	0.746864	0	1.169612	0	0	2.446558	0	0	2.6811619	1.9994016	0	0.277890467
ATTTAGAACACACATA_1	0.4383693	0.4383693	1.0735066	0.6017257	0.2430157	0.2430157	0.4383693	1.7363361	0.6017257	0.6017257	0	1.5792346	0	0	0.2430157	0	0	2.5516936	2.3103475	0	0.27484787
CCGCCCTGCCGCCCTA_1	0	0	0.5278683	0.2983677	0.5278683	0.2983677	0.7144055	1.7693778	0.5278683	0.5278683	0.5278683	1.1268574	0	0	0.2983677	0	0	2.4661803	2.0288701	0	0.279918864
AACCCAGACAGAAGGG_1	0	0.263337	1.134255	0	0.263337	0.4715839	0.4715839	2.4197473	0	0.263337	0.6438496	1.226748	0.263337	0.263337	0.263337	0	0	2.883171	2.0705395	0	0.553752535
ACGGCCCCCATTCCCA_1	0	0.2762955	1.4308789	0.8210783	0.8210783	1.5042131	0	1.3517381	0	0.2762955	0.2762955	0.952116	0	0	0	0	0	1.6965918	3.6437191	0	0.548681542
ACTAATTAACTGACGA_1	0	0.2270175	1.6248446	0.5678989	0.4119134	1.0238755	0	2.4814532	0.4119134	0.8216544	0.4119134	1.3358876	0	0	0	0	0	1.1920015	3.970099	0	0.403651116
ATTGACAGACCTACAC_1	0	0	1.4782349	0	0	0.7008969	0	1.9102589	0.8561497	0.2915644	0.2915644	0.990507	0.5170302	0	0.2915644	0	0	1.3978965	3.9534816	0	0.651115619
CAATCCTTCCGTATCC_1	0	0	0	0.3101651	0	2.1972584	0.3101651	0.8979642	0.3101651	0.5465597	0.5465597	1.1574789	0	0	0.3101651	0	0.3101651	1.1574789	3.9211102	0	0.637931034
CAGCAACTCAAGATCC_1	0	0	0.7341012	0.3083687	0	0.7341012	0	2.1912581	0.3083687	1.031765	0.8939679	0.5437219	0	0	0.5437219	0	0	1.031765	3.66167	0	0.321501014
CAGCAGTGATACACAG_1	0	0	0	0	0	1.9023661	0	1.749451	0	0	0.3887559	1.0649099	0	0	0	0	0	1.3482982	4.1910898	0	0.599391481
CCTAAGTTCCTGAACG_1	0.4059979	0	0.5603008	0.6939463	0.2234633	1.1797613	0	2.5470037	0.5603008	0.5603008	0.2234633	1.0126179	0	0.2234633	0	0	0	1.8339236	4.6411538	0	0.322515213
CACTCATGCAAGACTT_1	0.2513402	0.6190928	0.6190928	0	0	0	0.2513402	2.4730368	1.3500127	0	1.1896648	1.0986897	0	0	0.4520273	0	0.2513402	2.8663837	2.2588865	0	0.304259635
CAATCAAGCCCACCCC_1	0.3258552	0	1.7267903	0	0	0.9325023	0	1.0736616	0	0.5712223	0.3258552	1.4967022	0	0	0.3258552	0	0	0.9325023	4.1249375	0	0.343813387
AAGTCCTAAATAATCA_1	0.6062308	0.2451679	0.8709499	0.6062308	0.2451679	0.4419074	0.2451679	0.9809599	0.2451679	0.4419074	0.2451679	0.9809599	0.2451679	0	0.7473244	0	0	1.5871314	3.9374625	0	0.454361055
CCGCACGTCATGCCAC_1	0.5300777	0.299758	0.7171549	0.299758	0	1.0107499	0	1.831458	0.5300777	0.5300777	0	0.5300777	0	0	0.7171549	0	0	1.577917	3.3415715	0	0.805273834
CACAAATCATTTAATC_1	0	0.2047657	2.112828	0	0.2047657	0.5198126	0	1.4306282	0.374645	0.374645	0.5198126	0.8601119	0	0.2047657	3.0334934	0	0.2047657	3.1173995	1.8646536	0	0.255578093
CCGGACCTAACGCAAA_1	0.2801389	0	0.829972	0.4987291	0	0.4987291	0	2.4569658	0.829972	0	1.6492503	0.829972	0.2801389	0	0	0	0	2.9499796	1.8201879	0	0.315415822
ATTAAAAAAAATATCG_1	0.274316	0	0.6662339	0	0.6662339	2.317797	0	1.5660219	0.4893532	0.6662339	0	1.166088	0.274316	0	0.4893532	0	0	0.6662339	3.6018564	0	0.431034483
AGTCCCCAACCGACAA_1	0.4291305	0.2374099	1.3028061	0.2374099	0	0.8500671	0	1.5584499	0.8500671	0.2374099	0.7284386	1.2271951	0	0.5899412	0	0	0.2374099	2.5058811	2.1714351	0	0.305273834
AAATCAAGCCTTAGGG_1	0.4172023	0	3.0162262	0.2302024	0	0.2302024	0	1.1219505	0.4172023	1.03389	0.4172023	0.4172023	0	0	2.0110782	0	0	3.4095156	2.0451378	0	0.326572008
ACGGCCGAATCGAGTT_1	0.2238126	0	0.8127877	0.40658	0	0.40658	0.2238126	2.6943579	1.1008409	0	1.0137283	1.0137283	0	1.1008409	0	0	0.2238126	3.4372206	1.6121116	0	0.297160243
ACGGACTTAGAGAAGA_1	0	0.2768641	0.8223969	0.2768641	0	2.3579833	0.2768641	1.6985142	1.1733827	0	0	1.0695002	0	0	0.2768641	0	0	1.2674819	3.8350593	0	0.292089249
ACTGATGAACCTAATC_1	0.244364	0	1.2502687	0.244364	0	0.4405864	0.244364	2.4439754	0.244364	0.4405864	0.244364	1.2502687	0.244364	0.6045493	0.6045493	0	0	2.5994552	1.9969572	0	0.386409736
CCGGAGCTAACCAACT_1	0	0.3309233	0	0.5791416	0.3309233	1.3206274	0	1.6704921	0	0	0.5791416	1.3206274	0	0	0	0	0	1.6704921	4.1427531	0	0.803245436
AAGCAACTAATCACTG_1	0.7225218	0.6011137	1.1746398	0.7225218	0.2114525	0.6636591	0.2114525	1.782533	0.4629023	0.4629023	0.6636591	1.5862256	0.2114525	0.2114525	0.6011137	0	0.2114525	1.4848567	2.652283	0	0.273833671
AACCACAGAGAGAGAC_1	0	0	0.8903091	0.5411266	0	0.3067275	0.7308821	2.1857538	0.5411266	0	0	1.0277795	0.5411266	0	0.3067275	0.3067275	0	2.9789152	1.3537104	0	0.457403651
CCCTATAGCCTTCATG_1	0.2374538	0	0.5900336	0	0.2374538	0.8501859	0.4292029	2.0754869	0.2374538	0	0.2374538	3.4431658	0.2374538	0.2374538	0.4292029	0	0	3.1227756	1.8500798	0	0.518255578
ACCCCAGAATGTAGGC_1	0.5733964	0	0	0.7707675	0	0.3272452	0.5733964	1.3110293	0.3272452	0.7707675	0.3272452	0.5733964	0	0.5733964	0	0	0	3.0134285	1.9179695	0	0.440162272
ATCCCAACAGTTAGCG_1	0.239536	0.239536	0.8558174	0	0	0.239536	0	2.7989621	0.239536	0.4326384	1.234289	1.1522401	0.5944192	0	0.239536	0	0.239536	3.0960949	2.2396924	0	0.30020284
AGTAACAGAACAATTT_1	0.3691589	0	2.8634086	0	0	0.2015184	0.2015184	1.4699186	0.3691589	0.9411048	0.2015184	0.8499597	0.3691589	0	1.5199813	0	0.2015184	2.6354083	2.9370804	0	0.25862069
CAGTCAACATATCCTT_1	0.2784259	0	0.6745484	0.2784259	0.2784259	1.3582649	0	1.5795116	0.6745484	0	0.2784259	1.511061	0	0	0.4959744	0.4959744	0	0.9575263	3.583361	0	0.30831643
CCCCCATAATGCAAGG_1	0	0	0.835893	0	0	1.718123	0	1.8801078	0.5028559	0.835893	0.2827084	1.0852939	0	0	0.2827084	0	0	1.5247296	4.4110131	0	0.462474645
ACGAATACCATGCAAA_1	0	0.2093768	1.2703233	0.2093768	0.5298799	1.6471902	0	1.9202606	0.6583682	0.6583682	0.6583682	1.3336616	0	0	0.2093768	0	0	1.5026634	3.9241435	0	0.314401623
CCTGCAACATCGCCGC_1	0	0	0.9216325	0.4733456	0	1.9955487	0.2644222	0.9216325	0.2644222	0.7933147	0.2644222	1.2300569	0.2644222	0	0.4733456	0	0	1.137431	3.9939961	0	0.568965517
ACAACCCCATTTACCC_1	0	0	1.508729	0.5330936	0	0.3016575	0	0.8789595	0.3016575	0.5330936	0.7209055	0.8789595	0	0	0.5330936	0	0.3016575	1.9438606	3.5394892	0	0.254563895
CAAACAGCAACACCCA_1	0.4855015	0.4855015	0	0.9409733	0.2719298	0.8109211	0.4855015	1.6817452	0.2719298	0.2719298	0.6613905	1.6218472	0	0	0.2719298	0	0	1.0560419	2.8295146	0	0.645030426
ACTACCCTAGGCATGA_1	0	0.2849765	0.2849765	0.5064932	0.2849765	0.9740516	0	1.887891	0.2849765	0.2849765	0.2849765	1.2913918	0	0.2849765	0	0	0.2849765	3.1105109	2.3255652	0	0.319472617
CCTACACTCACCCACT_1	0.5639459	0	1.0180237	0	0.4088346	0.5639459	1.2599694	1.6175056	0	0.8165397	0.2251666	1.4546321	0.5639459	0	0.2251666	0	0	2.5742525	2.5548192	0	0.352941176
AGGCATTCAAGACATG_1	0	0	1.221401	0.5208218	0.5208218	1.8667562	0.2939414	1.1152174	0	0.2939414	0.2939414	1.221401	0	0	0.5208218	0	0	1.1152174	3.099449	0	0.47464503
AGGCAGTGAGCTAATT_1	0.2695878	0.2695878	1.1524601	0.8054478	0	0.2695878	0.4817155	1.6139317	0	0	0	2.8202266	0.2695878	0.2695878	0.2695878	0	0	2.6820266	1.8824594	0	0.276876268
ACCTCCCCAGCTAGCT_1	0	0	1.0464598	0.2684422	0.4798616	2.2640429	0	1.9683015	0.65429	0.4798616	0.2684422	0.8027643	0	0	0.2684422	0	0	1.0464598	3.6443781	0	0.397565923
CATGAAAAACGTACCC_1	0	0	2.1271748	0.3610061	0.6256947	0.3610061	0	0.6256947	0	0	0.3610061	0.8347841	0	0	0.3610061	0	0	1.1549487	3.9653341	0	0.593306288
AGGTATCGAGGCACAA_1	0	0	1.9701311	0	0.3446112	0	0	0.6004189	0.6004189	0.6004189	0.3446112	0.97296	0	0	0.3446112	0	0	1.6320622	3.8431007	0	0.46653144
ACCCCCGCCACTAAGG_1	0.2895445	0.2895445	0.5138038	0.2895445	0	0.2895445	0.5138038	1.6153854	0.5138038	0.2895445	0.9854787	0.9854787	0	0	0.2895445	0	0	2.8973893	2.1660587	0	0.578093306
CCTGATCAAGGAAAGA_1	0.2772443	0.2772443	1.174468	0	0.2772443	1.174468	0	2.1958033	0.2772443	0.4940725	0.9545277	0.4940725	0	0	0	0	0	1.3546484	4.0691629	0	0.318458418
AACGACTTACTAACGA_1	0.2927088	0	1.2179844	0.5188563	0	0.7031754	0.2927088	1.8626589	0	0.2927088	0.2927088	1.2179844	0.2927088	0.2927088	0.2927088	0	0	0.7031754	3.7166452	0	0.449290061
CCGCATCACCTTACCC_1	0.6990309	0	0.9881785	0	0.5155354	2.2440747	0	0.8540193	0.6990309	0	0.6990309	1.3078297	0	0	0	0	0	0.9881785	3.6749956	0	0.869168357
AGTAACTGAAGTCATA_1	0.2737353	0	2.2514393	0	0.2737353	0.8151289	0	0.8151289	0.2737353	1.0609797	0.2737353	0.8151289	0.2737353	0	0	0	0	2.0297523	4.148574	0	0.521298174
AGGACATCCCGACAGA_1	0	0.5392472	0.30554	0.30554	0.30554	0.30554	0	2.5488829	0.5392472	0.5392472	1.0248899	0.8876571	0	0	0	0	0	2.6293589	2.0058541	0	0.360040568
AAGAACCGACCGAAGG_1	0.2598102	0.2598102	1.0224882	0.2598102	0.2598102	0.2598102	0	1.7990043	0.2598102	0	0	3.2550709	0.2598102	0.4658499	0.2598102	0	0	2.4830137	2.3786726	0	0.550709939
CCGGACGCCCCTCCGA_1	0	0.5807899	0.7798635	0	0	0	1.3233743	1.4230599	0.5807899	0.5807899	0.3319799	0.5807899	0.5807899	0	0	0	0	2.4191983	1.7447899	0	0.497971602
CCTTATACAACCAGCA_1	0.3909476	0	1.908145	0	0.3909476	0.5409115	0.2144584	1.148264	0.3909476	0.786616	0.5409115	1.148264	0.2144584	0.2144584	0.2144584	0	0	1.7128282	4.3066605	0	0.405679513
ACACCACACAATACGA_1	0.2688388	0	0.4805036	0.4805036	0	2.3860266	0.2688388	1.4799866	0.8036939	0.6550988	0.2688388	0.9330382	0	0.2688388	0	0	0	1.0475525	3.508156	0	0.604462475
CACGACGCACCAACTT_1	0	0	1.6714948	0.622737	0.7664118	0.8920136	0	2.0684037	0.622737	0	0.622737	1.1039491	0.2530965	0	0	0	0	1.2787282	3.7952453	0	0.219066937
ACTAAACTATTAAAGA_1	0	0.2734699	0.9449128	0.4879882	0	0.4879882	0.814511	3.02043	0.2734699	0.2734699	0.2734699	1.0602549	0	0	0.2734699	0	0	2.7182185	1.9424525	0	0.374239351
ATTCATACACCGCCAC_1	0	0.2931839	0.7041208	0	0	1.4027099	0	2.3869254	0	0.7041208	0.5196141	1.2193023	0.2931839	0.2931839	0	0	0	1.1132171	3.7184709	0	0.181541582
AAGCAACCACTCATCA_1	0.3180386	0.3180386	0.6606618	0.3180386	0	1.8895573	0.445739	2.6196265	0.5589633	0.1716099	0.5589633	1.0550596	0	0	0.3180386	0	0.1716099	2.0702673	4.2889572	0	0.467545639
ACCGAGTACATAAAAA_1	0	0	0.5649468	0.3218495	0	0	0.9237462	1.8430036	0.760353	0	0.3218495	0.5649468	0.3218495	0.3218495	0.5649468	0	0	2.8073983	2.0088193	0	0.284989858
AAACAGAAATGCCAGT_1	0.3077913	0	1.0303638	0	0	1.0303638	0	1.445448	0.5428091	0.5428091	0.3077913	1.1513635	0	0	0.3077913	0	0.3077913	1.0303638	3.7898563	0	0.727180527
CCGAAAACAGCTATTC_1	0.3140838	0.3140838	1.0455708	0.4405147	0.4405147	0.8292134	0	1.6211784	1.0455708	0.3140838	0.3140838	1.584027	0.4405147	0.1693226	0.6536321	0.1693226	0	1.6211784	2.5208477	0	0.203853955
ATAGAGAACCTGAACA_1	0.251825	0	2.6100934	0	0	1.3516277	0	0.8886542	0	0.6200994	0.6200994	0.8886542	0	0	0.6200994	0	0	3.073559	3.597586	0	0.432048682
ATTCAAAAACATCCGG_1	0.3933063	0	0.674853	0	0	0	0.3933063	1.5800044	0.3933063	0.3933063	0	0.674853	0	0	0	0	0	3.1632782	2.1644666	0	0.367139959
CACGCAGGCAGAACTA_1	0	0.3960599	0.8992972	0.2175111	0.6790061	0.9935682	0	1.0797127	0.6790061	0.8992972	0.2175111	1.4252096	0.2175111	0.2175111	0.2175111	0	0.2175111	1.3009465	3.7158029	0	0.319472617
ACCGAGGAAGAAATAT_1	0.3235952	0.3235952	0.9275673	0.3235952	0	0	0	0.3235952	0.3235952	0.3235952	0.5676835	1.3014482	0	0.3235952	1.1916552	0	0	1.3014482	3.6689006	0	0.203853955
ACTACAGTACAACCAT_1	0.4464829	0	0.6120505	0	0	0.6120505	0.2479556	2.1182389	0.4464829	0.6120505	0.8783874	0.4464829	0.2479556	0.4464829	0.2479556	0	0.2479556	3.2598208	2.0111988	0	0.337728195
ACTCCAGGAACCATTT_1	0.3328149	0.3328149	0.3328149	0.3328149	0.3328149	1.8761691	0	0.5820917	0.3328149	0.3328149	0.7814635	0.5820917	0	0	0.3328149	0	0.3328149	0.7814635	2.8443541	0	0.371196755
CCAAACTCAAGCAATC_1	0.2644712	0.4734252	2.1828203	0.2644712	0.2644712	0.2644712	0	0.9217597	0.2644712	0.646174	0.646174	1.2302064	0.2644712	0	0	0	0.2644712	1.1375746	3.4427934	0	0.186612576
CCTTACGGAATGCCCG_1	0.2468689	0	0.6097839	0.2468689	0.2468689	2.5241643	0	1.5347458	1.2584897	0.6097839	0	1.3350306	0	0	0.2468689	0	0.2468689	1.1756011	3.4236498	0	0.622718053
CAGACCTCACCCAAAC_1	0	0	0.6260328	0	0.3612264	0.6260328	0	2.4746212	0	0	0	0.6260328	0	0.6260328	0.3612264	0	0	3.0242698	2.1783349	0	0.59127789
ACGCCATCCCGAACGT_1	0.2246298	0	1.3271945	0.2246298	0.4079409	0.9207427	0	1.9158573	0.2246298	1.0163221	0.4079409	0.8150531	0.4079409	0	0.2246298	0	0	1.5639984	4.5071367	0	0.332657201
CACAAGGTACGACCTC_1	0	0	0.5322748	0.5322748	0.5322748	1.9913222	0	1.3379456	1.0141444	0	0	1.0141444	0	0	0.5322748	0	0	0.8778005	4.1065715	0	0.538539554
ATTCAACCACCAAAGG_1	0	0	1.5033996	0.628202	0	0.3626403	0	0.8378346	0	0.8378346	0.3626403	0.628202	0.3626403	0	0	0	0	1.5961642	3.3664544	0	0.505070994
CCAGAACGATTGCACT_1	0.3558866	0	1.5332668	0.8251999	0.1936924	0.8251999	0.1936924	2.4399458	0.3558866	0.4954085	0.9147134	1.0727834	0.1936924	0	0	0	0.1936924	1.9125774	3.0487964	0	0.288032454
CCCCACTCCCATCCGT_1	0.2529256	0	0.8915625	0.2529256	0.2529256	1.4268753	0.2529256	1.5562982	0.2529256	0.4546203	0.6223827	0.8915625	0	0	0.2529256	0	0.2529256	1.6152262	3.6851554	0	0.727180527
CCCGAGGGCATTCAGT_1	0	0.4222299	0.4222299	0	0.4222299	0.9462679	0.4222299	0	0.4222299	0.4222299	0	1.5427668	0.4222299	0	0	0	0	0.4222299	2.6107034	0	0.538539554
AGCGACGAAGTGAAAC_1	0	0	1.085712	0	0	0.6834876	0	1.9292933	0.3990358	0.6834876	0	0.904688	0	0	0	0	0	1.5939375	2.2339398	0	0.60851927
AATAACTGAGGGACCT_1	0.4346369	0.2407485	0.5969684	0	0.2407485	0.2407485	0.7365918	2.0192702	0.2407485	0.2407485	0.4346369	1.1561289	0	0.4346369	0.5969684	0	0	3.4835551	2.1853579	0	0.284989858
AGCCAGTCAATTATTT_1	0	0.2702914	1.8849816	0.4828536	0.2702914	0.2702914	0	0.2702914	0.2702914	0.807094	0.2702914	0.9367721	0.6580581	0	0.807094	0.4828536	0	1.1544959	3.3097921	0	0.182555781
CCTTAAGGACTACCCC_1	0	0	0.3719952	0.3719952	0.3719952	0.6425126	0	1.0305133	1.0305133	0.3719952	0	1.1796176	0.6425126	0	0	0	0	1.0305133	2.79247	0	0.022312373
AATCCCGACATCATGC_1	0.2625103	0	0.470241	0.2625103	0.6421537	0.9166704	0	2.1406245	0.2625103	0.470241	0.470241	1.1318308	0.2625103	0	0	0	0.470241	1.2242221	3.7961077	0	0.264705882
AACCAAGTAACGCCGT_1	0.2788229	0	2.2015853	0.2788229	0.2788229	0.2788229	0	0.8269318	0	1.2732898	0	1.0748112	0	0	0.2788229	0	0.496613	1.5808078	4.2909034	0	0.496957404
ACAGCCCCCATACCTT_1	0.2388764	0	0.7320248	0.2388764	0.4315508	1.7204367	0	1.8126418	0.8540358	0.5930312	0.4315508	1.0608244	0.2388764	0.2388764	0.2388764	0	0	0.8540358	3.3968853	0	0.795131846
ACGCATCCCCCCCATA_1	0	0	1.1836665	0	0.4992725	0.8307523	0	1.9673168	0.9627184	0	0.8307523	0.8307523	0.2804771	0	0	0	0	1.5861967	4.2571527	0	0.372210953
ATTCCCCTAATTAAGT_1	0.6063774	0	2.2633959	0	0.245238	0.7474941	0	0.9811614	0.9811614	0	0.245238	1.5873878	0.245238	0	0.245238	0	0	1.9222662	4.13391	0	0.60040568
CAACAGCACAGGATCC_1	0.2544016	0	0.6254403	0	0.6254403	2.7209526	0	1.6762258	0.4570318	0.8954543	0.6254403	0.4570318	0	0	0.4570318	0	0	1.1992165	3.5012099	0	0.407707911
AGGAAGGTAGGCAGTC_1	0.4116827	0	0.7024591	0	0	0.4116827	0	0.9274547	0.4116827	0	0.4116827	1.111009	0	0	0.7024591	0	0	1.5185254	2.1564409	0	0.442190669
CATGCCCGATCGCCGT_1	0.3901443	0	0.888542	0.5398742	0.6700771	0.888542	0	2.0071556	0.5398742	0.9821455	0.2139793	0.888542	0	0	0.5398742	0	0	1.9408868	3.7442498	0	0.260649087
ATTACCCGAGTAACAC_1	0.5502344	0	0.6821936	0.2187765	0	0.2187765	0.903132	2.6875055	0.903132	0.2187765	0.3981761	1.1634564	0.2187765	0.6821936	0	0	0	3.035376	2.3074199	0	0.371196755
ATTTCACTACAACCAA_1	0.2473271	0.2473271	0.6107401	0.2473271	0.4454522	1.7028495	0	1.1770488	0.7525437	0.8767138	0.4454522	0.6107401	0.2473271	0	0.2473271	0	0.4454522	0.9871547	2.9997573	0	0.96653144
AAGTCCCCCAATCCAA_1	0.3081889	0	0.3081889	0	0	1.1523895	0	1.3578086	1.1523895	0.3081889	1.0313288	0.3081889	0.7337488	0	0.7337488	0	0	1.1523895	3.0022499	0	0.345841785
ACGAATCTACAGAGCT_1	0.4192607	0.2314437	2.1152568	0.4192607	0.2314437	0.7137698	0	2.176177	0.7137698	1.0377749	0	0.7137698	0	0	0.2314437	0	0	1.642233	3.4238618	0	0.301217039
AGCTACTTACCGAAAT_1	0.4424729	0.2455122	0.6069505	0.2455122	0	0	0.2455122	2.424467	0.6069505	0.7481577	0.2455122	1.0811035	0.2455122	0.4424729	0.4424729	0	0	2.8733698	2.141647	0	0.467545639
AATGAACGCACACAGG_1	0	0	0.5346618	0.3026461	0	0.7228546	0.5346618	2.355439	0.5346618	0	0.3026461	1.2453204	0.3026461	0.5346618	0	0	0	2.8482775	1.7218126	0	0.381338742
AGTCCCCCAGTTATTC_1	0	0.2986661	0.7149959	0	0	1.0080664	0	2.3415755	0.2986661	0.2986661	0	0.7149959	0	0	0.2986661	0	0.2986661	2.0745783	4.5966617	0	0.403651116
CATAATACATGAATTT_1	0.2432913	0.2432913	1.0743471	0	0	0.7427752	0.6023031	0.6023031	0.2432913	0	0.2432913	3.1722674	0.6023031	0.2432913	0.4388226	0	0	3.2174062	1.992674	0	0.213995943
AAGCAGAGAAAAAATT_1	0.1655394	0.307528	0.8920945	0.7324528	0.1655394	1.1506838	0	2.1259919	0.9632754	0.1655394	0.307528	1.6015363	0.4318397	0.1655394	0.1655394	0	0.307528	1.7048819	3.5963748	0	0.298174442
AAGCATAAAAGGAGAT_1	0	0	0.8715565	0.2983677	0.2983677	0.8715565	0.5278683	1.826943	0.2983677	0.2983677	0.2983677	0.5278683	0.2983677	0	0.5278683	0	0	2.3405305	2.3064863	0	0.343813387
CCTTCCAGCCGTATTC_1	0.2300667	0	0.8300441	0.710366	0.5743929	0.936918	0.4169772	1.3469098	0.4169772	0.5743929	0.4169772	1.3469098	0.4169772	0	0	0	0	2.3823192	2.5571856	0	0.331643002
AGAAACGACCCTAAGA_1	0.4964506	0.1941622	1.8827609	0.1941622	0.4964506	1.0745378	0	1.1451561	0.3566854	1.0745378	0.1941622	1.4385068	0.4964506	0	0.1941622	0	0	1.6236506	3.6506923	0	0.350912779
CACAAGCGAGGAAGAC_1	0	0.2400722	0.7349434	0	0.7349434	1.6754982	0	2.6212589	0.2400722	0.2400722	0.4335224	0.4335224	0.4335224	0	0	0	0	1.9415437	5.0494437	0	0.449290061
ATCTATGGATCACACT_1	0	0	1.2256762	0.6431298	0.2629861	1.7069509	0	1.1332263	0.9179066	0.4710139	0.2629861	1.1332263	0	0	0	0	0	1.5913781	4.2028563	0	0.371196755
CCGGATACATTAATAC_1	0	0.5178005	0.5178005	0.5178005	0	1.7489085	0	1.7489085	0.7018582	0	0.2920471	0.8572472	0	0	0.2920471	0	0	1.2161471	4.2983941	0	0.34178499
ATATCCGGAAGTATTA_1	0	0.3490487	0.6072823	0	0	1.560135	0	1.6442609	0.6072823	0.3490487	0.3490487	0.8123313	0.8123313	0	0	0	0	1.127715	2.2358429	0	0.345841785
ACCAACGGCCCACAAA_1	0.1837136	0.4731329	1.5752108	0.3388574	0.4731329	1.8633252	0	2.1591211	0.4731329	0.7930058	0.1837136	1.1041687	0	0	0.4731329	0	0	1.3925432	3.7019839	0	0.277890467
CAGTACAGATCCCCAG_1	0.3634778	0.1363715	1.3666407	0.7044597	0.3634778	0.9005988	0	0.9005988	0.5484324	0.7044597	0.4602251	1.7863548	1.0127971	0	1.2892154	0	0.256358	1.2052886	2.8114197	0	0.178498986
ACTGAGGGAGTCCCAT_1	0.2152946	0.2152946	1.072206	0.3923491	0	0.7889737	0	2.4891023	0.9864102	0.5427206	0.5427206	1.41657	0.2152946	0.2152946	0.2152946	0	0	1.5776657	2.9825318	0	0.310344828
AGTGCATCATCTAGCA_1	0.1990415	0.3649661	0.8421684	0.6317664	0	0.8421684	0.3649661	2.9703906	1.1638773	0	0.5072378	1.0159045	0	0.1990415	0.5072378	0	0	3.1171881	1.8726962	0	0.276876268
ATAGACCCAGTGAAAC_1	0.2128968	0	1.142729	0.2128968	0.2128968	0.8852301	1.4636252	0.8852301	0.5375285	0	0.3883284	3.052436	0	0.3883284	0.5375285	0	0	2.1780962	2.0643854	0	0.429006085
AGAAATCTCAGACCAC_1	0.2950555	0.2950555	0.9991618	0	0.2950555	0.70784	0	1.4082534	0.5225971	0.2950555	0.2950555	1.1181551	0	0	0.2950555	0	0	1.7586873	3.8715867	0	0.645030426
CCGGAACCAATGAAGT_1	0.288061	0	0.288061	0	0	0.288061	0.5114319	0.8481638	0	0.8481638	0.288061	3.7626798	0	0.8481638	0	0	0	3.2848725	1.9472088	0	0.409736308
ACCTAGCGACGTAACA_1	0	0	0.7569359	0.7569359	0.320085	0.562178	0	1.7096339	0.320085	0.7569359	0	1.0599491	0	0	0.562178	0	0	1.1827907	3.5210612	0	0.480730223
AGTAAGGTCCACCATG_1	0	0.2713984	2.7704794	0	0	0	0	1.3366257	0.2713984	0.6603103	0.2713984	0.484643	0.2713984	0	2.6458556	0	0	3.1548462	1.6200552	0	0.495943205
AGATAGAACCTCAAAG_1	0	0.2814301	1.0818527	0.2814301	0	0.5008036	0.2814301	2.4336789	0.2814301	0	0.6806039	1.0818527	0.5008036	0.2814301	0	0	0	2.5157444	2.2798926	0	0.31643002
AAATAGCGACACCCAA_1	0.2814861	0.5008936	2.1373854	0.2814861	0	0	0	1.0820036	0.6807166	1.3675901	0.2814861	1.0820036	0	0	0	0	0	1.1865264	4.2190679	0	0.3336714
ATACAATTCACCCATG_1	0	0	0.9713597	0	0	1.1157699	0	1.4546694	0.5992577	0	0.5992577	1.3539478	0	0	0.9713597	0	0.3438616	0.9713597	2.3054245	0	0.275862069
CCCCCATCATCGACAG_1	0	0	0.3241154	0.3241154	0	0.5684984	0.3241154	2.6933458	0.764733	0	0.3241154	0.9287044	0	0	0.3241154	0	0	3.1442729	2.1130372	0	0.359026369
CCGTACACCAGGACTG_1	0	0	0.3980677	0.3980677	0	1.2368439	0.3980677	1.5915914	0	0	0	0.9029358	0	0	0.3980677	0	0.3980677	0.9029358	2.6871981	0	0.791075051
AATCACTGACATATAG_1	0.3063297	0	0.7301011	0	0	0.7301011	1.1475869	2.2239632	0.3063297	0	0.5404972	1.1475869	0	0.3063297	0	0	0	2.2239632	2.3340047	0	0.463488844
AAGCCAGCCAACAAAA_1	0	0	1.7212198	0.4775869	0.4775869	1.3230368	0	1.5418175	0	0.4775869	0	1.0425843	0	0	0.6514232	0	0	1.6649209	4.3426389	0	0.378296146
CATACATGACGTAATA_1	0.2496767	0	0.8829622	0	0.2496767	0.6156348	0	2.441789	0.9938672	0.6156348	0.2496767	1.5447788	0	0.2496767	0.2496767	0	0	3.1650036	2.1251161	0	0.426977688
ACCAACACAACCCCCA_1	0.3502649	0.3502649	1.1305041	0.3502649	0	0.6091604	0	1.1305041	0	0.3502649	0	0.8146258	0	0	0.6091604	0	0	1.3701914	3.6352419	0	0.271805274
AAGCACCCAGGCCCCA_1	0	0	1.693979	0.2593386	0.2593386	0.4650822	0	1.5787607	0.7812909	0.4650822	0.4650822	1.2144914	0	0	0.2593386	0	0.2593386	1.797283	3.7483305	0	0.437119675
AACTATCTAGCACCCT_1	0.3062747	0	0.3062747	0	0.5404102	0.5404102	0	2.1842317	1.0266784	0	1.5224748	1.1474446	0	0	0.3062747	0	0	2.2237773	1.8524361	0	0.343813387
CACTCCCAATCGAACG_1	0	0.4212356	1.1299083	0.4212356	0.2326356	1.1299083	0.2326356	1.1299083	0.4212356	0	0.5798468	1.0414954	0.4212356	0	0.5798468	0	0.2326356	1.4827359	3.578941	0	0.578093306
CCTGCCACCCCTCCGC_1	0.2377214	0	0.9594017	0.4296447	0.2377214	0.8509107	0.8509107	1.9702099	0	0.2377214	1.2282365	1.0572659	0.2377214	0.2377214	0.2377214	0	0	2.7402727	1.5015463	0	0.322515213
ACGGACAACCTAAGCC_1	0	0.5223985	1.2241382	0.2949308	0.8637898	1.3202259	0	0.8637898	0.2949308	0.2949308	0.2949308	0.8637898	0.2949308	0	0	0	0	1.4078847	3.3110382	0	0.532454361
AGACCCGTAGAACCCC_1	0.2807236	0	0.2807236	0.2807236	0.2807236	0.4996687	0	2.6818211	0.6791815	0	0.2807236	0.4996687	0.2807236	0.831321	0.2807236	0	0	3.4067778	2.054872	0	0.270791075
CCTGCATTACACAATG_1	0.298887	0	1.0086097	0	0.298887	1.1282177	0	2.0306174	0	0.5286938	0	1.5004203	0.298887	0	0.298887	0	0.298887	1.1282177	3.362754	0	0.314401623
AAACCCCAATTAATAA_1	0.3065372	0	0.8898844	0	0	0.8898844	0	1.5232525	0.3065372	0.7305086	0.5408256	1.0273169	0	0	0.3065372	0	0	1.7339991	3.8559574	0	0.324543611
CATGAGCGATTTACAC_1	0.4129139	0.2276195	0.9296589	0	0.4129139	1.3380706	0	1.7675593	1.0257735	0.2276195	0.5691827	1.4029768	0.2276195	0	0	0.2276195	0.2276195	1.0257735	3.3800564	0	0.531440162
CAATATCACCGACAAG_1	0.6580375	0.2092472	0.7718422	0.5295979	0.5295979	1.8116429	0	1.5021302	0.5295979	0.9666979	0.2092472	1.3331564	0	0	0.2092472	0	0	1.552655	3.2453804	0	0.279918864
CAGTACCAAATTAGCC_1	0	0	2.2578248	0.4398049	0.4398049	0.9772778	0	0.8675251	0.4398049	0.4398049	0.2438886	0.6035542	0	0.2438886	0.9772778	0	0.4398049	1.4619642	3.2089622	0	0.440162272
AACGAGGGACCAACTG_1	0.292422	0	0.8580992	0	0.292422	1.8074727	0	2.6324206	0.7026047	0	0.5183988	0.5183988	0	0	0	0	0	1.31301	4.2331445	0	0.444219067
AAAGAAAGAATTATGT_1	0.3097779	0.3097779	0.7368611	0	0.5459483	0	0.8971035	1.2646509	0.3097779	0	0.3097779	0.7368611	0.3097779	0.3097779	0.3097779	0	0	3.1420147	1.8056151	0	0.476673428
ACTTAGTTAGCAAGAG_1	0	0.6502286	0.4766394	0.6502286	0	0.7980949	0	1.3995221	0.9268869	0.266453	0	1.3212053	0.266453	0	0.4766394	0	0.266453	1.2362299	4.0191431	0	0.334685598
AACAAATACCCTAAAG_1	0.5293202	0.2091198	2.3325034	0.6577119	0.6577119	0.771479	0	0.9662795	0.6577119	0	0.2091198	1.3326591	0.3819816	0	0.2091198	0	0.2091198	1.3922028	3.4036635	0	0.304259635
AGGACATTAAACATCG_1	0	0.3008885	1.1334491	0.3008885	0.3008885	1.5064273	0	1.8896329	0	0.3008885	0.3008885	0.7193879	0	0.3008885	0	0	0.3008885	0.7193879	4.0521406	0	0.475659229
CCTGCCACCAGTACAG_1	0.3112227	0.3112227	0.9003128	0	0	0.5482291	0.5482291	2.957753	0.3112227	0	0.3112227	0.7396869	0	0.3112227	0	0	0	2.6995838	1.974995	0	0.485801217
AAGGCAACACGGATGG_1	0	0.2375723	2.202212	0	1.227738	0.7288359	0	1.227738	0.7288359	0.5902835	0.9589669	0.5902835	0	0	0	0	0	1.9696033	3.8584709	0	0.244421907
ATGTCCAAACTTCATA_1	0.4878469	0.3500959	0.1902912	0.1902912	0.1902912	0.8143071	0.1902912	2.2164247	0.6088996	0.1902912	0.8143071	1.1301168	0.1902912	0.7168681	0.3500959	0	0	2.9675879	2.5769467	0	0.345841785
AGACCAAACCGCAAGC_1	0.3289839	0.5761139	0.9393126	0.5761139	0	0	0.5761139	0.5761139	0	0.5761139	0.5761139	1.5054098	0	0	0.9393126	0	0	0.9393126	2.6001515	0	0.04969574
ATAGAGGGAGAGACGT_1	0.6337105	0.2584053	0.4635623	0	0.2584053	1.7938704	0.4635623	0.9059645	0.4635623	1.0185515	0.2584053	1.1197357	0.4635623	0	0	0	0	0.9059645	3.6415991	0	0.463488844
ACTCCCTTCCCGCAAC_1	0.3461727	0	0.3461727	0	0.6028358	1.3598289	0	1.2475724	0.6028358	0.6028358	0	0	0.3461727	0	0.6028358	0	0	0.976289	3.7939802	0	0.6663286
AACAACCTATTTAAAT_1	0.2628689	0	0.9176022	0	0	1.4602922	0	2.3907473	0	0	1.3099276	1.0310245	0	0	0.2628689	0	0	2.1766885	4.9037328	0	0.242393509
ATCAAATCAGAAAGCA_1	0	0	0.7527442	0.2474102	0.4455884	1.8892018	0	1.4744088	0.4455884	0.7527442	0.6109133	0.8769351	0	0	0.2474102	0	0.2474102	1.5953108	3.8918294	0	0.289046653
CATACCTCAACTAACC_1	0	0	1.1884024	0.6182554	0.6182554	1.7162576	0	0.997456	0.4513676	1.2717426	0.2509371	0.997456	0	0	0.2509371	0	0	1.0974799	4.0313066	0	0.290060852
AGAGACATAGCGAAGT_1	0.3189269	0	0.3189269	0	0	1.387595	0	2.2261701	0.7546901	0	0	1.387595	0	0	0.9173314	0	0	1.1798557	3.7801859	0	0.278904665
ACAAACTTAAGGCCGT_1	0	0	1.5541706	0	0.346828	0	0.346828	1.3614928	0.346828	0	0.8081353	1.122611	0	0.346828	0	0	0.346828	0.9776844	3.237102	0	0.37525355
ACTGATGCAAATAAAC_1	0	0.3331903	0.3331903	0	0	0.7821824	0	2.0940136	0.3331903	0.7821824	0	1.326515	0	0.3331903	0	0	0	1.6770107	3.6625259	0	0.465517241
CCGAAACTATCGCCAC_1	0.2663111	0.2663111	0.7977612	0.2663111	0	1.3207604	0	2.1550736	1.142944	0	0	1.142944	0.2663111	0	0.7977612	0	0	1.4716807	3.198504	0	0.487829615
ATCGACCAACCAAAAG_1	0.27224	0.27224	0.27224	0.27224	0.27224	0.8116447	0	1.4180402	0.27224	0.8116447	0.6620208	0.9417675	0.27224	0	0.27224	0	0	1.4180402	4.1861749	0	0.472616633
CCTAAATCATTGATGA_1	0.278069	0.278069	0.8251878	0	0.6738278	1.3571735	0	1.4364582	0.278069	0.8251878	0.4954001	1.4364582	0	0	0	0	0.4954001	0.6738278	3.140691	0	0.69168357
AAATCATCCACCCACT_1	0	0	0.6081327	0.6081327	0.4434021	1.0828201	0.246078	2.1761124	0.246078	0.983574	0.6081327	0.7495263	0	0	0.246078	0	0	1.3323643	4.2512321	0	0.307302231
ATGTATCGAGTGAAGT_1	0.2582897	0	1.0182273	0	0.2582897	0.463374	0	2.4769092	0.463374	0.6334723	0.2582897	1.1193939	0	0.463374	0.2582897	0	0	3.1897516	2.5485506	0	0.243407708
ACGACCTGAACCCATG_1	0.2806065	0	0.8310508	0.2806065	0	0.6789455	0	2.2080889	0.4994805	0	1.444404	0.9630454	0.4994805	0	0.4994805	0	0	2.3412327	1.8728558	0	0.307302231
AATTCACGAGATCAAG_1	0	0.4202355	0.8354277	0.5785665	0.4202355	1.0396122	0	1.2841509	0.2320319	0.7152218	0.4202355	1.6937276	0	0	0.5785665	0	0.2320319	1.2090917	3.6601765	0	0.527383367
ACTTAGGACCTTACCT_1	0.1520813	0.1520813	1.6304892	0.5050205	0.2840578	1.0889184	0.1520813	1.0889184	0.8389945	0.2840578	0.4006299	0.9717439	0.4006299	0	1.4160577	0	0	2.0022825	4.2002343	0	0.197768763
ACCAAAGAATGTATAT_1	0	0.279975	0.8295937	0	0.279975	0	0.4984657	2.7639548	0.279975	0	0.6776732	1.1822416	0.279975	0	0.279975	0	0.279975	2.8609392	2.2745572	0	0.278904665
AACAATAAAATGAGGG_1	0	0.530458	1.0113378	0.2999974	0.2999974	0.2999974	0.717628	1.5786505	0	0	0	3.2104468	0.2999974	0	0	0	0	2.3121629	1.9383877	0	0.506085193
ACGCATCCATGTATGC_1	0.2083336	0.5276073	0.5276073	0	0	0.2083336	0.9636964	1.6427242	0.5276073	0.2083336	0.6557029	3.1050086	0.2083336	0.2083336	0.5276073	0	0	2.8981292	1.9490801	0	0.550709939
AGCTCCATATTGACCT_1	0	0	0.8504348	0.2890557	0.2890557	0.2890557	0	2.5700118	0.6958925	0.5130225	0.5130225	1.3032737	0.2890557	0.2890557	0	0	0	2.2384893	2.0416516	0	0.411764706
CCATATATAGACAGAC_1	0	0.2091882	0.8738264	0.2091882	0.2091882	2.016895	0	2.4192818	0.3820968	0.6578867	0.3820968	1.2020017	0	0	0.3820968	0	0.3820968	1.3924753	4.0196045	0	0.351926978
AAACATTGAAGTACGC_1	0.5085506	0	1.7683398	0.3659752	0.1996372	1.0948177	0	1.0180087	0.6333117	0.6333117	0.6333117	0.7442199	0.5085506	0	0.9348056	0	0.1996372	0.8440463	3.6580109	0	0.366125761
ACATAATCCATGATGT_1	0.4673667	0.2607424	1.6429705	0	0	0.7846196	0	1.3810136	0.6385219	0.2607424	0.6385219	0.6385219	0.4673667	0	0	0	0	2.097949	4.1330205	0	0.369168357
AAAAAGTACCGGATCC_1	0	0.2647555	0.4738866	0.2647555	0.2647555	1.231072	0.2647555	1.6570032	0	1.0362667	0.6467561	1.1384055	0.4738866	0	0	0	0	1.5974586	3.5795646	0	0.276876268
ATTGAAGGACGAAGTG_1	0	0.3700654	0.9428948	0.2020545	0.2020545	0.6395664	0.8516404	1.4721785	0.5138674	0.3700654	0.3700654	3.2172293	0.2020545	0.2020545	0.2020545	0	0	2.6219938	1.7793702	0	0.4168357
ATTGAGGTAGTAAATG_1	0.4421888	0.4421888	1.5877579	0.9814523	0.4421888	0.2453392	0.2453392	0.9814523	0.2453392	0.4421888	0	1.5877579	0	0	0.8714079	0	0	1.2534749	3.1928028	0	0.240365112
ACATCATAATCTACCA_1	0.7371168	0.5461547	0.897394	0.3099085	0	0.5461547	0.3099085	1.6788903	0	0.3099085	0	1.2650029	0	0	0.7371168	0	0	1.3626171	2.7660246	0	0.517241379
AAGTATATAGCAAGAG_1	0	0.2261263	0.8191937	0.4104314	0.4104314	0.9252123	0.9252123	1.8041292	0.2261263	0.2261263	0.5659965	1.0210607	0.2261263	0.2261263	0	0	0.4104314	2.498505	2.0277644	0	0.363083164
AGCCACGTAAGTAAGT_1	0.2141848	0	1.4687777	0.390489	0.2141848	0.2141848	0.7858439	0.7858439	0.5403193	0.390489	0.390489	2.9524448	0.390489	0	0.5403193	0	0	2.356511	2.2616233	0	0.484787018
ACTACCTCCAGACCCC_1	0	0	1.1186666	0.258044	0.4629737	0.6329657	0	1.8404105	0.4629737	1.5742551	0	0.9050189	0.258044	0	0.258044	0	0.258044	2.1580551	2.9422334	0	0.354969574
AATTAGCCAGGCAAGC_1	0	0	0	0	0.3222497	0.7611273	0.5655744	2.6062071	0.3222497	0.3222497	0	0.7611273	0	0.3222497	0.3222497	0	0	3.3455618	2.3150574	0	0.363083164
CACGCCCTCCACACGG_1	0.2340326	0.2340326	0.7201508	0.2340326	0.5828061	1.1344574	0.2340326	1.29112	1.0458443	0.2340326	0.4235483	0.8408897	0.2340326	0	0.2340326	0	0.2340326	1.1344574	3.7090876	0	0.376267748
ACGAATGAAGGGCCAT_1	0	0.4334337	1.2358937	0.4334337	0.2400184	2.6785271	0	1.6231609	1.064334	0	0.2400184	0.4334337	0	0	0.2400184	0	0.4334337	1.1537885	3.743212	0	0.447261663
ATTGAAGAAGCCCCAC_1	0	0	0.5385179	0.3050794	0.3050794	0	0.3050794	2.2943833	0.3050794	0	0.5385179	1.0237678	0	1.0237678	0.3050794	0	0	3.6679213	1.5189281	0	0.294117647
ATCGCAGTAAATAAGC_1	0	0	0.5141168	0	0	0.5141168	0.2897403	1.1040916	0.5141168	0.2897403	0.5141168	3.1577403	0	0.2897403	0.2897403	0	0	3.0680953	2.2409238	0	0.325557809
AATACCGTCCATACGG_1	0	0.1870334	0.7072167	0.3445362	0.3445362	0.8037962	1.0476727	1.4564455	0.1870334	0.8918641	0	3.2131571	0.3445362	0.1870334	0.3445362	0	0	2.7207073	2.1287117	0	0.335699797
CACAAGAGAGTGATGA_1	0	0.4370828	0.7402065	0	0.7402065	2.2509607	0	1.4560781	1.0711193	0.2422338	0.6000864	0.9725019	0.2422338	0	0.2422338	0	0	1.0711193	3.4029878	0	0.686612576
AATAAAGGAAGCACAG_1	0.2143232	0.390721	2.1846751	0.5406189	0.390721	0	0	1.1477857	0.5406189	0.2143232	0.390721	0.7862346	0	0	2.0087001	0	0.2143232	3.059503	2.2868472	0	0.198782961
CCTTACAACATGCATA_1	0	0.2433327	1.6355723	0	0	1.3938712	0.2433327	2.531369	0.4388908	0.8660347	0	0.9756751	0.2433327	0	0	0	0	1.8300769	4.2853528	0	0.402636917
CCGTCCGGAACAATAC_1	0.2393221	0.2393221	1.9767047	0.2393221	0	0.733113	0	0.9640616	0.5939691	0.733113	0.2393221	1.1515528	0.2393221	0	1.5655752	0	0	0.9640616	3.5179992	0	0.30020284
CACTACAACAGTCCAA_1	0.2532161	0	0.766698	0.2532161	0.2532161	0.766698	0.4550951	2.4807431	0.6229848	0.4550951	0.2532161	1.1955251	0	0.2532161	0	0	0	2.87432	2.266424	0	0.363083164
AGCGACCAAAAACCAT_1	0	0	1.9412093	0.2306689	0.4179761	0.5756728	0	1.4142272	0.5756728	0.5756728	0.4179761	0.9386991	0.2306689	0	0.2306689	0	0.2306689	1.5875263	4.7025253	0	0.604462475
AGACCAATAACTACAA_1	0.1866798	0	2.1021135	0.7061654	0.343932	0.97151	0.1866798	1.1159326	0.4797832	0.7061654	0	0.8906403	0.1866798	0.1866798	2.0238922	0	0	2.8215922	1.7075278	0	0.231237323
CAAACCGAATCGCCGC_1	0.2985245	0	0.5281176	0	0	0	0.2985245	4.0121851	1.2340403	0	1.0077181	1.0077181	0	0	0	0	0	2.5241005	2.3410798	0	0.283975659
CCAAATCTACGTCAGC_1	0.280111	0.280111	2.0933552	0.280111	0.280111	0.280111	0	1.1826276	0.4986842	0.6779473	0.6779473	1.7662964	0	0	0	0	0	0.8299075	3.4150404	0	0.441176471
AGAGAAAGAAGTAAGT_1	0.7101326	0.2962108	0.2962108	0	0	0.5244369	0.7101326	1.6364778	0.7101326	0.5244369	0.2962108	0.8666864	0.2962108	0	0	0	0	2.4875795	2.4285664	0	0.248478702
AGTCAGGCACACAGCA_1	0	0	0.6860603	0.2203148	0	0.5535444	0.2203148	2.7435252	0.8030528	0.2203148	0.4007461	1.0891519	0	1.2426234	0.4007461	0	0.2203148	3.4202249	2.0670063	0	0.292089249
ATAGCCCGCCTAAAGA_1	0.292301	0.292301	0.7023639	0.5182058	0.5182058	0.9923369	0	1.2168525	0.5182058	0.7023639	0.292301	0.9923369	0	0	0	0	0.292301	0.7023639	3.5731777	0	0.269776876
AAGGAAGGCATCCACG_1	0	0	0.2950315	0	0.5225589	0.9991025	0	2.1458974	0.2950315	0.5225589	0.5225589	0.7077924	0.2950315	0	0.5225589	0	0	1.8703701	3.6481976	0	0.720081136
ACCCATTCCAGAAGCC_1	0.2596822	0	1.6392399	0.2596822	0.2596822	0.6363409	0	1.7482061	0.4656417	0.7821064	0	0.7821064	0.4656417	0	0.7821064	0	0	1.2998271	3.5666015	0	0.45030426
ACCAAAAAATTACAAC_1	0	0	1.3436027	0.2494214	0	0.6151036	0.8822845	2.3368252	0	0.2494214	0.6151036	0.6151036	0.4488856	0.2494214	0.7575908	0	0	2.7556144	2.1574014	0	0.226166329
ATAAAATACACTAATC_1	0	0	1.2283968	0.4724614	0.2638775	2.5709884	0	1.3912039	0	1.31311	0	0.6449574	0	0	0.2638775	0	0	1.6539448	4.372101	0	0.728194726
AGATCAGACCGGCAAC_1	0.6405939	0.2617506	1.1295997	0.2617506	0.6405939	0.4690062	0	1.5871171	0	0.2617506	0.2617506	0.6405939	0.2617506	0	0.4690062	0	0.2617506	1.7025707	3.7302982	0	0.306288032
AGAAATACCCACCCAT_1	0.1376984	0.1376984	1.8192167	0.4640593	0.4640593	1.0713031	0.1376984	1.4805754	1.0194074	0.7097118	0.2587104	2.2264858	0.3666466	0	0.7797993	0	0.1376984	0.7797993	3.5020435	0	0.422920892
AATTACCCCCAAATGG_1	0	0	0.2642221	0.2642221	0.4730209	2.3098113	0	2.1111847	0.921114	0	0.921114	1.136846	0	0	0.2642221	0	0	1.0347863	4.0988979	0	0.75862069
CAGGCAGCCATCAACT_1	0	0.3754107	0.8615251	0.3754107	0.3754107	1.0375722	0	1.7550412	0.7603257	0.6477199	0.6477199	1.4854423	0.5208059	0	0.6477199	0	0	0.8615251	3.3988583	0	0.389452333
CCGAAAACATGTCCAC_1	0.4120663	0	0.8219081	0.4120663	0.4120663	0.2271095	1.1117713	1.9627973	0.4120663	0	0.2271095	3.0983918	0.4120663	0	0.2271095	0	0	2.3691923	1.8491337	0	0.400608519
AAAACAGCAAAGCAAT_1	0.2406068	0	0.8587057	0.5966706	0.4344034	1.1556749	0	2.2149143	0	1.1556749	0.2406068	0.9677914	0	0	0.7362465	0	0	1.0661392	4.3173502	0	0.294117647
CCACCCTAATGGACTG_1	0.5728198	0.4157499	1.5823342	0.2293271	0.5728198	0	0	0.9347279	0.4157499	0.9347279	0.2293271	0.8280133	0.5728198	0	0.5728198	0	0	1.4092882	4.2642129	0	0.173427992
ATGGCACCAAATAAAG_1	0.3019091	0.5334927	0	0	0.3019091	0.5334927	0.3019091	1.9446881	0.5334927	0	1.0160244	1.0160244	0	0.3019091	0.3019091	0	0	2.6909104	1.9446881	0	0.238336714
ACCGAGCGAATCAGCA_1	0.3808294	0	0	0.3808294	0	0.3808294	0	1.3299851	0	0	0.3808294	1.1992083	0	0	0.6559622	0	0	1.5492596	4.0445106	0	0.338742394
CCTTAATTCATGAGAC_1	0.2394446	0	0.9644177	0	0.2394446	1.6210007	0	1.6731059	0.5942269	0.5942269	0.4324877	1.4460997	0.4324877	0	0	0	0	1.8148773	4.0757777	0	0.343813387
ACATCAGTCATGAAGT_1	0.5800132	0.3314819	0.7789087	0	0.3314819	0.3314819	0	1.2114009	0.3314819	0.3314819	0	1.4217213	0	0.3314819	0	0	0	1.5123275	3.7346943	0	0.449290061
ATGCCCGTCCTTATGA_1	0.4221592	0.2331934	0.7180849	0	0.2331934	0	0.2331934	2.3718451	0.5810288	0.4221592	0.5810288	0.7180849	0	1.1317263	0.2331934	0	0.2331934	3.029985	2.321593	0	0.198782961
ACGGAAAGAAGGACGT_1	0	0.3310516	0.7780833	0	0	0.3310516	0.3310516	1.9295594	0.3310516	0	0.3310516	1.2103296	0	0.5793419	0.3310516	0	0	2.7421277	1.9295594	0	0.374239351
CATCAGGGCATCAGCT_1	0	0	0.8305157	0	0.6221887	0.6221887	0	1.6705341	0	1.0028362	0	0.8305157	0	0	0	0	0	1.3914072	4.0818093	0	0.425963489
ATTAACAGATGCACCA_1	0.2357507	0.2357507	0.8455649	0.2357507	0	1.494288	0	2.0684217	0.4263895	0.9536451	0.2357507	1.2970769	0	0	0.2357507	0.2357507	0	1.4327733	3.9673146	0	0.112576065
CCTTACAGCATGATCG_1	0.2019054	0.3698134	0.51354	0.3698134	0.3698134	0.7507845	0.2019054	1.9517177	0.51354	0.3698134	1.3042128	1.3042128	0	0.9423973	0	0	0	2.5185305	2.2032466	0	0.398580122
AGCCCCTGCCTAAACA_1	0.3619949	0.3619949	2.5975998	0.3619949	0.1972888	0.1972888	0	0.5033704	0.1972888	1.5017487	0.3619949	0.9269025	0.1972888	0	1.8976935	0	0	3.285985	1.929866	0	0.454361055
AGGAATAAATACAATA_1	0.3293292	0	0.3293292	0	0	0.5766532	0.3293292	1.9796995	0.3293292	0.3293292	0.5766532	0.9400626	0.5766532	0.3293292	0	0	0	2.1295015	2.1295015	0	0.379310345
AACACCCTAATTACCA_1	0.2797475	0.2797475	0.4981	0.2797475	0.4981	0	0	1.6479556	0.8290684	0.2797475	0.2797475	0.9608736	0	0.8290684	0	0	0.2797475	3.0139528	2.3064061	0	0.143002028
CCAGATGGCATAAGTA_1	0.2333022	0	1.2133883	0.4223392	0.2333022	0.5812592	0	1.2885795	0.9464621	0.7183528	0.2333022	0.8388976	0.2333022	0.2333022	0.2333022	0	0.2333022	1.5976577	3.9147528	0	0.317444219
CCTGAATACCGCAGAT_1	0.3202443	0	0.7572447	0.3202443	0.3202443	0.5624281	0.7572447	2.2702353	0	0	0.3202443	1.0603292	0	0	0	0	0	3.240057	1.8380862	0	0.407707911
CCAACAGCATTGACTA_1	0.3469031	0.4836719	1.0529377	0.6039658	0.1884194	1.4134467	0	1.5543726	1.1227838	0.3469031	0.6039658	1.3070936	0.1884194	0	0.1884194	0	0	0.9778442	4.1974934	0	0.256592292
CCGTAAAAAGGCACGC_1	0	0	0.7751121	0.3295041	0.5769262	1.4163937	0.3295041	0.9404423	0.3295041	0	0.3295041	0.9404423	0	0	0	0	0	1.9248582	3.5083496	0	0.320486815
ACACAAGGCACTCCTG_1	0	0.334884	0.5853149	0	0	0.785423	0	2.52857	0	0.334884	0.334884	1.2198469	0.334884	0	0	0	0	3.1810134	1.9966645	0	0.387423935
CAGGCCTTCATAAAGT_1	0.4461849	0	1.3380757	0.7536215	0.4461849	0.7536215	0	1.1784585	0.9884332	0	0.2477739	0.7536215	0.4461849	0	0.4461849	0	0	1.3380757	3.9967746	0	0.394523327
AACCATCTAGGGATCA_1	0.1740806	0	2.5029873	0.1740806	0.3223031	1.0652331	0	1.3486634	0.3223031	1.3486634	0.5656582	1.2447222	0.1740806	0	1.3486634	0	0	2.1743213	2.8537673	0	0.187626775
CACAAACCATGGAAAT_1	0.3774557	0	0.8652949	0.3774557	0	0.2064322	0.2064322	2.0346074	0.6508333	0.5234575	0.5234575	1.9727857	0.2064322	0.5234575	0.2064322	0	0	3.4051602	2.3195776	0	0.22515213
AGCACCTCCATTCATA_1	0	0.338582	0.7924812	0	0.338582	0.5910666	0.5910666	2.3290328	0.338582	0	0.338582	0.7924812	0	0.338582	0	0	0	2.2472935	1.7639567	0	0.542596349
ATCAATTGCAATAATC_1	0.3092029	0	0.7357355	0.5450401	0	0.5450401	0	3.0751584	0.5450401	0	0.3092029	0.7357355	0	0	0.3092029	0	0	2.8082314	2.3438046	0	0.205882353
AGTCATATATTCCACC_1	0.3605534	0	1.0066765	0.3605534	0	1.0066765	0.3605534	0.6249998	0.3605534	0.3605534	0.3605534	1.3959623	0	0	0.3605534	0	0	1.0066765	2.2244433	0	0.007099391
CAAAAGGGATTGAGTA_1	0.4547022	0	0.6224866	0.2529757	0	0.2529757	1.0032433	1.7738474	0.4547022	0.4547022	0	1.7738474	0.4547022	0.4547022	0	0	0	3.4503785	1.8670507	0	0.303245436
ATACCCCCACACACAA_1	0.4803811	0	0.2687631	0	0.4803811	0.4803811	0.8035165	2.0520183	0	0.2687631	0.6549445	1.8794977	0.2687631	0	0.2687631	0	0	2.5903028	2.385735	0	0.461460446
ATGCCCTTACACACCT_1	0	0.2611462	1.5219193	0	0	1.1278222	0	1.0262224	0.7855758	1.1278222	0.4680235	0.7855758	0.2611462	0	0.7855758	0	0	1.2200448	3.605772	0	0.380324544
ATCTATCCAGTCAAGT_1	0.3135509	0	2.2085	0	0.9054727	0.7442325	0	1.0442883	0.3135509	0	0	1.0442883	0	0	0.3135509	0	0	1.6195915	3.7170293	0	0.410750507
CCGGAACTAAACCAAT_1	0.2437172	0	0.7438089	0.2437172	0.4395231	1.6370049	0.2437172	0.9767839	0.9767839	0.7438089	0.6031954	1.3952091	0	0	0	0	0.2437172	0.7438089	3.9523382	0	0.337728195
CCCCACGCATGAACAG_1	0	0.543578	2.1909534	0	0	0.3930136	0	1.1526185	0.2156913	0.6744113	0.3930136	1.0735523	0.2156913	0	3.2121012	0	0	3.670572	1.528399	0	0.298174442
AATAAGGAATGTCAAG_1	0.4957275	0	1.5790101	0	0.6742386	1.3577957	0	1.3577957	0.8256586	0.4957275	0.8256586	0.2782725	0	0	0	0	0	1.2716599	3.6178023	0	0.57505071
ACTACAATCCTCAAAA_1	0	0	1.9652745	0.2798968	0.2798968	0.2798968	0	1.3627542	0.4983399	0.4983399	0.4983399	0.9612511	0	0	0.4983399	0	0	1.7655692	4.0179288	0	0.309330629
ATCGAGCCAATTAATA_1	0	0	0.7699483	0.2545753	0.2545753	0.4573155	0.2545753	2.5784253	0.6257999	0.6257999	0.2545753	1.3607551	0	0	0.4573155	0	0	3.5019598	2.1444981	0	0.280933063
ACCCAGAACAACAAAC_1	0.5675621	0.3235177	0.5675621	0.3235177	0	0.5675621	0	2.3560801	0.5675621	0	0	1.3012442	0	0	0	0	0	3.0561205	2.2809074	0	0.586206897
ATCGAAACACGTACCG_1	0.2708654	0.2708654	2.3650017	0.2708654	0	0.4837815	0	1.1561546	0.4837815	1.0531237	0	0.8084357	0.2708654	0	0.6592262	0	0	1.4136629	3.1918086	0	0.294117647
CAAACATTACGAAGAA_1	0.2507118	0.2507118	2.2260551	0.2507118	0.2507118	0	0.4509988	0.7606931	0.4509988	0.4509988	0.2507118	1.0968033	0	0	0.7606931	0	0	1.6628072	4.3739745	0	0.212981744
AAATACTCCCACCCAA_1	0.3423192	0	0.3423192	0	0.3423192	0.5968672	0.7995902	2.3792713	0.3423192	0	0	0.3423192	0	0.3423192	0.3423192	0	0	2.9636964	1.8416167	0	0.467545639
AGAGCACTCCCCCACG_1	0.2577637	0.2577637	1.5732776	0	0	0.9042848	0.2577637	2.4497272	0.4625169	0.6323876	0.2577637	0.7775489	0	0.2577637	0.2577637	0.2577637	0	1.4432328	2.6132571	0	0.288032454
CCGGAATACCCTCCTT_1	0	0.2766936	1.0690371	0.2766936	0	0.6710482	0.6710482	0.9531283	0.4931857	0.2766936	1.1728956	2.4978787	0	0	0	0	0	2.5736015	1.697938	0	0.528397566
CAGTAAATCCATATAA_1	0.2511182	0	0.4516641	0.2511182	0	0.2511182	0.6186317	2.164182	0.6186317	0	0.9979712	0.8867838	0	0.6186317	0.6186317	0	0.2511182	3.273596	1.7169269	0	0.170385396
ATTCAGCTATCAAATC_1	0	0	0.734973	0.3088137	0	0	0.3088137	2.232334	0.734973	0	1.0328438	1.3595573	0	0.734973	0	0	0	3.4113621	1.3595573	0	0.187626775
ACTTATAGATAGATCA_1	0	0	0.4492309	0.2496322	0	0.4492309	0	3.462835	1.1843085	0	1.6033686	1.1843085	0.4492309	0.2496322	0.2496322	0	0	2.8427288	1.6033686	0	0.423935091
ACCCACAGACGCCCGG_1	0	0.3380514	0.9589095	0.3380514	0	0	0	2.365851	0.3380514	0	0.590242	0.3380514	0.3380514	0.590242	0.3380514	0	0	2.6861607	1.7624251	0	0.284989858
ACTTATTTATCACCTT_1	0.2654611	1.233218	1.1404657	0.2654611	0	0.6482002	0	1.0382225	0.6482002	0	0.6482002	1.0382225	0	0	0.4750311	0	0	1.7156847	3.8610857	0	0.212981744
AAATCCCACCCCCATT_1	0	0.2922546	0.2922546	0.5181316	0.2922546	1.1107595	0	1.7495851	0.5181316	0.7022714	0	1.1107595	0	0	0.2922546	0	0.2922546	1.3125272	3.6195429	0	0.360040568
CATTAATTCCTAAATA_1	0	0.2270302	1.1115096	0.2270302	0	1.8078553	0	1.7205535	0.7028357	0.7028357	0.7028357	1.3359338	0	0	0.8216895	0	0.2270302	1.2665752	2.880393	0	0.599391481
CCTGAGGGAGAGAGTT_1	0	0.2725763	1.4191093	0.2725763	0.2725763	1.2546896	0	1.9392495	0	0.812429	0.2725763	1.4921804	0	0	0.2725763	0	0	1.4191093	3.3634121	0	0.159229209
CCACCAGAAAAGAACT_1	0	0	2.0591949	0.3074714	0	0.3074714	0	0.7323417	0.5423032	0.3074714	0.3074714	0.3074714	0	0	2.0591949	0	0	3.7555539	1.798362	0	0.298174442
CAGCAAGTACAAAAGA_1	0.3802795	0.2081084	0.3802795	0.5271162	0	0.8704896	0.5271162	1.1979949	0.3802795	0	0.3802795	2.8841472	0.3802795	0.3802795	0.2081084	0	0.2081084	2.4546146	2.4742915	0	0.331643002
CCGACAGTATGCATAA_1	0.7142072	0	0.7142072	0	0.2982675	2.0732279	0.2982675	1.4177204	0.7142072	0.527709	0.2982675	1.2333342	0	0	0.2982675	0	0	1.0070857	1.8810448	0	0.119675456
AGAACAGTCCGGCACA_1	0.2543513	0.2543513	0.4569498	0.2543513	0.4569498	0.2543513	1.5613232	0.2543513	0.2543513	0.2543513	0.4569498	3.0157731	0.2543513	0.2543513	0	0	0	2.8626929	1.9575734	0	0.396551724
CCGGCAGCATCGCACT_1	0	0	0.9846924	0	0	0.3501265	1.2571767	2.8040959	0	0	0	1.2571767	0.3501265	0	0	0	0	2.1934055	2.1934055	0	0.398580122
CCCTATGACCCGACGG_1	0.3126238	0	1.0420545	0.3126238	0	0.5504391	0	1.9794998	0	0.3126238	0	2.2054305	0	0	0.3126238	0	0	1.9794998	3.4831648	0	0.50811359
AAACAATTAAAGAGAA_1	0	0.2635694	1.2274573	0	0	2.6580878	0	1.7621732	0.6443261	0.4719613	0	0.7913036	0	0	0.2635694	0	0.2635694	1.2274573	4.3783846	0	0.718052738
AAGGAAAACATCAGAA_1	0.2541189	0.2541189	0.8947098	0	0	0.8947098	0.7688577	1.6752026	0.6248552	0	0.2541189	0.8947098	0.2541189	0.2541189	0	0	0.4565702	3.2756573	2.2083957	0	0.34989858
CAGTAAAAAAATAGTT_1	0.2667298	0	0.2667298	0.477088	0	2.083286	0	2.2889871	0.9276017	0.477088	0.2667298	1.1441633	0.2667298	0	0	0	0	1.3220727	3.6291961	0	0.451318458
AGGAATCAAAACCATT_1	0	0.2527194	0.7655087	0.2527194	0.7655087	1.0025167	0	2.1705489	0.7655087	0.621955	0.2527194	0.7655087	0	0	0.621955	0	0	1.2775106	3.5856743	0	0.555780933
ACTAAAATACAGATTC_1	0.2414565	0.2414565	1.068742	0.5984552	0.2414565	0.2414565	0.4358029	2.47856	0.4358029	0	0.7383156	1.1583946	0	0	0.7383156	0	0	2.9457399	1.7303688	0	0.317444219
ACACACATACAAAACA_1	0	0	1.2504691	0.3045371	0	1.5173165	0	1.2504691	0.7265779	0.3045371	0	0.537659	0	0.3045371	0.7265779	0	0	1.5173165	3.7016893	0	0.376267748
CAGGACAACCGGATAC_1	0.2635971	0.2635971	0.2635971	0.4720062	0.6443828	1.5302311	0.2635971	2.4472159	0.6443828	0.2635971	0.2635971	0.6443828	0	0	0	0	0	1.1350168	3.9448661	0	0.297160243
AAGTAACACCGCACAT_1	0.2234193	0.2234193	1.9470913	0	0.4059246	0.4059246	0	0.9171177	0.4059246	1.2537473	0.2234193	1.0124779	0	0	2.2525247	0	0	3.249759	1.8729682	0	0.360040568
ATAAAGGTATGAAAGA_1	0.4510681	0.2507541	1.0969305	0.2507541	0	0.2507541	0.2507541	2.7056949	0.4510681	0.7607949	0.6178752	1.2711492	0.6178752	0	0	0	0	2.3144951	1.6074194	0	0.637931034
CCAAAAGTACCCCCAA_1	0	0.2849281	2.2237216	0	0	0.2849281	0	0.6876317	0.5064156	0.8409919	0.2849281	1.2912503	0.2849281	0	2.1497052	0	0	1.9364363	1.6649982	0	0.314401623
CCGCAATCAAAGCACT_1	0	0	0.6879783	0.285101	0.285101	0.285101	0	2.188017	0.6879783	0	1.0917146	1.2917558	0.5066927	0	0.285101	0	0.285101	3.0961822	1.2917558	0	0.444219067
CCCCATATCAAGACAT_1	0	0.2745456	0.2745456	0	0	2.1122051	0.2745456	2.2207509	0	0.6666994	0.2745456	0.6666994	0.4897236	0	0.2745456	0	0.4897236	1.425353	3.4545947	0	0.460446247
CATCAGGCCCCCAAGA_1	0.2278341	0.2278341	2.3235213	0	0.2278341	0.5696401	0	0.8239055	0.2278341	0.8239055	0.2278341	0.5696401	0.4132704	0	2.189661	0	0	3.8459252	1.522196	0	0.128803245
AACAAGTACCGGAAGC_1	0	0.3222198	0.7610696	0.3222198	0.1740324	0.8461509	0.997261	1.7160041	0.8461509	0.3222198	0.4512554	1.3966172	0.4512554	0	0.6680706	0	0	2.875161	2.4549	0	0.301217039
AAAGCCACCCTTAAGC_1	0.2772249	0	1.0704796	0.2772249	0.6721222	1.2685531	0	1.0704796	0.4940412	0.8232329	0.4940412	0.4940412	0.2772249	0	0	0	0	1.2685531	3.8966843	0	0.276876268
AACGAGTCACCTCCAC_1	0	0	1.1527644	0	0.2696929	0.8056938	0.2696929	2.1317366	1.0499027	0.8056938	0	0.4818855	0	0.2696929	0	0	0.4818855	1.4099186	3.9820261	0	0.385395538
ACTCAGAACATCACCA_1	0.2639589	0.2639589	0.6451244	0.2639589	0	0.4725937	0	2.4221923	0.4725937	0.7922225	0.4725937	0.7922225	0	0.4725937	0.2639589	0	0	2.9972665	2.1461498	0	0.330628803
AACAACCAAGGGACCC_1	0	0.2556568	2.9628214	0.2556568	0	0	0	0.2556568	0.459081	1.2869671	0.2556568	1.1115832	0	0	2.4155415	0	0	3.2375011	1.877154	0	0.231237323
CCGTAGTGATCGACAG_1	0	0	0.5034472	0.2830769	0	0.5034472	0	2.2170469	0.9692763	0	1.3724148	1.3724148	0	0	0.2830769	0	0.2830769	3.0733438	2.1039584	0	0.153144016
CATGAGTACACCAGGT_1	0	0	0.6019777	0.3456181	0.3456181	0.8058457	0	1.9139892	0	0	0	1.246221	0	0.8058457	0	0	0	2.9090979	2.3108494	0	0.272819473
AGATAGATAAGGCCAG_1	0.1806711	0.3336412	2.2734578	0	0.3336412	0.4662863	0.1806711	1.1563251	0.5833794	1.0232384	0.4662863	1.0919941	0.1806711	0	2.0954083	0	0	2.6154487	1.8479145	0	0.288032454
CCCCAAGAACATCATG_1	0.2830336	0	1.1909022	0.2830336	0.5033776	0.9691673	0	1.3722836	0	0.8366408	0	1.1909022	0	0	0.2830336	0	0	1.7761798	4.3078625	0	0.346855984
CCCGCAATAACGATCA_1	0.3458951	0	0	0.3458951	0	0	0.8063702	2.132814	0.3458951	0	0.3458951	0.6024064	0	0.8063702	0	0	0	3.250191	2.2698907	0	0.278904665
AATCAAAAAGGCAAGT_1	0	0.2411413	1.1573865	0.4352839	0.4352839	1.315606	0	1.6273787	0.8601455	0.4352839	0.5977935	0.8601455	0	0	0	0	0.2411413	1.2396222	4.078982	0	0.431034483
AAGGATATACGACCGG_1	0	0.2666959	0.6507249	0.477033	0	1.0416397	0.2666959	2.7711204	0	0.6507249	0.477033	0.6507249	0.2666959	0	0	0	0.2666959	2.0831592	3.2000818	0	0.497971602
AAGTACTAACACCAGG_1	0	0.3969347	2.2016339	0	0.5486348	0.3969347	0	2.228228	0.3969347	0.5486348	1.2343937	0.9008833	0	0	0.3969347	0	0	1.9925709	3.5514689	0	0.093306288
ATTGCATAATGACAAT_1	0	0	1.0226609	0.2598719	0.2598719	2.1651446	0	2.1651446	0.4659504	0.4659504	0	1.4503023	0	0	0.2598719	0	0	1.3781713	4.1804882	0	0.352941176
CCGGCCGGATTGATGT_1	0.3231098	0.5669228	0	0.3231098	0.3231098	0	0.9265056	1.9604711	0.3231098	0	0.3231098	0.7627903	0.3231098	0	0.3231098	0	0	2.8343606	1.9052749	0	0.432048682
ACACATTTACACAACA_1	0	0	0.7276056	0	0.3050597	0	0.5384867	2.6276652	0.5384867	0	0	1.0237198	0.3050597	0.7276056	0	0	0.3050597	3.1857693	2.0042744	0	0.182555781
AGAGCCCGCCCTACGA_1	0	0	2.2507148	0.2421747	0	0.5999624	0	0.7400628	0.5999624	0.7400628	0.2421747	0.972331	0	0	2.5693044	0	0	3.7784143	1.7804124	0	0.346855984
ATTGAATCCCTCCACT_1	0.2783233	0	0.2783233	0.2783233	0	0.4958092	0.8257761	1.9597214	0.2783233	0	0	3.4597071	0	0.6743411	0	0	0	3.5558277	1.5107317	0	0.326572008
AAAAAGGACACGCAAA_1	0.2168995	0	0.2168995	0.2168995	0.3950366	1.533267	0	2.8743062	0.5461876	0.5461876	1.2302815	1.0776454	0	0	0.3950366	0	0	1.2986679	4.3815701	0	0.267748479
ATGTATGCCCCAATCG_1	0.449696	0	0.6161328	0.2499161	0	2.0559202	0	4.0368545	0.2499161	0.449696	0.2499161	0.6161328	0	0	0.449696	0	0	1.7624339	3.1539959	0	0.514198783
AACTATCAAAAAAATT_1	0	0	0.2811694	0.2811694	0.2811694	0.9644673	0.9644673	2.2451283	0.2811694	0.2811694	0.2811694	0.8323489	0	0.2811694	0.2811694	0	0	3.1528547	2.0564591	0	0.439148073
CCGCAATAACCAAAAT_1	0.2193812	0	1.8557867	0	0.2193812	1.3721118	0	1.9646823	0.6837145	1.3078907	0.2193812	0.6837145	0.3991866	0	0.2193812	0	0	1.54321	4.0022655	0	0.417849899
CCTGAAACACTAAAAT_1	0.3273737	0.3273737	0.7710151	0.7710151	0.3273737	1.2011446	0	1.0772523	0.3273737	0.3273737	0	0.7710151	0	0	0	0	0	0.9358108	4.1114406	0	0.347870183
AAGCCCCCATAGAGAA_1	0.2222466	0	2.3708318	0.3172304	0.1172848	0.6909033	0	2.1506942	0.3172304	0.9623021	1.0087442	1.2132359	0.4039698	0.4837822	1.6058454	0	0	3.3543017	1.7669795	0	0.198782961
AAGACAGAAGCTACTC_1	0.633461	0	0.8442276	0	0.633461	0	0	1.6051369	0.633461	0.633461	0	0.633461	0	0	0	0	0	1.2953738	3.5813708	0	0.46653144
CAACCACACCTTACTA_1	0.6699271	0	1.2653273	0.4922929	0	0.2761394	0	0.8207161	0.4922929	0.2761394	0.2761394	0.6699271	0.2761394	0.6699271	0.2761394	0	0.2761394	2.9676328	2.293028	0	0.369168357
AACTAACGAATGACCT_1	0	0.2448408	0.9800192	0.4413699	0.4413699	1.920706	0.2448408	0.9800192	0.6055467	0.2448408	0.2448408	1.3281829	0	0.2448408	0	0	0.2448408	0.9800192	4.0240784	0	0.313387424
AGCTAACAAGGGATGA_1	0.2874625	0	0.2874625	0.2874625	0.2874625	0.5104743	0.2874625	2.1194904	0.5104743	0.5104743	0	1.0980266	0	0.5104743	0	0.2874625	0	3.0114262	2.158707	0	0.402636917
AACACAAGACACCAGC_1	0.247616	0.247616	0.8774832	0.247616	0.247616	0.6113425	0.445926	1.5374226	0.247616	0	0.7532407	1.337545	0	0.6113425	0.247616	0	0	3.1194767	2.1168778	0	0.265720081
CCATACAAACCACACG_1	0.2868605	0	1.2016707	0.2868605	0.2868605	0.5095108	0	1.6068065	0.5095108	0	1.6068065	0.845419	0	0	0.2868605	0	0	2.6595274	2.3949045	0	0.412778905
AATGAGTAACCTAGAT_1	0.2584508	0	2.1250197	0.4636365	0	0.4636365	0.2584508	0.9060838	0.2584508	0.9060838	0.4636365	1.2117564	0	0	0.2584508	0.2584508	0	1.6348941	3.4920014	0	0.342799189
CCGAACTTCATTAATT_1	1.0518982	0	1.3815152	0	0	0	0.7504007	1.6290008	0.5568876	0	0.3167185	1.3815152	0	0	0	0	0	2.7429043	2.2968474	0	0.222109533
AATGAATGCAGGCCGA_1	0	0	0.7758613	0	0	1.9814336	0	2.5123438	0	0.5775352	0.5775352	0.7758613	0	0	0	0	0	1.2074443	3.775045	0	0.429006085
AAGTCATTAGTTCATA_1	0	0.2184537	2.2560486	0	0.3976364	0.797848	0.2184537	1.3685927	0.2184537	0.3976364	0.3976364	1.2359114	0.681381	0.2184537	0	0.2184537	0	1.5905449	3.8532196	0	0.189655172
CCGGCAGCCAAGAATG_1	0	0.2842201	0.6862112	0.5052807	0	1.6626809	0.2842201	2.6950639	0	0.2842201	0.2842201	0.8393671	0	0	0	0	0.2842201	1.3758723	3.7781326	0	0.289046653
ACCCCAACATATAGCC_1	0	0.2205554	1.5478891	0	1.089959	0.2205554	0	1.7384661	0.4011478	1.089959	0.6866642	1.0033425	0.2205554	0	0.5540615	0	0.2205554	1.3765541	3.5355481	0	0.211967546
CCTTAATCCCGTCAGA_1	0	0	0	0	0.7184114	2.5024602	0	2.1643105	0	0.7184114	0.7184114	1.3358232	0	0	0	0	0.3003939	0.8761197	3.603862	0	0.553752535
ACAACACTACCTCCCT_1	0	0	1.6466182	0.4437795	0.9842335	0.2463079	0	1.0835168	0.4437795	1.173827	1.40419	0.8739955	0.2463079	0	0	0	0	1.7488498	3.2417254	0	0.247464503
CATCACAAAAGGACTC_1	0	0.2118086	0.8818929	0.3865015	0.5351673	1.5633061	0.2118086	1.7840863	0.5351673	0.2118086	0.3865015	1.1388586	0	0	0.3865015	0	0.2118086	1.5633061	4.1623804	0	0.34989858
AAACCAGTACTCACAT_1	0.2973655	0.2973655	0.2973655	0	0	2.4017888	0	2.1933357	0	0.7124212	0.5262745	1.4958376	0	0.2973655	0	0	0	1.4150679	2.600247	0	0.809330629
CCCCAAAGCCCAACGG_1	0	0	2.0672896	0.5249281	0	0.5249281	0	1.0027778	0.2965194	1.3247777	0.2965194	0.7107444	0.2965194	0	0	0	0	1.7024167	3.8258532	0	0.496957404
AACTACGTAACGACTA_1	0.2770482	0	1.8604938	0.4937567	0.2770482	0.2770482	0	0.8228236	0.2770482	0.6717651	0.4937567	0.9540295	0.2770482	0	0.2770482	0	0.2770482	1.2680286	3.6467521	0	0.483772819
AAGTAGTTATAGCACT_1	0.5423786	0.2151365	0.9858982	0.3920842	0	0.3920842	0.8920747	2.4883535	0.5423786	0.2151365	0	0.9858982	0	0.5423786	0.3920842	0	0	3.479518	2.1042481	0	0.272819473
AATTATGCCCCTACAA_1	0	0	0.6867978	0	0.5057494	1.0901375	0	1.7241217	0.5057494	0	0	1.7241217	0	0.6867978	0.2845124	0	0	3.137693	2.8014404	0	0.441176471
CATTCCGTACTGACTG_1	0.5830727	0.5830727	0.9489785	0.2341586	0.2341586	0.2341586	0.2341586	1.0462358	0.4237567	0.4237567	0.4237567	1.4883961	0.4237567	0.2341586	0.841233	0	0	1.2915577	2.5551339	0	0.377281947
ATCGATTAAATTCACC_1	0.4260261	0.2355308	0.8449673	0	0.2355308	0.4260261	0.5859745	2.561182	0	0.4260261	0.2355308	1.0504938	0	0.4260261	0.4260261	0	0.2355308	3.246451	2.0675068	0	0.235294118
AAGGATGCACTCATTT_1	0.3093336	0	0	0.3093336	0.5452465	0.3093336	0.7359913	1.6069718	0.3093336	0	0.5452465	1.1553394	0.3093336	0	0.3093336	0	0	2.988248	2.1944841	0	0.307302231
ACGGAAATCCCGCCGC_1	0	0	0.7135393	0	0.2979301	0.7135393	1.1257103	1.4975396	0.2979301	0	0.5271724	1.3288085	0	0.5271724	0	0.2979301	0	2.9285475	1.6418686	0	0.360040568
AAAAAAGTATATATTC_1	0.6872411	0	1.3774221	0	0	0.5061036	0	1.2906808	0.8405452	0.2847334	0.2847334	1.1956945	0.2847334	0	0.6872411	0	0	1.5999714	3.3088118	0	0.448275862
AGGTCATAAGACATGC_1	0.3051749	0.3051749	0.886841	0.3051749	0	0.5386691	0.5386691	1.8489168	0.3051749	0	0	1.1445965	0.3051749	0.3051749	0	0	0.3051749	2.3971809	1.9035687	0	0.463488844
AACTACCTACCGAATA_1	0	0	1.0497191	0.2696261	0.4817775	0.6567032	0.2696261	1.8343513	0.2696261	0.935063	0.6567032	0.935063	0	0	0.2696261	0	0.2696261	0.935063	3.5827033	0	0.39148073
CAGCAAAAAATTACAA_1	0	0.5352423	2.4825589	0	0	0.3030122	0	1.0187227	0	0.5352423	0.3030122	0.5352423	0	0.3030122	1.6576892	0	0	2.8289037	1.7842368	0	0.392494929
CCGGACAGCATACCCT_1	0	0.2368315	0.956805	0.4281754	0.2368315	0.4281754	0	1.6111192	0	1.2252591	0.2368315	2.682979	0.5887211	0	0	0	0	2.2566754	3.6413851	0	0.299188641
ACCCAGTGCCGGCCAT_1	0.5635425	0.2644806	1.1376018	0.6461931	0.4734404	0.9802595	0	1.8640141	0.9217838	0.4734404	0.2644806	1.8159349	0.2644806	0.1409587	0.7934523	0	0	1.4656357	2.9918313	0	0.235294118
AACACCCTCAGAAGCG_1	0.2479645	0.2479645	0.4464976	0.4464976	0.2479645	0.8784112	0.2479645	1.1790597	0.2479645	0.9889785	0.4464976	1.0885287	0.6120691	0.4464976	0	0	0	2.4097268	2.048202	0	0.302231237
AGTCCATTACCTCATC_1	0.3181623	0	0.9156494	0	0	0	0.9156494	2.0467617	0.3181623	0.5591577	0	0.9156494	0	0.3181623	0.3181623	0	0.3181623	2.6731533	1.8316835	0	0.459432049
AACTCATAAAATCCAT_1	0.3725232	0	0.7554083	0.2035089	0.2035089	0.5170591	0.3725232	2.2593071	0.5170591	0.6433183	0.3725232	1.3105879	0.3725232	0.7554083	0.2035089	0	0	2.9111869	1.8934737	0	0.462474645
CAGACAGGCAGAAACC_1	0	0	0.5728374	0	0.3268877	0.5728374	1.7961489	2.1218146	0	0.3268877	0.3268877	0.9347524	0	0	0	0	0	2.8471812	1.9168764	0	0.646044625
AGGCCAGGAATGCCGT_1	0.2724031	0.2724031	0.2724031	0.2724031	0	0.4862659	0	2.8313837	0.8120251	0	1.6234415	1.0573378	0	0	0.2724031	0	0.2724031	3.223264	1.3397387	0	0.198782961
AATGATACAACCCATT_1	0.4296491	0.237724	2.391446	0.237724	0.4296491	0	0	0.237724	0.5906034	1.303888	0.237724	1.057274	0	0	2.2880652	0	0	2.686916	1.8511569	0	0.295131846
CATGACGTATACAGTT_1	0	0.8578113	0.3733996	0	0	0	0.3733996	1.9292931	0.3733996	0.8578113	0.3733996	0.3733996	0	0	0	0	0	3.0186958	1.7095814	0	0.291075051
AACAAACTATTAATTG_1	0	0.2765093	1.0685362	0	0	2.039778	0	1.7540208	1.0685362	0.2765093	0	0.6706753	0.4928887	0	0.4928887	0	0	0.9526596	4.0877818	0	0.446247465
ACGGAAGTCAAAATAC_1	0.2916123	0.2916123	0.7009922	0	0	0.2916123	0	2.8864304	0.8562586	0	0.9906259	1.1090587	0.2916123	0	0.2916123	0	0	2.5266764	1.9104201	0	0.257606491
ACCAAAGTATTACAAC_1	0.2150007	0.3918566	1.150181	0.6726643	0	0.8916604	0.3918566	1.150181	0.7881453	0.2150007	0.5420848	1.6248518	1.0712074	0	0.5420848	0	0	1.4154199	1.7979266	0	0.350912779
AGCTAACGCACGACAC_1	0	0	1.4744727	0	0	0.8533478	0.2903334	1.8005701	0	0.9874445	0.2903334	1.211379	0	0	0.2903334	0	0	2.0460739	3.8243743	0	0.335699797
CACTAGTCATGCCAAA_1	0	0.2900988	0.8528132	0.2900988	0	0	0.6979748	1.9541718	0	0.2900988	0.2900988	0.9868601	0.2900988	0.5146895	0.5146895	0	0	3.1447093	2.0878746	0	0.336713996
CACAAGCTACCAAGCC_1	0	0	0.3007741	0.5316914	0.3007741	0.719162	0.3007741	1.5810272	1.0132434	0.3007741	0.3007741	0.8769745	0	0	0.3007741	0	0.3007741	1.3369027	3.450897	0	0.242393509
CACTACGTCATCATTA_1	0	0	0.4565217	0.2540892	0.2540892	0.2540892	0.4565217	3.5674215	1.7779776	0.6247937	0	0.7687867	0.4565217	0	0	0	0.2540892	2.6403356	1.8712558	0	0.269776876
CCATATTCATGTATCG_1	0	0	0.4150002	0.2288755	0.2288755	1.8564379	0	2.2224521	0.4150002	0.2288755	1.1983579	0.9333889	0.2288755	0	0.4150002	0	0	1.8154288	4.5025101	0	0.155172414
AAAGACGCCAGAACTC_1	0	0	0.6751029	0	0	1.5804087	0	2.7989726	0	0.2787006	0	1.1786186	0.2787006	0	0.4964163	0	0.4964163	1.6444868	4.2948011	0	0.155172414
ATCAAGTCCCGACATG_1	0.4132001	0.2277917	2.0008842	0	0.2277917	0.2277917	0	1.0263161	0.4132001	1.2692652	0	1.1140228	0	0	0.8237888	0	0.2277917	1.9656804	4.6329588	0	0.425963489
ATCTAACGCAACCAGA_1	0	0	0.9373876	0.3280984	0.3280984	1.0789632	0.5747302	1.6623304	0.3280984	0.7724096	0.3280984	1.2029584	0	0	0	0	0	0.7724096	2.5972243	0	0.28296146
ACCGACATCAAGAGCT_1	0.5931211	0.5931211	0.5931211	0	0	0.4316212	0.2389191	3.1755276	1.8128099	0.2389191	0	0.5931211	0.2389191	0	0.5931211	0	0	3.2721637	1.6190194	0	0.319472617
AAGCCATTAACTCCCT_1	0	0	0.7126439	0	0.2309879	1.3502225	0.2309879	1.7364568	0.5763504	0.83257	0.9396416	1.1245243	0	0.2309879	0.4185051	0.2309879	0	1.2805004	3.6485141	0	0.170385396
ACTACAGTACCGAGTT_1	0	0	0.836252	0.2828645	0.2828645	0.2828645	0	1.0857135	0.2828645	0.2828645	0.2828645	3.2521686	0	0.2828645	0.2828645	0	0.2828645	3.3712735	1.6582338	0	0.303245436
ATGAACTACCCGATAG_1	0.2956603	0	0.5235605	0.2956603	0	1.5653082	0	3.4963034	0	0	0.2956603	0.8654412	0	0	0.5235605	0	0	1.5653082	3.8225744	0	0.202839757
CACTCAGGAACTATTC_1	0.3212303	0	1.0626794	0.3212303	0	0.7591545	0.3212303	1.6423026	0	0.3212303	0	1.2952096	0	0	0.3212303	0	0	3.3419872	2.0565329	0	0.293103448
AGATCATTAAACACCT_1	0	0	1.0601213	0	0.273421	0.273421	0.4879093	1.4217906	0.273421	0	0.4879093	1.494922	0.6644187	0.4879093	0.273421	0	0.273421	2.9404231	1.896144	0	0.277890467
AAGTCCGCAGCTAAGG_1	0.3964855	0	2.4390113	0.6796473	0	0.6796473	0	1.0805716	1.0805716	0	0.2177654	0.9000688	0.2177654	0	1.6825615	0	0	3.0186493	2.3502814	0	0.378296146
ACTGACATCCGCCCAT_1	0.310419	0	0.7381155	0	0	0	1.0367307	2.696778	0.5469606	0.310419	0	0.310419	0.310419	0.8985283	0	0	0	3.0102175	1.9724047	0	0.286004057
AGTACATGAGAGCAAC_1	0	0.2979593	2.0721827	0	0	0.5272189	0	0.5272189	0.5272189	1.232487	0.2979593	1.1257869	0.2979593	0	0.2979593	0	0	1.4168145	3.6229061	0	0.834685598
CAGCAACTAAGCACAG_1	0	0	0.9851873	0	0.2894276	0.5136169	0	2.819958	1.4716981	0.6966351	0	0.2894276	0.2894276	0	0	0	0	1.9030423	4.1446827	0	0.629817444
ACCGAGCTAACGATTG_1	0.5899506	0	0.5899506	0	0	0.7911124	0.5899506	1.7618835	0.5899506	0	0.5899506	0.9585064	0	0	0	0	0	2.2015477	2.3652585	0	0.250507099
CCTGCCCTATCGCACG_1	0	0	1.1613775	0	0	0.3638553	0.3638553	1.6842969	0.3638553	0	0	0.6300647	0.3638553	0	0.3638553	0	0.3638553	2.5868802	2.0821699	0	0.599391481
AGCGACTTATGCACAC_1	0	0.2370431	0.9574228	0.5891675	0	1.8054024	0	2.787924	0.9574228	0.2370431	0.5891675	1.3015415	0	0	0	0	0	1.2259676	3.942682	0	0.481744422
AACTCAGAAATCATCC_1	0	0.3144332	0.9074242	0.3144332	0	1.1684174	0	1.2771434	0.3144332	1.1684174	0.3144332	0.7459525	0	0	0.3144332	0	0	0.9074242	3.892489	0	0.249492901
AAGTATTTCCGCCCAC_1	0.334699	0	0.7850694	0	0	0.334699	0.334699	2.462408	0.334699	0.334699	0	0.5850269	0	0.334699	0.334699	0	0	3.1295453	1.9961027	0	0.273833671
AGATAAAGACCACCCT_1	0	0.3199776	0.3199776	0.7567278	0	0.5620094	0.7567278	2.2295984	0.3199776	0	0.3199776	1.1825187	0	0	0	0	0	2.7778173	2.1881878	0	0.384381339
ACACCACAAGGCATAC_1	0.453728	0.453728	1.0694922	0.3240959	0	0.5684678	0	2.3579722	1.1331069	0.1751206	0.7646953	1.3534739	0.453728	0.1751206	0.1751206	0	0.1751206	2.3396985	2.731392	0	0.0831643
CCAGACGTCATGCCTC_1	0	0	1.4171121	0	0	0.577342	0.7756237	2.2195973	0.577342	0	0	0.7756237	0	0	0.3297704	0	0	3.0027967	2.1308861	0	0.360040568
ATTGAGAAAGTCAAAC_1	0	0.4862938	0.9422292	0.2724204	0.4862938	0.9422292	0	2.0249744	0.2724204	0.4862938	0.4862938	1.4186137	0	0	0	0	0	2.8676922	2.1418685	0	0.229208925
AACGCCACATCTCAAT_1	0	0.5871262	1.4339521	0	0	1.8858084	0	0.9545969	0.7876468	0	0.3360477	1.2227263	0.5871262	0	0	0	0	0.9545969	2.2393813	0	0.342799189
ATGACAGGACAAAAGC_1	0	0	0.8403602	0	0	1.4044953	0	1.1616922	0.3639951	0	0.3639951	1.4044953	0	0.6302789	0.3639951	0	0	1.1616922	2.5537183	0	0.761663286
ATCTCATGACTTACGG_1	0	0	0.7279573	0.7279573	0.1642207	0.3052386	0.6378309	2.7720789	0.428806	0.1642207	0.8869834	2.8778824	0.7279573	0	0.8106282	0	0	2.7720789	1.9300208	0	0.501014199
AAGTCCCTAAAGAGCG_1	0	0	0.9829135	0.4430243	0.4430243	0.607652	0.7489698	2.4258719	0	0.607652	0.2458479	1.3315875	0.2458479	0.2458479	0.2458479	0	0	2.6261482	1.9246583	0	0.432048682
ATATAGTCAAAAATTC_1	0	0	0.7044477	0.2933483	0.2933483	0.2933483	0.2933483	2.6110738	0.5198763	0.2933483	0.2933483	1.219758	0.2933483	0.2933483	0	0.2933483	0	2.3556967	1.6922755	0	0.307302231
AGAGCCCCACCACCTG_1	0.5636872	0.2250456	1.799661	0.4086332	0	0.6978956	0	1.757033	0.4086332	0.8162049	0	1.1852238	0	0	0.4086332	0	0.4086332	1.7125065	3.6402101	0	0.304259635
ACAGAGATATCCAGGA_1	0	0.3251223	1.404527	0.3251223	0	1.1954968	0	1.1954968	0	0	0.3251223	1.1954968	0.3251223	0	0.5700751	0	0	1.6536843	2.8633771	0	0.360040568
CATTAACAATGACAAC_1	0	0	0.6492683	0.4758779	0	0.6492683	0.4758779	1.8694669	0	0	0.6492683	1.7175205	0.2659833	0.4758779	0.4758779	0	0	3.0921879	2.2546515	0	0.292089249
AAACACTAAGGTACCC_1	0	0	1.3991198	0	0.3618249	0.6269512	0	1.1567986	1.1567986	0	0	1.5013135	0	0	0	0	0	1.1567986	3.5173809	0	0.262677485
CAAGACCACCTCAGCC_1	0	0	0.5166065	0.6427863	0.2033025	1.3688329	0.6427863	2.304356	0.3721746	0.3721746	0.2033025	2.6603395	0	0.2033025	0	0	0	2.5073329	3.5756615	0	0.221095335
ACACAAGACCCAATAC_1	0	0.2629484	1.3881916	1.0312458	0	0.7898375	0	2.6969853	0	0.2629484	0.7898375	1.0312458	0.4709527	0	0	0	0	1.5280359	3.2450225	0	0.26673428
CCCCCCCTAAGCATTA_1	0.5045563	0.2837684	0.6853044	0.2837684	0.2837684	0.5045563	0.5045563	1.9788446	0	0	0.5045563	0.6853044	0	0.5045563	0.2837684	0	0	3.4079461	1.6612004	0	0.251521298
CCTTAGACATTGACCC_1	0.2563551	0.2563551	1.2892061	0	0.2563551	0.4602203	0	1.8341494	0.4602203	0.9005912	0.62948	1.012789	0	0	0.4602203	0	0	1.7361383	3.5853334	0	0.322515213
CCCAACTGACATAGTT_1	0	0.2603758	0.783751	0.783751	0.2603758	0.4667704	0	1.1255538	0.9111125	0.2603758	0.4667704	1.3020315	0	0	0.4667704	0	0.4667704	1.1255538	3.8955206	0	0.482758621
CCCCAAAAAACGATTC_1	0	0	0	0	0.5465442	2.5925383	0	1.0360926	0.5465442	0.3101552	0.5465442	1.4522532	0	0	0	0	0.3101552	1.3633057	3.6956756	0	0.360040568
AGAACCCCCACTAAGG_1	0	0	2.0792925	0	0.2558949	0.2558949	0	1.5039449	0.6285292	0.7730982	0.4594696	0.7730982	0.2558949	0	0.4594696	0	0.2558949	1.9216672	3.7943859	0	0.175456389
ACATAGGAACCCCACC_1	0	0	1.0847489	0	0.3305543	1.8693917	0	1.7406192	0	0.3305543	0.5785658	0.7771289	0	0	0.5785658	0	0	0.5785658	3.7500773	0	0.238336714
AAGTCAAAACCGAGGA_1	0.3000357	0	0.3000357	0.5305188	0	0.7177037	0.8753137	1.5038707	0.3000357	0	0.3000357	1.2381855	0	0	0.3000357	0	0.3000357	3.0250382	2.2025284	0	0.249492901
CACGAGGACCGGCATA_1	0.3009129	0	1.2405868	0	0.3009129	0.7194361	0	1.1335128	0.3009129	0	0.5319118	1.425473	0.7194361	0.3009129	0.3009129	0	0.3009129	1.3372967	2.3494186	0	0.313387424
AACAAATTACTGACAC_1	0.451032	0	0.6178294	0.6178294	0.2507321	0.885761	0	1.2710777	0.451032	0.451032	0.6178294	1.0968643	0.2507321	0	0.885761	0	0.2507321	1.5485313	2.5175861	0	0.031440162
ATGCATACAGCCACCC_1	0.5433503	0	1.1522469	0.3081336	0	0.5433503	0	1.2602151	0.3081336	0.7336404	0.3081336	1.1522469	0	0	0.5433503	0	0	1.5279737	3.2402471	0	0.88336714
ACACACTGAAAACCTA_1	0.2755232	0	1.855162	0.2755232	0	0.4912998	0	1.6339071	0	0.2755232	0.2755232	0.9501502	0.4912998	0	1.0658541	0	0	3.3194973	2.076792	0	0.208924949
AATAAATGCATGAAGA_1	0	0.2545558	0.8958606	0.2545558	0	0.4572838	0.2545558	2.7590169	0.6257597	0.6257597	0.6257597	1.0077139	0	0	0.7699019	0	0	2.533343	2.0369824	0	0.321501014
AAGAAGGAACGTAGGC_1	0.3108582	0	0.3108582	0	0	0.5476539	0	2.3494199	0.7389744	0.3108582	1.3652662	1.0377925	0	0.5476539	0	0	0	2.3836197	1.9738209	0	0.287018256
CCGACCGCCCGGATTA_1	0	0.4578738	1.73089	0.4578738	0	0.2549172	0	1.1093819	0.770765	0.770765	0.4578738	1.0087345	0.6265074	0	0.2549172	0	0	1.2008193	3.9306685	0	0.175456389
CAGCAGTCAGAGAAAG_1	0	0.242453	0.8636731	0.7407392	0.4374435	2.1291868	0	1.3200781	1.3908054	0.242453	0.7407392	0.9731353	0	0	0.242453	0	0	1.0717889	2.8909841	0	0.339756592
ACTAACGTAATGAGCT_1	0	0.4652747	0.7815715	0.9087136	0.4652747	1.8913468	0	1.6384453	0.9087136	0.4652747	0.2594568	0.4652747	0	0	0	0	0	1.2148552	3.7347882	0	0.464503043
ACAAAATTCCAGAGTC_1	0.2829891	0	0.8365385	2.5727919	0.5033062	0.2829891	0.2829891	0.9690552	0.5033062	0.2829891	0.5033062	1.5943421	0.2829891	0	0	0	0	0.8365385	2.2167294	0	0.114604462
AGTAAGACAGAGATCA_1	0.4493546	0.3545053	1.3808613	0.7582796	0.4493546	0.8830445	0.1326279	1.3808613	0.5359818	0.4493546	0.6895284	1.7117061	0.3545053	0	0.7582796	0	0.1326279	1.3445609	2.8347553	0	0.208924949
CAGTCCCGAGCAAGTT_1	0.1576594	0.1576594	2.7953929	0.1576594	0.1576594	0.6172573	0	1.3617569	0.5206191	0.2938142	0.5206191	1.0572487	0.2938142	0.1576594	1.7246786	0	0.1576594	2.7307542	2.836275	0	0.216024341
AGTAAGGGCACTCCTA_1	0.2740436	0.3872388	1.0618213	0.4889138	0.3872388	1.0057645	0.14638	1.8744544	0.2740436	0.3872388	0.3872388	1.4237638	0.5811985	0.14638	0.5811985	0	0.2740436	1.2132915	3.4118177	0	0.201825558
ATCTACGGAACAAAGG_1	0	0	0	0	0.4050056	0.6924579	0.9154635	1.6571118	0.6924579	0.2228679	0.4050056	1.3207447	0.559025	0.6924579	0.559025	0	0.2228679	2.9298883	2.2760298	0	0.379310345
ATCTACTTCACAAGGT_1	0.2348883	0	1.3641617	0	0.8432198	2.1608206	0	1.2187354	0.4249637	1.1372365	0.5846163	0.7222543	0	0	0	0	0	1.7049384	4.0772674	0	0.426977688
AGTAAGGTATAAACGT_1	0	0	0	0.416818	0	0.7101285	0	1.2769346	0	0	0	1.2769346	0	0	0.416818	0	0	2.8350303	2.3818952	0	0.39148073
AGCAAGTAAATTACCT_1	0.6181604	0.4512928	0.7611244	0.2508914	0	0.6181604	0	2.1632774	0.886183	0.2508914	0	0.997326	0.2508914	0.2508914	0.886183	0	0	2.2864847	2.0954702	0	0.440162272
AGGGCCCTAAAGAATC_1	0	0.233526	0.8395084	0.718904	0.233526	0.718904	0.4227098	1.424685	0.718904	0.718904	0	1.7465568	0	0	0.9471203	0	0	1.3593092	3.4077781	0	0.172413793
AGTAAAATCAGGAGTT_1	0.4686182	0	0.7864416	0.4686182	0.4686182	0.4686182	0.2615119	2.5843439	0	0	1.0272433	0.9140732	0	0.6401036	0	0	0	3.3705969	1.7547979	0	0.084178499
ATATCCTTATTAAGGA_1	0.292571	0	0.7029012	0.292571	0.5186364	0.5186364	0	1.40089	1.217602	0	0.5186364	1.3134394	0.292571	0.292571	0.292571	0	0	1.9625735	1.8622001	0	0.148073022
ACACATCCCAGCCAAA_1	0.3009473	0.5319663	1.1336025	0	0	0	0.719504	2.2436114	0.5319663	0.3009473	0	1.0136681	0	0.3009473	0.3009473	0	0	2.9938034	1.6512817	0	0.296146045
AACTACGGATGAAACC_1	0.2612215	0.2612215	2.4113963	0.2612215	0.468146	0.2612215	0	1.1280438	0	0.2612215	0.6395068	0.6395068	0	0	1.5221755	0	0	3.3057631	1.8521134	0	0.218052738
ACTGACGTATCTAGGG_1	0.4038498	0	0.5575385	0.2221747	0.4038498	0.9133813	0	2.6165389	0.2221747	0.5575385	1.0953791	1.3826563	0.2221747	0	0.4038498	0	0	1.5543147	3.4841978	0	0.095334686
CAAGACCGACGCCACG_1	0.3946683	0	1.6318022	0.2166795	0.8967717	0.2166795	0	1.9179078	0.8967717	0.7928702	0.3946683	0.8967717	0	0	0.3946683	0	0	1.5323817	4.3590235	0	0.304259635
CCGTCAGGCAATCAAT_1	0	0.3127514	0.5506403	0	0.3127514	0	0	3.9305836	1.6875426	0.3127514	0.5506403	0.5506403	0	0	0	0	0	2.6545466	1.6875426	0	0.102434077
ATAGACCTAGGAATTA_1	0	0	0.6575966	0.4824869	0.2700647	0.2700647	0.6575966	2.5719953	0.4824869	0.4824869	0.2700647	0.6575966	0	0.6575966	0	0	0.2700647	2.8221233	1.9302069	0	0.430020284
ACTAATCGATTTCAGA_1	0.4393494	0	0.4393494	0.4393494	0.6029741	1.4609806	0	2.2566781	0.4393494	0.2436116	0.2436116	0.9764793	0.2436116	0	0.2436116	0	0	1.4609806	4.0994558	0	0.213995943
ATGACCTAACGTAGGC_1	0.3751344	0.9231829	0.4743168	0.4743168	0.2650207	0.3751344	0.2650207	0.647299	0.5645436	0.5645436	1.8891844	1.0893955	0.1412643	0	0.1412643	0	1.5983676	1.6285898	3.5593122	0	0.215010142
ACCTCCTAAGTTCCAA_1	0	0	1.0830459	0	0.8339701	0	0.281873	1.7153365	0.8339701	0	0.6814952	1.368765	0.281873	0.281873	0.5015149	0	0	2.7913914	1.7153365	0	0.485801217
CAAACCCCCATAAAGA_1	0.2007473	0.3678544	1.1703619	0.6361871	0.7474362	1.2370617	0	2.3570338	0.3678544	0.8475387	0.2007473	0.8475387	0.3678544	0	0	0	0	1.3584365	3.8021239	0	0.174442191
AGATCAAGCACGCATC_1	0	0.3195413	1.5612896	0	0	0.5613243	0.3195413	1.3892823	0.5613243	0.3195413	0.5613243	0.7558819	0.3195413	0	0	0	0	1.2907394	3.4734928	0	0.496957404
AATTATCTAAGCCAAA_1	0	0	0.6357194	0.2593804	0	1.9766696	0	1.1226176	0.2593804	1.2988667	0.6357194	1.4486573	0	0	0.2593804	0	0.4651503	1.5789061	3.3819523	0	0.40872211
ACAGCAGAAGACCCGT_1	0	0	0.8159511	0	0.3509679	0.3509679	0.9864759	2.4060981	0	0	0	1.1321144	0	0	0.3509679	0	0	2.9035135	1.866518	0	0.291075051
CCGGAAACAGTGCCGT_1	0	0	0.6004357	0	0	0.6004357	0	1.848287	0	0.3446221	1.1175264	1.2437911	0	0	0.6004357	0	0	3.337765	1.5482236	0	0.3336714
CATAACTGCATGAGAC_1	0.2924159	0.2924159	1.2171715	0.2924159	0.2924159	1.4808317	0	1.1111864	0.8580853	0	0.2924159	0.8580853	0	0	0.8580853	0	0	0.8580853	3.1388756	0	0.392494929
ATAAAATCACGGAGGC_1	0	0	2.1093179	0.2457362	0.6074186	0.6074186	0.4428408	1.6968983	0.2457362	0.6074186	0.2457362	0.4428408	0.2457362	0	0.2457362	0	0.2457362	1.254778	4.0717986	0	0.775862069
AACACCTTATCGATAG_1	0.2661569	0	0.9261219	0	0	0.2661569	0.6496234	2.3756566	0.4761595	0	0.4761595	2.4830578	0.2661569	0.2661569	0	0	0	3.0212124	2.0423465	0	0.400608519
ACAGAAAAAAGTAGGG_1	0.4280449	0.4280449	1.4364003	0	0.4280449	1.0542745	0	1.8885348	0.7268285	0.5885544	0.5885544	0.9565743	0	0	0.2367525	0	0	1.3707752	3.2520342	0	0.351926978
CCGGCAACAATGAACA_1	0.250829	0	0.8860177	0	0	0.6180307	0.6180307	2.6867812	0.7609746	0.7609746	0	1.271392	0	0.4511906	0.250829	0	0	3.0692848	1.9440364	0	0.321501014
AACTCCGGCACTAACC_1	0.329334	0.231134	1.1250024	0.5766606	0.5766606	0.9400729	0.12223	1.6155063	0.8879547	0.4187472	0.4187472	1.8034486	0.231134	0.329334	0.7747853	0	0.231134	1.2060463	2.6298282	0	0.255578093
AATAATGCCCCACACT_1	0	0	0.6479894	0.2653581	0.2653581	2.3725522	0	1.8672008	0.6479894	0.2653581	0.2653581	1.0379371	0	0.2653581	0	0	0	1.5995231	4.1855589	0	0.486815416
ACTCACAACACTCCTC_1	0	0	0.5341787	0	0.5341787	1.0170827	0	1.6556112	0.7222543	0	0.7222543	1.1372365	0	0.5341787	0.3023415	0	0.3023415	1.0170827	3.2190991	0	0.27484787
AAGGCACGCCTTCATT_1	0.4190844	0	0.9406734	0	0.2313374	0.4190844	0.4190844	2.3389398	0.2313374	0.4190844	0.5770925	1.5355719	0	0.7135072	0.2313374	0	0	3.2270996	2.0499345	0	0.232251521
CCCGAGCTCCTAAACT_1	0	0.3088885	1.3597665	0.3088885	0.7351196	0.5445433	0	1.3597665	0	0.7351196	0.3088885	0.8951251	0.3088885	0	0	0	0	1.3597665	3.4696128	0	0.317444219
AGGCAGGCATTTATTC_1	0.5750967	0.2303978	0.5750967	0.4175265	0.5750967	1.2035448	0	2.8520553	0.4175265	0.2303978	0.7111851	0.9378975	0.2303978	0	0.4175265	0	0	1.2035448	2.5177315	0	0.215010142
AGACATACACGGATCG_1	0.2572038	0	1.2079059	0.6312325	0.2572038	1.3694246	0	1.5713233	0	0.2572038	0.2572038	0.9028178	0.2572038	0	0.2572038	0	0	1.9684377	4.423885	0	0.493914807
AGAACCGACCGACATG_1	0.2616789	0	1.0277091	0	0.6404467	0.4688897	0	1.5868696	0.6404467	0.9145079	0.4688897	1.7023162	0	0	0	0	0	1.7023162	4.1512582	0	0.326572008
AATAAAGAATTTAAGT_1	0	0	0.7788955	0	0.25833	0.6335554	0.25833	2.159167	0.6335554	0.4634397	0.7788955	1.3731231	0	0.6335554	0	0	0.25833	2.9434242	1.7433142	0	0.249492901
ACTTAATGAAACAAAC_1	0.5593912	0.4052904	0.6928851	0.4052904	0	0.5593912	0.4052904	1.4465181	0.9159762	0.2230387	0.4052904	1.0982629	0.2230387	0.5593912	0.2230387	0	0	2.8473183	1.8713586	0	0.211967546
AGCAATACATTTAGCG_1	0	0.2444803	2.2887538	0.4407775	0	0.6047926	0	1.2506514	0	0.4407775	0.9789819	0.86911	0	0	1.6398434	0	0	3.154169	2.2007481	0	0.352941176
CCCCACGAATAGAGGG_1	0.2319796	0	0.7150926	0.2319796	0.2319796	2.0856147	0.2319796	2.6971902	0.2319796	0	0.8352845	1.4802905	0	0	0.2319796	0	0	1.3537799	4.177906	0	0.317444219
AGGCAATAAATGATAC_1	0	0.2822297	0.5020876	0	0.2822297	0.5020876	0.2822297	1.9734674	0.6822126	0	0.2822297	1.1886307	0.2822297	0	0.6822126	0	0	3.0548106	2.5699433	0	0.243407708
AGTGAAACAGAAACTA_1	0	0.5321275	1.3376823	0.7197043	0.5321275	1.581867	0	0.7197043	0	0	0.3010488	0.3010488	0.3010488	0	0.5321275	0	0.3010488	0.877592	3.7146784	0	0.417849899
CAACATGGATGGACTC_1	0	0	0.9565888	0	0	0.3369726	0	2.283954	0	0	0.9565888	1.0997793	0.3369726	0	0.5885649	0	0	3.0269563	2.0029938	0	0.226166329
ACTAACTGAGGCAATT_1	0.5564825	0.3164609	1.1443852	0.6578601	0.3820793	0.8737944	0	1.3328856	0.9486093	0.3820793	0.5564825	1.8413021	0.5016595	0.170697	0.6578601	0.170697	0.170697	1.6641193	2.8499253	0	0.169371197
ATGGATAGATTGCCCG_1	0	0	1.2132415	0.5811671	0	0.7182457	1.1319389	1.4237098	0.7182457	0	0	1.3583548	0	0.2332587	0.7182457	0	0.2332587	3.3528592	2.321876	0	0.279918864
CACGAGACCCATACAC_1	0.5165082	0.5165082	0.8554059	0	0	0.2912374	0.2912374	1.8577526	0.2912374	0	0.5165082	0.7002453	0.5165082	0.2912374	0.2912374	0	0	2.9752502	1.909157	0	0.262677485
AACTCCAAAGAAAAAA_1	0.3119503	0	1.0404302	0.7411087	0.3119503	0.3119503	0	1.4574007	0.3119503	0.3119503	0	0.901927	0	0.5493771	0	0	0	3.2397688	2.2809614	0	0.298174442
CCTCATTGCCAACCTG_1	0.3359172	0	0.5869231	0.3359172	0.3359172	0.3359172	0.3359172	1.6848151	0.3359172	0.3359172	0.3359172	0.3359172	0	0.3359172	0	0	0	3.2638895	1.944244	0	0.3336714
ATGAAGGTCCGACATG_1	0	0.3248357	1.3554548	0.17555	0.6726935	1.3047109	0	2.7706073	0.4547027	0.5696264	1.0032442	0.8515651	0.4547027	0	0.3248357	0	0	1.4938541	3.4979482	0	0.318458418
ATCTCCAACCGAACAG_1	0	0	0.6723017	0	0.3916165	0	0	2.3133306	0.6723017	0	0	0.6723017	0	0	0	0	0	3.1377105	2.4463517	0	0.115618661
AATCACGGAGCGACTA_1	0	0.3169368	1.1747999	0	0.557231	1.5537473	0	1.2838216	0	0.557231	0.557231	1.1747999	0	0	0	0	0	1.2838216	3.3401322	0	0.447261663
AGCAAGTGACACCCTT_1	0	0.4489976	2.4891849	0.2494898	0	0	0	0.882466	0.2494898	1.3438316	0.7577553	1.0931284	0	0	2.4410164	0	0	2.9662561	1.0931284	0	0.509127789
AGAGACTCAAACCCTC_1	0	0	1.1854784	0.6465276	0.3746281	0	0	1.5337663	0.6465276	0	0	1.1854784	0.3746281	0	0.3746281	0	0	1.1854784	2.3977052	0	0.315415822
ATCCAGCAAAAGCACT_1	0.2801719	0	1.1828006	0	0.8300481	0.67807	0	2.2065072	0.4987821	0.67807	0.4987821	0.67807	0.2801719	0	0	0	0	1.7665031	2.8980057	0	0.140973631
ACTGCAGGCCTTCCGG_1	0	0.275724	1.4290766	0.4916235	0	1.3499825	0	2.0775213	0.275724	0	0.4916235	1.3499825	0.275724	0	0	0	0	1.3499825	3.9473415	0	0.403651116
ATTGAGAACCTGATTC_1	0	0.3514639	0.6110109	0.3514639	0.191094	0.3514639	0.6110109	2.7427447	1.1988513	0.4896344	0.3514639	1.1332494	0	0.7192369	0.3514639	0	0	2.8209615	2.0991815	0	0.315415822
CCCGACAAACACACTG_1	0.338498	0.1835038	1.3402171	0.5909361	0.1835038	0.8796004	0.1835038	0.6966896	0.6966896	0.4726616	0.6966896	1.4404775	0.9598696	0	0.1835038	0.1835038	0	1.3402171	3.4080348	0	0.354969574
AATAATTTCCTGCCCC_1	0	0.4418072	0.7471767	0.2451069	0.2451069	1.5869081	0	1.9615969	0.2451069	0.6061032	0.2451069	1.1700219	0.4418072	0	0	0	0.2451069	1.3290833	3.9744057	0	0.350912779
ATCCCCATCCACCAGC_1	0.8143185	0	0.8143185	0.5622306	0	0.2243647	0	2.6266878	0.5622306	0	1.1828756	1.1828756	0.2243647	0.5622306	0	0	0	3.5174549	2.3568875	0	0.220081136
AGACACGTATTTACAC_1	0.285587	0.285587	0.5074714	0	0.285587	0.9755833	0.285587	1.4598766	0.285587	0	0.285587	3.0365175	0	0	0	0	0.285587	2.677746	2.0295757	0	0.38336714
CCCACAGTCCCTCCTG_1	0	0	1.2200509	0	1.095095	0.3349663	0	0.7855805	0.3349663	0.5854432	0.3349663	1.2200509	0	0	0.5854432	0	0	0.9522652	3.6481088	0	0.523326572
ACGGAATAAAATAGGT_1	0	0.2521457	0.889502	0.2521457	0.6207649	1.0008895	0	1.7707603	0.889502	0.453345	0.2521457	1.3526948	0	0	0.6207649	0	0	1.0008895	3.7845877	0	0.396551724
CAGTATTCAGTTAATA_1	0.1523688	0.1523688	1.4567046	0.2845617	0.2845617	0.6004551	0.4013024	1.4567046	0.9087854	0.4013024	0.97301	1.8352769	0.1523688	0.1523688	0.6868967	0	0.1523688	1.5656035	2.8877425	0	0.287018256
AAGGCAGCCCTACCTT_1	0	0	1.1793653	1.1793653	0	0.4466565	0.2480614	3.1337542	0.6122711	0.6122711	0	0.9892556	0.2480614	0	1.0888214	0	0	1.9333041	1.8029789	0	0.209939148
ATACAGGTCAAGATGT_1	0.5902282	0.237546	0.5902282	0.237546	0.237546	1.8917256	0.237546	1.3735807	0.5902282	0.5902282	0.4293553	1.056725	0	0.237546	0.237546	0	0	1.2276504	2.9704762	0	0.344827586
CATGACCACATTACTT_1	0	0	0.652171	0	0	0.3783351	0.652171	2.3220975	0.652171	0	0.3783351	0.652171	0	0	0	0	0	2.5615708	1.9427733	0	0.237322515
ACGCCCATACAACACT_1	0.3145646	0.1696005	1.7264715	2.2515283	0.4411503	0.6544881	0	0.5534976	0.8302186	0.9077147	0.3145646	1.2774947	0.1696005	0	0.4411503	0	0	1.4648666	3.6170333	0	0.170385396
ACTGATAACACCACAC_1	0.4753692	0.2656696	0.7962524	0	0	0.924862	0.2656696	2.4017092	0.4753692	0.2656696	0.2656696	1.0388001	0	0.2656696	0.2656696	0	0	3.1706432	1.9581324	0	0.37525355
ACAAACATCCCGCCAA_1	0.4470954	0.2483291	1.9343459	0	0.4470954	0.4470954	0	0.6128289	0	1.0896294	0.7549602	1.0896294	0.2483291	0	0.6128289	0	0	1.5986488	3.7870923	0	0.129817444
AGGAAGCTAGATAGTT_1	0	0	1.6421895	0	0	1.2527291	0.3482927	1.4663006	0.6061142	0	0	1.3652056	0	0.3482927	0.3482927	0	0	1.4663006	1.8588587	0	0.328600406
ATTTCAGGATTTCCTG_1	0.4027483	0	1.3801712	0	0	0.6890692	0	1.2469322	0	0.6890692	0	1.6029052	0	0	0.4027483	0	0	0.6890692	2.0722942	0	0.441176471
CAATCCATATGCCCTA_1	0.2722472	0.2722472	1.5591837	0.2722472	0	0.2722472	0	1.0569111	0	0.8116616	0.4860142	0.941786	0	0	1.6229166	0	0.4860142	0.941786	3.6189327	0	0.344827586
ATTGATAGCACAAGCA_1	0	0	0.392892	0	0	0.6742278	0.392892	1.2256244	0	0	0.6742278	1.2256244	0	0	0.392892	0	0	2.9342059	1.7600253	0	0.339756592
CCAAAAGCCCTTCCCA_1	0.2556963	0	2.5607698	0.4591455	0.4591455	0.4591455	0.4591455	0.8988606	0	0.2556963	0.4591455	1.2032376	0.2556963	0	0.7726244	0	0	1.8773022	2.3622582	0	0.289046653
CCCTATTCATAAACCC_1	0.315202	0	0.9091228	0.5545011	0	0.5545011	0	1.6245032	0.5545011	0.7474499	0	1.1703798	0	0	0	0	0	1.6245032	3.9818498	0	0.355983773
ACTAAGGGCCACCATT_1	0.2152891	0.3923398	0.3923398	0	0.2152891	0.2152891	1.4165482	1.5776428	0.3923398	0.2152891	0	3.6247006	0.2152891	0.5427085	0.3923398	0	0	2.9197193	1.7586174	0	0.326572008
CAACATTCCCGGAAGG_1	0	0	0.242991	0.8651177	0	0.6016739	1.3219082	1.9532059	0	0.6016739	0.6016739	1.3926811	0.242991	0.242991	0.242991	0	0	3.3006559	2.0283287	0	0.204868154
AACACCACAGGAACAG_1	0.3703015	0	1.0270034	0.2021941	0	1.5705837	0.2021941	3.1720663	0.6399269	0.6399269	0.3703015	1.1041868	0.2021941	0	0.2021941	0	0	1.4200188	4.0155321	0	0.374239351
AAGAATATCATCACCA_1	0	0.2767154	2.1201266	0	0	0.4932207	0	1.1729578	0.6710922	0.6710922	0.2767154	0.6710922	0.4932207	0.4932207	0.2767154	0	0	1.0690962	3.8549169	0	0.207910751
CCATATCCAAGAAGAT_1	0	0	0.8739385	0	0	0.6579794	0.6579794	1.8848431	0	0	0	0.8739385	0	0	0	0	0	3.208325	2.3330046	0	0.254563895
CCCTACTAACACAAAT_1	0.2591059	0.2591059	0.7807385	0.2591059	0.2591059	0	0	2.8315433	1.5149627	0	1.2137749	0.6351541	0	0.2591059	0.2591059	0	0.4647033	2.4801894	1.4477376	0	0.231237323
AGACAACAACCTAATG_1	0.649314	0.2660056	1.3198023	0	0	0.2660056	0.2660056	2.4302076	0.2660056	0.7970429	0	0.9257308	0	0.4759141	0	0	0	3.1195729	2.6464529	0	0.23326572
ATGCCAGCCCGCAATG_1	0.5779088	0.3301334	2.0346551	0	0	0.4616756	0	0.9418083	0.5779088	1.2648324	0.4616756	1.7393857	0.5779088	0	1.318571	0	0.1786288	2.3406213	1.897879	0	0.172413793
ATCCAAAACATAAGCG_1	0.2074783	0.2074783	0.9608806	0.5257417	0.3792184	1.1956515	0	1.2630758	0.3792184	0.3792184	0.6535142	1.4417279	0.766795	0	0.3792184	0	0	1.2630758	3.7052011	0	0.425963489
AACAAAATAAGTAAGC_1	0.3995196	0	0.9055633	0	0	0.3995196	0.3995196	1.2399791	0	0	0.3995196	1.2399791	0.3995196	0	0.9055633	0	0	0	3.0033642	0	0.19168357
ATATAACTACGCCCTC_1	0	0.3395244	1.6950787	0	0	0	0	1.7666731	0.5925304	0.7942761	0.5925304	0.5925304	0	0	0	0	0	1.2312991	3.94226	0	0.435091278
CCTTAGAGCCTAAAAT_1	0	0.3786339	1.261747	0.2071314	0.3786339	2.4695202	0	1.261747	0.6526255	0.3786339	0.2071314	0.9597368	0.5249844	0.2071314	0.5249844	0	0	0.8674639	3.835971	0	0.224137931
ACATCAACAGTTATTT_1	0.5310329	0	1.4238542	0.3003594	0	0.7183431	0	0.876042	0.5310329	0.5310329	0.3003594	0.876042	0	0	0.3003594	0	0	1.5048416	4.2078968	0	0.529411765
AGAACCCACATACCTC_1	0.3053302	0.5389151	1.5948934	0	0	0.8871882	0	1.2526234	0.3053302	0.3053302	0	1.1449991	0.5389151	0	0.3053302	0	0.3053302	0.8871882	3.1718964	0	0.42494929
ACCTCCCAAACCAGTG_1	0	0.3107749	0.7388115	0.3107749	0.3107749	0.8993187	0	1.3650339	0	0	0	1.2673346	0.3107749	0.3107749	0.7388115	0	0	3.0292651	2.1150065	0	0.46653144
ACTGAAACATATCCAA_1	0	0.2649685	0.4742321	0.2649685	0	0.6471922	0.9230478	2.7448782	0.2649685	0	0	0.9230478	0.2649685	1.2317202	0.2649685	0	0	3.1677613	1.657744	0	0.235294118
AATGCAGTCCATAGCT_1	0	0.4531513	0.76385	0.2520272	0	0.2520272	0.6205191	2.7844832	0.4531513	0.2520272	0.4531513	0.889189	0.6205191	0	0.4531513	0	0	2.852899	1.9069646	0	0.343813387
CATTACGGCACAAAAA_1	0.2954111	0	0.708546	0.5231636	0	0.708546	0.5231636	1.4093046	0.708546	0.708546	0.2954111	1.5645379	0	0	0.2954111	0	0	1.1190918	2.714087	0	0.246450304
ATTAACCTCCTCACAC_1	0.4834259	0	1.4129611	0	0.8079216	1.1555191	0	2.0589613	0.2706454	0.2706454	0	0.8079216	0	0	0.2706454	0	0	1.7338042	4.2617258	0	0.135902637
ACTACCGTAGGGCCGC_1	0	0.4162313	1.0320549	0.8288099	0.5734368	1.0320549	0	2.3561614	0.4162313	0.5734368	0.4162313	1.275693	0	0	0	0	0	1.6841761	3.4568235	0	0.222109533
ATCTCCATAAAGCCCT_1	0	0	0.2839797	0.5048953	0	0.2839797	0.5048953	1.8333006	0.5048953	0	0	3.3756374	0.2839797	0.2839797	0.2839797	0	0	3.1775712	1.8333006	0	0.298174442
AAAAAGTACCTGATCT_1	0	0.252439	1.0017217	0.4538247	0.252439	1.1931002	0	1.5545788	0.4538247	0.6213734	0	1.1931002	0.252439	0	0.4538247	0	0.252439	1.2766047	3.7391927	0	0.283975659
ATCGACCAAGGGACAA_1	0.2594539	0	1.0214908	0.2594539	1.1228345	1.1228345	0.2594539	0.4652699	0.6358708	0.2594539	0.7815646	1.0214908	0	0	0.2594539	0	0	1.7977041	3.4217252	0	0.477687627
ATTAATGTCATTATAA_1	0	0	1.2241872	0.2624989	0.7887756	0	0	2.4686334	0.4702224	0.7887756	0.6421302	1.0299945	0	0	0.2624989	0	0.2624989	1.2241872	3.9402102	0	0.37525355
CAGGATAAAGCTCAAT_1	0.3359541	0	2.8661876	0	0.4693236	0.4693236	0.1820194	0.9543952	0.5869806	1.097403	0.4693236	0.787468	0.1820194	0	1.5671797	0	0	2.6793314	2.6083888	0	0.283975659
CATACATCCACCCACT_1	0.2586534	0.2586534	0.4639664	0.2586534	0	0.2586534	0.2586534	1.8426626	0	0.2586534	0.6342218	3.5106592	0	0.2586534	0.2586534	0	0	3.2615791	1.9320568	0	0.293103448
ATGGACACCCACAATG_1	0	0.5418188	0.5418188	0.3071651	0.3071651	0.5418188	0.7317409	1.7973962	0.5418188	0	0.5418188	1.3549387	0.5418188	0	0	0	0	1.1497466	2.2648386	0	0.204868154
CAGGCAATAATCAGAT_1	0	0	0.3206884	0	0.3206884	2.6555395	0	0.9212004	0.7581051	0.3206884	0.3206884	1.3924277	0	0	0	0	0.3206884	0.7581051	3.8921399	0	0.50811359
ACAAAGCCACTAAACA_1	0.2984109	0	1.4181415	0.7144909	0	0.7144909	0	0.7144909	0.2984109	1.0074385	0.5279369	0.5279369	0.2984109	0	0.2984109	0	0	1.0074385	4.0117526	0	0.244421907
CATGATAGAGCCATCC_1	0.2303933	0.2303933	0.9378841	0.2303933	0.5750871	1.4743593	0	2.4529772	0.5750871	0.2303933	0	1.1225764	0.2303933	0	0	0	0.2303933	1.5319803	4.1623023	0	0.198782961
CCCCAACTCCCCAGGT_1	0.1910386	0	0.4895112	0.6108653	0.4895112	0.4895112	0.9056516	2.4804234	0.3513695	0.3513695	0.1910386	0.8167077	0.3513695	0.4895112	0.3513695	0	0.1910386	3.0933406	1.9306765	0	0.400608519
AGATAAGACCCGCAGC_1	0	0.5640564	1.3940525	0	0	0.3212818	0	2.2736263	0.5640564	0	0	1.1858185	0	0	0.3212818	0	0	1.8996286	3.805589	0	0.242393509
ATACATGCAATCATGT_1	0.2373274	0.2373274	1.3728084	0.2373274	0.2373274	0.7282367	0.2373274	1.7615428	0.4289944	0.2373274	0.4289944	1.5581419	0.4289944	0	0.5897673	0	0	1.7615428	2.2587793	0	0.30020284
AGCGACTTATATAGTA_1	0	0.467974	1.0261375	0	0	1.3043795	0	1.382231	0.2611157	0.6392895	0.467974	1.0261375	0.2611157	0.2611157	0.2611157	0	0	1.7003145	4.0602738	0	0.311359026
AAACACTGATGGAAGC_1	0	0.5022785	0	0.5022785	0.5022785	0.9674421	0	1.656538	0.2823487	0.5022785	0.5022785	1.0843263	0.5022785	0	0	0	0.2823487	0.9674421	4.027755	0	0.174442191
ACGTCATCATTTAATC_1	0.5545235	0.3152162	0.9091543	0	0	0.7474776	0.3152162	1.4667217	0.5545235	0.3152162	0	0.7474776	0.3152162	0	0.3152162	0	0	2.3640983	2.2918612	0	0.398580122
CCATCCTACATTAAAT_1	0.1911787	0.1911787	0.8171572	0.1911787	0	0.3516082	0.6112335	3.5885852	0.8171572	0.3516082	0.4898229	0.9061314	0.3516082	0.4898229	0.3516082	0	0	2.8703609	1.8352808	0	0.209939148
ACGCCCAAACCGATCA_1	0	0	0.5701781	0	0.5701781	0.5701781	0	2.7309111	0.4136898	0.4136898	1.5231642	1.2703053	0.4136898	0.2280865	0	0	0	3.0914018	2.8414278	0	0.313387424
AACGACGGCCGGATTC_1	0	0	0.8221836	0	0	0	0	2.2516167	0.3542801	0.3542801	0.6153525	0.8221836	0	0	0.6153525	0	0	3.2448926	1.9984098	0	0.45030426
ATCGAGGACCGTACCG_1	0.3077913	0	0.3077913	0	0.5428091	0.3077913	0.5428091	2.1051507	0.3077913	0	0.5428091	0.8926814	0	0	0.3077913	0	0.3077913	2.803235	2.5283926	0	0.174442191
ACCCACTAACTCCATG_1	0	0.2741124	1.1655038	0	0.4890249	1.2592848	0	1.0620091	0	0.8160064	0.2741124	1.6891871	0.4890249	0	0.2741124	0	0	1.8502115	3.0969023	0	0.538539554
CCAGACCACCCGCAAA_1	0.251464	0.251464	0.6193498	0	0	1.2734502	0.251464	1.7682199	0.251464	0.4522298	0.4522298	1.1900522	0.251464	0	0.4522298	0	0.251464	1.1900522	4.1208599	0	0.4168357
ATTTACTCCAGCACAT_1	0	0	0.6080365	0	0.349537	0.9834418	0.349537	1.7952413	0	0	0	0.349537	0.6080365	0.6080365	0	0	0	3.2128338	2.1437524	0	0.198782961
AAGGCCCACAGTAGGT_1	0.3110329	0.5479297	0.7393161	0.3110329	0.3110329	1.0382148	0	1.1597089	0	0.5479297	0	1.2680285	0.3110329	0	0.3110329	0	0	0.8998917	3.6898104	0	0.569979716
CCCGACGTAGGGCCTT_1	0.2940128	0	0.2940128	0.5209357	0.2940128	0.5209357	0.7057688	0.9965816	0	0	0.2940128	3.0195788	0	0.2940128	0.2940128	0	0.5209357	2.2195541	1.5602082	0	0.239350913
ACCACCTGCAAGCCCC_1	0.5912354	0	0.3386906	0	0	0	0.9602834	3.0707734	0.3386906	0	0	0.9602834	0	0.5912354	0	0	0	3.2263102	1.6156371	0	0.247464503
AGCCAGGAAATTCATC_1	0	0	1.0436286	0.5812978	0.2333204	1.8334962	0.2333204	1.4239349	0.7183976	0.2333204	0.8389473	0.9465157	0.5812978	0	0	0	0	1.2886429	3.7863895	0	0.489858012
AATTCAGAATTTAGTG_1	0.3513824	0.3513824	0.9056776	0.489528	0.3513824	0.1910462	0.6108852	2.5649012	0.3513824	0.1910462	0.1910462	1.2602163	0.3513824	0.3513824	0.1910462	0	0.1910462	2.8696424	2.0183604	0	0.30831643
AAGAAGCTCAGAAAGG_1	0	0	0.6859298	0.5050559	0	0.8390452	0	1.5290799	0.8390452	1.0889775	0.2840799	0.6859298	0	0	0.6859298	0	0	1.597865	3.8844085	0	0.350912779
AACCCATTCCTCCCGC_1	0.2677697	0	0.4787727	0.4787727	0.2677697	0.4787727	0	2.1605782	0.4787727	0.2677697	0.6529179	1.2402186	0.2677697	0.4787727	0	0	0	2.5390596	2.5390596	0	0.291075051
ACTGCCCAAAGAAATA_1	0	0.266317	0.6499506	0.266317	0	1.2358173	0	1.399084	0.7977751	0.9265355	0.4764189	1.040592	0.266317	0	0	0	0.266317	1.1429612	4.0976533	0	0.37525355
AAGGAAGTAAACCAAC_1	0.2662211	0.4762635	0.6497546	0	0.2662211	1.7183559	0	1.1426819	0.7975498	0.6497546	0.4762635	1.0403268	0.2662211	0	0	0	0	1.1426819	3.8513929	0	0.334685598
ACCTCCCCAGCAAGTC_1	0.2338337	0	1.0452258	0	0.2338337	2.39885	0.2338337	1.2151826	1.0452258	0.582385	0.7196613	1.7477761	0	0	0.582385	0	0	0.7196613	2.9116259	0	0.259634888
AATGACAACACGAACG_1	0	0.3649372	0.3649372	0	0	0	0	1.8381789	0.8421147	0.6317222	0	1.4068234	0	0	0.3649372	0	0	2.8756018	1.9693377	0	0.454361055
ATAACAAGCATTAAAG_1	0.392827	0	0.7897772	0.2155799	0.5433373	1.5788338	0	2.1904434	0.6741297	0.6741297	0.392827	1.2254831	0.5433373	0	0	0	0	1.2937382	3.7466753	0	0.290060852
ATCACAATATGAATTT_1	0.3015061	0.3015061	0.3015061	0.7206068	0	0.3015061	0.3015061	1.5082761	0.7206068	0.5328533	0.5328533	0.8786194	0.3015061	0.5328533	0	0	0	2.0841638	1.6530185	0	0.202839757
AATCCAGTATGCACAA_1	0.4750024	0.2654434	1.4688185	0.3757023	0.4750024	0.7246612	0.2654434	1.7688567	0.3757023	0.3757023	0.2654434	1.7425938	0.5653267	0.2654434	0.4750024	0	0.1415035	1.357917	2.9167172	0	0.275862069
AGGTAAAACATGAACC_1	0.303041	0	0.303041	0.5352879	0	0	0	3.178389	1.1390565	0	0.5352879	1.0187931	0.303041	0.303041	0	0	0	2.421712	2.4526501	0	0.283975659
AATACACACAGTAATG_1	0	0.2353482	1.4313137	0	0.5855887	0.9524669	0	2.4968906	0.844471	0.5855887	0.844471	1.049928	0	0	0	0	0	1.8416581	3.4588537	0	0.238336714
AGCCAGTGCCGCCAAC_1	0.2759202	0.2759202	0.4919396	0	0	0.2759202	0.2759202	2.1172288	0.2759202	0.2759202	0.4919396	0.951161	0.2759202	0.6694834	0.6694834	0	0	3.1040826	1.752003	0	0.289046653
AAAAACGCAGCCCCAT_1	0	0	0	0	0.5887734	1.3366365	0	2.5034731	0.3371067	0.3371067	0	1.1000921	0	0	0	0	0	1.6882073	4.2535356	0	0.184584178
ACTCATTTAGTACAGA_1	0	0	0.790312	0.2631493	0	1.3888436	0	3.06663	0.2631493	0.790312	0.9183307	0.9183307	0	0.2631493	0.2631493	0	0	1.8111302	2.568086	0	0.286004057
AATCAATCCCCACACG_1	0	0	0.7104715	0.417048	0.7104715	3.1574333	0.2301093	1.473295	1.0335985	0.5744835	0	0.7104715	0	0	0.2301093	0	0	1.2025634	4.148766	0	0.279918864
ATTAAGATCATGACAT_1	0.160541	0.7970661	0.9428598	0.2988384	0.2988384	0.160541	0	1.0084902	1.0084902	0.160541	1.9345544	2.0751617	0	0	0.2988384	0	0.9428598	1.9594052	3.7725676	0	0.190669371
ACTTAGCCATCGACAC_1	0	0.2778493	1.4357682	0	0.2778493	0.673384	0	1.5092108	0.8246793	1.8123128	0.2778493	0.4950465	0	0	0.2778493	0	0	1.5092108	3.4476766	0	0.14198783
ATCGCACAACCGCAGG_1	0	0	0.8822021	0.2493904	0.2493904	0.2493904	0	2.0538455	0.7575162	0.4488348	0.7575162	0.9930508	0	0.615039	0.2493904	0	0.2493904	3.4255812	2.0168461	0	0.256592292
CCGACAGAAATAAGGC_1	0.5116407	0.2010413	0.3683518	0.3683518	0.2010413	0.5116407	0.2010413	2.6329791	1.0229551	0	0.3683518	1.3596367	0.3683518	0.6369476	0.3683518	0	0	2.7534419	2.0672339	0	0.325557809
AATTATAAAGTTAAAT_1	0.173719	0.3216794	0.9960225	0.4505428	0.173719	2.1936953	0.173719	1.6436205	0.6671144	0.4505428	0.6671144	0.6671144	0.173719	0.173719	0.6671144	0	0.173719	1.0637491	3.1602644	0	0.473630832
CCGGCAGTAAGGACTA_1	0.3450836	0.3450836	0.3450836	0	0	0.8048334	0.6011503	1.9715249	0	0	0.6011503	0.9739677	0.3450836	0.3450836	0	0	0	2.4954274	1.3570601	0	0.327586207
ACTACAGTCCGACCAG_1	0	0	0.8142981	0	0	0.3500911	0.6088922	1.9862227	0.6088922	0	0	0.8142981	0	0.3500911	0.3500911	0	0	3.1449035	1.926983	0	0.381338742
AAGAAGTTATGTCACT_1	0	0.2683738	1.1489414	0.2683738	0.2683738	1.0462713	0	1.7792439	0.6541505	0.8026039	0.4797509	0.6541505	0.2683738	0.2683738	0	0	0	1.0462713	3.4781357	0	0.507099391
ACGGAACGAAGAAGCC_1	0	0	1.2996882	0.3229271	0.3229271	0	0	2.1544671	0.3229271	0.3229271	0.3229271	0.9261059	0	1.0667168	0	0	0	2.919584	1.6472753	0	0.38336714
ATGCCCTACCCACCCG_1	0	0	0.6175201	0	0.2505833	0.4507884	0	2.5169691	0.8853666	0.7603844	0.2505833	1.3474875	0.4507884	0	0.4507884	0	0	3.2712761	2.5836433	0	0.281947262
ACGCAAGGAGTTACGA_1	0.2123254	0	2.5878101	0.2123254	0	0.6658793	0	0.7805861	0.6658793	0.8834789	0.3873694	0.9767654	0.2123254	0	2.4133803	0	0	2.930728	1.7863373	0	0.325557809
ACAAAGTCACCTACCG_1	0.23685	0	1.5563567	0.23685	0.7270674	0.7270674	0	1.3008755	0.23685	0.8485493	0.5887602	0.5887602	0	0	0.7270674	0	0.23685	1.3008755	4.0953854	0	0.128803245
CCTAAACTACGTCCAC_1	0.3103843	0	1.0366469	0.3103843	0.3103843	0	0	2.237602	0.5469059	0.3103843	1.1580426	0.5469059	0	0	0.3103843	0	0	2.3124098	2.4150723	0	0.127789047
AAACCCGCCAACATTC_1	0.6128358	0	2.714317	0.2483324	0	0.4471008	0	0.2483324	0.7549682	0.8793901	0.2483324	0.9900302	0.4471008	0	1.9742881	0	0	2.304618	1.4111688	0	0.317444219
ACGACACGAAGCACGT_1	0.3542318	0.1927196	1.4817599	0	0.1927196	0.7240224	0	2.3371682	0.493249	1.0691439	1.3252313	0.9113984	0.1927196	0	0.1927196	0	0.1927196	1.842701	3.2447368	0	0.208924949
AGGCAACCAAGTACTG_1	0	0	0	0.3270913	0.3270913	0.3270913	0.3270913	2.2525982	0.3270913	0.3270913	0.3270913	1.076585	0.3270913	0.3270913	0.3270913	0	0	2.8700505	1.5829463	0	0.229208925
CACTAATGCAACAACG_1	0.2266361	0	1.0226716	0	0.2266361	0.4112793	0.4112793	2.3429411	0.2266361	0.4112793	0.2266361	1.2651808	0.2266361	1.0226716	0.2266361	0	0	3.1736107	2.5416945	0	0.21703854
AAATAAATATCGAAAG_1	0.2690446	0.2690446	0.2690446	0.2690446	0	0.804176	0.2690446	2.7994545	0.804176	0	1.1508868	0.804176	0	0	0.6555184	0	0	2.7994545	1.6718473	0	0.229208925
ACCGAAATCATCCACT_1	0.2007996	0	1.0221049	0.2007996	0.5111092	0.2007996	0.2007996	2.5129569	0.6363224	0.3679429	0.5111092	1.2997985	0.6363224	0.3679429	0.3679429	0	0	3.0661413	1.8809136	0	0.185598377
ATACCAGGACTGAAGG_1	0	0	0.8970067	0.7709419	0	1.2848299	0	1.4338824	0.6266607	0.6266607	1.0089436	1.6783585	0.4579948	0	0	0	0	0.8970067	3.7013328	0	0.384381339
AAATATGTACCCCCTT_1	0.2915452	0	0.8561059	0	0	0	0	2.7659253	1.1088809	0	0.2915452	1.1088809	0	0	0.5169994	0	0	2.2824687	4.4178228	0	0.313387424
CCGACAGGACTAAGGG_1	0	0.280286	0.9622355	0.280286	0	0.4989655	0.280286	2.1706751	0.6782999	0	0.280286	0.4989655	0	0.280286	0.8303115	0	0	3.4471193	2.1706751	0	0.223123732
ACCTACCCCCCGAAAT_1	0.2954022	0.7085283	1.8715971	0	0.2954022	0.5231494	0.2954022	0.8648571	0.2954022	0.7085283	0	0.7085283	0	0	0.2954022	0	0	1.6988521	3.4417848	0	0.236308316
AACCCCTAACACAGAA_1	0	0	1.0229805	0.2599861	0.2599861	1.3785446	0	2.057832	0.7828271	0	0.7828271	1.0229805	0.2599861	0	0	0	0.2599861	1.3785446	4.013404	0	0.243407708
CCGCAACGATAACCTG_1	0	0.2827148	0.6831879	0.5028662	0.8359077	2.1794501	0	1.0853111	0.6831879	0	0	1.4509738	0.2827148	0	0	0	0	1.3713181	3.4253089	0	0.411764706
CATAAACCAGAGATGC_1	0	0	0.5541166	0	0	0.5541166	0.3149578	2.8919963	0.7469743	0	0.7469743	0.9085834	0	0.3149578	0	0	0	3.5248278	1.6942233	0	0.250507099
ACTCCATACCGTCACA_1	0.2747214	0	0	0.2747214	0.2747214	0	0.948107	2.2214034	0.6670556	0.2747214	0.2747214	3.0406257	0.2747214	0	0.2747214	0	0	2.1865116	2.0738769	0	0.294117647
CCTCCAGCCCGTATAT_1	0	0.3128534	0.5508012	0	0.3128534	1.4599839	0	1.3708174	0	0.5508012	1.0426081	1.1643771	0	0	0	0	0	1.3708174	4.0205338	0	0.283975659
AATCAGAAATAACCGG_1	0	0	0.6360001	0	0	0.8473116	0	1.7730873	0	0	0.3677322	0.8473116	0	0	0.3677322	0	0	1.8458469	4.296553	0	0.370182556
CCGGATATCCTTAACG_1	0	0.5183118	0.2923675	0.2923675	0	0.5183118	0	3.4627051	1.6891244	0	0.2923675	0.8579753	0	0	0	0	0	3.4191938	2.0085239	0	0.170385396
CCACACTTAAACCCTT_1	0.3117118	0	0.9013981	0	0.3117118	0.5490009	0.3117118	1.6843845	0.3117118	0	0.3117118	3.0672443	0	0	0.3117118	0	0	2.5979285	1.2698526	0	0.34989858
CCTAAGACCCTTAATT_1	0	0.2922082	0.7021791	0.2922082	0	0.2922082	0.2922082	2.0079799	0.2922082	0	0.2922082	3.4831618	0	0.2922082	0	0	0	2.6316379	2.0951943	0	0.442190669
AACGAGGAATAAACAC_1	0	0	0.2751204	0.2751204	0.4906505	2.3514396	0	1.4271704	0.9491241	0.667864	0.4906505	0.9491241	0	0	0.2751204	0	0	0.9491241	3.8416701	0	0.377281947
AGATACCACAAAACCG_1	0.4689635	0	1.646417	0.4689635	0.2617243	0.6405398	0	0.7869441	0	1.2218166	0.6405398	0.914626	0.2617243	0	0.4689635	0	0	1.2218166	3.7792015	0	0.145030426
AATCAACCCACAATTA_1	0.2114183	0.3858459	0.8806942	0.2114183	0.3858459	1.2780739	0.9738058	2.197734	0.3858459	0.2114183	0.3858459	0.9738058	0	0.2114183	0	0	0	2.365803	3.0224037	0	0.30020284
AAAGACGGATGCAGTG_1	0	0	0.5271608	0.5271608	0.2979228	0.2979228	0	3.1142965	0.2979228	0	0.5271608	0.2979228	0.7135248	0.2979228	0.870553	0	0	2.4346421	1.8254951	0	0.21703854
ACGCCATTAGCAAAAG_1	0.2081301	0	0.8705569	0.2081301	0.2081301	2.1007841	0	4.555654	0.380316	0.5271636	0.2081301	0.7686567	0.2081301	0	0	0	0.2081301	2.4936949	2.6524166	0	0.245436105
CCTTAAGGCCTTACGG_1	0.3996877	0.2196811	2.2869089	0.3996877	0.2196811	0.3996877	0	1.0005422	0.3996877	0.8012826	0.3996877	0.8012826	0.5521816	0	1.3090012	0	0	2.6579274	1.4336151	0	0.272819473
AGCAATTGATTAAGTG_1	0.2898285	0.5142576	0.8521971	0.6974353	0	0.6974353	0	2.3102906	0.2898285	0.2898285	0.8521971	1.1043258	0	0	0	0	0	2.2048353	2.0443278	0	0.234279919
AAGACCTGAGTTAAAC_1	0.512049	0.512049	1.388587	0.8490451	0	0.2884469	0	1.9950697	0	0	0.2884469	1.2061128	0.2884469	0	1.1006505	0	0	1.2061128	2.4877081	0	0.187626775
ATGTAGACCACGCAGG_1	0	0	1.5882869	0.4183028	0	1.9040739	0	2.4325263	0.7123425	0.9392813	0.4183028	0.8322358	0	0	0	0	0	1.5337797	4.4038334	0	0.379310345
ACGGAGGGACTTATCA_1	0.4193437	0	0.2314938	0.4193437	0.5774245	0.7138935	1.7384759	2.0165067	0	0	0.2314938	3.2174467	0	0.2314938	0.2314938	0	0	2.7295822	1.6424285	0	0.237322515
ACGCATTCCATTAACT_1	0.2426	0.2426	0.97356	0.2426	0	0.4376854	1.162047	0.7410964	0.4376854	0	0	3.4750577	0	0.4376854	0.4376854	0	0	3.2784254	1.8704435	0	0.182555781
ATCCATCAAATACAGT_1	0.2355603	0.4260748	0.7863093	0.3353476	0.4260748	1.8837262	0	1.050585	1.0030241	0.8450474	0.5092508	1.4320828	0.3353476	0.1247002	0.4260748	0	0.7239046	0.9005259	3.4722792	0	0.413793103
AATAATAAATTGAACC_1	0.4025028	0.4025028	0.2213672	0.4025028	0.2213672	0.5558055	0	1.0926789	0.2213672	0.2213672	1.005938	1.3796168	0.2213672	0.2213672	0.2213672	0	1.0926789	1.3152272	4.0687758	0	0.369168357
AAGTAGTGACTACAAT_1	0.3368353	0	0.5883514	0.3368353	0	0.7891504	0	2.1528848	0	0	0.7891504	0.7891504	0	0.3368353	0	0	0	3.3262606	2.0025786	0	0.287018256
ACGGACGACCGGAGAA_1	0.2949027	0.5223537	0.7075366	0.5223537	0	0.7075366	0	1.9214603	0.2949027	0	0	0.7075366	0.2949027	0.5223537	0.2949027	0	0	3.03945	2.1454522	0	0.359026369
CACAAACAAACGAGAA_1	0.1603145	0.1603145	0.7145563	0.4197886	0.2984439	1.2832089	0	2.3407975	0.5279894	1.2338188	0.6256174	1.1270571	0.2984439	0	0.5279894	0	0.2984439	1.181862	3.7908969	0	0.182555781
AGAAATTTCCGGAAAT_1	0	0	0.8576908	0.518112	0.518112	0.8576908	0	1.3124918	0.8576908	0.2922423	0	1.3124918	0	0.2922423	0	0	0.2922423	1.3999131	3.6639688	0	0.401622718
AATAAGGCAGCAAGGC_1	0.431917	0	0.9634117	0.2390985	0.5934987	1.8566219	0	1.3790533	0.7325672	0.9634117	0.2390985	0.8546359	0.2390985	0	0	0	0	1.5065959	3.5562922	0	0.305273834
ATGTAGCTATCTAGTG_1	0.3203265	0.3203265	0	0	0	0	0.757404	2.970481	0.3203265	0	0	1.1834021	0	0.5625572	0.3203265	0	0	3.5439807	2.0040196	0	0.34989858
ACTCCAAAACGTCATT_1	0	0	0.5371321	0.3042045	0	1.5914794	0	1.0216345	0.3042045	0	0.8846701	1.3466098	0	0	0.5371321	0	0	1.7880272	4.248152	0	0.264705882
ACAGAATCAACAAATA_1	0.3990961	1.14997	1.0521536	0.2579593	0.8220855	0.7319106	0.0935772	1.2670827	0.7319106	0.3310156	1.5739598	1.92945	0.3310156	0.0935772	0.5792856	0	0.2579593	1.2390651	2.4160851	0	0.19168357
CCTGAAGCCCCGAGGC_1	0.612634	0.446942	0.8791325	0.2482356	0	0.446942	0.2482356	2.2160564	0.8791325	0.2482356	0	1.1799141	0.2482356	0	0.2482356	0	0.2482356	2.7859453	1.9739088	0	0.178498986
ACCGAGGCACCAAGTC_1	0.28585	0	0.5078927	0.28585	0	0.28585	0.28585	3.0687668	0.5078927	0.28585	1.4606891	0.9762427	0	0	0	0	0	3.0532679	1.8908772	0	0.160243408
ACGGACTTAAAGAAAA_1	0.5453322	0.3093878	1.2635998	0	0	0.8962362	0.3093878	0.8962362	0.3093878	0.5453322	0.5453322	0.3093878	0.3093878	0.3093878	0	0.3093878	0	0.7360976	3.4486413	0	0.388438134
AGTCCCTTACCCACGG_1	0	0	1.1131291	0.2561768	0	1.5049157	0.4599295	1.2047273	0.4599295	0.2561768	0.2561768	1.2047273	0.4599295	0	0.2561768	0	0	3.3167386	2.5849939	0	0.34178499
ACGCACAAACACACTT_1	0.2059747	0.2059747	1.2573079	0.3766844	0.3766844	1.1179244	0.2059747	2.0619983	1.7584035	0	0	1.3796191	0	0	0.5224576	0	0	1.4355868	4.2430037	0	0.044624746
AACAAGATCCGGACTA_1	0.5499436	0	2.1770585	0.2186415	0.9027233	1.083526	0	1.5913068	0.2186415	0.6818538	0.2186415	0.9027233	0	0	0	0	0.2186415	1.6398792	4.2950787	0	0.40872211
CCCCACAAACCTACTA_1	0.3187953	0	0.7544348	0.5601525	0.3187953	0.9170421	0	1.5591331	0.3187953	0	0.3187953	1.1795219	0	0	0.3187953	0	0	1.7057725	3.1896169	0	0.528397566
CCGCAAAAAAATCATT_1	0	0	0.7066868	0	0.4145119	0	0.4145119	1.9690099	0.4145119	0	0	0.7066868	0	0	0	0	0	2.5505016	2.0382565	0	0.511156187
CCCGCCTAAAGCAATA_1	0.3454727	0.3454727	0.8055703	0	0	1.1194887	0	1.972672	0.3454727	0.3454727	0	0.6017526	0	0	0.3454727	0	0	1.1194887	3.6412419	0	0.481744422
CCGCCCGAATGCCCAG_1	0	0	0	0.5095253	0	0.6915216	0	2.5359773	0.5095253	0.2868696	1.2969176	0.8454398	0.2868696	0	0.2868696	0	0.2868696	2.9056448	2.1943328	0	0.172413793
ACGCCCCTAAGCAGGA_1	0.5141131	0	0	0.5141131	0.5141131	0.6972548	0.5141131	1.8527351	0	0	0.6972548	1.3052521	0.5141131	0.289738	0	0	0	2.597853	2.0866188	0	0.203853955
AATAACAACCAACCAT_1	0.3819733	0	2.7942713	0.2091148	0.3819733	0.5293094	0.3819733	0.6576993	0.2091148	0.6576993	0.5293094	1.2693255	0.2091148	0	1.4483793	0	0	2.5542704	1.6899378	0	0.34178499
ACCACAAGCCTAACTC_1	0.3400985	0	0.5934218	0.9633055	0.3400985	0.5934218	0	0.7953688	0.3400985	0.5934218	0.5934218	0.7953688	0.3400985	0	0.3400985	0	0	0.5934218	2.9564126	0	0.011156187
CCGACAAAAACGACGG_1	0.2144814	0.3909862	0.7866809	0.6713494	0.3909862	1.7551614	0.2144814	1.2214759	0.5409612	0.3909862	0	1.5743297	0.2144814	0.3909862	0.2144814	0	0.2144814	0.6713494	3.2441366	0	0.356997972
AATACCCAAACTACCC_1	0.5058016	0.4012802	1.2437737	0.284545	0.4012802	1.1440704	0	1.456653	0.9729681	0.4012802	0.9087452	1.5993645	0.5058016	0	0.5058016	0	0	1.7242298	2.7073285	0	0.209939148
ACGAAAGAATGGACGA_1	0.258041	0.258041	1.0175293	0	0.258041	1.0175293	0.4629689	2.4508421	0.258041	0.258041	0	0.9050112	0	0.6329596	0	0	0	3.0169979	2.6143879	0	0.180527383
CCGAAGAAAGACAAGA_1	0.3033147	0	0.3033147	0	0.8826771	1.3440977	0	1.019462	0.5357219	0.3033147	0	1.3440977	0.3033147	0	0.3033147	0	0	1.4324777	4.0239721	0	0.374239351
CCGGATTTCAGTAGCT_1	0	0	1.28323	0	0.3609646	0.8347066	0.625631	0.625631	0.625631	0.625631	0	1.0075383	0	0	0	0	0	1.5917654	2.7020861	0	0.413793103
ACCACAAAATTGAGGT_1	0.2509511	0.2509511	1.097522	0	0.2509511	1.097522	0	1.4868108	0.4513906	0.6182845	0.7612679	1.097522	0.4513906	0	0	0	0	1.4868108	3.9523827	0	0.242393509
CATCCCATACCTCAGG_1	0	0.1689958	0.7441686	0.3135181	0.652625	1.8173011	0	1.3726624	0	0.4397669	0.7441686	1.7869326	0.1689958	0.3135181	0.7441686	0	1.1069992	0.9054001	3.666425	0	0.173427992
CACAAGCACAGTCAGC_1	0	0	1.9932233	0	0.4909791	3.0123147	0	1.0653125	0.4909791	0	0	1.2629002	0	0	0	0.2753242	0	1.348753	4.18448	0	0.427991886
AGATCCTTAGACACCT_1	0.3286342	0.3286342	1.4140449	0	0	0.9385524	0	1.080227	0.3286342	0.3286342	0.5755674	1.6638817	0	0.3286342	0	0	0	1.080227	2.598996	0	0.135902637
CAGAAATAAGCGCACG_1	0	0	1.1827747	0.3200787	0.3200787	1.3907567	0	2.1453139	0	0.3200787	0	0.7569237	0	0	0.3200787	0	0	1.0599341	4.4171553	0	0.348884381
AAATCCGGAAGCAGAT_1	0.2513094	0	0.9985145	0.4519769	0.4519769	0.4519769	0	2.0243621	0.2513094	0.6190288	0.4519769	0.8872899	0	0	0.4519769	0	0.2513094	1.6094198	3.9809936	0	0.27484787
AGATACGAAACGCAGT_1	0.3581733	0.3581733	1.7470844	0.3581733	0	0.3581733	0	0.8294862	0.3581733	0.8294862	0.3581733	0.6213435	0	0	0	0	0	1.6690522	2.3070735	0	0.155172414
ACCACACTATACATGT_1	0.2214374	0.4026198	0.4026198	0.2214374	0.5559561	1.0929136	0	1.6025956	0.5559561	0.2214374	0.8061836	0.9111634	0.2214374	0	0.6888762	0	0	1.6025956	4.1659593	0	0.247464503
ACCAAACACCAGATAA_1	0.4472811	0.2484424	0.7552333	0.2484424	0	0.2484424	0.613065	0.8796827	0.4472811	0.613065	0.7552333	1.2636302	0	0.613065	0.4472811	0	0	2.8860077	1.9347866	0	0.169371197
AAAAAATCCAAAAGCA_1	0	0	0.4990636	0	0.4990636	2.3402741	0	2.6579598	0.280347	0	0.6784229	1.0789313	0	0	0.4990636	0	0	1.1832976	3.785038	0	0.177484787
AGTTAGTCACCGCCCT_1	0.505412	0	0.284302	0	0.284302	0.284302	0.8395552	2.1851544	0.284302	0	1.2894182	0.9723576	0	0.505412	0.505412	0	0	2.6953726	1.5297833	0	0.220081136
ACAAAAGCCCGAACCA_1	0	0	2.5534495	0.2714596	0.4847418	0.2714596	0	0.8098236	0.2714596	0.9397686	0	0.8098236	0	0	2.0214727	0	0.2714596	2.5036959	1.8408549	0	0.368154158
ACAAATAACAAAATTC_1	0.5014557	0.5014557	0.8338852	0.5014557	0	0.2818361	0.2818361	1.9720886	0.5014557	0	0.5014557	0.8338852	0	0.2818361	0.2818361	0	0	2.8681055	1.8771028	0	0.248478702
AATAAACCAATAAACA_1	0.2738381	0	0.9458533	0.665265	0.2738381	0	0.665265	2.3763057	0.2738381	0.4885824	0.2738381	1.496274	0	0.2738381	0.2738381	0	0	2.5128517	1.5644454	0	0.322515213
CCCACCAGACGCCAGA_1	0.5368851	0	0.7256168	0.3040487	0.3040487	0.3040487	0.3040487	2.2162322	0.8843211	0.3040487	0.3040487	1.2491407	0	0	0	0	0	2.290854	1.9517069	0	0.366125761
ACAGAGTACAAAAGGG_1	0	0	0.5584398	0	0.3177055	0.5584398	0.914644	2.6453948	0.3177055	0	0	0.3177055	0	0.3177055	0.7523189	0	0	2.7931776	2.4719208	0	0.255578093
CCCCAACAAAGGACTG_1	0.2965331	0	1.0028116	0.2965331	0	0.5249499	0.2965331	2.3000682	0.5249499	0	0.2965331	1.3248168	0	0.2965331	0	0	0	3.5099795	1.763466	0	0.363083164
ACCTCCCCACTGAACT_1	0	0	0.6300232	0.2566181	0.2566181	0.2566181	0.6300232	2.3930423	0.2566181	0.2566181	0.2566181	0.9012814	0.4606492	0.2566181	0.4606492	0	0	2.8385125	2.9668561	0	0.305273834
ACAGCCGTACTCCAAC_1	0	0	0.6349952	0.2590287	0.2590287	2.1272521	0	2.8821854	0	0.6349952	0.907595	0.907595	0	0	0	0	0.2590287	1.4474791	3.7115111	0	0.119675456
AAGAATTAAATGAATG_1	0	0.342546	1.542606	0.5972188	0.342546	0.8000208	0	0.5972188	0	0	0.5972188	0.9685478	0	0	0.8000208	0	0	0.342546	4.0637836	0	0.457403651
AATACCCTAAATACTA_1	0	0	1.6338563	0.2293043	0	1.8171825	0.415712	3.7554019	0	0.2293043	0.5727712	0.7084784	0.2293043	0	0.2293043	0	0.2293043	2.5335071	2.1370045	0	0.231237323
ACCTATTCAGCCAACT_1	0.3438981	0	1.3540409	0.3438981	0	0.9714377	0	1.3540409	0	0	0	1.630093	0.3438981	0	0.3438981	0	0	0.8025865	3.7189872	0	0.397565923
CACGCCCGATGAAGAT_1	0.2645951	0.2645951	1.5969083	0.2645951	0.2645951	0.2645951	0	1.1379365	0.2645951	0.2645951	0.2645951	1.0358215	0.2645951	0	1.7658351	0	0	2.5966742	2.1125957	0	0.194726166
CCACATTCATACCAGC_1	0.220695	0.220695	1.7390474	0	0.5543616	0.8041139	0	1.935374	0	1.3770813	0.220695	0.5543616	0.4013809	0	1.2439906	0	0	1.5996077	3.4459795	0	0.234279919
CAACAGCTATTCAGAC_1	0	0.3110329	1.8675644	0.5479297	0.3110329	0.5479297	0	0.7393161	0.3110329	0	0.3110329	1.3657532	0.3110329	0	0	0	0	1.8095467	3.4430184	0	0.204868154
CAGGCATAAAAGAACA_1	0.2475975	0	1.8899269	0.2475975	0.877434	0.6113039	0	1.3374829	0.4458957	0.7531961	0	0.7531961	0.2475975	0.2475975	0.2475975	0	0	1.2608724	4.1578124	0	0.435091278
AGACCCAGAATCCCAT_1	0.372068	0.372068	0	0.372068	0	0.8553489	0	1.3095185	0.372068	0	0.372068	1.9256362	0.372068	0	0	0	0	1.1797799	2.4695865	0	0.406693712
AATCCAGAAGTCATCC_1	0.2194542	0	0	0.3993086	0.5516933	0.5516933	0.6838981	2.6038177	0.3993086	0.2194542	0.2194542	3.4555151	0	0.3993086	0.2194542	0	0	2.8009331	1.9988165	0	0.155172414
ATCAAGTCAATCCAAA_1	0	0.1900233	1.604682	0.4872498	0.3496391	0.8134454	0	2.3231933	0.9836584	0.6081942	0.3496391	1.0590047	0.1900233	0	0.8134454	0	0	1.194545	3.9114426	0	0.343813387
ATTGAAAGCATACCGA_1	0	0.1977019	1.5510002	0.1977019	0.1977019	0.6282867	0.3626955	0.8379376	0.7385963	1.5035407	0.6282867	1.2251246	0	0.1977019	1.345938	0	0	1.0111619	3.5201609	0	0.130831643
ACAGAAGTCACGAGTT_1	0.2548136	0.2548136	1.4673079	0.5455474	0.2548136	0.7705175	0.3613959	1.5320737	0.5455474	0.2548136	0.4577046	1.7558987	0.4577046	0.3613959	0.7705175	0	0.1355012	1.3980553	2.693647	0	0.235294118
ACGAAGGACATACATC_1	0.3171849	0.3171849	0.3171849	0.3171849	0.3171849	0.5576212	0	2.4701684	0.3171849	0.3171849	0.5576212	1.175431	0	0	0	0	0	2.7445109	1.7668406	0	0.25862069
CCTAAACAACTCACAA_1	0.451605	0	2.1962952	0	0.2510822	0.2510822	0	1.6086015	0.2510822	1.272213	0	1.3491523	0	0.2510822	1.0979154	0	0	1.7167937	3.0435267	0	0.151115619
ACCCACGCAAATCACG_1	0.3801329	0.3801329	1.3283668	0	0	0.8702203	0	0.3801329	0	0.3801329	0	1.3283668	0	0	0	0	0	1.4439386	3.7631883	0	0.242393509
ATCTCATTACGAAATG_1	0.251745	0.251745	0	0	0.6199334	0.4526897	0.251745	3.5972366	1.1909315	0	0.251745	0.9997522	0.251745	0.4526897	0	0	0	2.8008406	2.5445104	0	0.30020284
AAGAAACTCACCAGTA_1	0.3716076	0.3716076	0.6419211	0.6419211	0	0.3716076	0	0.8544968	0.8544968	0.3716076	0.3716076	1.619502	0	0	0.3716076	0	0	0.6419211	1.9243698	0	0.367139959
ATCAAAGAATTTAACT_1	0	0.2220437	0.4036313	0.5572575	0.2220437	0.4036313	0.8078721	1.553796	0.2220437	0.4036313	0.2220437	3.3445866	0.2220437	0.5572575	0	0	0	2.9522867	2.0428943	0	0.347870183
CCCGCCCGAGCGCCCG_1	0.2720374	0.2720374	1.1595357	0.2720374	0	0.6616091	0	1.9813767	0.8111721	0.2720374	0.6616091	1.0563366	0	0	0.4856753	0	0	0.9412488	3.8290672	0	0.24137931
ACGACATAAGGGCAGT_1	0.3022175	0.3022175	1.2441511	0	0	1.3409944	0.3022175	1.3409944	0.3022175	0	0.5339819	1.5104027	0	0.3022175	0.5339819	0	0	1.0167791	2.4797699	0	0.082150101
CACTAAAGAATGCAAC_1	0.5963951	0.3420147	1.5411654	0.5963951	0	0.1855584	0.1855584	1.0420471	0.4772719	0.799012	0.3420147	1.4497968	0.5963951	0.1855584	0.5963951	0	0	1.80784	3.2689004	0	0.101419878
ATCGAATCATGAATTC_1	0.4955556	0.7270734	1.533562	0.8254114	0.1937587	0.4955556	0.1937587	1.4863326	0.4955556	0	0.3559993	1.77791	0.1937587	0.1937587	0.4955556	0	0	1.2095083	3.2586727	0	0.275862069
AGCTACTCACGAAATC_1	0	0.2741951	0.4891584	0	0.2741951	0.2741951	0.816199	1.4974301	0.4891584	0.9467646	0	1.0622349	0.6659889	0.2741951	0.4891584	0	0	2.53943	1.9450467	0	0.406693712
AACCCAAAAATTACAT_1	0	0	0.9266305	0.5670123	0.226602	0.226602	0	2.0944849	0.8205078	0.226602	1.7188215	1.1905761	0.226602	0	0.4112226	0	0	3.1945182	2.561369	0	0.267748479
AAGAAGTCAGGGCAAT_1	0	0	0.4779798	0.2672802	0.2672802	1.6060891	0.2672802	2.6938357	0.4779798	0	0.8000381	0.4779798	0	0	0	0	0.6519185	1.6657597	3.760681	0	0.243407708
AACGAGGTAACCAGAC_1	0.4607661	0.2566897	0.4607661	0.2566897	0.2566897	1.6286553	0	1.5695264	0.6301712	1.2902779	0.6301712	0.4607661	0	0	0	0	0.2566897	1.2902779	3.3502036	0	0.376267748
ACTCACAAAAACCACA_1	0.2585057	0	1.8421171	0	0	1.2960801	0.2585057	1.2960801	0.2585057	0.6339175	0	0.2585057	0.4637258	0	0.4637258	0	0.2585057	1.9733673	4.2941977	0	0.265720081
CCGGATGTAGCTAGAT_1	0	0.3726631	0.8564497	0	0	2.923818	0	0	0	1.1811061	0	0	0	0	0	0	0.3726631	1.5288267	3.8704904	0	0.572008114
AAACAACCATTCAGGC_1	0.3341524	0.3341524	0	0	0	2.3150458	0	1.3290072	0.3341524	1.0931908	0.3341524	0	0.3341524	0	0.3341524	0	0	1.0931908	3.655628	0	0.607505071
ACCGACGACATTAATG_1	0.2657602	0	1.8205378	0	0.2657602	0	0	1.8686589	0.4755162	1.9145703	0.2657602	0.2657602	0	0	1.6604944	0	0	1.958466	2.9894214	0	0.356997972
ACTAAAGTCCCCAAGT_1	0.4823815	0.2699995	1.5517168	0.4823815	0.4823815	0.8064113	0	0.4823815	0.4823815	0	0.2699995	1.3322801	0.2699995	0	0.2699995	0	0	1.6751308	3.6508043	0	0.464503043
CCGTAGCCAAACACCG_1	0	0.3050874	1.1443699	0.3050874	0	1.1443699	0	1.3490984	0	0.8866454	0	1.1443699	0.3050874	0	0.3050874	0	0	1.2519642	4.0679274	0	0.220081136
CCCCCAATCCTCAACC_1	0	0	1.4055861	0.9853926	0.4444429	1.0847412	0	1.4055861	0.6094566	0.2467121	0.4444429	1.0847412	0.6094566	0	0.4444429	0	0	1.2579765	2.8302207	0	0.185598377
ACGAAACGCCAACCCA_1	0.4235224	0.4235224	1.8774761	0.4235224	0	0.234017	0	1.2158007	0.4235224	0.840847	0.7201123	1.2910656	0	0	0.840847	0	0	1.4264741	3.3835738	0	0.093306288
CCAAAAGTATGAATCT_1	0.6647772	0	0.6647772	0	0.4881944	0.8148085	0.4881944	1.6874356	0.4881944	0.2735977	0.4881944	1.060604	0.2735977	0	0	0	0	2.8174599	2.1462188	0	0.477687627
CATGCACCCAAGCATC_1	0.4377967	0	0.7412609	0.4377967	0.2426677	0.7412609	0.4377967	1.0724445	0	0.6009962	0	2.130065	0.9737555	0.2426677	0.6009962	0	0	1.8274892	2.3088935	0	0.332657201
AACTCACCCCTAATGG_1	0	0.2297241	1.4107514	0.2297241	0.7095182	0.7095182	0.2297241	2.1079173	0.4164088	1.0323906	0	0.5736644	0	0	0.2297241	0	0.5736644	1.4107514	3.943862	0	0.271805274
ATACCCAACCAGAGAA_1	0.2726169	0	1.9393951	0	0	0.8125236	0	0.8125236	0.8125236	0.2726169	0	1.0579229	0.2726169	0	2.0256896	0	0	2.9372357	1.9834729	0	0.329614604
ACCACCCGACAGAAGG_1	0	0	0.7136427	0	0.2979823	1.8256889	0	2.2333756	0.5272555	0.7136427	0.7136427	0.7136427	0	0	0	0	0	1.1258473	3.7852144	0	0.370182556
AGAAAAACCAAGAAGG_1	0.2709855	0	0.4839757	0.2709855	0.2709855	0.2709855	0.2709855	3.0985331	1.2499157	0	0	0.6594706	0	0.6594706	0.2709855	0	0	3.2421716	2.241126	0	0.264705882
AAGGCCCCATTCCCAG_1	0	0.2910342	0.8549434	0	0	0.6998402	1.3963172	2.5512686	0	0	0.8549434	1.2133306	0	0	0	0	0	3.4029189	1.9084717	0	0.230223124
AAAAAGGACAGGCAGT_1	0	0.6352932	0.8464531	0	0	1.0207051	0	1.1690517	0.8464531	0	0	1.6082551	0	0	0	0	0	1.5151936	2.8827838	0	0.192697769
CCGACAGCCCGTATAC_1	0.497758	0.7555587	1.130222	0.3945873	1.076737	1.0202289	0	1.7075083	0.8285771	0.1495032	0.3945873	1.5146126	0.3945873	0	0.2795348	0	0.1495032	1.2293067	3.3803575	0	0.228194726
CCAGACGTCCGTACAA_1	0.51425	0.2898237	0.6974258	0.51425	0	0.2898237	0.6974258	1.1043131	0.2898237	0	0.2898237	1.3055005	0.2898237	0	0.2898237	0	0	2.7805963	2.5728342	0	0.250507099
ACGCAATTAAGACAAC_1	0.2483351	0	1.1802277	0.4471052	0.2483351	1.5986705	0.2483351	1.8927788	0.2483351	0.4471052	0.2483351	0.7549746	0	0	0.2483351	0	0	1.2632802	4.5817794	0	0.186612576
CCGGACCTCCGTCACC_1	0.2513082	0.2513082	1.4880553	0	0.4519749	0.8872866	0	2.2587573	0.2513082	0.4519749	0.4519749	0.762125	0	0	0.762125	0	0	1.5505752	3.547124	0	0.165314402
CCACAATTACCAACTG_1	0.6008353	0	0.242591	0	0.242591	1.4573505	0.242591	2.6321562	0.242591	0.242591	1.0722102	0.6008353	0.242591	0	0.242591	0	0.242591	1.5193191	3.8111434	0	0.468559838
AGCGACCGACGCCCGG_1	0	0	1.5967025	0.4001784	0	2.3128998	0	2.5692651	1.310088	0.4001784	0	0.9067544	0.4001784	0	0.2199749	0	0	1.1676435	4.1470871	0	0.442190669
CATACCTTACACAATT_1	0.4464537	0.4464537	2.8518648	0.2479378	0	0.4464537	0.2479378	0.87834	0.2479378	0.2479378	0.2479378	0.87834	0.4464537	0	1.2619836	0	0	2.0111285	1.9328226	0	0.101419878
AGGAAGCGATACCCGC_1	0.3144642	0.3144642	0	0	0	0.3144642	0.3144642	2.4609755	0.9074927	0	1.1684966	0.9074927	0.3144642	0	0	0	0	3.142924	1.8783775	0	0.344827586
CCAAAATTAATGCCTT_1	0	0	0.7245285	0.426495	0	0.8457383	0.5865739	2.3832208	0.5865739	0	0.7245285	0.9538319	0.426495	0.5865739	0.2358145	0	0	3.138662	1.8847531	0	0.176470588
AGTGACTTCCCAAGGC_1	0	0.3046398	0.3046398	0	0.3046398	0	0	2.5457277	0.5378217	0.5378217	1.1432092	1.1432092	0	0	0	0.3046398	0	2.9713934	2.2928794	0	0.181541582
ATCCATAAACTGAACC_1	0	0	0.694482	0.5118936	0	0.694482	1.7367987	0.9824975	0	0.2883497	0	3.6313727	0	0.2883497	0.2883497	0	0	2.5414314	1.2058411	0	0.296146045
CACACAGTATAGCCCG_1	0	0	2.8132174	0.6625884	0.2725194	0.4864537	0	1.4189283	0	0.2725194	0.2725194	0.9424825	0	0	1.2545189	0	0	2.8318427	2.1422349	0	0.139959432
ACACAATTCCAAAGTG_1	0	0	1.8801258	0.4806639	0	0.4806639	0	0.8039259	0.2689379	0.4806639	0.4806639	1.4075025	0	0	1.8801258	0	0	3.3155433	1.8319021	0	0.37525355
AAGGCAGCATTTCAGA_1	0.4579369	0.6265873	1.8289401	0.2549558	0.4579369	0	0	1.2009393	0.6265873	0.7708572	0	1.284716	0	0	0.2549558	0.2549558	0.2549558	1.2009393	3.2901172	0	0.279918864
ACTCAGCAAGTACATT_1	0	0	0.8102159	0	0	0	0.3479286	2.5377894	0.8102159	0	0.3479286	1.3642834	0	0.3479286	0	0	0	2.6900442	2.0357637	0	0.293103448
CCGTCAAAACATAAAA_1	0.5544252	0.3151537	0.5544252	0	0	1.377193	0	1.0481432	0	0.5544252	0	1.2790681	0.3151537	0.3151537	0.3151537	0	0	1.377193	3.5577234	0	0.371196755
CAACCCGCATTGACTC_1	0.2393516	0.2393516	0.5940312	0.7331851	0	1.2336751	0	1.2336751	0.9641474	0.2393516	0.5940312	1.0622856	0	0	0.5940312	0	0.2393516	1.3094811	3.9840254	0	0.248478702
CCTGAGGTAGCCACAC_1	0.3115486	0	0.9010359	0	0	0.3115486	0	1.6838879	0.3115486	0.5487433	0.3115486	0.5487433	0.3115486	0.5487433	0.7403238	0	0	3.2525655	1.6838879	0	0.251521298
AGTCAAACCAACATGG_1	0	0	0.6598871	0.4843066	0	0.6598871	0.9390784	2.6450419	0.6598871	0	0	1.5556775	0.2711903	0	0.2711903	0	0	2.8079699	2.3662417	0	0.280933063
AAAGCCATAGCCAAAT_1	0.3583087	0	0.6215516	0	0	0	0.3583087	2.2636514	0.6215516	0	0	1.4922877	0	0	0	0	0	3.1344619	2.4284927	0	0.093306288
AACCAGGTAGTCAACC_1	0	0.2199607	1.0879631	0.2199607	0.2199607	0.5527829	1.0014383	1.895915	0.685171	0.2199607	0.2199607	0.8020638	0	0.685171	0.4001547	0	0.2199607	2.9929352	1.895915	0	0.270791075
AATTCCTACCTTCAAA_1	0.291457	0	2.5788171	0	0	0	0	1.2145068	0.5168586	0.8559053	0.291457	1.2145068	0	0	0.5168586	0	0	2.2105821	3.3466869	0	0.402636917
CCCCATAAAGCCCCTC_1	0	0.3048028	0.7271005	0	0	2.3287689	0	2.6267586	0	0	0.3048028	1.4368016	0	0	0	0	0	1.7285797	3.9640811	0	0.208924949
AGTGACTGATGGAGAT_1	0.4283513	0.4283513	1.3714315	0.4283513	0.4283513	0.5889458	0	1.1438726	0.236938	0.4283513	0.848788	1.4986658	0	0	1.0548478	0	0	1.0548478	2.939865	0	0.032454361
ATCCATACAAAAATTC_1	0	0	0.4588939	0	0	1.0104979	0.2555421	2.0779245	0.6277999	0.2555421	0.8984554	0.8984554	0	0.7722566	0.6277999	0	0	3.1901845	2.2757113	0	0.292089249
CAGCATGCATAAAGCA_1	0	0	0.9095762	0	0.3154072	1.6251128	0.3154072	1.2797449	0	0.5548243	0.3154072	1.0487521	0	0	0	0	0.3154072	1.8231684	3.3346898	0	0.61663286
ATGAAACCATAGAACT_1	0	0	0.5637382	0.5637382	0	0	0.5637382	1.8406455	0.3210791	0.5637382	0	0.9220574	0.5637382	0	0.5637382	0	0	3.1976156	1.8406455	0	0.129817444
AACCCAGCCACTCCGC_1	0.452537	0.2516517	0.7629494	0.6197396	0	0.2516517	0	1.9055286	0.452537	0	0.452537	1.3510506	0.452537	0.6197396	0.2516517	0	0	2.9307231	2.1663067	0	0.292089249
CCTTAACGAACGCAAC_1	0.2554733	0.2554733	0.6276576	0.2554733	0	1.6243296	0	3.201806	0.7720924	0.8982745	0.2554733	0.8982745	0	0	0	0	0	1.9618571	2.7061472	0	0.254563895
ATATAACAACTAATTC_1	0.3703617	0	0.3703617	0	0	0.3703617	0	2.1007301	0	0.3703617	0	0.8521895	0.6400189	0	0.3703617	0	0	2.9168014	2.0443163	0	0.174442191
CACTAAGGAGGACCGC_1	0	0.3529351	0.8196549	0.3529351	0	0	0	1.5705202	0	0.3529351	1.4783972	0.6132798	0	0.8196549	0	0	0	2.5858016	1.7326509	0	0.253549696
ACTTCCGGAACCCCGT_1	0.2403539	0.5961391	0.8580239	0.4339866	0.4339866	0.4339866	0.2403539	2.0874316	0.7356301	0	1.6765704	0.8580239	0	0	0	0	0	3.0101595	1.9029551	0	0.046653144
AAGTATCCACGTAGAA_1	0.2520201	0	2.4264288	0.2520201	0	0	0	1.0005332	0.4531397	0.8891702	1.0005332	0.8891702	0	0	2.3196292	0	0	2.3196292	2.0271352	0	0.336713996
ATAGCATCCAGCATCC_1	0.6599324	0	1.0540761	0.2712126	0.4843426	1.0540761	0	1.9783879	0	0.8092467	0	0.9391355	0.2712126	0	0	0	0	1.7357723	4.0223736	0	0.344827586
CAATCATTATGCAAAA_1	0	0.2368126	2.199013	0	0	0.4281442	0.2368126	1.2251959	0.2368126	1.2251959	0.2368126	0.4281442	0	0	1.7595231	0	0.2368126	3.1882813	2.6828956	0	0.230223124
ATATAAGAAAATAAAC_1	0.3641391	0.3641391	0.6304996	0	0	0.3641391	0	1.507227	0	0	0.3641391	1.1620165	0.3641391	0.3641391	0.3641391	0	0	2.8222048	1.4048514	0	0.284989858
CCAGATATAAGCCAGC_1	0.230808	0.230808	0.7121994	0.230808	0.230808	1.2049394	0	2.0806496	0.9391102	0.230808	0.230808	1.2049394	0	0.230808	0.230808	0	0.230808	1.4759125	3.9185478	0	0.162271805
ACCGAGACACAAAGTT_1	0	0.2721217	0.2721217	0	0.8113688	1.7924173	0	2.2453969	0.2721217	0.2721217	0.8113688	0.6617805	0	0	0.4858115	0	0	1.6224939	3.6595114	0	0.270791075
CATAATCTACGGAGGT_1	0	0.2380948	1.1476043	0.2380948	0.2380948	0.4302611	0	1.0584173	0.5913849	1.1476043	0.4302611	1.1476043	0.2380948	0	1.441245	0	0	1.8939278	3.0000676	0	0.097363083
AATTACGACCGTAAGT_1	0.4908857	0	0.4908857	0	0	0	0.2752663	2.2897709	0.4908857	0.818689	0.4908857	3.0871332	0	0.6681595	0	0	0	2.0758586	1.9930153	0	0.395537525
ACCCAATAAAAACCCA_1	0	0	0.7761449	0	0	0	0.5777657	2.3019451	0.3300417	0.5777657	0.7761449	0.5777657	0	0	0.3300417	0	0	3.3990597	2.0343717	0	0.24137931
ACTACCCCATAAACAG_1	0	0	0.8067439	0.4826114	0.4826114	0.8067439	0	1.6158078	0.2701417	0.8067439	0.4826114	0.6577533	0	0	0.2701417	0	0.4826114	1.2473773	4.2508278	0	0.348884381
CATTCCTAATACATGT_1	0	0.416647	0.5739697	0.2298677	0.416647	0.7098735	0.416647	2.38144	0.2298677	0	0.416647	1.0328409	0.416647	0.2298677	0.2298677	0	0.5739697	2.6518402	2.1085316	0	0.277890467
AAGAACGTAGCCCACG_1	0.3666473	0.3666473	0.8452959	0.6343404	0.2000341	0.8452959	0.2000341	2.7482534	1.0194088	0	0.2000341	1.2342757	0	0.5094247	0.2000341	0	0	3.0621234	1.9741428	0	0.176470588
AATCACATACACAATG_1	0.535362	0	0.8821683	0.8821683	0.535362	0.8821683	0	1.139178	0.3030877	0	0	1.3434562	0.535362	0	1.0189073	0	0	0.8821683	2.3899484	0	0.352941176
ATCAACGTACTTAAAC_1	0	0	1.0722456	0	0	1.7250213	0	2.8416624	0.3252572	0.5702863	0	0.5702863	0	0	0	0	0	1.6540774	3.7315795	0	0.167342799
ATCAAGCCAAGGACGG_1	0.3956694	0	1.4810696	0	0.7945503	1.7247454	0	2.6115269	0.2172776	0.3956694	0.5470035	1.2316533	0.2172776	0	0	0	0	1.8467462	3.540701	0	0.378296146
CCTTAGCGAAGGATGT_1	0	0.4144367	1.5792641	0.7065745	0.4144367	0.9323821	0.2285362	1.5248872	0.2285362	0.7065745	0.4144367	0.8258384	0	0	0.2285362	0	0	1.6798782	3.7872646	0	0.261663286
CAGGCACAATATCAGC_1	0.2684611	0.4798922	1.5465836	0.4798922	0	1.7261985	0	1.8784114	0.4798922	0	0.4798922	0.2684611	0	0	0.2684611	0	0.2684611	1.0465119	3.8210642	0	0.280933063
AACAAAACCCTCCCGT_1	0.4542424	0.4542424	0.7654489	0	0	0.7654489	0	0.4542424	0.4542424	0	0	1.0024461	0	0	0	0	0	1.0024461	2.2643322	0	0.251521298
CATGAGCGAATAACGG_1	0	0	0.5684879	0	0.3241087	1.4918201	0.3241087	0.7647201	0.3241087	0	0.9286898	1.192948	0.3241087	0.3241087	0.5684879	0	0.3241087	0.3241087	3.0215306	0	0.489858012
ATCGATTACAGGAATG_1	0.4079338	0.2246255	1.952246	0.4079338	0.2246255	0.5627887	0	1.664213	0	0.2246255	0.2246255	1.327179	0.2246255	0	1.5639817	0	0	3.0395794	2.1167085	0	0.172413793
CCGGAGATAGTCAACT_1	0	0	0.8343447	0.2820357	0	0.2820357	0	3.2739105	1.9727878	0.2820357	1.0834838	0.8343447	0.2820357	0	0	0	0	2.7302255	1.2827678	0	0.15010142
CAGCAGCGACGAAAGC_1	0	0	1.7397722	0.4398511	0.2439167	0.9773587	0	1.166241	0.603613	1.4620639	0.2439167	1.166241	0	0	0.7442927	0	0	1.166241	3.7013522	0	0.243407708
ACCCACGCCCAGCAAG_1	0	0.3018458	0.7212767	0.3018458	0	0.5333922	0.5333922	1.8382119	0.5333922	0	0	1.0158693	0	0.8793821	0.5333922	0	0	2.4484656	2.0853059	0	0.188640974
AGGTAGCCAGTACATC_1	0	0.5747452	1.0789857	0	0	0.328108	0	1.6623581	0.5747452	0.5747452	0.328108	0.772428	0.328108	0	0	0	0	1.4126225	3.8040433	0	0.319472617
AGCCCATTCCTGATAA_1	0.2029561	0.2029561	2.232773	0.2029561	0	0.6418932	0.2029561	1.0296727	0.3715893	0.854463	1.1069666	1.5261212	0.2029561	0	1.1069666	0	0	2.7344451	1.4759705	0	0.174442191
AACGAATGATACCCCT_1	0.2564971	0.2564971	0.7745337	0	0	0.460452	1.6837893	1.6837893	0.2564971	0.460452	0	3.2748164	0	0.460452	0	0	0	2.6907391	1.4389688	0	0.448275862
CCCAACAAAAAGAAAA_1	0	0	0	0.3529896	0.3529896	0.6133637	1.1367367	1.2640978	0.3529896	0	0	0.9907542	0.3529896	0	0.3529896	0	0	2.8866231	1.9353442	0	0.606490872
AACCCCCCCCCGCAAT_1	0.2198471	0	0.6848856	0.5525386	0.2198471	0.399965	0.399965	1.9317054	1.0875816	0.2198471	0	2.3123166	0.399965	0	1.0010743	0	0	1.9317054	2.5873362	0	0.28296146
ATTGACAACCTAATTA_1	0	0	0.8621941	0.2419027	0.7394014	0.7394014	0.4365377	2.7051918	0.2419027	0.4365377	0.4365377	0.7394014	0.2419027	0	0.4365377	0	0	1.4548973	3.732343	0	0.15821501
AAGTATTCACTGCCGG_1	0.3734667	0.2040676	0.6447572	0.5182837	0	0.7570161	0.6447572	1.6679409	0.7570161	0.7570161	0.5182837	1.4806305	0.5182837	0	0	0	0	2.7400907	2.3303582	0	0.263691684
ACCCAAGGCCACATGG_1	0	0.2853035	0.8418527	0.2853035	0	0.5070172	1.1972984	1.2923477	0.6883843	0	0	2.6766828	0.2853035	0.2853035	0	0	0	2.4190459	1.7267442	0	0.441176471
CCTTCCTAATAGAATA_1	0.1770485	0.3274155	2.5353887	0.3274155	0.1770485	0.4580998	0	0.7710955	0.4580998	0.6772437	0.5736628	1.0091253	0.4580998	0	2.0760359	0	0.1770485	2.7044171	1.6228412	0	0.273833671
CCTGCCGGCAGAACGT_1	0	0	1.2463416	0.4024736	0.4024736	0	0	0.6886566	0.4024736	0	0.4024736	1.6022432	0	0	0.4024736	0	0	1.2463416	2.3432346	0	0.456389452
CATTAAGTCCGGAATC_1	0	0.4854238	0.8108088	0	0	0.2718817	0.4854238	2.2444957	0.2718817	0.2718817	0.4854238	0.4854238	0.4854238	0.2718817	0.4854238	0	0	3.6090147	1.9808131	0	0.24137931
AGCACCCAAAGCCAAA_1	0	0	0.4137833	0	0	0.4137833	0.7055987	1.404914	0	0	0	0.7055987	0	0	0	0	0	3.5205164	2.3737942	0	0.268762677
CAAAACCACAAAAATC_1	0.5546583	0	0.3153018	0.3153018	0	0.5546583	0.3153018	1.7610852	0	0.9093434	0	1.2794635	0	0.5546583	0	0	0	3.293876	1.9880716	0	0.292089249
AATGCATTCCCTATTT_1	0.4241675	0	1.1356738	0.2344069	0.4241675	0.4241675	0.4241675	1.2171149	0.2344069	0.8419094	0.2344069	0.9497073	0.2344069	0	0.7210713	0	0.5835981	0.7210713	3.96604	0	0.327586207
ACTACAGCAGGCAAAG_1	0	0	1.7771544	0.4561587	0.6243335	0.6243335	0	1.0057666	0.253867	1.8704177	0.253867	1.1062506	0	0	0	0	0.253867	1.2812125	4.1900347	0	0.192697769
AACCAGCAAAGAACGA_1	0.3177694	0	0.3177694	0	0.3177694	0.3177694	0.3177694	2.5333665	0.7524429	0	0.3177694	1.3844112	0	0.3177694	0	0	0.3177694	2.9420597	1.3844112	0	0.295131846
ACTACCAAAAAGATTG_1	0.2398876	0	0.4332181	0.2398876	0.5951587	1.3818266	0	3.8691443	0.9657045	0.2398876	0.2398876	0.734493	0.2398876	0	0.2398876	0	0	1.859749	2.6591545	0	0.403651116
AGTGCCAAACTTCAAG_1	0	0	1.0712267	0	0	0.5696132	0	1.7899731	1.0712267	0.5696132	0.3248273	1.3046887	0	0	0.3248273	0	0	1.4938305	3.078452	0	0.117647059
ATCCACAGAAGGCAAG_1	0.3836008	0.2713288	0.9985653	0.6601688	0.4845305	0.7376291	0.4845305	2.1378227	0.9394335	0.3836008	0.9985653	1.4881218	0.4845305	0	0	0	0	2.5769195	2.0811142	0	0.119675456
CCTCCATCCCTGCAGG_1	0.3138934	0	0.3138934	0.3138934	0.5524402	1.7567658	0	1.1670379	0.7449003	0.3138934	0.5524402	0.5524402	0	0.3138934	0	0	0	1.1670379	3.3025112	0	0.305273834
ACACACTCACGAAAAT_1	0.54978	0.3122058	1.1627179	0	1.0410465	0.9024933	0.54978	1.0410465	0.3122058	0	0	0.7416075	0	0	0	0	0.3122058	0.9024933	3.6756869	0	0.184584178
CATCAGTGCCTTACGA_1	0.2602024	0	1.5187058	0.4664883	0	0.78334	0	1.217148	0.2602024	0.6374114	0.6374114	1.217148	0.4664883	0	0.2602024	0	0.2602024	1.1250428	3.4721288	0	0.272819473
CCTAAACCACTAAGAT_1	0.380923	0.380923	1.370255	0.481302	0.2693322	1.0489106	0	1.5494924	0.8716718	0.1437063	0.5725178	1.6130652	0.1437063	0	0.8716718	0.2693322	0.380923	1.3302026	2.8903688	0	0.19168357
ATCACCAACAGGAGCC_1	0	0.2772757	0.6722249	0.2772757	0	2.0425353	0.2772757	3.0200021	0.494123	0.2772757	0	1.0706176	0	0	0.2772757	0	0	1.5073677	2.9720923	0	0.194726166
CCCAATATCATTCAGG_1	0.3077631	0.3077631	0	0.5427646	0	0.5427646	0.732914	2.1480289	0	0.3077631	0.5427646	0.732914	0	0	0.3077631	0	0.3077631	3.1347593	1.7378177	0	0.278904665
AGATACTAAGATCAGG_1	0	0	0.2879311	0.511224	0.2879311	0.847867	0	2.0803128	0.2879311	0.2879311	0.2879311	1.3000072	0	0	0.6936452	0	0	3.2461501	2.6399819	0	0.153144016
ATTTCCGTATAGATAT_1	0	0	0.2857969	0	0.6893732	1.6678365	0	2.3602728	0.5078076	0	0.2857969	0.8429836	0	0	0.2857969	0	0.2857969	1.7854616	4.2410415	0	0.335699797
ATGGCAAAAGTAAGAA_1	0	0.2500537	1.0948252	0.7591115	1.0948252	1.268875	0	1.0948252	0.2500537	0.4499212	0	1.3457179	0	0	0	0	0.2500537	1.5461202	4.2965239	0	0.384381339
AACAAGTAACGGAGTT_1	0.2983929	0	1.1269234	0.2983929	0	1.4180886	0	1.0073942	0.5279083	0.2983929	0.7144553	1.1269234	0.2983929	0	0.2983929	0	0	1.1269234	3.1612436	0	0.132860041
CATGCCATAAAACATA_1	0	0.2864124	1.0952229	0.6906062	0.2864124	0.5087934	0	1.2955849	0.6906062	0.2864124	0.5087934	0.977652	0.2864124	0	0.2864124	0	0	1.7304125	2.8284249	0	0.484787018
CCACATACACGCCAGA_1	0.3652428	0	0.3652428	0	0	1.4075778	0	1.1644995	0	0.3652428	0	1.2934064	0	0	0.3652428	0	0	1.8390191	3.6030482	0	0.160243408
ATGTAATAAACAACTG_1	0.220031	0.4002722	1.7362807	0.6853476	0.220031	0.220031	0.220031	1.1678393	0.4002722	1.1678393	0.220031	1.4349655	0.4002722	0	0.220031	0	0	1.0881993	3.7517017	0	0.229208925
CCGGACTGAAGAAACG_1	0	0	1.3998215	0.3621078	0.3621078	1.3998215	0	0.6273853	0	0	0.3621078	1.2859553	0	0	0	0	0	1.3998215	3.5809685	0	0.354969574
AGGAATAGCCTCAGTG_1	0	0	0.6976784	0	0	0	0.5144523	2.276794	0.2899503	0	0.5144523	1.3058671	0.5144523	1.1046494	0.5144523	0	0	3.2408077	1.5475564	0	0.298174442
AGACCCTTACCGAAAA_1	0	0	0.9156539	0.5591609	0.5591609	0.5591609	0	0.9156539	0.5591609	0	0.3181643	0.9156539	0	0	0.7532099	0	0	1.5573066	3.9856246	0	0.252535497
CAAACCGTCCTCCCTT_1	0.2671725	0	0.2671725	0.2671725	0.2671725	0.4778052	0.4778052	2.461237	0.6516985	0.2671725	0.2671725	1.3234587	0	0.6516985	0	0	0	3.47318	1.7749949	0	0.184584178
CATCCCAGAGTACACA_1	0	0.2884611	0.6947046	0.2884611	0.5120717	1.8997661	0.2884611	1.6119286	0.6947046	0.5120717	0	0.6947046	0	0	0.2884611	0	0	0.6947046	3.7642402	0	0.828600406
ATAAAAGCACATAGTA_1	0.4385983	0	0.2431549	0.2431549	0.2431549	1.8293855	0.2431549	1.8293855	0.8655576	0.8655576	0.6020174	0.8655576	0	0	0.7424442	0	0	1.5213627	2.41456	0	0.099391481
AGACACGTCAAAACTC_1	0.3102269	0.3102269	0.8981016	0.3102269	0	1.8070231	0	1.7454624	0.7377398	0	0.3102269	0.5466574	0	0	0.5466574	0	0	1.0362662	3.1278159	0	0.237322515
CCAGCCGGAGCGAGCT_1	0.5436797	0.308342	0.5436797	0.308342	0	0.4329179	1.0940738	1.0940738	0.7340488	0.4329179	0.308342	1.0317001	0.1660086	0.6433875	0.5436797	0	0.1660086	3.2619761	2.5445825	0	0.161257606
AAGTACTCCCGAACTA_1	0.2433588	0.4389337	0.8661047	0.7429392	0	1.5221009	0.2433588	0.7429392	0.7429392	0.8661047	0.2433588	0.9757504	0.4389337	0	0	0	0	1.4600825	3.3896216	0	0.175456389
ACGAACGGATATAGTT_1	0.261751	0	0.6405948	0	0.469007	0.9146956	0	3.5059756	1.2218985	0	1.1296009	1.0279102	0	0	0.261751	0	0	2.7886685	1.3843	0	0.198782961
ACCTACTGATCCAAGG_1	0	0	0.7694295	0	0	0.3265504	0.3265504	1.581405	0.3265504	0	0.5723099	0.7694295	0.3265504	1.1990816	0.3265504	0	0	2.9918613	1.6578394	0	0.30831643
CACGCCTCCCACCAAG_1	0.8010356	0.2677052	0.6527861	0	0.6527861	0.2677052	0.2677052	2.2287197	0.8010356	0	0.8010356	0.8010356	0	0	0.4786681	0	0	2.6955239	1.8275045	0	0.323529412
AAGAATCTATCGCATA_1	0	0	0.5240462	0.2959654	0	0.5240462	0.7096458	1.974029	0.5240462	0	0.7096458	0.7096458	0.2959654	0.2959654	0.2959654	0	0	2.569158	2.4867014	0	0.372210953
[truncated: 30,571 more rows]
