# Supplementary material for: Multiomic single cell sequencing identifies stemlike nature of mixed phenotype acute leukemia
Source: Nat Commun. 2024 Sep 18;15:8191. doi: 10.1038/s41467-024-52317-2 (PMC11411136; doi:10.1038/s41467-024-52317-2)
Supplement: Supplementary file 17 — Source Data [file 41467_2024_52317_MOESM17_ESM.zip › Source Data compressed/Panel S12E.csv]

Panel 12E
Kaplan Meier estimates of overall survival stratified by MPAL95 scores for subset of patients in the TCGA AML cohort with highest HSC-like transcriptional scores (n = 36).
Time (Days)	Survival Stratified by MPAL95 Score (1 = Dead; 0 = Alive)
	< -2	-2 - 0 (n - 51)
0	1
0	1
781.142125	1
60.1637242	1
0	1
121.313739	1
0	1
959.660716	1
58.1911431	0
810.730841	1
211.06618	1
842.292139	1
269.257323		1
0		1
29.5887168		0
360.982346		1
387.612191		0
359.996055		1
1529.73666		0
148.929875		1
30.5750074		1
60.1637242		1
0		1
689.417102		0
0		1
88.7661505		1
482.296085		1
58.1911431			0
1199.32932			0
299.832331			1
0			1
178.518592			1
30.5750074			1
1411.38179			1
509.91222			1
