# Supplementary material for: Multiomic single cell sequencing identifies stemlike nature of mixed phenotype acute leukemia
Source: Nat Commun. 2024 Sep 18;15:8191. doi: 10.1038/s41467-024-52317-2 (PMC11411136; doi:10.1038/s41467-024-52317-2)
Supplement: Supplementary file 17 — Source Data [file 41467_2024_52317_MOESM17_ESM.zip › Source Data compressed/Panel S11D.csv]

Panel S11D
Kaplan Meier estimates of overall survival stratified by MPAL95 scores for Soochow University data
Time (Days)	Survival Stratified byMPAL95 Score (1 = Dead; 0 = Alive)
--	<-2	--	0 - 2	> 2
969		1
1849		0
1109		1
314		0
974		0
548		1
488		1
384		1
1621		0
582		0
478		0
373		1
3357		0
2929		0
449		0
498		0
497		1
92		1
122				1
671				1
1068				1
395				1
449				0
500				1
1429				0
4708				0
680				1
996				0
366				1
171				1
626				1
397				1
187				1
203				1
473				0
104				1
2458				0
244	1
473	1
743	0
924	0
367	1
2167	0
1478	0
1635	0
2480	0
2100	0
843	0
588	1
695	1
974	0
683	0
1881	1
641	0
634	0
135			1
585			1
659			0
617			0
501			1
255			1
311			1
66			1
577			0
349			1
439			0
513			1
1838			0
1500			0
1871			0
1064			0
94			1
