# Supplementary material for: Multiomic single cell sequencing identifies stemlike nature of mixed phenotype acute leukemia
Source: Nat Commun. 2024 Sep 18;15:8191. doi: 10.1038/s41467-024-52317-2 (PMC11411136; doi:10.1038/s41467-024-52317-2)
Supplement: Supplementary file 17 — Source Data [file 41467_2024_52317_MOESM17_ESM.zip › Source Data compressed/Panel 1F.csv]

Panel 1F
RNA-derived UMAP from 2,594 cells from Patient 11. Cells are color-coded based on expression of CD34 (left) and CD33 (right).
Cell Barcode	UMAP_1	UMAP_2	ADTCD34	ADTCD33
ATCGAAGTACTAAAGC	-0.263908238	1.890868534	4.481798004	0.161086789
AGCGCCCGACACCAGA	-0.071927042	1.189502109	4.829556197	0
ATTGACAGCCCCCCTA	2.988376616	0.564109672	4.526911611	0.389060441
CACCCACACCCGATTC	3.109367608	-2.763658594	2.935705606	0
AACAAGATCACAATAG	-1.956947089	3.151932109	4.568467461	0.246668219
ATAAATCCATTGAAGA	2.913957118	0.764552463	4.813620559	0.246782719
AGCGCCTTACCAAAGG	-1.798463942	-0.067211997	2.833101886	0
AATGCCGTACTGCCGC	1.087961613	0.000920642	4.405295464	0.161652682
ACCGCCGCCATCATCG	0.822558521	0.497820247	4.157559687	0
AATTACGAATGTAGAT	-2.129588605	2.761292327	4.272379927	0
AAGAAGCAACTTATAC	1.922695755	-2.826671075	3.676816134	0.513940876
AATTAGCAAGACAGGG	-4.698302985	-0.093187939	2.48478317	0.280269039
CCGCAAAGAACCATTT	3.590891122	-0.531925809	3.640192496	0
AATGAAACAGGACACG	-0.081657977	1.860200275	5.010368921	0.405935696
AATGCCGCCAAAAGGA	-2.488507034	1.801802505	4.085084587	0.266972903
AACCATTGATACCCGT	2.016906976	-1.513107907	3.488268723	0.284276554
AAGCAAGAAAATCACT	-0.401178361	1.351563323	4.282252666	0.754562167
AATTATGAATGGCCTG	-0.806289078	1.049296726	4.580758161	0.205664692
CCGAACGCAGCTATAG	1.677555321	-2.714563321	3.565431434	0
ATAAATGAACGCACAC	2.703419207	-0.206210505	4.052591305	0.399921564
AGCAATTGAAATCATC	2.275041817	-0.073138606	4.254731928	0.290486143
CCACACGCAAGGAACA	2.184289454	-3.068082016	4.141117234	0
AGCCATTTCACTAACA	-1.2869972	3.365029682	4.458631218	0.265286919
AGTGCCTTAGTGACGT	0.395225494	0.72484671	4.893889059	0.339237671
CCTTAGTCCCGTAGCT	0.868825434	-1.950444233	4.684815845	0.347164602
ATTGCCTTCCTCACGC	0.355852424	-0.68535484	4.637125601	0.178253413
CCCGCCTACCTGATGA	1.114836811	3.31482159	4.134619342	0
AAGCAATAAGCGACCT	-0.043348224	0.478558648	4.685421753	0.752447518
AACAATCTACGAAGCG	1.316618203	3.764984477	4.054720798	0
CATGAGTGAGTAAACC	1.594811915	3.826982368	4.271821359	0.453878486
ATGTACTCAGTACCTG	1.488062142	1.520951141	4.554640017	0
CCCAAGACACACATAG	0.697567641	2.251515258	4.746811021	0
AAAGACTCCAAACCCT	1.288012861	-0.690796267	4.27164972	0
CCCTAACTCCACCATA	2.111157297	1.727072585	4.591158596	0
ATTGATTAAATGACCC	-0.895122887	0.948092807	4.731306075	0
CATTATGAACTAATTC	0.583553969	0.068775762	4.643847909	1.273570303
ATACCCTCAAATACCC	2.675014733	2.036216606	3.765771823	0.658830608
ACTCAATGAGACATTC	-0.538479747	1.091171134	4.801557666	0
CCAGAAGCAGACAAAA	-0.130800785	-0.110745799	4.775512897	0
CATCACAGAACGATAT	-0.686040581	2.336469043	4.591580739	0.189507654
AACTAATGAATCAGAC	1.288960098	3.27528416	4.542262649	0
CCGTAGTCCAATATGT	1.145001172	-0.313878667	5.103803193	0.172537467
ACAGACACATGGATCT	2.958653687	0.630514968	3.700507039	0
ATGTAAACAATTATGG	2.316755294	1.885325778	4.701800968	0.174636746
ACCCACCGAATAACGC	-0.508061947	0.330682147	4.263124024	0.667614079
AGTCACTGATCCACCT	0.206025463	2.530694831	4.398563049	1.1034816
CCGTCAAAACTCAGTT	1.350927829	2.975417484	4.601038738	0
ACACAAGTAGTTCACC	0.771308481	0.565440048	4.77035614	0.145462728
ACTAAAAGATAGCCAG	0.335869728	-0.609719884	4.989837417	0.167731423
AGAAATATACTTCCTG	-1.427505733	4.377196659	4.296135332	0.292653911
CATGCCACACCACCCA	0.809259175	2.30687033	3.797356617	0.243607058
AAAACCCCACCTACTC	-2.458992006	3.778748382	3.864788349	0
CCCTACCTCCTTAGTC	-0.630885304	2.14098822	4.322168862	0
ACCTCCAGCCTTACTG	1.37784314	-1.309209239	4.525402388	0.403045778
ATTGAAATCCTGAGAA	2.36434698	-2.364946376	4.003887528	0.399730676
CCGTAACAAAGAAAAC	0.803634523	-0.629708659	4.460026722	0
CCTTCCGAATTGAGAG	-0.340003849	0.837528575	5.365509147	0
CCGTACCTACTGAGAT	0.830994843	1.251384128	4.170489738	0.220041148
CCATATGGAATTAGTG	-0.76340449	3.18944012	4.46801518	0.442132969
CAGCATTGCCGCAAGA	0.593763976	-0.84527887	4.605768055	0.574036573
ATAAATTACACGATTC	2.85942912	-3.070533734	3.74259934	0
ATCGAGTTATGAAAAC	2.04960358	-2.496658694	4.352106121	0
AACCCCGCCCATCAAG	-1.027901651	1.306381095	4.403353789	1.340516707
ATCCCCACAGGGAGTA	2.827338694	-1.060126196	4.368621553	0.711167017
CCGCACCAAAACAGGT	-1.012822152	3.565356124	4.080356465	0
AGGCCAGGACTTCCTG	2.780110596	-1.683640372	3.617785497	0.204240892
ATTCAAGGAACAAACC	1.008730291	1.150110591	4.342075282	0
CATGAGACCACCCCTC	0.696666955	0.872246612	4.067104352	0
ACCGCCTACAACATAG	0.391861587	0.50808226	4.437113175	0.206590968
AGCGCAGAAAAACCAT	-1.204816343	1.318592418	4.869669602	0.341583709
ACCGAATTAGAGACCA	1.489513277	0.155924428	2.283307235	0
CATAAGCTATGTAACG	0.999431907	0.374909747	4.007771138	0.232898122
CAAACCGCACCGCCGC	0.778617619	-1.896059167	4.263531124	0
AAGCATCAAAGGATCC	3.492933511	0.867572654	4.356432039	0
CCTAAAACCAGGCATT	-0.39839238	0.046477188	4.083654122	0.150631538
CATGCAATACCTAACG	1.279982089	-2.118447911	4.242194628	0
ACGGAGTCACTCAGTC	1.272743701	-2.471121441	4.179846779	0
AATACCTGATTAACAT	-1.362406017	1.834871639	4.170706141	0.470953452
AATGAAGTCCTCAAGG	-1.827858211	1.920148719	3.907062731	0
AAAACAAAACCCATAC	-0.523606898	3.233107913	3.977577087	0
ACTAAATGACAACATA	0.336978047	0.99832331	4.013849102	0.221716215
ACGTATAGATGGATGA	-0.850535275	0.485709775	3.891873325	0
AACTATCTAGATAGAT	2.065353273	1.780332912	4.343654785	0
CCAGAGCTACAAACGC	2.801419972	1.325018752	4.465654135	0.249062385
ACGGCAAGCAAAATGT	-0.095604749	-0.503201377	3.922544559	0
ACGTATCAAAGTAAGG	-2.247178317	-1.876761448	3.826468764	1.129396938
AATCCCCCAGAGAGAC	-2.921784402	2.061166633	4.427728822	0
CATGATCCATTTATAC	2.23036146	3.239603866	3.749347211	0
AAGTACGGATCAAATT	2.015554308	2.000151504	5.11056552	0.561610499
ACGAAAGACACAAGTT	-0.336291493	1.083332885	4.460321967	0.806187002
CCTGACAGACAAATGT	-0.819220306	3.241687644	3.956022883	0
ACAAACGAAGGACAAT	-1.0100168	2.550337184	4.044990077	0
ACATACCCCCTTAGTG	-0.364799799	1.746249069	4.942935042	0.889887836
AATAACAAAGAAAGGA	-0.168969305	0.505779136	4.319476969	0.60500989
ACAGCCCAAAATCACC	1.564298748	2.150568355	5.212024471	0.570553351
ACCAAGCACCTTCCAT	2.10609424	-1.542645585	4.264861844	0
AACAAACTCCTTAACC	2.507917403	0.844221462	4.051079036	0.302229298
AGTGACAAATACCACG	0.833615421	1.600450385	3.884370258	0
AACTCACTACCGCCCC	1.329456209	3.294964183	3.811938938	0
CATGAGGGACAACACT	-3.417082311	-4.250102531	1.805393876	1.109534645
AAAGACCTACCACCCG	-0.870713593	2.147611011	4.651854524	0.504071111
CAATAGCGAGCAACGT	0.685795902	-0.315778863	4.709957593	0.171828667
ATATCATAAAAGAAAC	1.097835182	-1.396194111	3.977633533	0.20848994
AACTCCCCAGGTCACG	2.361637591	-0.73440827	3.923107523	0
AGACCATACAGACCGT	1.374922751	3.768804897	4.349955837	0.502974584
CACAATCTAGTAAACT	0.788607477	-2.585747968	4.571718061	0.227859943
CCCGATCCAGAAAGAT	1.328863024	-2.898266923	4.083091785	0
CCAGCACAATACCATT	2.75842142	1.416854728	4.692937307	0
ATCAAAATATTAAACC	1.310574173	2.381034721	4.23189912	0.251752686
CACGAACCAGTTATGT	0.6280708	0.36371075	3.910457153	0.198342638
ATGTAGAAATAGCCCC	2.591087817	-1.208267581	3.689182879	0
CAACAGACACCCCAGC	-1.040657879	0.928233493	4.853643676	0
AACACAGCAATGAGAT	-1.434192659	3.978527416	4.149731202	0
CAAACCTTATGCATAC	2.052497028	1.024458755	3.992307503	0.27937386
AAGGAAAAAACCATGT	-1.092729093	4.313530792	2.610002714	0
AAGTAAATATTACCTC	-0.87529266	2.900987495	4.527650006	0.631378333
AACTCACTATCTCCGT	0.164901209	0.642725337	4.414154871	1.038781484
CCATAATGAAGCATCC	-1.149655582	2.305070747	4.56726339	0.431673023
CCCTATATAGTACCCT	1.86571896	2.532505859	4.213102378	0.172752381
AAATAAGAAGGTAACG	-0.366217376	1.900730003	4.712669057	0.611745396
CCTAATACATTGAATG	3.420734166	0.452556957	4.010379555	0.141635628
ATCTCCGCCCTGATCG	-2.091485502	0.895497669	4.078702621	0.201586035
CACAATACCAAGCCAA	-0.529010476	1.767867912	4.379898077	1.123132841
AAATACCAAAGCCCGT	1.762468098	1.084597457	4.023598134	0.38749944
CCGGACCTACATAATG	1.626567363	1.057363857	3.52767387	0
AGGACACAAGTTATCA	0.882078646	0.488499034	4.031722332	0.208332804
AAGTCATTAGGCATAA	-0.386842788	0.186398853	4.772265607	0
AAATCCGAACTAATGA	1.900516032	1.977698196	4.392092574	0
AGTAATCCAATAAGCC	-0.509680809	2.648542274	4.510365293	0.21297069
AGTTATTCCCCAAGTG	2.308793305	-0.413429152	4.576465297	0.275655383
AATAACACACTGACAG	3.32067108	1.035671104	3.522631324	0
AGTAATATACTCACGC	0.821117042	-1.313836228	4.4802353	0
ATCTATGGACAAAGTA	3.341386555	1.027552474	3.513357586	0
CAAACAGTATCGATAG	2.502052783	2.24367844	3.790520033	0.620499091
AGCGCAGCCCTACCGA	-0.691815616	2.377781738	4.622216142	0.42901265
CCAAACGTAGGACACC	1.848934649	1.416660179	4.510254373	0
CATAACTAACAACAAT	7.467633485	-1.129351031	4.672316433	0.61295058
CACTCACGAACGACGC	-0.06889479	1.305365909	4.52040517	0.42217563
ACGTCAGGCCCTCAAA	-1.012468458	0.686803211	4.62053464	0.3687254
CCATCCCCAACGCACG	2.573515414	0.549463619	4.24258964	0
AGATATTCATTTATTC	-1.077636362	2.376476634	4.269565958	0.66586978
ACGCATTAATCAAACT	2.362072705	-2.352509867	4.133343306	0
ATGGCACAAATTCCGA	1.680415629	1.56131636	4.531901241	0
CATCACTAAAGCAAAG	3.55623722	-1.529970895	4.449080241	0.383299428
AAGTCAAGATTGCACT	0.246962203	-0.016021859	4.549063145	0.818259023
ATAAAACCATTCAATC	-0.755374254	0.09962498	4.490644054	0.789565404
ATCAATTGAGATAAAC	1.087799906	-1.439814459	4.463311898	0.613873069
CCTGATTCCCTCAGAC	-0.872591854	2.632015098	3.983639386	0.580397561
CAGCCAAGATCGCACC	0.902159451	-1.124356162	3.722707741	0
CCCTCCAGATTGAGTC	-0.673828722	0.839288581	5.262630366	0.690954081
ATTTCAATAGTTCACA	3.269115924	-1.571456086	4.269743785	0.20255942
ACTTCCAAAATGCCCA	3.599331139	-0.263865363	4.691407513	0.180498314
ATCCCAAAATATAAAC	-1.085568191	2.323952545	4.406911591	0
CAACACACACAACCTA	-1.035039664	0.526842464	4.308012532	0.228861036
ACAAAAAGACATACGT	0.920165359	3.655129302	4.558358881	0
ACATAGACCATGACGC	-0.497027994	0.646282066	4.216903739	0
ATGAAAGCACGACCGC	0.591386198	0.740935672	4.417099326	0.213458663
AACCCCCTAAACCAGA	1.297977685	0.735086311	3.745656847	0
AAGGCCGTAAGAACAT	0.497599005	-2.349421751	3.545135032	0.437318621
AGAGCCAAAGCTAAGG	1.795114278	1.512979854	4.391344429	0
AGGTAACACACCAAAA	-1.419413687	2.804214824	4.229568232	0.263005319
CCATCCCCACCCACCT	1.027677714	2.48473822	4.530861025	0.635162148
CCGACCCTCATCAAAT	1.856169819	-0.933794152	4.742469234	0.436134557
ACACCAGCAACGACAC	1.256535887	-1.018344533	4.741914758	0
CCTGCCCACAAACAGT	0.74922794	-0.647691142	4.484360856	0.461683503
AGGAAAAGAAAGCCCT	-1.589248778	2.310531009	4.198765665	0.270728995
ACCAACAGACCGAGAC	2.798615931	-2.336713444	3.756070742	0
AGGAATCCCAGGCCAA	-2.042618037	3.982120384	3.881335815	0
AATGATCAATGGCACT	-0.637529315	2.16857611	4.212599131	0
ACCGAGCGATTAATTA	-2.122648479	3.570466865	4.083286022	0
ACCGAGGCCCGAACGG	0.788362621	-0.471980702	4.687493145	0
CCTAAGGAATATATAA	1.347255825	-3.002238464	3.513358898	0.445578504
ACATCCGCACATACCA	-1.087881924	2.951509345	4.072372047	0.453677216
AGGGATACAAATAAGG	2.769882439	-0.81152023	3.893422421	0
AGTGAAGCAACGACTA	-0.418990911	-0.726306569	4.645868491	0
AAGCCCGGCACTATAG	0.546696841	-0.481094729	4.253217276	0.21570295
ATATAGTCCACTAAAC	-2.955396892	0.83989035	4.326776163	0
ACACAGTCATGCCCCG	2.195137261	-1.488383662	4.26339594	0.175125551
CACTCAAAAACACATT	3.563503741	-1.08613814	3.915584294	0
AAGGAATTACGACCGT	0.581073372	-1.563907873	4.264803355	0.774350193
AACACCTCAACAAACC	-1.849518777	1.693839897	4.124933029	0
ACACACAGAGTGAGGA	2.227955579	-2.611042034	4.448862757	0
AGGTACCACCTTAAAA	3.267471789	-2.243065726	4.057371243	0.52153037
ACTTAAGTCCTCACCA	0.55812776	0.457265724	4.49584206	0.740543296
AGCCAATAATCAACCA	-0.896972419	2.469450343	4.600607942	0.449789213
AGATAAGAAACAACAC	-1.711320044	-3.625102099	3.922847637	0.222817741
AACGAGCAAGCGAAGT	1.684517859	-1.670046579	4.604729153	0
ACAACACTAGCAATTG	-0.476832033	2.066748489	4.586106463	0.195405375
CAATAAATCATAACCC	1.116648673	-2.838718723	4.13699836	0.214906114
ATGTAACCACTCAAGC	3.445837735	0.097488035	4.139363683	0.842054543
AAAAACTCAGTGAGTT	1.209293126	-1.433702122	4.48293932	0.793442737
CAAGATGAATGGCCTT	-0.611663522	1.090309013	4.702591213	0.182066251
AGTCACATAACAAGAG	1.621077656	1.673615325	4.539910469	0.371504674
ACTAATGTCCAGATCA	0.134543488	1.491127838	4.937788837	0
ACATACGTCCTGCAGA	-3.944270374	-3.416265879	2.669759987	0.619311807
ACGCACCTCAAGATCC	3.470632075	-0.19835962	3.703867616	0.123997882
CAGCAGAACATTACCA	2.792040108	0.366207946	4.146744491	0.161935856
ATGAAGCCAGAGCAGT	-0.781534733	-0.702317607	3.944713607	0
ATTTATAAACTTAGCG	3.26898074	-0.803095471	3.856142998	0
AGTACCGGACTTATGG	-0.001595483	0.498014081	4.27745854	0.311397634
CCGGAAAGCCCAAGGC	-4.743236305	0.063770164	1.553687019	0
AGGTATAGAGCGACCT	0.706384419	-1.055183064	4.425945766	0.1807052
AAGGAGCCCAGTAGCA	0.979291796	2.716687072	3.995445306	0.263450322
AGTGATCTCACAATTT	0.385467513	2.174362052	4.71087914	0.591645037
AACAATTTACAAACGC	0.3327841	2.064012874	4.51837156	0.495700272
CACACCTGATCAACCG	-0.778851451	3.15828215	3.189335116	0
CCGGACAAATCTCCAT	-0.765570463	-0.485962998	3.905909463	0.249288338
AAGTACTCAACTACTT	-2.895068885	3.458031524	4.589680517	0
CAGGAGGGCCTAAAGC	3.079972504	-0.302360903	3.877040618	0
ATTACACTAGGAATGT	2.816912173	0.552863944	4.757640128	0.405020311
CCATATTGAGAAACGG	-0.774412454	1.69169556	4.999387505	0
ACTACAAACATAACCG	-1.540042282	1.417760719	3.711254751	0.667891643
AACCCCCACACTACCA	3.223338841	-0.346025597	3.572874633	0.196987268
AAGAATCAACGAACAA	-2.701799394	3.581134189	4.250544142	0
AGCACCTTAAAAAAGT	-1.724655987	4.076282848	4.092665665	0
ACAAATGTCCACAAAA	0.445142953	-1.080172192	3.871190863	0
AAATACACACGTACTT	6.837075471	-1.260574233	1.654191232	1.043321585
ATACATCGCATGAGCT	3.195638417	0.593556274	3.357321973	0
AGAGCATGCCCTACTT	1.250040649	-1.885912668	4.271144078	0
AGGCCACTAGTGAAGG	2.628589867	-1.361004721	4.102804001	0.197855062
ACCGAAGGACTCATCT	-1.402121903	2.644079555	4.906030126	0.246374951
ACACCCCAATATCCTT	-0.015844093	1.262961257	4.237503301	0.364142768
CCAAATGCCCTACCTA	2.619741439	-1.693089496	4.20304228	0.186169007
CCCTAGGCAACGCAAA	1.603604912	2.282262195	4.802485196	0.217595425
AACAATGCCCTCCCGT	-1.640010835	-3.946019363	2.067912036	0.757298355
AAAACATCAGGAACAG	-0.952105046	3.102068294	4.159687887	0
AATCACGGAACTCCAG	1.542410134	2.483106006	3.645117203	0
CATTCCATACCCATAT	1.006909012	-0.652365576	4.337951093	0.986674386
AGTAAGGTCCTTATGG	1.194002031	-0.739037644	4.681620218	0.182860538
CACCATGCACATAGCC	3.222306727	0.947189201	3.368272123	0
AGCCCACCAGATATGT	0.783936797	-0.782223593	4.854563895	0.184876392
CAGTAAGTCATCAGAG	-0.914713742	1.420025695	4.320980921	0.561134433
CCGAAATCCCGCACAA	-0.3238405	-1.326304089	4.05742105	0.158435808
CCGTAATTAAAACCTG	-2.576250316	1.885727752	3.705456156	0
CCTACATAAGGTCACT	1.010744213	0.704016555	3.497094934	0
CCATCCTACACCAGCG	1.100212454	1.138288368	4.111079143	0
CATAAATTACCAAAAT	-2.298931123	0.982277263	4.413701626	0.261446849
AAGCACGGAAACAGAG	-2.328050615	2.715117324	4.175492436	0.251563965
CCTTATAAATGCATGC	0.608348309	3.294884075	4.65813467	0.646143162
AGTAATCGATGAACAT	2.61539483	-0.400158059	3.91849121	0.725445857
ACGCATGGATGCATTA	0.497369616	0.120766986	4.584557948	0.340528179
AATTACGGCAATACCT	0.03974068	2.179906238	4.146971516	0
CCCTATTCACAGAAGG	0.629330038	0.851771701	3.604964086	0
AGACAGTGAACTAATG	-0.675782741	0.51167189	4.743725935	0
AGACCCGAATCTATCG	-2.333213807	3.072846282	4.355466082	0
CCACAATTAACAAACC	2.581678389	2.42634188	3.852868079	0.222616002
AAACAACTACTGAGGA	3.132921695	-1.634575736	4.114742513	0
AAACAGACCAGTATTT	2.157451271	-0.576454054	4.220604841	0.20806393
AATACCTACCGAATGA	-0.781329752	0.869526256	4.831087489	0.19702208
ACGCAGGTACCTCCCC	-0.496904255	0.865968097	4.40499598	0.199116187
ATCAATAGATCCCAGC	2.291229962	-1.415735375	4.204451416	0
ATCCATGTCAGTATCC	2.582256078	2.269433845	4.197036663	0.455521568
AAGAAGGGAATCAGCA	-1.525696756	1.711767543	4.764371395	0.214874214
AAAAAGAAACCGCATT	0.76682788	-2.31666268	4.470309247	0.215074959
ACTGATTACAACCAGC	1.557138919	-1.831209551	4.607847082	0.490801986
ATCGAAATCCATAGAG	1.665065526	-0.614318978	4.999858214	0.363717002
AATAATCACATGAGCA	1.391080736	2.376814235	4.252974855	0
CACCAACTCATTCAAT	0.661033093	0.572728504	4.356852112	0.478994887
ATGACCGGCATCCAAT	1.845485567	-3.139578354	4.758958169	0.2662624
CAGAATAGAAGCAATC	-0.753488482	3.418118823	4.63485387	0
AATAATTAAAGGAAGC	2.070281981	0.344570506	3.567803179	0.518621338
CCATATAACCTCACCA	1.556595324	3.513041843	4.125769882	0.285977326
CAACACACAAGCATCG	-0.649869264	3.168231357	4.144362415	0
AATCCACGATCTCAAC	7.38038802	-1.074273478	4.511683445	0.17671756
AATAAAGGAATTCCTA	0.815708278	-1.450123202	4.631484526	0.416989161
CCTTCACTCCACACTT	2.717632293	0.430103172	3.445744848	0.353967039
AAATACATCAAAACTG	1.356888651	2.117996562	4.559672752	0.228676489
AGGGCAGAAAGAAGGG	3.76569724	0.014236797	3.350957078	0
CATCCAACAGACAGTC	0.963596879	-2.323152911	4.500869319	0
ATACCCTTCCTCCATG	-0.350953759	1.018221725	4.145825053	0
CCTGCCAACACCAGAC	0.844544231	3.449134696	4.021837993	0.401273623
ACTGATTAAGCCAAGG	-1.770311476	2.84899937	4.663117008	0.253376114
ACGGCCGCACGACATC	-0.373982609	0.317347396	4.312065516	0.198056256
AAGGATGGACATAGCA	1.197575568	-0.302396905	4.263889421	0.166843864
ATACAACGCCTTCCTT	0.570747702	1.840872157	4.296801853	0.195293768
AGGTCATGATCCCCCC	1.181586503	-0.09969319	4.62517457	0
CAAACAACCAAAAGAT	2.015994071	3.179284442	3.454212828	0
CCTCAGGTAAGCCCAC	1.429561137	2.371091236	4.852157738	0
AATGAACGAACCATCC	1.966744779	1.976289142	4.094335268	0
AATGACGTAGTTAACC	1.077150642	1.663522113	4.39882747	0
CATCCACAATCGAGGC	-1.028569819	0.435304273	4.061547879	0.57957864
AGGCAGTAAGGCCAGG	1.214809297	1.611120571	3.619965415	0
AAATATTGATAACAGC	1.312091826	-0.882312905	4.40643764	0
AGGACAGCATGCCCAT	-1.888200999	2.451569427	4.015218616	0.264223275
ACAGAGTTAGTGCAGC	-0.617201747	1.021397937	4.036383	0.233970691
ACTGACTTACGACCAC	3.036911486	-1.800659787	4.408700935	0.202292668
ATCAAATAAGCGAATC	1.383017539	-0.6761824	4.301942085	0.373245859
CACTAGTGACTTACTC	2.36519575	-3.448738649	3.908188969	0
CCTCCATGATAACCTT	-0.913420321	0.590876449	4.476551192	0.247189893
ATCCACCCAGAGCCGG	-0.777165533	0.070398677	4.642888525	0
CCGAAACGAGGAACCC	7.329533814	-1.168765675	4.471837352	0
AAACATTAACCACCTT	1.558217405	-2.709617507	4.704712512	0
ACGCCAGGAATCAGTC	2.207118748	-0.031991374	3.619931237	0
CCCAAGGTCCTAACCT	-1.506996871	3.578374732	3.564137535	0.287504781
CACTAAACCCGGCATA	3.500946997	1.203943122	3.76733467	0.192589418
CAGCCCTAAGGACCCT	1.213686584	-0.516167771	4.732872923	0.177455599
ATCGATAGCCTTCCTC	-1.696489454	3.229690421	3.767972997	0
CATGCCGGCATAACAG	-1.235374094	1.103600849	4.311090343	0.574722625
ATGACAAGAAATACAC	-2.25618744	-3.275108781	2.583277178	0.775629428
ATCGAGTCAGGTCCGA	1.060835718	-0.644242655	4.590339395	0
CCATCACCCAAACAAG	-1.951421739	-0.090294253	4.330532122	0.829791141
AGCGACTAAGAGATTT	-3.045230628	1.583535064	4.266031067	0.298410212
ACCAACAGATCAAGAG	3.166548728	0.893262256	4.270652258	0.323881894
AGAGCAGAAGTTAAGT	-1.233082057	2.428636421	3.867603676	0.420822467
CCAACCAACAAAACAT	1.125162362	-2.166620385	4.684004231	0.201203962
AATCCCGCACCAACTA	-2.726804973	1.587880481	4.996061487	0
CAGTACACAAACAGAC	-0.695230306	1.260574687	4.71663307	0.817035202
AAGGAATAATTAAAGG	-0.743623139	1.580342639	4.623034907	1.139175414
CCGTACAACAGCCCTC	7.457484483	-1.131061684	4.254676357	0.250420644
AAGTAACGAGCTAAGT	-0.649272741	0.455079902	4.355467728	0.236671782
AACAAATGACAAAACC	2.949465274	-0.843176257	4.335676135	0
AGACAAGTAGTCCAAC	1.436834573	-2.289019119	3.300465053	0
AGGAAAGGCCTGACCG	-1.922385694	3.456990589	4.585432179	0.567662298
CCACCACGCCACATCT	-1.167181255	1.79872023	4.419311776	0.198804965
CATTAAGGATCCATAG	1.15927863	-1.084645163	4.34196237	0
ACGAACATACAACAAC	1.894957303	3.139136661	3.33182432	0
ATTTAAGAACGAATGA	0.557979583	0.692376006	3.947357482	0.210336761
ACGTAATGATCGAGGT	0.770094334	0.461281408	4.515197155	0
CCCAAGAGCCCTCAGC	-1.555227162	2.207316268	4.882763686	0
ATGTACAAATGTACTA	1.485385774	-1.519959818	4.801302474	0
CATTATGAAGGCAAGG	-1.132123591	3.551263202	4.94880953	0
CCGGAAGTCCTAACCA	-1.748881341	1.060257781	3.986555071	0.942036641
ATTACCATAGGGATGC	-0.792292238	2.296530593	4.389182973	0
ATCGACTAATACATCG	2.689174413	-0.365311753	3.953539347	0.206392407
CATAATGCATCGAATG	0.817349194	2.556719173	4.232944766	0
CCTTAACTAGTTATCC	0.279947175	1.245818485	4.357920563	0
CAAGACCACCCGATCT	2.648648261	-2.118776213	3.543716308	0
ACTCAGAAAATAAATA	1.198200701	2.403262962	4.44760395	0.240849163
CCCCACAGATCTATGT	-3.090931178	-4.411063563	2.457818554	1.406236446
AATGAGATACAACAAG	-0.979847313	3.361468185	4.095284854	0
ATGCCCTAATGCCCCC	-1.007753135	2.346395839	4.68110232	0.538934813
AACACACCCCTACCCG	-0.208723934	-1.07085241	3.945259889	0.366073997
ATCGACTGATTGATAA	-2.795006515	3.077225078	4.69913155	0
AAGAATACAGTACACC	1.684461116	1.095525134	4.296754757	0
ATCCCATCCACCCACC	0.857723175	-1.66437317	4.683323594	0.233660734
CATGATGGCAGACCCT	1.981351017	-2.983135652	4.000373565	0
AAGGATTTAACGAAGG	1.523395418	-1.510005604	4.778114286	0.438797337
ACGCACTGCCGGAAGT	0.838136016	3.304104198	4.340380727	0
CCTCCCTGATGAAACA	1.627429127	3.191559184	4.51564745	0
ACAAAAGCAACTACGG	-0.382272781	-0.355197083	4.79775214	0
CAGCACCACCTTAATA	1.793468355	-1.840711009	3.994751867	0.272773082
AACGACGTAGCCAATG	1.53411579	0.577477802	4.477815367	0
AAGGCAATACATAAGC	0.970912455	-0.995174538	4.728045152	0.396948665
AAGACCGGCCAACAAA	-1.263264896	2.933312286	4.445965665	0.895670596
CCTCCATCCAAGACCT	-0.704314293	-0.438008677	3.703370934	0
ATTAACTGAGATAGTA	-0.855205299	1.906422485	5.146708559	0
CATGCCGGAACCAGTA	2.270763396	-1.502528321	3.969750817	0
ATAGAGTCACTAACTT	2.545482157	-3.271253165	3.638917265	0
CATTAACACCAGATAC	-0.814590455	2.932135929	4.054953862	0
CACCCCAGACTGCCTT	1.176681517	3.052153457	3.941511975	0
ATCAAAGAACCCCCCG	-1.404353977	2.389700759	3.818525658	0
AATGACGACCTCCCAT	2.00103104	2.976493228	4.469264696	0.299632185
AATGAAATATTCACGA	2.53186488	-3.048068326	4.367257205	0.453855161
CAGCCACCCACACACG	0.978830396	2.020889629	4.186132518	0.277511797
AATTCACCCCCGACAG	2.255455016	-1.933670293	4.286673205	0
CCGGATCCAAACATCC	-2.091702939	-2.157662045	4.524441078	0.413835796
ATGGCAGGAAAAACTG	-1.347165109	3.432065357	4.280158185	0.263836024
CCCTATATCCAACCGA	0.85476303	0.928435195	4.586105534	0
CCGGCCAAACGGATTA	2.071460842	3.519384731	3.651615235	0.509446215
CATCCCCGAGGTCCAC	1.806990861	-0.685382496	2.337110887	0
ATTCCCATAGCAACCT	-0.383399905	2.245993007	4.562308292	0.346417531
ACGCCAGACCTGCCGG	1.092563568	-2.004278075	4.779146291	0.207034317
ACGTAACCCAAAAACC	1.602433323	3.683572162	3.514599393	0.255489477
ACTGCAGGAGAGAATC	0.151172089	0.395503868	4.269334443	0
AGGCACCAAATTACGT	0.825544833	1.935050834	4.274823741	0.561847162
ATCCAATAAACTAAAC	0.58044809	-2.270403039	5.026533148	0.18776797
ACTAATTAACTACCTC	-0.738406123	1.135892738	4.393364392	0.871200088
AAGGCAGAAATGAGAT	0.778074323	2.928821433	4.200838947	0
ACAGCAATCACCCCAT	-2.550162317	-4.569336425	1.63663915	1.97502631
AAGTATGGAGGTAAGG	2.265245675	-1.604358923	4.005000355	0
CAAGAACTCCGTAAAA	1.466604947	0.410341848	3.600018585	0.296855267
ACACAGAACATAAATG	0.920245706	-0.306146037	3.47935997	0
ACAGCCTTATGACAGA	1.976753114	-3.392669845	4.792747783	0.221290714
ACTTAAATAAAACCAT	0.822706162	-2.403948795	4.809855317	0
ATCTATATATCCATAC	3.742667435	-0.569815766	3.225397475	0
ATCGCACACACTACAC	-1.764003397	1.899980415	4.563240975	0
AGTGCAAGACCGCCTA	3.083318948	-1.595255505	3.908655019	0
CAGGCATCCAACCCTT	2.045115827	0.737463821	3.815930146	0
AATACCAAAGGGATAC	2.294040679	0.947929252	4.203306714	0
AGTAAATGCACTCAGT	-3.072161676	1.912782539	4.370880128	0
ATCCCCGCATAGACCG	-1.282740356	-1.623306405	2.881128248	0
CCGTCATCCCAAATAG	0.064820564	1.772224296	4.700576764	0.267129479
AAGCCCTACCATCCCA	1.783985852	3.472284664	3.394951502	0
AGTGATGACCTGCATT	0.777705191	2.302074302	4.850337809	0
AGACAAAGAGGGAATT	-0.756244959	0.548241962	4.488034547	0.583505511
ACTTACCAAAGTAATT	1.508598088	-1.10729159	4.19587809	0.666803367
CCAGACAGCCGAATGG	-1.326594831	-2.389989745	4.326729477	0
ATGGATGACCTGAATG	0.085855811	0.279959548	4.449317279	0.152593084
CACACACAAAGTCCCG	-1.314024807	0.989596713	4.229018936	0.25299101
CCCAATTGAGCACACT	-0.238357635	-0.233438384	4.846460647	0
ATTTCAATACTTAAAT	7.151700257	-1.068765294	3.454769876	0.229182451
ATATACACAAATAGAG	-2.555912734	2.86938845	3.798838395	0
AGCTCCTAACGCATAA	-0.034094141	1.413317073	5.048437298	0.201326695
ATGCACGACAGCACTT	1.296652435	-3.115438115	3.830456337	0
AGTCCAGCATTTATAA	0.399094804	1.62159716	3.716948612	0
ATGTATGAAGGTAAGC	-0.269372822	-0.820720564	4.517650452	0
AGTACAGGACCAAGGA	7.381094693	-1.142399918	3.385756541	0.267646671
AAGCCAAAAATAAAGG	1.659962653	0.282642473	3.992886137	0
CAAAACACAATCAACG	1.090884029	2.801920284	4.450211074	0
CCTGAGCCCACGACTG	-2.591461898	4.090986598	3.560488489	0.341395287
CATTAGATATATATGT	1.55875945	0.738681663	4.014929653	0.225631233
CCCGCCTTAATCCAGT	-1.290895463	-0.212390076	3.953931897	0.258979143
CACCATAGAGACACCC	-0.974229099	0.922800887	3.927364574	0
CATTCCACATTCAACC	0.082298151	2.277180541	4.658178724	0
AACTCCTGAAGTCCCA	0.724922239	1.455594409	3.859113357	0.511601885
CACAATAAACAAAGCC	0.860515414	0.671693672	4.282111916	0.533294008
AACCAGTGATAGCACG	2.585202216	-0.746238839	3.554720783	0.207943178
ATAGCCTGCCTGACGT	1.619018792	-1.180119883	4.127969474	0.656765544
CCGGATCTCAGAAGCA	-0.565025629	1.676933158	5.058372216	0.582419523
ACATCAAACCTGACCC	1.196063517	-2.359907281	4.472104617	0.400861056
ATCTATTCAGGGATCG	1.707310079	3.060779918	3.90767911	0.288280915
ATGCAGGTAAGACAAC	1.186928033	-1.272369515	4.433382424	0.405328119
AAGGCAATAATACCCG	2.035092829	2.44437157	4.163022171	0
CCGGATGGCCACCATT	-3.903050662	-3.692104038	1.152044446	1.409123312
AAGAAGGAAACAAAAC	2.475236176	2.374564994	4.146466464	0
CAAGAGTGAGGTATCG	-2.628929378	0.829056133	2.991691275	0
AAGTAGGAAGTCAGAT	2.966241835	1.853319991	3.686614885	0
AACTCATTAGATATTG	3.022526501	-0.903326403	3.983271899	0
ACCAACTAAGTGCCCG	1.142928838	-0.522034537	4.293493056	0.424677603
CACAATATCCGACCCG	7.441663026	-1.054653298	3.983525167	0
ACATATAGCATCACCC	2.328535317	2.326212753	3.625642527	0.246077577
AGGTACTTATTCAGGT	0.953404127	0.871802677	4.363506388	0
ACTTAGTCAGGCCAAG	0.066853716	-0.377302539	4.883643574	0.391033355
AGGAAACTAAGACCAG	1.185994028	1.854541171	3.568315545	0.309470478
CCATATGAATTACACG	-2.423139812	-0.137270342	4.443584707	0.191656785
AAGGACCAAGCCACGT	0.162886937	0.256046642	4.637434448	0.739025238
ATCAATACACTCACCG	3.214482545	-2.047239195	3.90656119	0.225121505
CCACCACCAGAGCCCG	1.161967992	2.695121635	4.469530923	0.611653158
ATTGAAATACGGCAGA	2.999516248	1.220095027	3.890139904	0
CACGAATGCCGACCAG	-2.344461204	4.112389911	3.980944301	0
CAGGCAACAATTACAC	3.794763802	-0.683800589	4.293888459	0
AAGCATATACTACCCC	-1.345754625	-1.163439166	3.94889051	0
AGAACCGCACGTAATT	3.563646792	0.753578533	3.604996768	0
AGATCACCAACGCCCC	-0.998982073	2.515345443	4.387443292	0.849631071
AAAAAGGCCAGTCAGC	-2.719094039	0.521577705	3.817123367	0
ACCCACCACCCTAGGC	-1.616241337	2.373240817	4.029093277	0.251584656
AACGACATAAAGACTC	-2.173619272	3.106551994	3.758847889	0
ATTACCTTAATTAACT	2.320113658	2.687668193	3.999940773	0
AAGAAACGATAAATAC	-0.459249676	-1.099378716	4.223506459	0
AGAGATTTAGCAAGTC	2.104157327	-1.384026896	4.537954906	0.639300831
AATGACGACAAGAGGC	-0.591902078	-1.114896189	1.768813865	0
CCTTCCGTCCAAAATT	-0.267601819	2.278671134	4.377064331	0.191227268
ACCGACTAACTTCCAA	2.226269482	-0.907033812	4.303630438	0
AGTTAGCAAAGAACGC	1.806131004	2.712002624	3.841904811	0
CCCGACAGCAAGACGC	1.110608934	-2.343626987	4.223769297	0
CATTCCACACTAAGAA	2.356874703	-2.004466545	4.492351691	0.219977047
AAACCCATCCGTACCG	-1.852693559	3.419882644	4.098430389	0.273940418
AAGTCCGGATCCAAGC	-0.133271278	2.369101394	4.133264186	0.380663032
AAGCAGAAAGATCAAC	-0.829025627	1.766352523	4.80402021	0
AATGAAGTAACCCACG	-1.074075223	0.443589795	4.7969338	0.767872876
AATCAAAGAGGAAAGC	1.832632421	-0.505923878	3.462087438	0
CCTAACGCAACTCAGT	1.274964689	-2.879543196	4.750723207	0
ACCGAGTGCAACAAAC	-2.719651223	-2.324335705	4.086220507	0.633346913
CCCCACAACACCACTA	0.414260222	-2.1090721	4.628834733	0.432595544
CCCGCCCACACGAGCC	-2.642708541	0.96750151	3.143686635	0
AGCAAGTAAATAAGGG	-1.19547105	3.787998069	3.676793824	0
ACCAAGTGCCCCACAC	3.493741273	0.661538471	3.207209414	0.248625951
CATGATATCAACAGCA	-3.646773339	-4.586138021	1.914344077	1.299875773
AGCGATCCAGTAACCT	-0.092333467	-1.78598405	4.581431732	0.916360584
CACGATGCAAGTAAGC	1.254453062	2.886235107	3.981279605	0.268130597
CATTAACTAGTGCCCG	2.806547641	-2.949909817	4.339771289	0.220377508
CAAGAACAAACTCACT	1.188564299	-0.996022355	4.550645365	0.205358101
ACCTCATTCCCTCCGA	0.456574558	2.196024764	4.216607147	0
AGACACCTCCAAAAAA	2.874022244	2.82677399	4.123525946	0
CATCAGCTACGGCAAC	3.228527783	1.184906829	3.30960265	0
ATAAAGCCCAGTAAAA	0.454589247	2.241011489	4.451095828	0.345907818
ATCACCGAAGAAATAC	2.428548573	1.477938522	3.926011739	0
CCACAATCACCTATCG	-1.005565644	0.942519058	4.135152577	0.205892636
CCACAAGGAGATACTC	0.897230505	-2.936358165	4.158257828	0.220662031
CACCATCTAGTTATAT	1.926019548	1.241427768	4.476014455	0
ACGCCAACCACGCATA	-0.863864185	3.556770194	4.134963938	0
ACTGAAATACCCACAG	2.884747027	-1.578709137	4.229475174	0
ATTAAAGGCAGTCAAC	1.544916033	1.791741241	3.808322918	0.189698629
AAGTAACTCCGCAGTC	1.004481314	-1.78375281	4.59012819	0.854633711
ACAGAGCGCATGACGT	2.152372001	-1.84152497	4.001739431	0.189059794
CCTAAAAAACGTAACG	2.234846114	-2.208505165	3.573533903	0
CCTTAAGTAGATACTT	2.172612666	1.894925464	3.829843616	0
ATGAAGATAAAGAGAA	-1.322557808	2.712013591	4.847219037	0.423047522
AATGAAACAAGTAAAA	2.627015828	1.886143554	4.230216079	0
ATGTAGGCACCCCACC	3.535623072	0.242757905	4.710938015	0.18627343
CCTAAGCCAGAAATCT	1.23654735	2.564718116	4.240873487	0
AGATACACCAGTCCAT	1.858249425	0.907325614	4.344416969	0.223927676
AAATCATGCACGAAGA	-2.463300945	0.763450015	4.418016672	0.741819994
CATGAAGTAGGGAAAC	1.971912264	2.832093109	4.142896855	0
CCTGATCGAAATCAGG	1.054888724	1.789265026	4.4199203	0.839870376
CCTCATATCAGGAATG	1.179705619	-1.904626381	4.472352547	0.17071771
AAGTAGCGATGGAGTC	2.44076538	-0.733169924	3.54037008	0
ACTAAACTCCACAAGA	1.46893382	-1.655561816	3.982892811	0
CACGCCGACATCAGAC	1.868732928	2.907861579	3.918030557	0.425347019
AGATCAGCAAAGAAGT	-0.106793166	0.14834391	4.331173553	0.336599709
ATCGCCGACCGCAAAA	2.520431517	-3.499770048	3.76045588	0
AGGTATGTATAGAGGC	1.189215778	0.864889491	4.745738224	0.428951569
AGCAAGAACCGCATAT	-3.519896032	-3.726033833	2.923968584	1.407852263
AGGCAAGTCCTGAACT	-0.542941095	0.685376037	4.260796465	0.389947855
CATGCAAAACAACCGG	-1.232384564	3.763476241	3.862193451	0
AATACAAAAGTAAACA	-1.561215044	2.343693126	4.632819747	0.484061598
ACGCAACCACATCCGA	0.750791727	2.364365924	4.792433116	0.380248291
ACTCCCATAACCCAGC	-0.467705251	0.736023773	4.496915603	0.359684738
CAATCATTATTTAGCT	-0.937849523	0.723412383	4.438103119	0
ATGTACAAATCGAACC	2.890964268	-0.745559584	4.010954038	0.168668058
AGTTCCTACCTGAATC	1.37233591	-3.050796669	4.24014294	0
CATTACGTAAGGATTT	-1.997668029	0.282406915	4.2881011	0
AGCACCGCCCTACCGC	2.316093444	0.956746448	3.76396672	0
CCGGACATCATAAAGG	1.744109153	-3.31758086	4.266369698	0
ATACACTCATCCAAAA	0.329868882	0.769282688	4.423948716	0.432101964
AGGTAGGGAGACCCCG	1.097432374	1.624857295	4.517093742	0.231909828
CCCCCCGAACTCATCC	-2.491858007	2.922889579	4.186429027	0.442192597
ACCAAAGTCCAGCACT	0.662785469	0.351623166	3.963273168	0.79775538
ACCTAGTCAGCCACTC	2.452144622	2.345258106	3.465736275	0.248279609
AAGGATAGCAGCCCGA	1.865718364	-3.818101447	4.011641251	0
CAAAATCCCACAAGCA	-1.7530998	2.028308261	4.082695149	0
AATTCAGAACGTCATA	-2.11523223	1.353301395	4.893629529	0.453188283
AAGCCAATAACTAATT	-3.468926431	-3.614643019	2.300956837	1.277743365
ACCGCCGTATCTATCC	-3.100181342	3.996925224	1.620366816	0.456967619
AAGTAGGGAAGGAAGC	1.409741639	2.694409717	4.258302521	0
AGTTCCTCACTCAAGC	2.241741179	1.971107829	4.496262512	0
CCCTCATCAAGGCAGG	0.46206653	1.053732742	4.527953479	0.220593506
CCGGCAATACCGATCT	-0.944753648	0.132686962	3.069582819	0
ATCTACGGCCTGCCGT	-2.287801028	2.887391914	3.974148892	0.263718681
CATCCAACAATAATGA	3.421049832	1.218081344	3.725196015	0.366306594
AGGTAATTCATTATCG	-3.874006034	-3.933971327	2.011083256	1.695448973
CCTTAACACCACAAGA	1.939551352	-0.608240973	3.323561717	0
ACATATTTAATGATCT	-1.774376036	3.291161884	3.79658018	0
ACTTAACTAGAGACTA	2.734241246	-1.191996705	3.09997388	0.229924135
AGATCCTTAATAACGT	1.433451175	-0.332035672	3.657174278	0
ACAGAGCTAGACCCGT	1.903907059	-2.360182535	4.92334526	0
ACCACCCTAAGAATCT	0.948043882	-2.284667622	4.502270015	0.295517491
AATAATCACCCGCCGA	-1.400654675	-1.218248021	3.618535967	0
CCAGACCCATTTATAC	3.148474931	0.562623847	4.025066972	0.592547032
CCGCCACAAGCTCCCG	1.65621364	-2.891770851	4.277574868	0
AACCAAGGAACAATAG	1.211187123	0.103163827	4.485278224	0.235674711
AGAACAGTAATGCCAC	-1.805279852	0.32412659	3.98072	0
ATATATACCAGCACCG	-2.814639808	-4.025062453	1.352525067	2.008368479
CCGCAGTGCCAACATC	-1.16493261	0.262598861	4.311803976	0
AAACATACACACAGAG	-0.795006217	0.476770509	4.401583219	0
AGTCAGGCCAAGCCCG	3.495351552	0.880503047	4.434218008	0.2191029
ACCTACAACCAGATCG	0.834205745	-1.879906069	4.677765471	0.239857096
CAGGCAACAGCCATCT	2.0981611	-1.139750134	3.933786873	0.197067807
AACAAGTAACTGCCAT	-1.337448479	2.478479732	4.448791002	0
AGGTCCAGATACAAAG	2.007114767	-3.53847586	3.818222127	0
CCCAAGGTCCGCAAGT	2.726046799	2.548931945	3.388147083	0.514738447
ATTCCCTACAAGCACC	-0.6669845	-0.774259459	3.648117815	0
ATGCAGTGCCTGAGTC	-2.316192628	1.726102222	4.393236506	0
CACACATACCCACCCT	-2.050973893	3.687651504	3.705739411	0
ATCGCCTCAGATACTA	3.378782271	-0.978950631	3.850432353	0.186067809
AAGTAAGGAAAAAACT	1.59661126	-0.580187451	4.23676675	0.199391328
AACACCGCAGGGCAAG	3.446987628	-1.288235795	3.526121636	0.447223457
CCTGAGGCAAAGATCA	-2.866231204	-2.054726969	2.175215483	0.297767115
CACGCCTTATAGAATG	2.47968459	-2.414372574	3.554999136	0.267119329
AGCTAGATCACGCAGC	-4.128604175	-4.683143984	2.063381114	1.878299981
ACAAAGGCATGAAAAA	0.247835404	2.301391948	4.442973779	0.377865192
CCCTCCTACCTGATAG	2.975214242	-1.420622717	3.269481449	0.255245254
CCACAAATCCTACCGC	-1.969086648	3.602605689	4.416214393	0
AGGTCCTGAGCGAAAC	2.42511916	-2.000913154	4.554168587	0
ACGGAGTAATGCAATG	2.037532686	-1.994578611	3.906681176	0
AGAGCACTCAGCCCGG	-2.969118119	2.653782237	3.454557592	0
ATCCACACACCAATCC	3.043952225	-2.028098475	4.573482275	0.313914462
ATCACCCTATTTAATC	1.337099432	-1.85177971	4.862378559	0
AACAAGGCAATCCAGT	3.176017998	-0.98143376	3.293595463	0.217065678
AATGAGACACTGAGAG	-2.270295383	-1.656852137	3.330270895	0
AACTAACAAGCTAGCC	3.309432982	-1.726416718	4.083940619	0.16854523
AAGGCCAGACAGACAT	-0.481470467	1.924435962	4.7662163	1.112975969
AATGAGGAACGACCTA	2.857965707	-0.865080964	3.02996886	0
CCAACAAAATGGCCTT	-2.237355233	2.975587715	4.579231009	0.266347158
AGAGATCCCACGAAAT	1.099784254	2.101635803	4.768014659	0.986544588
CAGTCCGGCAGTCCGG	2.399805545	-2.594994437	4.673093463	0
CCCTCCTTACATCCAT	2.120500325	0.264457096	4.087733964	0
ACGCACCCCCCTAATG	-1.679180385	-3.962777566	1.55324197	0.763930979
ACCCATAGAGGAAGCG	-2.207809449	2.096277107	3.799521087	0.476796777
CCGCCCACAGATCCCT	-3.946730376	-4.14437456	2.582933803	1.266707716
CAGACCGGACTGAAGC	2.275276183	-3.709213387	3.604877037	0
ACAAAAGCATAGAAGT	-0.881766082	1.989363063	4.427958924	0.834347877
ACCACAGACATAACAT	2.262526988	2.761863101	4.101483799	0
ATGTATCAAACGAATC	0.183904957	-0.44640721	4.509646868	0.53601904
ATTAAAGGATCGACTA	1.008795916	3.008925784	4.635808338	0
ATAAACAGCCTTACGC	1.014937578	-0.238982331	4.306980755	0.178786067
CAGGACATATGGCAAC	2.60986185	-3.318769704	3.855146283	0
ATAAAACCAAATCCAT	-3.173043729	0.567730297	4.638963599	0.519177716
CCGTATCCACTGACGC	-0.492515029	-0.124189269	4.14815119	0.615063994
CCTACCCTCATCACCC	1.696780442	-0.235796343	4.519129397	0.186368437
AGAGCCGTAGCCATCT	-0.901254178	0.118507732	4.915466231	0
AATGACACATATAATG	2.326873778	-0.5767547	3.721238622	0
CAAAACTAAAGTACCG	-0.569337667	3.437818397	4.196065476	0
AGCAACCTAACCATCA	1.973565458	-0.950558316	4.551489806	0
CCCGATGCATCTATGA	-3.720201017	-3.708464961	2.831578788	1.268511912
ATCAACTTAGCAACAG	-1.398865463	2.323644031	4.3757382	0.769482795
ACCAAGTAACAAACTA	0.732539474	-2.587438952	3.900114515	0
AATACACTAGTCCATC	-0.108714582	0.362733472	3.8732196	0.555972982
ACATAATAATTGATGT	-1.499299408	0.348604072	4.508573803	0
CCCTACTGATATAAGG	0.616872399	1.470751155	3.981789871	0.30416495
AACAACCTACGAAACT	1.521515726	-3.31632356	4.264530902	0.246397896
AGAACCGAAGGACAAA	2.123367428	-1.393638026	4.725629809	0.250355709
AGCACAGGAAGCACCA	-2.750900508	2.978537906	3.687667941	0
ACTAATCAAGCTATGA	-0.408947409	-0.350158822	4.627247876	0
AAACAGAACACAAGAT	-0.730742336	3.107949603	4.408914712	0.23599239
CACCAGCTCACAAAAT	1.041769384	-2.32479943	3.954571927	0
AAAGAGCCATCGACAG	-0.572133185	-0.564586531	4.440602745	0.64129527
CCCGCCTAACAGACCT	-2.808838607	3.160601009	3.675251001	0.541656384
ACTAAGAGCCTACATA	-0.743081332	-0.810612809	2.967757806	0.268094787
ATCGCCGTACTAACAC	-1.706837417	1.92763697	4.325512585	0
AAGTCATCCCCGAGAT	-3.495383741	-3.896827619	1.508181921	1.908167352
CAATAAAGAAAGCCTC	1.451959728	-1.784896623	4.43532946	0.202731614
ACTTCCACCCGGCAGA	3.750543116	-1.191462647	4.127489758	0.140023286
AAAACATGCCGAAAAA	-0.961941601	3.569193233	4.253025957	0
AAGCACGTACCTATAT	0.663486927	-1.181268584	4.406478961	0.609316602
ACGGACTCCCTTCCGG	2.52806115	-3.747832473	3.428686602	0
AGCGCAAGAGCCCCCC	2.599170922	-0.999164473	3.867741699	0.22243794
CATGAAAAAAGAAGGA	-1.543018819	-0.141045224	2.883400771	0
ATATCACCAAATAAGA	-0.915109874	1.141160358	4.639461444	0
CCACAATACAGAAACA	1.97777891	-2.562849056	3.900190972	0
ATAACCCGACAGCCTT	1.603988765	3.564055789	3.905847241	0
ACAGAGGGCAAACACC	-0.404693366	1.181373466	4.669172443	0.203480521
AGCTCAGCAGGCATTG	2.835945605	3.113702167	4.296153972	0.280120812
ATCGCAACCAAACAGC	3.537193297	-1.004012	3.900858472	0.162804094
CCCCCATTATGTAACT	-0.649457635	0.257417549	3.905903844	0
CCGCAAAAAGCGAGAG	-3.102230073	1.218548644	3.657648827	0.353738686
CAAAACACCCCTCCCG	-0.954247833	3.402593482	3.352770608	0
ACGGAGGTAAGAACTT	-2.855538369	1.179400314	4.006396688	0.314453296
ACGAATGCACTCAACT	2.075985788	-0.906030547	3.731610437	0
AGCCATGCAATTATAC	-1.213206531	2.388863433	4.50268531	1.064411206
CAGCACACACATCCGT	1.178879677	0.030739416	3.042561302	0.319603759
CACGCCTGAAAAAACA	2.13913834	1.353675235	4.168949587	0
ATCACCGTCACTAGGT	3.089264392	-2.202818405	3.553108442	0
CAGCAGGAATGAACAC	2.648758887	-1.268148314	4.103094136	0
AAATATCAATGTAGCA	-0.653572263	1.804325927	4.685981466	0.35328316
ACTTATAAACATACAT	1.136485575	2.943621982	3.66470014	0.228773224
AGCAACAGATCCACCG	0.829833924	-0.200474869	3.176719844	0.236707017
CCGGCATAAGGTCCCT	7.341122864	-1.054348122	4.077018417	0.223903039
ACCAAAAACAATATGT	-3.277359248	1.071594585	3.438359748	0.316304133
CAACATGGAGATAAGT	2.652306079	-2.133807074	4.090757684	0.391960302
ACGCAGCGAAACACCT	0.537179827	-0.981265675	4.248669628	0.213475471
CCAAAATTCACCCACC	-1.329118372	0.365740407	4.422445019	0
CACGAGCTAATAAATA	1.167055963	-0.217324149	3.8816479	0.177220402
CAGTACCGCAAAAAGA	-1.598417164	-1.278533589	4.333254544	0.436220503
ATACACCCACACATTA	1.096492587	0.306288589	4.699474903	0.552389956
CCCGAATCAACTCCTC	3.687529324	-0.629166257	3.639508275	0
CATACCGGAGAGAGTG	1.723621844	3.149890293	4.707637446	0.259845717
CCCACATCATAGAGAT	-2.581310512	3.027264942	3.325752231	0
ATCTATGGCCGTATCT	-1.785864831	-0.433012377	4.096386895	0
ACCTAAGCAAAACAGC	1.380674242	-3.578068796	4.062964734	0
ACTGATGTATCCCCGG	-1.496814014	2.832117427	4.463615499	0.258393321
CAGGAGTAAAATATAG	-0.811508955	2.936293949	4.773042579	0
CCTTACCTAAAGCAAA	3.697597502	0.7824906	3.267033184	0.244740682
AAGAATTGAGTAAGCA	-2.162839652	2.410111297	3.883375389	0
ATTACCTGAAAAAATC	-0.456368448	-0.240760934	4.316443054	0.443338332
CCTTACAACAAGCCAC	3.62081623	-0.809926879	3.334421413	0.225474605
ACGCCCGGCCTTATTG	2.618207454	1.829847682	3.969020024	0
CCATAACGAGGCATCG	-1.104571582	0.759156097	4.343792109	0.419066143
CCTGAAGGATCCACCT	3.338012694	-1.948911559	3.906644924	0.401951788
ACCCATTTACACAGGT	-0.688734235	-0.684811722	4.063835575	0
CCCTCCTGCCCCAGCT	0.626964329	3.007854331	3.402484313	0.608489143
ACCCATTGATACACAG	1.171685635	-3.668890055	3.94929697	0.29386527
CCATCCACAACAACTT	2.630153893	1.004757274	3.603333862	0.184782785
AAAGAATGCCTTATCG	-2.457380296	4.153464664	4.2415963	0.30517941
AGACAGAACACTACCC	-1.859584333	2.610168327	4.486218701	0.445279924
AGCAATTTACTTAACT	2.460925816	-0.925293576	3.594319644	0
AAAGAACAAACCCCAT	-0.836408974	0.922139514	4.719357422	0.504453313
CACGAGGAAGATCACA	-2.618085147	3.733327735	4.759266977	0
CCGAACACCCACAAAA	-0.047414632	0.888173927	4.586819287	0
ATAGAGAACCCCCCTT	-0.704199554	0.86131512	4.007443464	0.252520828
ATCTACCAACATATGT	-3.366196872	-4.265752207	1.871036787	1.293563115
ACTTATACACGCACCG	1.448537229	-3.128324371	4.604370787	0.375591955
ACATAGGCAAGAATTC	2.668631314	2.984518398	3.756084991	0
ATCGCCAACACTAACC	-2.087612392	2.931949962	4.278038484	0
ACGTACACCCTTCATG	2.528315781	-2.854723643	3.870251906	0.266125736
ACTGAGCCAATTAGAC	-1.639685155	-0.699315201	3.451856611	0
CCCTATTCATTACATT	3.056472062	0.103786338	2.367436438	0.854118637
ATGGAAGCAGGGATGT	2.203724145	-3.281373989	3.696891058	0
CAGAACACCCACCACC	1.645229577	2.119823326	3.376616831	0.430811911
AGTCAAGTCCAGAGGT	-2.16720915	1.345739234	4.089810009	0.473403402
CCGTCAAAATTGCATT	1.238045095	-2.631216776	4.089618183	0.216428335
ACTCATGCCCCAAATT	1.047290562	-2.827416133	4.010827816	0.258143584
CCTTAGGACCATACTA	1.419223188	3.531949867	4.44089206	0.252437921
CCATAATAAATAACGT	1.068121432	0.004808772	4.241106777	0
AAAAAATTCCGCCAGC	-2.964384795	2.677564968	3.33128194	0
AGCACAACCCTCAGTT	2.023055195	2.341060985	4.045457558	0.230077332
CCAAAAAAACGCATAG	-3.053840877	0.990258563	2.798569414	0
AAAGAAGGAGCACAAC	2.564899205	0.086010326	3.340573769	0.156288531
AAGGATCTAAATATGT	2.203515528	0.982671131	4.051263448	0
ACACATTGCAACAGGA	0.530224292	2.889318336	4.548710508	0
ACAGAAGGCACTCCCC	0.999241112	0.250308622	3.976608994	0
AAAGAGCTCAGCCAAT	-2.635736228	3.961977828	3.522587046	0
AACAAAAAACCCATGA	-2.854541303	1.553490032	3.615981301	0
CCACAATAAGGTAAGT	1.70828247	1.050733436	4.071541931	0.72875963
CCGGAATCAACACCCA	-1.149180533	-0.629749667	4.254181891	0
AGGGCCGCCAGGATAT	-0.600909532	2.419680942	4.669821609	0.349620804
ATAAAGAACCAGACCC	2.775744437	-0.497683894	3.868221664	0.344318592
ATGTACAGATACACCC	-1.077388049	1.584749568	4.259016369	0.420287874
AAGTATGAAACCCCGC	-0.458413721	2.598656047	4.574894081	0.214183655
ACATCAACCATGCACG	1.190126537	3.564400543	4.584167487	0
AGCCACGACAGCACTG	2.338548182	-3.066082965	3.935716611	0
AGCCAAGTATCAAAAA	0.845360993	0.185791839	3.975366165	0.246482411
ATCCCCTTCAGTAAGG	-1.902474643	1.547846187	4.136236286	0
ACATACGACATTCACC	-3.49482751	-3.179679554	1.929594406	1.929594406
CACTAGGCAGGGAACT	-2.553983451	3.729609836	3.852546473	0
ATAAAAACAGGCACCC	0.673166721	1.281527389	4.007690863	0
CAGTAAGAAACCAATC	-2.192085267	1.810811389	2.949394402	0
AACGCACGAAGCAACC	-1.581354381	-1.962796699	3.825708343	0.171377434
AGTTAGCAAATTAGTG	1.853766321	-3.011062812	4.260137119	0
AAAACCCGACTTCATT	2.569344758	-3.186244618	3.580165343	0.26900975
AACACATAACGCCACC	2.686787843	-2.414453279	4.173717018	0
CAACCCGCATAGACGG	3.061284779	1.601288188	3.966540644	0
CAGAAAGGACTTATAG	1.139540731	0.905276645	4.317142017	0.556585587
ACTCATATACTTAAGC	-0.180484028	-0.75079168	3.762529579	0
ATGGACGAAACTACAA	2.714865445	0.73797499	3.844272881	0.491682708
CCCCAGTCACGTAGAG	-0.395490826	2.325604785	4.976186372	0.2127712
AAATATAAATTTATAG	1.061471223	-1.268736016	4.494850262	0.403796144
CCCCAACCAGTCATGT	1.751599787	3.549265731	4.607093662	0
AAGAATTAACCAAGCG	1.425816296	-2.930303406	3.850390037	0
AGACCAGCCAATCCCT	3.229793309	-1.079009186	4.467456419	0
AAATACGTAGTCATAC	-0.939631582	-0.455623757	3.467786298	0
CAGCAGATAAGACCCT	3.587460994	-1.392917048	3.902887163	0
AAGGCAGGCCGGACGA	-1.035154582	2.954264511	4.199668494	0.236594879
ATCCATTCAATTCCCC	3.130469798	0.052025188	3.467775553	0.240985782
AGGGATCACATCAAGA	6.964800118	-0.91082276	2.972542087	0.299986246
ACTGATATAACAAGGA	1.247005461	0.839443553	4.440080675	0
ATCGACGTAATGCCGT	-2.441322328	2.90392815	3.47066083	0.442370717
AAAACACTCACAAAAT	1.76121652	1.199080337	4.116707669	0
AGTCACCTAATAACAA	-2.12579322	1.247964252	4.488478763	0.795376949
CCCCAGGTACAGAAAC	2.759872674	-2.230200659	4.441214575	0.232791782
ATTAAGCGCAAACACC	0.640506594	1.02743851	4.152776533	0
CCTAACGAAGTGCACA	-1.695059897	1.74666201	4.549532044	0
CCCAAGGGACACATCA	1.496006845	3.388101924	4.014274359	0
AATTAGCACATGCCCA	-4.107458831	-4.493376087	1.654869736	1.528883375
ATTCAAGACAGGATCG	-0.590995253	0.940188278	4.621438828	0
AATTCCACAGAGAAGG	2.812794684	-2.004012834	3.841381073	0
CCATACGTAGCGAGAC	1.046908258	1.244296897	4.528116139	0.704722284
CCGGCACTATCAACCA	1.535965322	2.728551734	4.423597557	0
ATCACCCACAGCCCTT	-2.325695039	2.574734558	4.310122718	0.3268381
ACCGCCTAACCAAGCC	0.043284087	1.002130855	4.215884698	0.484812139
AGAGCCATACCCAGCC	-1.44989133	3.779292453	3.551103825	0
ATCAATGTATGGCCAG	0.400679289	1.023105014	4.680621683	0.215178598
ATGGCCAAAATTCCTG	0.824125646	3.697148193	3.946938347	0
CATGCCAGAAGAAAGG	1.204212545	-1.951901447	4.125617452	0
CCAAATAGCCGCACCC	-2.65000105	1.424378742	4.299854692	0.520296606
ACAAACTTCATTAGTA	2.672482013	2.746987689	3.669566681	0.265015819
ACGACATTATTCATTC	0.802006124	-1.67569698	4.682330659	0.449323756
AGGAACGCCAACATGG	-2.425518991	1.01317488	4.690264344	1.063821161
CATTCCACACGCCCTG	2.614767312	1.478024829	3.868680386	0
ACCTACCTACAGCCGA	1.251328825	2.475213874	3.72852215	0
AGCCAATAACTGAGCC	1.480854868	-1.252884757	4.427528957	0.215496421
ATATACTACCGAATCT	1.87530291	3.574917186	4.25549776	0
CCAGAAGGAGCTAAGG	0.553962617	-1.451061141	4.301877848	0.347990627
AAGGCACAACGTCCTT	-1.034808398	4.075533737	3.844712221	0
CCGACCGCAACTCCAT	0.697402953	1.131544937	4.81719157	0.391982404
AAGCCAGCCAGCCCGC	6.642544984	-0.950600278	3.57234945	0
CCTTATCCAGTTAGTT	-1.160261394	-3.021219831	1.692904182	0.456481315
ACTCAGTCAATACCGC	1.765709161	-3.498529795	4.071474557	0
AAGACCAAATGCATTC	2.104038118	0.493255008	4.361425485	0
ATCCATCCACCCAGGA	1.642359971	-1.852786433	4.217400717	0.362538848
AGCCCCAAAGGACCGT	1.649544119	-2.301037323	3.707157321	0.229553288
CATGCCTAACATACGT	0.738136946	-1.193326127	4.608840942	0
ATAAATAGAAGGATCT	1.302409171	-2.226111185	4.157577639	0
ATTGATCGCCGTCAGT	0.332966028	-0.100975644	4.635338292	0.807807014
CAGCATCAAGAGAAAT	-1.673393966	2.520514835	4.197446849	0.246847685
CATAAGTTAATGATTA	-0.831724645	0.684594024	4.595529059	0.214875765
ATCTAGGTCCTAATAG	-0.944602848	-0.139203917	3.16204636	0.266709066
ATGCATCGAGCTACAG	-0.970944167	-0.640702855	3.777580505	0.231451177
AGCGCCGGCACGACAG	0.674261122	-1.835708033	4.416226152	0.373694377
CACCAATCCCAAAATT	-3.166898252	-4.771798383	1.225561969	1.810404445
AAGTAGCTCATAAGGC	-0.668597044	0.848661292	4.963038441	1.421788214
ACATACAACCCAATAC	3.851960658	0.035918582	3.764314959	0
AGCGATCGCATAAACG	1.960870146	-0.748592984	4.737259994	0.154303741
AAAGAATTATAAAGAT	1.920313476	-2.516283225	4.049903789	0.206392438
CAAAAAAAACCAACGA	2.639116763	2.541741241	3.546815574	0.375308942
ATGCAACTACCAAATC	3.318786381	-0.426469695	3.959092888	0.990471052
ACTTACAAATACACCG	-1.079154135	1.580932964	4.77143969	0
CCGGAACCAGTTCAAC	-2.596158029	1.161422122	3.528386213	0.252745869
ACCAAGAGACTCCAGG	2.74910426	-3.119180214	4.456570627	0
ACGTAAATCAGGCCAG	2.892201661	2.655775894	3.06101416	0
ACTAAGAAATTGAATG	1.25185418	-1.403267752	4.581155965	0
ATGTAGCTATCGCAGT	0.502784996	1.66420399	4.592134987	0.550790446
CCGACAATAGGTATCT	-0.798585476	3.886124957	4.060495022	0
ATGAACGAATCCATGG	2.016179084	-1.278511178	3.9267197	0.245201323
ATTCCCCCAACCAAGC	-0.647802712	3.854189266	3.431892841	0.488711006
ACGAAGTAATTAAGAC	3.810228823	-0.683328044	3.970094265	0
CCAACCGCATCACAAG	-0.375722767	1.81499945	4.768292477	0.395626329
CCTAATCGAAGTCATA	1.229434727	1.036142696	4.057852169	0
AACGCCCACAATACCG	0.302276804	2.683071006	4.411134748	0
CCCCCAATAGATACCT	1.838285445	2.993841518	4.43689298	0
ACATCCTGAGACACCG	3.361571788	-1.72379161	3.363942882	0.369110092
CATTCACTCATTCCAG	-1.370994092	2.049443591	4.816962771	0.242839168
CAAAAGTTAGCCACTT	-3.380374433	-3.718429249	1.658367845	1.267071624
AAAGCCTGATGCACTA	0.64447525	0.709721435	4.027192739	0.232026046
AACGAGGAAGGAAAGC	-1.258183719	0.26117288	4.371524916	0.217931885
CATAAAGAAGTTCCGG	-0.675420226	3.34047829	3.663782693	0
CCGGATACCACACCTG	2.818652867	-1.587560188	4.032977567	0
CCTCATTCAACTCCTA	3.359870433	0.76183163	3.63315341	0
CCCTCCTCATTAAGGT	-0.685160578	-0.487820279	3.949926272	0
CAATACGAAACACAAC	3.169255971	1.004614223	3.701314219	0
AAGCCCAACATAAGCC	-2.055698634	2.354623664	3.565058609	0
AGGAACAAATGGCACA	1.037041782	3.591781963	4.343545941	0
ACAAATCAAATGAGGA	-0.95545745	-1.377482068	4.012240071	0
CACCCACCATTGACTA	7.383939503	-1.009378802	4.458921674	0.230135529
ATACAAACAAAGAGTG	-1.546290399	-0.633832585	3.718028794	0.233200696
ATAAAGGAAGAGCCAC	2.968462466	1.101732124	4.056462367	0.394165086
CCTGCATCAGGGCCCA	-2.81975937	4.064631332	3.778342903	0
CATTACTCAAAGCCCC	-1.14864266	-1.029500376	4.967660023	0.195191879
ACGGAATTACCAAAGA	-1.239321471	3.748319496	3.369888422	0
ACTTCCATACGCCCTC	3.499953984	0.666988719	3.622712818	0.446920258
ACCTCATTATTCCACT	-1.435951234	1.775301803	4.746741193	0.179743856
ATCGAGGCAGAGATTA	2.800552605	-0.61936773	3.233374532	0
CCTGAGTCAGACACCT	1.500204562	-3.150637191	3.675820015	0.309709046
ATCTACCGCATTATAT	-3.056281568	2.553229679	1.772663073	0
AGACAGACACACACTA	3.081840514	0.391785253	3.392923429	0.417438847
CCAGAAGGCCAAAGCC	7.461640595	-1.148288857	4.309260688	1.05598707
ATCCCCGCAACCAAAG	3.45119357	-1.506876718	4.256621588	0
CCGGAAGGCATCCCCG	1.372841834	2.081839431	4.030434086	0.260233537
CCGTACGGAACAAAAA	1.646104335	2.953444351	3.821198589	1.087253074
ATGCAGTAAAAGACAT	-0.99464667	3.461060394	4.025957894	0.257969421
AACCACGGAGCTCCTC	-3.086155177	1.719500411	3.981486678	0
ATCTCAGAATGACAGG	-3.557324887	-3.527601126	2.398581061	1.043142123
CACCCCTTACGTAGAC	1.725191354	-3.568932045	4.608782012	0.259066331
CCAACCCTACAAACAA	-3.426505567	-3.502766654	2.945577711	0.939001437
ATGCAAGCCATTACTT	-1.276900769	4.328532565	3.189974739	0.314553655
AAGTCCTCCCGACCGG	2.493344544	-1.104729783	4.559246576	0
AGCGATGACCTCCCTT	-3.930407764	-4.576797735	1.478750796	1.290524435
CCAGCATACCTTAAGG	0.606490611	-0.05750097	4.594652949	0.323988916
ACGTCCCTCACAAATG	-3.410310508	-4.39527614	2.216454936	1.251044619
ATGAAGCAACCCCAAT	-0.923577191	0.435114253	4.313361101	0.373005765
CAACAGACCCTCCCTG	2.121086358	-3.2154967	4.292231248	0
ATCGAAGCAACGCCCC	1.561785458	0.928439487	3.921321066	0.387551684
AATCAGTAAGACAGGT	7.482831239	-1.052168976	4.020174073	0
ATTAAACAACATAGGT	1.598104595	0.26077782	3.895881128	0.344979205
CCTCAGATAAGTCACC	1.50002396	3.004751552	4.499448434	0
CAGTAGTTCAATCATC	0.951119064	3.297091354	4.387322303	0.252912764
AGGCATGCAGCACCGT	-1.517142893	-0.604496848	3.930197253	0.31264556
ATAACAGGCCTCATTA	0.384488462	-1.144707095	4.769816011	0.886070611
AAAACAGTCCTGAGGA	0.083366207	-2.29217435	3.895327343	0.183618299
ATAAACCCACAAAAAC	0.989784895	-1.160010707	4.319636624	0
AGTCATTACCCTAAAA	0.185825273	0.020485271	4.526729333	0.395533278
CCATCAACAAGTAGAA	2.881144999	2.824436057	2.988620903	0.281520158
CCCACCAAAAAGAGTT	-2.018206598	2.67323767	4.169832565	0
CAGCCCTCAGAAATAA	1.131260394	-0.680166375	4.930120237	0
AGGGAAATAAGGAACC	-2.171985151	2.283329833	4.356391641	0.897052238
CCTGACGAAGCGCATC	1.838847517	-3.5707894	3.704372859	0
CCGAAGGTATGACCTT	-0.924502136	2.555121292	4.15292866	0
AGTTACGAAACCAGGT	2.968400716	-0.249681365	3.356354512	0
ACCAAGTAACCTAGGT	-1.171224357	-3.284662466	2.841905449	0.53547741
CCTGCCCTATGGCATA	-0.093387545	-1.037915122	4.284095961	0
ATGAAAGGCCCCACGT	2.231946229	-3.284123253	3.477806314	0
AAAGAAAGATACACCC	1.850910782	0.079379905	4.087002218	0
AACGCACCCATTACCA	2.806155442	0.691490997	4.181910904	0.233670416
ACTTCCTCAGCAAGTT	0.178558311	2.628568042	4.154945653	0.249925581
ATCTATAGATCAAACC	-2.493502856	4.078258384	3.568143566	0
ACACAGTTAACCCAGT	1.218978523	0.84921347	4.047051152	0
AAACAACAAATTCCAT	2.414659737	-1.349387538	3.556234471	0.249662385
CCCGACACATTACAAT	-1.015727044	-0.188832652	4.01442907	0.260225205
CCCAACTGACTTATAT	0.572950571	-0.862862002	4.668733641	0.307692243
AACGAGCGATCGACTA	-2.289781572	3.742070545	3.826005659	0
CACAAGACAAGGAGGG	1.842612027	-3.341843512	2.730054857	0
CCAGAGAGCATCACAC	1.224756001	1.334522594	4.182825643	1.034053106
AACCCCAAACGAATGG	-1.450847985	-3.795546275	1.610507352	0.511360487
ATCTATTCACTGAGGG	2.149812936	1.886813987	4.078471097	0.573275299
CCTGATTCACTCATGG	0.915043412	2.350280631	4.367125771	0.419048107
ACGTACCACATGATAT	2.346096514	-0.765051495	3.474508148	0.221758127
AATAATCGACCTATGA	1.16559404	-3.195076536	3.261753351	0
AGGAAACGACTGAAGG	-2.371316673	-3.345711809	1.889529741	0.674365323
AATCATACAGAGAGCG	-3.765170575	-3.642124649	1.992358682	1.844560118
CCAAACCCCAACCCTA	-1.066379429	0.754929412	4.148789029	0
CCCAACCTAATCACAT	1.900440811	3.386175979	3.813932653	0.282124467
CAGGAAAGACCTCCGG	0.184535887	1.546200622	4.200603093	0.374906305
AAGCCACAACCAAATA	0.894137322	-1.578418981	4.728121798	0
CAGAAGCAAAAGACTA	2.666882752	-2.607938897	4.540308318	0
CACTAACGCCAGAGTT	2.65023589	2.40865456	3.645036377	0
AGACAAGCAGCGAGGC	0.579695045	2.364351619	4.486290239	0
ACAAAGAACAGAACTC	-1.741569759	-0.495911013	4.308463744	0.537606797
AGTGATGAATGGCCGG	-1.289991261	3.14632212	4.643729459	0.481317883
CCTTATGTCAAGCATT	1.620389103	1.909636367	3.839189552	0
AGGAATCGACGGCCCA	-1.972062112	0.982994903	2.767001314	0
ACCCAATTCCACCATA	7.442996262	-1.221043955	3.073352977	0.333917512
CCTTCCGCAAGCAAAC	2.882970094	-0.667050969	4.073340044	0.177142825
ACTAAATTACGGAAGT	-1.717366339	2.483641494	4.429792236	0
ATTACATGCATCCCTA	-1.655812026	1.736461986	4.391798944	0
ACGCAGCAAGTTCATG	-0.210356177	0.471830953	4.452303958	0.404124819
AGGAAATAAACGAGGA	1.066212653	-0.712846171	4.000747235	0.206384977
AGCTCATCAATCACTA	-0.430767418	-0.408359181	3.332227716	0.245575827
ACCTATAGACTTATCC	3.343736886	-1.578315627	4.154309589	0
AATGCCCGACGAAGGC	1.452957629	-3.070895564	3.734335404	0
ATGAAAACCCCAACTT	-0.996172787	0.838733543	3.359886344	0.44193742
ATGCAAAAATAGAGTT	2.207088946	3.287650455	3.628720615	0.373389035
ACACAGGCCCTAAGGG	1.210636138	2.729766715	4.076214371	0
ACCTAAATCCTCACAG	0.73356366	1.38305508	3.693910675	0
CATTCCGTACAGAATC	2.090658067	-0.732403647	3.582282202	0.202184436
ACCAACAACCTACAAT	-1.139444948	1.011926998	4.375999871	1.159344989
ATTCCAGAACGGAGGA	2.229682683	0.890388358	3.570593459	0.289168906
ACTTAAAGATGGCATT	-1.769064547	1.324363101	3.784656151	0.428150205
ACGAAACGACGAAGGC	-2.560745002	4.025687564	4.15905714	0
AACGCCCTAATAACAC	-0.579134108	4.34815203	2.849570775	0
ACCTCCTAACACAAAC	-2.287824155	3.907474864	3.942132744	0
ACCACACCCCACATAC	-3.37649417	-4.353975128	1.624926907	1.691496092
ACCAAAGACAGCCCAG	-0.863405944	0.440386403	4.658560638	0
CCAGATCTCACAAGCT	2.701575278	2.07778107	4.316893617	0.384961853
CCTACAGCACCGCAAC	1.912142633	1.434753288	3.793444031	0.189543347
AATAACGTAAGGATTC	0.787583767	0.36671244	4.381090469	0.972396467
AACCAGAGCATGAATG	0.664335428	3.195963729	4.010792699	0
ACTTCCACCCTGCCTA	-0.473078848	1.633307327	4.456192828	0.242022386
CAACCATGACGGAACC	2.246350049	3.467935432	3.417029448	0
ATAACATCCCGAATTC	0.517193257	2.093541492	4.974354199	0.440794311
ACGACACCCAGCCCTC	0.506108611	-2.131302368	3.656620438	0.275402556
AAAAATTCCAGGACGT	-0.281104834	1.071185935	4.765471749	0.197843451
CCGTCACCCATACATT	1.710289835	0.485780586	3.704366504	0
ATTTATCAAATTAGTC	-4.568911315	-2.493090521	1.577995962	0
ACATCATGCCCACATC	-0.983648301	4.354399551	2.902225526	0
CCGGACATACCGCCGT	0.908468007	0.268939365	4.313295262	0.241307057
AAGTCACCAGGGCAGC	2.856099366	-0.964091431	3.199087255	0
CAAAAAATCACGAAGC	-1.214671851	4.398646701	3.364997325	0
ACCGACTTAGTGACCA	-2.618460895	4.092646469	3.080796382	0
AACGATAGACCGCCCC	-1.098695637	3.413927425	4.320249007	0.288382344
CCTAAAGAACATAGGC	1.815095543	-1.438022029	4.569713024	0.407275426
ATTACCCAAACGACTA	2.654292582	-2.989170086	4.01840982	0
ACTCCAGCAGCAATCT	1.450596689	-0.791006457	3.782254032	0.202684014
AAGTACTTCCCAAGGC	-0.194702686	1.041583408	4.936735537	0.315406869
ATTCAGCACAGGAATA	0.654905825	-0.726568829	4.529946177	1.02234403
ACTAACTGAAAAACAT	1.526808857	0.539749492	4.544628899	0.586796448
ATAGCAACCAGAATTT	1.360152124	3.520601142	4.041206051	0
AAAGAGGAATTGACTA	-1.652645828	3.107629169	2.700687103	0
CCCTCAGCAAGAAGGT	-3.196814777	3.110534538	3.466467047	0
CCAACCGTAGACCATC	1.029128252	-3.137419265	3.838142064	0.536485269
AAACACGTACCAAATA	-2.016207219	2.475664962	4.225976659	0
AGTCACAACCGTAGTA	2.944235562	-1.423695933	3.787420811	0.246973717
AAGTACAGAGACAAGA	1.233092903	3.214544643	4.229581427	0.25407383
CCTAACCAACAGAGTT	1.947076558	-2.297404896	3.581406349	0
AAAACCCGACTGCCGG	2.700522422	0.119686473	3.855862814	0.344499513
ATCCAAAGCACAAGAA	3.08947277	-1.931990635	3.148649387	0
ATCTCCCTATCCAACC	2.661402463	-0.878800284	3.569003189	0
ACGAATTACCCTAACC	-3.657898904	-4.669082295	1.430012862	1.017392781
AACTATCGAGGAAGTT	-1.309328319	1.816598285	4.126716577	0.217467237
AAGCCCATAACTATGT	1.368930219	-1.004844319	4.062183314	0.191847111
AAGCAGCCCACTAGCA	2.850973843	1.661153186	4.437719551	0.333027733
CCGTCATTACGACATT	-1.425230385	0.216670144	4.398894165	0.744133245
ACCTAAGCCCACAAGT	2.340666055	3.210028518	2.923247317	0
ATTAAATGACCGACAA	2.66589403	-3.584054436	3.341415038	0
ATCCCCTTATTAAGTC	-0.292030336	0.440836061	4.31942646	0.904975477
AGCCATGTACGGATGC	-1.094267012	-3.049051952	2.401259995	0.463995702
AAAAATCCATGAAGCT	-2.4751153	3.085327972	4.592605956	0
AGGGCCCGAGGTCCGT	-0.098128052	1.370792259	4.055558175	0.406746708
AATCCATAAATAACGT	-2.670586349	-3.318381604	4.272331901	0.734376049
AACAAACACACCAATA	-1.339631559	-0.817329775	3.494369481	0
AAAAACTTAGCGAGAC	-1.006577493	-2.40911318	2.667260684	0
CACCCCACACCGCATT	0.070357083	1.27361523	4.514657344	0.221705728
AGATAATCACGAACTT	0.435195981	1.442836631	3.334941361	0.270963233
AAGACACCATTGAGCG	0.942893444	-1.113034379	4.357855218	0
CATCAAAACCCCACCG	-3.104843141	4.14669453	3.310558638	0
AGCAAGACAACCCATG	0.70612806	2.793347705	3.963814728	0.232874
ATCGATAGCCTTATTT	-0.999883891	-0.424359452	3.563099392	0
ACTTAGTCAACAATAT	-0.350126208	0.062731374	4.37993112	0
ACGTAGCAACCAATTA	7.49083495	-1.221722495	4.428363621	0
CCGAAAGGACCGCCTC	-1.57390833	-3.889203261	3.049741452	0.169315987
AACCCCTAACACAATG	0.336978717	2.145099986	4.34622515	0.490497917
ACAACCACCAGCATCT	2.214669942	-3.058161687	4.256779914	0.26945814
ACGCATGCAAACAAAT	-3.059770347	-2.585849058	1.97404803	1.032566514
CATGAGAACAACATGC	-1.295469762	3.310897697	4.679147815	0.275016756
AGGAATTTACGCAGGA	1.361797451	0.998914112	4.410907636	0.458076389
ACGAAACCAAGCCCTC	-0.658996702	2.255605567	4.368195357	0.594138641
CCACACCCAACGCCGT	-3.942137958	-4.051593255	1.717352186	1.87414237
CAGCAGGCCAATAAGG	1.881483792	-3.6145663	4.061705402	0.254418941
AGCTAACAATCTATCT	-1.401120187	1.764038432	3.575581724	0.250410321
AGCGCCCTAAACAACA	-2.105414869	1.127542365	3.851997577	0
AAGAATTCCATCAGAC	2.492055415	2.024576057	3.901884129	0
ACTAATACCCCCAAGA	-0.995442392	2.741123546	4.175432517	0
AGCAAGATCCCAAAGA	2.595005511	1.347952712	3.816542185	0.508854636
CACAATTTAGGGCCCA	-4.917013885	-2.495550405	1.760280608	0
CCTACCTCACTAACTT	-0.283028932	-1.511424791	5.008589385	0.353208541
ACACAACCAATGAAAG	-1.14841354	-2.373826753	2.325897387	0.516287526
CATGCCTAAAGTAGGC	-1.0298903	0.370705236	4.130168124	0.200240892
ACTTAGAAACAGACGC	1.886841296	-2.270014893	4.443552572	0.221553252
ACACCCATATCCAGGT	-0.624714078	2.491752017	4.636108974	0.669046666
AAGACCATACCCCAAT	-1.45056522	-0.202286374	3.875848641	0.242597762
CAAGCCATCAGCACCA	-1.467173339	1.693060268	4.055003685	0
ACCTAGGGACTTAGTC	-1.203103067	2.625761855	4.493721944	0.236199562
AGCACACACAGTATAT	1.620620846	-2.265758883	4.238624133	1.059344847
ATAAACCTACTACCAA	-2.499885083	-1.385113846	3.865882182	0
ATCGCAGTATACCCGA	-1.165026904	2.035961498	4.541186194	0
CATACCATAACCACAA	2.731347083	0.816523422	3.556103051	0
ATACAACAATGCATGG	-0.990733863	2.906813491	3.834136694	0
CAATAGCGCCGAATAA	1.08770883	2.71440636	4.151108685	0.226404465
CCCTATAACCACCAGT	-2.794165374	4.05195557	4.017642929	0
AGCGAGATCATCACAA	1.432151555	-3.563992273	3.653308536	0
CCTGAATAAACAAACA	-1.486391546	-0.169561993	3.94559444	0.269408186
CCGAACGCACATAAAA	0.19383318	-1.984606516	4.395280313	0
ATTGACGTAAATCAAC	-3.011600019	-2.333163749	2.537688949	1.470058692
AGCACCTCAGATATGA	1.942196845	1.012413371	3.294822966	0
ATTCAGTCATCGCCGC	-2.12532878	2.380423892	4.25031741	0
ACAGAATCCCGTATAA	1.204232811	2.082498897	4.42289936	0.224579977
ATTGCCCCAAACCCTC	-1.16134739	4.172527183	4.151633597	0
ACAGATAAAAGCAGCA	-2.766463042	-2.849405836	2.064557307	1.265051958
AAACAACGAAGTATAG	2.259081601	-1.964394819	4.041402403	0
ACTTCATTCATGCATG	7.171921967	-0.994891297	4.285462053	0.561935505
ACTCAGGACCGAAAGA	-2.557376624	1.178963054	3.727432286	0.513192
CCATATTCACGCCCCA	-0.797879101	0.814525474	4.44805502	0.372708257
AAATCCAGACCACCCG	-2.728986026	-3.140370559	2.271840066	1.040628366
AAGTATTTCACGAACG	1.631918429	2.690792907	4.354656363	0.23432499
ATATATTGAGTACCTT	2.913264273	2.757761825	2.945123865	0
AGCCAGTGCAGTAAGA	2.019912838	-3.09363557	4.299921217	0
CCCAACACAACAATAA	3.095686196	-2.670449804	3.159320834	0
CACCAACAAGACAACT	-1.262593986	1.041835178	3.980564723	0
ATGCATAGACGGAGTT	-2.483866931	-2.378288876	2.935677413	1.32955595
CACCATGGAAGAATAC	-2.956419946	3.013419975	4.087259166	0
CCATCACACCATCCAA	-2.238838197	1.067568172	3.948964197	0.425278628
CAGCACCTCAAGCCTC	1.107305585	-2.321101438	4.322340999	0.427279677
CATGACGTATTTATCT	-0.498621882	-0.884127747	4.00811198	0
CCAAATCGAAGTCACA	3.019856452	1.302038062	3.496827886	0
AACACCTTAAACAGCG	-2.604062797	-4.626625787	2.681043282	1.158692552
ATGGATAAAATCCAGG	2.881386279	-0.858791958	4.408174635	0
ATACAGGCACGGACTC	-1.093372465	4.258800376	3.048515645	0
CCCTCATTATTGAGTA	2.190390824	2.309189666	3.93263919	0
ACAGAAGAAAACAAAG	2.648847817	-3.589033458	2.695892451	0
CCTAACCTCATTACCA	-2.606255532	3.159266342	3.756664143	0.296765045
ACTACCTCACCGCCGG	-0.33060062	4.161559451	3.7541256	0.483870373
CCGAAGCGCATTACTA	-3.560280324	-3.901153993	1.686148454	2.234548455
ACCTATATACTGCCGT	-0.761749328	1.578789104	3.990003059	0.383523077
AACCAGCTAGGACAGC	-1.999315501	-4.382728767	1.292312695	0.797063121
AGAGCACTCCTAAAGA	0.937121152	-2.115869772	4.215785256	0.34592474
AATCAGTAATTACCAC	1.27753961	-2.342913519	3.787101399	0
AAGACCCCACCTCCAA	2.36941552	3.385086406	4.342932793	0
AAGAAAGGACTTAGCT	-4.774257423	-1.889190208	1.602096893	0
AAAGAATCAGATACGT	-0.918560268	0.846729625	4.006244857	0.534526432
ACAAATAAAGTTACGC	1.814866899	0.61342131	4.412832298	0
CAGACCCGAGATCAGT	0.280579052	2.359468807	4.864874688	0.980077699
CCTTACCCCCAACCTT	0.904312431	3.393461097	4.241343346	0.249249889
ACATCCGGCCTCAAGA	2.424520968	2.318071235	4.185150446	0.441728802
ACATAGTCACACCAGG	1.922590731	-2.741288256	4.963482383	0
ATGTCAGACACAAAGG	-1.061513902	4.015784133	3.91310483	0
CCTACCGGAGTTACCA	2.475903987	0.914165367	4.175263084	0.212181705
CCAAAGGAATATAAAG	1.943621992	1.633321632	4.047116917	0.266670255
CAATATAACCCGAAAC	2.571139573	-2.474369895	3.676895295	0
ACTCAGTGCAAGATTA	-0.758035899	2.762008537	4.22429379	0.433698436
CATGATAACCGGAAGA	0.250050171	1.533053268	3.783406829	0
AGGTAGGGCATCACAA	2.129381894	2.983330119	2.334057735	0
AACCAAGGATTGACAC	0.971575378	1.600784648	4.423802885	0.313287463
AAAAAGTAATTCCCAT	7.46515107	-1.077928912	4.073079504	0
CCATCACTATGTACTA	-0.574662687	4.205300678	3.549079499	0
CCAAATGCACGCATAC	1.712477206	3.231559623	4.561704306	0
AATAACCTAGCACAGG	-1.605520726	2.953530658	4.171770029	0.275783587
AAAAAAGGAAGTATTC	1.723529576	-3.164351683	3.671574975	0.671844064
CCCGAAGACAGAAGAA	2.677986621	-3.668923329	2.734570016	0
CATTCATGACGTCCCT	3.382785081	0.961453784	4.227003032	0
ATGCCCCAACTGAAAC	-1.976550342	3.585246433	2.985858538	0
AGCCAAGGACGGAACA	2.389795302	-1.751475226	4.305726329	0
CATCCCTCAGATACCG	3.791910647	-0.204016101	4.015710017	0
ATGTCAGGCCGAAGAA	1.575451611	0.981622566	4.567588682	0
ACCACAGGAACGACCT	0.326247333	0.387581218	5.135401346	0.664283833
CCTACATAAGCCATTA	3.225028991	1.186309684	3.757065836	0
AAATATCAACCGCCAT	-2.756778003	4.141911853	3.467434607	0
ATCAATTCAATAACTA	-1.455063463	1.769574512	5.055942245	0
CCTCATGGAGGGACCC	2.197660683	-3.911489081	3.79581977	0
CAATACGCCAGACCGA	1.123026072	0.813045371	3.826693025	0.452417266
ACGGACAGATTTAAGT	-3.145383598	1.043170322	3.422357269	0
ACTAAAATACAGATTG	2.057932972	0.141279806	3.164765035	0.234089736
CCGGAAATATAGACGT	-1.733210803	-0.61090387	3.201842771	0.356755773
CCAAAACAACGACCGC	7.439347504	-1.160317313	4.027981904	0
CCAACAGCCCTACCTT	1.728144764	0.042678941	3.675279151	0.373263292
CAAAAGCGACCGAACA	0.01591651	-1.629521262	3.947791821	0
CATAAAGTAGAGAACC	3.311557292	-2.091549765	3.136127255	0.49353906
AATCAAAAAAAACAAT	-2.525473357	-4.13907386	1.232324575	1.232324575
ATCAAGGGAGATCAGA	-0.759479226	0.643934596	4.459362836	0.352720074
CATCCACCAATACCGC	-2.143421174	1.528636802	3.304665669	0
AGCGATTACCCGATGC	-1.641486527	-2.688728403	2.728328322	0.447733049
CATACACACAGCAGTC	0.728327929	1.265901912	3.125998411	0.270927824
ACCGAAGTATACCATG	0.86936587	2.807311405	4.231066848	0.22855489
ACTTAACACATAACTT	-1.240208269	2.151537288	4.588860122	0
CACGAAGTATCGCCGC	2.837766408	1.120197166	3.426572886	0
CCCCAACTACAACAAG	-1.776796342	2.608637679	4.400569256	0.238403773
CACCAAGCATTTAATA	0.48353809	1.362913478	3.830916698	0.404394797
AGTGCAAAATCGCCCC	7.322478055	-1.207000863	4.768679699	0
ACCAACAACAACACGC	1.552028774	3.540901531	4.60059519	0.239002976
CCTTCCACCATTAAAC	-0.021971287	1.585662235	4.410883435	0
AAAAAAAGCCTGACTT	-1.69025755	1.515650619	4.128944522	0.426189903
ATCGACTCACAGCAAA	-0.130028249	-1.844671857	4.156853818	0
ATGACCACATTTCAAC	-0.766920866	0.494136203	4.093255422	0
ATCCCCCGACTGAAGA	1.016383706	2.610370506	4.548538398	0.252837835
ATAGCCCTACGGAACT	-1.559094073	1.503034938	2.40066917	0
AAGAAAATAGGCACGA	-0.655305506	0.982267726	4.478595556	0.246937544
ACCTAACTACTCACAG	-2.771382333	1.292726386	4.350339552	0
AGCGCCGAAGTTATGA	-3.960860492	-3.621678229	3.194344584	1.08625221
AGGTACGGAGACAGTG	2.396307467	-2.285108101	4.079188807	0
CAATATTAACCGCCCT	-0.882271887	-0.030897986	4.178836701	0
ACTTAACTATCTACAA	7.500321625	-1.139892232	4.488770431	0
CCTGATACACGTCCGG	2.833509206	-2.547193002	3.775878308	0
CAATAGTAACCCAGGC	4.005140303	-0.606309067	3.013343292	0.257168273
ACTTCCAAAACTAACC	2.303531169	-2.546169709	4.149194165	0.210684008
AAGTCCCCACAAATGT	1.836602567	-0.704791915	3.814847508	0.229494677
AATGAACAAAGAACAG	-0.722720743	-1.245364319	2.872193597	0
AAAGATATCCCACCAT	1.004772245	3.347929347	4.195656533	0.29180817
CCCCAAGTCCGTACGA	-2.556518556	2.238894332	3.61520604	0
ATCGAACCCAATCAAA	1.083869694	0.6333264	4.118060929	1.038855765
CCCGATTTCATCATAG	-5.332663776	-2.319920551	2.465023058	0.223399396
CCATCCAGCATCATTT	-0.814194323	4.146970619	3.223607256	0
CAGGAACAAAGTCCCC	-2.23123479	-3.391741458	2.312268108	0.444579325
AGTAACCTAAACATGG	-2.529663326	1.506207813	3.540135925	0.274421934
CCATACCAATCGCAAG	-1.534714581	0.194068063	4.151905446	0
AAGGACGGATCCCCGG	-3.099940063	0.600637782	3.764344976	0
CCTTAAGTAGCTATTG	2.147602676	-3.864039402	3.330203238	0.296718242
CCCCAGGCAATCCCGG	2.826772212	-2.587583672	3.944961271	0
CCGCAGATCACTAGTC	0.879896103	-1.598161828	4.401913778	0.169998616
CCGCATTTCAATACCA	-3.222583534	2.834522117	3.711494248	0.285085095
CCTCCCATATCACCTT	2.181399344	-3.230823111	4.084167834	0
AAGTAAAAACAGATAC	1.401906728	-2.514914881	3.581308087	0.241232071
CCTTCCCCAGTAATAA	-0.237480642	0.026376832	4.921883887	0
CCTCAATTCCTTCCAC	-3.379763604	-2.731492054	2.161078325	1.11452877
CCCGAAAACCTGACAC	0.637407063	0.806098808	3.923267823	0.414511554
ACACACTCCAGGCCCC	-2.116882325	3.463085521	3.214436342	0
AACGCCCTAGGGACTT	-0.436040999	4.049485076	4.142793069	0.294475846
ATCTACTTATCTCCGT	2.312897443	0.737164844	4.345654134	0
CAGTCCGCATCTAGTT	0.077482364	-1.961592805	4.170559474	0.203161974
ACTAAACTCAAAACAG	-3.843363048	-3.445021499	2.97882246	1.276069195
AACCCATCCCTTCCAA	0.956097423	1.201394905	4.060140325	0.403906088
AGAAACTTACCGAAAT	-1.890811921	-4.181769084	1.917586621	0.720454267
AGTGAGGGCCCTAAGC	1.465825795	2.48956715	4.063460444	0
CAAAAAATCACTAATC	2.111541508	-1.075989853	4.058814193	0
ACGCCCAGCCATAAGA	1.127649187	-0.707919489	4.307066859	0
ACCCCAACAAAAAGTA	-1.931700231	3.402831424	4.264540752	0.457175026
ACTTCCCTAAGCAGGT	-3.231819631	1.077599395	3.391113441	0
ATGTCAGGAGGTCAGC	-2.807619573	2.702528823	3.733253894	0
CAACAGTTCCTTCAAC	-3.313482763	2.99187218	3.753248125	0
CCATAAGTCAGAAATG	3.359541177	-0.835002791	3.688855852	0
CCTGCAGCCCACCCTT	1.748707532	-3.623574834	4.457192464	0.265778848
ACTTCCACAGCGCATT	-1.485119702	-0.034575831	4.517158323	0
CCGTCAGGACTGCAAT	-2.994950773	-2.833615433	1.904471243	1.570815668
CATCAGAAAGGTACAA	1.05487728	-3.048788469	4.644873201	0
AACAACGACATGAGAA	0.87989658	-1.490399491	4.59000989	0
ACTCAGTCAGCGAAAT	-1.874715568	3.216460098	4.162134508	0.507942497
AATGAGTTAGGCCCGC	-1.508413793	-0.127434861	4.27397175	0
CCTGCATCACATACTG	1.434693216	3.571532119	3.96389283	0
ACTGAGATCATCAGAG	0.240233159	-0.785048615	3.964727618	1.009907557
ACCCAGTTCCTACACA	-0.866818668	-0.166339766	4.284478329	0.45267781
CAACCAACCACCCCAT	-2.819767476	0.786044944	4.203411087	0.336100706
AGTACCAGCAAGACTA	1.074194967	-0.864570748	3.740288471	0
AAAAATGACCAGAGGC	-0.297022314	-0.025365244	4.701990211	0.751252594
CCACCAAAAAACCATC	-0.013402523	1.896437038	4.282460088	0.49677262
ATTCAAGGATTCAAGC	2.597723483	0.523075927	3.956436364	0
ATTGAAGTATCCATAT	-0.132166208	0.85090195	4.590338851	0.470495593
ACCCAGACAACTAACC	3.054911374	-1.757694375	3.532135227	0.237217644
CAGCATTGCCTGCAAC	0.216089389	-2.350900303	4.459075143	0
CACGAGGCACGTATTT	2.650908946	-3.25895467	3.144688659	0.334077118
ACCTACCTCCTCCCGT	-2.286861659	2.004537452	4.470961635	0.909000926
CCGAATCGAAAACCTG	1.233095287	-3.42606983	4.325778944	0
ACCAACGGAGGTCCCG	-1.118369819	1.768186439	4.735399592	0.363587991
AGGACCCCAGTAATGT	-2.555662395	3.845905651	4.015514441	0.324590126
ACCTCCTCACATCCCT	-3.905053378	-4.578704487	3.634643624	1.483840062
AACTAGTTACCCCCAA	-0.221273304	0.50561272	4.130939284	0.223918179
CCAGATTCATTTATCG	-2.921714307	-4.905632626	1.820529736	1.467596143
AGAGATGCAGACAGAT	-3.554443361	-4.27391858	2.026084924	1.161517697
ACGTAACTATCTCATA	2.590129613	1.528498042	4.291909661	0.593425809
CATCACCACCCAAGCG	-1.359553219	-1.245896231	3.755551672	0.29647267
ATTCAAGGACATACTC	-4.833774806	-1.580145609	4.635405588	0.610185016
CACCATACAGGGCACT	2.445158957	2.37897097	4.224350906	0
CATACCGGCAAGCATT	0.523611068	0.292465557	4.278174162	0
ACATACCAAGAGACCT	-2.239341022	1.699382175	4.221835845	0
CCAGCATTCCGGATTG	2.278557299	1.801357616	3.608302796	0.481823233
ACTCAGCTCAAAATGT	2.237638949	3.388219226	3.229198141	0
AGAAAAAGATGAACTC	1.477453231	-2.695388686	3.906854721	0.222090967
AACTAGGAATTGCCCT	3.160528897	-1.62232257	3.178007478	0
AATCACGAATTCATTG	2.014146565	-3.102204543	4.302471878	0
ATCGATCTATAGCAGG	0.903228461	2.171392787	3.924671574	0
ATGGAATCAAGAAATG	-2.490489007	2.380529273	4.35296881	0
ATTCATACCCTCACAC	1.570448874	-1.898263466	4.298543711	0.646936211
ATAGCCGGATTTAGCC	3.033315896	-0.07684816	2.92277787	0.173256076
ATCCAATTCCCACAAA	-0.20445195	1.458629001	4.861913575	0.958100043
AACCAGCCATGGAGAC	3.147913693	-1.838493597	3.672140496	0.38749401
ATTTATCGCAGTCCTT	2.281257628	3.226108898	3.715848272	0
AATGATAAATGGAATC	2.357995509	-3.602784414	3.646930612	0
ATGAAAGCCAACAAGC	0.003670125	1.083299983	5.004526281	0.491987776
ATGAAGTAACCACCCG	1.786810874	1.719376911	4.140770738	0.287082073
AACTATTAACGGACTA	-2.831132413	3.885307659	4.188979099	0
CCTTCCGACCGACAGA	1.488019584	1.074190963	4.296255104	0.305106882
CATAATACCCGACATG	-2.586374046	2.780367721	4.553614943	0
CCTGATAAAATAACTG	1.071988283	3.051529754	4.063345189	0
ACATATCGATAACAAT	1.669213175	-1.519813787	3.856712465	0.473344151
AGTAACGTCCTAATCG	-1.688667775	-0.819667231	4.200145037	0
AACAAGTAAAGTCCAG	-0.230914534	-1.829690944	4.621451192	0.181729676
CATAAGGTACTCCCGT	-1.534024359	1.707798351	4.491520517	0.756826316
AATGATGAAGGGCCGT	2.452930449	2.480623592	3.051546487	0.494464397
CCTGAGATAAGGACAT	3.297547816	-0.395735633	3.661284951	0.188275155
CATCATTAAACCACAC	-3.415042878	-5.035152327	1.723685982	2.115229562
AATTAGGACAACCCCG	-0.448839487	0.071455825	4.501074878	0.886693659
AGAACCGGCAGAATGT	-2.252286674	2.92651831	4.468522004	0
ATAACCTTACCTCAGG	0.541860102	0.923012603	4.02900805	0.232409047
CCAAAATTAAAACATT	-2.717686177	3.659621108	3.415538279	0
AGGGACGGCATCCCTA	1.722952245	3.792353023	4.011098733	0
ACTACCGTAGCTAGAC	0.612082331	1.080618251	3.968955085	0
ACGAATAAAGAACCAT	-3.61690426	-4.668538462	1.544758932	1.733913227
ATGCATTGACGCACGT	-1.409724594	-0.286479127	4.240691466	0
AATAAGCCACGCAGCG	-1.446111561	1.820803512	3.219200046	0
ATTGCAGAAATTATGA	-2.265381099	-3.746405851	0.892444655	1.314276972
ATTGAGCCAGTCATGA	2.500663518	-1.674507152	4.147386847	0.537451668
AGCTCAGGCCTCCCAC	-1.819939257	2.14542662	3.77334565	0
CACTATGCCCGGAAAT	-4.081753494	-3.94412018	2.768682335	1.578477284
CACAAGAGCACCATCT	0.542018085	2.610715259	3.70942909	0.419144445
ACTAACGGCATCATAC	0.758435665	2.523095477	4.692383607	0
AGAAATGTAATCACCC	0.199815594	0.605529655	3.925050276	0
ACTTAAGCACTTCAGG	1.440064667	3.502621997	4.209566061	0
CATCCACCCCAGCCAT	-0.216957213	2.070178855	4.83934766	0.6403911
CCGACCCGACCGAAGG	1.505492686	2.94970547	4.248763755	0.446874938
AAACATCTCAGTAACG	0.823092757	-2.54040439	4.280920016	0.668218582
CCGACCGGATGTCATT	-2.23566866	-0.233433138	3.795313834	0.577341727
CCCCAACTCCCTAATT	1.040392338	0.151523221	3.915705059	0.234623392
ACGCAGTTACCGATTT	2.132872103	-1.903379213	4.650344672	0.380211521
ACATAGGTACACACGC	2.26847577	-3.240461212	3.501306352	0
AAAGACCCAATCCAAG	4.07566595	-0.508611571	3.663911453	0.342701984
AACCAACTCACGACTA	-3.26516533	-3.212182682	1.385876687	0.753476992
AGTCAAAAATGGAACT	-1.172299267	-3.199223798	2.505110493	0.159563414
ATGAAATGACACAAGG	2.702317237	-2.228302251	3.522494167	0.261446344
ACATATGGAGATCCAA	-0.85537243	-0.612320792	3.668105088	0
ACCTACTGCCACATAC	0.286984651	1.926389564	4.171971596	0.894251953
ATTAATACCCCAAGGT	2.350841759	-2.831663739	4.475449415	0.440242129
ATTCATGTAAAGAAAT	2.743971823	2.954507697	3.605268808	0
ACCCCCGAAAGGAACC	-2.146687509	0.940935005	3.87640907	0.249152727
CCGCAGCTAAAAATCG	2.089960932	-3.630321856	4.122193369	0
ATTTCCTCACCCATAC	-1.407624484	-3.940865111	1.774562272	0.359176749
AGGAAGCAACCTAACC	-3.020032407	4.11073624	3.179910135	0.40611117
AAATCCTTACTTACAC	0.484852492	-0.733061205	4.741198995	0.571704404
ACGTCACAAATAAGAT	-2.962729217	1.252029765	4.366163308	0.581795526
ACTCCCTGAAGCAAGA	3.27388954	-0.026049744	2.971625329	0
ATTAAACAAACGACGT	1.907281994	-1.429220568	4.538371128	0
CATAATGGCCACCACT	-1.750716568	-4.183180641	1.710181555	0.810772703
AGAGCATAATTAAAGG	-0.405702175	2.885641445	3.847612892	0
AATTCCCGACGAAACC	1.691962241	-2.485938918	3.461929627	0
CCTGAAGTACATAGAT	2.230803012	2.774221767	3.990871704	0.233395885
ACACATTTAAGTATCA	4.036245106	-0.618296038	3.124352801	0
CCTCAGACAGTTAACC	1.587726234	-3.219199818	4.481791894	0.244168865
CAAGAGAAATTACCTG	6.312865495	-0.78189386	3.402256884	0
CCCACAATACTGCCGT	2.391199826	-1.390408169	3.949441116	0
CACCCATTCCCGATTA	0.339342593	-0.092581164	4.822357051	1.299819944
ACAGAAACAGCTCCGA	1.208878278	3.462833274	4.142093052	0
AGACCATTAAGAAGCG	-1.560626389	-0.577333342	4.131229521	0.26485324
ACCAACATAAATCCGG	-3.231953622	1.148915161	3.786658474	0
CCCACCTGCCGAATTC	-3.109808208	3.588289131	2.934846471	0
CAGAATTTAAGAAATC	1.014910756	-2.931638729	4.368286721	0.80938822
AAACCCTACCTTAGAC	2.605506657	-1.942267429	4.268480375	0
ACGCAGTGACGGAGAG	-1.278939964	3.664804328	4.079917931	0
ATTGAGCACATCAGCC	-1.467840077	3.715910304	3.785412076	0
ATCGCAATATATAAGC	-1.078136207	-3.065303933	2.248142683	0
AGGAAAACCAGCCCGC	-0.312967838	-1.275512349	3.485112851	1.00974055
AGAGACAGCAAGAGCA	-1.292357565	-1.34565581	2.492328768	0.275234857
AAGTAGCACAAGATTC	-1.826087476	2.214478362	4.494879994	0.288316082
AGGTACGAATTCACTG	-2.003271104	3.095634807	3.610392225	0
ACAACAAGCCCTCCTC	2.819730757	-2.564326357	4.078279082	0
AAAAAAGCAATAATAC	1.917337059	2.327867378	2.547169981	0
ACGGCATACATCCACT	1.425024508	2.998123039	3.76049292	0.551761478
CCTAATCTAGAGCAGC	2.031425356	-3.163560193	4.254378293	0.250353671
AAAGAACTAAAGAAGG	2.690152406	-2.130081784	4.257382453	0.227164401
AGGCAAGTCCCTACGG	0.529545664	3.018391479	4.287682159	0.26075921
ACGAACGTAAGAAATA	1.945932268	0.420836557	3.941506595	0
CCCACACTAATTCCCT	3.383597611	-0.777130257	2.496467571	0
ATAACCTTACCAATTA	0.139674457	-0.421929013	4.108226705	0.745798811
AGGTAAACAGATACCA	3.424164294	-0.260496031	3.670517679	0
ACGTAAGAAACAAATG	0.036904066	0.361434806	4.065963398	0.447719411
ATTCCAATCAATCACT	2.257085799	0.756427635	4.026626527	0.277770189
AGGGACCTATGCAAGC	-1.387075187	-1.050547015	3.118899028	0
AGGGACTGCCCAATTC	-0.43715185	-1.127587449	3.55358297	0
CCGCATGTAAGACATG	2.837055682	0.364890684	3.941790625	0
AGCAACATACATAGAT	2.731764315	-2.647035133	3.76987277	0
ATAGACAGCACTCCTA	-2.918947221	-2.283491623	3.633579392	0.913823596
CCGCCCGTCACAACCG	2.539765118	-3.519556442	3.322462606	0
AACAAGCACCTGCCAG	0.778725086	1.820673812	4.072021273	0
ATGCACAAACAGCCAC	1.217655777	-1.717918407	4.298205189	0
ACATCCAGAACTAGCG	1.325268506	2.476411212	4.205832192	0
CCTTATATAGATCACA	-3.805976869	-3.566086959	2.094348661	2.009261901
CCGACCTAAGCTAAGA	-0.013337658	0.441142429	3.838381577	1.174108547
AACCAGACAGTTCACG	0.32585056	0.652209152	4.366560835	0.805473003
CCTGAAGTAAGCATCC	2.213688134	3.202638019	3.845731224	0.290213175
CCGCACTAATCGAGAA	2.256525038	0.212563861	3.635891985	0
AACCCATGACCGCAGG	-1.299880148	2.039590228	4.477624141	0
ACTTACAACAGCACTC	-1.285890342	2.856832851	4.356086061	0
AAGCAGTAAGTAACCA	1.629133462	-1.534815084	4.646283702	0
AAGCCCTCACCTACCC	7.440785168	-1.160972726	4.359246345	0.210783412
ACAGATTACCGGAGGC	3.513226985	-0.583029639	3.075996985	0
ATCTAGTTCATTAGCC	-3.32027793	-3.865114104	2.054333725	1.161298097
CCGGATGACCTTCCTT	2.302765368	2.090860237	4.044726246	0.194682752
ACTTATAAACTGAACT	-5.141844035	-2.433432232	1.420027759	0
CACAAAATATACAACC	-2.409822942	2.263175834	3.361914568	0
AACAAGTAAATCAAAC	3.400890111	-1.737180244	3.306052016	0
AAGTAGACACCGACAG	1.42179346	-1.865793835	4.884447988	0
ACTCATTGAATCCAAG	2.560719012	-3.115524661	2.623106449	0
ATATAGTCAATCAGGA	-2.104766132	3.074848522	4.183851352	0
AGTCAATAACCTAGCA	-1.988500835	2.150554527	3.69250766	0
CCTACCTGAGAACAAC	-4.844453574	-0.102743994	3.126944337	0.1937284
ACCCATAGCACACAAA	-1.185301186	0.380246271	3.364812883	0
AATCAACTATACCATT	-1.797236921	1.174220909	4.156526995	0.49024241
AGACCCGCACCGCAAT	-0.58715433	-0.095295321	4.476872813	0
CAGAAATTACGACATT	1.599680661	-3.255173977	4.61278158	0.999102586
AACAAGTAACAGCAGA	3.856415271	-0.53440417	3.332852244	0.154246667
ACTTACAAACGAAGGC	1.683360814	-3.43565556	4.332561292	0.297332539
AGTCACTGACAACCGC	0.90415418	-1.691237222	3.805191315	0.259938486
ATGCACCACCTGATAA	1.395255088	-2.702870738	4.029808477	0.221348711
AACTATTGACACACCA	-1.563718916	-0.619057786	4.166219168	0.285614451
CAGGACACACGTACCA	2.426687478	2.373521675	3.186147556	0
AAGGCCACAGGGATGG	-0.527246238	0.105431188	4.477649857	0.35239047
CCTAACATACCTCAAC	-0.80389321	2.621097434	4.090406954	0.279811378
CCAGAAGAATGCAGAT	-3.635859252	-3.666493218	1.656820927	1.550174085
AGTCAAGCCAGGAAGA	0.759497463	2.718616832	4.297871574	0.207850379
ACCCAATTATCGATAC	-1.34497595	0.177936901	3.705602378	0.264561153
ACATCAACAGGAACGC	2.41465187	0.010714639	3.571688394	0.319059159
AATTCCGACAGTAACT	1.052126704	2.316218723	3.557650928	0.285840766
ACTAAACTCAGTCAGG	-2.669095756	2.649047244	3.551793986	0
ACGGCCACACTGCCAT	-2.664871932	3.189946044	3.353113919	0.316896029
AAATACATAGCAAGGC	2.430513381	3.061342109	3.174135806	0
AAGTAAGCAGAAACCA	3.071017741	-1.801923644	4.578136755	0.18681194
CACTATTCATGACCAG	-0.78397751	2.55085646	4.38064108	0.258018534
CCCCAATGCCGCAGCC	-1.489741207	-0.871253859	4.440638763	0.876228691
CCACATAAAAGCCAGA	1.799879192	-1.169411313	3.546699017	0
ATGGAGGCAAAGAGAC	-2.883669616	-2.285502922	1.830970083	1.421652381
AACGAAATAAGTAGGG	-2.148676397	1.775885452	4.219203999	0
AATTACCTCCGGAATA	3.159494399	-1.322211396	4.002354663	0
CCATCACACAAGAAGC	-3.341930152	-4.578017484	1.461282527	1.689230885
ACTTATCACCCGAGGA	-2.075237991	1.711817134	4.381761525	0.42530631
CAGCAATGACGGAATC	-2.279166938	-4.142330956	1.127919761	1.438457397
AGCGAGGGCCTGATTG	1.728758096	-2.506109904	4.642865953	0.196360256
ATTTCATCCCCCCAGA	1.19386053	-1.527592908	4.601002973	0.552468737
CAAAACGACAGTCACC	-3.493436099	-4.102875005	1.895072683	1.017609184
AACACCTGACTTCAGT	1.538120507	1.133253444	4.108401913	0
CCTAAGTCCCCGAGAC	0.338262989	-0.459122311	4.69683094	0.635120287
AACGACAGACGCACAC	0.619956522	2.875779975	4.859908631	0.627440998
AGAAAGCACAGACCGG	-3.689172269	-3.51422981	3.150181807	1.53951865
CAGTAAGGACGTATCC	-2.416698219	2.105367053	4.111585597	0.427695758
CCAGATAAAATGACTC	-1.121777178	2.129595626	4.670456776	0.42443893
ATCTCACAATAAACTA	-1.658651472	3.153146137	4.112193818	0
AAGCACATACCAATAA	0.050893484	1.818757404	3.777817708	0
CATTAGAGATCACACA	0.15167204	0.750546325	4.673165657	0.21158554
AGTTATATATAGATTT	-0.07547635	1.508470882	5.102389757	0.45322851
ATTGCCACCCAACCCA	1.128919719	-2.601769399	4.740687668	0.21108425
AGGTATCACACCCATT	2.092828511	-0.757094037	3.070267449	0
AGGCCACCACAGCCCT	-0.358292938	3.612015594	3.622495126	0
ATTTATAAAACACAAT	1.076615511	-3.107014339	4.666107636	0.230570569
CCCGACAACAAGAAAG	-1.252967716	4.055771697	3.315504529	0.302928092
CAATACTAAGGCAACC	3.351391791	-1.331433903	3.672209749	1.335006392
ATCCCCTTCATAACAG	1.720656155	0.40717398	3.143695716	0.301742406
CATCAGCTATCGAAGG	-3.138554097	0.709784854	2.968867038	0.343902476
CCCTACGAAAGACCCG	-2.99548793	1.348422874	4.051854363	0
CAGGATGAACTGACTG	-1.118297936	4.034656871	4.008381851	0.286413048
CAGCAGCTAAATCAGC	-2.751251937	0.446979631	3.50437909	0.251142829
CAGCCCGCCAGGCCGG	2.708452939	0.511476386	4.149672007	0
CACCAGTAAAGGCAGT	-0.602753521	-2.328181159	2.479183845	0
AACGAGTGAGCGATGA	-1.232697965	0.980662216	3.94492099	0.45686234
CCAACCGCACATAAGC	1.629581927	2.557437766	4.240764918	0.194424001
AATCCCCACCAAAGAG	-1.071612598	-0.548986327	3.737201816	0.680934298
ATTACAAGAAGGAATA	1.832820653	-3.637306537	4.181988246	0
AACGCAGACCTAATCG	1.785100459	0.548090328	3.823471843	0.269041203
ACCCCCGTACGCCCTT	3.436377047	-0.438924443	4.443615418	0.215300286
CCCTCCCCAGCAAACC	0.722868918	-0.278431307	4.513000609	0.684830248
CCGCACGGCAAGCCTC	-1.596337916	0.96509539	3.468422247	0
AGGGAACACCTCACTA	1.407702326	1.049875129	4.168993513	0.664216774
CCTCACACCACCCCAT	1.399691342	-2.431239139	4.617311863	0
ACTTATCAAACCAGTC	0.639465063	-2.261671077	4.799419448	0
AGTAAGTCACAGATAT	-1.174976469	2.322003234	4.231254733	0
AACTCCATCCATATGG	2.809046983	-2.90140165	3.294314362	0
CCAAAGGGCCTGAAAC	-1.118868352	2.767756809	4.225658356	0.687044591
ATATAGGACCCCCCAA	0.8653872	1.108669151	3.598702791	0
CCACATATCACAAGCC	-1.703777195	1.646378387	4.353343725	0.22982278
CCGTCAAGAGCGAACC	0.298531509	-2.138323557	4.092083493	0.3871702
CCCAAGGCCCGTCCTT	-3.421618463	-2.937121343	2.023470525	1.564352513
AGTCACAGCCTTAAGA	-1.614293457	0.604165901	3.992205561	0.446408948
AAAAATGACCCTACGG	1.338117121	0.650575508	4.162980107	0
AGACAGCACCTCAAGG	2.781074046	2.775036682	3.582655173	0
ATGCATATATACAAGG	3.997725247	-0.290020119	2.996072237	0.275189368
CCGAAGTTAATGATGA	0.656335263	1.478052009	3.855858151	0
CCTTCCTCAGTTCCCC	0.880693673	0.901353229	3.37164466	0.432361553
CCCTAGGTCCGTAGCA	-3.478769065	-3.217151146	2.17674838	1.510837535
ATTGCACCACAGACAA	1.984102129	-1.019444358	4.432325658	0.501971671
CCGCCAAAACACAACC	-1.664010526	2.215267528	3.901069405	0
AAGCAAGTACCCACCA	-1.199191452	3.245164741	4.706544679	0
ATGCATCGCAACAACA	3.309465169	-0.910681855	3.084704061	0.260835584
ACTCAGATCCTCAACC	0.640354304	-1.054078471	4.481495827	0.612003955
ACGACAGACCGTCCTA	0.931677877	-1.065414559	3.786499214	0.396777681
CATGCCTGAAGCAATC	-3.952307464	-3.402124826	2.339317085	0.833763196
ATAGAACCCCTACAAG	0.476567237	1.390013564	3.973966231	0
CATCAAATACTTCACT	-2.607040168	3.366762508	3.359609978	0.342524939
CATAATTAAACAACTA	2.646188258	0.82356726	2.956199102	0.265241677
AAGTCACCATAGAGAC	1.59550619	2.345530856	4.183067706	0.258375584
ATACCACAAGCTATTA	1.824553489	1.214269508	3.660356427	0
ACCTCAACATCAAGAA	-3.484609128	-4.193677436	2.251704225	1.508260408
CAGCACATAAGAAAGC	0.070540673	0.647793163	4.393674161	0.611755387
CCCCACCGCCCGCAGC	1.820700525	2.965929855	4.121893389	0
CACCAATCCACACCTC	3.02730131	1.737205852	3.314785987	0
AAATCCTAACCGACCC	1.084139823	1.741663326	4.499684132	0.540957558
AACCAAGCAGTGCCAC	-1.289844514	-1.086840283	4.233241374	0
CCCAAAGCAGGCATGC	-2.508942844	-3.717735719	2.178452062	0.770288132
AGCGAATTAGTCCCAT	-2.750925542	-2.253641378	2.053839207	0.28043376
CCGCAGGGCCTTAACC	3.056105851	-2.132756602	3.844484873	0
ACTTACTGATCAAAGC	0.032931163	0.353834499	4.455741843	0.454341132
CCGGACTTCCCCCACG	-0.902750016	0.751524318	4.224387973	0.212086632
ATCGATCTAAACAGAT	-1.567296029	2.761647094	4.580381591	0.439366246
ACCGAGCGATAACATA	3.447063206	-0.225116622	2.029141283	0.908662821
AGATATAGAGTTCCGG	0.894105314	-3.409544114	3.509852615	0
CAGAAGAACCTACAAA	1.024019181	2.252910007	4.186695073	0.426043983
ACCTAAGAAGGACCTG	-2.257829429	-2.372446548	2.095945517	1.135753667
AGTCATGCAGCGACGA	3.219209193	1.469987739	4.100835307	0.472483886
ATGTCCCTAAGACACG	3.578030823	-1.427135598	3.614330057	0.414521588
ACCCCCGCCAAGATAG	1.434945701	0.946156848	3.634136763	0
AGCGCAAAACTCAAGG	1.1006186	-3.26835629	4.06037077	0.272439334
ATCGAAGTAATCCATT	-1.093806983	-3.018816423	2.62363421	0.608900369
CCTTCAGGACACACAC	-0.976256491	-2.072852027	4.372583866	0.209917689
CCATAGAAATGTAATC	1.983339785	-0.232023369	3.619035865	0
ACGGAAGTACCTAGAC	-1.674966575	-0.597986828	4.355450939	0
CCCCAAATACGGCAAT	-1.458083988	2.005242217	4.148614393	0.257804416
CCATCCTTATATCAGT	-0.850444914	2.790282596	3.959724327	0
AGCAATAGCATGCCGC	-1.167660953	3.926085342	3.899519432	0
AGACACTGAAGCCCCG	-0.492334427	3.563233722	4.047770176	0
ACCTCCAACAAGCCTA	-2.817622424	3.514932979	3.644078235	0
AATCATAGATCCAGGA	-1.394672633	1.882565845	5.024393709	0.376461604
AGGTCCACAGTAATCT	-1.002907754	0.008158315	3.481699788	0
CCTTATATATGTCAGC	-1.20298946	-0.039788138	4.347715181	0.74092032
AAGTATGACAGGCAGT	2.410378693	-1.236359011	3.305005486	0
AGAAAGATACGTAGGA	-0.411425949	1.671676982	4.641833131	0
AAGGATGGCCTACCAC	-0.164653451	2.340569366	4.371865234	0.742548856
CCCAAGCAATATCAGT	2.152430056	-2.330987345	3.371188815	0
CACCAAGACCATCAGC	-1.188575984	-3.22349171	1.603676578	0.521589159
ATCACCACACAGAGAC	2.186033725	-2.338672887	3.283457345	0.234769019
AAAGAACCACAAAGCT	-2.394865276	-4.319567215	1.226155779	0.790297217
ATCCCATCAAGGACGA	-1.084485532	0.722761501	4.728958794	0.403771612
ACGCAGGTAATGAAAT	-2.891315223	0.343024124	3.539059926	0.485473687
ACACCCTGAAGTATAA	2.1102221	-1.650775921	3.720926284	0
CCAGAATTACATAAGT	1.126551746	-3.39225262	4.046253987	0
CAACAGAGCACTCAAA	-1.440225722	0.688521732	4.20489695	0
ATTCACCACATACCTT	1.751083254	-1.384374034	4.382962752	0.162215288
CCGTAGACCAAGCCGG	2.570837735	-1.507433187	4.012251885	0.243329085
CACTCCTACATCATTC	-2.547559739	-4.4532593	1.607154658	1.636337368
AGGCACCAAAGCAGCC	-3.160907031	-2.403143894	2.333611169	1.430496409
CCCGAATGACCAATCG	2.215101002	0.435143817	3.560859598	0
CAAGACACAGGCCCGG	2.212006806	-3.73367415	3.375318809	0
ACACCCATATCGACCG	-1.465986611	1.135393489	4.773172274	0.432933213
CCGGATTTCCGGAACG	2.224069117	1.451378215	4.515282034	0.18195972
AATGCATCCACTAATC	-1.046365381	1.900691379	4.270755958	0
CAGAAGCACAGTAAAC	2.761373996	-3.543190695	3.268957977	0
CCGGATGAACTTCATA	-2.552014352	-1.969239961	3.722660865	0.591937364
CCTCACCCAGTTACCA	-0.668501497	4.092342723	3.601030152	0.318537598
ATCTAAAGAGGCCCGC	-3.051112653	3.952778686	3.557971783	0
AAGGAACAAGGGACTT	2.461271046	-1.572926294	3.611193611	0
CAATCAAAACCTCAAC	-2.814360381	-2.197796594	1.774252933	1.09956447
CATAAATTATGCATAC	2.689804076	-0.85775746	3.919673712	0.497216941
AGAAATGTAAGCAAGG	4.062460421	-0.537121426	2.777666861	0
AGTCATGCCCCACATG	-5.231538535	-2.549846541	1.496229619	0.221131426
CCATACCCATTGAGCT	-3.104376317	-3.798024755	2.157801852	1.491429789
ATTCATAGACGGACCG	1.678588508	2.557363857	3.742364961	0
CCCGATTTATCGCCCG	1.440945743	1.827853549	3.200855866	0.301248612
CAGTACTTAATAAATA	-2.885808946	3.454198707	2.890941041	0.292822588
ATCAAAGTCATAATGG	-2.945814611	0.331080068	3.746084377	0
AGTCACAGCACGACCG	-2.335810662	3.038599838	3.932501324	0
AACCCCCTAACGAAGA	2.88175702	2.96698748	3.219068459	0
AAATCAGAATGCAAGT	3.393097876	-1.363793265	3.016869079	0
AAGGCCGAATTCAAGG	-1.452450396	4.26022898	3.923171347	0
CCTGAAGAAAGGCCTC	-0.594211341	3.363377441	4.20459976	0.263395621
AACAAGCCATTGACGC	6.731425523	-1.278474461	3.33783847	0.312620496
AAATCCCCCAGAACGT	-0.347036601	-0.401975047	3.640028203	0
CCGCACCGAGAAATAA	-0.863642098	1.806452144	4.591910218	0.18488714
CCGTCCCCATGCAATC	-3.13411832	-4.580392372	1.648814253	0.844395667
AAATCCTAATAAAGGC	2.243342637	-0.469255578	4.01648218	0.193712329
AAGCAGACATGAACTC	2.590117215	1.607945312	3.31439835	0
AAGGATTTAGCTATTC	-0.196710439	3.599225391	4.072441624	0
AAATATATAGACACTG	1.353943347	-1.244992386	4.468230926	0.229595315
ATTGAGCTAACAATTT	-2.981714965	1.58670317	3.462274333	0
ACCGATCTATTACATT	-1.708882571	-4.1323107	1.46497382	0.441200047
ACGCAAGTCATGATCA	2.786289214	-0.035869729	3.627988263	0
AGTTACAACACAATCG	-1.219232084	0.587272991	4.718963574	0.245006914
CAAAAGCGCCGTACCG	-3.377449037	-5.072841894	1.427117578	1.837017413
AGACACCTAGCGCCTC	-0.073470564	1.363934387	4.181582478	0
AATGAAGTACCGCAGA	2.161709307	0.145782579	4.392443782	0
CCAGACTAAACACAGC	0.902027963	-2.927192818	4.276127757	0
ACCCATAGCCGGAGCG	-0.218691469	1.820572246	4.951698123	0.298616313
AGACCAGGAAAAAGAT	-0.748523594	1.964459289	4.335632818	0.67490816
AGCGAGTGACTAAACC	-0.758002104	3.755103935	3.996382904	0
CCTTACCGAAAGAACT	3.141484736	2.493199695	3.185827344	0.326750026
ACCTAACACAGTACTG	-0.312273056	1.5583161	4.658604381	0.219359419
ATACAGCGACTACACG	-2.177446367	3.500604022	4.107456777	0
ATTTCACAACGAAAGA	2.776489495	-1.686127674	3.71891961	0
CATTAACCAGGGCCGA	3.688380002	-0.59199084	4.173637769	0
CAAGACCTACCTCCGA	1.27205479	3.355306495	4.121304787	0.262515115
AAGTACAACAGGACTC	0.058247774	1.9147905	4.513664651	0.397344392
AGAGCCTCACTTACTA	-3.262285711	2.944434036	3.912197622	0
AACCAAAACCACACGC	2.849500655	-2.431061875	2.8690284	0
CCTTACGTACAAAAAG	-2.912773849	1.396531928	3.674053198	0
AAGACCTAAAGTCAGC	-1.472252847	2.959914554	4.316160418	0.300281824
CCGGAGTTCACAACTA	2.220786332	0.971335758	3.853130423	0
ACCTCCTCAAATCAGC	-4.077243568	-3.918369155	3.081266734	1.18152652
AACGAACGCCGGACTT	2.359822749	-0.641035687	3.626946706	0
CCGCAAGGATCAATTA	-1.237982751	4.005503047	3.711773118	0.353994937
CACCAGTTAAGTAGCC	-2.648031951	-2.712143194	2.487345373	1.125254243
ATTAAATGCAGAAGAG	2.017856597	-3.755853008	3.900783063	0
CCGTATTTCAGTCAAT	-0.672455848	-0.404512059	3.606578081	0.210460978
CCGCAGACCATTAGCC	-1.970302345	-0.379444968	4.004739908	0.282475608
CAAAATCGAAGTACAT	1.199772238	1.185432781	3.756280921	0.481868097
CATTATTGCCTACCTT	2.923203467	0.855365146	4.184766055	0.393038175
ACGGAATGCCGTAGCC	-1.730765702	-0.073955428	3.301169321	0.295653775
CATGAACTCCGCAATG	-1.354421498	-0.03598417	3.135930034	0
CACCCACAAGTACACA	3.076617955	-2.643230509	3.597048673	0.332419434
AATGACCGACTTAATC	2.280299186	-2.419593584	4.241565801	0
CCATAAACAGAGAGGC	3.095223902	1.197843898	3.599165882	0
AGAACCGCCCATAAAC	1.058911203	3.529385913	4.463080661	0
AGCTCCGCCATACAGG	3.563612937	-0.46371473	3.345530269	0.482029702
AAATCCGGACAAAGAT	-4.92029214	0.000809301	1.679795918	0
ATGGCATGACAAAACA	-3.653133155	-3.362878647	1.606665273	1.639432705
CACTACTAAAGTAGAG	-1.930464746	-4.254741382	1.573936105	0.436004008
AAGCATGTCAACATAG	-1.057767035	0.02052604	3.541974912	0.450050108
ACTGAACAACGGATTG	2.37474346	-3.783938508	3.242013741	0
ACTTAAGCACGAAGGC	-3.405769826	-3.368895199	2.446462412	1.032518742
ACTACATGATAGAGAT	0.691039263	-1.531056058	4.54925568	0.361991316
CACTACCACCGTCATA	1.39495921	1.550546516	4.472407123	0
ACTTACCCCCCTAGGT	-3.795960904	-4.175933313	1.662885983	2.003068815
CCTTATCGCCTCACGA	-2.106545211	2.322652686	3.721608813	0.46568212
ACCTACTTAATACCCG	-1.176962138	-0.059568535	3.884192898	0
ACGGAATGCCGTCAAA	-2.431435348	2.814786781	4.167374957	0
AAGTCCCTAAGGAAGG	3.792019843	-0.768849026	4.058285278	0
AAGCATGTCAATAAAG	-5.148691894	-2.476994883	1.521382425	0.181328023
CACACAGTCCCAACCC	1.414325951	-0.782529246	3.886692708	0
CCCTATCTCCTGCCAG	-5.152784587	-1.89457513	1.582416095	0.17675191
CACGACCCAGGAAAGC	-3.066253663	0.793638099	3.272868724	0
AATCATCTACGTAAGC	-3.385816575	-4.928562175	1.461615504	1.381691108
CCACATGTCAGAAACA	3.474939822	-2.108336698	2.747889307	0
AGATCCGTAACTACTG	-1.388997318	4.165079463	3.453007083	0
AAGCATAAATAAAGTT	2.222594737	-1.175020825	4.438569507	0
ACACACGTAACGCCGA	-3.426719905	-3.37935194	1.606459262	1.883910189
AACGACCTATCCACGA	-2.273137571	3.656833995	3.797884159	0
CCATACCAATCTAAAA	-1.319032193	-3.251616266	2.536699338	0.458623137
ATCGCCCACCTTCCTT	-1.925331594	-4.289164435	1.057660861	1.097646476
ACATCCATAATCATCT	-0.690082551	2.794648994	4.340233437	0
ATCGATGAATTGACTA	0.356398522	1.266817916	3.357028612	0.271002508
AGCAAGTAAACACCCA	2.577244519	2.384436477	3.255334563	0
ACAGACTGATTCCCAG	1.541004537	3.751248706	3.128965866	0
ATTGATCAAACCATTC	1.29626429	-3.572309244	3.864668944	0.51100403
ACATACGCAGCAACAT	-1.924232246	1.854228366	4.270638104	0.551051171
CAGAATCTCCGACAGC	2.657710551	-3.677021991	2.922223962	0.364340437
CACCACCGCCTAATAG	1.678585886	-1.540058862	4.20226854	0
ATGGCAACCAAGCACA	0.36981511	2.03435551	3.96720165	0.215997966
ATCGATAACCGTCACT	-2.634418727	2.893859733	3.970185733	0.278353384
ACTTAAAGCATTCACC	1.452384709	-3.325734924	4.015979834	0
CAAGACGACCCCCAGG	0.205293949	-0.986629855	4.063482959	0
CACGAACTCAGGACGC	-3.399944783	-3.842416566	1.841926075	0.952662492
ACGCCCAACATCCACG	0.514985948	3.19371878	4.023189447	0.232165758
CCGGAGCACAGGATGG	-1.385044457	1.647473682	4.930864973	0.785530332
AAAAAACAAGAGACGT	-2.237767698	1.443129886	4.608186027	0.260294042
AATAATAAATATCCCG	1.380917667	-0.853325259	4.384515152	0.2077471
AAGTCAGTAACAACGT	-2.134496213	-3.874321233	1.668918162	1.746948
CCACCCCCACTAACGA	-3.199083568	-4.4680099	2.025904482	0.662906395
AATCACGAACTGAAGG	0.945921181	1.819385875	3.43386149	0.26703234
CCGGCATTATAAACGA	-2.108332874	3.409129966	5.013059268	0.515412929
ACTGAATACATTACGA	-1.315250875	-0.563271653	3.69535452	0
CAAACCTACAGTAATG	-2.780560018	1.193137039	3.367983544	0
CCAGAAAAAAACATCT	-2.549193622	-3.748808693	1.821707652	1.413287765
ACCAACCCAGTTCAAA	-0.873089553	3.297474731	4.515591864	0
AAAAATTAACTTAGTA	-3.12269807	-2.384085189	2.047825145	1.53669579
ATATACCCCATTCCTA	-1.120186449	3.586450923	4.156107401	0.29099353
AAGTCACTATTGCACT	-0.678165318	2.357106079	4.40462561	0.238566671
AGTTACTCAACGAATA	-2.575527669	3.590525974	3.962104968	0
ACACAGTGAGCTCCTG	0.165911984	1.718515266	4.31738398	0.249586812
AGTGAGTCAGAGAATG	-1.515128256	-0.563781153	3.079065412	0
ACTCACACATGAATCA	-1.875615836	-0.39096893	3.430846212	0
CAAACAGACAGTAGCC	0.494485794	1.22096907	4.342922815	0.240714635
AAAGAGAAATGTAGCG	-0.476457955	-0.38209046	4.099510077	0
CCCGAGGACCCGCCGT	7.40748763	-1.158494364	4.462123943	0.412075745
CATGCCTAAGCCAGAC	3.271778582	0.443601955	4.000807783	0
CCAGATCGAAGGCATA	-2.968499662	4.073921073	3.430358584	0
AACCCCGTAGTACATC	-0.517852308	0.790848125	4.850937043	0.985916346
AAGCCCCTCAAAACGC	4.075547217	-0.159571063	2.889688175	0.376145179
ATCAATCCAGGTATCC	1.420079826	-2.8778059	3.220160911	0.416616291
CACAAACACCTACCAT	-2.386172057	2.786451209	4.396241122	0.264235602
ATTTCCAACCGTAACT	0.465358226	0.958118785	3.916948254	0.245477015
CAGTATGAACGACCAA	-3.385022403	-3.303831931	2.636776038	0.892366747
ATCGAGAGATTAAATG	-5.235766174	-2.083000671	3.829888513	0.345977399
CCTTAATAAGGCCCAA	1.736697196	-2.833979141	4.32757335	0
CCTTAAACAAGGCCCT	2.542265652	0.588490833	3.779216549	0
AGTTCATGCATTAACG	-5.138262988	-1.854391944	1.353806622	0
ACAGACACACATAACA	-2.42287326	1.815085281	4.328704878	0
AATCAACTAGAAAGGC	-0.315724076	1.963765014	4.661940856	0
AGCTACCCCATAAGGT	2.471908091	-1.04219998	4.396717012	0
ACCGAGAGCACCCCTC	1.478015898	-1.614979874	4.344434311	0
ACGGCCCGAGGACAGG	1.673481463	-1.973292362	4.368744028	0.2479437
ACTGCCAAACCACCGA	-2.452460529	-1.806479227	3.550565749	0.767656392
AGTCACCACCATACTT	-3.809490205	-3.585891683	2.443542458	0.718510572
CCTTAGGCAGTGATGT	-3.068135263	3.300660957	3.679416876	0.308194193
ACGTCAACCCTAAGAA	2.602865695	0.21464311	3.858395588	0.218455774
ATGAACGGCCCGATCG	3.026772975	2.86014973	2.270632285	0
CAGACACAACGCAAGC	-1.502263905	-0.252242695	4.213768075	0.287472637
ACTCAGTACATCATTT	-2.89842868	-2.174904477	3.546439979	1.031332268
ATGGCCTACCAGCAGA	2.870152949	-2.154816639	3.779425229	0
CCATAGGGACCTAAGA	-3.425079108	-3.567588035	1.590192551	1.925275842
ATTCACCACACACAGG	2.386123894	-1.470978152	3.969846481	0.468395997
AATCATCGATTTAGAA	2.283906935	3.04545771	3.828199882	0.482678947
CCGTCCTCAAGCCCAC	-0.595059634	2.443422664	4.894897801	0.722090913
ATAAAAAAAGTACCAG	-2.684651376	-4.588581454	1.451075788	1.863486464
CCTTATCGAGCACCGG	-0.502822162	3.986553539	3.877754137	0.292967985
ACCCACGCCCAGAACG	1.402919887	-1.25765432	4.473375386	0.396632522
AAGGCCCTAGGGACGT	2.447867154	0.784891475	4.352765637	0
ACCAACTCCCAACAAT	2.921199797	-1.262494694	4.077360586	0.21244016
AAATACATATGTATCA	1.925526975	-3.708294418	3.842596787	0
ATGACATAAGCCCATA	-2.725329162	3.872067798	3.723210532	0
AAGTCAAGCATGCCGT	-2.836315395	-2.162710082	1.613256541	1.577820277
AAAGCAGCCCCTCCGT	-2.411313773	-3.427201133	1.963710377	0.490844247
CCCGACACAGCTCAGT	-3.218161584	0.668360103	3.030570889	0
ACATAGCGCCTGATTA	-0.836419226	-0.882376324	3.339923884	0
AACTACTTACACACTA	0.607435315	-2.325576555	4.155770174	0
ACACCCTAAGTGATAA	-2.409388782	3.645500053	3.787524114	0.309379604
AGCGAATAACCGAAGC	-2.836235048	3.189542163	3.722662566	0
ATAAAGCCATCAAATG	3.245367049	-2.546969961	3.939245771	0.291265416
AGAGATGTATACATGG	-1.622066976	1.542398322	3.427373173	0
ATTAATATAAGTATTG	-4.023620845	-2.67847402	1.608227513	0.510220607
CCGCCATGCCGGATTT	2.065941929	-2.470073473	3.144368018	0
CCCGAGTTATAAACAC	-1.096840025	2.67593943	4.125376927	0.276723555
CATAAAGGAGGGAACG	1.343149661	-2.946783017	4.46889628	0.214262925
ATGACATGAAGTCAAC	3.022245168	-1.847255718	3.694398644	0
ACAGCCGAACACCAGG	-2.778867007	-3.454415634	2.059395347	1.083375574
AAAGAGAGACCTACAA	1.420160888	-2.465141069	4.265615998	0.245770605
AGACCCAACCACAAGC	2.137384056	1.044123519	4.218478689	0
ACCCATAGCCAGAAGT	3.534601926	-1.202068936	4.379872587	0.510516142
CCGCAGATCCGAACTC	-2.963778259	-3.442195389	2.142688514	0.768848114
AACACCAACAGGACTC	1.498256682	-2.037798297	4.611271864	0.28021604
CACCAGTTAAGTAAGG	-1.122213603	-2.987712812	2.171434932	0.468601715
AAATAAAAAATGACGT	2.710823773	-3.397511955	3.132135363	0
CCTTCCGGAGACAGCG	0.185462894	2.181607593	4.422196609	1.084859549
ACGCACCAACGGAAAA	2.296893357	-3.169162135	3.968868537	0
ATAGAAGCAAGGATCG	0.67978233	-1.017352711	3.884053617	0.24315428
AAAGATAACAATACGG	2.568828582	-0.942386042	3.631485099	0
ACAGAGGAAGGGAACA	-0.189317853	1.985121597	4.540874287	0.190925308
AGTAATCAACTTAGTG	-1.775389553	-3.937345814	1.278797444	0.622781432
CAATAGTAACCCAGTG	-1.777687074	-0.30683602	4.2248641	0.731330526
ACGTATCAACTGATCT	1.900410174	3.209486831	4.51082945	0.947362713
CCATCAGACCCAAACG	0.65519449	1.59534489	4.241395414	0
CCATAGAAAAAGAATC	-2.583291532	3.313959945	4.065995833	0
AACGACCTACCTAGGT	0.904305695	2.409975398	4.241403046	0
AATAATCCCCCACATC	-2.431940318	2.317280162	3.482140438	0.252026217
AGAAACTAACTAAAAT	-2.689584018	2.662518371	3.636713664	0
AACAAAAGCAGTCATG	-2.738389732	2.427383293	3.981178538	0.7700416
CAATATCCACAGACAT	0.351725994	3.001851905	3.310566672	0
ACGAAACTCCCTAAGG	2.488546847	0.984650005	4.443827649	0.439790071
AGCGAGAGAAGAACAG	1.372950672	1.373419631	3.860671168	0
CATTATGCCCTTCACT	-0.270520331	-1.669249307	4.301590458	0.177458872
CCATAGTCACAACCAC	3.256229399	1.014391292	3.419236625	0.239855153
ACTTAATTACCTCAAG	7.241362809	-1.208965909	4.352416037	0.254103475
AAAGAAGCCCCGACCC	2.340792416	0.449029077	2.886670159	0
AGTTCCGCAACAATTG	1.718402385	3.397011627	2.402429024	0.316431067
AGTCATGTCCGTCCGC	0.888598202	3.203928817	3.988354248	0
CCGCATCGAACTAGCT	-3.65524459	-3.147008221	2.165847131	1.096199699
CAGAACGGCATGAGGG	-2.669198991	-2.066076409	3.153020094	0.344391624
AATGAGGCATCGAAGG	-0.126385183	-1.833279502	4.27906665	0.377875279
CCTCAAGACCTTAGTG	-2.899229051	-2.658684622	1.925922206	0.758222463
CAGAATGGCAAGAAGC	-2.732963563	-3.567054834	3.148102678	0.738472679
ATCCATACATTCAAAA	1.383081793	-3.252810772	4.418613517	0.876046588
CATAATTGATTTAGGG	-0.955766202	1.792778362	4.067022102	0.220161755
CATGAGACAGAAACGA	3.594423293	-1.276846301	4.561511727	0.73574852
ACTACATAACAACAAG	1.370503663	-2.072893154	3.994768426	0.475795834
CACGCAATAAATCCAT	-1.905809404	-3.844766628	1.522586916	0.540470069
ATCTAGACATGGATGC	-3.295472623	0.906355728	2.693525704	0
AGCGAATTCCCTCAAG	-1.350282789	-0.798617732	4.040013593	0
ACCACCTTAGGTAACA	0.475432425	-0.859897982	4.579995941	0.642168145
CCCCAGGAAGACCCCA	-2.708370925	0.877825607	3.479100814	0
ACCCATTGCATCCAGG	2.989448546	2.862947334	3.497682324	0
ACTTCAAAATCCATGC	-4.043066264	-4.213979494	2.047517606	1.945737694
CCACAAGCCCATAGAG	-3.033222915	-4.488666546	1.745962094	1.375519801
ATCAAAATATCGATCA	-0.470759155	0.211629499	3.691369654	0
ACTGAGGCCATTATCA	1.280197023	2.850038398	4.237562304	0
ATGCATGGAGCCATCC	2.290703772	-3.599069077	3.45510795	0
ACACACTGACACAGGG	0.87123829	2.309031833	3.741430444	0
AAAAATTGAGAACCTG	2.669546603	2.133155692	2.536325772	0
ACTAAGTTATACAACA	-1.840921165	2.23419987	2.813817759	0.353193661
AATGACACACCGCAGC	3.525656937	-0.656042706	3.385817269	0.38383534
CCGACACGACAAAGTA	-2.345246316	3.724515308	4.264609273	0
ATCGCATACCTTATCG	1.717005609	-3.212245207	4.089281354	0.491374814
CCCAATTGCAAAAGAT	0.820019542	-2.961760413	4.120616848	0.338355733
CATGAGTGATTTAGAC	-1.829297067	0.21997701	4.163306087	0.269035021
CATTCACCCCTGCAAG	-0.53090191	1.467833866	4.240236562	1.268780092
AGGACAAGATGTCAGG	-2.73285246	3.776950706	4.093429847	0
ATCTCCTTAACAAGCC	0.671098499	-0.698497426	4.391052013	0.91516558
AAAGAGAAAGGCACTG	-0.19325474	0.81678902	4.678342099	0.315360379
ACTTCAATCAGAAACA	2.103439568	-0.46277393	2.861960249	0
AAAAAAGAACGAAGAG	-3.795855762	-4.806364071	1.599438357	2.282207589
ACACATTTCCTTACTT	2.688631295	2.23669802	3.876551474	0.24027193
CCCGATTCACCCCATC	-3.052276851	-4.830037605	1.594121212	1.594121212
CCTGAACGACGTCCTA	-3.236362935	-5.037800085	1.841045362	1.32914892
CACCCCGACCGGACAT	-2.763867856	2.053361762	3.918838679	0.256163686
ATCAAAGTCATTAAGC	-3.610306264	-4.380153071	2.445484566	1.686984386
CCTTATCTAAGTAGTC	-1.839691402	-2.189528	2.612018857	0
CAGAATAAACATCACG	3.958192586	-0.247488867	2.758704949	0.093378119
ACCTACGAAGTCAAGG	-1.636874439	-0.302075039	4.2615577	0.471728273
AGGCAGCCCCGCACAC	-2.918844463	3.414905895	3.400311799	0
ACCCAGCGAAGGCCCG	1.08082342	1.582042087	3.816422913	0
ATCACCGCACCGAAAC	2.048271178	-1.10832442	3.798562853	0.395317412
ATAGAAATATGTATGC	1.178458511	-2.214287292	4.260374783	0.21847962
CAATATTTAATACATC	-0.729643584	0.022431005	4.047684658	0
ACTAACGCAGACAATG	-3.205494882	-2.847475242	2.056675739	0.913029387
CCGGAAAAATGGAGGC	2.617980241	-3.482021494	3.397568177	0
AAACATAACATCAGCT	-1.232992531	4.317518581	3.069633614	0
CCTTCATACCCCAATG	2.946094035	-3.142638665	2.452442367	0.302981544
CATGAAGGATGAAGCG	2.978033541	-1.002348792	3.417305977	0.223056572
ATTGCCGAACGTAACA	-2.391650678	0.810439456	3.384107307	0.238063051
ATCAATAAATACCAAA	2.006654619	-1.717447888	4.13897907	0.303668845
AGAAAATGATGAAAGA	-3.796121837	-4.606909167	1.981663961	2.082025588
CCCGCCTCCCTAATTG	-2.989371778	3.731293548	3.039074283	0
ATCGATTCATTTCACG	1.042985736	-1.401054274	3.891737892	0.853649583
AGGTCCGGCACCCCGA	-3.193536521	3.013050903	3.441871968	0.324148819
ACGGACAAAACTAGTA	-2.271098615	-1.960663807	4.105139716	0.339620872
ATACAGGTAAGTACCC	-0.889086963	1.492366184	4.459270061	0
CCATATTAAGTGACCT	0.384963943	1.751351703	3.584408589	0
AGGAACGTACAGATTT	2.211524247	2.891406406	2.390771628	0
ACATCCATCCAAATTC	-2.690186263	1.025970806	3.812494481	0
CCCGCCACAAGGAGCA	-1.628926517	3.672224868	3.388841059	0
ATCAAAGAAGACAAGA	-2.65071273	2.269772399	3.511633181	0
AACTACTTCACTAAGC	1.851144432	-3.003628205	3.668714234	0.259387085
CCTAAGTCCCAACAAC	1.654471515	-3.454222716	4.833907559	0.526374731
ACCCATGGAGAGAGAC	3.14993739	-2.352858793	2.305591146	0
AAGTCCCGAATGCAAA	-1.148580433	-2.966970872	2.084081418	0
AAGTCATCCCCCAAGG	-1.651774408	3.58595692	3.927443495	0
AGCGCCGGAGAAAATC	1.838080047	0.399812568	3.506668454	0
AACAATCGAACTACCT	-2.889779569	-2.051327836	1.791455459	1.136104912
AGTAAAAGCAATCCAA	7.470270871	-1.240083109	3.951025338	0
AAATCAGTACCCAAAC	0.848418592	0.729230274	4.309014889	0
CATTCAAAATCTAATG	-1.018966676	0.018441308	4.267228171	0.711962883
CAGTACGCCCACAGGC	-0.969291331	-1.289631735	3.280652577	0
ATGAAGTACACAAAAA	1.834091424	2.483402599	3.108076393	0
CAAACCGGAACGATCC	-1.746394278	-1.772474062	4.238793568	0.21975412
ACACCAAACAGGCCCG	-1.980335475	-2.610905182	2.774713352	0
CAAGACTGATATACCC	-0.825837136	3.610407699	4.380533037	0
AAGGAGATACAAAGAC	3.909842252	-0.668653857	2.855726785	0.283479292
AGGTCCCTAGGCAACA	-0.329266728	0.496399988	4.08091964	0
ACCGCCTACATAAAAA	-3.087651969	2.60180651	3.835610902	0.264012736
CACAACCACCAGCCTC	0.836263119	1.386580337	3.897623839	0.241217424
CCTAAATCAATAAAGC	-3.325288774	3.547616351	3.002079883	0.625631042
ACCCAACTATGACAGC	2.790371178	2.230183471	2.59622308	0.31929046
AAACAGACCCACCCCA	0.886510311	-3.554357044	3.172655554	0
AAGTACTGACAGCATT	2.233446597	1.386908878	3.967436723	0.222562193
ACACCCTGACTGATTG	7.50488305	-1.10094298	2.387383227	0
ATGTACTAATGAACAC	-0.994760634	-0.313148629	3.84014234	0
CATGCATAAACACCAC	-0.605686725	3.076964725	4.22560306	0
ACATCACTACTTCCCA	1.683169125	-3.584257435	3.333677293	0
ACAAATACAATAACAC	-2.125702859	-4.364710878	2.007307813	0.947952267
AAAACAGCATCGATGG	3.756270407	-1.164597165	2.595534892	0.21392822
ATTCATGTACTTAACC	-2.69782138	1.762058605	4.195979269	0
CAGTAAGTCAGAATAG	-2.440070869	2.520824302	2.575580016	0
ACATAGAGAGCCCAGG	2.068503259	-3.676446523	3.666482094	0
ATTAATTTACTAACCC	0.890855371	1.983957637	4.392951753	0.575511787
CACAAACGCACAATAC	1.623360752	3.821537364	4.069016154	0.253821422
AGCGCCGCACTTATGA	-0.830272199	-1.289246213	3.119174978	0
ATCCCCCTAGGAAAGA	-0.878916742	0.72611462	4.480993447	0.507740747
AGACACATATAGCCTC	-0.663038851	-1.093479287	3.787233591	0
CCCCACAACCCTCCTA	-3.976366283	-4.803861391	1.614066736	1.186006781
ACATACAGATTAATTG	-5.044428111	-2.449411284	3.096947969	0.178690789
CAAACCTCAATGCACG	0.687664746	1.188560356	3.666915054	0
ACATAGTGCCGTAGCA	-2.542538167	3.145179141	4.467684847	0
ACTACATCCCGCATGA	1.226493596	-2.830160987	4.442189045	0.709690936
ACCTCCTGAGCAACAA	2.765943049	0.959846843	3.867247409	0
ACTGCCTGAGAGACAT	1.809380292	0.950806964	3.429213606	0
ACTACCGGAAGGAGGC	-3.485752822	-3.357505511	2.072035945	1.697825047
AGTTACTTATCGAGTT	-3.225116254	3.12924372	3.54807218	0
AGCCACTGAGTAAAGT	2.732186555	3.054442752	4.108089223	0.321121622
ACGCAACGATATCATC	-5.031400443	-2.02736057	1.9478725	0
CCAACACCATTGCCGA	2.191969394	-3.113052528	4.097585186	0
ATGGCAATAAATAATT	0.865570127	0.233493913	3.605647014	0
CCTACCTACCGTCCAG	-1.1881665	-2.131998192	4.081197608	0
AGGCATATAACCAGTG	-1.018944861	-0.043662678	3.823031023	0
ATCGAACCAAAAACGA	2.010089992	1.690966476	3.908495294	0.38955994
AGCAAGTACAAGAATA	0.573685645	-0.874721181	4.628981842	0
AAAGCCCTCCCACATC	-1.444757701	1.394323219	4.303647975	0.370901861
AAGGCCCCATCTACAA	-1.582603933	1.661672939	3.260705909	0
ATCGAACACCTAAGCC	-4.087269546	-4.415608656	1.239688208	1.974210679
CCTCATCCCACAACGA	-0.950044752	3.864302028	4.258756336	0.318344143
AGAGATTCATGCAGTT	1.453212975	-1.952072393	4.400732163	0
ACTGCACTAGTCCCAG	-0.328605355	1.690086711	4.852360364	0.640708577
AGTTAGCAAAGCATAA	-3.049835683	0.979638446	2.953819808	0
AGGCAACACCAGAGCA	-1.822341682	-4.286320817	1.802099869	0.421136899
AAGACACCACATACGT	-0.669106127	0.770876277	4.153128143	0.350906116
AATGACGGACTCACCC	-2.134448529	2.542852271	3.440695419	0.327352515
ATTAAGCTACTAACGG	-2.736008407	-2.228829276	2.552168956	1.452429956
CACCACCGAAAAAACT	2.335000991	-0.041319739	4.305742066	0.328554194
CATTCAAGACCGAAAT	2.175354003	0.588161338	3.765845161	0
ATAGCACCCCGAAGCA	0.621724247	0.976207603	3.250128321	0
ACCTACACATACCACA	2.53663206	0.423774112	2.726874363	0
ATCGATAACCTTACCA	-1.115817906	2.618429531	4.460087439	0.895707958
CATGATCTATAAAAAC	1.656428098	0.951073039	3.900549983	0
AATACCTCCCGGATGG	1.673883675	3.672633518	3.812331207	0
CATCATTGCAGCCAAA	1.330940722	0.420145143	3.648842493	0.20444945
CACCAATTACGTATCC	3.543774365	0.453047145	3.041228494	0
CCGCAACAATACAGGC	-2.482434274	0.796548236	4.281781382	0
CACACAGTACCGAAAA	-2.097039224	3.507829059	4.221858715	0
CCTTACGACATCATAT	3.256888865	-2.308439862	1.92496865	0.311837975
CCCAACCGAGCTAGGG	-4.877758743	-0.054364335	1.541910858	0.132158263
CCCCAGCCCCTGCCAG	3.207910537	-0.95080651	3.931031871	0.232355584
AATCAAAAACCCCAGC	-1.279310228	-3.169430893	1.065614335	0.275435086
CACGCCACAGAGACAT	-3.065152885	2.995793212	3.356927676	0
CATGACACCCGCCCTA	-2.980516435	1.251636852	3.415076038	0
ACGCATAAATGACAGA	-5.054479839	-1.756926428	2.172372094	0
CATTACCGACCTAAAG	2.338283061	3.006028999	3.804206018	0
CAGACCCTAGTAATAG	-5.190736533	-2.395340692	2.040656062	0
AGTCAACCAGGTAAAT	3.299719571	-2.424429547	2.878753445	0.46540662
CCTTAGGTAGCTATCT	-1.058911086	0.247811187	3.942173682	0.256256233
CATAACAACCCGAGCC	-1.100108148	2.951562274	4.364164565	0.287415044
CATCCCTGCCCAACTC	-1.331029774	2.839995254	3.821871059	0
ATCGCACCCCCAACTA	1.527574896	-3.401606765	3.534693132	1.047016654
AGCCAAGACCCTCAGG	1.74025762	0.691427101	4.564348617	0.205238483
CCAAAAGTATGACCGA	-2.787799121	0.67897116	3.903634208	0.283868973
AATCAACTCCCGAAGG	-0.674454154	1.017384876	4.311085005	0.230947091
AGATCCAACACCATGT	-1.310717107	2.402272094	4.531251325	0.572140648
AAAAAAGTAAGACCAT	-0.19965309	0.268941272	4.34324429	0.202715737
AGCCATCGATTCAATT	7.22384858	-1.047326218	3.944387738	0.381602891
CAGCAAGAAGGAATAC	-2.414655925	2.711985935	4.918572068	0.645739618
AATCATCGAGTTACGT	-4.859486819	-0.090552699	1.512505921	0
ACTCAATAATTCAACG	-2.664446594	-2.188187849	3.959705226	0.55094043
AAAACACGCCGACAGT	-3.414531471	-5.020914089	3.501797037	1.686935256
CCAAAACCCCCGAAAC	2.534061431	0.244195093	3.311302407	0
AAGTAATTACGGCAGG	-1.486803771	-0.643165003	3.177462239	0
CAAGCCCACAGGAGGG	-1.153186799	-2.842197072	1.829293501	0
AGCGACATCAAGAACC	-3.547483445	-4.524786364	2.160635568	1.24982279
CCATCCACAGCCCCCG	-1.83048606	-1.379302632	2.744551545	0.260126841
CCGACCACAGGTCCCC	0.969635426	-1.533317696	4.099312126	0.379442248
CATGAGCAATCTACGG	-5.311430694	-2.137738001	1.805250771	0.248659513
CCGTAGACATAGCACT	-0.894102098	-1.059185158	3.734369652	0
CATCAGCTAATTCCTA	2.602193354	-2.014267336	3.272635083	0
CACGCATTCCAGAGGT	7.378273724	-1.222673308	4.579608942	0
ATTCCCAAAGCTCCAG	1.959476708	-2.523656379	4.214039234	0
AGTCCCCTATATAACT	0.218780699	-2.157907735	4.591784336	0
CCCTATGAAAGTACCT	-3.227353812	3.422482837	3.444864931	0
ATGTACCAAACTAGAA	3.103553294	-0.150289666	3.758669108	0.185938197
AAACAGGGCCCGATGC	0.96657133	-2.931421053	4.593518477	0.259660358
ATGCAAGGATAAAGAA	-1.376215101	0.565117229	3.899136708	0.293089007
AGCGCAATAGAGAATG	-3.135055066	-2.498562764	1.283151764	1.856652923
CCTCAACAAGAGCAGG	1.628893732	-0.466309678	3.466157274	0
AGTCACCTAAGAACGA	-1.518035055	-0.815258395	4.218549188	0
CCACATGTATAGAATG	-1.090275527	-3.13626362	1.293823153	0.63245934
AGCAATTAATGAACGG	-2.08531499	2.679518569	3.91720377	0
AGCGCAGTCCCGCCGA	0.276426359	3.245907176	4.5201918	0
CCATACTGAACAAAGA	-0.658270658	-1.984885584	3.735642116	0.225190498
CACACATTCCGTCCTC	-4.001781703	-4.544906389	1.485341245	2.132490644
CCGACCCGAGGGAAAT	-2.8134017	3.846172202	3.556961153	0
CAACATCGAACCAAAT	2.449018954	2.925763954	3.818615392	0
CAAGCCCAACTAACAC	-0.671225966	0.446023811	4.343365038	0.239286144
CCTAATGAATTCCAGA	1.201365231	-2.445015442	4.177270125	0
AAGCACCTCAGCAGGG	1.694206713	-3.762939434	3.742426911	0.279052852
CCAGAACGACTTCCCC	-1.899485589	-0.175018441	3.841781973	0.298737843
AAAGAGTGCCGAATAC	-1.094379188	-0.855896126	3.619000346	0.229084799
AAGCACGGACGAACAC	1.388275861	1.07102095	3.814728953	0
CACTAGTGATGGAACC	1.766194223	3.711891998	4.027235729	0.506785899
CAAAAAGTATTCATAA	-3.399715425	3.334810604	2.828151158	0.585399381
AGCCAAAGATGGAGAA	3.08756256	0.844808448	3.401184271	0
ATATATTACCAACCCT	-3.767604114	-3.670263331	1.579315391	1.344963257
ATTGACCTACCCACAG	3.237203597	0.414043773	2.85741163	0
AGGCCAGGCAGGAGGG	0.662417202	-2.914117109	3.890420001	0
AACTAAGAACACAGCA	-1.933393956	1.423478473	4.230352374	0.27059232
AGGCAAGGAGTAAGAC	-1.238371373	-3.175726186	1.978823614	1.250958797
CCTCACCTCCAACATA	2.503246068	2.346773017	3.86664592	0.269884833
AACAAAGACAATAACA	2.21507883	-2.602874529	3.254660432	0
CACCCAAAAAAGCCTT	-2.206535102	4.038837779	3.618032586	0.314841885
AATTATATCCGCATCG	-3.04173112	2.863402713	4.274520936	0
ATCCATTCCCCACCAG	1.849979042	-3.769024353	4.305441794	0.390548065
ACTTATGTAGCTCACC	0.659546732	1.096161712	4.415309864	0.228681559
ACACAACGCCCCATTA	-2.151827575	3.172167648	3.791248584	0
ATCCAAGTAATCATGA	-3.086844445	-4.841295849	1.35029395	1.98634319
CCCCCCTCAAAACCTG	1.607401251	2.937202323	3.668422615	0
ATTAAGCTCAGTACCG	-2.281382562	2.418318141	4.158202175	0.251665405
CATACAACCAGGAGCG	3.495318173	-1.557178389	3.911081571	0.692666968
ACTTATTAATTCACAC	-1.878283263	2.779258598	4.613335579	0.570877362
AGATAGCTCCGGAATA	2.049315928	1.217341293	3.369197299	0
ACACAGAAACTGATTC	2.431501626	0.380463947	2.9142263	0.24430901
CACCCACTACAAATTA	-4.070401908	-4.016819309	1.386398719	1.540554368
AACGCCAACATCAGAA	0.848785399	1.331992019	3.841893666	0
CCAGAAATAGTGCACC	0.974967598	-2.009349	4.623682046	0.761294285
AAGAACCTACGGACCT	2.181252478	2.09625851	4.190962902	0.226532786
AAGGAGTACAACCACT	-2.419035913	-1.926309597	4.456256141	1.209737791
ATGCCCCGCATTACTA	3.299761294	-0.478904378	2.709781321	0.271315354
AAAAACTCCCTTAGTT	0.392354636	-0.920501124	4.2446786	0.189200229
ATTAAGCAAAGGCCGC	-1.357746721	-1.092903267	3.827534116	0
AGGTAGCTCAGACCTA	2.706133841	-0.278574359	3.932380792	0
CCCGACTGAGTGCAAG	0.579602836	1.234611381	4.943015293	0.547401886
AACTACGCAGCAATGG	1.108659028	3.277453769	4.529262862	0.540188156
CAGGATAACCGGATCA	1.836151599	3.323217739	4.059910436	0
AATGACTAAATAACCT	1.500006198	-0.982371937	3.65955813	0
CAGTCAGACATCAATG	-2.780393363	3.918087829	4.050391286	0
CCCCACTAAAGTCAGC	-1.018380047	3.129382003	4.163623666	0.28756674
ACGAAGTACATTACCG	-1.443768741	-0.033495318	3.025475237	0
CCCCACAAATCAATGA	-3.411574365	-4.273681056	2.806890038	1.587107548
CCTGCCTACACTCCGG	-2.15705824	3.276629318	3.697210881	0
CAAGAAGTAAGTCCAT	1.470882772	-3.06852166	3.535700327	0
AGTTCCGCAAATACTG	3.568400143	-0.716308962	4.071252888	0.205950156
AGCGATCCCCGAATTG	3.658395289	0.24895202	3.876845592	0.242817151
AGAAAGTGCCCGCCCG	-2.939729215	1.503371585	3.748510259	0
ACGTCAACAATGATAA	-1.172029616	0.663689483	4.077396808	0.532350141
AGCCACTCCACCACTA	-2.439448596	3.762906421	3.621365145	0
CACTCCAACCGCAGAC	2.290938615	3.025328029	2.993696152	0
CCGACCTTACAGATGT	0.376446633	-3.059366982	4.393395869	0
AACAAGACAATTAGTC	-2.565447332	-3.127813708	1.997126679	0.778972745
ATCACCCCACACAATG	-3.349149467	1.074396003	3.728261674	0
ATACACCCACCACATG	1.090346991	-2.678085219	3.746206812	0.269001757
AGAAAAGAACCGCAGC	-2.313937188	1.943210472	4.087201996	0.451994711
AGGCACTAACGAAAGT	-2.926040412	-4.241656553	1.814156511	1.487028958
ACCAAAGCCACCCAAT	2.00994706	-3.715348806	3.837590027	0
ACAGCAAACATAATTA	-0.082308025	1.011633743	4.089885402	0
CCGTAGGTACTGAGGG	-2.928431751	-4.151268732	1.37974125	1.641599646
CCCAAACCACTCATGC	1.520692228	3.758815158	3.082432384	0
AAACATTCAGTTAGCG	3.593285321	0.01118337	3.022501173	0.115923071
CCTCCCGACAGAATAG	1.72725582	-3.019700091	3.988834119	0.287643886
CACTCCTCCCACCCCA	7.298360108	-1.051444184	4.171602494	0.189994887
ACTCCAGTCAGGAATA	-1.568728806	1.861765254	3.873750113	0
ACCTACCGAAGGACTC	1.221140264	0.064296831	2.725350132	0
AGATAAAGAAGCAACT	-0.720682205	0.258789409	3.214810472	0
ACGGAAGTATCACAAA	3.725764035	-0.208032977	2.366025095	0
CCGAACAGCCGGAGCG	3.138539075	-2.479041111	3.217974048	0.322514344
AATTAGCAAAACAATT	-0.263606013	-2.744521152	2.108920503	0
AGACATGCCACGAATA	-3.150401832	-2.455611598	2.352278241	1.494699061
AATAACAAACCCAGAT	1.679360746	-1.97767533	4.243029968	0
ATGTCCTTATTGCCAT	-0.840006829	2.012206901	4.631241792	0.206137502
AAACACAAAAGCACGC	-2.034142495	1.89118563	3.168335401	0
CAACACAAACATATCT	-3.181575538	-4.660540115	2.062443829	1.40395232
CACACCTCACCTAGGG	-1.444330097	1.900548328	3.703873448	0.22754304
AGTTAGTGAGATAGCA	1.15001881	-2.768392693	3.106985731	0.247615992
CACGCCGAATAAAGGA	2.143576382	1.527069438	4.128877316	0
ACAGACAACAAGCACA	4.330103635	-0.551816355	2.883922192	0.306925742
CAGGCCCGACGACCTA	-2.120977403	3.870775092	3.592971157	0.307948976
CCGGCCCGACCAAAGC	-2.690330745	1.692434657	4.422979603	0
CATAAGCGAGTCCCAG	-0.065833689	-1.22294582	3.576852416	0.322010664
ACTCATGGAACGCCTG	-3.529103042	-3.988107871	1.771843926	1.539287208
ATTGACAGACATATGG	0.685811399	3.110688079	3.138421855	0
ATCTACTGCCTCCAAA	-2.446153404	4.037402023	3.843032024	0
ACGACCGACCCAACCG	2.428236245	-1.699372779	3.726612389	0
AAAGATGTACCTCAGG	4.06624627	-0.564911496	2.89122538	0.22937105
AAGGAGGGAACGAAAC	-5.248914958	-2.307482015	1.719627995	0.142148986
AGCTAACCATAGACTA	2.682151316	2.247305263	3.363080657	0
AGAGATTCACCGAAGG	-1.518244745	2.866169799	4.659440591	0.44709154
ATAAAGCAAGTGCCAG	0.715166091	-3.072967749	4.192405824	0.271457216
ACTACACAAACGCCCG	-1.026939632	1.968407024	3.917692424	0.218317175
AGTTAATCCCCACCAT	-1.216290714	1.698341716	4.053793593	0.215851028
AATGCCGGCCCCAAAT	1.323254465	-2.092813503	3.866157202	0.557411293
CATCCCAAACGGCCTT	-3.003509284	3.304598201	3.895875904	0
CCATAATTATGGCAGA	-1.28452325	0.625030864	3.082741907	0
CAAACAGGAAGTATCC	-3.284399272	-4.604652893	1.642600395	1.417416098
AAACATAGAGGGATCC	-0.684160115	0.051927913	2.995277079	0
ACCTATATCAGGCACT	1.459985613	-3.367575567	3.834353486	0
ACCACCTTATCACCAG	-2.708728553	1.939296115	4.501650804	0
ATGAACGGATATAGAT	-0.898008586	2.780438293	4.335399256	0.250260652
ATTCCAATAATGCCAC	-2.924342157	0.818929542	4.344543906	0.231483701
AAATACATACACATCG	-0.064308674	1.286168445	4.131689588	0.31584125
ACATAATACAGTAGCA	-2.048721315	-0.029702078	4.267850237	0
AAACCCTCAGTTACAC	-0.489980639	3.767981876	3.051119712	0
ACGAAGTGATCTACTA	-5.311222793	-2.461229455	1.735544637	0
CCTACCCCATCTCCAC	1.317959307	3.669205535	3.510024532	0
ATATCATTAGCCAATG	0.823596655	-2.979196679	3.74410121	0
ATGTAACGAAGAAGAT	-4.958800079	-1.738651525	2.032464663	0
AGCCACCTATCACCTA	0.901755272	2.680216659	3.969797031	0
ATCTAATGAACGCAGA	-2.917276384	0.958701003	4.257225263	0.504848039
AACTAACGCACTAATC	-3.195549489	1.339393485	4.189011506	0.30960847
ACAGAGATCAACAACA	0.990508198	1.856500018	4.381438387	0
ACTTCACAACTGACGG	1.644102453	1.136937965	4.240925895	0
AGGACCGAAGGAATAA	-2.846705438	-4.220813107	1.635353927	0.735812583
AACAAGTGCCCCCACG	-1.497079135	-0.652633559	3.292071547	0
CACCCAAACAAGCCAA	0.218796297	-2.032503378	3.906996975	0
AATGACGAACGCACCC	-2.912787439	-3.766267311	2.252981148	1.323140655
ATAGCACGACTAAACC	2.378513573	-1.368389498	3.004560799	0
ACCTCATCAACAAGAC	2.194837331	-3.826486152	3.096554344	0
ACTAATGTATCTATGT	-2.721729041	-4.122626495	1.493204541	1.05026634
AAACACCGCCAAAAAT	2.435802935	-3.554692197	3.742935297	0
ATAACAGTACGCCATC	1.412613391	-0.398001086	3.87677171	0
AGATACGAAACGCAAA	-1.811548949	2.992676605	4.261082395	0
AGAAATTAACGAAGAT	1.767676471	2.473998416	3.814383095	0.761753259
CCTGCAGTAGCCATCA	-2.001006604	-4.320088278	1.658480474	0.868843676
ATTCCAACCCCAAACT	0.772171019	3.616547454	2.687243312	0.255649812
AAATCCGAAGTCATAG	1.289222478	-3.05395339	3.592498776	0
AAAGAATAACCCACAA	-0.69875616	4.243486751	2.166327489	0
CCTTACGTAAGGAGTC	-2.002115489	0.047917713	3.84712874	0
ATTCAACTAACAAAGA	2.310874699	1.035909999	3.302303488	0
CCTTAATCAGGGACCC	3.652043341	-0.37588514	3.336149462	0.590708851
CCTCAAGACCATAGCG	-1.951723338	1.720721115	3.89896831	0
ACCAATTCAAGGCAGA	-3.491279603	-2.98404349	1.912673561	1.772117113
CATAACGAACTACCCT	2.696691989	-3.668340322	3.568501042	0
AGTCCCGAACTTACGA	-5.26495576	-2.223664056	1.859803629	0
AATCCCTGCCCCCACG	-3.724129201	-3.98403899	1.810729153	1.95763954
ATGGATCTAAGTATAG	-2.966178418	-2.222000372	2.451924843	1.431077026
CCCCATGAACACACCA	0.830600082	1.232159961	3.559175974	0.351649542
AGGCCCCGATATAGAG	-1.374506117	-1.432448517	3.775458527	0
CCGGATCGAGACCCCG	-2.991162063	-2.470452797	2.321671567	1.430810576
ATTGAAGCCATGACAT	-1.998711826	2.82629	4.270817793	0
CCAAAGTCACAGAACC	-1.114320518	-3.030492883	1.836534008	0.601130595
AGGAACAGCCCCCCTG	-3.266024352	-2.756417703	1.805389312	1.19699473
ACGCAAAGCATCAACT	-3.449611903	-4.908836972	1.555853209	1.873384661
AGGTCCTTAGTGCCTC	2.263973712	-0.910828482	4.10400581	0.242611738
AGCTAAGTAATTCAGA	-1.329227806	-1.454137456	3.409154325	0
AGCAATTAATATATCA	1.944205164	-3.541359223	3.936811539	0
AGAACCCGAGGACATT	3.929088591	-0.808626782	3.228125812	0
CCATCAATACCGCCGT	2.636901377	0.730299343	4.025761928	0.248553267
ACTCCCGCATTCCCCT	0.258467077	1.437337745	3.676191401	0
ACATAACCACTCAATC	2.090100764	2.359671939	3.572637029	0
AATCCAGGCATAACGG	1.722034692	2.501419414	4.131420355	0
ACTTAATAATGGAGAC	-4.983890773	-1.770335685	2.093147032	0
CCTGAATACATCCCCG	2.706593751	-3.641047608	3.142340073	0
ATGCCCAACATAAACA	1.134605466	-2.50694431	4.350183071	0
AGACCCTCCAAGCCGG	-3.223020078	-4.728742491	1.849482693	2.081801491
ATAAACGAATTTACGC	0.704482375	2.936043132	5.070681989	0
ACACCCAACAGGATTA	-3.616196157	-3.303392213	2.327079021	2.128037752
ATTCATTAAGCACAGA	-3.077353002	3.101626266	4.145344339	0
AGCAACTACCCTCCAT	-2.410683633	2.792143215	3.852178799	0
CCCCACGCCCAAACTC	-3.374408485	-4.414822649	1.716055192	1.614579139
AAGCCCATCCAGATAT	1.723512529	0.931860317	3.435831896	0
CCCGAAGTCCACCACT	-1.236506106	0.144287694	3.499780075	0
ATGTATTCCAAAAAAA	3.822975634	0.112109292	2.955447697	0.354853985
AAACCCTGCACCCCAT	-2.553870441	4.053057063	3.649197866	0.295293968
ACGAACGACATTATCC	2.265300511	-3.09631164	2.648360029	0
CCCTAGACCAAGCCTA	-0.129821451	1.124914993	4.599974609	0.8004944
CACAAAAGCCCAAAGA	-3.240452768	-4.969772231	1.684236328	1.57193187
CAGCCCTACCGCATTG	-3.825988055	-4.439086031	1.905480737	0.567027391
AATTAAGCAGAAATAC	-0.979278089	-1.124840628	3.877601571	0.263383893
AGCTAGCAAACCCAGC	0.483418493	1.171771396	3.955934499	0.22913359
[truncated: 597 more rows]
