# Supplementary material for: Multiomic single cell sequencing identifies stemlike nature of mixed phenotype acute leukemia
Source: Nat Commun. 2024 Sep 18;15:8191. doi: 10.1038/s41467-024-52317-2 (PMC11411136; doi:10.1038/s41467-024-52317-2)
Supplement: Supplementary file 17 — Source Data [file 41467_2024_52317_MOESM17_ESM.zip › Source Data compressed/Panel S12H.csv]

Panel S12H
Kaplan Meier estimates of overall survival stratified by MPAL95 scores for subset of patients in the Beat AML cohort with highest progenitor-like transcriptional scores (n = 45).
Time (Days)	Survival Stratified by MPAL95 Score (1 = Dead; 0 = Alive)
	<-2	>=-2 and < 0	>= 0 and < 2	>= 2
750.9	1
921.6	1
159	1
393.9	0
122.4	1
447	0
276.3	1
529.8	1
457.8	0
547.8	1
191.4	1
1377.6		0
750.9		1
434.1		0
318.9		0
831.9		1
164.7		1
914.7		0
272.4		0
821.1		0
1633.2		1
459.9		0
93.9		0
246.6		1
74.1		0
79.8			1
894			0
246.6			0
198.3			0
436.2			0
387.9			0
312.9			0
527.1				0
276.3				1
557.7				1
16.8				0
319.8				1
33.6				1
375.9				0
561.6				0
587.1				1
