# Supplementary material for: Multiomic single cell sequencing identifies stemlike nature of mixed phenotype acute leukemia
Source: Nat Commun. 2024 Sep 18;15:8191. doi: 10.1038/s41467-024-52317-2 (PMC11411136; doi:10.1038/s41467-024-52317-2)
Supplement: Supplementary file 17 — Source Data [file 41467_2024_52317_MOESM17_ESM.zip › Source Data compressed/Panel S2.csv]

Panel S2
Correspondence Analysis based on transcriptional data from 12 patients with MPAL. Each point represents an individual patient with patient numbers overlain. Points are color-coded based on immunophenotypic subtype.
PCA_1	PCA_2	MPAL Subtype	Patient Number
-0.379626647	0.34478441405138616	B/Myeloid	1
-0.243736041	-0.094192301	B/Myeloid	2
1.3782088730221176	0.2471891825990244	B/Myeloid	3
-0.487592283	0.9278778559997434	B/Myeloid	4
-0.137893395	-0.373417993	B/Myeloid	4
-0.113186817	-0.335570429	B/Myeloid	5
-0.189562337	0.556550542	B/Myeloid	7
-0.014540466	-0.396039344	B/Myeloid	8
-0.168461424	-0.335445313	B/Myeloid	9
-0.13071228	-0.536749872	T/Myeloid	11
-0.102562429	-0.321487728	T/Myeloid	12
-0.308783024	-0.241132314	B and T/Myeloid	14
