# Supplementary material for: Multiomic single cell sequencing identifies stemlike nature of mixed phenotype acute leukemia
Source: Nat Commun. 2024 Sep 18;15:8191. doi: 10.1038/s41467-024-52317-2 (PMC11411136; doi:10.1038/s41467-024-52317-2)
Supplement: Supplementary file 17 — Source Data [file 41467_2024_52317_MOESM17_ESM.zip › Source Data compressed/Panel 5B and S17.csv]

Panel 5B; Panel S17
	CD10	CD117	CD11b	CD123	CD13	CD14	CD15	CD16	CD19	CD22	CD3	CD30	CD33	CD34	CD38	CD4	CD5	CD56	CD64	CD7	CD71	CD8	Clone	Patient
AACAGAGCCCGATGCG-4	2.4960206	3.2923832	3.0279493	3.1914015	2.8462543	2.4190757	3.4662404	2.3064146	3.0060172	3.431313	4.175252	2.9324813	3.3329976	4.5494223	3.8250124	4.484202	4.571135	3.2939982	1.4610565	3.2127123	2.9327986	2.7673182	TP53-Het	1
AACAGAGCTGTACAGT-4	3.3404536	4.027844	3.8162684	3.169725	3.4138908	2.9926867	4.3793516	2.7901194	3.6631145	3.5504622	3.5736682	3.5832949	3.2820065	2.9435823	4.014486	4.11857	3.652447	2.336374	1.3630004	4.4534	3.74423	3.4932826	TP53-Het	1
AACCGATGTAAGACGC-4	3.3158224	3.1932206	3.4250112	3.6073184	3.8529623	2.9111512	3.602661	2.2123125	3.1643064	3.5324237	3.1431808	3.3585396	3.4305336	4.7702565	6.2419515	3.7361798	3.2070067	2.2236629	1.1927116	4.7473016	4.1603184	2.6185207	TP53-Het	1
AACGTGATGCATTATG-4	2.8563232	2.818763	2.860966	2.9187608	2.7775009	2.2405431	3.626424	1.7305468	2.9521952	2.9964967	3.281597	2.798585	2.7916865	4.5588174	5.411168	4.4270377	3.9345417	1.7520331	0.33535644	2.7160287	2.8508956	2.2802474	TP53-Het	1
AACTCACTGGCAGTTA-4	2.5948663	2.864443	2.8964357	3.2558758	2.6721716	2.5711818	3.5289946	1.9277104	2.5989199	2.555587	3.4715383	2.9213972	2.8630378	2.4261942	2.8031266	3.7483838	3.3520536	1.6181802	1.0171657	3.0073397	6.425493	2.478717	TP53-Het	1
AACTCACTTCCGCAGC-4	3.1482694	4.072457	3.5053718	3.118589	3.1956098	3.0649538	3.8282614	2.4381762	3.3730226	3.469183	3.5246947	3.3288796	3.4728496	3.1227775	5.3233256	3.7181933	3.4194536	2.4608943	0.9678063	3.7657878	5.6867895	3.2833514	TP53-Het	1
AACTCGTACACGTAAG-4	2.6245146	3.2503593	3.6007018	3.1568196	3.6901376	2.9095829	4.6392407	2.6559255	2.9637399	3.158931	2.978393	2.8620882	3.4291832	3.8951583	5.7204595	3.7817519	2.9745622	2.1943614	0.84010077	3.8277633	5.4549236	2.3262732	TP53-Het	1
AACTGGAGCTGGTTGT-4	3.0451949	4.384215	2.8955002	3.2658968	3.631562	2.739339	3.83444	1.6718607	3.113923	3.2750313	3.2474034	3.2460644	3.2400932	5.205639	5.8079295	3.4197595	3.3751707	3.2352831	1.3605614	3.2225077	3.4481099	2.2929833	TP53-Het	1
AACTGTGAGTGCGCGA-4	4.053743	3.883005	3.8605614	3.967036	3.544502	4.0403833	4.1779823	1.874446	3.477218	4.346577	3.6190403	4.6934433	3.966471	3.8549113	4.823669	4.0634584	4.130077	3.624419	-0.13821311	3.8019764	3.2660642	3.1512768	TP53-Het	1
AAGCTCGAGATGCGTA-4	2.9665556	3.5154395	3.3300776	3.2234733	3.815996	2.7446876	3.0814087	2.0665505	3.1803677	2.7314873	3.0061874	2.2788186	3.4980836	4.5881124	5.076233	2.788987	3.1588135	3.4995456	0.4690399	3.7186446	3.303498	3.0222642	TP53-Het	1
AAGGAGGCGATTATTA-4	2.9647925	2.9506087	3.8344054	3.40636	2.6352847	2.628817	3.7360475	1.8981986	2.678441	3.0610163	2.4668539	3.319596	3.6384432	4.8707848	5.8527026	3.3790927	3.184193	1.7592068	0.81854755	3.9945827	4.1760864	2.4800107	TP53-Het	1
AAGGAGGCGCTATCGG-4	2.5045474	2.4430583	3.589678	2.7557466	3.1212595	2.5326073	4.0451484	2.1095402	3.2006605	3.3338299	2.7755537	3.001907	4.588156	3.8466492	5.7833376	3.3074694	3.088655	3.225823	2.230249	3.4223676	3.6301584	1.3880293	TP53-Het	1
AAGGTAGGGATGACGG-4	3.1523004	3.484089	3.869114	3.472188	3.0017235	3.3182397	4.615454	2.135287	3.375456	3.1370206	3.729796	3.8472273	3.855286	3.0957003	4.2136154	3.8336592	4.0021152	2.844121	1.3363879	3.5546188	4.482603	3.2950895	TP53-Het	1
AAGTAATTCCGCCTGA-4	3.4184334	2.9707737	3.1542184	3.1214185	2.9466376	2.366283	3.4664867	3.8800793	3.0394075	3.2910185	2.5866177	3.0596802	3.1242943	2.8878322	4.443732	3.340362	3.0015593	2.957516	0.76386917	4.2349105	5.3773036	4.9394794	TP53-Het	1
AATAGTGTACAGGCTA-4	2.7094748	2.860107	2.9169006	3.396556	3.0639355	2.562657	4.0374846	2.070355	3.064712	2.7377505	2.5823588	2.9496949	3.7789772	3.6803741	4.5972095	3.0458686	2.9102173	2.5401893	-0.16958632	3.3600585	5.962623	2.40213	TP53-Het	1
AATCGCAAATCTACCG-4	3.0995498	3.1868176	3.500395	3.2402198	3.3544931	2.782678	3.6746686	1.660256	3.2744596	3.0969975	2.799366	2.908599	2.9799323	5.2493525	5.7309227	3.4420435	3.2650924	2.685182	0.17967911	3.415577	3.5660195	2.53976	TP53-Het	1
AATCTGCGATCTTGTG-4	2.6080604	3.1810336	2.9673665	3.4348786	2.964591	2.672218	3.5352616	1.3311157	2.727501	3.4706366	2.533672	3.127628	3.068832	3.1587374	3.0750802	3.402692	2.9161842	2.657374	0.44614786	3.7188382	6.5845637	2.8392906	TP53-Het	1
AATGCCGTTCGTCTAA-4	3.7128108	3.8776975	3.6470628	4.327905	3.6667812	4.117592	5.7985787	2.5576088	3.8577278	4.3399415	4.2726817	5.2547097	4.467897	3.2414324	4.218581	4.388832	4.4774847	3.9270005	1.8061903	3.999171	3.1302211	3.047829	TP53-Het	1
ACACCAGACCTGTCCG-4	2.6334846	2.9787138	2.7197325	2.686941	2.5598986	2.0857413	3.2555375	1.4390306	2.6967375	1.8982881	2.9077795	2.5417662	2.9165537	2.133406	2.737438	3.3906424	2.573547	2.051262	0.7550217	2.5845673	6.6996927	2.3056433	TP53-Het	1
ACAGCCATGACCGCTA-4	2.9967508	3.2961307	3.4577088	3.1049814	2.9795666	2.5032752	4.437553	2.9026597	3.2370636	3.1493487	3.2628944	3.0066051	3.5039067	4.571311	5.0547514	3.4824584	3.3589218	2.871602	0.88821256	6.212107	3.7457635	2.685645	TP53-Het	1
ACAGCGGCACTATAGT-4	3.4383636	3.441465	3.9702454	3.4065912	2.7093923	3.1073136	5.994011	2.1940682	3.0405076	3.7269027	3.0841208	3.060689	3.5893927	3.7697656	4.976349	3.80889	3.3296838	2.6412973	-0.000992186	3.2918735	3.18832	2.610339	TP53-Het	1
ACAGCGGCGTATCTTC-4	2.6270382	3.5335886	3.5766277	3.299719	3.7188842	2.5101771	3.5977843	2.0010657	3.7333946	3.293734	2.768982	2.6707487	2.7918086	5.063331	5.891701	3.2329721	2.499204	2.5784044	0.5585248	3.415159	3.8605208	2.2111049	TP53-Het	1
ACAGGCTAGCCTCTGA-4	3.0806615	4.469673	3.2568765	3.0927198	3.3956707	2.5792649	4.314539	2.3510928	2.9092112	3.2337437	3.8479064	2.57275	3.031186	4.8451753	4.915595	3.9857488	4.020584	2.5471442	0.9134433	3.307145	4.4914336	1.9271971	TP53-Het	1
ACATCATTGCCAATAA-4	2.894777	3.3044941	2.671496	3.3633585	2.8161087	3.182635	3.5931973	1.6498737	2.5902143	2.7537196	2.6554432	3.2005837	3.082233	2.6909397	2.7935324	3.3837006	2.6379333	2.7078173	0.64943826	2.9634757	6.533702	2.2345269	TP53-Het	1
ACCAGAATACGACTCA-4	3.24017	3.1433222	3.516567	4.185385	3.2099485	3.034724	4.3972044	2.912682	2.8641007	3.0591965	2.9619164	3.6081922	3.9170065	4.73169	4.3243456	4.4650903	3.4646351	3.9841225	0.72399855	3.1107543	3.4311495	2.4461033	TP53-Het	1
ACCAGAATAGCGAATG-4	2.7969434	3.2819965	3.2579534	3.3364496	2.9935055	2.715844	3.679382	1.6896645	2.6770427	3.4504652	3.2843864	3.3144715	3.2451913	2.3687315	3.359215	3.796062	2.8113623	2.4038498	0.5246145	3.174302	6.4563956	2.22597	TP53-Het	1
ACCAGAATGTATGGCA-4	2.7545252	3.3906944	3.343125	3.2913055	2.685815	2.246913	3.8567011	1.69625	4.592168	3.6780005	2.875977	3.5811665	2.919844	4.0700774	5.1141486	3.4374976	3.030628	1.9883155	0.62960106	3.0392175	3.4964774	2.8313823	TP53-Het	1
ACCAGAATGTGCAGAA-4	3.1960597	3.7056499	3.6039128	3.717368	3.1251202	3.6107392	3.7812996	2.5584462	3.5590096	4.106888	4.2022853	4.604557	3.8210773	3.2721255	4.4641914	4.147858	4.291605	3.2052565	1.3098261	3.754972	5.054897	2.761933	TP53-Het	1
ACCGCATATGCTATGA-4	3.1827323	3.8814456	3.4188964	4.0936346	3.5989614	3.4044228	3.9701397	1.9816248	3.4275296	4.026254	3.6266656	4.0861597	4.0266237	4.1826224	4.4056506	3.7624245	3.4331098	3.3783693	0.4984286	3.7241004	3.2537775	3.0210843	TP53-Het	1
ACCGCATATTAATCGT-4	2.7460287	2.7569048	3.3701448	2.83455	2.668324	2.398316	3.7808833	2.374149	3.3123753	3.038397	3.52614	2.8766193	3.0995436	3.590021	3.699399	3.1661196	2.9492426	2.6531246	1.1485697	6.3363	5.416844	2.560562	TP53-Het	1
ACCGTCGGAGCGTGTA-4	3.172469	2.4558604	3.019526	2.952581	2.9455278	2.56756	3.6002662	1.7583963	3.1029754	3.3039303	4.8206234	3.3292606	3.229826	4.07419	3.5428166	4.9087768	4.6061954	2.01356	1.24058	3.9448657	3.3285143	2.5020912	TP53-Het	1
ACCTACGCCTCCTTAC-4	2.7347894	3.4097693	2.895048	3.2506943	3.307426	2.725655	3.7767656	1.5983896	3.3859375	3.290585	3.0619628	3.4183044	3.078801	5.298347	5.723919	3.5127585	3.170777	2.0958781	-0.001659165	3.4505835	4.5705695	2.426311	TP53-Het	1
ACCTACGCTGGCCAGA-4	2.0806139	2.3490362	2.1989424	2.2177756	2.3211482	1.5747046	2.746492	1.4899464	1.201038	2.118812	2.0549276	2.1345658	2.3388162	2.3583488	4.4938254	2.4355216	1.9122434	1.2346205	0.07679367	2.2961853	6.5011873	1.8055503	TP53-Het	1
ACCTATTGACCGCATA-4	3.3713112	3.7190714	3.3794851	3.5570574	3.0732763	3.1568081	5.2988906	3.452886	3.1571856	3.4087372	3.1299076	3.272511	3.4208317	4.1408114	5.3153634	3.8634205	3.4143872	2.540692	0.46563336	3.2263818	3.5507908	2.7568655	TP53-Het	1
ACCTATTGATAGCGCG-4	3.3734527	3.3030772	3.2905693	3.2308047	3.1446543	2.7528162	4.0022817	2.135381	3.141017	3.3209774	3.3043997	3.2423198	3.4246957	3.150556	3.3373404	3.7024143	3.3304286	2.7835546	1.7882602	3.42092	6.462494	2.7059495	TP53-Het	1
ACCTATTGCGTGTAGT-4	3.2422874	3.7713504	3.2317796	3.486607	3.2480953	3.1554313	4.142021	2.404272	3.4896982	3.4755108	4.347411	3.3088357	3.2976177	4.077496	4.967217	3.913661	3.8939958	3.2586086	0.7351256	3.9862854	4.183345	3.173663	TP53-Het	1
ACGAGGTAAGATTGAG-4	2.8534997	3.464599	2.9527104	3.3433487	3.2460403	2.2169993	3.4175756	1.838343	3.5702403	2.7614458	3.0848627	3.027806	3.0838401	4.0720215	5.6574106	3.0705566	2.7649572	2.4743545	0.7308951	3.7057543	3.186983	2.0176444	TP53-Het	1
ACGATGATGGTATGTT-4	2.4735312	2.7477682	2.5733814	3.1195729	2.567138	2.501188	3.6564765	2.219229	3.11701	3.0400777	3.0846472	3.027792	3.2778766	2.1512756	3.0741334	3.4951413	3.3160014	1.9446969	0.70310223	2.590436	6.3305664	2.2157815	TP53-Het	1
ACGATGATTGATCTGT-4	3.1047368	3.0821686	3.2978332	3.1310003	3.4562023	2.5042138	4.2780643	2.2432258	3.0844312	3.080108	4.028543	3.2272942	3.1421685	4.794511	5.3142853	4.481974	3.911523	1.8668921	1.0249326	3.6923792	2.8700473	2.466806	TP53-Het	1
ACGATGATTTGTCAAG-4	2.883735	2.7464058	2.7239704	2.8111856	2.9481754	2.4826226	3.724865	1.6111006	2.6250582	3.3153937	2.559197	3.0590632	3.083272	4.4688683	4.49928	3.7496858	3.0274715	2.338689	1.2576275	2.9925387	6.054844	2.8274245	TP53-Het	1
ACGCATGCACCTGCAA-4	2.962162	2.6423297	3.6474094	3.1602132	2.829776	2.112294	3.4847512	4.239093	2.8641772	2.960108	2.7154956	2.890665	2.852082	4.533278	5.386789	2.8857481	3.044182	2.7227125	0.6158377	3.7799678	4.000405	2.8977134	TP53-Het	1
ACGCTCTGGACTAGGC-4	3.8545065	3.2258775	3.0310261	3.172032	3.5893142	2.6526089	4.732498	2.5212617	3.7949495	3.8479705	3.0333025	3.7534	3.265289	4.8824	5.2628584	3.1700625	3.2240806	2.493076	1.8012444	3.7761695	3.8636951	1.7006881	TP53-Het	1
ACGGACGACGTATTCC-4	3.0416453	2.7926686	2.651515	2.9410799	2.4377756	2.3765965	3.333369	2.126744	2.664968	2.871469	3.0191252	2.776566	2.9797077	2.9537668	3.330705	3.2662685	2.768163	1.9757476	0.50239897	3.5675771	6.5304594	2.17972	TP53-Het	1
ACGTTACCAGAGCTCC-4	3.41991	3.4889195	3.2011535	3.1686585	3.0974956	2.7128398	3.3166285	2.2755606	3.5266576	3.214782	3.288835	2.983592	3.1560884	3.2281559	4.37312	3.6055593	3.2904463	2.342278	1.0813823	3.9659636	6.4275136	2.8708293	TP53-Het	1
ACGTTACCGAACTCTT-4	3.4058106	2.708856	4.1209164	3.0108721	2.7460687	2.6742833	3.789162	1.6955845	2.6775978	3.3895695	2.8582563	2.9642732	2.331155	2.5177572	3.1657016	3.1927655	2.762785	0.7245754	0.42989	2.8812816	6.3990297	1.0330809	TP53-Het	1
ACTACATGGAACTCTT-4	3.962165	2.9801216	3.2775216	3.2579086	3.0753582	3.276359	4.1863756	2.4179957	3.3024035	3.3425946	3.2493885	3.5125318	3.5569236	5.664111	5.3599515	3.6980643	3.8762524	2.823021	0.86692894	4.5980196	3.6703694	2.1172204	TP53-Het	1
ACTATTCGCTATTCAG-4	3.383361	3.7258592	3.7578073	3.9645183	3.629065	3.6937394	3.98323	1.6891325	3.824182	3.9251242	4.120861	4.151846	4.0890126	3.4468908	4.123388	3.9584439	3.6999655	3.1737473	1.1124883	3.82524	3.5531127	3.205692	TP53-Het	1
ACTCAGTTACTATAGT-4	3.2459059	3.2306974	3.4406233	3.4713886	3.2736936	3.3629463	4.2613096	2.0640674	3.8218665	3.6305904	4.067341	4.4053884	3.746356	3.2988713	3.789112	3.8112125	4.070237	3.375946	2.0300598	3.4895015	3.3046014	2.3410404	TP53-Het	1
ACTGCAACTGGCAACG-4	2.541994	3.5875673	3.087646	2.6634915	2.5310988	2.6276326	3.517683	1.8057159	2.6204028	2.7158751	2.0856264	2.8527153	3.307025	2.8344066	3.711885	3.041788	2.6735804	1.1813852	0.99078417	2.6069071	6.5773287	2.2771304	TP53-Het	1
ACTTCGAGTCAACCAA-4	3.557926	3.5264342	3.6635437	3.5897615	3.077901	3.2253268	5.09284	2.604095	3.4152796	3.397538	3.548998	3.726882	3.5907218	3.2907467	3.787403	4.0034266	3.515618	2.6785216	1.602812	3.7357006	5.9152393	2.5198884	TP53-Het	1
ACTTGTCAAGTGTCAA-4	3.4037967	4.1366277	3.6987028	3.8227036	3.605434	3.5596108	4.2154818	2.2230244	3.1204722	4.136141	3.3232706	3.512184	3.826982	4.4950233	4.9036803	4.087832	3.7724102	2.586635	0.56818795	3.3597279	3.4594488	2.702076	TP53-Het	1
AGAACTTAGTTCGACA-4	2.7663407	2.955826	2.9548166	3.0035362	2.6514676	2.562921	3.8481863	1.7429372	2.490411	3.0254936	2.7779996	2.557772	2.7389486	2.316663	3.3519895	3.3865654	2.7958934	1.8396356	0.53394705	3.115733	6.7234797	1.7917707	TP53-Het	1
AGACAGTGCGCTTAAC-4	2.9697976	3.0800595	2.870424	3.0566862	2.7792754	2.5240002	3.490363	1.7597516	2.5719934	2.7154236	2.715314	2.7912612	3.0288947	2.781921	3.445262	3.3603244	2.6411383	2.0201786	0.8538719	2.8166938	6.778284	2.2085652	TP53-Het	1
AGAGGCGCTCGTTCGA-4	2.812324	2.3668242	2.6336472	2.754211	2.3482077	1.8143036	3.3073847	1.735745	2.3649688	2.5103843	2.197835	2.707938	2.3781528	2.2809963	3.0168474	2.761562	2.2584028	1.7088299	0.6459685	2.5991569	6.6759253	1.8872844	TP53-Het	1
AGATGACAAGTGTCAA-4	2.8822615	3.6385403	3.7397268	3.3935084	3.3435163	3.5508726	3.8406148	2.1055999	3.3905196	3.9931946	3.653031	4.204948	3.9640045	3.3633668	5.002183	3.7678487	4.0577254	3.3778784	1.2680922	3.97475	5.603368	2.3818345	TP53-Het	1
AGATGACAGTATCTTC-4	3.4065106	4.0467725	3.9225857	3.7855506	3.4219062	3.2703683	4.046882	2.4472964	3.7421763	3.9583857	4.581555	3.8791716	3.8254883	3.594949	5.273685	4.214891	4.0485888	2.8201299	1.2974511	4.046003	3.451176	3.2303267	TP53-Het	1
AGCACTGCAAGTGAAC-4	2.6134527	3.610194	3.2987902	3.3716283	3.2569315	3.0105608	3.7007003	1.8395351	3.2306976	3.635217	3.9302237	3.2978954	3.145712	4.563205	3.9054308	3.821229	3.8929217	2.561117	1.205502	3.5572941	4.4531627	2.9225674	TP53-Het	1
AGCACTGCATTATCGA-4	3.1875098	3.5117126	3.6947396	3.652632	3.496727	2.9435008	4.5097156	2.7249677	3.507854	3.7454047	3.535567	3.6841373	3.3093581	4.4108267	4.2450175	3.650635	3.4191685	3.0176034	0.8693954	3.7671306	4.3805027	3.5367897	TP53-Het	1
AGCGGAACGGTGCACA-4	2.7960777	2.9891121	3.4261558	3.0445874	3.9793324	2.3354738	4.1950264	2.0831826	3.1115217	3.1484644	3.3371744	3.1294634	2.8798554	4.2812476	5.468418	3.697009	3.4134989	2.0423067	0.9418872	4.1558657	3.7091792	2.5564148	TP53-Het	1
AGCGTGTAGGATAACG-4	3.0081782	3.696408	3.231912	3.5414903	3.0384073	2.4271033	3.6027486	1.9273689	3.2305582	3.0901008	2.9742308	3.5577078	4.0152316	4.837136	6.027755	3.427507	3.2662725	2.7614484	1.3246825	3.853546	3.4492307	2.4943774	TP53-Het	1
AGCTTCATATTGGATC-4	2.724783	3.377796	3.089763	3.3076713	3.4940388	2.4608629	3.3576095	1.789454	2.9347384	3.1482797	2.7787023	3.0798495	3.1957092	5.063975	6.0861483	3.306578	3.006457	2.6717963	1.1877635	4.311218	3.8050692	2.6394777	TP53-Het	1
AGCTTCATCTGGTTGT-4	2.9106214	2.813831	2.7007651	3.0421188	2.8867905	2.384354	3.4730792	1.033033	2.9364498	2.8860807	4.2624273	2.899462	2.6759665	4.006999	5.595276	4.354469	4.215743	2.2904627	0.86530805	3.075233	2.7993922	2.435602	TP53-Het	1
AGGACCAATAGTAGCC-4	3.591607	3.706006	3.4947534	3.9016495	3.678783	3.7922075	4.210395	2.3076866	3.2822027	4.0274305	3.9771357	4.007473	3.8962102	3.786526	4.2755947	4.2824306	3.979601	3.5787244	1.3294235	3.7003858	3.4789321	3.1530375	TP53-Het	1
AGGACGTCCCAGTCTT-4	4.1891932	2.717137	3.660069	4.9034834	3.1511157	2.6525836	5.108109	3.4067452	2.8544128	2.6851506	3.6894352	2.5065365	3.684508	3.9988596	5.2999644	3.9544017	4.0262604	2.6334035	0.9020168	2.9812205	3.370231	4.616683	TP53-Het	1
AGGCCATGGGATAACG-4	2.9465988	3.7783868	3.1771548	3.1624663	2.9025075	2.5521858	3.9229789	2.1091785	3.03782	3.0074942	2.719996	3.222857	3.857256	4.457261	4.4934115	3.5600834	3.1088386	2.403733	1.2159486	3.043398	5.972581	2.481261	TP53-Het	1
AGGCCATGTGAGTATC-4	4.0493436	2.9229662	3.8552563	3.1245925	3.1715097	2.8538547	3.9098613	4.2799487	3.1212442	3.1851823	2.9749782	2.9187274	3.1071084	3.9535544	5.8090634	3.4287653	3.1116621	3.0144703	1.4610252	3.5797937	3.232866	3.4704952	TP53-Het	1
AGGCGAGCCTCTGAAG-4	3.5340023	3.5990758	3.7218008	3.1719043	2.7444174	3.4267335	3.4729774	2.2806187	2.9835975	2.6775365	2.9686007	2.9202406	3.0690315	4.7413983	5.9140596	2.7957532	2.6228273	1.721232	0.631908	4.0109835	3.6216133	2.9610157	TP53-Het	1
AGGTTGCTGTGCGCGA-4	3.0657735	3.6937232	3.8156075	3.0607054	3.7402945	3.167539	4.5567145	2.6845639	3.0311708	3.5110493	3.4564023	3.5148747	3.2996254	3.121714	4.749834	3.7194448	3.5607202	2.6994135	1.3595889	3.6760643	5.024735	3.604755	TP53-Het	1
AGTAACTTCCTCCAAG-4	3.262466	3.938635	3.6129076	3.5413733	3.5548277	3.4869425	4.0025716	1.9879501	3.4796898	3.6058598	3.858499	4.0843186	3.5928228	4.823697	5.2270594	3.8725343	3.7884855	3.0364718	1.06061	3.7922988	3.2026854	2.9015117	TP53-Het	1
AGTACTATGCCAATAA-4	2.64249	2.9414997	3.1294794	3.0022855	3.1205018	2.6196094	3.8597667	1.7354971	3.8157098	2.9578931	2.6021845	2.719833	2.8639097	3.8751533	5.544888	3.177776	2.936354	1.8443414	0.0652263	2.8692524	3.4181192	2.1428547	TP53-Het	1
AGTATGCAATGACCGG-4	2.7068553	4.761643	2.6402204	3.4272385	3.7454774	2.7167673	4.1460323	1.5931724	2.774172	3.3399844	3.2665877	3.4542146	3.3267617	5.274449	5.438892	3.3981793	3.3675334	3.738907	0.8564501	3.3385801	3.1893427	2.6411145	TP53-Het	1
AGTATGCATCCAACGG-4	2.9137182	3.1963177	3.2528734	3.4586535	2.870694	2.9766266	3.7745676	2.326212	2.9518118	3.2189627	2.7917156	3.350293	3.5917528	3.2920873	4.3689957	3.7583156	3.1656463	2.5332422	0.5202016	3.615441	6.4916534	2.1801844	TP53-Het	1
AGTCCGTAGAATTCCG-4	2.7974427	3.141202	3.3253493	3.1123106	2.6882298	2.8884003	3.7258973	2.2972844	2.6558342	2.945818	4.2224574	3.0569408	2.809299	2.9137826	4.118009	3.3528268	3.9560497	2.027526	0.25125992	2.6444514	2.9278483	2.722204	TP53-Het	1
AGTCTTGAGGCCAACC-4	3.3154418	3.3730478	3.764693	3.4716022	3.5037222	2.737567	5.2028484	3.2496314	4.8917828	4.2664986	3.297928	3.7084594	3.8573992	4.112129	5.078046	3.3979108	3.0017161	2.1212091	0.9838185	3.7534359	3.4344916	2.9200428	TP53-Het	1
AGTGACCGGCCTGGTA-4	3.068499	3.4022424	3.258929	3.0758631	3.0039134	2.4481175	3.7565975	2.0380745	2.7228265	3.2800753	3.2877946	3.0527608	3.51037	4.7242036	5.8725653	3.6055577	3.4390967	2.5034435	1.2838303	4.2438745	4.380404	2.912258	TP53-Het	1
AGTGCAGGAGTATGCA-4	2.94659	3.5300674	3.3861048	3.3179016	3.9888475	3.2712455	3.5577483	1.6422106	3.0959654	3.4729893	3.9984753	3.690724	3.341108	4.8369846	5.480713	3.658956	3.9209812	3.4417062	0.85488665	3.9939508	3.5588088	3.2301269	TP53-Het	1
AGTGTCAAGAGTGATA-4	2.6362162	3.8692675	3.48933	2.8581984	3.290333	2.0984101	3.939427	0.8475896	2.2372763	3.0937147	2.8914738	3.097871	2.6365342	3.8461154	5.6167717	3.1572423	3.0060453	2.4680552	0.79972565	3.8906562	5.1877704	1.5717237	TP53-Het	1
ATAATGTAACGTAGTC-4	3.1730936	3.4267428	3.3828971	3.5556102	3.2051494	3.31633	3.6306825	1.9337751	3.3029037	3.7511117	3.9829326	3.9904177	3.9256544	3.1852512	5.266319	4.2272196	4.5050726	3.1060817	1.2872096	3.7225318	3.0859623	2.8914244	TP53-Het	1
ATAATTCCCTAATAGG-4	2.7925177	3.981369	3.3671675	3.3325334	3.3427753	2.6614845	3.682373	2.5567389	3.0897055	3.8582125	3.020755	3.7591414	3.4636858	3.114321	4.5325108	3.6070497	3.65096	1.8877863	1.0481501	3.4403417	6.3666677	2.252722	TP53-Het	1
ATACACGCAGCCGTCA-4	3.2379167	3.591848	3.4896176	3.6305277	3.2151027	3.470665	5.246249	2.988934	3.3794456	3.7477353	3.4787319	3.5772896	3.7415626	3.3712494	3.7526457	4.052365	4.0422325	2.9066186	1.2223247	3.5371583	3.3115795	3.0932086	TP53-Het	1
ATACCGATGTGTCAGC-4	3.392746	3.7066243	3.0110245	3.655001	4.5086913	3.010347	3.9920545	2.2434313	3.1843057	3.5892215	3.4626746	4.1071253	3.6311052	4.6736526	4.790338	3.5395052	3.7251134	2.7586496	0.41246217	3.6565652	3.2577405	3.0534832	TP53-Het	1
ATACGCTTCAAGATTC-4	2.5231235	3.4725795	3.425126	3.3378208	2.9175272	2.4740453	4.045472	1.7871209	3.237457	3.4436846	2.7569666	3.3631828	3.6736472	3.164762	3.3653686	3.6349635	2.9403648	2.413734	1.3833135	3.4358585	6.506747	2.950131	TP53-Het	1
ATACGCTTTTGCGCAC-4	2.5896094	2.7881918	2.7707052	2.9956765	2.6832407	2.112707	3.1663423	1.8820511	2.473719	3.1404433	2.107057	2.8873134	2.99965	2.73252	2.5072105	3.477903	2.8727233	1.6933825	0.191293	3.0403981	6.6431675	2.74566	TP53-Het	1
ATACGTACGACAAGTG-4	2.7201326	3.6674597	3.2347934	3.3360274	3.7304375	2.280786	3.716468	2.0754194	3.0738027	3.2317722	3.0862274	3.1462405	3.0515192	4.6537213	5.8819613	2.989598	3.3268166	2.105969	0.09386669	4.1855607	3.9844275	2.6259835	TP53-Het	1
ATAGTAACGTCCATGA-4	2.9686673	3.6800354	3.570399	3.4788208	3.3391259	3.253525	4.27259	2.727095	3.5524907	3.855301	3.4253156	3.5168	3.5907528	4.2715974	4.65857	3.901944	3.8423955	2.6826835	1.4750805	3.5048766	3.5019145	2.8633647	TP53-Het	1
ATAGTTGACACATTGC-4	3.2665505	4.0478888	2.9679189	3.232837	3.3094997	3.3852112	4.1555123	1.9255565	2.4245565	3.208392	4.031366	3.2666326	2.864174	5.1082644	5.0453005	4.5060334	5.1453853	3.1389005	0.8076687	2.8894694	3.4645367	2.4023037	TP53-Het	1
ATATAAGTCTTCGTCC-4	3.342918	3.8284497	3.5724683	3.5527267	3.4027555	2.874344	4.6407733	2.5486288	3.6960292	3.2002077	3.597033	3.232718	3.534645	5.331962	5.127367	3.77429	3.6212816	3.5183966	2.2661836	4.0731683	4.4708037	3.1738455	TP53-Het	1
ATATTCCTGCAGAAGG-4	2.8686624	3.433947	3.5115664	3.0691082	3.9758205	2.7849	4.2009435	2.1179843	3.1449487	3.401198	3.0841234	3.1777842	3.0820405	5.0123963	5.916183	3.5318124	3.2414834	3.1937025	0.25496513	4.0844727	3.5895593	2.4912674	TP53-Het	1
ATCCGGTATTACGACC-4	2.7427664	3.4388318	3.285201	2.9057465	2.9393754	2.758728	3.7513194	2.0808308	4.0119853	3.2285569	2.8741996	3.1163716	3.260449	3.7923777	5.827324	3.2361753	2.7957246	1.4565873	1.2815498	4.336356	3.4885032	2.507422	TP53-Het	1
ATCGCGTCCGAGCCAA-4	2.9492822	3.1749213	3.1755087	3.2574399	3.6864874	3.2266395	4.11219	1.708239	3.077902	3.5538435	3.349356	3.8509245	3.4986522	4.7278485	5.1375513	3.7080097	3.9837155	2.6389565	0.62491864	3.6590781	2.461003	1.8331934	TP53-Het	1
ATCTTAGAGTAACACA-4	3.4783473	4.7689443	3.8075774	3.50465	3.905676	2.8726425	3.6044176	2.2212284	2.9885817	3.3102703	4.02491	3.4361064	3.3253305	5.644757	4.9611382	3.6237679	3.9868174	3.9874678	1.3487521	4.220562	3.9213264	4.37248	TP53-Het	1
ATCTTGTGAGTGAGTC-4	3.1204612	4.105143	3.7248504	3.4720623	3.2629194	2.788599	4.224551	1.8375859	3.1708648	3.1328793	3.2884088	3.224563	3.6678429	5.701142	4.922403	3.6179652	3.208383	2.5949914	1.266174	3.7153652	4.21728	2.363806	TP53-Het	1
ATGACCGGCAGGCAAT-4	2.9688165	4.243024	3.3485587	3.3841975	3.7978487	2.5396705	3.7789626	1.2579015	4.107214	3.0050957	3.0429392	2.90227	3.488388	4.67559	5.063073	3.3319726	3.5884516	2.3966117	0.59805197	3.90275	4.8060784	2.7549098	TP53-Het	1
ATGATAGCAAGTAATT-4	2.7433167	3.3490353	2.9060814	3.4649816	3.3427992	2.6048653	3.6107821	1.9400638	2.7949553	3.272213	2.5914626	2.343867	3.880493	4.5946074	4.886485	3.2157576	2.2398472	3.934668	0.095825955	2.9240925	4.908727	2.9540832	TP53-Het	1
ATGATAGCGAGGTCAA-4	2.3756886	2.4103663	2.6276014	3.0633602	3.571095	2.9670098	3.9455369	3.5594525	3.211981	3.1914995	3.4773073	2.6363676	3.5594232	3.6289372	4.3027644	3.616114	2.9067194	2.8686123	1.3818315	3.7560294	3.3268728	3.223199	TP53-Het	1
ATGCAGCCACAGGCTA-4	3.3434343	2.967546	2.073717	2.9704869	2.864253	2.69633	3.5617735	1.4604337	2.4913921	3.0423877	2.7290578	2.9275956	3.0785925	2.7950268	3.8761866	3.2595727	3.0345445	1.9705235	1.5679524	3.6002114	6.415071	2.33377	TP53-Het	1
ATGCTACAAGAGGTAG-4	2.5711746	3.3763075	3.3917375	3.6546557	3.187424	2.3820982	4.0969467	2.1018567	3.1123304	3.3379443	2.502878	3.3177981	3.5470948	4.7565207	5.904742	2.9976785	3.167985	2.6245456	0.37045348	4.086769	3.2328815	2.64507	TP53-Het	1
ATGCTTAGGATGAATT-4	2.6842628	3.2923214	3.2682521	2.901729	2.7617962	3.017301	5.9843864	2.4408603	3.0952535	3.770372	3.5777972	3.4230187	2.9935317	2.856173	3.6879075	3.70469	3.2404284	2.7520204	1.7541902	3.052472	2.8177073	3.2759423	TP53-Het	1
ATGGACAGTGAGGCTT-4	2.3218212	3.2150257	3.274785	2.967622	3.0338914	2.2210245	4.0218062	2.125323	3.1508436	3.0584738	3.1789997	3.281797	3.474662	5.1372204	5.5170655	3.1699486	3.5858967	2.8031266	0.89315736	3.7208912	3.8159807	2.7131777	TP53-Het	1
ATGTATTATATAGGCA-4	3.133348	3.1050773	3.2506924	4.0399055	2.7052305	2.8762321	3.4225466	1.8281441	2.974134	3.032825	3.4036546	3.0715952	3.6659448	3.247532	4.3823576	4.2090573	3.9095888	2.3771517	1.6433407	3.143942	5.9755507	2.0417535	TP53-Het	1
ATTACGAAATAACTGT-4	2.8261719	2.9479191	2.4699101	3.0768518	2.6564622	2.5784395	3.6883543	1.8244979	2.9953454	2.8583546	3.2614784	3.2213688	2.9275873	3.0228348	3.2146976	3.5427766	3.1897643	2.0402548	-0.39241517	3.5728297	6.567284	2.4207156	TP53-Het	1
ATTCAGGAGGTGGCTA-4	3.1965187	3.080793	2.9174562	3.2018085	3.0625563	2.3909204	3.4606907	2.0926487	2.8999035	2.5148876	3.0949838	2.9098604	3.2681038	2.384204	3.3661053	3.6855142	2.940216	2.301788	0.9503325	3.2175565	6.501211	2.5929217	TP53-Het	1
ATTCCTGCTACCTCTC-4	3.0296235	3.2902577	2.9285827	3.2726364	2.9431088	2.6985643	3.5391114	2.107844	3.1693347	3.0298617	4.1733446	2.8013303	3.2150593	5.1200056	4.9648833	4.1951594	3.6613903	3.3983002	0.997939	3.7445939	3.864399	2.374069	TP53-Het	1
ATTCGCCGCGCGACAC-4	3.1938763	2.5959365	3.9827144	2.911268	2.7087348	2.6395354	4.338674	5.1879435	3.152136	3.2790484	3.2909312	2.9644043	3.0189445	3.1807368	4.7993174	3.300643	3.27673	2.4896214	1.0896102	3.471031	2.1444445	3.1830866	TP53-Het	1
ATTGACTACTTGAATG-4	3.1796458	3.48813	3.3915424	3.9179113	3.3607073	3.3394146	3.92301	2.2644732	3.0426977	3.9513175	4.3311086	4.351297	3.9162705	3.3456588	4.383878	3.7162266	3.9863818	3.182332	1.2783669	3.8356922	2.8829331	2.8615174	TP53-Het	1
ATTGGATCTACATTCG-4	2.7689757	2.8318448	3.0946167	2.9586408	2.9159656	2.2887313	3.7116835	4.2010074	2.9366384	3.356301	3.03136	3.1372678	2.9584575	2.9706755	4.594493	3.0912414	3.0066142	2.6354492	0.10505954	4.253594	2.9161665	2.575118	TP53-Het	1
CAACAGGAAAGTACAA-4	3.0994368	3.068006	3.1828501	2.9544399	3.2942708	2.9244223	4.797316	2.5340426	3.1555753	3.1445472	3.8693671	3.9649403	3.805521	4.173208	4.9510674	4.15477	4.084439	2.6711626	0.9065406	3.717359	3.537737	2.502224	TP53-Het	1
CAACCTGCGCGCGTCA-4	2.9351578	3.029303	4.176836	2.9032056	3.1159706	2.100173	3.8031332	4.595445	3.0711706	3.3089006	2.999277	3.1679966	3.1594038	3.0890696	4.248347	3.5619898	3.2502613	3.8251612	1.5067866	4.5076156	2.8031473	2.7271576	TP53-Het	1
CAAGATTCCTCCTTAC-4	3.3055997	3.521255	3.666124	3.425151	3.5586991	3.2977629	4.409684	1.334756	3.6656673	3.783083	4.13234	4.5858235	3.8270416	3.4492166	4.174283	3.8045363	3.9435499	2.8552704	0.65041864	3.6675727	2.7395518	3.0843973	TP53-Het	1
CAAGATTCGGTAAGGC-4	2.9695058	3.309106	3.5239913	3.6324532	3.4032166	2.377209	3.747346	2.3535774	3.5317163	3.7679677	3.1325052	3.0713007	3.7774558	4.4489055	5.5700035	3.6646848	3.4932106	2.4197233	1.297615	4.8393307	3.954432	2.319851	TP53-Het	1
CAAGGCCTTTGCTGTC-4	3.007355	3.2926018	3.2391562	3.2274232	3.4862692	2.7113883	3.8109665	1.8605131	2.94975	3.2170117	4.5362077	3.1216953	2.955462	3.9472175	5.458709	4.743584	5.0131116	3.204627	1.5827842	3.275616	3.006993	2.1456475	TP53-Het	1
CAAGTGCGACGGCTGT-4	2.8486433	3.0001051	2.974834	3.082322	2.2418654	2.399377	3.2235649	1.095572	2.6965923	2.8094628	2.44772	2.6861339	3.2274532	2.075504	2.5712562	3.4565194	2.7153509	2.695288	0.7035997	2.8213475	6.5859704	2.1304598	TP53-Het	1
CAAGTGCGTAAGACGC-4	2.4303026	3.9041173	3.036495	2.9118514	3.2894816	2.4068425	3.2320168	1.7785349	2.483767	2.6627305	2.3874176	2.6243277	2.7018433	4.9488897	5.6542697	3.0972848	2.467067	2.131417	1.1010461	3.1457891	5.285043	2.4024553	TP53-Het	1
CAAGTTAATGACTTCA-4	2.8068008	2.8730502	2.8437698	2.734012	2.4877665	2.8372555	3.9507449	2.3591375	3.0722454	3.2053869	4.376521	3.573465	2.9856997	2.8150876	3.0390997	4.1153	4.305364	2.9560466	0.32019234	3.0046196	2.9125538	2.753906	TP53-Het	1
CAATTATTAGATTGAG-4	3.1103415	3.1640072	3.468289	3.0665586	3.7985504	2.7170584	4.51168	2.5076308	3.2277305	2.752216	3.7769134	2.9361718	3.309121	4.3957405	5.583288	4.3205457	4.0444727	2.2415133	1.2138742	3.9497206	2.9077313	2.5188632	TP53-Het	1
CAATTATTTATTCGAA-4	3.0518336	3.2293792	3.7165637	3.5048153	3.0488615	2.9096236	4.234663	2.707874	2.7716181	3.4819794	4.9453716	3.197219	2.9532561	2.6966386	3.4410422	3.0963979	3.4348035	3.0964866	1.0996792	3.217863	3.1084332	3.3421068	TP53-Het	1
CACAAGACTCCTGATT-4	2.9517508	3.5353715	3.2772727	3.3994768	3.851895	2.6920698	3.8594306	2.2785628	2.9063048	3.5883844	3.536182	3.3873765	3.20109	5.263774	4.562357	3.6703007	3.3149118	1.9558989	1.326073	3.6632016	4.617728	2.7460756	TP53-Het	1
CACAAGACTCTATCAC-4	3.2964857	3.2942126	3.7965584	3.5017362	3.0851626	3.0167553	4.2296877	3.46616	3.9049077	3.385835	3.4741552	3.518867	3.3326292	3.7321289	4.258464	3.7382674	3.8549688	3.4309556	0.68642503	4.3031363	3.003248	3.7490678	TP53-Het	1
CACATTGCACCGGCCT-4	3.4206748	3.5798624	3.60999	3.9016292	3.7399108	3.2673013	4.0868077	2.0817142	3.4370313	3.810706	3.9480162	3.901063	3.7519567	4.675147	4.4788184	3.6180673	3.6163514	2.897946	0.49023736	3.844801	3.499163	3.1093674	TP53-Het	1
CACATTGCATTATCGA-4	2.4173567	4.6627765	2.9519782	3.6021104	4.3973875	2.7412763	3.8446965	1.6681373	2.6794002	2.9728866	3.304213	3.0046325	3.5289881	4.758546	5.4332385	3.5985742	3.268209	2.651061	1.8137459	3.363306	3.9423997	2.5300548	TP53-Het	1
CACCATCGCTTAGGAG-4	3.3180425	3.816318	3.3334177	3.5234272	4.0660863	2.7192652	4.0020494	2.2787335	3.1231902	3.0873942	3.3018572	3.2292366	3.3774438	5.260115	5.791468	3.6701467	3.2120216	2.527917	0.42738047	3.7715473	4.0866957	2.659027	TP53-Het	1
CACCATCGTCGTAAGC-4	3.1569512	3.5205088	3.435264	3.8080947	3.3192244	3.3649654	4.079309	2.215537	3.5043762	3.8115754	3.8064947	4.47414	3.9648306	3.7240503	5.2756133	3.694818	3.854962	3.2446904	0.6417657	3.857559	3.031229	2.890191	TP53-Het	1
CACGAGTAACAGCGGC-4	3.4159055	3.3324528	3.4312615	3.6991563	3.4141958	3.1487985	3.9848065	2.187015	3.2770355	3.349408	3.539512	3.9259531	3.952403	4.0705495	4.6642046	3.6733427	3.674677	3.2900653	1.0746595	3.3691201	3.6483476	3.1059434	TP53-Het	1
CACGAGTAGGCGCATC-4	2.7303777	3.01555	3.1976118	3.6649454	2.8645647	2.1609395	3.6968453	1.9295666	3.4334574	2.8389673	3.1464772	3.2112443	3.3073297	3.7582076	5.995233	3.5678256	2.7973926	1.5568358	0.7930761	3.5003963	3.1459305	2.8971498	TP53-Het	1
CACGGTCCCTGTCCTC-4	3.3491037	2.5682824	3.498133	3.5777986	3.5379047	2.3567057	3.545761	2.0719664	3.053445	3.094813	3.1357536	2.236154	2.9282923	5.462746	5.639416	3.3629084	3.1094327	2.0231712	1.6028419	4.2410755	3.9088523	2.8005936	TP53-Het	1
CACGTAAGCTGTGCCA-4	2.8770626	3.2295146	2.9992712	3.3744082	2.9213178	3.0857315	3.8264792	1.237186	2.8969533	3.002574	2.8595688	3.0250053	3.0895047	3.04418	4.575337	3.6683586	2.426514	2.1928604	0.71895653	3.1620765	6.4280276	2.6374078	TP53-Het	1
CACGTAAGGTCTGTCC-4	3.0626264	2.8072255	3.4043236	3.1208634	2.638189	2.7670372	3.7800224	4.3966227	2.96417	3.230072	3.2037184	3.5192435	3.3661356	2.9079435	5.341925	3.473293	3.0486093	2.9975884	0.5583823	3.3942604	2.5795183	2.5618203	TP53-Het	1
CACTCGGTTTGCATCA-4	3.079166	2.9953923	3.179321	3.1124954	2.6914797	2.8509283	4.2950544	2.1553247	2.839507	2.628137	2.9223168	2.8108215	3.1249933	2.9628856	3.773075	3.4880166	2.8080726	2.2353477	1.2168688	3.2564936	6.529435	2.475332	TP53-Het	1
CACTGCCGGGCCTTAA-4	2.8357956	3.485624	3.6584637	3.747027	4.1345396	3.1798196	4.1377397	2.5184996	3.2526286	3.8953412	3.197762	3.8716195	3.7670634	4.1217127	5.645351	3.6004732	3.551251	2.804337	0.7014174	3.541043	3.5148015	3.0274708	TP53-Het	1
CACTGCCGGTGGAATC-4	3.1243637	4.2500997	3.9689288	3.6167538	3.0745013	3.0767682	4.2369432	2.2901402	3.4098296	3.8244648	3.498138	3.5700667	3.4955814	3.2990391	5.168705	3.7424638	3.8100133	2.5784743	1.4781041	3.97929	5.2934904	2.9974349	TP53-Het	1
CACTTGCCTTCGGAGG-4	3.16734	3.7240987	3.6536603	3.5615764	3.6454272	3.2612233	5.7356296	3.225412	3.1905217	3.6271966	3.632405	3.9773743	3.5290701	4.429864	4.155356	3.849407	3.689749	3.354898	1.1346927	3.5501535	3.4947438	2.7353528	TP53-Het	1
CAGAGATGCCGCACTT-4	2.6324725	2.7504034	3.1124198	3.190666	2.4074898	2.6245484	3.8415694	2.1477766	3.100082	3.0551023	2.9129183	3.046065	2.689123	3.9478555	5.91457	3.3102102	3.3397393	2.462842	1.2386577	3.9405897	3.4709787	2.0580702	TP53-Het	1
CAGATTATAGCGGAAC-4	2.4274774	3.2193916	2.3298106	2.7214074	2.5910342	2.402489	3.491801	1.7633549	2.5642672	2.702756	4.4080267	2.400247	2.4326854	2.3425658	3.146987	3.1874979	3.3137794	1.2926866	-0.21350533	2.7281551	6.289003	2.6588569	TP53-Het	1
CAGATTATGAATTCCG-4	2.7256966	2.8959265	2.6871793	3.17616	2.3744452	2.4020827	3.3659794	0.47161663	2.6584425	2.7910972	2.8501484	2.7484515	2.9364526	2.2608194	2.827942	3.1743863	2.8946767	2.104649	-0.14455989	2.7191305	6.4671445	2.8173537	TP53-Het	1
CAGATTATTATAGATT-4	2.8880756	3.3224595	3.6018586	3.0710428	3.1763344	2.9571102	6.5028086	4.0948987	3.0838697	3.3891268	3.47396	3.1845763	3.0927558	2.877043	3.6872847	3.4141123	3.3882768	2.5513415	1.4745756	3.3208199	2.898293	2.6145365	TP53-Het	1
CAGCGCAGCGTATTCC-4	2.8076773	3.6163142	3.204541	3.4320235	3.7175074	2.4397316	3.4951918	1.8123775	2.8599434	3.4598286	4.091125	3.4096956	2.9864738	4.900366	4.7294483	4.2277093	3.7988396	3.6037357	-0.18035856	2.9515507	3.2820199	2.4869463	TP53-Het	1
CAGCTATATGGAAGTA-4	2.54457	2.7894511	3.4112306	3.0357325	2.6355639	2.9182947	3.8652945	1.7605139	4.0463557	4.332745	2.6649	3.037005	2.8547668	2.6407216	4.0858116	3.2480426	3.3877597	2.2402987	0.104043044	3.285296	3.44271	3.2768917	TP53-Het	1
CAGTCACGAACAACTC-4	3.3111517	3.5483193	4.1934	3.9200487	3.7190588	3.4700572	4.1578627	2.4981778	3.585036	3.60759	3.3324652	3.5775244	4.04995	3.3042443	4.6014986	3.9941213	3.665911	3.0990727	0.6246604	3.5345974	3.8938906	2.5030437	TP53-Het	1
CAGTCACGCTTGCTAC-4	2.7838175	3.5101829	3.3222086	3.2841878	3.6253636	2.5323071	3.757758	1.6184384	2.417489	2.8096893	2.8466375	2.8429916	3.5563176	5.3168936	5.693673	3.1937447	2.8185563	2.2911582	1.0707979	3.1790695	3.3037794	2.2243326	TP53-Het	1
CAGTGGAACCTAGGTC-4	2.9861019	2.572231	3.0847707	3.0430546	2.5558152	2.3131385	3.284101	1.8157486	2.5356553	2.7538471	2.4891918	2.3381023	2.673131	2.4380877	2.9156637	3.1745558	2.8141212	1.6792469	1.0124781	3.0411067	6.571546	2.390692	TP53-Het	1
CAGTTCCTCTGCCAAC-4	2.631327	4.390752	3.4975026	3.3761528	3.953241	2.615186	4.2929916	2.2268467	3.2039535	3.0142558	2.870655	2.985676	3.9724145	5.262254	5.474911	3.5280604	3.0655131	3.3933024	1.1985108	3.5684333	3.3279283	2.5479581	TP53-Het	1
CAGTTCCTGGTAATTG-4	3.171969	3.2036526	3.1944785	3.0272465	3.5297892	2.4691944	3.963298	2.21213	3.229442	3.2796624	3.0281067	2.9236133	3.4478285	4.620274	5.626405	3.4700522	3.3906384	2.011928	1.4938589	3.9861336	3.984902	2.734499	TP53-Het	1
CAGTTGTGTATAGATT-4	3.188911	3.7132375	3.25806	3.8229473	3.2210047	2.9202294	5.708972	2.5445416	3.115771	3.5796263	3.4433665	3.0987427	3.445127	3.5703468	4.0852795	3.842646	3.2662659	2.4613276	0.82964575	3.3561342	3.365676	3.1581507	TP53-Het	1
CATAGTTATACCTTGA-4	3.158765	2.7047482	2.9585707	2.1766646	3.0291872	1.5069385	4.3362756	2.1736467	3.0970542	2.9604588	2.7510204	2.6077178	2.9543345	2.768625	2.8236442	3.4527946	2.9939382	2.3641245	0.95859325	3.0159962	6.6037164	2.497779	TP53-Het	1
CATAGTTATAGGAGAA-4	2.2248588	3.068222	3.272129	2.8447943	4.1475883	3.1486452	5.028326	1.8721217	3.156544	2.866206	2.248713	3.149983	3.6850336	4.819992	5.3933854	2.9297457	3.0049362	2.6955886	1.7941412	3.784149	4.1864233	2.4405415	TP53-Het	1
CATATGGACTGGTTGT-4	2.6340504	3.6101532	3.0733407	3.2792566	2.9482589	2.4795086	3.9703772	2.3418968	3.2011359	3.2445395	3.029734	3.3102202	3.1726542	3.251693	4.712175	3.6980517	3.2268524	2.556706	1.4889815	3.5475852	6.0651345	3.0338233	TP53-Het	1
CATCCTTGACTACATG-4	3.3787985	2.9127512	3.4139578	2.734598	3.7889116	2.3848596	3.9706886	2.5562382	3.4487405	3.5119357	3.0209007	2.9241183	3.1711001	4.2920465	4.8084445	3.7960496	3.9758618	1.9407127	-0.0677003	3.4807513	3.8033144	3.2577546	TP53-Het	1
CATCCTTGCCATATCC-4	2.4197066	2.6210036	3.2597897	3.3201637	3.0279613	2.489716	3.473203	1.5132447	3.112527	3.014655	5.0828557	2.8232884	2.6744778	5.3666234	4.5391016	3.1374333	3.3143482	2.086869	-0.08434377	2.9282634	2.3867805	2.592411	TP53-Het	1
CATCTAGCTACCTCTC-4	2.776029	3.269317	3.441287	3.07042	3.8265655	2.591586	3.8506045	2.1781716	3.1750848	3.0029824	3.082051	3.1676228	3.636603	5.4785814	5.5590453	3.8163075	3.1588979	3.515572	1.2689878	3.9118292	3.6318657	2.5515854	TP53-Het	1
CATGGCTGCGTGAACC-4	3.2708404	3.892186	3.6779835	3.77328	3.465013	3.2120106	3.652199	2.2928042	3.5794497	3.9834177	3.5955226	3.6975594	3.5147939	4.079173	4.854837	3.8905816	3.808131	3.022096	0.94140273	4.063441	3.5872207	3.0772943	TP53-Het	1
CATGGCTGGAACTCTT-4	3.6400943	3.5112119	3.708046	4.215928	3.67536	2.9467041	3.8934002	2.1249166	3.3610997	3.16652	3.3485234	3.008421	4.125766	4.5275755	4.471056	3.850007	3.2447057	1.8004606	1.5096626	2.9500217	3.8276277	2.857373	TP53-Het	1
CATGTCACCATGTTCT-4	2.8319793	3.6559668	2.9939551	2.980366	3.6102152	2.084493	4.074435	2.0547237	3.243627	2.757281	2.908228	2.8276763	3.2463841	5.3345394	5.5224156	3.2937703	2.8793333	2.4487853	2.292188	3.6068397	4.128587	2.2404263	TP53-Het	1
CATGTTCTTCTGACAG-4	3.2832916	3.8234103	3.4326615	3.5457234	3.2752516	3.3021362	3.971409	2.1806169	3.242051	3.2659173	4.020614	3.5553668	3.6265635	3.3634076	5.671948	3.7323983	4.3214326	2.6613917	1.3063201	3.144013	5.375856	3.0453563	TP53-Het	1
CATTACTCGATGCGTA-4	3.166429	3.9187412	3.2748466	3.6202312	3.2638564	3.3203127	4.0347075	2.0855458	2.794427	3.2330337	4.050848	3.250466	3.5154614	3.8082619	4.4417315	4.0959225	3.4210894	2.6924222	2.0914183	3.0909524	3.484055	2.93082	TP53-Het	1
CATTAGAGCCTACTGG-4	3.1174035	4.886708	3.4186728	3.3520207	3.9307148	3.3867297	4.0675693	2.3188813	2.924332	2.961284	3.2157845	3.3085372	3.4901612	5.4982424	4.869094	3.5275302	3.2446625	3.1370301	0.38219067	3.3423626	4.2362986	2.5480738	TP53-Het	1
CATTAGAGCTTCGTCC-4	3.1505342	3.5065665	3.540988	3.6929383	3.1781948	3.2810767	3.7823348	2.1005564	3.4008853	3.736188	3.4942076	3.60321	3.8109212	3.862828	5.600857	3.7468216	3.421002	2.846446	1.036791	3.7507727	4.6879406	2.7373583	TP53-Het	1
CATTCATATGATCTGT-4	3.5938728	3.8192217	3.5503547	3.6738238	3.3063493	3.0627248	4.2519064	2.7287705	3.7541933	3.8817418	3.5608485	3.5858188	3.6701887	3.759231	5.0756116	4.2417393	3.6111367	2.79314	0.50641465	3.8804576	3.2046132	2.9510267	TP53-Het	1
CATTGCGTACTCGACC-4	3.1978362	3.4591062	3.399156	3.4431543	3.5651026	2.977792	4.729402	2.7801917	3.0724401	3.8516176	3.601073	3.6361454	3.8082373	5.1408896	4.481377	3.6544514	3.423948	2.63263	0.8998043	3.42596	4.429404	3.2383268	TP53-Het	1
CCAAGCATGGACGTGC-4	3.1983263	4.0124183	3.7225883	3.261019	3.2280557	3.0845015	4.0230136	2.4635756	3.3857763	3.846164	3.7389255	3.6134098	3.7784774	3.6762064	4.6558323	4.243626	3.7970288	2.7498884	0.90456116	3.2789764	3.7825177	2.9738798	TP53-Het	1
CCAATTCTCTGGTGTA-4	2.348736	2.57614	2.5877035	2.3454165	3.0519032	2.6551714	4.7033873	3.8393059	2.9301932	3.2506638	3.2313964	2.7439988	3.1013002	3.13567	4.3708076	3.3814046	2.9556205	3.1307452	0.19454122	3.8086388	3.00898	3.5061393	TP53-Het	1
CCACGATAAGAGCTCC-4	2.5247788	4.470658	2.9325109	3.2612243	3.221135	2.5452542	3.8861327	2.100974	3.0095763	2.5296636	2.84329	2.6602378	3.274906	4.3471465	4.857936	3.2150166	2.7247567	1.8789756	0.7210805	3.383392	4.653118	2.374816	TP53-Het	1
CCAGTAGACTTAAGTA-4	2.5327275	2.7033408	2.9737666	3.1781964	2.7032943	2.6194084	3.8027067	4.6383276	2.7066026	2.8400128	2.7298324	2.6202545	2.9075296	2.8503888	5.074515	3.0886474	2.7939503	1.9395087	0.7885973	3.228353	3.259056	4.0193815	TP53-Het	1
CCAGTCTTGTGTCAGC-4	2.9349554	3.7972257	2.7959204	2.6759899	3.0338767	2.6804128	3.4000838	2.148413	2.3634758	2.6848106	2.642113	2.727097	2.7685227	2.5920627	5.315277	3.3665109	3.0583107	1.5903025	0.86743945	2.7569897	6.2120194	2.5186484	TP53-Het	1
CCATATCCCTTAAGTA-4	2.5333176	3.3397436	2.6965573	2.8293326	3.8985517	2.382298	5.474023	1.6195413	2.7933717	2.7788029	2.4852853	2.617216	2.683999	5.4751067	5.0203457	2.6714494	2.5817218	3.1882439	1.2582246	2.9397354	3.6729648	1.9267452	TP53-Het	1
CCGAATTAATGGACAG-4	2.856064	3.671865	2.6823103	3.2217896	3.3038502	3.075378	3.911552	1.0800103	2.978421	3.0822396	4.027791	3.0754502	3.14047	5.407879	4.4037213	4.28613	5.141791	3.5788822	1.7763685	3.0744176	3.8422282	2.9217172	TP53-Het	1
CCGAATTAGATTATTA-4	2.7249959	3.0003307	2.8335705	3.286666	3.3474536	2.610152	3.6035938	2.0186105	3.1146183	3.1455867	4.650042	3.1060839	2.8991375	4.6021824	4.119938	4.4450808	4.0924344	1.7356205	-0.040072314	3.1572735	2.9290473	2.8826306	TP53-Het	1
CCGATGCGGCTGTACC-4	3.2151783	3.4870107	3.501454	3.8444676	3.9340436	2.6816268	4.286136	2.5757642	3.5389233	3.534452	3.1969702	3.4703135	3.3256516	4.586341	4.6627107	3.7383995	3.5365274	3.0918713	0.6983406	3.344519	3.6195052	2.7687407	TP53-Het	1
CCGATGCGGTAACACA-4	2.9222522	2.775216	3.7338793	3.08518	3.2241168	2.6204033	3.9954424	2.1257837	3.3368022	3.3221061	3.0820367	3.319327	3.180356	4.721494	3.7480137	3.3597946	3.2199705	3.1086752	1.0380975	6.571186	3.5514674	2.8007534	TP53-Het	1
CCGATGCGTGGATCCA-4	2.7938085	4.0573163	3.1524634	2.9637456	3.6451142	2.441485	3.9684508	1.9400262	2.5833368	3.0693977	2.7037382	3.0880578	3.6617167	4.068704	5.73786	3.3829029	2.9765174	2.3286643	0.9010689	3.627046	4.4684644	2.2648098	TP53-Het	1
CCGCGTACTGCAAGCC-4	3.3785808	3.1356947	3.4183595	3.380926	3.2892365	2.7875073	4.5110407	2.7775655	4.2486997	3.90642	3.0830681	3.5025446	3.5476184	3.943915	5.333132	3.6145241	3.6136227	2.711623	1.8956212	3.82962	3.4343553	2.849069	TP53-Het	1
CCGCTCCACTTAGCTT-4	2.9061854	3.6566358	3.5903375	3.948929	2.8669739	2.689186	3.7773364	2.015589	3.9794211	3.3141751	3.147921	3.4153137	4.4922247	4.0131216	5.556348	3.5130763	3.1045458	2.510994	0.98730695	3.7804642	3.9774709	2.3200724	TP53-Het	1
CCGGAGTGACATCATT-4	3.2724948	3.7143476	3.3812597	3.3920376	3.0535805	3.0396562	3.9779596	2.445315	3.4954643	3.627832	3.822396	3.1185386	3.3200455	4.4704976	4.670232	4.026971	3.8264122	3.26476	1.0357612	3.6002827	4.317997	3.0379624	TP53-Het	1
CCGGAGTGGTGAGAAC-4	2.784755	3.5978382	3.2812898	3.4841363	3.6021993	2.9195867	4.7753305	1.800573	3.1225936	3.1929162	2.9222915	3.2379282	3.0557075	5.0179873	5.3981376	3.1775787	3.3325365	2.6541116	1.0427989	3.749144	4.1401715	2.593658	TP53-Het	1
CCGGATATAGCCGTCA-4	2.4408367	3.143781	2.6956286	3.0718539	3.0001585	2.490831	4.0251493	1.5734541	2.959318	2.7551305	3.6758852	2.7873766	2.9322522	4.8521895	4.970006	4.2097096	4.9085217	2.4766726	1.1040865	3.0456414	3.7958238	2.4931455	TP53-Het	1
CCGGATATGTAGCCTA-4	3.7713635	3.9279432	3.357374	3.4895082	3.3788977	3.122002	4.378193	2.6897693	3.1393607	3.8650625	3.2297661	3.7347748	3.8310475	4.945076	5.510824	3.4934554	3.6489615	3.155574	0.8562231	4.212971	3.3910465	2.6801825	TP53-Het	1
CCGGCCACTAGCATTC-4	2.9194167	2.6905677	3.4663281	3.1195376	2.5376468	2.372394	3.3838465	4.432876	2.9113579	2.910476	2.4508624	2.643703	2.851042	3.5440967	5.649832	3.2714138	2.333996	2.90366	1.0088433	3.176353	2.579148	3.323888	TP53-Het	1
CCGTACCGTTGGCCGA-4	3.243819	3.3898273	3.0991204	3.5065794	3.8617926	2.9029655	4.0055346	2.4399047	3.4978044	3.4188588	2.8886023	3.5511093	3.919422	4.323797	5.3672066	3.5549815	3.502207	3.5649414	0.9510213	3.5286822	3.5187256	2.638917	TP53-Het	1
CCGTGGCCGTCACCAA-4	3.440629	3.947212	3.747212	3.831227	3.2260895	2.9998226	4.245415	2.0490527	3.401337	3.3316934	3.5758214	3.5864172	3.9791467	4.568449	5.61022	3.993394	3.5564904	2.4044218	0.6479473	3.844132	3.9750345	2.9512599	TP53-Het	1
CCTAAGATAACCAGCT-4	3.1303756	3.400455	3.1751595	3.3170416	3.1903694	3.236142	3.6566193	2.0587168	3.4395826	3.6078463	4.662502	4.1360497	3.451714	3.575291	4.265657	3.9225018	4.1892805	2.7677293	1.148065	3.6146498	2.9611204	3.025809	TP53-Het	1
CCTAAGATTGTAGTCG-4	2.5337737	2.9239974	3.8116543	2.976611	2.7757509	1.7004791	3.6529083	4.9368577	2.7776675	2.7243738	2.6789238	3.053045	3.195547	2.879598	4.7096457	3.3369644	3.3892696	2.1791773	0.85415393	3.4374728	3.0271294	3.0849311	TP53-Het	1
CCTAGGTCGTACATCC-4	2.808277	3.4276366	3.2942095	2.697948	3.2508833	2.7714858	3.8715088	1.8963268	2.940944	2.6945999	3.059143	2.9289055	3.652544	4.371743	4.8559556	3.5169516	2.7535028	2.548617	1.4735914	2.1870434	6.1893153	2.4451447	TP53-Het	1
CCTAGGTCTTGCTGTC-4	3.0666437	3.641406	3.6172879	3.0748425	3.8860447	2.4365795	3.5202134	1.690086	2.796874	2.9819689	3.0192282	2.779897	3.9846604	5.490096	5.9760275	3.3400514	2.8504703	1.8000541	1.6513826	3.964391	3.4826868	2.208846	TP53-Het	1
CCTATTAACACCAATT-4	3.2019236	3.8431861	3.8061762	3.7097058	3.4709256	3.5295272	4.0386095	2.350936	3.5464122	3.9586875	3.9883785	3.8565917	3.8442755	3.838957	4.0645113	4.0969973	4.182544	3.250154	0.70020735	3.6690087	3.2678795	3.1038408	TP53-Het	1
CCTCCAAGAGAACTTA-4	3.1885571	4.1250987	3.072385	3.2404795	3.4807343	2.5113635	3.7010372	1.5080293	3.4258182	3.1437528	3.1773396	2.8454225	3.3746786	5.160213	5.489941	3.6381278	3.196147	3.365924	0.7932562	2.7039852	3.8273518	2.374332	TP53-Het	1
CCTCCAAGTAGCGGTG-4	2.6044755	2.8590388	3.4540346	2.9629178	2.3580241	2.7546859	3.692284	4.916651	2.8961024	3.5341132	3.3078985	3.2005718	2.6065295	2.9814703	5.1871376	3.3607914	3.1278052	3.4550505	-0.03018252	3.0440881	2.471665	2.8533475	TP53-Het	1
CCTCGAGTCTTAACCG-4	2.6217456	2.5885937	3.5123208	2.6544242	2.7301486	2.5405312	4.927834	3.869363	2.8522925	2.6214666	2.5805001	2.562806	2.5328689	3.0079916	5.828319	3.0421684	2.4923697	3.1415966	0.91882807	2.8411396	2.9631686	3.5119314	TP53-Het	1
CCTGCATTAAGGTGCA-4	2.866824	3.338381	4.9981685	2.1704998	3.7932086	2.277742	3.6621792	1.4517794	2.8638136	3.1403	2.3926287	2.9789844	4.7141104	3.3365934	5.0081663	3.9591908	3.241964	2.69786	2.1097062	3.2233331	3.5985885	2.9351044	TP53-Het	1
CCTGCATTCCGATGCG-4	3.3813841	3.2639468	3.6919088	3.3834267	3.5295222	2.7305083	4.5542884	2.483982	3.4407718	3.3225482	3.6057525	3.3374453	3.97006	4.5156817	4.9078975	3.6426442	3.8173828	2.6115234	1.2278591	4.351205	4.3725014	2.9655185	TP53-Het	1
CCTGCGGATGTTGCAA-4	3.3918762	4.907023	2.9490607	3.170482	4.294687	3.2239168	3.515548	1.932433	2.7141442	3.4898717	2.63054	3.2243636	2.8723686	4.841751	5.5396338	3.4304717	3.2124076	3.083714	1.3423085	3.6725702	3.8847215	2.3484821	TP53-Het	1
CCTGTCCGCCATATCC-4	3.1504624	2.975138	3.2822073	3.3753428	3.099428	2.7208948	5.302909	2.4477906	3.4031322	3.1614704	3.0411456	3.2521796	3.247433	3.3082979	6.234624	3.4664698	3.233691	2.106843	0.89037144	3.6770792	3.3480384	2.7173088	TP53-Het	1
CCTTAAGAATAGTCTG-4	3.407465	3.1798115	3.69223	3.1422684	3.4162667	3.6627617	4.791653	3.0308118	2.7950776	3.5014286	4.380231	3.3798146	3.4143822	4.0679793	4.2961683	4.356595	4.519861	2.0111682	1.2724965	3.5308847	3.7898355	3.1118224	TP53-Het	1
CGACCTATGGCGATGC-4	3.218765	3.2959576	3.849828	3.8329604	3.2056968	3.2616525	4.2988687	2.7051592	3.2500825	3.9598355	3.5649915	3.7654924	3.7813199	4.0608053	4.274503	4.016519	3.8952808	3.0269961	1.0975637	3.691055	3.1842258	2.7781723	TP53-Het	1
CGACCTATTGAGTATC-4	3.508476	3.4835384	3.9303684	3.9294481	3.2724934	3.492821	3.7789266	2.130869	3.630147	3.8641489	3.7712522	4.1258645	3.923709	3.7388048	4.631881	4.0839996	4.1094174	3.2092483	1.7408464	4.4787636	3.1914606	2.860048	TP53-Het	1
CGACGCGTCAACCTGC-4	2.4099538	3.3492994	4.265011	3.3736887	2.1625943	2.3552876	3.6168926	4.7558947	3.0202951	3.215589	3.105805	3.169349	3.125129	2.6518822	4.9459887	3.3860133	2.8909953	3.1432025	0.5081415	4.026886	3.2545898	4.343625	TP53-Het	1
CGACGGCGGTCACCAA-4	3.3943472	3.340647	3.6895425	3.9280343	4.3819547	2.9806542	4.0318356	2.3219101	2.5486066	3.0530977	3.033042	3.4526498	3.2722442	3.6501262	5.615569	3.496488	3.00342	1.9928052	0.8339616	3.6937542	3.3705018	2.388527	TP53-Het	1
CGACTGTTGGTACTGA-4	2.9586105	3.15869	3.2689385	3.2932115	3.4209497	2.4205518	3.8060603	1.8771192	2.7354183	3.4065874	2.9695241	3.380497	3.3235025	4.59031	6.008267	3.5177832	3.4653556	2.364239	-0.13623172	3.0930316	3.5112796	2.3249345	TP53-Het	1
CGACTGTTGTGGTAGA-4	3.466339	4.6304297	3.7985408	3.650942	3.3546488	4.0075426	4.0644293	2.7159219	4.0127378	4.881894	4.3247733	4.3009887	3.821137	2.9527586	4.0926332	4.474221	4.384524	3.5480766	1.4693744	3.920336	3.4288583	2.8541837	TP53-Het	1
CGAGAATTAGGACCAA-4	2.861506	4.514761	3.0769162	3.304462	3.2941008	2.4149756	3.1123948	1.7470703	2.8584988	2.5688202	3.4198709	3.1645503	3.5683157	5.237549	5.816918	3.4624887	2.646396	2.3505504	1.0146211	3.8722987	4.445548	2.1785944	TP53-Het	1
CGAGAGCAAATCCATT-4	2.4256258	2.1634262	3.6079512	2.6161737	2.8417723	2.2906215	3.3121412	4.4741735	3.152409	3.0402722	3.1696146	2.5582283	2.8232133	2.8686671	4.9614263	3.1165867	3.12596	3.563496	1.2563041	4.3478746	2.627865	4.290635	TP53-Het	1
CGAGCCAACCGTCCGT-4	3.3656418	3.5931714	3.4879143	3.5844786	3.1998546	3.4554307	3.6708548	1.9443659	3.269369	3.7882674	3.6455727	3.671599	3.5912971	3.3631306	4.6749268	4.0760503	3.8537626	2.897078	0.32187948	3.4658768	3.4686751	2.8762126	TP53-Het	1
CGAGCCAACCTACACA-4	3.170872	3.0644999	3.1160321	2.8117564	2.92939	2.5952406	3.8984058	1.7003837	3.0309427	3.1693664	3.0879705	2.9863477	3.0069795	3.4370532	4.1620545	3.4021807	3.200593	2.0424	0.8957749	3.9106576	5.8829236	2.188633	TP53-Het	1
CGATCAAGGGTCTCTC-4	3.0526752	3.524054	3.1382062	3.364841	3.1132228	3.4271274	3.9618275	1.8805959	2.94986	3.4982584	3.2822158	3.3442225	3.1022012	5.038414	4.421351	3.9383183	3.592136	3.021948	0.105149716	3.5867767	4.090208	2.9469993	TP53-Het	1
CGATCCTTCGCTTAAC-4	3.1502657	2.8914099	3.4569798	3.4346309	3.8232858	3.1789622	4.031802	2.1875215	3.0132413	2.8187659	4.3772006	3.7373774	3.1589105	4.644948	4.241312	4.716349	4.2839293	2.212514	1.3138968	3.5699575	3.7477953	2.604967	TP53-Het	1
CGATCGGACTCGCCTG-4	2.9306982	3.595368	3.317781	2.9674804	3.2041514	2.709111	3.8731039	2.179146	3.1323879	3.3808322	3.2366507	2.948714	3.0480182	6.3451357	5.2415843	3.3750753	2.9184988	2.6043146	1.3914654	3.281455	3.7456963	2.3110955	TP53-Het	1
CGATGTAAACTGCAAC-4	2.7695808	3.435143	2.767956	2.9824417	4.404278	2.4288766	3.4549503	1.4688509	2.7202268	3.118199	3.5163333	3.5523984	3.5930555	5.2024994	4.853164	3.59076	3.38331	2.328341	0.44829935	3.3057065	3.3214316	2.2966478	TP53-Het	1
CGATGTAAGAGTGATA-4	2.8755052	3.689158	3.366627	3.1072483	3.3168843	3.6273544	3.5612607	1.5815947	3.0924857	4.3848777	4.113296	4.7572722	3.2075713	2.8737385	3.9352148	3.6522946	4.2757635	3.558564	0.8241283	3.8850145	2.8030572	2.2601106	TP53-Het	1
CGCACCGTAGTAGATA-4	2.7066739	2.885847	3.6630533	2.9357314	3.9912875	2.6779406	3.5097773	1.8383536	3.6951184	3.1990812	2.7551224	2.6362066	3.8965187	5.050196	5.297411	3.3370454	2.991104	2.6090696	0.6536912	2.5775318	3.5965238	2.8082519	TP53-Het	1
CGCATTAGGAACCAGT-4	3.5712965	3.4402647	3.4845133	3.616049	3.334263	3.2291741	4.3053093	2.4023786	3.6272292	3.5796492	3.736312	3.349945	3.4477122	3.8961196	4.7628584	3.7483125	3.667668	3.0714521	0.3851866	3.9501863	4.084493	3.2900357	TP53-Het	1
CGCCGAGGACAGGCTA-4	2.3716524	2.5886333	3.170011	3.2457092	2.7126534	2.8977568	3.7484524	2.5375493	1.8574499	3.5626347	2.9517744	2.9018965	3.072687	3.0145044	3.343202	3.1058595	2.784775	2.7687016	0.5196693	3.1331198	6.444338	2.5818694	TP53-Het	1
CGCCGAGGAGGACCAA-4	3.1718225	3.7333846	3.1962683	3.279712	3.4651208	3.5036263	3.5971694	1.1291031	2.822232	3.8643203	3.167051	4.2472167	3.6655195	3.8728595	4.921483	3.534062	3.4087157	2.9024665	0.9301008	2.8743975	5.5194306	2.4983587	TP53-Het	1
CGCTCTTGCTAGGTAT-4	3.1592238	3.7475762	3.370411	3.6465898	3.8424294	2.7215056	4.1412125	2.2284954	3.256205	3.1811771	3.1525831	3.3048503	3.728556	5.650614	5.2124686	3.4785707	3.3898845	3.069478	1.5870463	3.9530685	4.2459893	2.4375818	TP53-Het	1
CGCTTAACCTAGCCGC-4	3.3044872	3.6685977	3.462975	3.1736622	3.2778811	2.6837335	3.8435438	1.4845341	2.8007615	3.144879	2.9761417	3.1759682	3.8727195	5.3187046	5.528818	3.0469546	3.0101607	2.7990673	0.07934598	3.8958263	4.274754	1.9545914	TP53-Het	1
CGGAACTCCGCGGACA-4	3.2467258	2.9230766	3.3121467	3.7064068	3.465388	2.4207835	4.0324936	2.3810134	2.7553508	3.3022273	3.2243655	2.8921764	3.7065022	4.896531	5.2386045	3.1698873	3.0927432	2.2580047	0.12295878	3.4806242	3.7719562	2.699922	TP53-Het	1
CGGAACTCGAACCAGT-4	3.07233	3.2480118	2.8571882	3.1013987	2.8520143	2.6168587	3.219812	1.7871866	2.9482703	2.874553	3.0553331	3.0371177	2.620383	2.3597577	3.1061983	3.6391883	2.5835574	2.2889955	1.314131	2.84641	6.670948	2.4002283	TP53-Het	1
CGGAACTCTAATCAGA-4	2.3428063	3.917039	3.0819874	2.9142165	3.8149028	2.3680398	3.730308	1.5952585	2.6176426	2.5643013	2.816508	2.659973	3.0914917	5.4657173	5.64836	2.9581528	2.4378026	2.221519	1.4647989	3.0704823	4.3732343	2.347965	TP53-Het	1
CGGAAGAGCTAGCCGC-4	3.1908107	3.635336	3.1999667	3.2462807	3.5377762	2.5967126	3.852891	2.2631817	5.0153556	3.4059207	3.1008146	2.953022	3.0820105	5.457503	4.464621	3.351103	3.269962	2.3999698	0.6366786	3.103575	3.7915368	2.411078	TP53-Het	1
CGGACACCCCTGACGC-4	3.0342474	3.4364188	3.524478	3.4221404	3.4525566	2.730114	3.3594167	1.9695787	2.6637979	3.003288	2.8388498	3.6132686	2.5093849	4.640587	5.6641583	3.463907	3.4984617	2.4079294	0.820117	3.7840562	3.8530796	2.2034156	TP53-Het	1
CGGACACCTAGATATC-4	3.1568758	3.6202848	3.3342621	3.3278897	3.1595309	2.8960726	3.7476175	2.32282	3.0226588	3.3416898	3.0803123	3.1858575	3.0271447	4.976299	5.347901	3.1778667	3.2570367	2.2068896	0.26248556	3.1442623	3.2850828	3.1104405	TP53-Het	1
CGGAGAGAGACCTGAC-4	3.0237803	3.7002158	3.6335316	3.565885	3.240291	3.4401865	3.8813403	2.5857782	3.7185895	3.8821714	3.6825867	4.196616	3.9389267	3.784096	4.6507225	3.6264222	3.9212265	3.1059728	0.1441937	4.060964	3.536105	3.0709493	TP53-Het	1
CGGAGGCTTCATGCAC-4	3.098082	3.0350435	2.630673	3.2376385	3.8397698	3.5392425	3.6344013	1.2333442	3.1166005	3.7495418	4.007207	4.1576443	3.174086	4.5871744	3.5179152	3.825896	4.2159643	3.146649	0.37340036	3.3072572	5.4888067	2.2450225	TP53-Het	1
CGGAGGCTTTACCATA-4	3.0049276	3.5248365	3.47043	3.704121	3.019774	3.0989556	3.8698015	2.0565453	3.6174927	3.4663398	3.3599198	3.5607572	3.7740695	3.8521256	6.0273952	3.4851406	3.1471827	2.7241282	0.8624021	3.5381339	2.9910817	2.4200277	TP53-Het	1
CGGCGAATTCCGGTGA-4	3.0157642	3.661475	3.1971407	3.4148166	3.4677026	2.6403623	4.314831	2.5979652	2.9842916	3.6243472	3.2245889	3.1511478	3.3230324	4.5022316	5.0529537	3.7364023	3.5070212	2.406029	1.3016816	3.1159275	3.9961224	2.8221107	TP53-Het	1
CGTAGCGGGGTGCACA-4	2.8817675	3.6396701	3.1142757	2.9661362	2.9392235	2.7580917	3.838465	1.8642361	3.2197018	3.0335815	2.9672518	3.095691	3.38983	3.5500417	5.3883224	3.513554	3.171682	2.0801175	0.66449845	3.7587187	5.954705	2.5547209	TP53-Het	1
CGTATCATAATAGTGT-4	2.436761	3.0280764	3.230932	3.0233903	2.217127	3.0241663	3.572486	2.2173193	3.2764962	3.3893769	2.7290843	2.6995864	2.2137191	3.0861688	3.2749956	3.6092534	3.3730483	2.0929518	0.09500369	3.633187	6.4095783	2.3657863	TP53-Het	1
CGTGCTTAAGACCTGG-4	3.192503	3.7286594	3.7854178	3.9625895	3.7779434	2.8401613	4.2322664	2.2471383	2.8568397	3.2285385	3.2781599	3.4647985	3.6454062	4.638531	5.9054203	3.5094361	2.8554108	2.3798718	0.74707645	4.1351323	3.428535	2.026834	TP53-Het	1
CGTGCTTACCGAATTA-4	2.860327	3.0150032	3.4348643	3.1930678	2.6347442	2.6319406	3.5389028	3.8096063	2.8144038	2.74005	3.5657125	2.5465505	2.8513062	3.4772902	5.2046905	3.9614887	3.5243797	2.418755	1.1288373	3.8139307	3.607165	3.646191	TP53-Het	1
CGTTATCGCACCGTGT-4	3.7073376	3.3994932	3.6877987	3.6242394	2.9696221	3.3235362	4.983536	3.0379083	3.6301136	3.6725664	3.7839108	3.6481717	3.716068	3.4843092	4.014246	4.0914826	3.9060805	2.864032	1.2268451	4.091244	3.6209674	2.889012	TP53-Het	1
CGTTATCGCTCTTCTA-4	3.62447	3.6400673	3.4316132	3.536116	3.421119	3.6937757	3.7577803	2.5097203	3.696869	3.5332694	3.6305914	3.4561107	3.7885952	4.2208357	5.0604777	4.1087337	3.939071	2.801802	0.8951666	3.7023857	3.7213604	3.0166643	TP53-Het	1
CGTTCAGCTACATTCG-4	3.2298715	3.1730053	2.7172687	3.0903578	2.8422844	2.4740973	3.9186409	2.2906332	2.7387123	2.8935897	3.2188437	3.2090857	3.302115	2.793738	3.1670003	3.4694972	2.989527	1.6796372	0.7513034	3.3158514	6.4084687	2.9526923	TP53-Het	1
CTACATTAACTTGCTC-4	3.2206314	3.604793	3.6442447	3.547872	3.408872	2.991294	3.937695	2.183145	3.5278528	3.6584435	3.8747406	4.0111456	3.7711453	4.692765	4.9326825	3.7340348	3.7985091	3.595861	1.1788604	3.82802	3.5854356	3.0621812	TP53-Het	1
CTACATTACGCACCGT-4	2.925267	2.7523017	3.2080424	3.237159	2.840448	2.4205825	3.6939733	2.326855	3.4822154	3.3689125	4.3903484	3.126402	2.9105442	3.5294883	5.9572096	4.3338957	4.098013	2.0409398	1.1303765	3.1621385	2.5938232	1.979071	TP53-Het	1
CTATAGCGGGTAAGGC-4	3.0453606	3.705682	3.2125704	3.0877345	3.2695682	2.644319	4.0965424	1.9825671	2.9860206	3.146833	2.989295	3.1663833	3.445637	4.6650515	5.853335	3.592321	3.4816782	2.3822567	1.1626776	4.11988	4.4717317	2.5760224	TP53-Het	1
CTCAGTCGAGATTAGC-4	3.135762	4.2011504	2.797238	4.619051	3.139002	2.6123128	4.0809994	2.1248114	3.2115269	3.2937317	2.6624222	3.3337383	3.7286308	4.9411845	5.1337695	3.5579822	3.1502838	3.6591582	1.4147743	3.5598023	4.119445	2.3363488	TP53-Het	1
CTCAGTCGGTGCCGCG-4	3.2306144	4.052608	3.3381479	3.0757346	3.5080144	3.2877433	4.2217503	2.250682	2.7328598	3.257155	3.0080748	3.3880904	3.2444782	5.800449	4.6858754	3.694492	2.9087696	4.0406475	1.515123	3.6884677	4.440343	3.0726335	TP53-Het	1
CTCATGAACACGGTCC-4	3.1342046	3.2765064	4.9920006	3.466162	4.1620345	2.9461577	4.475309	2.27652	3.3129027	3.4915285	3.7287292	3.5722377	4.2923603	3.9527	5.2526603	3.8510356	3.6892512	2.9500926	1.7125235	3.638019	3.0940804	2.6282425	TP53-Het	1
CTCCAGTGAAGGAGGC-4	2.7915478	2.6987433	3.627485	2.5972657	2.6689808	2.1635497	3.9202673	4.1396904	3.362243	2.6578066	3.2619336	2.925344	2.999141	3.5812025	4.5328183	3.3500142	2.963331	3.167902	1.1012864	5.9986453	3.1099825	2.950274	TP53-Het	1
CTCCTTACATCATTGG-4	3.18128	3.9636028	3.4293265	3.3989322	3.420891	2.8491516	4.6116405	2.7838466	3.3622544	3.3670435	3.491131	3.3208082	3.3156726	4.7548847	4.1826878	3.8184335	3.7674074	2.6106627	0.14646706	3.3981266	4.0278306	3.067356	TP53-Het	1
CTCGCACCATGGAGTT-4	2.9013097	4.0768924	3.2398896	3.372476	3.6631718	2.8987565	4.2342687	2.1766531	2.9849317	3.2010865	4.311857	3.4234483	3.7591214	5.0699763	5.062665	3.6279294	3.2475328	3.4198132	2.1406648	3.3658037	3.7397406	2.613322	TP53-Het	1
CTCGCACCGAACTCTT-4	2.954129	4.293237	3.2413576	3.4839501	3.4758961	3.0405915	5.103108	3.219805	3.1582975	3.3021536	3.6117022	3.294937	3.3622658	4.411018	4.87872	3.8171976	3.6013799	2.3785417	1.0156718	2.9879618	4.7770686	2.378255	TP53-Het	1
CTCGCCTGTTCGCCAC-4	2.841053	2.8431225	2.4900458	3.001939	3.110601	2.5702252	3.2386243	1.291345	2.32168	2.8055902	2.9156353	2.7327733	2.8166504	3.3214624	5.441421	3.1799138	2.7705507	1.7329874	0.94226706	3.3351722	6.3184233	1.8253071	TP53-Het	1
CTCTTCTATCCGGTGA-4	3.3985355	3.8777993	3.8496485	4.134651	3.6647685	3.6234205	5.230203	1.9621929	3.7426162	3.8984716	3.5992913	3.9314935	4.2973437	3.2540884	4.8667817	3.9741352	3.9895704	3.1278057	0.7376765	4.0673356	4.0556135	3.1611962	TP53-Het	1
CTCTTCTATGGCCAGA-4	3.0932574	3.2276359	3.4216924	3.532684	3.3126574	3.350297	4.223529	1.7193003	3.449508	3.6598837	3.3428807	3.879858	3.405645	3.025961	5.706137	3.2222803	3.7006986	2.9403937	1.2030835	3.7424095	3.5196037	2.7476506	TP53-Het	1
CTGCACGGACTTCGAG-4	2.9594474	4.3967714	6.103912	6.490177	2.6935728	3.0344071	3.7574632	2.2133756	3.0568979	3.3253663	2.9766495	3.5516498	3.61833	3.8081543	5.135595	3.5856268	3.030566	2.8855672	1.5758849	4.0395937	2.8485339	1.5007498	TP53-Het	1
CTGCACGGTTGGTGAT-4	2.9970882	3.6063344	3.5811641	3.6604164	3.9090724	2.9407272	4.235136	3.0736108	3.2491467	3.708284	3.2666233	3.1159923	3.701466	4.248315	4.636331	3.9146051	3.8671942	3.030533	0.6639111	3.5085397	3.9959965	2.8750427	TP53-Het	1
CTGCGACGACCTGCAA-4	2.9709635	3.139377	3.101317	2.9059615	2.831171	2.267392	3.7005503	2.1403716	2.8190808	2.9747655	2.762823	3.0141172	3.4414992	2.9521697	3.3822126	3.7194095	2.9084156	2.3847766	0.5018019	3.5011208	6.446862	2.8946388	TP53-Het	1
CTGCGACGGTCCATGA-4	2.8311458	3.2032342	3.480111	3.6280792	2.6710937	2.6307538	4.1814656	4.5775495	2.4745555	3.3973951	3.0827553	3.2781284	2.8364747	3.0812507	4.231299	3.5981457	3.3725734	2.2810788	1.508108	3.7499692	3.1103537	3.5883234	TP53-Het	1
CTGTAGGAACGGACGA-4	2.878705	3.2194827	3.2467737	3.1703207	3.5832853	2.471555	4.1334925	2.0329173	4.0456896	3.4064345	3.0501177	3.3039935	3.0272849	4.17269	4.4960294	3.2789688	3.132232	2.2451456	0.5038936	3.1957974	3.1247864	2.5889509	TP53-Het	1
CTGTAGGAATACGCTT-4	3.1019022	3.9656851	3.3745537	3.1577997	3.1010644	2.196448	4.1280003	2.122323	3.0939667	3.3590345	2.930491	3.1808429	3.4696436	4.9452877	5.580922	3.5582898	3.3361897	3.5709207	1.1647335	3.7224658	5.0750427	2.6002097	TP53-Het	1
CTGTAGGAATGTTGAA-4	2.1311162	3.904562	3.271649	2.8552554	3.14166	2.3019269	3.6163073	1.663644	3.0534391	2.9482872	3.2910113	2.5288713	3.326366	4.4950905	5.3020716	3.1420338	3.2386508	3.2724166	1.2236335	3.6182725	3.6181319	3.508972	TP53-Het	1
CTGTAGGATCGTCTAA-4	2.4053826	2.2680836	3.008783	2.6007419	2.5712283	1.9740893	3.3176901	1.5836781	3.3147206	2.878997	2.7666512	2.6346517	2.797157	3.044853	5.4303274	3.221914	2.7519615	2.0837455	0.015899517	5.889752	5.5674143	2.8667269	TP53-Het	1
CTGTCGATCGAAGAAC-4	3.1825168	3.3994977	2.845535	2.9558525	2.6825635	2.7151127	3.7718158	1.9733022	2.8373845	3.3807485	3.5940104	3.413276	3.1889446	3.0532358	4.1230745	3.5707886	3.3798482	2.0530584	0.6072607	3.5029268	6.32926	2.582907	TP53-Het	1
CTTAACCGTGCCGATC-4	2.9820833	3.404197	4.007102	3.504471	3.6460729	2.8731415	4.980937	1.9193133	3.4375157	3.4619215	3.279867	3.1209989	4.284525	3.5217934	4.7764745	3.9101183	3.4775152	3.4511263	1.4780446	3.7023618	3.3221357	2.9481034	TP53-Het	1
CTTAAGTACCTAGGTC-4	3.131683	3.549241	3.7075062	3.583215	3.147361	3.441784	4.3914866	2.5211987	3.752622	3.1967468	3.489955	3.1920981	3.8711514	3.8465142	4.4478703	3.8462665	3.767357	2.9865384	0.14658473	3.5154073	3.790833	3.1249628	TP53-Het	1
CTTAAGTAGTAACACA-4	3.1959472	2.7809987	3.4275455	2.992788	2.9229832	2.4562435	3.9307408	2.2075744	3.412795	3.0117445	3.2851746	3.2585924	3.7619617	4.195917	5.9665017	3.4780066	3.3914757	2.330274	0.99452823	3.952482	4.0042048	2.5795493	TP53-Het	1
CTTAGCTTTCAAGAAG-4	3.0887828	3.4501412	3.0620947	3.4166703	3.2536702	2.779391	3.7398434	1.5872538	3.3401	3.6156883	2.6993742	3.0953596	3.3059962	3.8029983	3.9660566	3.9003723	3.240878	2.4919922	-0.9494956	3.5475268	5.8130713	2.5739317	TP53-Het	1
CTTAGGAGAGGACGTC-4	3.0559638	3.5858347	3.0969715	2.9937723	3.1637375	2.8559155	3.7287574	2.241613	3.2035432	3.278351	4.37518	2.966715	3.4946463	4.6534915	5.137551	4.274907	4.011117	2.7607806	0.8261455	3.7946844	3.3363361	2.6629553	TP53-Het	1
CTTAGGAGCTGCCAAC-4	2.6570578	2.439129	2.7685776	3.018336	2.6896775	1.93046	3.4629326	1.5386034	2.5269618	2.6762395	2.91254	2.957488	3.3982177	2.7868211	3.2222776	3.3668153	2.6368053	1.6517678	0.81937474	2.3032856	6.5603952	2.2449117	TP53-Het	1
CTTCTGCTAGGTCAGT-4	3.356882	3.6380203	3.3971715	3.5474231	3.4488857	3.0372407	3.7974644	2.2893894	3.2668989	3.09691	3.0078182	3.2432613	3.939902	4.7363596	6.0053663	3.328473	3.209322	3.2173119	1.7835951	4.0832953	3.600635	2.510368	TP53-Het	1
CTTCTGCTGCTTATGG-4	2.48481	3.9534943	3.1458006	3.028164	3.9676728	1.668563	3.6893294	1.7164547	1.4975566	2.8366969	3.025088	2.6990342	3.1745677	5.67713	4.427406	2.87123	2.88992	2.8737502	0.76415044	2.8160672	3.487551	2.3855612	TP53-Het	1
CTTGAATGCAGCTATA-4	2.6883905	4.2300634	3.0434809	3.6473274	3.3198924	2.6980095	3.954312	2.0764527	2.8895717	2.9640331	3.1115258	3.0324547	3.4070947	4.814657	5.3022957	3.7803323	3.1378171	3.028607	-0.22061905	3.6697223	3.6506495	2.0736701	TP53-Het	1
CTTGACATCCGCTCCA-4	2.7858062	3.7877564	3.2221217	3.3559983	3.8985012	2.6141272	3.9390478	2.167765	3.2197282	3.0419095	3.604543	3.0798118	3.1194534	5.4328103	5.092079	3.3595943	3.741447	3.13641	0.5540725	3.245728	3.3266199	3.7889838	TP53-Het	1
CTTGACATTTATACTG-4	3.3183734	2.8996227	3.3304346	3.0075874	2.8435953	2.281273	3.3066394	2.2431874	4.072296	4.5097075	2.8740993	3.4710777	2.9491878	2.7743342	2.7761514	3.4788609	3.4504006	0.91894543	1.2222358	2.98792	2.999356	2.05273	TP53-Het	1
CTTGTGGCTAGGCGGT-4	2.6669817	3.7697344	3.5381157	3.1927094	3.2386594	2.186993	3.9520726	2.8091638	2.811071	3.0999773	3.3377016	3.19917	3.629199	3.9486322	5.5626693	3.6044466	3.158078	2.3077934	0.070248604	3.9499753	3.9808943	2.9447012	TP53-Het	1
GAACAATCAGTGTCAA-4	3.1721778	3.5022225	3.007879	2.9627573	2.85659	2.8687243	3.9118054	1.7855027	2.8748937	3.069123	2.584226	3.4644868	2.6872923	2.752512	5.124446	3.322897	2.852659	2.4773574	-0.19868755	3.6761923	6.2181087	2.7378042	TP53-Het	1
GAACCAGTGGTGCACA-4	3.1341362	3.119493	3.167315	3.229058	3.0298247	2.699048	3.50329	2.3841574	3.2070682	2.7601357	3.201139	3.167712	2.6192968	3.263012	3.8648102	3.4818063	3.2089093	2.4864426	-0.178655	3.6206458	6.316993	2.6962447	TP53-Het	1
GAACGGAGGCTCGGAA-4	3.1788142	2.5420125	3.7848277	3.0645092	2.5631356	2.2362971	3.489886	2.7177444	3.1308343	2.8783607	3.0689056	3.3546286	2.5068796	3.1353188	4.8596067	3.2598076	3.2182963	3.3638804	-0.29190817	3.8928108	3.2735643	3.071134	TP53-Het	1
GAACGGAGTGGAAGTA-4	2.0185049	2.9419894	2.560631	2.356017	2.8905852	2.0902364	3.9934382	1.5242603	3.2072682	2.779748	2.1039689	2.7190437	2.5218592	4.1051726	6.0777283	2.8292096	2.2873335	2.028817	0.91709065	3.0503385	4.1826806	2.4284127	TP53-Het	1
GAATAGCTTCCACTTA-4	3.7546432	3.9311879	3.8824134	3.96494	3.2247226	3.4760027	3.9736006	1.6975394	3.4543378	4.002192	3.673123	3.7649982	3.8921342	3.9102905	4.652214	4.0766287	3.3528864	2.6024854	0.77135444	3.756197	3.5226893	2.9420264	TP53-Het	1
GAATGCATGCATGTAG-4	3.1792004	2.8083136	3.26362	3.0919654	2.6411579	2.5491467	2.9812229	1.7702367	4.1165295	4.225266	2.3916745	3.2459316	2.7824242	2.5752082	4.396325	3.1271193	2.7024207	4.1480956	1.1623888	3.3002846	2.866399	3.3932934	TP53-Het	1
GAATTAACGTGTCGTA-4	2.9822037	3.2125027	3.3313723	3.3481257	3.3048992	3.1372337	3.9009354	2.0752501	3.0698812	3.3938618	3.677162	3.211426	3.1427255	4.743313	5.2118964	4.2228055	4.4721417	2.8735332	1.5283422	3.80204	3.650392	2.3020294	TP53-Het	1
GAATTAACTAGTAGCC-4	2.7203186	2.7241204	3.334429	2.6831694	3.5669596	2.1719677	6.3268023	2.7419841	2.9477453	2.7925575	2.795997	2.5707765	2.996331	3.9633288	5.50122	3.1644576	2.8054147	1.8687794	1.4742196	3.3698008	2.598285	2.3352194	TP53-Het	1
GAATTCCGTGGATCCA-4	3.215075	4.0997224	3.3560388	3.161194	2.8570487	2.6303325	3.7771707	1.802977	3.2356923	3.124262	3.249419	3.109901	3.2390003	2.9452243	4.568272	3.6059618	3.2463892	2.4607532	1.6723224	2.86864	6.3033214	2.7367227	TP53-Het	1
GACAAGTGTAACAGTT-4	2.9128847	3.019961	2.8282857	2.8208487	2.8888092	2.7799702	3.807511	0.91319185	2.57781	2.8749332	2.6489065	3.1231177	2.7684224	2.8716404	3.0197885	3.1753252	2.6324887	2.40394	-0.120012514	2.3756726	6.51951	2.1753728	TP53-Het	1
GACCTAGGTTACATAG-4	3.315668	3.3177812	3.7328055	3.4755187	3.4123313	3.0316522	5.269888	2.7755644	3.2922595	2.8716407	5.2085967	2.9375067	3.4194295	4.650182	3.9068825	3.3548367	3.9426033	2.8277364	1.4992778	3.2543497	3.5633261	2.8970385	TP53-Het	1
GACTCAAGGCCATGTC-4	2.0837743	2.4348798	3.38828	2.6548471	1.9160472	2.7731175	7.0785713	2.2236423	2.4756424	2.3000593	2.916068	2.6175532	1.9665228	2.099625	2.698748	2.7504895	2.630768	1.5863342	-0.04150735	1.8585613	1.8102125	1.4243773	TP53-Het	1
GACTCCTCGGTAATTG-4	2.7135699	2.348128	2.5865896	2.5034182	3.002152	2.358517	3.3076968	2.8797243	2.6204696	2.810732	2.6886687	2.4819832	2.644557	3.4360561	4.299845	3.082491	2.47703	1.9215943	0.59338224	3.6199586	6.613909	2.1313713	TP53-Het	1
GAGCCACACGAGCCAA-4	3.5629776	3.430784	3.6757803	3.5952706	3.4710119	3.2827942	4.718162	3.2150528	3.5574257	3.678367	3.5246992	3.6440551	3.4886	3.4865694	4.8979435	3.8683326	3.6230102	2.9510078	1.6129527	4.148377	3.848587	3.321992	TP53-Het	1
GAGCCGTTAAGGTGCA-4	3.1958091	2.6246736	3.0909536	3.056189	3.6996648	2.186256	3.7851427	2.0620246	3.6427147	2.5903976	4.1014385	2.8823667	2.8179836	4.9908805	3.772416	4.308504	3.79958	2.2614686	0.30911794	3.4951043	3.5014868	2.9133503	TP53-Het	1
GAGGATACCGGCTTCT-4	3.2764883	3.5414894	3.4934537	3.576987	3.2410033	3.0269272	5.4605427	2.2632916	3.4584863	3.693373	3.8476303	3.6459365	3.6411576	3.6788578	4.7266517	3.780014	3.710431	2.9735372	1.3484999	4.017807	3.5351994	2.9058902	TP53-Het	1
GAGTGATAGAGGATAC-4	2.7604022	3.138455	4.1292677	3.0092978	2.7783139	2.3397076	3.9582665	4.7373743	3.1461053	3.1201074	2.783508	2.8571885	2.9762206	3.270263	5.9174905	3.4616375	3.2342083	3.539513	1.5160471	3.424525	3.1735373	3.2616718	TP53-Het	1
GAGTGATATTATTACA-4	3.246655	3.6457996	3.7976816	3.736495	3.3298085	3.22809	3.8409305	2.4897745	3.660797	4.0242963	3.9878497	4.2097373	3.9696295	4.0017548	5.184047	3.9315214	4.1867757	3.2867076	1.5965629	4.225658	3.6001432	2.979825	TP53-Het	1
GATACACTAGGATCGT-4	2.6798024	3.7194316	3.5513713	3.6746466	4.039898	3.0882382	4.2229524	2.309402	4.357122	3.9640567	3.0229957	3.741485	3.7556152	4.7755084	3.831955	3.603587	3.4256659	2.598467	1.226542	3.1006713	3.3786235	2.324863	TP53-Het	1
GATATTCAAGGAATAC-4	3.0115292	2.6892464	2.897216	2.923984	2.6181934	2.4942365	3.5726671	2.0272212	2.7444515	2.4198172	2.6415834	2.6024966	2.9535189	2.518354	3.3072639	3.367599	2.6903255	2.242913	-0.701888	3.0697293	6.633446	2.2722235	TP53-Het	1
GATGCTATGCGGCGCA-4	2.9632764	3.20383	3.1993368	3.3663216	2.5652323	2.6934893	3.8498251	1.1723382	2.686001	2.6799037	2.8679159	2.6962795	3.5721903	3.693377	4.7494364	3.5522296	3.1024034	2.129543	0.33209592	3.907664	5.936586	2.4915426	TP53-Het	1
GATGGAGCTGCGTTCC-4	3.1737943	3.1904519	2.6457834	3.336096	3.2858093	2.6729016	4.8444705	2.276152	3.7368927	3.6524012	4.3923063	3.6302106	3.982277	3.9215589	4.8038025	4.2081137	4.060751	1.9760846	1.616895	3.2155914	3.0399833	2.9045813	TP53-Het	1
GATGGAGCTTAACGTT-4	3.0617054	3.000231	5.13969	3.1750839	4.2841377	2.925631	4.1147575	2.3618116	3.0419464	2.838262	3.617326	2.9396195	4.9038644	3.2616658	4.600785	3.5804596	4.130169	3.831816	2.2127545	3.2496288	2.5273728	4.631497	TP53-Het	1
GATGTGGTCCATAGGT-4	2.5189965	2.8146398	2.503106	2.5794396	2.8539033	2.0910559	3.7494085	1.7523879	2.9232035	2.7420142	2.8670359	2.7356377	3.2417068	3.24124	4.4432983	3.4692335	3.1005795	2.0521576	0.8739023	3.7357774	6.409579	2.6311476	TP53-Het	1
GATTATTATGCTATGA-4	2.5744889	2.5110118	4.3338213	2.7912955	2.410495	2.4664707	3.5455925	2.0078642	2.6038034	2.6685586	2.6126277	2.8864787	2.7065012	3.795	5.3384595	2.794989	3.129356	4.6226854	1.0566707	3.7904334	3.9956536	2.5271928	TP53-Het	1
GCACAGGCGCGCCATC-4	2.8922253	3.4197648	3.4695323	2.751729	3.759995	2.6288774	3.7733672	1.9505922	3.3781793	3.160608	3.009716	3.0648263	3.0234656	4.9863667	5.4618616	3.3652985	3.2261357	2.3888986	0.1141441	4.358828	3.8001318	2.2925875	TP53-Het	1
GCACGCTGCTAAGTGC-4	3.3221135	3.537939	3.2616	3.7071397	3.4859054	2.7234828	3.8101742	2.0641494	3.1561372	3.3384085	2.8110337	3.4109943	3.653044	4.3903584	6.0456142	3.6418657	3.325477	1.9492508	0.1761785	4.23912	3.9942844	2.5488167	TP53-Het	1
GCAGAGTTCGGACACC-4	1.7344697	3.0000246	2.4904613	2.880772	2.4930296	2.726223	3.081895	1.9846921	2.7788715	2.62073	2.3880107	2.3454874	2.6206872	2.7328942	3.2340703	3.0711956	2.1596203	1.9670935	-0.14717683	2.6802034	6.800872	1.9527948	TP53-Het	1
GCAGTAATGTACATCC-4	2.9563704	3.0366445	3.6506076	4.3580594	2.9979942	2.4812167	4.119612	2.2163365	3.7977018	3.4354181	3.4278758	3.3002896	3.6040094	5.1635594	5.0265827	3.6938517	3.5469222	2.4858544	1.4136397	4.759282	3.4468553	2.6968603	TP53-Het	1
GCATTATGTTAATCGT-4	3.5211132	3.758713	3.308979	3.9869027	3.7677884	3.2423937	4.9276543	1.7460566	3.6126456	3.9521782	3.4190614	3.7227144	3.7604163	5.273711	5.0912347	3.6869812	3.4639316	2.42479	1.6542724	3.7436619	4.141717	2.5826027	TP53-Het	1
GCATTGAAGTTCGGTT-4	2.0965233	3.4115553	4.257048	3.0129175	2.7894878	2.5319586	3.8229227	5.0640354	2.6958551	3.4571154	2.980079	3.3320377	2.6114483	3.1629665	4.766205	2.7175233	2.8155386	3.8238742	1.3038068	2.8535895	3.1200705	2.240164	TP53-Het	1
GCCACGCGGTAACACA-4	2.6425307	2.5433161	3.5454674	2.9111612	2.741528	2.5761917	3.6333745	4.515491	2.9112158	3.052223	2.6336272	2.8995528	2.920842	2.6999512	5.446317	3.2124124	2.951516	2.3847973	0.4560538	3.1678042	2.4362628	4.1636767	TP53-Het	1
GCCGCGATGAGTGATA-4	2.609773	3.3374882	2.8236706	2.7302663	2.6019018	1.7096573	3.1384256	2.2838714	2.57727	2.8839557	2.643421	1.9997568	2.4869583	4.235327	3.763381	2.8528967	1.6558484	2.5094419	0.3472538	3.7779098	6.3967185	2.732552	TP53-Het	1
GCCGCGATGCTCACGA-4	2.8436997	4.291853	3.4634066	3.250505	3.70444	2.4697964	3.6185784	2.4345264	3.3681686	3.3822145	2.8694286	2.9144192	3.482667	4.738625	3.4462216	3.4871523	3.1852658	2.3238044	0.26832086	4.9591713	4.365501	2.5679772	TP53-Het	1
GCCGCTTGTTGGTACC-4	3.3511639	2.5704446	3.5350833	2.9454317	3.1400046	2.3194308	6.171911	4.5015106	3.648064	3.3076673	3.3175828	2.5535495	3.3158581	2.8750644	4.9678955	3.5267725	3.3064396	2.00602	1.5802687	2.9503317	3.213973	2.3040812	TP53-Het	1
GCCGGCAGTCTCTACA-4	2.7471738	2.7494528	3.041597	3.053429	2.807226	2.4351823	3.25894	1.766173	2.5516212	2.5482845	2.4180615	2.3676522	3.3788345	3.7442453	4.9340568	3.1007407	2.6132677	2.0486586	0.8065471	3.2580836	6.49909	2.5470798	TP53-Het	1
GCCTAATCCATGTTCT-4	3.26389	3.990175	3.4552202	3.3566778	3.3192484	2.9547498	3.8008535	2.3582442	3.3071733	3.3513012	2.7427733	2.8852456	3.8069422	4.530764	5.9806185	3.7504685	3.6276376	2.823282	0.050139435	3.9981027	4.091674	2.3852375	TP53-Het	1
GCCTAATCCGGAACTC-4	3.5858345	3.7703147	3.3909566	3.7363586	3.9291973	2.9942522	3.855912	2.2937682	2.761789	3.178371	3.5776951	3.5234096	3.9529483	5.2186537	5.8244452	3.6085334	3.6627529	3.7110238	0.77865946	3.8357918	3.6932373	3.0116284	TP53-Het	1
GCCTGGTAAAGGTGCA-4	3.1409204	4.0341015	3.410216	3.3240302	3.3983333	2.2048078	4.0941916	2.1931658	3.253254	3.316676	3.7142901	2.692333	3.4458752	4.624474	4.2659745	3.7212071	3.4485536	3.2749908	0.85650814	3.140423	4.0138254	3.0886471	TP53-Het	1
GCGACAGACATTAGAG-4	3.3609161	2.867584	3.2017708	3.2551928	3.4109402	2.880509	4.501701	2.552264	3.0000625	2.578433	3.2475066	3.1055965	3.3651392	5.008253	4.737401	3.519621	3.6185393	2.0028849	0.24776207	3.6078455	3.9712608	2.6709616	TP53-Het	1
GCGACAGAGATTAACC-4	2.9984496	4.244375	3.25567	3.0006862	3.51776	2.7367897	3.9063952	1.8126528	3.1611555	3.0040271	3.1164005	3.2359347	3.1074479	4.279666	5.9781823	3.188019	3.2851977	2.850958	0.50931495	3.2320402	3.850637	2.4464984	TP53-Het	1
GCGAGCAACGGAGGCT-4	2.7074938	3.1762228	3.5540657	2.7127967	3.2448738	2.7268994	3.658455	1.8510847	2.8329036	3.2326446	2.85888	2.6330378	2.8697941	5.437701	5.726495	3.367095	2.5412035	2.6625497	-0.30929643	3.4829745	3.4715908	2.4545681	TP53-Het	1
GCGAGTTCCGGCGCTA-4	3.1215024	3.7687683	3.5579624	3.3833058	2.8744893	2.9742677	4.2931333	3.4716098	3.5423617	3.6335423	2.9434586	3.9075572	3.3921318	4.095932	4.9756255	3.4618945	3.4643605	3.7484107	0.7648828	5.7590137	4.1275	2.8233106	TP53-Het	1
GCGCATTGAGCTGGTC-4	3.448315	3.4082975	3.9127572	3.633193	3.7035203	3.362312	5.2594786	3.2843182	3.8750355	3.93575	3.895866	4.4665604	3.9367998	3.3835428	3.584737	4.3320613	4.405516	2.8348868	0.7630007	4.012245	3.569343	3.1153386	TP53-Het	1
GCGCATTGGATGGAGC-4	2.6122105	2.908797	2.3619964	3.024218	2.5928102	2.4921749	3.394326	2.1972358	2.6480427	3.2151823	2.2174635	2.4929643	2.625491	2.868764	2.8137498	3.4878085	2.854786	2.514215	0.8766509	3.075067	6.566929	2.0360603	TP53-Het	1
GCGCCATCACATGCCG-4	3.3309343	3.4836211	3.189969	3.6961668	3.1906874	3.2023299	4.3134093	1.9082212	2.474335	3.380154	3.3724859	3.2790492	2.9667783	3.6796892	5.5389867	3.5763378	2.7876637	3.8134513	1.466251	3.8790364	3.7106566	2.7723403	TP53-Het	1
GCGCCTATCCACCGAC-4	3.0502617	2.7811322	3.4676242	3.1421213	2.4879985	2.9066741	4.262422	2.078539	4.5092373	4.4324956	3.0871568	2.7888095	2.7796595	3.0336618	3.8275523	3.3361635	3.2579834	1.9499288	0.69357616	3.6619256	3.0196826	2.5417583	TP53-Het	1
GCGCCTATGTGCGCGA-4	3.160272	3.9163682	3.5340044	3.5206769	4.147714	3.4268882	5.00827	3.2201304	3.415231	3.6801715	2.9197843	3.2599685	3.9291952	4.737371	4.738422	3.639171	3.5003572	3.2064328	1.1622319	3.1246827	3.9902754	2.2946272	TP53-Het	1
GCGCCTATTAAGATCA-4	3.3307176	3.0571811	3.214282	3.3662343	2.5976431	3.069237	3.7603335	2.1502082	3.1290026	3.066401	4.792162	2.8110151	3.2974389	3.1567733	4.5374866	3.45436	5.1797786	2.3546607	1.3553551	3.31966	2.8003805	2.5509522	TP53-Het	1
GCGCTGGAGAGATGAG-4	3.0971134	3.170739	3.3514755	3.5608263	3.1511295	2.7860422	4.2932553	2.4439888	3.9875147	3.7835798	3.4191575	3.521247	3.2645977	3.7443547	5.0696583	3.740182	3.9927173	2.678945	0.86695164	4.1539807	3.472361	2.787323	TP53-Het	1
GCGGCGCACTTGAATG-4	2.8568795	3.242377	2.633001	3.1390216	3.241412	2.8566945	3.9380157	2.2862058	3.1768978	2.5926142	3.5132518	3.1485004	2.9629517	4.277608	5.4086604	3.270182	3.7013319	2.514303	0.4664901	4.3083534	3.9087052	2.4332876	TP53-Het	1
GCGGTTCTTTATTACA-4	3.1488395	3.100551	3.0354316	3.3771603	2.4518027	2.7422602	3.8771212	1.885412	3.1507325	3.0265045	2.9125984	3.2398171	3.1901224	2.6191535	3.215526	3.4590683	3.4332404	2.4893575	1.3312465	3.0139077	6.598326	2.33991	TP53-Het	1
GCTCACGAGGCTGCGG-4	3.3645306	3.6494436	3.1341105	3.4777045	3.0903463	3.4194527	4.36805	2.3764577	3.473094	3.2815993	3.4744625	3.6877718	3.3323188	4.9293613	5.0553093	3.8636649	3.6136417	3.049223	1.8481467	3.5033476	3.7499077	2.747603	TP53-Het	1
GCTGGCGTACCTGCAA-4	3.0251486	2.6198814	2.870355	3.254218	3.413316	3.4045577	4.409645	1.968237	1.5719708	3.1255367	2.7847533	3.1855881	3.0458064	2.53644	3.5986102	3.9745271	2.595302	2.1008756	0.6149985	2.9303687	6.4092107	2.8107314	TP53-Het	1
GCTGGCGTAGTTCGCC-4	3.4971426	3.77119	3.6616209	3.9514623	3.363	2.9919238	4.123046	2.796789	3.3922813	4.099019	4.0339694	4.105926	4.0574183	4.1685266	4.5742426	4.1933627	4.0739307	2.981012	0.14026046	3.7603233	3.4936917	3.4394794	TP53-Het	1
GCTTAGCACGGCGCTA-4	2.845575	3.0634103	3.6202238	3.6385305	3.843244	3.2119074	4.4756374	2.457708	3.2459576	3.679224	4.088488	3.6467571	3.1338046	3.3231883	3.9687028	3.5837684	4.50589	2.7898629	1.152059	3.7511714	3.1098971	3.585799	TP53-Het	1
GCTTAGCAGTAATGGC-4	3.1157916	3.7990112	3.2505338	4.1017838	3.8359473	3.5145104	4.449295	2.303435	3.6842208	4.1782813	4.008476	3.7265267	4.0864477	5.0569806	4.5448747	4.338695	4.0281396	2.9631472	0.26680496	4.3653383	4.0148435	2.8975449	TP53-Het	1
GCTTCCAAATCATTGG-4	3.4955933	3.6260786	3.386716	3.7912538	3.327059	3.2539668	3.964318	1.977683	3.06109	3.7687247	3.6882617	3.445954	3.7096922	3.7553794	4.5279574	3.7003489	3.2798502	2.4177651	0.016940095	5.5394745	3.273607	2.836423	TP53-Het	1
GCTTCCAACAGTGTTC-4	3.5040085	3.1589375	3.323159	3.3568125	2.8047235	3.1419463	4.2433667	2.3100076	3.3758085	3.5697663	3.9656918	4.3013644	3.456079	3.8638215	4.8438964	3.9605427	3.9057925	2.7263172	0.85292125	3.9841623	3.2111752	2.655314	TP53-Het	1
GCTTCCAACCGTACCG-4	3.3526564	3.7730565	3.374337	3.3591156	3.436647	3.0199175	4.028402	2.5794618	3.197202	3.3737545	3.2327409	3.2439628	3.5203652	4.8621383	5.5971956	3.601919	3.230924	2.8640988	1.4792129	4.036151	4.4131875	2.329244	TP53-Het	1
GGAACAGCACTTCGAG-4	3.200684	3.2942684	3.1645806	3.3647902	4.258222	2.9889252	3.950859	2.1943054	2.999107	3.4333415	2.938893	3.2096086	3.3529518	5.187588	5.5579305	3.250412	3.0979145	2.3457015	0.3868651	3.6888883	3.777195	2.5323374	TP53-Het	1
GGAACAGCTGCTATGA-4	3.014868	3.1940594	3.4209533	3.278988	3.0829415	3.259083	4.5301657	2.1709769	3.290165	3.4098237	3.3008187	3.59683	3.33607	3.9410865	5.044317	3.4335747	3.5441315	3.0288026	1.1761471	3.6323497	3.219577	2.716544	TP53-Het	1
GGAAGCTCATACACGC-4	2.580485	2.638783	2.3796687	2.5446281	2.491234	2.3340282	3.1057985	1.4274657	2.7533202	2.7722867	3.230441	2.5175266	2.1586578	2.3297677	3.24711	3.2243805	3.520723	2.2802076	0.9056561	2.9816687	6.363411	4.877481	TP53-Het	1
GGAATTGTATAGTTGA-4	3.0117788	2.8593943	3.2776666	2.9892838	2.669477	2.4792705	4.072468	3.26184	3.0223966	2.9049075	3.2199368	2.9906356	3.1858487	3.0697563	4.817828	3.3077059	3.3725512	2.6566577	1.2764293	3.348755	5.5370026	3.9673836	TP53-Het	1
GGACCGAACTGCACGG-4	2.6914356	2.9291856	3.3357694	3.342485	2.8420925	2.937089	3.1799254	2.1715617	3.2761993	2.7785594	3.216539	2.2962258	2.817532	4.042453	5.8782735	3.3263981	3.316836	2.1496325	1.1561688	3.679014	3.6795237	2.4342356	TP53-Het	1
GGACGATTATGCTACA-4	2.1869652	2.8579571	3.6817665	2.835064	2.5425777	2.7813025	3.4634962	4.9010243	2.8192506	3.1308331	2.7854402	2.7800655	2.9905066	2.4846702	5.1819267	3.0942783	2.8293521	2.083643	1.6004182	3.668709	2.979136	3.008657	TP53-Het	1
GGACGTGCGAACTGCA-4	3.1089785	3.0187063	2.975356	3.1231256	2.037326	2.2834516	3.4095337	1.7371331	2.647796	2.8131194	2.8479671	2.0609777	2.9809556	2.8068228	3.301239	3.099365	2.807599	1.1640264	0.9552964	2.8983424	6.592817	2.3979168	TP53-Het	1
GGACGTGCTTATACTG-4	2.8382802	3.1737611	3.3029864	3.6875389	3.1804261	3.2318146	3.9697447	2.1569796	2.80867	3.3434033	3.251213	3.5330763	3.2552052	4.4639373	5.674849	3.5699744	3.493151	2.9553268	0.58826536	3.147716	3.2483213	2.7350159	TP53-Het	1
GGAGACCTCATATGGA-4	2.9641423	3.5014102	3.0236273	3.1620336	3.5459974	2.65889	3.68355	2.0431688	2.6410701	3.2232673	2.6899827	2.835857	3.5120585	5.4603305	5.5928016	3.121485	3.1037369	2.4192317	0.9466183	4.2307587	4.440839	2.9031007	TP53-Het	1
GGAGACCTCGCCTGCA-4	3.2897093	4.0167904	3.214964	3.657184	3.7582402	3.1996107	4.2753563	2.1896617	3.2813628	3.5834768	3.5670164	3.9546976	3.5689025	5.0953245	4.927394	3.756821	3.8141825	3.1567118	1.4561118	3.596968	3.3042998	2.927163	TP53-Het	1
GGAGATTAAGGACCAA-4	2.9858394	3.1340983	3.2666278	3.446734	3.4412262	2.5775845	4.2578897	1.8840685	3.326781	3.5229702	3.379225	3.237813	3.1745172	5.130177	4.6843615	3.4839702	3.3076153	2.7345102	1.4744861	3.6352003	3.9447327	2.986989	TP53-Het	1
GGAGGACCAGACAGTG-4	3.117626	3.3247488	3.5635703	3.536142	3.4511714	3.3031754	4.3145266	2.4094434	3.1140869	3.5888817	3.8672276	3.4292855	3.2621207	3.847917	5.6153345	4.214968	3.7757456	2.6689537	1.344608	3.934562	3.3759086	2.8631473	TP53-Het	1
GGAGGACCCGAAGAAC-4	3.374729	3.8198147	3.14388	3.3300037	2.95698	2.9067383	3.3080797	2.0181592	3.194481	3.2638276	4.4867854	2.7817397	3.3269875	4.655994	4.6440244	4.4136376	4.161247	2.818869	-0.26060656	3.1491852	2.9811335	2.0786765	TP53-Het	1
GGATAACGGTGTACAC-4	3.4852862	3.6303992	3.828985	4.056123	3.3884919	3.2108738	4.041167	2.1858444	3.6821153	3.8377593	3.9171154	3.9040222	4.0190024	3.593492	4.550477	3.727045	3.6986866	3.0975807	1.445085	3.8525352	3.3987615	3.2034018	TP53-Het	1
GGATAACGTCCGGTGA-4	2.9032395	3.2355251	3.476434	3.3765159	2.884437	2.623467	5.7442236	2.412725	3.525829	3.1848042	3.9253058	3.3144515	2.8896158	3.2715204	3.966834	3.884834	3.733642	2.6190398	0.75902414	3.485134	3.183138	2.680613	TP53-Het	1
GGATGGACAGTAGGAC-4	2.7468603	3.7007844	3.2686524	2.645161	4.2481933	2.1537905	3.9282286	1.8414533	3.3904312	2.7910273	2.9959092	2.7388082	2.879305	5.767758	5.4956784	3.3067298	3.0447586	3.0533137	2.0280712	3.1393292	4.5004168	2.6233413	TP53-Het	1
GGCAGCCTAAGGTAGG-4	2.4342659	3.0366285	3.60922	3.0669405	3.443589	2.8856437	4.4972377	4.6350183	3.140049	3.2699668	3.280083	3.6336877	3.509731	3.7771184	5.4812994	3.699721	3.765612	2.6891599	1.3751806	3.72228	2.8901691	2.9790475	TP53-Het	1
GGCAGCCTCGAGTTGC-4	3.1326656	3.3788662	3.4791002	3.3169656	4.3069854	3.2532659	4.9330144	2.3154786	3.3374026	3.2691238	4.47187	2.6928613	4.8483033	3.5633495	4.8152175	4.8976917	5.055093	3.01509	1.1195011	3.5008197	3.299757	3.0215466	TP53-Het	1
GGCAGGAGCCGTACCG-4	3.330521	3.1665678	3.4942327	3.3704154	3.1729715	3.1033971	3.7077088	3.663413	3.0382457	3.2765272	2.9730523	2.972381	3.2296777	4.34928	4.952887	3.5336063	3.2290928	3.0816884	0.37731382	3.4984717	3.1124325	2.7852855	TP53-Het	1
GGCAGGAGTTACGACC-4	3.567995	3.7952466	3.5518067	3.8437324	3.4282174	3.1922326	3.9411778	2.631279	3.431082	3.2537963	3.5123346	3.2314718	3.8184931	3.7330809	4.7700477	4.070436	3.5495486	2.7488039	1.2019855	3.6471171	5.126098	3.3724866	TP53-Het	1
GGCCAACCGTGCAGAA-4	2.6629164	2.329709	2.682603	3.205384	2.637818	2.680841	2.9140909	1.1611198	2.403621	2.531761	2.7557206	2.3912225	2.7838068	1.8924643	3.1675277	3.1339655	2.5274155	2.281522	0.5457468	2.9493656	6.7068696	1.9596251	TP53-Het	1
GGCCACTGGAGATGAG-4	3.0237534	3.5570257	3.7213678	3.3202205	2.7140481	3.210807	4.2841516	2.738498	3.1580155	3.2187624	3.4260857	3.156766	3.5551167	3.6428933	5.2526383	3.3689342	3.7401755	2.3810537	1.6803824	2.8344462	4.974948	2.6107137	TP53-Het	1
GGCGATGCATTACGAA-4	3.524326	3.35844	3.551689	3.7638967	2.848012	2.7106462	3.8329864	1.7506663	2.7463331	3.3276036	3.4845324	3.0330918	3.4675288	4.3087473	5.3438053	3.3863366	3.6734738	3.4675338	0.44919905	4.0804405	4.404504	2.7450535	TP53-Het	1
GGCGATGCTTGATTAA-4	3.2145798	3.3905358	3.884463	3.508515	3.6713402	3.0602653	5.7347817	3.8668706	3.3094692	3.6739028	3.8140476	3.2628472	3.2574723	3.8348424	3.7253184	3.6113389	3.8374555	2.7351143	0.1715613	3.201554	2.9040577	3.0528781	TP53-Het	1
GGCGCATCATCCACAA-4	3.0182414	3.681822	3.9928627	3.3972077	2.624921	3.2897983	3.992654	2.5257719	2.7348948	3.8182735	3.5306606	3.0042336	4.0220857	4.158701	4.863467	3.8902762	3.8318205	2.2891166	0.91801625	4.2387834	4.2171907	2.5129304	TP53-Het	1
GGCGTCTTCTACATTA-4	3.5200121	3.5751262	3.468494	3.517093	3.2410653	3.5818062	4.74502	2.152997	3.1215732	3.5285895	3.4622107	3.898307	3.452044	3.9082465	4.5005665	3.8704178	3.690823	2.7734694	0.74108213	4.1857285	4.5080795	2.7867389	TP53-Het	1
GGCTAAGTGTCAACTT-4	2.1780083	2.924596	2.5572145	2.7481844	2.5584388	1.7695519	2.9572432	1.5751827	2.6193693	2.634142	2.2778385	2.5660942	2.6985605	2.9540272	4.8754272	3.1500876	2.672958	1.7821617	1.3498354	2.2744834	6.4181256	2.032001	TP53-Het	1
GGCTACAACTTAATGT-4	3.8723667	4.0974407	3.0567906	3.1269357	3.2357938	2.3467798	3.508795	1.7481492	3.2934	3.3484979	2.9257975	2.9705677	3.3762896	5.2488437	5.2977295	3.1641164	2.9347992	2.9463434	1.2265838	3.7458446	3.6967452	2.2700148	TP53-Het	1
GGCTCTACTGGCAACG-4	2.722915	2.6663606	3.4006045	3.2604113	3.2116702	2.7510257	3.6075735	2.3536973	3.0828562	3.4097137	3.4473345	3.1749074	3.260401	3.9661605	5.359351	4.2583213	4.4406066	2.175743	-0.087647595	3.7391841	3.9372332	2.489606	TP53-Het	1
GGTAAGGCTTGACGCA-4	3.2401965	3.570761	5.19029	3.7225912	4.606789	2.8864145	4.1871223	2.2329164	3.2143037	3.0705013	2.8667114	3.3335366	4.9876337	4.1099787	5.239359	3.8827233	3.2217126	3.481188	2.449798	3.4093032	3.4445572	2.5254962	TP53-Het	1
GGTAATTGCAATCCAC-4	3.0456347	3.1587565	3.0098424	2.9327476	2.814314	2.8121936	4.126139	2.0889187	2.876056	2.7587352	3.354161	2.7153618	2.8370342	3.2550356	4.523912	3.9601734	3.0147493	2.0344145	0.7978979	3.31365	6.1672993	2.098362	TP53-Het	1
GGTATAAGATACGCTT-4	3.1204913	3.124283	3.4436324	3.2824423	3.7643802	2.9974642	3.8459601	2.0532954	3.1076522	3.3992035	4.2129335	3.368748	3.597998	4.0005026	5.3598704	4.4113297	4.206284	2.8131886	-0.016357807	3.3402069	3.2980952	3.111239	TP53-Het	1
GGTATAAGTTACTGAA-4	2.5063515	3.5039356	3.2097604	2.6865528	3.0433922	2.9716823	3.8762848	2.1579297	3.0503075	2.5941534	3.3445265	2.765368	3.3389013	4.1136065	5.5507817	2.9268465	3.1811686	2.70909	0.83883107	3.7939825	4.7091866	2.0595093	TP53-Het	1
GGTATGTTAGCGTGTA-4	3.3998897	4.0098495	3.3276913	3.0983055	2.5612068	2.926341	3.8788338	2.1215587	3.7204044	3.2423215	3.446345	3.523669	3.632578	4.4278994	5.9563313	3.3759615	3.2596064	2.2370405	1.2415427	4.56539	4.2401457	2.2393334	TP53-Het	1
GGTATGTTATCTTGTG-4	3.013491	3.5443966	2.8372796	3.0879521	3.3027046	2.9564505	3.7948606	2.6242433	2.5196824	2.8388562	2.9217741	3.5638475	3.0950837	4.9019084	4.698947	3.5157666	3.3637214	2.468702	0.9245357	3.0200326	5.797701	2.8963218	TP53-Het	1
GGTATGTTGTTAGTAA-4	2.6473663	3.3181126	3.599633	3.5021598	3.2314818	2.4073694	4.0039296	1.4644352	3.0802526	3.6727884	2.8194628	2.9704938	2.6690784	4.298758	6.085232	3.077803	3.274559	2.5110412	1.2412761	3.5860314	2.756568	1.2855378	TP53-Het	1
GGTCAATATGACTTCA-4	3.5226967	2.8130288	2.1504173	2.9260807	2.5612419	2.5419204	3.555602	1.8471981	2.6920795	2.7680812	2.9956684	2.3411896	2.7348053	3.668377	3.8340251	3.3023114	2.5516045	2.3878715	0.7368666	3.1865568	6.443863	2.031203	TP53-Het	1
GGTCATGTGAAGTTCC-4	2.7235315	1.8103725	2.7708752	2.2051609	1.9778485	1.3745711	3.2382836	1.609554	2.5771108	2.0786004	2.1909614	2.1331244	2.0662355	2.3409696	2.6256392	2.821973	2.4783154	1.9379095	0.98129845	2.5085258	6.759535	2.3739681	TP53-Het	1
GGTCGCATATAAGTTG-4	3.3320413	4.06022	4.0726624	3.943778	3.410549	4.119987	4.089392	2.5419374	3.9413147	4.4844356	3.873031	4.0471854	3.2600114	3.4235687	3.8156552	4.304799	4.3403616	3.7723672	0.52278924	4.071711	4.073441	0.79344714	TP53-Het	1
GGTCTACTGCGGCAAG-4	3.268391	3.0510743	3.238629	2.938204	3.2729666	2.6483567	3.9894776	1.8041228	3.4005966	3.0565515	3.22854	2.7729623	3.4253547	3.7123907	5.873619	3.2540445	3.2289577	1.965208	1.2684851	3.958447	4.5256634	2.5959682	TP53-Het	1
GGTCTCTCATAACTGT-4	2.9097688	2.7635336	4.185816	3.1794255	3.7423813	3.032748	3.7998805	1.6558934	2.4952254	2.7446742	3.507489	2.9313033	4.6506357	4.2795486	5.0042896	3.8048377	4.117021	3.1087954	1.7054873	3.5490122	3.873816	3.263035	TP53-Het	1
GGTCTCTCGGCGCATC-4	3.0609314	3.3884995	3.233181	3.1315892	2.986265	2.6242223	3.7651594	2.3440754	3.0720675	3.3294315	2.8365862	2.9107833	3.3162613	4.2337337	5.65307	3.4441953	2.841362	2.3884785	-0.15536149	3.8437252	4.121017	2.7923303	TP53-Het	1
GGTCTCTCGGTGTTAC-4	2.5952275	2.5275354	2.1276789	2.6967542	2.131243	1.7135166	2.9820898	0.75114757	1.9484174	2.2839262	3.2019877	2.465292	2.28736	2.5498235	3.445933	3.581368	3.5802631	1.7005467	-0.241177	3.1831565	6.293813	2.0100713	TP53-Het	1
GGTGCACACGATCGGA-4	2.6531274	2.7258284	1.7449733	2.7003694	1.6330172	1.9500872	2.921781	1.3489219	2.725918	2.5588033	3.0593078	1.8521506	2.3935692	2.5997698	5.0719433	3.4851353	3.1927629	1.6019276	0.38690662	3.3684542	6.27533	2.1209226	TP53-Het	1
GGTGTTACGCGGCGCA-4	2.784921	3.4695325	3.5212183	3.0930674	2.913845	2.266457	6.1270843	1.6367228	3.044682	2.8287024	2.8406856	2.5714352	4.0407944	4.742126	4.308534	3.105673	2.8356862	3.700173	1.2072313	2.6557612	3.66393	2.2608497	TP53-Het	1
GGTTGATCACTATAGT-4	3.0247905	2.8374808	2.6379116	3.1428897	3.0511334	2.7778041	3.5508401	1.8365779	2.7019787	2.7284358	2.7703242	2.483189	2.8965297	2.702434	3.0557292	3.5983396	2.2932198	1.6810912	0.8901504	2.8823779	6.6648116	1.9695089	TP53-Het	1
GTAACACAACCTAACA-4	2.9344585	3.4955287	3.1794682	4.0641246	3.4435828	2.6664002	5.093241	1.0081112	2.9545014	3.529117	2.987238	3.5149	3.0214818	4.7400613	4.2393875	3.8402174	3.4517617	1.4819306	0.9201757	3.5632648	3.6527572	2.3720052	TP53-Het	1
GTAATGGCGAATGCAT-4	3.304363	3.7621417	3.6276479	2.9958208	2.9907024	2.852006	3.8340237	2.1785507	3.1480212	3.3835237	3.473124	2.9644756	3.4854066	4.617637	5.2172456	4.0892735	3.5522966	2.7096763	0.36374786	3.2896953	4.070927	3.1876323	TP53-Het	1
GTAATGGCGCACAGGC-4	3.2520983	3.2783089	3.655317	3.5148094	2.6830168	3.098823	4.169779	1.7995099	3.2521803	3.3118002	3.1958315	3.0980043	2.9849524	3.3559675	4.268046	3.6713457	3.3319075	2.834612	0.9966834	3.493201	6.0921936	3.062022	TP53-Het	1
GTAGAGGAACGGTTAC-4	2.9859142	3.733016	3.1176212	3.0649598	3.1973317	2.6127079	3.9117126	2.1042418	3.9652247	3.1533408	3.4763613	3.5050979	3.1710632	4.9488406	5.543378	3.0277562	3.280481	2.60155	1.205099	5.5862513	3.1398938	2.5365014	TP53-Het	1
GTAGAGGAGTAGAGGA-4	3.0238273	3.6342268	3.5931618	3.6862562	3.4307835	3.2687871	3.8785625	1.9227903	3.595244	3.5977132	3.295237	3.5803015	3.6884758	3.8484752	5.269863	3.7100036	3.6236994	3.0074687	1.6207918	3.5401092	3.8759954	2.823087	TP53-Het	1
GTAGCGACATCTACCG-4	2.906108	2.504677	4.831099	3.1523736	4.171213	3.0746505	4.2563014	2.3094757	3.0018246	2.859581	3.0488887	2.3326516	4.1606936	4.087873	4.988019	3.4795928	3.4101253	2.7221959	1.1047941	3.5321794	3.5313096	1.7700424	TP53-Het	1
GTATCAATACGAGGTA-4	2.5017014	3.2905507	3.118701	3.2641542	3.1574905	2.3381002	3.5275311	1.9446216	2.7531474	2.9936237	2.8866427	2.6856534	3.5501847	4.119148	6.023646	3.3208447	3.14425	3.02964	0.59927285	3.5806134	3.6426334	2.8514547	TP53-Het	1
GTATCAATGACTCAAG-4	2.4259586	2.8355815	2.8426485	4.4373236	2.6957269	1.7143445	3.3094366	1.1951987	2.3029659	2.3452556	2.5408845	2.3218272	3.1503558	2.6831493	5.904725	2.7597852	2.496968	1.439675	1.1546947	3.6584814	4.0673676	2.5353568	TP53-Het	1
GTATCAATTCTCTACA-4	3.3856132	4.0132504	3.7673464	3.767823	3.438866	3.4087214	3.899918	2.329539	3.562847	3.8265948	3.5254464	3.3839996	3.8034127	3.9781961	5.092614	4.0080214	3.6716187	3.0689821	0.96379215	3.8531783	4.2564445	3.0743902	TP53-Het	1
GTATGGCAACTTCGAG-4	2.4243405	3.298862	2.779256	2.8679287	2.9028451	2.0041487	3.4136543	1.8339081	2.728804	2.9876575	4.4041295	2.7873433	2.6856833	4.5656786	4.1996593	4.717379	5.0172377	2.992424	0.54856503	3.241559	2.6769247	2.0516393	TP53-Het	1
GTCACCAACACCATCG-4	2.6678147	3.851557	2.8127549	2.7342286	2.675524	2.7104175	3.3772624	2.243686	2.8824663	3.0991864	3.0067396	2.7108903	2.7980673	3.4736574	5.077661	3.2550561	2.882937	1.6466004	1.1280128	3.266777	5.9023385	1.9034868	TP53-Het	1
GTCATACCTTGGTGAT-4	3.257334	4.0692134	3.8484368	4.1353726	3.8660817	3.3956287	4.335977	2.3130195	3.5019433	3.8553975	3.7836921	4.0126357	4.0752563	3.9842641	5.0964046	3.9262195	3.8007293	3.2990015	0.5800741	3.7857132	3.2775447	3.260738	TP53-Het	1
GTCCATGATTGTCAAG-4	3.6723971	3.2304177	3.7546263	3.480536	3.6456382	3.268314	4.729049	1.9302243	3.5981083	3.5533223	4.2971015	3.5245068	3.9451487	3.7679863	5.209174	4.05311	3.8123734	2.71129	0.91470164	3.8128128	3.36335	2.8502889	TP53-Het	1
GTCCGAATGCGAGTTC-4	2.8030534	2.554617	2.328227	2.5303707	2.3524952	2.3595965	3.4573426	1.6229228	2.4081533	2.6745918	2.612623	1.7940428	3.1818945	3.0516663	4.797391	3.0972116	2.8507128	2.0150368	0.10847324	3.7441382	6.3079967	2.1853378	TP53-Het	1
GTCGTCCGCATTAGAG-4	3.434332	3.2660441	2.7158804	3.384365	2.9913704	3.069376	3.3829143	1.7948297	2.9720252	2.527154	2.9195957	2.9049602	3.4811547	2.8953984	3.3068104	3.6191175	3.0206087	2.099968	-0.09062695	2.836459	6.626135	2.5766249	TP53-Het	1
GTCGTCCGCCGGCCAC-4	2.8065574	3.7440586	2.837834	3.0247092	2.933718	2.775038	3.7792954	1.6109171	2.8632379	3.00032	2.8112657	2.754379	3.1085057	5.517829	5.354986	3.3769279	3.0175278	3.1886842	1.453834	3.7446487	4.531897	2.5202794	TP53-Het	1
GTCGTTATCCGACCTG-4	3.1335285	3.3410034	2.744422	3.4873393	3.9661553	3.0067828	3.7520278	1.9567276	2.9382782	3.215427	3.0174687	2.799824	3.190691	5.34166	5.47153	3.5601451	3.1327698	1.5837165	1.2168163	3.594323	3.7087147	2.0522993	TP53-Het	1
GTCGTTATGAACGGAG-4	3.0769172	2.2189443	3.7052903	3.420798	3.0033605	2.389766	3.9388008	3.8222837	2.8137977	2.782295	2.9135041	1.9879335	3.1583717	4.8177495	4.308347	2.5775552	2.46713	2.5930378	0.4165368	2.9955208	3.4877665	3.3607183	TP53-Het	1
GTCTGTCCCCTACTGG-4	2.8740778	2.8205287	3.1189098	3.3264759	1.7442093	3.4250236	3.6815062	2.185956	2.5232546	3.3678963	2.9396932	2.4717066	3.3396506	2.3647044	3.1995833	3.458415	2.8575609	2.088302	1.1087843	3.1975899	6.5495296	2.515497	TP53-Het	1
GTCTTCGCCGATCAAG-4	2.4279416	3.7758	2.8806245	3.2395482	3.2365117	2.2830317	3.436716	1.7594899	2.7478313	2.7697113	2.2337599	2.3844368	4.1288238	5.200359	5.7323217	3.230769	2.7832882	2.541566	0.9471494	3.5713112	3.8234217	2.0942593	TP53-Het	1
GTGAATATCGCCTGCA-4	3.2586617	3.9081008	2.912658	3.303757	3.3925087	1.8896773	4.0717506	2.2041552	3.2046518	3.2060905	2.9413733	2.9850085	3.0638037	5.821036	5.0857453	3.3078973	3.2333126	3.5555232	0.70426804	3.4086819	4.1661377	2.944683	TP53-Het	1
GTGACTTGGTCCGTTG-4	3.4115276	3.8831835	3.420159	3.4110448	4.9976377	2.8388283	3.499626	1.9821281	3.1017365	2.7840455	2.8877327	3.4054298	3.4281223	4.845937	4.8996873	3.0086663	3.0612776	3.042582	0.9005042	3.8340209	3.8506699	2.4150712	TP53-Het	1
GTGAGAACTTGAGTGG-4	2.6239963	2.908523	2.9832945	2.9541059	2.61003	2.515428	3.3939686	2.1024156	4.2391257	3.8635466	2.8449757	2.9504654	3.010889	5.037451	3.8542774	2.9414437	2.9750967	2.4500124	0.7148037	3.1097064	4.290691	2.303525	TP53-Het	1
GTGATCTCGGAACAGC-4	5.133154	3.0327477	2.924092	3.621525	3.0918193	2.410407	3.6755264	2.085139	3.2093155	2.93171	2.8673968	3.2778664	3.1102	4.2211666	5.5108423	3.427347	3.3151495	2.2693813	-0.14637546	3.8928804	3.9620829	2.706084	TP53-Het	1
GTGCCGCGAGATACTA-4	3.4465182	3.257428	3.483303	3.883702	3.124318	2.9547098	4.0277557	1.988299	3.2369487	3.3631623	2.6377926	3.198807	3.8046794	3.7099013	6.126074	3.4911437	3.3089762	2.1716897	0.7042454	3.2549078	3.1449854	2.3236415	TP53-Het	1
GTGCCGCGGCCTCTGA-4	3.443608	3.548402	3.4376786	3.5669188	3.454287	3.3531365	4.552949	2.6008608	3.3867588	3.5783298	3.6159172	3.9985604	3.7008219	4.0900297	5.446037	3.7673018	3.7923422	3.0970397	1.5302761	3.7331738	3.7781928	2.9981344	TP53-Het	1
GTGCGCGACCTGCGGA-4	2.800368	3.3520818	3.5190125	3.2874603	2.6159348	2.4591787	3.9245648	2.2192152	3.0776258	3.2677507	2.7118223	3.3782368	3.395801	4.502722	5.158872	3.2075312	3.4205832	2.237459	0.2923905	3.3156254	4.063811	2.1771002	TP53-Het	1
GTGCTTGCCGGTTCAA-4	2.5137115	3.1811643	2.947816	2.9429855	2.7666292	2.8295455	3.6719213	1.3587464	3.05097	3.0600553	2.5983844	2.7026718	2.9376414	2.4884996	2.8694134	3.246619	2.7045975	2.021638	0.52623874	3.413513	6.4642377	2.2292702	TP53-Het	1
GTGCTTGCGACCTGAC-4	3.7703886	3.80843	3.5468328	3.8618703	3.4413416	3.8818283	3.636478	2.6916997	3.696983	4.09361	4.396535	4.655672	4.032654	4.027533	4.524029	4.0743537	4.5304193	3.0811758	1.0496163	4.2055187	3.8099723	3.0175455	TP53-Het	1
GTGGAATCCAGGCGCC-4	2.294105	3.4607992	3.3865423	3.1284177	3.2831635	2.2037866	3.349766	2.4665391	3.115718	2.7111661	3.018666	2.6453993	2.2959826	4.2977524	5.709538	3.3200395	2.8711057	2.290068	1.3751302	3.8927627	3.8952422	2.8906288	TP53-Het	1
GTGTCAGCCGCTTAAC-4	3.0093365	2.7339149	3.1059465	3.1413717	3.1141112	2.1990888	3.9374018	1.8503226	2.5418625	3.209236	2.743257	3.180623	3.573022	5.110092	5.418257	3.7659707	2.5809937	3.5653229	1.2752111	3.75766	4.3831887	2.469202	TP53-Het	1
GTGTCGTACGGAGAGA-4	2.4361851	3.7699978	2.508123	2.8118267	2.9234786	2.5481293	3.7072043	1.2717726	2.3668647	2.8042982	4.201559	3.0592048	3.249003	5.1092095	4.134032	4.5631237	3.9643655	3.2822185	0.13050231	2.9363513	4.388222	2.374456	TP53-Het	1
GTGTCGTAGCTCCGCC-4	3.499717	2.7186768	3.6099856	3.1401834	3.2853138	2.9172456	4.5357566	2.586533	3.608514	3.2784631	3.4324107	3.6578228	3.8386784	3.837692	3.9443703	4.249183	4.1237917	2.8512886	1.0442237	4.50884	3.4681735	2.664312	TP53-Het	1
GTTAGCGCCGTGAACC-4	3.1169243	4.2311716	2.7428656	3.2413259	2.809462	2.8981683	3.9742608	2.601041	3.1441183	3.2882745	2.6269302	3.3388536	3.205546	3.6321127	4.807069	3.681648	3.2534642	2.6908383	0.62624276	3.2903001	6.1309004	2.6700745	TP53-Het	1
GTTAGCGCCGTGCTTA-4	3.3487804	3.506083	3.6349082	3.6674035	3.3885033	3.1808171	4.3159823	2.348067	3.3671646	3.6113122	3.1782668	3.713031	3.599113	4.0994453	5.527456	3.4800231	3.528218	3.0068712	1.4266762	3.9204237	3.3940654	2.9333875	TP53-Het	1
GTTCGACAGCTGGCGT-4	3.3540642	3.556801	4.07512	3.985077	3.3557608	3.3434298	4.0517564	4.4206195	3.7484457	3.7709653	3.4370813	3.4610918	3.9963093	3.3691425	5.1239343	3.6351175	3.6085536	3.3425837	1.5666498	3.2585158	2.7968273	2.2344558	TP53-Het	1
GTTCGGTTTGTACAGT-4	2.8459396	3.332161	2.689275	3.2321908	3.2192621	2.4902885	4.19053	2.1888635	3.574319	3.1687999	3.2949722	3.1324506	3.6408002	4.1596856	4.9204683	3.1816669	3.122339	2.912922	0.08038367	3.195995	5.917286	2.3315384	TP53-Het	1
GTTCTCAATATCACTA-4	3.0778031	3.2669742	3.3254786	3.1311514	3.7913601	2.9635358	3.7398198	2.4552531	3.3804405	3.1941779	2.9025292	3.1013808	3.3322375	5.0039535	6.129349	3.51759	3.2007432	2.0570886	1.0610799	3.835452	3.8650196	2.284154	TP53-Het	1
GTTGATAGCTAGCCGC-4	3.4214568	3.8591478	3.6070027	4.0279346	3.6599236	3.7457154	3.9899147	2.2715614	3.219821	4.174011	3.8730233	4.172667	4.0666947	3.932607	5.0695443	4.209302	4.051839	2.8829985	1.0815688	4.102702	3.6869366	2.7686052	TP53-Het	1
TAATCAGAGTAATGGC-4	3.077201	3.0752976	3.6959836	3.027471	3.275223	2.8138933	5.5111995	4.1605544	3.1010897	3.2817006	3.4693315	3.2568045	3.3715854	3.9852622	4.9784346	3.711079	3.778077	2.7398632	1.527206	3.413879	3.4746797	2.4874725	TP53-Het	1
TACAACAACACTTGCC-4	3.12977	3.2384405	2.3652444	3.2843065	2.8880467	2.8504417	3.6393542	2.033952	2.679606	2.866807	3.0577524	2.81894	3.0449033	2.6508245	3.9063907	3.6306596	2.8668776	2.3631434	0.5471801	2.8717456	6.539149	2.173217	TP53-Het	1
TACAACAAGCTGGCGT-4	3.2628891	3.5554566	3.817101	3.7260702	3.2426047	3.2050202	3.9021204	3.1463706	3.23273	3.8849752	4.0154605	3.8867388	3.6937952	3.6018384	4.9300547	4.0694776	3.8031201	3.0580354	0.050340164	3.6879916	3.5530493	3.0052967	TP53-Het	1
TACACTATATGGCACT-4	2.3527646	2.5707543	2.840678	2.9775789	2.3351228	2.3253822	3.3504395	1.6519861	2.2883933	2.6296895	2.3294764	2.6249478	2.3833294	1.7862631	2.8697956	2.9839377	2.5572805	1.7057105	0.41548115	2.7125013	6.6787424	2.07512	TP53-Het	1
TACATTCGATGCTACA-4	2.966416	3.4255233	3.2190475	3.1498652	3.4980114	2.6521747	3.9740353	1.859954	2.8728833	3.0325048	3.802044	2.9488275	3.210826	4.444335	5.5649934	3.9436412	4.30798	2.1655152	0.47046643	3.9389915	3.951637	2.0884545	TP53-Het	1
TACGCCTTTTACCATA-4	3.382637	3.0216014	3.5653403	3.130267	2.8482153	3.258162	4.29938	1.4915204	3.5077581	3.5355356	3.3155792	3.50224	3.3168755	3.1204965	3.2021275	3.8413255	3.359993	2.7145305	0.9070278	4.20077	6.528668	2.9414907	TP53-Het	1
TACGCGCACAGCAACC-4	3.0298898	2.9733973	3.4485917	3.6767843	2.7220473	2.4859037	3.972418	2.3595414	3.9838424	3.928532	2.7463586	3.12203	3.4094536	4.7204804	5.4816785	3.3804877	3.0660796	2.4893987	1.6568288	4.1405	4.030601	2.5163956	TP53-Het	1
TACGCGCAGGACGTGC-4	2.8697076	3.1220722	3.293505	3.104466	2.987266	2.4539728	4.201155	2.1875947	3.2518573	3.3217046	2.8533437	3.1393042	3.0765355	4.7611527	4.683426	3.3760552	3.400478	2.1279626	0.974164	6.2628307	3.8123982	2.8321114	TP53-Het	1
TAGAACCGCTCTGAAG-4	3.3867846	3.402284	3.5980496	3.5176811	3.187343	3.3811462	3.5857093	2.4293988	3.8510728	3.7228925	3.528014	3.5138838	3.1290133	3.215701	4.208526	3.7782	3.606857	4.661961	1.3543363	5.3111753	3.1578174	2.7443914	TP53-Het	1
TAGAACCGGTCAACTT-4	2.9355502	3.220106	3.6074092	3.133555	3.2000363	2.5326118	3.530537	2.0082674	3.6842585	3.075976	3.2440777	3.0110679	3.2723439	4.985214	5.515245	3.4314463	3.3631682	2.88418	1.1363057	4.9111786	3.7619085	2.8580818	TP53-Het	1
TAGAGTACCCTGCGGA-4	3.0159066	3.5496285	3.4367328	3.3636563	2.9822536	3.145104	3.8771155	2.0170891	2.760905	3.3368416	2.6640131	3.0925019	3.5627658	4.962044	5.864368	3.3961425	2.9369602	3.707933	0.6630232	4.177626	4.827171	2.0518084	TP53-Het	1
TAGAGTACCGGAACTC-4	2.921551	3.5527318	3.6884832	3.1501987	2.985059	2.420438	3.4024005	2.6569772	3.3144867	3.2430036	3.0819077	3.0374537	3.5766056	3.7471604	5.779335	3.4791834	3.2370608	2.655365	0.9042294	4.6891665	4.885811	2.5667267	TP53-Het	1
TAGATATCTTGAGTGG-4	2.7413266	3.2920356	2.9888332	3.0604427	3.5311215	2.8312607	4.145909	1.949374	2.8380558	3.2709458	3.9546454	3.0689259	3.2384348	4.554005	4.9011636	4.059611	4.9932766	3.0033028	0.6215061	3.303581	3.601295	2.3091607	TP53-Het	1
TAGCGCCTTCAACTCC-4	3.4653242	3.3162124	3.4521856	3.332806	3.8612058	2.828697	4.0357895	1.5945383	3.2345514	3.4904692	3.504208	3.3667002	3.3380408	5.0371537	5.8253865	3.8038912	3.8226287	2.345877	0.6953666	3.946713	3.2261612	2.552571	TP53-Het	1
TAGCGGTGGCATTGAA-4	2.9190712	2.3830175	2.403959	2.9156163	2.7352629	2.5398834	3.19757	1.8996792	2.4149752	2.458618	2.62152	2.6949136	3.026518	2.2191412	4.5908213	3.0938807	2.8261287	1.8924268	0.07131796	3.104861	6.441978	2.393125	TP53-Het	1
TAGCGGTGGTAATGGC-4	2.741173	3.5598526	2.813808	3.311863	3.1138563	2.9287097	3.9396534	2.349992	3.0432687	2.9886234	2.6936464	3.6845336	3.2509453	2.4754274	3.2676356	3.3078287	3.1251583	3.082414	1.5020744	3.2481565	6.32779	1.8964347	TP53-Het	1
TAGCGGTGTCGCACAA-4	2.644266	3.1491578	3.4006495	3.6509156	3.6081908	3.0629735	4.119911	1.9814656	3.0298862	2.83329	2.7214687	3.115716	3.2899091	5.2096443	4.928642	3.0691445	3.0419195	2.7482555	0.12670535	3.0812583	4.171023	2.262122	TP53-Het	1
TAGGCGGTGTCCATGA-4	2.5756035	3.4279888	3.4802487	3.2565045	3.5933092	2.329139	3.042504	1.5384153	2.8144236	3.0224617	2.9686038	2.922536	2.8561118	4.9700665	3.0615573	2.2374687	3.1371436	1.9709076	1.2694229	3.837993	3.244386	2.9544032	TP53-Het	1
TAGTAGCCGCTCCGCC-4	2.6548927	3.824256	2.0038505	3.0389202	3.1732278	2.1286392	2.8552523	1.6850586	2.8598237	2.660083	2.8583424	2.3567085	2.744205	4.1915283	4.714233	3.4124522	2.601625	2.5066447	0.089191355	3.0773587	6.52864	1.7086058	TP53-Het	1
TAGTTAATCTCAGTCG-4	3.2701054	4.6353083	3.574137	3.76475	3.3981607	2.9962354	4.2751584	1.9955959	3.4252741	3.504173	3.5325992	3.4909642	3.6723917	4.0631566	4.533241	3.620841	3.546564	2.5519397	0.8847544	3.8562052	3.8543904	3.5237918	TP53-Het	1
TATAGGCACGACGGCG-4	2.9328794	2.7847464	3.915854	4.1360865	3.394596	3.1242087	4.231834	2.0715444	3.2922335	3.4730794	3.167587	3.3853943	3.600709	5.342105	4.645055	3.482125	2.957776	2.5715096	-0.16242652	3.5344458	3.8529763	2.7298584	TP53-Het	1
TATCACTAGAGCGGCC-4	3.1895976	3.7711294	3.5374224	3.7074037	3.5056477	3.2615323	3.7139096	2.1511674	3.453928	3.689288	3.6987495	3.66373	3.8058157	4.0611053	4.294491	4.208688	3.608745	2.5093782	0.90387046	3.9073868	3.7845104	3.117034	TP53-Het	1
TATCCTCTGCATTATG-4	3.3745797	3.6766417	3.7689126	3.6347318	3.877919	3.6282024	4.0920014	1.7873142	3.1389196	3.6646633	3.7345698	4.126174	3.7896087	4.856674	5.066759	3.8257062	3.8109365	3.2928693	1.0252557	3.908292	3.4318166	2.8474643	TP53-Het	1
TATCTATGTCCTGATT-4	3.1902223	3.5001626	3.2620301	3.5342598	3.1203358	3.1730936	3.9186249	2.1031988	3.2358801	3.6609163	3.6870072	3.547726	3.522553	3.5551512	3.9771283	3.7859979	3.3124201	2.7701452	0.98617345	3.3695538	5.915864	2.7462294	TP53-Het	1
TATGAAGAAGTGACCG-4	3.4885237	3.6641293	3.5312366	3.566055	2.9862716	2.819401	3.8814213	2.2324247	3.4741385	3.4062238	4.0509195	3.3645225	3.5030878	3.311439	4.363055	4.3874545	4.135689	2.9026601	0.15780674	3.8650706	3.2559261	3.0253513	TP53-Het	1
TATGAAGAGGCCAACC-4	3.4307446	3.6663423	3.724018	3.5163467	3.0608017	3.491341	3.4651845	2.3308446	3.793508	3.8032043	4.263513	3.6450055	3.6631608	3.3818583	4.299101	4.2932224	4.791755	2.9459176	1.2655059	3.8299968	3.3583913	2.8423958	TP53-Het	1
TATGAAGATAACCGCC-4	2.3420973	3.4540646	3.233793	2.8327515	3.4251707	2.2259696	3.1297033	1.7444562	3.2494748	2.8869314	3.0120554	2.8029048	3.097573	5.554872	5.807689	3.4280236	3.0214534	2.2328076	0.38277745	3.7841394	4.520064	2.3571296	TP53-Het	1
TATTCGAAAGATACTA-4	3.666197	3.3257267	4.524304	3.3415473	3.9878397	3.521923	4.4601784	2.5935888	2.997884	3.0582476	3.5049543	3.1182082	4.310041	4.38945	4.934852	3.9208252	3.635864	3.2787018	1.4721495	3.0610347	3.4468224	2.931656	TP53-Het	1
TCAACCAAAGACTGCC-4	3.252763	3.11491	2.8332329	2.9722617	2.7894645	2.559049	4.034038	1.8171508	2.6966906	2.973721	4.4619656	3.1282806	3.148572	2.9343023	5.1355653	4.5248933	3.9731078	1.8431123	0.6117092	3.9102728	3.8688164	2.6852503	TP53-Het	1
TCACACTCGAGTGATA-4	2.9611073	3.3657074	3.5259078	3.5300696	3.7480552	2.9632063	4.543788	2.2765074	2.955334	3.3944156	2.786996	3.2177088	3.534488	4.2379136	5.460544	3.3686352	2.8984694	2.4548233	0.8524671	3.6962748	4.3485928	2.9650812	TP53-Het	1
TCAGCCGGCCTATTAA-4	3.0212886	3.111186	2.9465334	2.7924109	2.754225	2.9196796	3.4809558	1.8701346	3.039745	3.2952259	3.866291	3.080317	2.5766394	2.732104	3.211503	4.0537663	3.8809717	2.4104843	0.33559084	2.9065144	6.1394324	1.7116234	TP53-Het	1
TCAGCCGGTCCAGGAA-4	3.2389026	3.1158864	3.4876363	3.176089	3.0022044	2.2614036	4.661623	1.2931129	3.1226923	3.1640122	3.179203	3.084754	3.1868098	4.683356	5.7187257	3.1064675	3.3731198	2.2561536	0.6396516	3.5337229	3.868846	2.8283377	TP53-Het	1
TCATGCACTTACCATA-4	3.2239192	3.967359	3.9080472	3.7790651	3.4216797	3.0967534	3.9535613	2.049246	3.3237467	3.0777602	4.535406	3.5269935	3.294033	3.0752313	5.3578606	4.69766	4.444616	2.107087	1.0065454	3.484784	3.0529394	2.6380804	TP53-Het	1
TCCAACGGCGAACTCG-4	3.1638272	3.2422426	3.2310114	3.2955759	3.1991284	2.8615696	4.0033007	2.2810893	3.3724134	3.3759902	3.5346625	2.9998214	3.2939682	4.085187	5.8016195	3.6483448	3.3211622	2.26534	0.8521346	3.6916592	3.1992564	3.1890254	TP53-Het	1
TCCAACGGTAGTAGCC-4	2.576652	2.9197998	2.126764	2.7108808	2.148425	1.7718284	3.0301857	1.2765263	2.386561	2.609311	2.2197526	2.145248	2.8874354	3.5281756	3.3726647	3.164591	2.4097118	2.573557	0.9811739	2.9949975	6.5415096	1.5786402	TP53-Het	1
TCCAACGGTTGGTACC-4	2.8064804	3.8350048	3.0980105	2.5503871	3.2691329	2.5060093	4.0983405	1.8318106	2.7076206	3.2543166	4.339216	3.3253253	3.4558904	4.780058	5.1217723	4.2203016	4.5185614	4.161279	1.0333803	3.615117	4.01337	2.2181904	TP53-Het	1
TCCACTTAATGGCACT-4	2.8330312	3.285448	2.7967556	2.9103143	2.5585368	2.9626896	3.8119106	1.8532405	2.4964232	2.6609187	3.1923304	2.4619074	3.0988693	2.7485282	3.4785852	3.6958482	2.7268367	1.9045597	0.55082464	3.4151306	6.2940807	2.6062508	TP53-Het	1
TCCACTTAGCTGTTGA-4	2.552781	4.260697	2.8836339	2.4529076	3.259613	2.3152413	3.071536	1.5688694	1.9808792	2.8319097	3.692761	2.4219792	2.9230216	5.0581603	4.284737	3.5404713	3.7274268	3.3130517	0.81533056	3.649277	3.3478925	1.6855563	TP53-Het	1
TCCAGCTCCCATAGGT-4	2.7901936	3.8206315	3.6071348	3.213903	2.9026551	2.6108952	3.721428	2.022362	3.104899	2.8008864	3.0743227	2.9960408	3.9396112	3.6769717	6.0663342	3.3328316	3.067022	2.0102508	1.2660425	3.9377635	5.446626	2.5604768	TP53-Het	1
TCCAGCTCCCGATGCG-4	3.5316923	3.657249	3.5815187	3.6395106	3.1413808	3.4011526	4.2472515	2.3566875	3.744466	3.5984805	4.607992	3.653253	3.8619676	3.3769515	3.5842836	4.680127	4.8786244	2.987671	0.5133362	4.140492	3.3312333	2.9556108	TP53-Het	1
TCCGAACGTGCGCTAA-4	2.6274421	3.2758424	3.4241042	3.0096872	2.9982798	2.7472057	3.920031	1.975873	2.8736658	3.2639534	2.915334	2.8616178	3.844692	4.2101083	5.574151	3.324961	3.284518	2.345245	0.67663705	4.3551865	4.714749	2.5877182	TP53-Het	1
TCCGAACGTTACGACC-4	2.4529874	3.7560167	3.58914	3.3343494	2.946118	2.4264047	3.6826515	1.6570158	2.9976413	3.0009959	3.7393558	2.8298051	3.0821784	3.61514	4.9835625	4.4190702	4.6977744	3.4004111	0.49822727	3.9302027	3.1667006	2.1988409	TP53-Het	1
TCCGAGACTGGCAACG-4	3.2203155	3.118742	4.3653035	3.5644221	4.1805434	3.207524	3.8281605	2.5142698	3.6735594	3.6952837	3.5588152	3.9107473	4.7276287	3.58376	4.543293	3.7681131	3.558709	2.7007582	1.8969089	3.3605185	2.8984299	2.600817	TP53-Het	1
TCCGTCAAGGACGTGC-4	2.6791933	2.4409094	4.275015	2.9022017	3.4978943	2.0390172	4.005277	1.6181585	2.691847	2.773644	3.3744643	2.5248082	4.2090116	4.5600057	5.0301046	4.0766077	4.4986215	3.15678	1.3288012	3.8319943	3.7569673	2.0276682	TP53-Het	1
TCGCACAAGCCTTGGT-4	3.0526586	3.5220351	2.6183834	3.1849236	4.00107	2.740984	3.9082553	0.40831667	2.9808013	2.9093206	3.187224	3.148758	2.9821222	4.814179	5.6681595	3.6150985	3.023722	2.239443	1.3825401	3.1755364	3.1453667	2.0543957	TP53-Het	1
TCGCCGTACGACGCGT-4	2.432638	3.8249865	3.4546573	3.2390704	3.4565966	2.7000146	3.7405577	1.4120926	2.7525334	2.9437313	2.652057	2.6049213	3.9888566	5.333376	5.6823444	3.2499764	2.8965456	2.3487077	0.77324426	2.8304398	3.4395797	2.6612353	TP53-Het	1
TCGCTTCCGAGCCACA-4	3.2468796	3.76579	3.8602374	3.753674	3.258892	3.2331192	3.870661	2.1792278	3.4506538	3.8651426	3.7296038	3.8131886	3.7733407	4.5504847	4.3189206	3.9833436	3.559137	3.5124876	1.0812185	3.6992543	3.6744957	3.027385	TP53-Het	1
TCGTCTAACACGTAAG-4	3.1652474	2.7873125	2.8692222	2.1487737	2.7897544	3.122194	3.6453726	2.3583143	2.2003155	3.305581	2.5173395	3.210293	3.3242188	3.414573	4.1513047	3.3549078	3.2506404	2.1432319	0.997139	3.3905637	6.467672	1.1860598	TP53-Het	1
TCGTCTAACGTTCAGC-4	3.4397779	3.424905	3.2026165	3.2965698	2.7518175	2.3921385	4.0228353	1.4461074	3.8364835	3.5968065	3.0471756	3.222315	3.1601844	4.147345	5.2427697	3.6308882	3.0818694	2.9334939	0.73399794	3.5083437	3.3997784	2.523481	TP53-Het	1
TCTAGAGATAATTCAA-4	3.2861555	5.064407	4.06843	3.2443218	4.427742	3.1711133	3.7814417	1.657044	3.5587423	3.7260294	2.6639998	3.3788893	4.033536	4.8419075	5.4608574	3.5986323	3.365187	3.6841655	0.9007153	4.684391	3.8792763	2.1920068	TP53-Het	1
TCTAGTATCATAGTTA-4	3.1690357	3.2376041	3.6836154	3.5803072	3.055687	2.6855457	3.8993459	2.2293134	3.1488934	3.1441023	3.9562707	3.3755753	3.3949256	2.8214824	3.6957512	4.079364	4.9200854	2.2087448	0.9622507	3.4322953	3.2528427	2.7956865	TP53-Het	1
TCTAGTATGTGTCAGC-4	2.4361084	3.280452	3.8004937	3.0701308	3.173868	2.397392	4.0257287	4.661618	2.944542	3.0608523	3.2278814	3.1607077	3.547013	2.1693652	5.1293774	3.3061912	2.8339686	2.4497354	0.9127619	3.7612793	3.1995378	2.737642	TP53-Het	1
TCTCGTTCCACGTCGT-4	2.9054291	2.2835066	2.7923772	2.8397555	2.7259266	2.4006805	3.3123102	1.829547	2.9466841	2.2622662	2.7184558	2.8436916	2.5240715	2.2965837	2.6303039	3.2460282	2.4200413	1.8233699	0.37253332	2.705367	6.723588	2.200043	TP53-Het	1
TCTCTACAAGCGGAAC-4	2.2140307	2.7585068	2.484895	3.1346438	2.9744937	2.7081897	3.1559317	1.4747509	2.8636267	2.8793688	3.36832	2.5920603	2.379779	2.6048317	2.6812358	3.0722046	2.3741167	2.052901	0.26810527	3.1391582	6.692545	1.658459	TP53-Het	1
TCTGACAGGGAACAGC-4	3.1057236	3.5626493	3.337847	3.3416283	3.4795525	2.6946187	4.0106626	2.2394187	3.1748254	3.2851772	3.3621588	3.3637044	3.2743948	5.3708425	5.5951314	3.727465	3.3640914	2.7491004	-0.40597177	3.8158433	3.7072551	2.298303	TP53-Het	1
TCTGACAGGTGATCTC-4	3.1337428	3.6026216	3.490956	3.3118875	3.0053458	3.1676524	4.3252	2.5997968	3.2093976	3.3981676	3.2861867	3.3896277	2.949331	4.392082	5.58407	3.6299396	3.334352	3.6025472	0.67894304	3.448524	5.095771	1.9845487	TP53-Het	1
TCTGCCTCGAGTCCGA-4	2.0316732	3.658823	3.5620933	3.1249797	3.43407	1.7451006	3.4370394	2.2707298	2.6219919	3.3417392	2.395883	3.358559	4.229756	3.8958793	5.3543925	2.7691457	3.7354267	2.498389	0.45595104	4.210686	4.7473073	2.188606	TP53-Het	1
TCTGCTCACGGAAGAG-4	2.640216	3.256313	3.4336267	2.850815	2.4220338	2.0569897	3.5995479	3.049194	2.2186422	2.8711755	2.5617092	2.7470655	2.6425881	2.8214004	4.2603807	3.150916	2.7263696	2.2093532	0.7719725	3.2866652	6.39336	2.2618601	TP53-Het	1
TCTTCTTGAGATTAGC-4	2.805447	4.8533354	2.7827787	3.5345907	3.4512641	1.1935486	4.3150735	1.7855616	2.3874478	2.851985	2.6841502	3.4956496	4.2601905	5.0651555	5.426991	3.5486958	3.3656318	2.4205577	0.6950523	2.4744055	3.56651	2.5706718	TP53-Het	1
TCTTCTTGTAGAGTAC-4	3.2264402	2.9567325	3.2262847	3.096556	2.3640852	2.695939	3.2016017	2.09554	2.6475666	3.2714818	2.7597718	2.6081624	3.3249886	2.6761458	3.136936	3.2505336	2.861409	1.8655906	1.4093415	3.4415119	6.679929	2.4764745	TP53-Het	1
TGACCTTCTGGCCAGA-4	2.731399	3.0882368	3.2724955	2.9826505	2.944045	2.6360087	3.8763745	4.695922	2.7486422	2.722214	2.7465754	3.1425884	3.1527948	2.4550657	5.389235	3.210309	3.0057497	3.3131957	1.283127	3.3183103	2.4795423	2.8610075	TP53-Het	1
TGACTTCAAAGACCTT-4	2.856998	3.2841043	3.1341343	3.2333882	2.7891488	2.81571	3.9083722	2.2609262	3.1658032	3.253556	3.1539588	3.0045445	3.5741057	4.8006115	5.790082	3.4023864	3.5691798	3.3688672	0.2551502	4.45422	3.7271802	2.9840329	TP53-Het	1
TGAGATACCATCCTTG-4	2.7297974	2.9313996	3.041927	3.2350445	2.6438928	2.385085	3.5679724	1.7921807	3.4777145	3.380619	3.940143	2.673073	2.9480488	4.0330772	6.43206	3.3183448	3.2835565	1.9749197	0.81229335	3.494735	2.585475	2.4869816	TP53-Het	1
TGAGCGTACGTGAACC-4	2.571214	3.1579585	3.2398772	2.784464	3.3217256	2.7092407	3.552622	1.7570995	2.9047678	3.0992403	2.6497989	2.8421013	3.4482777	4.816997	5.8402476	3.251623	3.1447139	2.7657287	0.6756161	4.0720344	4.325289	1.6158996	TP53-Het	1
TGAGCGTATTCTGTAA-4	3.23748	2.787258	4.0071645	2.88173	2.9032083	3.1431983	4.143461	4.4031944	3.286576	2.8635902	3.081871	3.3002565	2.5176547	3.1056786	4.6219797	3.4535623	2.9387848	3.537436	0.9034588	3.9016094	2.9057	4.23029	TP53-Het	1
TGATCTGTGGTCAATA-4	3.4298575	3.8906593	3.5299518	3.5586216	3.5834763	3.4943292	4.2742867	1.8416165	3.2507882	3.5867608	4.1012597	4.2833896	3.6886897	4.6027427	4.8407416	3.8130496	3.6885228	3.4018018	1.2261881	3.6534057	3.4329152	2.7656026	TP53-Het	1
TGCATACTGAAGTATA-4	3.3234441	3.7150993	3.316055	3.779827	3.0288782	3.1231399	4.848201	2.7102494	3.0783792	3.413787	3.2073627	3.277718	3.403732	2.8353512	3.8633227	3.7879906	3.4112751	2.6275148	0.23572733	2.8601246	6.4096546	2.7235494	TP53-Het	1
TGCATACTTGCCACCT-4	3.1104093	2.8854897	3.1633706	3.2023582	2.936699	2.6264732	4.02107	2.1614852	3.1109154	2.7811172	2.905146	2.8497524	3.2869835	3.3907285	4.80381	3.3685703	3.1488397	2.368173	2.3022916	3.6335573	6.2971463	2.332081	TP53-Het	1
TGCCGATCGTTCGGTT-4	2.3417358	3.1045334	3.21751	2.862598	2.9586895	2.5716753	4.1630464	1.4949319	3.9467745	3.2155275	2.9301963	2.978568	3.2447052	2.8506489	3.5060823	2.836394	3.0569005	3.2012453	0.0642846	3.611659	2.8556263	2.7528973	TP53-Het	1
TGCGCTAATATGAAGA-4	2.8307471	4.151514	3.6539133	3.705242	3.863324	3.3421767	4.4955406	2.8980582	3.123982	3.6471336	3.5830977	3.558048	3.3810058	4.702791	4.9612756	3.5650299	3.6368861	2.6992064	1.4728429	3.7618983	3.6466632	2.6363094	TP53-Het	1
TGCGCTAATGCGTAGA-4	3.0647702	3.7494457	3.1900527	3.3192263	2.4962387	2.3586762	3.0164406	1.05692	3.2685506	3.1503496	4.264352	2.874925	3.0837314	3.1481123	5.0219436	4.057377	4.8576217	2.8045847	1.435753	3.7456658	3.2614067	2.0892975	TP53-Het	1
TGCGTTCCCTTGTGGC-4	3.3534462	3.3471892	3.066082	3.4984298	3.2894542	3.3088431	3.8620827	2.2909753	3.6291976	3.8313658	4.2829385	3.8632812	3.6236422	3.2346659	3.9618714	4.186672	4.4540386	3.4906893	1.0236312	4.1989975	2.9908307	2.9878318	TP53-Het	1
TGGATTGCCGCTAATA-4	3.289953	3.1009655	3.0991843	3.5968525	3.2697923	3.2319367	3.537978	2.1805375	2.5355666	3.0759737	2.4485407	3.3438401	3.0802474	2.627187	3.9727407	3.6252034	3.3623219	2.6024036	0.86527926	3.1155777	6.325006	2.5518215	TP53-Het	1
TGGATTGCGTGTTGCC-4	3.489086	4.282452	3.071525	3.7483566	3.9522414	2.7411225	3.7871287	1.7098567	2.9303818	3.334323	3.2652364	3.428847	3.5053322	5.1162915	5.239839	3.6444182	3.610522	2.9296296	0.51214105	3.3400722	4.03044	3.1458492	TP53-Het	1
TGGCAACGCCGCGTAC-4	3.3421774	3.6083844	3.3519413	3.3015094	3.5426497	3.1559002	4.546727	2.6538162	3.2270765	3.371502	3.5583274	3.3905845	3.5611377	4.896597	4.81459	3.8098059	3.8179717	2.3711624	1.022077	3.7165382	4.5002627	3.2287104	TP53-Het	1
TGGCCAGACTGTAGGA-4	2.617371	4.0921326	2.551399	2.7989	2.4765997	1.9712422	3.4431493	2.1154714	2.3154645	3.0758214	2.6799908	2.9359512	2.6796107	2.823026	4.8057504	3.4330316	2.851518	2.2070277	1.3281969	2.9647257	6.434424	2.7097588	TP53-Het	1
TGGCGTAAGGCCACTG-4	3.0785708	3.1131516	2.7458572	2.773994	2.656609	3.2410872	3.821093	1.4156992	2.802633	2.5172246	3.1843688	3.3600972	2.5804498	3.3684607	3.5190535	3.371643	3.307389	1.0779358	0.921471	3.1977627	6.3711996	2.1268055	TP53-Het	1
TGGTCGGCTAATTCAA-4	2.9640002	3.8457994	3.0993295	2.6915648	3.4473026	2.5452619	3.4511344	2.12316	2.8155212	3.0464487	2.8057902	3.0839026	3.1365988	3.0720372	5.2560406	2.9611764	2.80641	2.3125508	-0.052375082	3.7341876	5.640849	2.828014	TP53-Het	1
TGTAATAAGCGACAGA-4	3.5986397	3.601952	3.2768917	3.578079	3.1162186	3.4459133	4.1593943	1.816235	3.2356312	3.4909072	3.0869088	3.752649	3.8067954	3.621186	5.5733094	3.0791776	3.5037096	3.0294876	0.029300958	4.0930266	4.393106	2.6017516	TP53-Het	1
TGTCCACCAGCCTACG-4	3.4147613	3.4179482	3.6799467	3.6885557	3.332016	3.1363137	4.591405	3.414198	3.4403222	3.4473112	3.4969711	3.3163517	3.7131493	3.8331766	4.4317226	3.8306255	3.5371995	3.0305955	1.2971419	3.6544445	5.1732745	3.2298913	TP53-Het	1
TGTCCACCTACATTCG-4	2.9486434	3.5339198	3.742542	3.6676874	3.087271	3.3345613	3.6427681	3.9561205	3.4005733	3.9163647	3.4549193	3.7829728	3.7047675	3.2794893	4.68409	3.474504	3.5746045	3.299104	0.79389006	3.2993078	2.6277041	2.9347353	TP53-Het	1
TGTCTGAGAACAGAGC-4	3.0613604	2.7889397	4.482488	3.1222029	3.8726563	3.0083442	4.194184	3.70711	3.4706461	3.0953302	3.3874695	2.5377514	4.043983	5.832778	4.424802	3.5970142	3.4260855	3.3214262	1.1404564	3.5005546	3.0434945	3.8297954	TP53-Het	1
TGTCTGAGGAACCAGT-4	2.7707307	2.9863029	3.3124058	2.712361	4.801682	2.673419	3.9800453	2.3813071	2.9704397	3.4529257	3.2789707	2.8955567	3.4458323	4.827483	5.7435517	3.651997	3.629712	3.0373714	1.6105251	3.945017	4.5010653	2.2015424	TP53-Het	1
TTAATCGTATGTGCGC-4	2.6845367	2.9595768	3.0353236	3.806443	3.2361324	2.498767	3.9038105	2.2935176	2.9828706	3.2261147	3.3039865	3.3003204	3.5255117	5.1707253	5.2881637	3.7515106	3.2524137	2.7892358	1.5396646	3.3290014	4.087464	3.0053105	TP53-Het	1
TTAATCGTCGCTGTGC-4	3.7291036	3.747356	3.8079689	3.9182587	3.651121	3.7153661	4.1196012	2.8090537	3.508559	3.9826431	3.928105	4.501847	4.170787	3.6429865	4.40715	4.2418065	4.118264	3.5957232	2.0103679	3.7793713	2.9708798	3.0155292	TP53-Het	1
TTACATAGCATGTTCT-4	3.7422788	3.6139274	3.4515061	4.329713	3.0007188	2.3662724	4.156394	2.1553028	3.2210813	3.5707364	3.016586	2.9696937	3.192455	4.7161255	5.151709	3.1184545	3.2848632	3.105827	0.76193994	4.676101	3.954299	2.4746163	TP53-Het	1
TTACGACCCTCGCACC-4	2.8997617	3.0094485	3.0927312	2.90656	2.2815938	2.91613	3.0804324	1.467503	2.558445	2.729901	2.2110221	2.7429287	2.85685	2.8818712	2.8093226	3.521048	2.938042	2.4453099	1.007507	3.3510835	6.7598586	1.4775431	TP53-Het	1
TTATGGTCAGACAGTG-4	3.5873954	3.0295434	3.5224426	4.016091	3.0740018	2.308625	4.123974	2.045353	3.4372838	3.4104714	2.9583848	3.1702688	3.6397305	4.976006	5.130599	3.4596105	3.0846577	2.096597	1.0307322	3.5940564	4.544798	2.8965433	TP53-Het	1
TTATGGTCTGTTAACA-4	2.5600348	2.6273205	3.8970282	2.2953486	2.0814564	2.0478525	4.1048684	4.576453	3.3099804	2.9706419	3.0660255	2.741265	2.9874659	2.522408	4.092298	3.2191188	2.9016469	3.2192197	1.3919842	3.9651139	2.847183	4.113571	TP53-Het	1
TTCAATCTGAAGATGT-4	3.8338	3.2045877	3.412161	3.276075	3.8259826	2.827516	5.2817583	2.163156	3.3144937	3.2763598	3.221484	3.3243473	4.3068647	3.8683877	4.8031993	3.7388644	3.3415382	2.9166498	2.4985578	3.5626974	3.9208112	2.6538036	TP53-Het	1
TTCAATCTTTAATCGT-4	2.9804034	3.1763923	4.682481	2.7954342	3.757416	2.2107034	4.40045	2.3779733	3.2881718	3.1240757	3.0541136	2.9034643	4.924282	3.6555643	5.1622663	3.391215	3.185338	3.8971674	1.4499637	3.500449	3.4375327	2.484817	TP53-Het	1
TTCGAATACTCCAACA-4	3.2676558	3.9035287	3.4120169	3.427421	3.311272	3.2314312	4.2263412	1.6794192	3.3513925	3.5073345	3.4158146	3.7164364	3.5397117	3.9702067	5.8702874	3.4478278	3.3109114	2.5564675	1.3628302	3.9462748	3.3603718	2.8920693	TP53-Het	1
TTCGGAGGACACCAGA-4	2.9128506	3.1792452	2.7943752	3.215864	3.3095996	2.4270227	3.6135497	1.9783566	2.839427	2.9334571	2.8175232	2.3392158	3.139038	5.511197	5.1402802	3.3719816	2.8335052	2.2064407	0.62595505	4.0569415	4.642009	2.3896706	TP53-Het	1
TTCTACGTGTGCCGCG-4	2.7624102	5.207437	3.038753	3.2796297	3.566187	2.8370185	3.944469	2.156963	3.285873	2.9519074	3.0640037	2.664894	3.4257898	5.78888	5.5691934	3.3860052	2.9115927	3.4058914	1.5007218	2.882637	4.726191	2.5743055	TP53-Het	1
TTCTTGACTACCTTGA-4	3.1373162	3.6941922	3.2337728	2.9163947	3.9318714	2.2066	3.8542907	1.3722306	2.9392927	2.8749604	3.3759267	2.700585	3.408334	5.3454614	5.645403	3.052589	3.2907677	2.946434	1.3188134	3.8756711	3.7002103	2.815543	TP53-Het	1
TTCTTGACTGAGATAC-4	3.1098735	3.4471576	3.1701744	2.8673139	2.60871	2.4487195	3.469414	1.5396149	3.3019545	2.9298115	2.8591304	2.7435822	3.47963	3.4023774	6.2573323	3.1359353	2.6455667	2.0955417	0.63782835	4.003571	4.3273907	2.1199386	TP53-Het	1
TTGAAGGCAGTAGGAC-4	3.2030466	3.755262	3.6587088	3.746736	3.7012496	3.3196166	4.2408524	2.4393733	3.5755122	3.6333103	3.7411203	3.135667	3.032703	5.3016057	4.591988	3.9679208	3.8425388	3.0447478	1.4241133	3.6458185	4.3696284	3.1413581	TP53-Het	1
TTGAAGGCATAGTCTG-4	2.5500116	2.9341931	3.5756054	3.0603304	2.752341	2.6829925	3.9850123	4.4549956	2.5472522	3.0749762	3.1746383	2.5795295	2.4360867	3.0349126	5.1947856	3.629547	3.3316545	3.2708416	0.23995799	3.7403224	2.5506752	2.66353	TP53-Het	1
TTGAAGGCCAATTATT-4	3.3332794	3.5218537	4.162874	3.2013779	3.2311158	3.1133146	4.42775	3.6131413	3.699605	3.8451004	3.616281	3.585165	3.7846918	3.2512238	4.598767	3.9974644	3.6907086	4.2003236	0.37835175	4.631571	3.2579105	3.7736502	TP53-Het	1
TTGAAGGCTGTCTGAG-4	3.0107353	2.3711245	2.2487242	2.3147526	2.7054396	1.4890147	3.1786432	1.3913043	2.6710024	2.7110863	2.2401366	2.5295382	3.0035117	4.132497	6.484549	2.8824685	2.584549	1.3503989	0.53727233	3.2842004	3.3268497	2.0476449	TP53-Het	1
TTGATTAAGTTCGGTT-4	3.0688431	3.2063498	3.024348	3.4680126	3.2213435	2.5965693	4.0716257	1.5590376	2.957696	3.394038	3.3890862	3.1104183	2.9913948	2.803308	3.6167746	3.4614613	3.1514215	2.6744936	1.4129626	3.4542036	6.230244	3.188844	TP53-Het	1
TTGCAATTAGGAATAC-4	3.1011343	4.4483013	3.5467162	3.351997	3.8966956	2.9723365	4.116767	2.066062	2.8912888	2.7820706	3.0994122	3.3555884	4.2464256	4.6219144	5.447653	3.5845826	3.5134366	2.5790615	0.8234087	3.941431	4.7072864	2.4685867	TP53-Het	1
TTGCAATTGTGCTTGC-4	2.4994202	3.577727	3.0594566	2.8762414	2.5038102	2.1663191	3.7184525	1.7407018	2.4098444	2.691513	2.6826656	2.5885108	2.7072363	2.560845	5.098714	3.231623	2.7722802	3.9354951	0.30336535	3.4874642	5.9643073	2.060303	TP53-Het	1
TTGCGCACACCTATTG-4	2.9214656	3.721663	3.425212	3.072996	3.1271698	2.8450847	3.450611	1.7698693	2.8610601	2.8491797	2.9971333	2.8431487	3.1371238	3.339561	5.900704	3.418285	2.9502003	2.3118083	-0.21269712	2.5259004	4.967015	2.499055	TP53-Het	1
TTGCTGTCATTGACTA-4	2.5967276	3.5221686	2.7803583	2.7924683	2.6267855	2.1032712	4.025808	2.111972	2.5240626	2.6735618	2.9398704	2.922449	3.8523474	4.036428	5.7242346	3.318731	2.9025426	2.5728283	1.1071359	3.1806116	5.491227	2.3658898	TP53-Het	1
TTGTCAAGTACCTTGA-4	2.8813078	2.7456717	2.805472	3.1514604	2.6567261	2.2077656	4.3063107	2.0592732	4.3266106	3.227221	2.7274396	2.7875516	2.9347851	4.7336097	5.2676563	3.1011	2.8791423	3.1904523	0.17119144	2.7988327	3.7714732	2.2020023	TP53-Het	1
TTGTCAAGTAGCATTC-4	3.14492	3.3346236	2.9585896	3.4069734	2.5564914	3.0673628	4.53972	2.3853266	2.8266704	3.0691133	3.184694	3.336958	3.262213	2.7623606	2.583269	3.7921484	3.0445652	2.8405094	-0.04467027	2.52345	6.6756988	2.0830448	TP53-Het	1
TTGTGAGAACCGTTCA-4	2.7702467	3.029852	3.014982	3.2767282	3.2850616	2.8686538	3.6752543	2.0135803	3.576344	3.3421435	3.0941277	3.7077718	3.3251102	4.4201293	6.021844	3.5576851	3.4426515	2.5411668	1.68249	3.7289186	3.1656897	2.0659049	TP53-Het	1
TTGTGAGATCAACTCC-4	3.094485	2.5002663	2.8832223	2.917273	2.7173033	2.396538	3.8293588	2.5397577	2.8971155	2.935614	4.250291	2.8270326	2.7031612	4.4169254	4.1336102	4.166552	3.7770262	2.438157	1.3134648	2.795045	2.8122785	2.1684706	TP53-Het	1
AACCGATGGCACCTCG-4	3.074841	3.2920847	3.1766083	2.9375052	3.9606514	2.4124413	3.2641506	1.6984224	3.0205896	3.0745225	3.2351587	2.4136255	2.576937	5.7674875	4.913269	3.7037647	3.3532858	3.1529138	0.22508094	3.4378467	3.7635765	1.9629347	TP53-Hom	1
AACCGATGGGCAGTTA-4	3.0448124	3.5648882	3.4121845	3.065382	2.6780753	3.0500824	3.097713	1.8935342	3.1493218	3.8084326	2.763726	3.1125643	2.76986	3.813346	3.4401264	3.583868	2.9576619	2.6230075	-0.012055843	2.8214955	6.4742675	1.828732	TP53-Hom	1
AACGCTCGGCACGCTG-4	3.0722613	3.8207977	3.267627	3.4228163	3.0207639	2.3276103	4.081474	2.0753782	3.2232506	3.305342	2.718295	3.0215278	3.0727253	5.8374476	3.621502	3.7737048	3.0353885	2.8475008	0.08949965	3.0185094	4.1936297	1.9439296	TP53-Hom	1
AACGTGATACGGTTAC-4	3.1388702	4.3446293	3.0250242	2.7372465	2.9629538	2.3599703	3.3394213	2.024901	2.7960432	3.0905583	2.6447458	3.1153152	2.5876021	2.9407701	4.9329853	3.1122112	3.0801554	2.245294	0.8424515	3.063636	6.2591105	2.5218985	TP53-Hom	1
AACTCACTAAGTTCTC-4	2.98192	4.3031497	3.6613402	2.6860619	3.510173	2.5794716	3.7313619	1.9425277	2.9692442	3.184431	3.0170527	2.790365	3.0721607	5.347425	5.622954	3.6782825	2.986115	4.08236	0.3779619	4.0382266	3.698811	2.73118	TP53-Hom	1
AACTCACTGAGGATAC-4	3.1689937	3.6723526	3.3014078	3.3758302	3.239642	3.3127608	3.8833594	2.7543797	3.0737886	3.6472137	3.2016914	3.4103773	3.1063907	3.273526	3.1697469	3.4983196	3.3928394	2.936747	0.24386525	3.2450054	5.9150615	2.9578824	TP53-Hom	1
AACTCACTGATTGTAC-4	2.5835314	3.1576066	3.2136326	3.324917	3.517093	2.5428107	4.1336255	2.518772	3.575396	3.5391076	3.4121473	3.1238675	3.0821235	4.6329274	4.8950777	3.4527085	3.2045908	2.5746455	0.9142192	4.003588	3.4619696	3.5782967	TP53-Hom	1
AACTCACTTAGCATTC-4	3.3225453	3.6907263	3.4228773	3.830437	3.3807526	2.8196568	4.2264647	2.2254274	3.3739111	3.4459789	3.1737769	3.4859447	3.3926046	5.413596	4.0063286	3.563127	3.2467442	2.6668727	1.2830203	3.4546807	4.1832895	2.9790976	TP53-Hom	1
AACTCACTTTGCTGTC-4	2.9404464	4.4715757	3.4712257	3.4089048	3.9684162	3.2187326	4.0132766	2.396167	3.1586432	3.231651	3.1915746	3.3042564	3.5960422	5.5658994	5.2125087	3.7297978	3.2441316	3.956342	-0.04806582	3.6404738	3.9787881	2.794662	TP53-Hom	1
AACTGGAGTAGAACCG-4	3.5226078	2.9365556	3.4544716	3.4069197	3.422037	3.14014	3.767727	2.1510031	3.8404663	3.4287221	3.2123008	3.3637922	2.7626395	3.37147	5.5894976	3.8450592	3.5339606	2.665488	0.151628	3.4918735	3.7536566	2.92441	TP53-Hom	1
AAGCTCGACGATCGGA-4	3.7614427	3.8525357	3.4934072	3.6586175	4.158186	3.4793134	4.1562824	2.7034576	3.269581	4.2879124	3.7769341	4.017058	3.4931116	5.24	5.3188286	3.8107839	3.6467824	4.0684547	0.76029754	3.4817595	3.277132	2.9322402	TP53-Hom	1
AAGTGAACCGGAGAGA-4	2.8396893	3.1058261	3.3667336	2.969279	3.0649428	2.439371	3.6974192	1.7768391	2.9223988	3.2471328	2.811585	3.0980458	3.188126	3.7153375	6.3274536	2.9722354	2.8500125	2.4284146	1.2633972	3.238111	3.4657474	3.3290136	TP53-Hom	1
AATACTTCTATAGCAG-4	3.0412538	2.9194117	3.5160563	3.4243622	4.2047343	2.501459	4.0483956	2.416517	3.0580416	3.087406	2.8282824	2.9083257	3.0403357	4.59018	5.6193476	3.268814	3.289005	2.021589	0.84339726	3.8015065	3.1757946	2.7709053	TP53-Hom	1
AATACTTCTCCGGTGA-4	2.24268	3.5087647	2.6669595	2.7883496	3.1101868	2.7027254	3.380924	2.0297294	2.7213807	2.8544693	2.6534896	3.2340598	2.5072932	2.0926828	2.7997737	3.0040076	2.6728172	2.094613	0.17432359	3.4066522	6.584364	2.4712455	TP53-Hom	1
AATCCATTCCGAATTA-4	3.316239	3.6766367	3.695576	3.9353957	4.1496916	3.3949075	4.608875	2.256461	3.6582057	3.8605087	3.6476674	3.6790414	3.8012583	4.760274	5.3790636	3.9425118	3.960122	3.0863194	1.4415753	4.2030115	3.440041	3.1862886	TP53-Hom	1
AATCCATTGGACGATT-4	2.1525457	3.5374584	3.5664926	3.10445	3.6369307	2.319812	4.5868835	1.9110475	2.9243286	3.4249146	2.4254327	3.1869671	3.0960603	5.2430496	5.5943713	3.1473238	2.9778006	2.7212846	1.2400036	3.4458556	3.7638772	2.3380919	TP53-Hom	1
AATCGCAACTTATATC-4	2.576275	3.5024977	3.0819483	2.8384144	3.608231	2.4539757	3.273857	1.907696	2.7919323	2.7414136	2.8939507	2.7416232	3.0603187	4.262426	6.0870204	3.1504412	2.8354974	1.8088113	1.2911975	3.2585528	2.8902142	2.1148198	TP53-Hom	1
AATGCCGTTTGATTAA-4	2.9921637	3.1420617	3.137652	3.6033816	3.760395	2.6947775	3.805711	1.8355745	2.529177	3.230928	2.6890557	3.3881342	3.3068774	5.505465	4.728147	3.2274258	2.5345886	3.0462878	0.7241453	2.9332361	4.983693	2.8091786	TP53-Hom	1
AATGGACGAAGCTCGA-4	3.0152125	3.3779898	3.395545	3.4417257	3.518303	2.4021091	4.541372	1.9600241	3.165704	3.3581872	3.2267802	3.1729028	3.3728817	5.3133783	4.6273775	3.515135	2.908272	2.772751	1.0807061	3.7733617	5.007131	2.0310562	TP53-Hom	1
AATGTTGCGACACTGG-4	2.5190356	2.9104786	2.7643552	2.6545813	3.0522563	2.7294683	4.0422053	2.147897	3.5412018	3.878533	3.4533467	3.2918112	3.4166248	5.573521	4.4442935	3.5412843	3.3813365	2.9138064	1.0719695	3.7863722	3.4730537	3.2669222	TP53-Hom	1
AATTGTTGCAGTGGAA-4	3.0777185	3.6999214	3.3253708	3.42108	3.2468731	3.0779321	4.2743626	2.5538566	3.3296468	3.4146752	2.80266	3.487099	3.2325563	3.8420248	5.914518	3.629425	2.7593973	3.0471416	0.41908988	3.8214054	3.5668726	2.685187	TP53-Hom	1
ACACCAGAATCATTGG-4	2.8874512	2.978063	3.3683748	3.500608	3.0950673	2.6561577	3.951785	2.2567487	3.36029	3.5587268	2.5587583	3.2996814	3.217131	3.3340127	6.0570827	3.7056594	2.989341	2.2924685	0.91050565	3.524771	3.6727958	3.085819	TP53-Hom	1
ACAGGCTATTGTGAGA-4	2.9105532	2.9902003	3.3995545	3.3357363	3.1062167	2.8266404	4.725494	2.053398	3.0121472	3.5152318	3.161977	3.4467554	3.130831	4.8577375	4.453576	3.4680045	3.4470768	2.7439153	0.8655145	3.8749878	3.7619078	2.6244633	TP53-Hom	1
ACATATGAATCTACCG-4	3.34775	2.8563256	3.521137	4.0430794	3.0282676	2.9128497	4.277408	2.2475016	4.1857986	3.5814476	3.5162005	3.4076014	3.2289534	5.706624	4.9873667	3.5093527	3.22359	2.698216	0.5540402	3.4407609	3.7882428	2.8205442	TP53-Hom	1
ACATGCCGTCCACTTA-4	3.0758643	3.8819203	3.613945	3.0486958	3.1807954	2.7156515	3.8577888	1.4289573	2.993343	3.4042535	2.9575238	3.1831195	3.0472772	5.3875613	5.8428626	3.404083	2.9302807	3.0996919	1.1407114	3.1925929	3.9710028	2.4083502	TP53-Hom	1
ACCACCAGCACCAATT-4	3.2107909	2.76448	3.4491148	3.11195	3.374027	3.7066855	3.9338353	1.5222752	3.3221145	3.7197714	2.8898847	4.2495866	3.7624311	4.2555366	5.665918	3.7106428	3.3387353	3.0399528	1.2805448	3.449626	3.0406783	2.6213229	TP53-Hom	1
ACCGTTCACTTCGTCC-4	2.8698974	3.3383355	2.977382	2.8741934	3.8661914	2.7365115	3.6873205	2.199756	3.2654352	3.1241915	3.0434952	2.6512966	2.9098823	5.356123	5.9065	3.473372	3.1110098	3.0568035	0.76835686	2.9692903	3.3215694	3.252966	TP53-Hom	1
ACCTATTGATTACGAA-4	3.2349634	4.104414	3.344289	3.419012	4.2217374	2.603738	3.9675353	1.6417648	3.4710069	3.5244055	3.3116674	3.3395765	3.088021	5.5121093	5.656141	3.5607033	3.4270704	2.144155	1.8204979	3.7078085	3.333149	2.4904654	TP53-Hom	1
ACCTATTGCTCGCCTG-4	3.3259208	4.1095304	3.330131	3.127743	3.9897425	2.9865384	4.200003	2.2565703	3.1670763	3.29077	3.2037938	3.3149674	3.5423982	5.2366447	5.304292	3.6581335	3.1235158	3.2785168	1.1364732	3.1675475	3.5243587	2.7754855	TP53-Hom	1
ACCTCAGGGGAGGACC-4	2.7768173	3.5728035	3.8825166	2.77562	3.560706	2.9661686	4.248671	2.859258	3.5593426	3.2217216	3.697527	2.7059247	3.4731839	5.3600764	5.2866797	3.6963234	3.3109448	3.629113	0.9534131	3.0775096	3.6207979	3.4533815	TP53-Hom	1
ACCTGCAAGATGGAGC-4	2.6664002	3.0269928	2.685217	3.1830792	2.5688438	2.5879989	3.729574	1.7111042	2.8561502	3.1941404	2.7372549	3.009989	2.4198658	3.8403194	6.141339	3.302441	3.2272432	2.4848907	-0.169658	3.579447	3.3267214	2.8227148	TP53-Hom	1
ACCTGCAATGGAGCTG-4	2.9443057	3.0927143	2.7328434	2.88147	2.5202737	2.565157	3.6246421	1.9123172	2.759862	3.037716	2.4598231	2.824374	2.8039973	2.6554203	3.14631	3.4181666	3.0700724	1.5733696	0.76651317	3.0133965	6.3701706	2.1267161	TP53-Hom	1
ACGAACCTGAAGCCAG-4	3.346948	2.879114	3.4104671	3.556781	3.6446874	2.794592	3.925107	2.328075	4.491275	3.5279133	3.4478576	3.7262595	3.0973804	3.9114244	5.8664503	3.7026286	3.4909117	3.171075	1.5343615	4.2451806	3.3901343	2.8098326	TP53-Hom	1
ACGATGATGTGGAATC-4	2.8555114	3.1521065	3.1110296	3.263163	2.3383877	2.5757723	4.286062	1.904012	4.079608	2.7978804	3.3034983	3.340513	3.2022517	3.454204	5.961334	3.7107391	3.2936034	2.5350006	1.0576754	3.452155	3.2854106	3.359396	TP53-Hom	1
ACGGTTACAGACTGCC-4	3.189521	2.715137	4.5952816	2.9963512	3.9626653	2.6731796	4.971302	2.3056216	4.3831267	3.5972288	3.1262834	3.082428	4.652499	3.4398856	4.5365257	3.1644835	2.9832768	3.648219	1.9889364	3.0587802	2.729721	2.1069686	TP53-Hom	1
ACTACATGACGGACGA-4	3.2266932	4.6285176	3.6698592	3.4424896	4.046813	2.5270586	4.223459	2.4622571	3.6868205	3.971981	3.1231394	3.444018	3.2322032	4.5547457	5.294147	3.404906	3.6786776	3.7739646	0.80742174	3.818845	4.158144	2.7448626	TP53-Hom	1
ACTCCTAAATAAGTTG-4	2.8774414	3.1931412	3.462384	2.6889868	2.8530643	2.3743396	3.921647	2.056988	2.9742236	3.0967627	3.3447235	2.5453959	2.9056797	4.668328	6.0932536	3.3876328	3.2723825	3.302625	1.2072839	3.1307356	4.050087	2.3032725	TP53-Hom	1
ACTCGACCGAGGATAC-4	3.3549402	2.9131145	3.1849413	3.6975164	3.57309	2.8514814	3.8658652	1.9905163	3.460152	3.895497	4.4721475	3.6281805	3.458294	4.4925222	5.5771446	3.6749232	3.4613686	2.5745409	0.63827044	4.0016794	2.8830295	3.8343806	TP53-Hom	1
ACTCTGACATTCTAGG-4	3.4519243	3.9101164	3.7310596	3.7720482	3.4921489	3.5848832	3.948279	2.5195565	3.6808178	3.8660994	3.9152086	3.763414	3.8262954	3.7212048	4.1312304	4.224208	4.1511617	2.9807804	1.3978237	4.159757	3.6866443	3.0171907	TP53-Hom	1
ACTCTGACGAATGCAT-4	3.144804	3.287115	3.344893	3.736552	3.256145	2.1195633	4.031199	2.0951738	3.570809	3.0175357	3.608399	3.2408538	3.2382996	5.1520667	4.241321	3.794913	3.600969	2.5561414	1.1638966	3.1436396	3.987636	3.139037	TP53-Hom	1
ACTGAACTAGCCAAGA-4	2.7666688	4.0736938	3.3581407	3.8302794	3.7631097	2.9149246	4.114578	2.0895174	3.2809067	3.0817013	3.3665	3.169805	3.167605	5.151113	4.470696	3.5907838	3.7100542	3.1237211	0.9483509	3.5288868	4.454028	2.9030397	TP53-Hom	1
ACTGAACTTGTAGTCG-4	3.3218954	3.3719306	2.9340758	3.3181677	3.2843459	2.458738	3.7291033	1.9041507	3.3934293	3.0931475	3.4458852	3.398917	3.5715292	4.47598	5.7929025	3.4778433	2.8932152	2.3866458	1.5878671	3.4287016	3.52704	2.3376746	TP53-Hom	1
ACTGCAACAGAGGTAG-4	3.0398445	2.7834287	3.060152	3.140725	3.4210033	2.4156165	4.025483	1.2753596	3.1275718	3.2969303	2.9925668	3.4465747	3.18959	3.770849	5.7660728	3.6330364	3.2856274	2.2509782	0.81135607	2.8857856	3.2398098	2.9993267	TP53-Hom	1
ACTGCAACATAATGTA-4	2.7885265	3.7862427	3.3233516	3.123806	3.0921056	2.5323374	3.916648	2.3736467	2.9846396	3.3270535	3.2469401	2.8498635	3.189615	5.2009077	4.4904995	3.4741783	3.0021155	2.6705184	0.5579904	3.8017013	4.955276	2.5443966	TP53-Hom	1
ACTGTGTGATAATGTA-4	3.5363467	3.9070613	3.4651532	4.444994	4.074569	3.100347	4.4339247	2.3827932	3.2198327	4.0322666	3.6284912	3.7930577	4.008726	5.605697	4.0699954	3.6617782	3.5933328	4.9160547	1.2482145	3.8821921	4.0779	2.7657256	TP53-Hom	1
ACTTCGAGGGAATTGT-4	2.7455397	4.1054497	3.0299327	2.9007351	3.8129702	2.3764994	3.9108722	2.3233755	3.0195935	3.2789848	3.113725	2.6961772	3.3565354	5.199461	5.55513	3.6723177	3.2203498	3.050234	0.17177278	3.6731963	3.5799649	3.0538383	TP53-Hom	1
ACTTCGAGGGTAATTG-4	2.7015624	3.986587	3.159856	3.334349	3.347317	2.5953019	4.0393753	1.2030712	2.9185176	2.9882066	2.9061754	3.352097	3.450784	4.1229243	5.994706	3.2448308	3.5157244	2.3416746	1.0457938	3.0695333	2.6693046	2.6757963	TP53-Hom	1
ACTTCGAGGTGGTAGA-4	2.7435808	3.6806455	3.4347496	3.2849264	3.40558	2.696523	4.5552106	2.2673576	3.7271302	3.521569	3.3338776	3.2975435	3.7011137	3.8584766	4.982228	3.2849934	3.488044	2.6836011	1.1720526	3.7004611	4.0207767	2.8738198	TP53-Hom	1
ACTTGCTCCAGCAACC-4	2.7618673	3.7358234	2.952164	3.617157	3.5976582	3.1761472	4.299411	2.3327818	3.692797	3.7421134	3.5569053	3.8718023	3.3574703	3.4121938	3.987772	4.1311035	3.6089523	3.111216	0.26458415	3.680748	3.287067	3.650225	TP53-Hom	1
ACTTGTCATGTACAGT-4	3.4570048	3.8036706	3.7886374	3.653757	3.3660405	3.0604203	4.5759807	2.507182	3.6470852	3.8940666	3.5794175	3.686241	3.544616	4.2008085	4.1803126	3.9482656	3.9327993	3.6777225	1.3153424	3.6723323	4.347962	3.0851886	TP53-Hom	1
AGACTGCCGCCGGCAG-4	2.9800577	3.3517203	3.4312596	3.3321311	4.237716	2.913732	3.8133323	1.9707015	2.081151	3.1919491	2.836011	3.230369	3.076926	4.993232	6.1809683	3.2917368	3.1546495	2.2882054	0.9376977	2.5479128	2.4745653	2.543096	TP53-Hom	1
AGAGAGGTTTGCCTGT-4	3.2409873	3.2988791	3.034983	2.929416	4.7242975	2.2557323	3.8436437	2.1984572	2.9947388	3.0137286	3.3172739	3.1430185	3.4297895	5.8401666	5.329282	3.5410028	3.2519376	3.9945078	1.3986219	3.2357829	3.6294835	2.6136131	TP53-Hom	1
AGAGGCGCGAATTCCG-4	2.671615	2.785836	3.4180288	2.898678	2.9654949	2.3354917	3.820174	1.863697	2.9215043	3.0906682	3.2038667	2.7623384	3.1155572	5.9008746	5.2134576	3.2254	3.0824487	2.2074997	-0.15864137	3.6643755	3.3310146	3.0371308	TP53-Hom	1
AGATACTACCTAGGTC-4	2.4194255	5.3312187	3.4452255	3.3471663	3.771398	2.6871352	3.7389097	1.7733458	2.9614444	3.1605306	2.9965513	2.9975214	2.990674	5.721326	5.3168945	3.5916877	3.1976233	4.081247	1.3267897	3.2620373	3.6914423	2.7177367	TP53-Hom	1
AGATACTAGCTCCGCC-4	3.0960627	3.6015837	3.230623	3.709898	4.0549755	3.4948187	3.8421535	2.2045302	3.215807	3.5519648	3.3142645	3.4952402	3.1534662	5.50425	3.666204	3.7632508	3.5451179	4.126195	0.7840858	3.61716	3.9157736	2.538059	TP53-Hom	1
AGCACTGCGTTCCTTA-4	3.411204	3.5456302	3.5287874	4.0082192	3.2844098	3.264655	4.585661	2.6962318	3.6366467	3.6408474	3.577335	3.480538	3.3781624	4.820817	4.7209477	3.824403	3.9735727	2.9060233	1.3319348	4.019883	3.6103363	3.526872	TP53-Hom	1
AGCCAAGAAAGGAGGC-4	2.908734	3.383053	2.8601165	3.3968053	3.0296195	2.9185076	3.8762069	2.7094321	2.9715006	3.292996	3.1867414	3.610353	3.1698797	2.7056396	3.6818984	3.5197065	3.436697	2.6317859	1.0677707	2.972972	6.4965467	2.3644164	TP53-Hom	1
AGCCAAGAATTCGCCG-4	2.8254793	4.597325	3.0630794	3.102813	3.9151099	2.6095736	3.7427006	2.1910222	2.8936923	2.9543738	2.8610253	2.8769221	3.1132872	5.312163	5.659264	3.14824	3.1737974	2.4872727	0.13406172	3.0341744	3.6706042	2.0574443	TP53-Hom	1
AGCCAAGACCAGTCTT-4	2.822683	4.320512	3.0840416	2.8061442	3.611812	2.4356472	3.558691	1.8875645	3.5772548	3.072418	2.8987372	3.05732	2.973707	5.2296605	5.7983356	3.2794132	2.5998938	3.2098482	1.2094456	2.961363	4.145721	2.365047	TP53-Hom	1
AGCCAAGACTTGAATG-4	3.5386	3.0760999	3.2814097	3.5822995	3.3359137	3.073886	4.1640525	2.79984	3.5031796	3.7146506	3.420843	3.507591	3.0614414	5.110998	4.4400697	3.8573291	3.5531316	2.6174028	1.0373926	3.6272874	3.3396509	2.876546	TP53-Hom	1
AGCCGTCAATCTACCG-4	2.5455582	2.2713804	2.0954416	2.5486228	2.2680285	2.204655	3.164965	1.08647	2.1778533	2.1214526	2.68585	2.2027752	2.0155385	2.3246732	2.3911984	3.1874688	2.304357	2.0812445	-0.20593773	2.6980522	6.6441627	1.6991438	TP53-Hom	1
AGCCTACGCGACTGTT-4	2.9665766	2.833971	3.0663006	4.146398	3.8184977	2.5776324	3.8744323	1.7439287	3.3862	3.5974364	2.82869	3.1339262	3.2240083	5.504977	3.687634	3.1678808	3.0024474	2.5502312	1.2823635	3.0880585	3.1883814	2.6602902	TP53-Hom	1
AGCCTACGTGCTATGA-4	3.150997	3.4414036	3.2521667	3.3081424	3.533239	2.3365777	4.7416425	2.055853	2.958303	3.1797688	2.845298	3.1534383	3.206521	5.03067	5.9159107	3.4418287	3.3386178	3.3294067	0.6011439	3.2040613	3.9300208	2.4954	TP53-Hom	1
AGCGGAACGACCTAGG-4	3.0237856	4.47213	3.4067767	3.0212178	3.9256084	1.5688452	3.713474	0.8162702	3.2292585	2.9272923	3.3559327	1.9789293	3.3185527	5.3959055	5.1148086	2.6652575	3.114325	2.8406737	1.2607069	3.1081526	4.2764225	1.9890445	TP53-Hom	1
AGCGTGTAAGCGGAAC-4	3.3302708	3.754796	3.650903	3.8405693	3.5630984	3.2108412	5.267393	3.3630185	3.5202162	3.4922695	3.7165394	3.5971346	3.79616	4.801877	4.9460797	3.9000127	3.9405887	2.6901803	1.5807058	4.051096	3.5041978	3.1087854	TP53-Hom	1
AGGAATACACCTCAGG-4	2.6318853	3.5495677	2.9360745	3.3623211	3.437087	2.5486715	3.503657	1.2738181	2.6661506	3.0010571	2.6366522	2.5429807	3.9096982	5.821089	4.3800354	3.2315416	2.6569033	4.6637836	0.05753766	3.195029	4.5272846	2.0353339	TP53-Hom	1
AGGTACGGGTGCGCGA-4	2.6825817	3.957926	2.6200986	3.26885	3.0700955	2.8453586	3.974159	1.778198	3.0784702	2.850545	2.6281264	2.9995673	3.2301476	4.6195984	3.977728	3.5031612	2.6222315	2.9207397	0.68185407	3.3201358	5.8446794	2.6634345	TP53-Hom	1
AGGTACGGTTGTGAGA-4	3.0969663	3.8701413	3.5280042	3.3565974	3.9046369	2.7224946	4.0256867	1.8465207	2.737816	3.0171876	3.104803	3.4774456	3.4569821	4.7527285	5.5530467	3.2137487	3.3833013	3.2415247	1.4030503	3.1231792	3.9481556	2.6886868	TP53-Hom	1
AGGTCAGTACTTCGAG-4	2.976023	3.3264275	2.825853	2.4954617	3.8856642	2.8042486	3.746369	1.3273584	3.1990027	3.0104802	3.025618	2.4785936	2.4941623	4.8159595	5.8087716	3.0214455	3.2284262	2.97328	0.65076774	3.6317043	3.8602762	2.7983627	TP53-Hom	1
AGGTTGCTATCCACAA-4	3.3138819	3.606579	3.5023167	3.6137617	3.4881687	3.6251242	3.96528	2.1779714	3.3406546	3.817	3.9449642	4.6950865	4.196021	3.880592	4.845229	3.5576715	4.209837	3.5158932	1.666432	4.012088	3.0567489	2.9929287	TP53-Hom	1
AGTAGGACTTGGCCGA-4	2.451361	3.4959888	2.297786	3.3726556	2.303047	2.2553098	3.5486119	2.402043	2.2696955	3.0733888	2.9243553	2.7674417	3.156418	2.4418151	2.4390204	3.1513026	2.5658038	2.3335936	0.9246407	2.7111974	6.7360473	2.1467903	TP53-Hom	1
AGTATGCAACGACTCA-4	2.3966057	4.1195264	3.2668118	2.958911	4.03077	2.572765	3.8851235	1.6870368	2.935989	3.3641264	2.9140747	3.0239542	3.675562	5.1083655	5.7159195	3.685258	2.9757867	3.0766153	0.62315005	3.0301569	3.8844976	2.0237708	TP53-Hom	1
AGTCTTGAATGGACAG-4	3.1787846	3.5955024	3.3078372	3.4468544	3.1978867	2.8236825	3.6717598	2.0641024	3.2774885	3.187742	3.2816825	3.1823738	3.2728915	3.5841053	5.5177507	3.844288	3.344896	2.0591063	0.8759303	3.7074008	5.211352	3.0003166	TP53-Hom	1
AGTGACCGCTTAATGT-4	3.641001	4.6419315	3.6432922	3.8024004	3.8818278	2.7421794	4.098097	3.3568761	3.3947995	3.6467507	3.6506667	3.4356647	3.8907642	5.469578	5.107061	3.923709	3.872426	3.130593	1.7431005	3.3053925	3.9883573	2.8322735	TP53-Hom	1
AGTGCAGGTGCGTAGA-4	2.3048682	3.6506767	3.0449674	3.3088434	3.7440464	3.1624093	4.50383	2.7047782	3.3031957	2.5039284	2.4191432	3.500065	3.415849	4.515387	5.967952	3.3085198	3.2957578	3.5915534	1.8304714	3.4329526	3.6525884	2.25331	TP53-Hom	1
AGTTCGCCTTCTACGT-4	3.2736826	5.3552513	2.9625843	3.0862045	3.0040116	2.7362938	3.9447947	1.9617195	3.079322	3.2159407	3.2610118	3.0320148	3.249909	5.638046	4.4035196	3.7272308	3.0100386	4.2052503	0.3940751	3.6441143	3.564453	2.613876	TP53-Hom	1
AGTTGAATCTTAGGAG-4	2.8868577	3.5099583	3.2677703	3.0006478	3.4584394	2.6449475	3.603524	2.085152	2.9172292	3.0304449	2.739729	2.789143	2.5950036	4.569453	6.012572	2.9624326	3.097261	1.5188075	1.1911838	2.9129992	2.8842576	2.7260084	TP53-Hom	1
AGTTGAATGCATGTAG-4	3.3673372	3.1016607	2.696081	3.1713626	2.2770085	2.5924895	3.7671497	1.8662455	3.0494597	2.2406428	3.2614524	3.0597372	3.0501266	2.6752985	3.2466304	3.5588987	3.0096529	2.3737233	0.79918975	2.862419	6.651828	2.1486657	TP53-Hom	1
ATAATTCCTATTCGAA-4	3.2120864	4.2869377	3.4694657	3.8212636	4.180678	3.2093103	3.916727	1.7054307	3.3572674	3.9188526	3.0977275	3.1297388	2.662913	5.376282	5.7205486	3.372064	2.6768978	3.2099805	1.3389852	3.4374125	3.8565857	3.0043583	TP53-Hom	1
ATAGCGCGGGTATAAG-4	2.9835315	3.4516332	3.8837485	3.6252337	3.7699912	2.8568535	4.147323	1.9201694	3.394336	3.136766	3.2385716	3.062289	3.6566665	5.3146944	5.200216	3.6006773	2.9720137	2.0683312	1.3440924	3.3110888	3.9719539	3.234811	TP53-Hom	1
ATAGTAACCAGTGTTC-4	3.199548	2.6515539	3.0586486	2.6635563	2.671095	2.2797563	4.023371	2.7423444	2.6843355	3.4706476	2.6064374	3.0523133	2.9628673	4.5747495	5.7829356	2.963873	2.875792	2.309206	0.5873872	3.3524213	3.2726388	2.3830214	TP53-Hom	1
ATAGTCTGGAAGATGT-4	3.2720282	4.3733277	3.3840768	2.637673	4.1227684	2.9803684	3.8844602	2.231885	3.076867	3.205967	3.0286117	3.0489867	3.5115197	5.804495	4.745	3.7577672	3.2865317	4.043207	0.8229253	3.230515	4.399633	2.4908488	TP53-Hom	1
ATAGTTGAAACAGAGC-4	3.1433961	3.1987731	2.4248993	3.106599	2.9438596	3.1181538	3.6417584	2.22733	3.1770601	3.271053	2.8384638	2.8594222	3.26889	2.909263	3.0555613	3.5337408	3.0121179	1.3350743	1.0528843	3.2532816	6.6909122	2.6124547	TP53-Hom	1
ATCACGCTTAAGACGC-4	2.8683584	2.9389584	2.5896933	2.9799538	2.9038064	2.1257217	3.40314	2.130746	1.5369431	3.074836	2.6753178	3.5418918	3.1645837	2.7579741	3.1601946	3.294599	2.570502	2.2638135	0.6541182	2.9738398	6.4394665	2.3412232	TP53-Hom	1
ATCAGCCAAGAGAGGT-4	3.360018	4.136217	3.366796	3.033876	3.7173824	2.948848	4.366015	2.2833831	2.994849	3.6878254	2.9635744	3.2905226	3.1818495	4.876331	5.5418224	3.5740259	3.1895585	3.1850677	0.71706605	3.3886716	3.2220328	3.0732183	TP53-Hom	1
ATCAGCCACAACCTGC-4	3.368854	3.9946976	3.6037474	3.7336285	3.625044	3.3875759	3.9504974	2.1065862	3.393063	3.5811915	3.8426747	3.923056	3.9415252	4.525094	5.072904	4.070595	3.9089446	3.1095493	1.1433904	3.7194338	3.7062585	3.0015135	TP53-Hom	1
ATCATTGGTAGGAGAA-4	2.5210094	3.1693976	3.2401843	3.516765	3.4002616	2.8808632	4.037144	2.1812496	2.8692806	3.4584353	3.111345	3.373895	3.5962336	5.318726	5.490485	3.4557507	3.5293956	2.7990856	0.8867276	3.256201	3.0586371	2.7755451	TP53-Hom	1
ATCCGGTATAACAGTT-4	3.3226259	3.909405	3.9575567	3.840714	3.4609528	3.6182818	3.9175441	2.3424187	3.7415528	4.055976	3.7400427	4.1549397	4.1396236	3.4121208	4.38449	4.061131	3.9633203	3.3701336	0.9141555	4.1280503	3.347097	3.0763383	TP53-Hom	1
ATCGCGTCGTGCCGCG-4	3.2418985	4.7574253	3.6613863	3.8321042	3.3600612	2.221045	3.7628157	2.1070566	3.336868	3.415787	3.4616892	3.5044513	3.316787	5.4933352	4.6176667	3.5504124	3.2711945	3.3406067	1.449368	3.5322607	3.6449516	2.7454324	TP53-Hom	1
ATCTACCGTAGAGCGA-4	3.0157948	3.3129883	3.357829	4.0449405	4.3258357	3.2601745	3.5319498	2.0779874	3.1880372	3.3114696	3.514438	3.3439846	3.0243747	5.4299717	4.460314	3.3887162	3.612081	2.965063	1.5815845	3.1660967	3.4037864	2.3212645	TP53-Hom	1
ATCTTAGACATATGGA-4	3.0136683	3.372251	2.9830935	4.007074	4.0128403	3.4273021	4.053339	2.0724187	3.394069	3.4435844	3.4436173	3.6029646	3.1094618	5.5955043	4.086006	3.3367052	3.3927743	2.8958108	1.0196157	3.367848	3.7156992	2.7448153	TP53-Hom	1
ATGCTACAAATCCATT-4	2.8221395	3.348049	3.596804	3.5185714	3.436537	2.8010027	4.6113977	2.4841626	3.0294764	3.9324315	3.5238793	3.6884873	3.339096	4.7970314	5.1533227	3.918767	3.7894235	3.110418	1.4505222	3.3402374	5.027011	3.0493968	TP53-Hom	1
ATGCTACAGCCACGCG-4	3.3128476	2.440799	3.2762206	3.0780258	2.7034004	2.698862	3.7503452	2.3360572	2.9752245	3.389603	4.482892	3.6312723	3.0792723	3.278673	3.8303668	4.488086	4.655008	2.7868826	1.1942245	3.9878085	3.3476849	2.6556747	TP53-Hom	1
ATGCTTAGCGCCGAGG-4	2.8367026	3.4592817	2.8068569	2.9976237	3.0615942	2.214902	3.5665586	1.8449978	3.0275896	3.259689	3.0390043	2.849763	3.0907161	4.7346997	6.0361214	3.454285	2.665781	2.0053427	1.0361513	2.785347	2.9758198	2.2128978	TP53-Hom	1
ATGTGCGCACATCTAC-4	3.420189	3.8494697	3.6980484	3.456611	3.2436216	3.735357	3.5928655	1.9853262	3.5237722	4.1693387	4.1266036	4.0565286	3.65425	3.6602755	4.1639557	4.077707	4.222011	2.938234	1.3517954	4.090299	2.3795106	2.7790885	TP53-Hom	1
ATGTGCGCCAACCTGC-4	4.8726254	3.4258547	3.4547539	3.2980595	3.616786	2.7082593	4.0852256	2.2256408	2.872304	3.023101	2.9388301	2.7056515	2.783943	5.1212273	5.7467675	3.545209	2.9398816	2.6554816	0.8148754	3.7002563	3.4430695	2.4153728	TP53-Hom	1
ATGTTGAAAGCCTACG-4	2.6411269	3.5036247	3.697637	2.4423914	3.1335979	2.6476374	4.305087	0.93367636	3.1372604	2.97387	2.5265162	2.8739977	3.5350323	5.1617794	6.047272	3.0829399	2.9583411	3.1527154	1.3265926	3.736505	4.212755	2.719493	TP53-Hom	1
ATTAATCAAGCGAATG-4	3.0215435	3.1289623	3.7753606	3.861379	3.0851328	3.1051853	4.5648017	2.2063525	4.0018926	3.602333	3.4154143	3.8743646	3.3579679	4.4895616	5.3633842	3.9366164	3.5153086	2.7847257	1.3927222	4.1892266	3.2570279	3.1021097	TP53-Hom	1
ATTCAGGAAACGCTCG-4	2.9801886	4.1697383	3.3542588	3.1943154	3.635133	2.5905652	4.036786	2.2008312	2.893681	3.1745787	2.840303	3.026294	3.0973105	5.5704246	5.301311	3.6442137	3.5736291	3.0956078	0.7813704	3.5183005	3.6814318	2.6911879	TP53-Hom	1
ATTCATTGAAGTACAA-4	3.0673754	2.9391317	3.4250448	3.3982081	3.0688312	2.699956	4.3701367	1.8276825	2.9635074	3.1179929	2.966817	3.070208	3.3419113	4.3142653	5.8646855	3.2496257	3.2993212	1.662493	1.2096726	3.927038	2.5987787	2.5916104	TP53-Hom	1
ATTCATTGTGGAAGTA-4	2.8440335	3.2078118	3.4751763	3.5069423	3.1494234	2.6687965	4.5734267	2.1641955	3.3283424	3.306277	3.393061	3.7372322	3.4375634	3.1382205	5.769051	3.236483	3.4411767	2.763141	0.9339166	4.1535435	3.4732275	2.856029	TP53-Hom	1
ATTCGCCGGCTATCGG-4	3.4870327	3.6321452	3.566358	3.7104535	4.5205483	2.825867	4.9506135	2.5877523	3.5814729	3.395186	3.094329	3.7160077	3.8529534	5.1387563	5.4852734	4.0270624	3.371799	2.6504555	0.049329903	3.7496178	3.3379488	2.703074	TP53-Hom	1
ATTGGATCGTTAGCGC-4	3.365126	3.3537605	3.4428372	3.2442837	3.1527178	2.416154	4.415092	2.2687342	3.5895593	3.4796143	3.4478543	3.5105727	3.528549	5.041063	5.3994555	3.7810502	3.6949992	3.1001406	0.59422714	3.9357164	3.472244	2.8213587	TP53-Hom	1
ATTGGATCTCCAGGAA-4	3.601698	4.1419578	3.157637	3.493545	3.7273974	2.833162	4.185601	2.6960099	3.1837273	4.0092607	3.459287	3.4546921	3.7787118	5.422548	5.418179	3.9022362	3.7002425	4.730315	1.828813	3.4319522	3.8455026	2.7801573	TP53-Hom	1
ATTGGTCTGCGAAGCC-4	3.223968	3.5647645	3.184985	2.7906234	3.4548516	2.8599513	3.7658608	2.0305943	3.0779026	2.9908128	2.9251544	2.7073083	3.0001576	5.410847	5.3911633	3.3365476	3.4019883	3.2472894	1.262515	3.2817507	3.8014262	2.6085453	TP53-Hom	1
CAACACTGGGCTGCGG-4	2.5310938	2.5650113	2.611871	2.7377648	3.2064686	2.37906	3.4641066	0.97180104	2.6762385	2.8007288	2.5023096	2.631358	2.831603	1.9840938	2.5614204	2.975518	2.8850257	1.4429778	0.895108	3.1595798	6.6614885	2.2108483	TP53-Hom	1
CAAGGCCTGGATAACG-4	2.889916	3.4295137	2.7510092	3.0120473	3.3666441	2.6703358	4.0402536	1.5581901	2.9411235	2.7820358	2.5023046	2.9827754	3.0827742	5.0756097	5.7558184	3.2398536	2.827394	2.2220545	0.529305	3.2670162	3.6739044	2.4145205	TP53-Hom	1
CAAGTGCGGAAGCCAG-4	2.3146358	3.2541347	3.0461135	3.132955	3.3895607	2.6118073	3.2479784	1.515085	2.8276684	2.5135703	3.0762687	2.8771365	2.7595665	5.647777	4.5301642	2.971391	2.9456472	3.2498434	0.28116092	3.056007	4.8110976	2.2406368	TP53-Hom	1
CAAGTTAACTCGCCTG-4	3.2673993	4.1558485	3.1158574	3.091263	2.9749436	2.6076932	3.6390982	1.72905	2.9906988	3.011172	3.2457433	2.386766	2.6236656	5.2280436	5.2718472	3.2933736	2.946778	3.8839235	0.23449126	3.432006	3.7121387	3.226978	TP53-Hom	1
CAATATATATGCTACA-4	3.0392714	2.5862477	2.7444866	3.119777	2.8752174	2.600411	3.3449957	1.7815679	3.1311572	2.9663172	2.8527265	2.806177	2.822928	3.2063246	3.9641027	3.5165856	2.70029	3.047191	0.74626225	2.6662502	6.498928	2.1208045	TP53-Hom	1
CACAACCTGGTGGCTA-4	3.1772616	2.782802	3.5133665	3.2236533	3.3917615	3.6834679	4.4398117	2.103215	2.9978864	3.137008	3.7980874	3.058747	3.5678215	3.712458	4.0803022	3.8251274	3.5863838	1.5681175	1.0213362	4.211555	3.644074	2.802725	TP53-Hom	1
CACAACCTTCTGCTCA-4	3.0567017	3.5442202	2.944193	3.0822718	3.5976381	2.41985	3.5770104	2.221316	2.9941611	3.2478187	3.0371296	2.9341214	2.937374	5.621679	4.594595	3.4708097	2.845153	2.1560602	0.56209767	3.5384316	4.4389424	2.4465778	TP53-Hom	1
CACCATCGTATTCCGC-4	3.554741	3.663626	3.7715065	3.6894977	3.601344	3.6462684	4.807498	2.913523	3.7780578	3.956936	3.7959507	3.8577604	3.9951267	3.9579918	4.1331806	4.2308717	4.1124554	2.994591	0.18781751	4.0796604	3.135128	3.2532616	TP53-Hom	1
CACGAGTAAACGTACC-4	2.501379	2.5770853	2.5030406	2.7757313	2.4308486	2.3993132	3.0621493	1.5225424	2.4431517	2.2400596	2.1317322	2.6572964	2.5054016	2.2684999	2.6777964	3.1855416	2.1389947	2.2418153	0.92497474	2.695962	6.752585	1.6651813	TP53-Hom	1
CACGTCGTACGCTCTG-4	3.1306624	3.165057	3.7197883	3.5065353	3.3908195	3.3660712	4.369874	2.4494874	3.1431975	3.4932795	3.4290617	3.4285235	3.5053291	4.719187	4.955265	3.6424458	3.672217	2.8428714	1.5829804	4.348363	3.7875667	3.2579277	TP53-Hom	1
CACTGCCGAGTCATCC-4	2.9746888	4.6649904	3.2441852	3.179616	4.07898	1.7497673	3.3499975	1.9963952	2.7559612	2.8978348	3.0896733	3.0846732	2.7304955	5.454402	4.972743	3.5751038	2.7692668	3.6638448	1.1389865	3.341941	4.0125623	2.5092263	TP53-Hom	1
CACTTGCCGCGCTGGA-4	2.2668355	3.1582866	3.1744304	3.3611634	4.42819	3.0754864	3.7752538	2.1325405	2.8345406	3.3920355	2.895134	3.249542	3.0270715	5.020332	5.4361176	3.1800086	2.4590468	2.920321	0.9262598	3.334751	3.5430946	1.8386478	TP53-Hom	1
CACTTGCCGGCGTCTT-4	2.8529918	3.4637651	3.0306013	3.4076512	2.8679376	1.9563679	3.687532	2.1829255	2.5985832	3.0529103	2.8688984	2.9144142	3.31028	5.065366	5.2890153	3.3935876	3.074749	3.4522185	0.2675327	3.4336982	3.51566	2.3119607	TP53-Hom	1
CACTTGCCGTCCATGA-4	3.2026024	3.7504344	3.69034	3.5480075	3.721932	3.3115313	4.1584816	2.3615136	3.8697345	3.9686818	4.0719357	4.7851567	3.8147266	3.6213722	4.4746413	3.897413	4.2217135	3.031538	1.7001945	3.9098644	2.9942126	3.0179825	TP53-Hom	1
CAGAGATGGATGACGG-4	2.5869234	3.0220244	3.384432	3.8297684	3.2374806	2.521732	4.432807	2.0924354	3.5676506	3.123876	3.0072374	3.5631583	2.588811	4.5426493	4.0769253	3.6313488	3.0603154	2.218104	0.010434742	3.4775715	4.482108	2.6238055	TP53-Hom	1
CAGCAACCATGCAGCC-4	2.7179806	3.216113	3.4095135	3.1725485	3.466578	2.5314536	4.148372	2.3646305	3.5407052	2.9697423	3.453167	2.9043775	3.2405014	5.266293	4.735518	3.7183259	3.2241669	2.8132935	0.40203106	3.7615361	4.295462	2.8472464	TP53-Hom	1
CAGCAACCGTAATGGC-4	3.1781359	3.2747138	3.3321273	3.0058985	3.9677563	3.060022	3.6267407	2.7351606	2.9559948	3.1112578	3.1699958	3.05882	3.2888772	5.176845	5.510799	3.5102472	3.4175978	1.7759415	0.508199	3.2112408	3.443387	2.6282146	TP53-Hom	1
CAGCTATAATTCATTG-4	2.8664691	4.36851	4.419661	3.6453958	3.4372787	2.6770527	3.9114516	2.120886	2.8521504	3.1047406	3.253524	3.3685007	3.6429038	4.6416845	5.3633842	3.3756266	3.0225317	2.4775803	0.5023627	3.1593242	3.1583138	2.2985764	TP53-Hom	1
CAGCTATAGCGAGTTC-4	2.8091886	4.4272556	3.5874646	3.3200703	2.9362066	2.746971	3.992483	1.9699894	2.8750842	3.632056	3.0927567	3.2417922	3.1705546	5.1573057	5.381043	3.6847997	3.220988	4.4779615	1.0362943	3.710899	4.8990507	2.7689254	TP53-Hom	1
CAGCTATAGGTGCACA-4	2.9427774	3.9678166	3.192126	2.949147	3.6792307	2.712313	3.6835902	1.5592061	3.0217335	3.0034204	2.8708022	3.141825	2.9771743	5.4612217	5.6877007	3.207301	2.8543084	3.2177227	-0.35607332	3.4144247	3.6839604	2.5718272	TP53-Hom	1
CAGCTATATGACCTTC-4	3.2373712	3.8069828	4.0073977	3.0834813	3.5858111	2.7814307	4.443709	2.1993484	3.5275726	3.3260245	3.0373144	2.7803178	4.1840196	5.3197784	4.9674273	3.684829	3.5011683	3.0570087	2.0149765	3.556517	4.5523114	2.8691046	TP53-Hom	1
CAGGCAATACCGCATA-4	2.9527237	2.9692647	3.358747	3.4493842	3.448622	3.1184254	3.9153688	1.3996806	3.3967476	3.467517	3.3453496	3.4384818	3.4961054	4.9418774	4.5935616	3.7626786	3.6352868	2.8215516	1.3093455	3.792642	4.097892	3.1322556	TP53-Hom	1
CAGGCAATGATATTCA-4	2.719047	4.448234	2.9647076	2.781476	3.6548843	2.6272817	3.2827373	1.635356	2.9724474	3.1715312	2.4347925	3.0330684	2.8413656	5.5327907	4.9403663	3.4821844	2.9714935	2.7249835	0.7087468	3.833949	4.1429434	2.3817503	TP53-Hom	1
CAGGCAATGTCTTCGC-4	2.824978	3.1070805	3.1158333	3.2296436	3.7436283	2.2219868	3.8535166	1.552133	3.3436112	3.0598156	2.8803108	2.627212	3.151502	5.432008	5.1440473	3.2654293	2.499568	2.234225	1.3452799	3.7509341	3.6025727	2.6701248	TP53-Hom	1
CAGTATGGCAGGCAAT-4	3.336863	3.1138647	3.7674162	3.2574387	3.602251	3.0975509	4.5185614	2.964328	4.174541	3.906118	3.8128307	4.0173197	4.169587	3.463475	5.5182376	4.2087393	3.3569484	2.5068958	1.931607	4.3595405	3.4971893	2.983762	TP53-Hom	1
CAGTATGGGCGCCATC-4	3.01076	3.0471253	3.2209232	2.9829268	2.512025	2.8697443	3.9084527	2.2423375	3.32884	3.350599	3.1527689	3.2152874	3.145625	4.3185534	6.2634196	3.686451	2.9615917	3.6064756	1.3407707	3.410082	3.5233727	2.7486267	TP53-Hom	1
CAGTGTTCAAGACCTT-4	3.0797927	2.8866954	2.8625934	3.7621822	3.195752	2.4620888	3.6590698	2.0086243	2.7650073	3.3055146	3.0823684	3.0519407	3.350517	5.153199	4.9332924	3.6714563	3.267526	2.4388747	0.30721024	3.42064	4.4895444	2.80861	TP53-Hom	1
CAGTTCCTCACATTGC-4	3.0819929	3.4710405	3.4563532	3.4494326	2.9497933	3.158249	3.9167838	2.5230067	3.167711	2.7708287	2.8612502	2.5592573	3.188694	2.8351128	3.227423	3.70317	3.008225	2.7867846	-0.016468212	3.6632233	6.5638766	2.9063048	TP53-Hom	1
CAGTTCCTTTCTAACC-4	2.875628	2.9282856	3.1486766	4.3377094	2.8882065	2.393543	4.1398277	1.3484713	3.0704455	2.941057	3.2064326	2.878012	3.6949582	5.6652737	3.7865753	3.5426316	3.2569764	2.9040847	1.1987807	3.4102929	3.748958	2.407668	TP53-Hom	1
CAGTTGTGCGACGGCG-4	2.1870763	4.054313	2.6056566	3.8897202	3.6406064	2.6444728	3.885945	2.5797904	2.999529	3.5327463	2.7154567	3.4220896	3.2060845	5.34412	4.7970843	3.6179523	3.3706608	2.4753664	0.5483719	3.955437	4.236038	3.047452	TP53-Hom	1
CAGTTGTGGGTTGATC-4	2.6639664	3.7274928	3.0394971	3.5259528	3.1191967	2.680338	4.008264	2.1142495	2.9626126	3.4974432	2.803437	3.024991	3.2179096	4.3003507	5.8823085	3.3269846	2.6760325	3.0685825	0.63154715	3.1397448	3.134796	2.7641847	TP53-Hom	1
CATACGTTATAGTTGA-4	2.7146873	4.0248294	4.2835116	3.528037	4.053272	3.0331895	4.3666425	2.4405138	3.2632802	3.1583095	2.747113	2.8281536	3.711293	4.0339904	4.605777	3.5691164	2.4785025	1.4576498	0.9364493	3.2521808	3.5068023	1.9431574	TP53-Hom	1
CATATGGACCGGCCAC-4	3.5757468	3.6384988	3.8878086	3.7201345	4.2814517	3.1153784	4.170756	2.375268	3.356428	3.4773092	3.5829709	3.6492007	3.2726467	5.252282	5.335041	4.0418677	3.228222	3.2668977	1.263022	3.8140616	3.6273289	2.8701231	TP53-Hom	1
CATATGGAGTTACGTC-4	2.828355	3.4975438	3.3665857	2.9779956	3.2420993	2.7404366	4.0862565	1.9453857	3.2286837	3.1227586	3.1665132	2.7966108	3.320698	5.0555615	5.9614596	3.3050869	3.540927	2.575903	0.60305935	3.3620067	3.960101	2.4961894	TP53-Hom	1
CATCCTTGAAGTACAA-4	3.4998705	3.972016	3.7901192	3.6137946	3.8639674	2.949927	4.349101	1.7125973	3.4655333	3.9250298	3.210664	3.6919167	3.3766043	4.9193883	5.5937386	3.6734169	3.862085	3.037297	0.5465707	3.933094	3.3665662	2.4123333	TP53-Hom	1
CATCCTTGACGACTCA-4	2.8682506	2.8616786	2.881309	3.02782	2.8164437	2.7131093	4.0426106	2.620159	2.6233847	2.7841635	3.3695006	3.1836646	2.803904	2.7238624	3.1128285	3.6271522	3.2780793	2.2420356	0.03507377	3.1478662	6.4901814	3.1743996	TP53-Hom	1
CATCCTTGATTATCGA-4	2.7234104	4.2149224	3.6509798	3.4687514	3.7371657	2.0482402	3.47338	1.1123211	3.1116679	3.0948052	2.9873188	2.8963392	2.771459	5.183104	5.222656	3.1034865	3.0025947	3.7742248	-0.000482111	2.5055006	3.9545333	2.9334772	TP53-Hom	1
CATCTAGCATGATAGC-4	2.374551	3.3876333	2.7793097	2.9338825	3.3162189	2.1260831	3.3748596	1.8151766	2.4452817	3.0444005	2.6008685	2.8913047	2.9636924	5.23017	5.8371778	3.2204826	2.2772963	2.4631758	1.5243438	2.6199453	3.6735	2.5649724	TP53-Hom	1
CATCTAGCCCTACACA-4	2.7887354	3.1377153	3.1958442	3.5232763	2.6077182	2.811832	3.6436763	1.8717277	2.8927307	2.9332552	2.8928978	3.162145	2.8995621	2.8314881	3.3372912	3.2323666	3.013261	2.476778	1.493157	2.6186254	6.651649	1.8120595	TP53-Hom	1
CATCTAGCCCTCCAAG-4	3.2001047	4.440895	3.377725	3.50569	3.5326915	3.3788486	4.104982	2.2351823	3.2404385	3.1394672	3.2475085	3.376199	3.3006032	5.142564	5.7656183	3.3865442	3.4888945	2.8679802	1.1678495	3.3804777	3.6354828	2.5903864	TP53-Hom	1
CATCTAGCGGCCAACC-4	2.5933964	4.5419755	3.439368	3.2261584	3.5695364	2.6839657	4.601854	1.7428532	2.0929816	3.31278	2.7949734	3.027354	3.225562	5.2103705	5.745491	3.1695623	2.8199613	3.6474543	0.55615616	2.9321392	4.1533732	1.9928836	TP53-Hom	1
CATGTCACTGGCAACG-4	3.6305256	5.2239532	3.520264	3.7147155	3.794627	3.8529131	4.2844477	2.7661204	3.059633	3.7593253	3.35006	3.575835	3.6587186	5.4385653	4.8129053	4.0197673	3.2055044	3.674555	0.10971712	3.4425259	5.288205	2.3285341	TP53-Hom	1
CATGTTCTGTTACGTC-4	2.952139	3.308636	3.0131319	3.223413	3.5656981	2.688512	3.834161	1.7063844	3.0281951	3.1674016	3.2376137	2.9243357	3.2854695	4.526117	6.260995	3.3543034	3.1098464	2.1575394	1.0423778	3.1283698	3.3617997	2.9538522	TP53-Hom	1
CATTACTCCATGTCAC-4	3.1220424	4.3092585	3.6984112	3.591296	3.7298157	3.267832	4.187253	1.9399267	3.5163507	3.3709033	3.5325818	3.5550551	3.2164624	5.419219	4.8149414	3.8276908	3.711868	3.6322532	0.001724615	3.1254373	3.8495998	2.960826	TP53-Hom	1
CATTACTCGGTGTGCG-4	3.2827961	4.351388	3.342633	3.7253249	3.6969562	3.8225112	4.6656513	2.593383	3.293621	4.288961	3.474711	3.6185684	3.679178	4.0340166	4.6420817	4.170083	4.3117514	3.7669973	1.2621427	3.9184096	3.592712	2.82746	TP53-Hom	1
CATTCATACTATAATC-4	2.8477979	2.851259	5.080069	3.4423802	4.309719	2.5658154	3.9659967	2.6384325	3.1658	2.9684517	3.3440022	3.0257542	4.82094	3.9618046	4.2211123	3.3373234	3.2181628	3.5468872	2.3538055	3.291306	3.3717585	2.5623975	TP53-Hom	1
CATTGCGTGATACCTG-4	2.8567233	2.980373	2.88335	2.263582	2.8729784	2.0476828	3.3176036	1.3684214	3.255276	2.9507127	3.1054575	2.862713	2.45223	2.3000443	2.6214204	2.9018629	2.7013087	2.6678374	1.1588142	3.3771918	6.375715	2.4271312	TP53-Hom	1
CATTGCGTGTGAGCCG-4	2.7103221	3.4688668	3.4126549	3.6259944	3.8913693	3.0516186	4.29117	2.3808026	3.0949452	4.3838377	3.8918657	3.0585794	3.4197671	4.892426	4.8086195	3.9560359	3.2358098	2.811105	1.588742	3.459727	3.7675872	2.0061436	TP53-Hom	1
CCAATCGCGCCTTGGT-4	2.4989104	3.074274	2.8240736	3.2774124	2.1953776	1.8670475	3.3798153	2.1721961	2.3682466	2.2575293	2.2564936	2.6396444	2.6607652	2.401602	2.6215813	3.221218	2.174433	1.793941	0.68199307	2.4557981	6.6703877	2.326275	TP53-Hom	1
CCAATCGCGTATCAAT-4	2.7069645	3.480182	3.4671366	2.7436075	3.5029044	2.355053	3.346363	2.1637578	2.6546416	2.617207	2.5462027	2.842263	3.238999	5.4799304	5.9461718	2.9652202	2.680718	1.9408545	0.76326996	3.3185525	3.9822636	2.1486645	TP53-Hom	1
CCAATCGCTATAGATT-4	2.16673	2.5374563	2.7955492	3.1066062	3.0557396	2.2873433	4.1027946	1.5683535	2.6650326	2.546638	2.144286	2.4693048	2.5363343	2.582586	2.9718716	3.2600942	2.3532403	2.2659109	0.66634476	2.8485816	6.6683636	2.220694	TP53-Hom	1
CCAATTCTAACGCTCG-4	3.3519928	3.4305353	3.1932502	3.2891455	3.1048846	3.1268153	4.394778	2.3595827	3.7194862	3.3115575	3.1623855	3.453158	3.347382	4.657473	5.6641912	3.7313776	3.3491802	2.98606	1.2539371	3.5505679	3.2410617	2.807254	TP53-Hom	1
CCAATTCTATAGTTGA-4	3.1016746	3.5455177	4.017836	3.9532328	3.9157786	2.9889972	3.932826	2.2744648	2.8754764	3.2390049	3.187387	3.4064775	3.7309992	5.1161785	5.6466794	3.2019756	3.4199183	3.195202	1.1944205	3.2615452	3.485628	2.7288902	TP53-Hom	1
CCACCGACTATGAAGA-4	3.0812595	3.721612	3.3011916	3.3058064	3.077317	2.6144636	3.791258	1.663919	3.5176709	3.0375357	3.7888198	3.236427	2.8032997	4.2959104	5.9339423	3.1875944	3.1232824	3.2026203	1.0900081	2.95311	3.778408	2.7340572	TP53-Hom	1
CCAGTAGAACCGGCCT-4	3.0561998	5.043262	3.414068	3.1018746	3.8511734	3.0754669	3.8656871	2.1417706	3.3318486	3.2015128	3.5181556	3.5522785	3.4730718	5.6379867	4.6335425	3.5977235	3.0253522	3.8047874	0.8713743	3.7477021	3.8415983	2.788387	TP53-Hom	1
CCAGTAGACGTGGAAG-4	3.4785693	3.5128536	2.7814274	3.297821	3.291794	2.9641323	3.5590382	1.6548146	2.9617422	2.018811	3.414777	3.1493146	2.9006398	4.735411	6.0257654	3.2527473	3.1932402	2.574402	0.39069963	2.7433352	3.7648299	2.8259363	TP53-Hom	1
CCAGTCTTATCGTATT-4	3.0046535	5.365593	3.185337	3.2221565	3.6407206	2.6132646	3.9685957	1.586669	3.099733	3.390534	3.0743954	2.947691	3.0684536	5.277925	4.86666	3.3776078	2.8154118	3.4137254	1.3598335	3.2829287	4.4065566	2.862452	TP53-Hom	1
CCAGTCTTGAAGATGT-4	3.2383313	3.4078588	3.2740138	3.7645555	3.6776624	2.9651775	4.218837	2.600232	3.839192	4.010207	3.5378602	4.285553	4.13125	3.4426463	4.213385	3.7555442	4.0888166	3.1990802	0.8117464	3.4247227	3.2114518	3.4816315	TP53-Hom	1
CCATAGGTGTCATACC-4	2.9294074	3.190107	2.932978	3.0399237	3.3941882	2.7363362	3.9486473	1.7074131	3.2781591	2.3977356	2.7553298	2.9882395	3.2319317	5.155683	5.8984637	3.628972	3.2877228	1.7145642	1.1662563	2.2942529	4.3925395	2.4195285	TP53-Hom	1
CCATATCCGAGGATAC-4	2.9095213	4.1704082	2.7952516	3.0364256	2.7812316	2.6534896	3.5969706	1.9150387	3.1412625	2.5353527	2.7020335	2.592602	3.1693945	3.0458367	5.35944	3.4561381	2.9210906	2.0460565	1.4427149	3.5585814	6.4045143	1.853298	TP53-Hom	1
CCATGACTATACGCTT-4	2.8190088	3.2978592	3.3061852	3.4182158	3.1992693	2.3928485	3.676689	1.9743288	3.2932243	3.6614015	2.8286772	2.8899205	2.8749673	5.334736	5.060066	3.337089	3.0603116	2.9865983	1.0613586	3.1585417	4.6567626	2.384178	TP53-Hom	1
CCGAATTAGCTGGCGT-4	3.2609558	4.132241	2.936645	3.5811882	3.5199432	2.7731597	4.0120416	2.0190542	3.1773868	3.0391946	3.3636446	2.8487115	3.7121503	4.9321356	4.899523	3.7295768	3.0867257	2.5414045	1.2544724	3.9394243	3.7269504	3.126974	TP53-Hom	1
CCGACCTGCACGGTCC-4	2.9923453	3.6500652	3.2295954	3.0910058	3.5879745	2.8174148	4.5662036	3.1980677	3.3613536	3.096749	3.1925144	3.0540614	3.7042553	5.2102623	5.0733814	3.7325485	3.252188	1.8288738	1.9737377	3.6113484	4.4451585	2.046116	TP53-Hom	1
CCGACGAAGCCGGCAG-4	3.5968528	4.169638	2.942556	3.6040478	3.1877203	3.366604	4.180951	2.1490972	3.864282	3.3847556	3.3489475	3.4158683	3.5363657	5.4883223	4.838362	3.94991	3.455138	3.485935	0.84377813	3.3719778	3.6954064	2.5900097	TP53-Hom	1
CCGATGCGGGCGCGGA-4	3.1018832	3.2560754	2.6607256	3.5018923	4.473136	1.0574902	3.8057902	1.0262532	2.9929087	2.4155154	3.1575155	3.0094	3.1074193	4.890491	5.209043	3.4837	2.2493656	2.904091	1.40405	2.1132863	2.546766	2.9671566	TP53-Hom	1
CCGCACTTCACGTAAG-4	3.3423808	3.3082	2.830583	2.4270232	2.5777166	3.2697642	4.396713	2.8025901	3.447518	3.4481652	3.5918121	3.4805846	3.208829	5.281796	3.6423934	3.3716483	3.1679392	2.6255455	1.1174507	3.5907705	4.715678	2.6686049	TP53-Hom	1
CCGCGTACAGTCTTGA-4	2.791196	3.3956778	3.176137	3.066108	3.3110127	2.9731276	5.4157515	4.218122	2.790316	2.7331712	2.8669188	3.055653	3.1035383	4.857368	4.741682	3.1702626	3.2639675	1.9135572	0.9933927	2.623248	3.5989776	2.8306882	TP53-Hom	1
CCGCTAGGAGTAGGAC-4	3.1772745	3.4977932	3.6606936	3.386227	4.126293	2.7040026	3.8806522	2.1445873	3.210307	3.1839676	3.0189805	3.0727427	3.0384464	5.375213	5.0849915	3.2358897	3.287212	3.7475097	1.1311672	4.064956	3.715415	2.4564002	TP53-Hom	1
CCGGAGTGTTGAGTGG-4	3.4580343	2.9171758	3.0870936	3.820849	4.151735	2.5409622	3.7601736	1.7607338	3.5059953	3.1184816	2.967979	3.150673	2.7736492	4.7132745	5.572206	3.7641506	3.1438339	2.816506	1.5613694	3.4849756	2.8534312	2.4640517	TP53-Hom	1
CCGGATATTCGCTTCC-4	2.742002	2.9940763	3.3576875	3.7690048	2.9072776	2.7463226	3.9787428	1.8999982	3.883227	3.2262292	3.2576218	3.3717556	3.2991204	5.2294908	5.432546	3.6423235	3.3487315	2.7480457	0.48998815	4.088954	3.3559127	3.277813	TP53-Hom	1
CCGGATATTGAGATAC-4	3.165459	5.48663	2.9089699	3.111764	4.4712543	2.7894666	3.840302	2.1164646	2.4502654	3.242734	3.2001977	3.346162	3.5178454	5.8951015	4.1898828	3.3231833	3.0616422	3.364504	0.44852856	3.3418038	3.5333564	2.1276572	TP53-Hom	1
CCGTACCGCGTTATCG-4	3.2363997	3.370488	2.8751173	3.5523038	3.8728096	3.1869187	4.4204273	2.2578402	3.365931	3.2994602	3.115438	3.314813	2.7688017	5.354076	4.126885	3.824932	3.3557637	2.9026635	0.32277635	3.233471	3.5734928	2.838199	TP53-Hom	1
CCGTCCGTCATCCTTG-4	3.5954416	2.7419817	2.8588884	3.598052	4.045549	2.7711287	3.9014513	2.0827754	3.570967	3.4881446	3.6474297	2.6915982	3.7507641	5.28005	5.0763097	3.7469037	3.3757436	1.9589951	0.7919414	3.1770315	3.396918	3.3310845	TP53-Hom	1
CCGTCCGTTGCTATGA-4	3.4399133	3.2822855	3.369185	3.2011456	3.9231627	3.1129682	4.2252827	1.8571001	3.2423067	3.6329775	3.2636218	2.9706533	3.1505797	5.1633577	5.4181104	3.801234	3.7195053	3.6440527	1.7901568	3.672393	3.6840239	3.1356719	TP53-Hom	1
CCGTGGCCACACCAGA-4	2.9753861	3.6158721	2.5576968	2.796412	2.9655974	3.059523	3.5917923	2.9339397	3.5890489	3.3781073	2.7090416	3.3493354	2.8041663	5.225461	5.7214413	2.9048984	2.994253	2.128586	0.31789932	3.4348686	3.125653	2.7682858	TP53-Hom	1
CCTACACATCAAGAAG-4	2.6796052	3.0442088	3.1242177	3.4252236	3.415668	2.8700092	4.157767	2.18836	3.7378197	3.5593355	3.5456176	3.0745926	3.2050576	3.8781245	5.6511345	3.741501	3.477445	2.6794448	0.6077001	4.4558716	3.727238	3.0465598	TP53-Hom	1
CCTACACATTCACGAG-4	3.5631084	3.0266104	3.2261596	3.6262562	3.5195072	2.686463	3.968371	1.8247784	3.5266328	3.3259141	3.4903998	3.587056	3.684482	5.7057915	4.593304	3.910031	3.260465	2.459053	1.637663	2.9733093	4.0272784	2.9698467	TP53-Hom	1
CCTACTGGAGTGCAGG-4	2.9972174	3.0313196	3.0976677	3.2591836	4.0973043	3.058376	3.9759543	2.2826536	2.9868824	2.9248445	2.730555	3.4675024	3.1879854	5.063566	5.6992455	3.563198	2.1444204	4.0798893	0.47014588	3.9210367	3.1603534	2.6371365	TP53-Hom	1
CCTACTGGCGCCTGCA-4	2.9396808	3.0211372	3.058642	2.996856	2.8819017	2.549803	3.7986312	1.872634	3.672355	3.331534	3.1782994	2.8347988	2.800888	4.2821994	6.3468103	3.4448013	2.7386823	2.449977	1.4225798	3.0397685	2.9274979	2.5060015	TP53-Hom	1
CCTACTGGGAGCCGTT-4	2.9332898	3.3842764	3.2154999	3.461417	2.875359	2.8275406	4.7011504	1.9609672	3.3002377	3.3641503	3.5046713	3.073806	3.4385312	5.545454	4.74698	3.4046407	3.284026	2.4186027	0.7813814	3.5201113	3.8968775	2.8222265	TP53-Hom	1
CCTAGGTCAATTGTTG-4	3.448828	4.3326373	3.8419912	3.7935312	3.7916985	3.6677384	3.9794955	2.5041122	3.7625394	3.9924831	3.6488938	3.931523	3.7746696	4.484398	4.8329186	4.168504	4.1042504	3.1000962	0.66129535	3.6931934	3.5889325	3.036967	TP53-Hom	1
CCTAGGTCCTCTTCTA-4	3.010869	3.0441458	3.393912	4.405818	3.4980726	3.0003438	4.576229	2.8110185	3.5513556	3.335977	3.387299	3.2178965	3.2634075	3.5460868	4.6816955	3.7261968	3.6611993	2.0742555	1.1162683	3.6134787	3.312286	3.1624582	TP53-Hom	1
CCTAGGTCTGCCGATC-4	3.1806014	3.5700984	3.294928	3.414904	3.9874363	2.8354528	3.858537	1.8879814	3.0606494	3.0093114	3.100916	3.0020833	3.5623853	5.515055	5.6164927	3.848494	3.2602608	2.6850548	1.2601916	2.7511284	3.4443543	2.664544	TP53-Hom	1
CCTATTAAATGTATTA-4	3.2276208	3.8046193	3.6673849	4.1060057	3.5404124	3.0301006	4.569727	2.2175133	3.7244854	3.3944166	3.8523052	3.3986437	3.6028616	3.8274865	4.102737	4.134342	3.818251	2.787972	2.0413992	3.8001854	3.5936353	3.2059333	TP53-Hom	1
CCTATTAACTCCAGTG-4	2.8370202	3.3128636	2.6305833	3.178379	3.0045226	2.328032	3.4779527	2.1281571	2.7742474	3.4371595	3.0231826	3.0176337	3.0189438	5.758056	4.2168202	3.4569385	2.6837983	2.815663	0.6990643	3.7291958	5.038608	2.5486634	TP53-Hom	1
CCTATTAAGAATGCAT-4	2.8163912	3.014267	2.0843172	2.9648612	2.6278067	2.299892	3.2333822	2.066341	2.6434321	3.181791	2.587658	2.9910152	2.8263958	2.6257055	2.6863594	3.2572536	2.6871219	1.9833355	-0.15475342	1.7060548	6.653088	2.0273347	TP53-Hom	1
CCTATTAATCCTCGCC-4	2.6730978	4.89267	3.1926394	3.4742014	3.8950999	2.5805953	4.5465913	2.340411	2.9024699	2.7568517	3.52744	2.8383172	3.2283223	5.688046	5.195021	3.332791	3.1859298	2.8267255	1.0585897	2.8248627	3.59139	2.8752527	TP53-Hom	1
CCTATTAATTATGGTC-4	2.949068	2.8888335	2.8125014	2.7392318	2.293111	2.409596	3.5080123	1.9556323	3.0009375	2.7165616	2.7073107	2.1060836	2.8301291	2.9926555	3.3674715	3.466133	2.709599	2.1451051	0.8536944	3.4130561	6.637854	2.0022357	TP53-Hom	1
CCTCCAAGACGTAGTC-4	2.974292	2.8986819	4.179717	3.4787457	3.9609914	2.4401083	3.7236083	1.876348	4.368624	3.617709	3.081383	2.7219133	3.0393882	4.322522	5.854399	3.3305714	3.0670521	2.116462	1.2427747	3.7253025	2.781291	2.6600726	TP53-Hom	1
CCTCCAAGATGGCACT-4	3.0830865	3.4226773	3.2613716	3.1562092	3.76409	3.0175147	4.394817	2.0079687	3.346062	3.1417787	3.6694274	3.530131	2.652861	4.879191	5.4285793	3.7886353	3.092298	3.106376	0.97667634	3.2791426	3.115305	2.4968753	TP53-Hom	1
CCTCGAGTCATGTTCT-4	2.9431684	3.8136666	3.6071186	3.6676314	3.9349787	2.8504386	3.7968667	2.2038076	2.3792882	2.8918648	3.1220014	2.9064934	3.2142293	5.3975987	5.24213	3.3306243	2.839887	2.7606595	-0.061144345	2.6697893	3.8981907	2.5670598	TP53-Hom	1
CCTCTGTAAGTATGCA-4	3.0089288	3.9535797	3.2653434	3.054086	3.4826775	2.929128	4.217965	2.36494	3.4847054	3.7537024	3.286802	3.370224	3.1755042	5.1854863	5.8014894	3.7790334	3.4739592	2.6393917	1.2968506	3.8853989	3.2293665	3.0224626	TP53-Hom	1
CCTCTGTAGCCTAATC-4	3.002351	3.171011	3.2176964	3.1524239	3.043027	2.777875	4.084943	1.9267687	3.611538	3.3315272	3.2536461	3.4672847	3.3126817	3.6419523	6.2262535	3.5593195	3.2918096	2.6760201	1.7552376	3.6174507	3.3367338	3.1589737	TP53-Hom	1
CCTGCATTACTTGTCA-4	2.656808	3.200518	3.5353427	2.897051	3.3832943	3.0510166	4.167581	1.4594971	2.5791595	2.9557703	3.006551	3.0561004	2.901666	5.1968184	3.2875402	3.716319	3.0494204	1.4841793	1.2156568	3.328546	4.638849	2.6627412	TP53-Hom	1
CCTGCGGAATGTTGAA-4	2.8130426	3.5129077	5.068253	3.8054044	4.015637	3.2020824	5.1297255	2.302361	3.217656	3.4550598	3.0422235	3.5139933	4.814523	3.2367375	4.457697	3.3921056	2.9849463	4.525872	2.3166223	2.977747	3.3711088	1.3259134	TP53-Hom	1
CCTGCGGACGACTGTT-4	3.1003704	2.829577	3.362521	4.202393	3.2034712	3.0868404	5.338388	2.7512703	3.1881695	3.6887262	2.8229773	2.9987855	3.216991	5.135009	3.9311502	3.4786077	2.9822369	2.0615695	0.59997785	2.7505903	2.861703	2.4127226	TP53-Hom	1
CCTGCGGAGAGCACGC-4	3.0723526	4.2437177	2.997335	3.0792773	3.1350393	2.8422635	3.676931	1.6805872	2.7147624	2.9373856	3.215815	2.8982258	3.1647208	5.706988	4.845875	3.2849195	2.972832	4.5500736	-0.06944916	3.1428437	4.169341	2.9718359	TP53-Hom	1
CCTGTCCGACTCGACC-4	3.2093723	3.7305567	3.4037168	3.4809675	3.755601	2.450116	4.482385	2.5030298	3.5838087	3.2519252	3.2676053	2.8186357	3.050218	5.462505	5.389015	3.1986191	3.2661781	3.5695834	2.9252942	3.1351943	3.5326998	2.3142648	TP53-Hom	1
CCTGTCCGGCTCACGA-4	3.2594311	4.051606	3.7087784	3.627578	3.9875844	3.005718	4.499687	2.4613447	2.9994702	3.970163	3.6076553	3.208176	3.3527155	5.2035856	5.3740845	3.7154808	2.5383453	3.8579712	1.472631	3.2702365	3.983641	2.5362878	TP53-Hom	1
CCTTAAGAATTGACTA-4	3.1374125	3.1038277	3.072878	3.2746513	4.192736	2.7084641	3.8728063	2.0086522	3.238854	3.5635455	3.1056893	3.087972	3.2773983	4.6611066	6.1392	3.307747	3.332564	2.5757787	0.7414341	3.277506	3.517287	2.8608303	TP53-Hom	1
CCTTCTATAGCGAATG-4	2.964476	3.8835604	2.526781	3.1483445	3.7483034	2.6223066	3.7435014	1.9045247	3.0922182	3.19925	3.165778	3.2409892	3.4362645	5.674022	5.127077	3.547116	3.2130413	3.969985	1.071528	3.2160604	3.7015991	2.8096771	TP53-Hom	1
CCTTCTATCGCCAGGT-4	3.2512496	3.4843872	3.3980963	3.4641886	2.8091471	3.034112	4.975457	2.1705482	3.493692	3.554817	3.1744685	3.6988213	3.4061937	3.8972201	5.9265556	3.6858697	3.670384	2.9180746	1.3086394	3.260908	3.149599	2.6940289	TP53-Hom	1
CGAACTCGGCCGGCAG-4	2.802729	3.7079043	3.6965702	2.9889293	3.0008945	2.812969	4.2591686	2.1447809	2.8757272	2.9462132	3.2248523	2.9545	2.911337	4.4264407	6.019717	3.139508	3.4203365	2.242958	0.45174608	3.8109314	3.5074196	2.8676372	TP53-Hom	1
CGAAGAACCACCGTGT-4	3.0109577	3.9322557	3.5137248	3.2063284	4.096717	2.7605712	3.886561	1.6423204	2.974419	3.4028573	3.3566842	3.522516	3.57	5.906245	4.840151	3.670697	3.537951	2.9514222	0.028139103	3.4299266	3.2482603	2.633037	TP53-Hom	1
CGAAGAACGAACTGCA-4	3.5449924	3.7547894	4.039799	3.554614	3.217826	3.3211408	4.155675	1.9832237	3.464254	3.2903965	3.379983	3.4875655	3.681418	4.3206935	5.748862	3.6776476	3.4530358	2.8686037	1.1361843	4.071672	3.669107	2.9318101	TP53-Hom	1
CGAAGAACGCTTCCAA-4	3.0030117	4.3676853	3.6384487	3.504741	4.109508	2.8559828	4.5097203	2.3922646	2.9526787	3.6064765	3.3916287	3.8605137	3.3719015	5.5600867	4.4909077	3.701888	3.5359087	3.7106268	1.8344399	3.4814887	3.5673027	2.822806	TP53-Hom	1
CGAAGAACTCAAGAAG-4	3.046074	4.066354	3.2680552	3.2354338	3.4229612	2.421829	4.3478346	1.817691	3.4805546	3.6907585	3.5139847	3.4670968	3.362983	5.0265045	4.7380595	3.5747762	3.4932382	3.2918243	1.0091199	3.8626864	4.301031	2.958331	TP53-Hom	1
CGAGACGGAACTGTGA-4	3.6778572	3.074876	4.0408072	3.8191104	3.7212856	2.7411628	4.4289236	2.4979208	4.037557	3.2591221	3.383228	3.6598675	2.9074955	4.818103	4.6308904	3.4893842	3.5141535	2.6529386	0.29033786	4.151109	3.830331	2.4157417	TP53-Hom	1
CGAGACGGCGACTGTT-4	3.0048802	2.9780416	3.2692888	4.3236613	3.3233461	3.0604832	4.134342	1.8931392	4.239097	4.127861	2.9228833	3.5457728	3.230962	4.950456	5.151632	4.0097165	3.3813446	3.5642688	0.7745961	3.1833618	4.0657873	2.652851	TP53-Hom	1
CGAGCCAACAGTGGAA-4	2.7367074	3.847843	3.2019463	3.2700832	4.249369	2.9309194	3.7391782	1.7037573	3.2069888	2.9368978	3.195692	3.4413319	2.8456807	5.393909	5.284103	3.4267154	3.3341131	2.8424087	1.0362494	3.5775416	4.1662793	2.5677392	TP53-Hom	1
CGAGTTGCCCACGATA-4	2.5898423	4.1007733	3.6920145	3.5852487	4.16884	3.0794983	4.4220657	2.6267488	3.0280392	3.7580295	3.6072695	3.8444679	3.5586672	5.01341	4.972687	3.5698285	3.7288997	3.4158235	1.3836684	3.4494035	3.744585	2.906412	TP53-Hom	1
CGATCGGAAAGCGTGG-4	3.1766915	3.2414834	3.5999842	3.6928577	4.1419835	3.0782282	3.1172962	2.2927434	2.5261397	3.6415539	3.602662	2.9285002	3.0791755	5.0897145	5.5748806	3.960028	3.223984	2.1385849	0.6400424	3.0848885	2.8303702	3.181133	TP53-Hom	1
CGATGTAATAATTCAA-4	2.4261558	2.817299	3.3002007	3.619312	3.6052747	2.8685412	4.0001802	2.0469618	3.437415	3.8318918	3.2702942	3.0529118	3.3247466	5.059341	4.438601	3.38611	3.1356652	2.7048256	1.4087347	3.4721415	3.6678324	2.5503197	TP53-Hom	1
CGCACCGTACTTCGAG-4	3.2876916	3.9399502	3.158604	3.0590625	3.1369362	2.9831119	3.1697552	1.25241	2.8985412	3.3928611	2.5122285	3.1819801	3.1081507	2.1315234	4.3019967	3.507651	3.080785	2.0012226	-0.07863061	2.630258	6.4553165	1.629469	TP53-Hom	1
CGCACCGTAGTGTCAA-4	2.9980087	3.811435	3.6336346	3.560556	3.6785252	2.9501774	4.242697	2.8162465	3.3180234	3.2502449	3.170602	3.6194675	3.0384762	4.737122	4.7061076	3.6236925	3.1958408	2.955055	1.082157	3.3187466	3.6134171	2.8519845	TP53-Hom	1
CGCACCGTTCCGGTGA-4	3.238435	3.5979736	4.318753	3.7996376	3.6815171	3.3588524	4.2887726	2.3977246	3.5085368	3.9313207	3.9053001	4.383019	4.236579	3.5621479	4.419494	3.778677	4.221731	3.4148896	1.3148094	3.5842528	3.2123	3.0717769	TP53-Hom	1
CGCCATTCTATTCCGC-4	2.1915236	2.953449	2.693243	3.248851	2.9554522	2.434166	3.8524005	2.1436145	2.784611	2.8155217	3.0522418	2.9735105	2.767415	3.9651103	6.0997157	3.3663414	3.1101327	1.9779414	0.6468556	3.354651	3.3242855	3.0754557	TP53-Hom	1
CGCCGAGGGTATCAAT-4	3.260578	3.3835986	3.58034	3.4946463	3.8871317	2.9887347	3.814082	1.8691924	3.1467292	3.5160346	3.148902	3.1305265	3.028144	4.7086835	6.107931	3.5870838	3.380986	2.279823	0.33105314	3.708443	2.9193597	2.442786	TP53-Hom	1
CGCGACACGTGTGGAG-4	3.2508936	3.244354	3.1774504	3.310677	2.7123168	2.1260228	3.948122	1.6610365	2.9665818	3.343532	3.1566358	2.8618605	3.056882	3.259876	6.0551496	3.5114381	3.013902	2.6419554	0.49713615	3.4062846	3.2854989	1.9484452	TP53-Hom	1
CGCGCGAGCGAGACGG-4	3.3528144	3.4923813	3.5819628	3.3548305	3.4335384	2.9172955	4.253608	1.7516503	3.1484816	3.6459632	2.82509	3.5222294	3.4987295	4.979963	5.4892254	3.7969902	3.5080166	2.9291024	1.1600782	3.5817502	3.497189	2.9590244	TP53-Hom	1
CGCGCTCTATGGCACT-4	3.1333916	3.1641343	2.9667664	2.8707895	2.7663255	2.4998817	3.9229925	1.8272943	2.9707186	2.9112425	3.0816107	3.0382597	2.9643834	4.248698	6.205638	3.4805858	3.3924704	3.0020146	1.3030902	3.466973	3.1473956	2.830378	TP53-Hom	1
CGCTAATAAATGCCGT-4	3.190203	3.65267	3.240786	3.4303257	2.7737908	2.6493106	3.8468227	1.8244853	3.1502821	2.6188908	3.3311784	3.2109652	3.6717482	3.8632982	4.942898	3.6754177	3.1365814	2.588701	1.003929	4.1893396	3.4229662	1.7360061	TP53-Hom	1
CGCTAATATGCAAGCC-4	2.9227786	3.5503669	2.9998777	3.3031368	3.860265	2.8443494	4.1780477	1.8357637	3.6977735	3.1991196	2.9108298	3.0399518	3.3918376	5.3942275	4.94756	3.920376	3.1967647	3.1275842	0.8482187	3.1694162	3.9580836	3.2395592	TP53-Hom	1
CGCTAATATGGAAGTA-4	3.3588865	4.1472163	3.3543115	3.8460984	4.0154405	2.7403848	4.026327	1.9397153	3.2689674	3.339689	2.9411192	3.7083004	3.3689044	4.7313404	5.1657095	3.7468863	3.3978786	2.5720432	0.38891125	3.1082122	2.6976857	2.8198419	TP53-Hom	1
CGCTCTTGCTGTCCTC-4	3.0194674	3.0047946	2.7953098	3.623261	4.2791557	2.9354835	4.5242147	2.3488617	3.4189882	3.368361	3.3456824	2.9349525	2.8805625	5.4754195	5.173923	3.5025628	3.0632055	2.233092	1.0007118	3.3944325	3.296151	2.8114777	TP53-Hom	1
CGCTTAACATAAGTTG-4	2.57515	3.742106	2.8543122	3.0416145	3.418735	2.7432864	4.0268526	1.8981427	2.8610823	3.089705	3.4382915	2.8992977	3.2155278	5.675338	3.874937	3.552401	3.2661276	2.4988034	0.1975979	3.5829723	4.187189	3.0890028	TP53-Hom	1
CGGAACTCACCACGGA-4	3.1493566	3.635554	3.49754	4.152693	2.932919	2.5377855	4.2060347	2.6389482	3.6285777	3.1537342	3.3541973	3.351284	2.8418307	3.6149445	5.7847133	3.1763117	3.5399997	2.964601	0.9993308	3.3810415	3.539628	3.0667853	TP53-Hom	1
CGGAACTCCGTTCAGC-4	3.2949798	3.2280734	3.6710925	2.9060397	3.4516537	2.3334427	4.1183314	1.5544987	2.9762907	3.140313	3.5679114	3.2934096	3.026442	4.074334	5.931162	3.4662435	3.1019285	2.3856587	0.93505156	3.0970607	3.351359	2.8026164	TP53-Hom	1
CGGAACTCGAATGCAT-4	3.2861824	3.9912233	3.4807243	3.3907263	3.8505254	3.2659888	3.9494705	2.4012966	3.492439	4.072775	3.148037	3.2394283	3.1285372	4.9882174	5.688267	3.6290646	3.2966	2.7805676	1.6991795	4.492393	3.3858469	2.7216399	TP53-Hom	1
CGGAACTCGCGGTCGC-4	2.720945	3.2664688	4.8242645	5.962347	3.1386592	2.482532	3.831303	1.7179598	2.8115828	3.0374043	2.9482217	2.8641503	3.2099903	4.2108293	4.5022044	3.3724122	3.077089	3.221383	0.53581536	3.3005776	3.4181643	2.9049273	TP53-Hom	1
CGGAAGAGAGCCGTCA-4	3.074446	3.328329	3.600357	3.3305387	3.4781833	2.8261783	4.564302	2.0755892	3.3479548	3.359462	3.4518902	3.3418143	3.714008	5.125692	4.48673	3.625955	3.2545807	3.2414193	1.2201008	3.530255	3.79623	2.9079592	TP53-Hom	1
CGGACACCCCGCGTAC-4	2.6484683	3.8299425	3.196671	3.1386955	3.10901	2.8518293	3.9323933	2.2973363	3.0191963	3.2187889	3.2178693	3.0530198	3.088955	5.7147493	5.305874	3.4768887	3.0776565	4.5027046	1.0959123	2.9719503	3.953647	2.2777128	TP53-Hom	1
CGGAGAGACTTAGGAG-4	3.1237664	3.2315023	3.7479134	3.384428	3.13881	2.8746972	4.13269	2.222485	3.4954054	3.4101484	3.7343764	3.3648164	3.591899	3.3763032	5.71287	3.9114397	3.7609982	3.135103	1.1102518	4.2034965	3.6873043	2.9246616	TP53-Hom	1
CGGAGGCTAGATGACA-4	2.497335	3.5619895	3.305568	3.4493155	3.2013876	3.234544	4.5001965	1.575596	3.2972605	3.4690883	2.8298807	3.576075	3.0916386	4.7753873	4.987016	3.8845532	3.4755917	3.0424745	1.30582	3.068739	4.400539	2.0801828	TP53-Hom	1
CGGCGAATCAAGATTC-4	2.6191986	3.4472437	3.2798233	2.9870763	3.224202	2.456829	3.857884	1.8498597	2.8717344	3.5228636	2.7076597	3.337487	2.8189325	4.7534323	6.024361	3.3541737	2.9158626	2.2009444	1.2345215	3.2614825	3.5363886	2.5690126	TP53-Hom	1
CGGCGAATTCCTCGCC-4	3.1270533	3.8868122	3.659745	2.7260294	3.2391326	2.9066284	3.8133564	1.9815581	3.0136	2.9639628	2.8167198	3.2184048	3.375166	3.9607134	6.05379	3.3198116	3.3682392	2.6368856	0.9585856	3.135103	3.6815982	3.209547	TP53-Hom	1
CGGCGCTAAATAGTGT-4	2.6069176	4.8486495	2.8954716	2.9153373	3.707996	1.9485109	3.3330104	1.7629516	2.9776583	2.9516475	2.6765676	2.532146	2.6708052	5.7168384	5.629968	2.9205797	2.6236336	2.3484583	0.597547	3.1988876	3.8301733	2.2377174	TP53-Hom	1
CGGCGCTACGTGGAAG-4	3.337139	3.1014633	3.7341695	3.9581096	3.394333	3.1902542	4.3654313	2.4030375	3.6123414	3.5810158	3.4872086	3.6823456	3.4826002	5.0070505	4.4080644	4.0025125	3.5660136	2.6718626	1.6187452	4.63576	3.8078291	3.350873	TP53-Hom	1
CGGCGCTAGCTCGGAA-4	3.290089	3.612456	3.7089896	3.5755985	3.3769486	3.4958153	4.877183	2.9899979	3.2050722	3.467798	3.3273292	3.346123	3.2974563	5.0270295	4.247061	3.6833544	3.193613	2.2571187	1.2447528	3.7265472	4.6915154	2.6485014	TP53-Hom	1
CGGCTTCTGTTCGGTT-4	3.2642589	4.772773	3.429261	3.5842373	4.3084183	2.9062984	4.1203833	1.3613824	2.7468574	3.723003	3.421072	3.5577564	3.2773578	5.249067	4.983083	3.688265	3.598343	2.5257106	0.88438696	3.143676	3.4901345	2.6722372	TP53-Hom	1
CGGTAACTCTACGCAA-4	2.9100192	3.369141	3.415738	3.7452788	4.2086067	2.315918	3.915527	2.3793237	2.9248986	3.1515634	3.1470022	2.9734778	2.6417403	5.453774	4.1905384	3.4211605	2.9959037	3.6355503	-0.23098117	3.2882054	3.9067862	2.7366838	TP53-Hom	1
CGTGAACCCCATTGTC-4	3.0295978	4.651069	3.2380333	3.6303644	3.9108987	2.7335017	3.7117138	1.5117053	3.164639	3.0687335	3.0525978	2.8099988	3.2959907	5.6431127	5.7329836	3.4313707	2.8982368	3.6415677	1.4203587	3.1591628	3.9851089	2.4299347	TP53-Hom	1
CGTGAACCGCGGCGCA-4	2.7653122	3.0254922	3.6266813	3.024613	3.8136907	2.5950112	4.4184294	2.8568616	3.3935938	3.3911107	3.2779176	3.2854266	3.1511753	4.6499934	5.7763677	3.3354921	3.2088547	2.9855518	1.4346818	2.7936254	3.7643764	2.6242619	TP53-Hom	1
CGTGAACCTCCAACGG-4	3.1749878	3.4763002	4.369159	3.2978785	2.871862	2.611432	3.7001774	2.3386033	3.3685696	3.262914	3.1320329	3.4478495	2.9848533	2.8635702	4.3656926	3.5065155	3.085399	5.704716	0.025523532	4.0425406	3.55414	2.2264316	TP53-Hom	1
CGTGGAAGAAGTACAA-4	2.9244719	2.8464398	3.5538075	3.0314891	3.192067	2.5560231	3.9168313	2.1391277	2.9022667	3.1216712	3.070225	3.2256365	3.2026486	4.560522	6.344081	3.0535743	3.1926885	2.8890932	0.21314614	3.6698878	3.40167	2.1838822	TP53-Hom	1
CGTTATCGCGCTCTTG-4	3.529124	3.4282804	3.6640847	3.597697	3.3479416	3.6215448	4.504664	2.3739433	3.4174485	3.6041462	3.554354	3.5553527	3.5519912	4.25568	4.265458	3.8037484	3.7112842	3.383033	1.7637005	3.4257412	3.4518816	3.4947472	TP53-Hom	1
CGTTCAGCTCTCGTTC-4	2.854297	3.4730558	3.1718717	3.247747	3.3745358	2.5546043	3.600518	1.6558048	2.9990396	2.498819	3.0214677	3.0154421	2.8543084	4.5284233	6.1813216	3.3624182	3.2592797	1.6373659	0.8988949	3.2087982	3.199205	2.6861207	TP53-Hom	1
CTAATAGGCTAAGTGC-4	2.9681778	2.734866	3.2815015	3.2719963	2.7459266	2.6802893	4.0577364	1.8361603	3.5961294	3.2298548	3.0813873	2.8681545	2.8286016	5.8247924	5.3869567	3.3701982	3.109865	2.6499407	1.0632586	3.0339727	3.2565763	2.849742	TP53-Hom	1
CTACACCTCTGCCAAC-4	3.323026	2.989561	3.4939396	3.205357	2.6653073	3.2175329	4.041555	2.2415514	3.2848904	3.3242433	3.4730675	3.437908	3.2006066	5.5151954	4.7163506	3.5695407	3.554933	2.6325788	1.2868583	4.1534815	3.9139109	2.672557	TP53-Hom	1
CTACTAATCGCCGAGG-4	3.273094	3.728574	3.4924827	3.0959096	3.432198	3.1576364	4.331345	2.5796974	3.3150396	3.417543	3.5824866	3.2654707	3.3887575	4.740268	4.620033	3.6470616	3.706391	2.7181566	1.2798238	3.4376168	4.417282	3.1541796	TP53-Hom	1
CTACTAATGTATCTTC-4	2.9672348	2.9791415	3.3377163	3.3403986	2.8188927	2.0802658	3.9074256	1.539773	3.456576	3.1180122	2.9204216	3.1091018	3.0501916	3.7923486	6.3305254	3.377656	3.3063295	2.5221646	1.4306648	3.2734027	3.0458205	2.458374	TP53-Hom	1
CTAGCCGCAATGGACG-4	3.1138108	3.431886	3.1131506	3.2569013	3.6398761	2.886481	4.1220245	2.633428	3.25982	3.4315815	3.2720897	3.1734142	3.0318818	5.4462013	5.5194464	3.8739395	3.2771802	3.5584927	0.5958524	3.0410955	3.6470726	3.1175427	TP53-Hom	1
CTAGCCGCGATGCGTA-4	2.9473262	2.76828	3.611984	3.64061	3.490557	3.0596123	4.2135305	2.4518652	3.8833656	3.9112592	3.3582013	3.431455	3.1933808	4.6539936	5.204865	3.5251951	3.5873091	2.8334827	1.6473296	5.083442	2.7576509	3.1866772	TP53-Hom	1
CTATAATCCAGCAACC-4	3.3654838	4.123108	3.5702646	3.4240687	3.7119122	3.0052595	4.071455	2.1724699	3.3025024	3.3515096	3.3808286	3.1041343	3.2932441	5.2470965	4.62153	3.7889333	3.5710444	3.5253432	1.5936406	5.5724344	3.527385	2.6267738	TP53-Hom	1
CTATAATCGATCGTGA-4	3.855687	3.4284234	3.3244255	2.7595358	3.325323	2.586453	3.707855	2.1318426	3.301392	3.2493575	1.9863185	3.778639	3.1355462	3.404183	5.1048465	2.9797676	3.2991643	2.6753087	0.36813292	3.1511552	2.8473055	2.5463111	TP53-Hom	1
CTATAGCGTGTAATAA-4	2.9958692	3.1444247	3.5076277	3.0930202	3.36687	2.9609332	4.1312966	2.5472746	3.3675766	3.4029977	2.9645047	2.8486803	3.1783416	4.408964	3.9934072	3.545482	3.5404632	3.1107795	-0.05678461	6.2465806	3.5928335	2.6965036	TP53-Hom	1
CTCAACGCCGCCAGGT-4	2.8936484	4.008643	2.8153489	3.1152563	3.2467077	2.6272628	4.3006063	2.4850245	3.1858773	3.2502015	3.4212923	3.2049444	3.7077057	5.224142	4.9390407	3.1406214	3.1634681	3.621167	0.2816949	3.6193597	4.467239	2.8468497	TP53-Hom	1
CTCAACGCTTGATTAA-4	2.5061903	2.8106291	3.7199821	2.9376948	2.7441213	2.6071768	3.5085733	4.9882383	2.7607996	3.146622	2.8138292	2.6046467	3.045407	2.4763157	4.5811305	3.3302493	2.305091	2.57685	0.44685876	3.1918824	2.4580905	2.6439493	TP53-Hom	1
CTCAGTCGGACCGCTA-4	3.1974807	3.5015376	2.779463	3.1004415	4.3335896	2.9098253	3.4963999	1.7349578	3.0695477	3.6528218	2.7012846	3.197921	3.0496247	5.920515	3.4917924	3.4115553	2.917115	2.796109	0.091381006	3.784539	4.332273	2.6155753	TP53-Hom	1
CTCATGAAGTAACACA-4	3.1025195	3.2254083	3.6286821	3.139514	2.8323069	2.8400729	3.564722	2.3145242	3.7981734	3.451852	3.3959382	2.938221	2.8965344	5.254862	4.945415	3.3036714	3.482789	2.4998643	1.567297	5.181344	3.7919314	2.8872597	TP53-Hom	1
CTCCAACATACAACAA-4	2.8370402	4.000457	3.1459868	3.2894478	3.8765361	2.7586432	4.014551	1.3536161	3.255205	3.617951	3.1834745	3.31566	3.59696	5.254042	6.168062	3.3268871	3.1273656	1.1814091	0.5312086	3.847163	3.4599688	2.330425	TP53-Hom	1
CTCCAGTGATAGTCTG-4	3.0218554	3.5372138	4.4557357	3.0814161	2.1274598	2.43081	3.8570218	2.5625083	2.5632324	2.9271834	2.891926	3.3253074	2.3917153	2.5244071	3.01778	3.1881366	2.7528694	5.673431	0.11794316	3.2954893	2.043641	2.1857364	TP53-Hom	1
CTCCTTACCCTGCGGA-4	2.722342	3.432392	3.220358	3.061237	3.4952307	2.923607	3.9368188	2.3004916	3.289668	3.085542	3.078105	3.0510366	2.6731212	4.838366	5.7327685	3.2965405	3.225503	2.5684705	1.2336236	3.9554157	3.709885	2.9982853	TP53-Hom	1
CTCCTTACCGATGTAA-4	3.2529337	3.6728926	2.9666424	3.3146882	3.2965467	2.7084894	4.0166345	2.451131	3.7061868	3.6166325	3.1904178	3.0778198	3.264886	5.363908	4.8681316	4.0407505	3.256686	2.7426422	0.26532218	3.4974542	2.8820689	3.033378	TP53-Hom	1
CTCGCACCAGGTACGG-4	3.08353	3.0051556	2.9137483	3.675066	3.5379384	2.288752	3.9291544	2.6532712	2.6695883	2.6134267	3.1458168	3.516882	3.0835009	5.0619617	5.1313686	3.4423206	2.400026	1.8509281	0.48696786	2.6474297	3.912924	2.6656663	TP53-Hom	1
CTCGCACCGTGTCGTA-4	2.6536734	3.1455812	3.2593691	3.205042	3.2581744	2.259666	3.7998092	1.8865592	2.6525183	3.28793	2.714341	2.89855	3.008902	3.2814765	6.170054	2.7985895	3.0117087	1.8017194	1.1876417	3.1977515	3.3387332	2.6464097	TP53-Hom	1
CTCGCCTGGGTATGTT-4	3.1273618	3.9801445	3.8851323	3.6053126	3.2863023	2.6018667	3.970881	2.5300193	3.1416476	3.8265383	2.7795875	3.1929452	3.4116776	2.796502	5.6968613	3.982664	3.6731231	2.6591263	1.2187266	4.4088097	3.1536064	2.945531	TP53-Hom	1
CTCTCGCACTCTGAAG-4	3.4905226	3.5552647	3.4742343	3.8436837	3.6305978	3.2348936	4.2068777	2.321504	3.431215	3.9903264	3.2699566	3.557967	3.3281188	5.630159	3.7243156	4.3400016	3.3612552	2.8610196	1.7581799	3.555438	3.5004885	2.7704487	TP53-Hom	1
CTCTGAAGCCGACGAA-4	3.2514179	3.3296707	3.785102	3.0026562	2.7724335	2.7627861	5.8299494	3.5229638	3.26125	3.4246116	3.210068	3.609781	3.2663379	4.3751597	5.0467615	3.4430714	3.3283606	3.0408015	1.1716385	3.124459	3.426765	2.6957138	TP53-Hom	1
CTCTGAAGGATACCTG-4	3.3273218	3.8733444	3.3271654	2.9958105	5.5095687	2.974163	3.6445906	2.7460687	3.4489858	3.3242757	2.848779	2.9363167	3.1467028	5.5545926	3.500328	3.3644385	3.0446818	2.2549105	1.0902321	3.8047512	4.6971345	2.2715857	TP53-Hom	1
CTCTTCTAACGCATGC-4	2.734032	4.298215	3.0408802	3.0601017	4.31427	2.09527	3.6644099	1.2858927	3.1651697	2.920392	2.3855724	2.914223	3.2165108	5.407063	5.603755	2.9622908	2.8576849	2.793733	0.47090426	3.4164472	3.9983304	2.3624623	TP53-Hom	1
CTGCACGGCGAGTTGC-4	3.1000643	3.8262382	3.346026	3.5046828	3.9788923	2.8579707	4.301695	2.456682	3.3405776	3.3579848	3.3753865	3.2305715	3.5469878	5.317787	5.2452807	3.7803495	3.442498	3.3088877	2.0727262	3.567296	4.18699	2.9735425	TP53-Hom	1
CTGCGACGACCGTCGG-4	2.7724853	2.8071094	3.3480353	3.270482	2.7561624	2.4182122	5.2415895	2.2673423	2.8070936	3.2747848	3.189609	3.6090517	2.8721724	4.7915487	4.4402614	3.3247547	2.7656825	3.3337417	0.23129252	3.3074484	3.3873303	3.3222325	TP53-Hom	1
CTGCGACGGTAGCGAC-4	4.827675	3.4532738	3.6218379	4.0769973	3.595842	2.513865	4.414813	2.0866747	3.4077015	3.5807726	3.0960624	3.3247423	3.4829335	4.527349	5.1945624	3.4477723	3.0049648	2.9585145	0.006326093	3.2250993	3.0694964	2.8138468	TP53-Hom	1
CTGGTGTACATTAGAG-4	2.8779767	3.2986822	3.3454323	3.3862455	3.68847	2.9001362	4.614845	1.6237555	3.630019	3.3743386	3.3640897	3.5376647	3.5548897	5.8385854	4.0108953	3.5725515	3.5560045	2.8509889	0.5846484	3.1241689	4.694564	2.8608272	TP53-Hom	1
CTGGTTGTATAATGTA-4	3.49229	3.3021076	3.2632666	3.310306	3.408719	2.4799435	4.067348	2.0463817	3.4027555	3.7467616	3.570361	3.2919407	3.3462677	5.1392565	4.661795	3.6862822	3.5409873	1.6868773	0.7561083	3.7928998	2.8285248	3.087785	TP53-Hom	1
CTGTAGGACCGCTCCA-4	2.7994463	5.0885563	2.762811	2.9966483	3.7083502	2.7199802	3.3624184	1.9747815	2.6992908	3.22518	2.7403238	2.9683285	2.5721924	5.531471	5.3577056	3.2476761	2.6668646	4.106313	0.81233233	3.0108373	3.0563765	2.2624657	TP53-Hom	1
CTGTGCCAATCCTGGC-4	2.924563	3.450755	2.916328	3.014049	3.4098694	2.8016016	4.0808673	2.6875095	3.440598	3.571227	3.607128	3.314855	3.5327356	5.1917906	5.4576874	3.3196025	3.1198869	4.344353	1.0388424	3.2530615	4.329354	2.8319223	TP53-Hom	1
CTGTGCCACCTGACGC-4	3.0635521	3.5490248	3.2847116	3.5293186	3.7047768	3.464811	4.0462027	2.3219352	3.5292146	3.6238222	3.7143102	3.50608	3.5346003	4.9401703	4.519496	4.0128303	3.8222864	2.8132842	0.9005453	3.3769705	3.6056488	3.1922555	TP53-Hom	1
CTGTGCCATGCCGATC-4	2.7934957	2.7029474	2.4661279	2.6398325	2.4792967	2.7118213	3.7333236	1.1268817	2.4374542	2.060353	2.7608962	2.7668183	3.139885	2.8360288	2.708514	3.3224914	2.935605	2.1590352	0.5223743	3.1712039	6.7209415	2.4597082	TP53-Hom	1
CTTAAGTAACTATAGT-4	2.829884	3.3832219	3.592623	3.2988677	2.9581418	2.6067426	3.5912912	2.6098778	3.1723022	2.604376	3.0390496	3.2136397	2.761027	3.4239724	6.0118327	3.4260812	3.5737572	1.742879	1.1847574	4.075104	3.7062552	3.2430978	TP53-Hom	1
CTTAAGTAGACAAGTG-4	3.0504327	3.0373113	3.1117606	2.3533778	3.0620801	2.3093395	3.8779883	2.2917483	3.35939	3.1818388	2.9956038	2.6843116	2.7865431	4.8131084	5.168942	3.4629738	2.9795434	2.8561857	1.0863711	4.2830853	3.4269216	3.3059702	TP53-Hom	1
CTTAATGTAGCCAAGA-4	2.5881658	2.944113	3.2767131	3.2821589	3.5018551	2.2055917	3.6212096	1.7618015	3.1444798	3.4507556	2.9185576	3.207829	3.1465874	4.678451	6.1974196	3.023345	3.4310071	2.507748	-0.1276937	3.5316525	3.1275988	2.7369056	TP53-Hom	1
CTTCGTCCCCTACACA-4	3.127412	3.8500233	3.0831795	2.7458766	3.022368	2.1230855	3.5931494	2.1373239	2.4986846	3.2660563	2.9373188	2.4809682	3.3179438	4.723505	5.780433	3.5979967	3.391642	2.599546	0.1313679	3.8789992	3.5400186	2.7299368	TP53-Hom	1
CTTCGTCCGAAGATGT-4	2.748975	2.2700174	5.5602403	3.1582832	3.5701442	2.4205554	4.221324	2.433758	3.157793	3.1752048	2.719397	2.8809884	4.8212233	3.3322253	4.1637015	3.6759624	3.306383	2.3806005	2.489543	3.1999857	3.0540106	2.6724322	TP53-Hom	1
CTTCTGCTGAGGTCAA-4	3.5186453	4.0073895	3.9197476	3.5634704	3.7948577	3.1377285	4.3182626	2.5026164	3.7529502	3.8314803	3.7654817	3.9491253	3.800321	4.4887514	5.467148	3.9205458	3.6983302	3.4409735	1.2469056	4.4394064	3.5617352	2.7326856	TP53-Hom	1
CTTGACATATCGCGTC-4	3.2734163	3.36654	3.6052659	3.8740025	3.1788924	3.1736639	4.0953345	2.3271236	2.8286278	3.2625394	3.1272752	3.1106362	3.3257432	5.557055	4.850691	3.813018	3.563923	2.4890423	0.83717436	3.1770008	4.381741	2.8798037	TP53-Hom	1
CTTGACATCGATGTAA-4	3.0141375	3.2751327	3.1772864	3.2213652	3.4488633	2.4385915	4.2340546	2.2836275	3.1672273	3.5030982	2.96167	3.4977636	3.293269	5.099116	5.037975	3.6426065	3.0934966	3.2008748	0.44170246	3.6035156	3.4539816	2.6986244	TP53-Hom	1
CTTGACATGGTGCACA-4	2.9233892	3.162037	3.1368005	3.362343	3.0373561	2.6427014	4.493843	2.355334	3.840069	3.22893	3.0663075	3.1822305	3.248245	5.0653195	5.0550203	3.8025496	3.147545	2.4403641	1.13205	3.6378613	3.4255788	3.21666	TP53-Hom	1
CTTGACATTCCAACGG-4	3.1189501	3.9024756	3.2327237	3.2867255	3.4128978	2.5550146	3.9358299	1.7906197	3.5327928	2.7913604	3.3814304	3.3081331	3.2835476	4.1131506	5.827198	3.5569553	3.5117471	2.950489	-0.111093424	3.9598196	3.3051553	2.9406698	TP53-Hom	1
CTTGTGGCATACACGC-4	3.2444694	3.4033298	3.1209972	3.0438447	3.8293672	2.545285	3.9041097	2.0437784	3.0258064	2.9877403	3.2646039	2.7742748	3.0909305	5.373899	5.6706243	3.544297	2.9093366	1.616921	1.0220175	3.3371522	3.4731529	2.8036644	TP53-Hom	1
CTTGTGGCGTCTTCGC-4	3.3599563	3.9250028	3.5799441	3.4207342	3.725524	2.753894	4.0690465	2.1638715	3.899949	3.9188552	2.9844947	3.7460291	3.2489035	4.8636374	6.164542	3.8567762	3.3717752	2.5950444	0.7739203	3.0634863	3.175425	2.1131818	TP53-Hom	1
CTTGTGGCTCTTCTTG-4	2.7521398	3.027884	3.5190275	2.8231375	4.1643114	2.0796921	3.912483	2.2848568	3.0574708	3.4976647	3.0094676	2.5756884	3.3077092	4.7611623	5.1975718	3.6868918	3.5004444	2.4511201	0.8880242	3.1687403	3.3156123	3.2053797	TP53-Hom	1
GAACTCTTTCTCGCGG-4	2.819123	3.0555353	3.2372856	3.6416728	3.9685814	2.7800496	3.5392206	1.6783649	2.698895	3.0836794	3.1354117	2.8901432	2.756554	5.2031565	5.268825	2.9347174	2.5956798	3.2878025	0.88939124	3.4146445	3.5585654	2.5110865	TP53-Hom	1
GAAGCCAGAGCGGAAC-4	2.8358464	3.7284634	3.1642246	3.6707346	2.3390152	2.4456449	3.7501988	2.0127633	3.3163896	3.1511636	2.881341	3.1679945	2.7411165	5.1356807	5.658858	3.491953	3.139278	3.7552004	1.1837987	2.9335456	4.233181	2.7954898	TP53-Hom	1
GAAGGTTGAGTTCGCC-4	2.7339103	3.2606194	3.4280853	3.2509477	4.0581226	2.42598	3.8997796	1.3751204	3.0843637	2.6206808	3.1228948	2.9428587	2.5707166	5.876143	5.253176	3.517295	3.069525	1.9980938	0.29304713	3.102531	3.6803608	3.08272	TP53-Hom	1
GAAGTATAGCCTGGTA-4	3.038909	4.0314813	3.4061055	3.4532988	3.3000135	3.1536813	3.914646	1.6880274	3.117279	3.3683677	3.3587804	2.8279123	3.4589384	5.1201243	5.807002	3.569129	2.8702245	4.296933	1.1642066	3.4371293	4.231294	2.5636256	TP53-Hom	1
GAAGTTCCGTGGAATC-4	2.9515243	3.2141829	3.653562	3.716974	3.5664594	2.9769442	3.9537854	1.5911586	3.3025625	3.8189712	3.554247	2.973113	3.2961066	5.425329	3.9920807	3.7259521	3.6757343	3.6500478	0.60125804	3.5764675	3.7523904	2.8640616	TP53-Hom	1
GAATTAACTGGCAACG-4	3.0860324	3.4940608	3.0170631	3.247297	3.3125932	2.532242	3.3529475	1.1597983	3.043924	3.0083473	2.7793791	2.6463068	3.0583484	5.5176816	5.429981	3.321887	3.0293229	3.2868857	0.25570643	3.417988	3.8831146	2.5273693	TP53-Hom	1
GACAAGTGTTGCGCAC-4	2.4306989	4.0288157	3.22068	2.9423432	3.5528257	3.121654	3.8861272	1.885821	3.1978962	2.9069006	3.2779477	3.2728152	3.3939924	5.3398976	6.028856	3.4348247	3.2199645	2.958044	-0.19953452	2.5139084	3.0664785	2.5613682	TP53-Hom	1
GACATCGATATGCAAG-4	3.153739	3.5041423	3.4479327	3.1090534	3.1652436	3.2173047	3.8739765	2.0446134	3.145738	2.8940432	3.4981732	2.7184591	3.1866438	4.341828	5.806923	3.6541922	3.5121727	2.6473901	1.5804783	3.5243232	3.7074168	1.8534621	TP53-Hom	1
GACATGCTTGCTACTC-4	2.8800526	4.338275	3.1106892	2.9830074	4.4248877	2.6041918	3.9332314	1.9536233	3.1771548	3.5151362	3.0834866	3.1465292	3.260527	5.864022	5.317952	3.2858212	3.3650267	3.797728	0.6838898	3.1029685	4.4142504	2.2939103	TP53-Hom	1
GACCGCTAAAGTGAAC-4	2.8189678	3.152978	3.1751387	3.441929	3.181042	2.967556	3.636973	2.082444	3.224789	3.3538508	3.0524988	3.0911903	3.1198833	3.8330724	6.2859855	3.6820362	3.404402	2.607774	1.2690575	3.5362241	3.7643719	2.8330133	TP53-Hom	1
GACCGCTAGCCGCTTG-4	3.0464325	3.9284682	3.2011182	3.0495527	3.862237	2.019777	3.4090886	2.0302658	2.9399302	2.946312	3.1747699	2.8900516	2.7574553	5.763236	5.38366	3.4774435	2.4995127	2.6102214	0.97409743	3.1406584	4.341079	2.580151	TP53-Hom	1
GACCGCTATCAACTCC-4	2.8508801	3.6309943	2.480501	2.7757099	2.5185537	2.5988843	3.1886358	1.5212613	2.5709038	2.8116639	2.6515725	2.8005676	2.9354353	2.6061113	5.1721334	3.3856893	2.6465132	1.9263273	0.6761681	2.8794727	6.39982	2.139265	TP53-Hom	1
GACCTGACGCCTCTGA-4	3.0065963	4.354474	3.2773404	3.732924	3.830688	2.545867	4.3285427	1.9879949	2.9890063	2.6910114	3.1953404	2.7942173	3.568889	5.7113285	5.180973	3.4670534	2.8447008	4.090262	0.34974664	3.171679	4.0147233	2.7458718	TP53-Hom	1
GACCTGACGGAGATTA-4	3.8851645	2.1219594	3.2395802	3.0759916	2.6260958	2.0403652	4.0459805	2.5693822	3.1699078	3.1596103	3.1777315	3.0412512	2.822786	4.1535244	5.810215	3.321861	2.8546982	1.8462846	0.86692196	2.4688	3.1901925	2.3293672	TP53-Hom	1
GACGACATAACCGATG-4	3.0998366	3.2666628	3.6194398	3.649604	3.760857	3.2266378	4.273363	2.4601393	3.7274804	3.4086986	3.0722716	2.82011	3.067016	5.392675	5.4799304	3.365209	3.074103	2.5182695	-0.004454312	3.4322865	2.9430845	2.5950284	TP53-Hom	1
GACGACATCCTGACGC-4	2.8237753	2.9460266	3.1375017	4.764427	3.2815623	2.2358515	3.9416127	2.4345398	2.2666745	3.3223293	2.8441954	2.4220896	2.8244562	5.7217903	3.2860372	3.3778837	3.0214698	2.2957132	0.4430666	3.1219852	3.484563	1.8810077	TP53-Hom	1
GACTCAAGCCGAATTA-4	2.9857376	3.8954005	3.6334407	3.3329225	2.2737124	2.9125707	3.7390606	2.1304479	2.8455813	3.3986773	2.8846855	2.9759822	2.923835	4.0894613	5.983186	3.1452186	2.9886553	2.2414327	0.34506834	3.7568154	3.2001925	2.419328	TP53-Hom	1
GACTCCTCTCGCCGTA-4	2.9200199	3.2982805	3.1889484	3.0805273	3.1806512	2.8299668	4.1104836	2.2803519	3.8176029	2.8549054	3.2163365	3.1061513	3.3438497	4.4528155	5.886716	3.3620872	3.038949	2.6652286	1.008626	3.4161835	3.39274	2.5302327	TP53-Hom	1
GAGAGTCTTAGTAGCC-4	2.6826468	2.7722864	2.6890712	3.742984	4.0666347	2.6905954	3.375936	2.0309777	2.710316	3.167289	3.028978	2.6386485	3.0944903	5.3526354	5.8064966	3.5034304	3.325582	2.3135896	0.79113114	2.8784852	2.7951145	3.3941987	TP53-Hom	1
GAGATGAGAGTAGATA-4	3.0456657	5.389992	3.3920105	2.9662778	4.1052575	2.2533927	3.865164	2.0010996	2.8886085	3.1100662	2.977903	2.744468	4.120658	5.3287325	5.277128	3.3054247	2.4911368	3.7553682	0.5608113	3.0616987	3.7239697	1.6472313	TP53-Hom	1
GAGCCACACTCGCACC-4	3.3535001	3.3847592	3.537795	3.6946795	3.545218	3.4157267	4.6472797	2.1689565	3.260168	3.8169365	3.6698081	4.0790634	3.2987072	3.9673352	5.56053	3.6484008	3.658864	2.7160487	1.6373366	3.8137558	3.1733277	3.0175037	TP53-Hom	1
GAGCCACATTCTGTAA-4	2.9024873	4.04488	3.5527802	3.4901116	3.8972847	2.7971644	4.116492	2.2708316	2.871649	3.3630307	2.8853605	3.634507	3.7093146	5.3735356	5.7722344	3.5399039	2.9364257	2.7221208	1.5975502	3.5091395	3.3640912	2.4072576	TP53-Hom	1
GAGCCGTTAGATACTA-4	2.6636941	3.5921333	2.7818758	2.8239124	3.653608	2.7787118	3.7700658	2.3855362	3.3121521	2.705999	3.0860648	3.2605238	2.8986242	5.297268	5.150997	3.1852427	3.1105144	3.0748827	0.89896566	3.0796168	4.09755	2.9661849	TP53-Hom	1
GAGGAGCGCGCAGCAA-4	3.0583398	3.2346523	3.3471546	3.226647	3.0690336	2.9808154	4.3094044	1.9108979	3.353618	3.160705	3.357837	3.1079082	2.9234977	4.8099484	5.257213	3.3526764	3.169269	3.6116009	0.20650956	3.5577893	3.4377553	3.1020143	TP53-Hom	1
GAGGATACCAGTTGTG-4	2.973995	4.0365057	3.8326871	3.2153714	3.3787725	2.818747	3.9097793	2.3704004	2.928015	3.1367528	3.0441267	3.2409685	2.714951	5.529078	3.616116	3.373161	3.0066948	3.8054821	0.61335564	2.77749	3.975506	2.8744857	TP53-Hom	1
GAGGTCAAAGTGTCAA-4	2.734868	2.6893587	2.679242	2.0691423	2.6465008	2.4347715	3.2434824	1.3620901	2.0456972	2.2221155	2.8866062	1.8433299	2.6262357	2.3537216	3.2200823	3.0349088	2.5904617	2.4452355	1.1050605	2.4314969	6.7142153	1.9741652	TP53-Hom	1
GATACACTTCGCCGTA-4	3.4394307	3.472974	3.5874753	3.259122	3.4877167	3.1085756	4.492527	2.307005	2.9197814	3.4854677	2.9910216	3.1912203	3.554763	3.2913382	3.3096392	3.404803	3.5783234	2.6647954	1.0557399	3.872725	6.184541	2.9557877	TP53-Hom	1
GATACACTTCGCTTCC-4	3.4547467	2.995035	3.7286105	3.6928096	3.8921528	2.6125562	3.9389303	2.3091388	3.4719691	3.3389962	2.9893935	3.2805853	3.4719372	5.497879	5.5678434	3.624775	3.420572	2.6950197	0.33115736	3.3931243	3.5884569	2.709995	TP53-Hom	1
GATCACCTTGAGGCTT-4	3.0178056	4.7660456	3.30529	3.3150182	4.3757052	3.1914902	4.031717	2.5387347	2.8197064	2.7808113	2.6712525	3.2422514	3.5098782	5.5558124	4.2274036	3.5127807	2.7094107	2.4164813	0.74215525	3.0406845	4.624364	2.5233636	TP53-Hom	1
GATCCAACCAGCAACC-4	2.8220415	4.145364	3.1214838	3.2041361	4.322737	2.4778748	3.547821	2.099868	3.200988	2.7307003	3.2569337	2.7609506	2.6723316	5.801615	5.3758626	3.4111512	3.102403	2.2332494	1.2439564	3.1698058	4.3202915	2.7365673	TP53-Hom	1
GATCGTGAAAGGTGCA-4	2.4042869	1.9282337	3.1098747	3.0954773	2.9982412	2.6396463	3.9236357	1.4743807	2.9925056	3.3046257	3.3132112	2.4617023	2.1886826	4.0092382	6.128138	3.403742	3.2761412	2.8051026	1.2369437	3.3355176	3.3090513	1.5327893	TP53-Hom	1
GATGACGGCGGAACTC-4	3.1564207	3.5148377	3.8136957	3.520858	4.032085	2.7420304	4.2782116	2.1236594	3.4166877	3.5179536	3.450692	3.3368204	3.6142235	5.3866844	5.668144	3.5885983	3.637824	2.8481858	1.6466882	3.5103705	3.887478	2.759855	TP53-Hom	1
GATGCTATAGCGTGTA-4	2.5791285	3.53277	3.192111	3.0294418	3.8554146	2.5079248	3.9420772	2.0114462	2.9323356	2.8353062	2.644455	2.7809987	2.6585343	4.121074	6.118123	3.2608855	3.1163523	2.1689582	1.0020925	3.8959446	3.3037777	3.0713527	TP53-Hom	1
GATGCTATGAAGTTCC-4	3.5086858	4.212007	3.9671829	3.9800875	3.5679011	4.067602	3.7012773	2.1472576	3.7642486	4.1351914	3.7222078	3.914804	4.0896306	3.391392	4.498566	4.0867577	4.0826674	3.3897727	1.5193747	4.226775	3.410815	2.8322482	TP53-Hom	1
GATGCTATGACACTGG-4	2.9040534	4.02795	2.6532152	3.0734215	3.4852715	2.4980352	3.7245219	1.9800571	3.1988235	2.90045	2.608327	2.623093	3.108746	5.3106174	4.715627	3.6928053	3.1787817	3.3575852	0.617719	2.9509037	5.416253	2.9149022	TP53-Hom	1
GATGCTATGTCGGCTC-4	3.0279899	4.220257	2.9054985	3.1529343	4.1049414	2.356817	3.514693	1.9058164	2.6483862	3.2343972	3.0664816	3.2683058	2.874857	5.335514	5.6587157	3.368346	2.9450912	3.6934276	0.19235463	2.6372936	3.136765	2.4442055	TP53-Hom	1
GATGGAGCCTCGCCTG-4	2.515876	3.1789858	2.4049375	2.5195851	2.3041835	2.6559014	3.5245924	1.4732378	2.0312977	3.1004164	2.6542728	3.1668756	2.5226583	2.52419	2.6176848	3.2932556	2.6666873	1.9096001	0.06520722	2.8550377	6.5924425	2.0743508	TP53-Hom	1
GATGGAGCGACAGCAC-4	2.841317	2.7727606	2.5967307	2.7914863	2.704492	2.2542543	4.01238	1.3924693	3.3657107	2.966887	3.4216647	3.1849294	2.9612231	4.323516	6.369918	3.3831837	3.0480015	2.6299422	-0.15562765	3.2232268	3.1709166	2.3484268	TP53-Hom	1
GATGTGGTACAGGAGT-4	3.1823492	3.3975062	3.3295093	3.4529696	3.2530928	2.862393	4.9233446	2.3174112	3.2510438	2.9752655	2.8860707	3.2931113	3.3787825	2.963431	2.889107	3.7601826	3.6991718	1.7900431	1.1924876	3.7748995	6.3821087	2.4793906	TP53-Hom	1
GATGTGGTACGGTTAC-4	3.0875714	3.1747375	2.801569	2.690266	2.8119829	2.2538471	3.6042478	1.740537	2.8347638	3.1107378	2.6113954	3.3524618	2.8503692	2.920637	2.99558	3.366049	2.5539162	2.4948003	0.10138871	3.1178923	6.658087	2.2304914	TP53-Hom	1
GATTATTACCGACGAA-4	2.6295576	3.7496426	3.1138673	3.1122577	2.7175696	2.1776283	3.8506558	2.0089886	3.0293245	3.033161	2.6844356	2.773385	3.0761867	5.2215095	5.590072	3.080121	2.5082908	3.4668322	1.1879478	3.0383701	4.763779	2.3911722	TP53-Hom	1
GATTGTACGACTCCTC-4	2.7695916	2.790949	3.2999504	2.4663763	2.9689403	2.7244625	3.823677	1.9562645	3.175244	3.1904263	3.288875	2.8060591	2.8861246	3.183859	3.594373	3.2816978	3.0745752	2.4421372	0.8553963	4.4962068	6.265287	2.808494	TP53-Hom	1
GCAACCGTGACACTGG-4	3.2533321	3.6126747	3.2372246	3.521176	3.3078852	2.704576	4.110303	1.8610904	3.7109778	3.5121381	2.6679199	3.3668776	2.1355066	3.423449	6.038072	3.6974814	3.032662	1.7616736	0.87558955	4.2040234	3.4233086	2.842544	TP53-Hom	1
GCAACCGTTAAGACGC-4	3.198377	4.5375156	3.3375633	3.3483624	4.4321933	2.5823016	4.2647824	2.6271513	3.1206625	3.4335542	3.4437704	3.3317518	3.0622425	5.4260964	5.589659	3.818923	3.4447143	2.6344824	1.3342566	3.5689397	3.797046	3.103172	TP53-Hom	1
GCACAGGCAGCCTACG-4	3.5708427	3.471365	3.8658924	3.7011113	3.464694	3.866776	3.824379	2.3882554	3.4522529	3.9575057	3.9184477	4.5732965	4.004735	3.695837	4.5303607	3.9423237	4.4034133	3.5320895	1.3834803	3.9245074	4.6744437	2.8891	TP53-Hom	1
GCACCTCGATCCGGTA-4	2.6416857	4.8894825	3.5865676	3.2227337	4.156292	3.1982708	4.116438	1.3841435	3.0805137	3.2153716	3.008473	3.1460598	3.7301905	5.5630493	5.177624	3.3883162	3.0040026	4.046025	1.1096485	3.7026083	3.9042003	2.4423153	TP53-Hom	1
GCACCTCGTGAGCGTA-4	3.3182418	4.1076927	3.217791	3.4015172	3.7681823	2.6748335	4.0274277	1.9035873	3.2020905	3.1709967	3.7033193	3.4483469	3.324638	5.405417	5.1163335	3.7772028	3.1250234	2.3400912	0.08203459	3.0517812	4.197593	2.922409	TP53-Hom	1
GCAGAGTTCAGTATGG-4	2.7854211	4.266109	2.8852134	3.2255862	4.6290245	2.6330707	3.5375464	1.4217039	2.8611553	3.0170176	2.7273474	2.8430111	3.8249385	5.3529625	5.348312	3.3532786	2.6377902	3.6886547	0.33789468	2.7342498	3.5860348	1.7990665	TP53-Hom	1
GCAGTAATACAGGCTA-4	3.443605	3.198974	3.226955	3.5772285	2.2936015	3.0519478	3.8098617	2.708435	3.5038126	3.4824624	3.4948378	2.6522386	3.0738568	3.2649965	3.8046134	3.1414704	3.5881438	1.6606551	0.6294996	3.2127957	5.031965	3.2448697	TP53-Hom	1
GCAGTAATCCGTCCGT-4	2.6862574	4.194087	3.177632	3.2176054	3.6550224	2.7973506	3.5948226	2.512159	3.387435	3.3671546	3.0059965	3.1114085	3.126453	5.6230497	5.528298	3.5460045	3.0818708	2.5835636	0.61271864	4.0171733	4.2057343	2.0040038	TP53-Hom	1
GCATGTAGCAATTATT-4	2.661243	3.1028068	3.2025564	2.749453	3.057992	2.5545366	3.8592489	2.1383712	3.5405219	3.1176007	3.053635	2.9954267	2.9739554	3.5978272	6.1787353	3.3381517	3.2192008	2.1154208	1.3195825	4.3234563	4.142688	2.488534	TP53-Hom	1
GCATTGAAGAAGTTCC-4	3.2087972	3.7978306	3.753453	3.7819376	3.5876982	3.6239293	4.025285	2.3742046	3.6702824	3.9699018	4.0489926	4.173644	3.9332607	3.6080642	4.6141844	4.1459613	4.2484617	3.1495414	1.755945	3.8277721	4.689284	3.3168304	TP53-Hom	1
GCCAATAATCTGAGTA-4	2.8472216	2.8900914	3.1282718	3.004442	4.7303104	2.5204742	3.9404333	2.2491863	3.490989	3.3365877	3.2554421	2.8466337	3.0977294	5.8951826	3.5045583	3.245902	3.048884	2.2251225	0.7231455	2.0015159	3.372297	2.7504933	TP53-Hom	1
GCCACGCGATAGTTGA-4	2.8429277	4.523782	3.001303	3.4446607	4.0499067	2.5063658	4.409867	2.0818567	2.8349051	3.4524384	3.4654827	3.3886852	3.4451857	5.2331767	4.9755287	3.2660613	3.2617943	2.0875602	1.389128	3.498077	4.307243	2.6864245	TP53-Hom	1
GCCACGCGTTGGTGAT-4	2.5101275	3.7044957	3.0016592	3.120748	3.422791	2.4684317	3.9731197	2.5514646	3.019821	3.6126163	3.370587	2.6059515	3.1245642	4.572138	5.3862014	3.0966668	2.6196342	3.1918738	1.1064177	3.0880077	3.5330515	2.6157804	TP53-Hom	1
GCCATCATAACTTCCA-4	3.1459832	3.5242455	3.312098	3.4225128	3.4214337	3.0076928	4.0771127	2.130454	3.6625266	3.3182876	3.6138246	3.2823806	3.1470873	4.1716204	5.67261	3.720582	3.8864	2.3609757	1.4222854	3.5157115	3.80411	3.0892053	TP53-Hom	1
GCCGCTTGATGGAGTT-4	2.281068	3.5728562	2.6102207	2.6843107	3.4272196	2.275037	4.8362846	0.2106975	3.0490458	3.026341	2.817222	2.2763638	3.4199703	5.5495844	4.897193	3.474885	3.3261783	2.3015728	0.14463748	3.643236	3.9568725	2.3484235	TP53-Hom	1
GCCGCTTGCGCCTGCA-4	3.4471483	4.0465994	2.9008422	3.422353	5.0036736	2.104473	4.1155725	1.9225545	3.7296927	3.836769	3.0398965	3.3845792	3.130953	5.523716	5.1014233	2.9491653	3.1611896	2.7311354	1.4989375	3.80265	3.3635051	2.5197992	TP53-Hom	1
GCCGCTTGCGCGACAC-4	3.2142859	3.6056771	3.6878934	3.7002802	3.7770731	2.8942962	4.000201	1.8956267	3.1268017	3.5857096	3.23474	2.4543116	3.3593574	5.595447	3.873274	3.0640748	2.716734	2.0904522	0.1958214	3.05726	4.2496405	2.5760005	TP53-Hom	1
GCCTAATCGGACGATT-4	2.7792635	3.690816	3.4086573	3.3588388	2.8042557	2.573997	4.596321	1.1884716	3.4112246	3.8687437	3.3550785	3.140724	3.3705962	3.9743578	4.454848	3.4441261	3.1224835	3.2233536	0.82101417	3.7416055	4.390703	3.01813	TP53-Hom	1
GCCTCTGATATTCCGC-4	3.2601457	3.8170009	3.5207586	4.0170546	4.637277	3.2770967	3.6737092	0.44773683	2.9373112	3.3126051	2.995886	3.2102454	3.3315365	5.1531196	5.0016537	3.3376374	3.4521108	2.8191004	0.31674236	3.3284092	3.5763273	3.5524042	TP53-Hom	1
GCCTTGGTCTCAACGC-4	2.5993254	4.217913	3.3735073	2.8630204	3.8405163	2.5896783	3.9169538	1.582431	2.9245572	3.1951916	2.7861772	3.187872	3.2959569	5.5691547	5.582981	3.5334198	3.3756404	2.4945614	0.678099	3.1725483	4.1394176	2.0734794	TP53-Hom	1
GCGACAGAGGACCGAA-4	3.164907	3.3429005	3.5917346	3.897372	3.4287097	2.2839036	4.0087357	2.176959	3.2833936	3.8229825	3.4279344	3.3164444	3.3180237	5.3793554	4.2246666	3.5704622	3.2801056	3.4137125	0.39861706	3.64829	3.2258477	2.6141424	TP53-Hom	1
GCGACAGAGTTCTCAA-4	2.7287629	3.736861	3.3467183	2.9656913	3.2880795	1.7006474	3.8163643	2.4294484	3.2493389	3.256331	2.7233856	2.5138285	3.69646	5.1946898	5.058876	3.129701	3.2232654	2.5631611	1.338235	3.5261102	3.8609884	2.7629995	TP53-Hom	1
GCGCAAGTACGGACGA-4	2.994214	4.1280994	3.1336405	3.3087397	3.7600884	2.0555015	3.9626346	2.2975614	2.8748703	2.3153086	3.0188346	3.1593618	3.000517	5.276769	4.680497	3.3671412	3.7308009	3.072328	1.7309564	2.9796548	3.8960974	2.966614	TP53-Hom	1
GCGCAAGTGAGCCACA-4	3.1565566	3.8846173	3.0715206	2.6178606	3.7620723	2.1248145	3.486308	1.3391167	2.4478202	2.906649	3.235616	2.939199	2.878012	5.474638	4.702266	3.5374517	2.9253626	2.5130455	0.451933	3.5259068	3.7651966	1.7447402	TP53-Hom	1
GCGCCATCGCTCCGCC-4	2.205911	2.0561838	1.6610934	2.0486648	1.8787851	2.3290765	3.269735	0.2733617	2.0719516	2.3265157	2.119738	2.5539598	2.6568851	2.6879327	2.2422204	2.988136	1.9142907	2.078757	0.18740173	2.8366098	6.707781	1.7405895	TP53-Hom	1
GCGCCATCGTATGGCA-4	2.6931984	3.0765042	2.6979759	3.3053534	3.126869	2.2090929	4.4880576	2.3278766	2.6984448	3.1713467	2.794121	3.349313	2.5264633	5.088471	5.7740164	3.081253	2.5441377	2.8482175	0.7833475	3.387489	3.373495	2.7209885	TP53-Hom	1
GCGCCTATTTATACTG-4	3.156546	3.5712023	3.4793718	3.2870464	3.3372169	3.9210122	3.8127124	2.2960103	3.3706257	3.676863	4.126941	3.9065595	3.811115	3.4318967	4.3124385	3.7513652	4.336471	3.1402435	0.6735065	3.8753433	2.8983774	2.9486027	TP53-Hom	1
GCGCGTCATGGAAGTA-4	2.8642154	3.241683	3.245397	3.377272	3.838208	2.4972045	3.9337614	1.96519	3.0849636	2.966093	3.2029378	3.0467496	3.2295005	5.1620035	6.0456023	3.473624	3.5220633	2.749483	0.79878694	3.3564253	2.978317	2.6842108	TP53-Hom	1
GCGGCGCACAAGTGCG-4	2.4771821	2.3185782	4.137685	2.8227656	3.6091197	2.4022024	4.5425663	1.6917671	3.0093465	2.7665591	2.111933	2.539886	4.133375	4.289625	4.488385	3.5278378	2.6029418	2.9958808	1.0945582	3.2322056	3.6574535	2.9579897	TP53-Hom	1
GCGGTCGCCGCTCTTG-4	3.1238792	4.472873	2.0702984	2.7088242	3.712383	1.6897311	3.5196753	1.3793409	2.9020097	2.5361075	3.0263305	2.7928674	2.579591	5.4759774	4.9475102	2.8901696	3.065975	2.0964184	0.46824384	2.8806808	3.7694383	2.0336313	TP53-Hom	1
GCGGTCGCTCAACCAA-4	2.6758356	4.682641	3.23158	3.0329237	3.21081	2.6606064	3.8748806	2.0020976	3.1241744	2.85717	2.8510458	2.9461787	3.1371675	5.524667	5.174769	3.5760517	3.1012127	4.63911	0.89534557	4.003521	4.440164	2.325738	TP53-Hom	1
GCGGTCGCTCGCTTCC-4	2.7466342	2.9336174	2.9586961	3.2709537	2.5425048	2.9797568	3.6527598	1.8605794	2.8847766	3.1857924	3.2111	2.815802	2.925782	5.6377697	3.6727078	3.5252523	3.0929163	2.7952187	1.0171707	2.7747087	3.4716952	3.1231565	TP53-Hom	1
GCTAGGCTTTCTAACC-4	3.4863045	5.181676	3.9563842	3.8278077	4.022828	3.6238396	4.5816154	2.3768241	3.264276	3.5355535	3.8339174	3.675772	3.6576014	5.6566334	4.856223	3.8567183	3.651417	3.0828736	1.2703027	3.695711	3.9961865	3.0669582	TP53-Hom	1
GCTCCGCCCATAGTTA-4	3.021902	3.4531717	3.5784283	3.5815954	2.7337563	2.6820185	3.9515378	1.8553644	2.945239	3.2382605	3.2602668	3.2118936	2.957569	4.7131777	6.049024	3.4879055	3.2174356	2.34052	0.7194411	3.491306	3.268888	3.0043998	TP53-Hom	1
GCTTATGGAACGCCAA-4	3.1968458	3.7121222	2.8251681	3.0465598	3.6014855	2.651119	4.079475	2.4697323	3.2459567	3.3972192	3.197433	2.7599213	3.124019	5.4219513	4.1540203	3.168789	2.7801144	2.4887686	1.0507542	3.4660568	4.7363777	3.0129466	TP53-Hom	1
GCTTATGGCCGCTCCA-4	3.130254	2.988762	3.7524827	2.7580354	3.0901494	2.512824	6.375783	4.6756277	3.0304992	3.065854	2.9599843	2.9468734	2.909588	4.8632107	4.8003135	3.2737222	2.9286432	3.1699967	1.0493206	3.2143822	3.1442413	2.2179632	TP53-Hom	1
GCTTATGGCCGGAGTG-4	3.184882	4.450881	3.5834897	3.3205943	4.2284193	2.008323	4.0144777	2.5903447	3.1563978	3.3657246	2.7847602	3.3971817	3.1950502	5.539769	5.0019493	2.8703887	3.216927	3.4146824	1.0529052	2.8035986	3.6236675	2.2540226	TP53-Hom	1
GCTTCAGTACCTAACA-4	2.895858	3.4019792	5.050448	3.387939	4.304841	2.583909	4.0944395	2.4738297	3.5054712	3.0170085	3.191862	3.195487	5.141318	3.803252	4.920863	3.8012204	3.205544	4.274869	2.131082	3.5389924	3.605173	2.3757799	TP53-Hom	1
GCTTCCAAGCGCCATC-4	4.009063	2.6498072	2.7096217	3.202166	3.7020745	2.7969391	3.5301917	2.0280719	2.7409885	3.593606	3.4930642	3.332057	2.3573487	4.8770967	4.549093	3.8502853	3.7066572	2.4389546	0.43435627	3.4749556	3.5955474	2.3360136	TP53-Hom	1
GCTTCCAATAGCGGTG-4	2.7380378	4.046175	3.1063113	3.188256	3.5703168	2.4564874	3.7286751	1.4703785	2.4005017	2.897924	2.008665	3.2492845	3.690272	5.1996136	5.1351132	3.6080842	2.665689	3.3407142	1.2343724	2.3759074	4.5992656	3.1334174	TP53-Hom	1
GCTTCCAATGAGCGTA-4	1.8912065	3.505774	3.1531892	2.7261164	2.909339	1.4208239	3.2526448	1.5478885	3.586301	2.925093	2.9800804	2.6792605	2.8647745	3.9819796	5.375263	2.6524477	3.147673	1.5751925	0.5827288	3.742076	4.761644	2.7852278	TP53-Hom	1
GGACTAGATCTTCTTG-4	3.116889	3.3288183	3.2144516	3.9760885	4.0073957	2.6831405	3.8760176	1.7323794	3.0261772	4.089839	3.6503363	2.876484	3.080281	5.910838	3.9224226	3.578111	3.271113	3.5770824	1.0639188	3.463107	4.532276	2.435692	TP53-Hom	1
GGAGATTAATGTATTA-4	3.2843506	3.6852171	3.7205908	3.8290687	3.9783	2.82995	4.214279	1.8483889	3.3571908	3.7010212	3.2496662	3.4161835	3.8338764	5.2717175	4.645302	3.6738076	3.7308915	4.7123747	0.63919747	3.8452246	4.3185253	2.6468828	TP53-Hom	1
GGAGATTATCCGGTGA-4	2.9238389	3.0430675	3.769399	3.988347	3.8473895	2.5230281	4.528422	2.2285566	3.0468724	3.3032231	3.1526852	3.1025429	3.1730618	4.811724	4.9020476	3.2037168	3.2774515	2.1204767	0.8143484	3.2576241	3.5766723	2.8950994	TP53-Hom	1
GGATAACGCCTCTGTA-4	3.3753564	3.4445298	3.7312322	3.1707518	3.5859988	2.8221223	3.984961	2.3337908	3.3360128	3.269241	3.0225396	3.222362	3.3476932	4.8168497	5.993509	3.4492068	3.150447	3.4838786	0.8383963	5.2933927	3.446783	2.895382	TP53-Hom	1
GGATGGACTATCTATG-4	3.0926583	3.6238527	3.3929138	3.3356335	2.7686262	2.1433961	3.8568366	2.5415652	2.84734	2.991737	3.309603	3.041856	2.7715337	5.190819	5.911415	3.5037444	2.8060133	2.8573112	0.8191424	3.239535	3.5422902	2.54256	TP53-Hom	1
GGCAGTTAAGATACTA-4	3.0778422	3.669251	3.3439398	2.9974747	3.4175947	2.7000873	4.027351	2.148914	3.1686327	3.1461015	3.057908	3.175808	3.0227718	4.8423476	5.7717533	3.208126	3.191009	2.0266695	0.3871098	3.8490193	3.5141656	2.5295448	TP53-Hom	1
GGCCACTGGCTCACGA-4	3.8392339	4.1289015	3.443736	2.7398582	3.922114	3.6709323	4.370468	2.4110935	2.9435139	3.7213345	4.168738	3.678069	3.5680373	3.02521	3.3779593	3.72581	3.7806172	2.8440275	1.6097442	3.4896626	4.98006	2.9567232	TP53-Hom	1
GGCGATGCCACCGTGT-4	2.9199717	3.117287	3.4477804	3.171303	2.5910964	2.5865636	3.9986796	2.210309	3.1338544	2.8081563	3.0062492	2.9132516	2.8512712	3.9090276	5.7207375	3.7950506	3.9474986	2.1884508	1.182339	3.2253206	3.0770926	2.780391	TP53-Hom	1
GGCGATGCGAATTAAC-4	3.5977273	3.6392467	3.8230534	3.8626208	3.536498	3.8884497	3.153909	2.3989263	3.3036296	4.065698	3.9852827	4.586637	4.041019	3.260451	4.6956625	4.1215496	4.3135643	3.555557	1.6931304	4.114913	4.5879836	2.8458114	TP53-Hom	1
GGCGATGCGAGGAGCG-4	2.766676	4.0972314	2.9401233	3.1151352	3.5536764	2.8850482	4.0327573	2.2379487	2.81771	2.4027445	2.8090103	3.0081282	2.8992198	5.353399	3.596019	3.8762836	3.436125	2.6939783	0.5855524	3.0423758	4.3206153	3.0138729	TP53-Hom	1
GGCGATGCGCGCATTG-4	3.3821704	3.107213	3.2408123	3.8525305	3.3123913	3.044441	4.0224304	2.7273886	3.2229748	3.197411	2.698742	3.5785291	2.7628105	5.436936	4.520158	3.4792898	3.2953727	2.5155654	0.45338234	3.8563104	3.8490205	3.0446196	TP53-Hom	1
GGCTACAACTGCACGG-4	2.771994	3.4548945	3.1016834	3.043691	4.105022	2.750827	3.982904	2.3554366	3.0366344	3.4821756	2.7312043	2.9936166	2.8310976	5.9307895	4.9885254	3.1774545	2.780981	2.6813097	1.1991676	3.450658	3.9899924	2.1178668	TP53-Hom	1
GGCTCGTTACGGTTAC-4	3.6546164	2.8604608	3.1998165	3.3214276	3.6209543	2.8282557	3.741053	2.4032896	3.2976227	3.8287191	3.3464503	3.31871	3.1610553	5.491918	3.8748937	3.0174088	2.832458	3.6129596	1.2388281	2.9851058	4.171382	3.1954231	TP53-Hom	1
GGCTCGTTTGTTGCAA-4	2.7712998	4.046683	3.235706	3.3802648	4.2146196	2.0911372	3.971092	1.7929351	3.3426309	2.9366047	3.1954994	3.2218828	3.0407379	5.2118998	5.1977463	3.6294644	3.3810072	2.0158136	0.5838865	3.8023174	3.4849253	2.6020405	TP53-Hom	1
GGTAATTGATCAGCCA-4	2.5333128	3.0916142	3.0541673	2.8329878	3.2785413	2.3047552	3.94184	2.0188007	2.5819802	2.7842026	3.16654	3.0388901	3.0202973	5.222743	5.2508135	3.3362746	2.870303	2.6082044	0.643942	3.2032182	4.1545134	2.16128	TP53-Hom	1
GGTAATTGTAGAGTAC-4	4.0413446	3.97894	3.8785636	3.5805287	4.000681	2.8535705	4.001579	2.2054703	3.313547	3.3394184	2.9371688	3.036208	2.929788	5.2755313	6.103894	3.1174357	2.8478692	2.4489386	1.4491698	3.4330645	2.9490864	2.4986632	TP53-Hom	1
GGTATAAGAATTAAGG-4	2.9167397	3.132267	3.175006	3.1745625	2.9167933	2.288573	3.482705	1.1792626	2.9151585	2.485744	3.2719214	2.5766902	2.723658	2.473232	3.4323778	3.3457775	2.6558137	1.8815647	0.74951935	2.5642912	6.449705	2.4796674	TP53-Hom	1
GGTATAAGCAGCGCAG-4	3.357665	3.2493863	3.6906826	3.3577275	3.6806102	2.425132	4.093337	1.4520499	3.2943513	3.2086442	3.2400403	2.78276	2.7759807	4.225983	6.1603556	3.5520945	3.282148	2.9903433	-0.43851238	3.0460055	3.505979	2.6593957	TP53-Hom	1
GGTATGTTTGTACAGT-4	3.2923481	3.425161	3.7896256	3.5050814	2.7637892	2.4038224	4.2639008	2.6020172	3.6835167	3.2360542	3.860574	3.42349	3.4712458	3.3709457	4.603769	3.5932987	3.744738	2.9268188	1.6229217	3.5109882	4.476313	3.4767962	TP53-Hom	1
GGTCAATAAGATGACA-4	2.714173	2.6996818	3.0095677	3.9962263	4.1062527	2.6182103	4.723896	2.14679	3.1391096	3.2634697	2.7694197	2.7800593	2.954231	5.737542	4.5280967	3.4572194	3.0805597	2.3802936	1.4981841	2.892836	3.6833045	2.9826376	TP53-Hom	1
GGTCTACTCATTACTC-4	2.7651215	3.3173807	2.633701	2.743352	3.1263425	2.51615	3.7789369	1.845806	2.3231363	2.764713	2.6346498	2.6203785	2.903895	4.425999	4.573949	3.1525247	2.5484385	2.3809676	0.84141153	2.7677908	6.4234743	2.2525501	TP53-Hom	1
GGTCTACTGAAGCCAG-4	2.76685	3.6607182	2.8559475	3.1373813	3.809345	2.6343358	5.417416	1.9641292	3.0265303	2.9022806	3.3129675	2.659591	3.068533	5.334152	5.3438225	3.493037	2.983764	2.2933445	0.5367983	2.9395883	4.2499995	2.775032	TP53-Hom	1
GGTCTACTTTCTTGAC-4	2.973353	2.9653091	2.7526941	3.2480717	2.8619418	2.5145242	3.3405104	1.6550713	2.4267473	3.0107727	2.9342656	2.463818	2.7945728	2.4399261	3.017125	3.5151646	2.6108694	1.8894258	0.65561754	2.6139739	6.7169833	2.0321286	TP53-Hom	1
GGTGGCTAGTACTACG-4	2.6065035	2.4865115	2.860039	2.8580499	3.14508	2.6715543	4.331643	2.427557	3.8238344	2.64311	3.7836146	2.9262738	3.1543968	3.4239357	5.242312	3.257743	4.083903	2.0958612	0.44474027	3.515953	3.1064167	3.773051	TP53-Hom	1
GGTGTGCGCCAGTAGA-4	2.8708653	3.2617521	3.8546119	2.6674416	3.4771154	2.9715014	3.9451962	2.2681565	3.0511518	3.0390885	3.3357325	2.6866233	3.1142638	3.5666952	6.0932345	3.141872	3.1730242	2.7123322	1.0228922	3.3615794	2.7418752	2.7483885	TP53-Hom	1
GGTTGATCCGCGGACA-4	2.6290104	3.7190928	3.9767413	3.3849578	3.5878246	2.7055056	3.9228563	2.460467	3.1601145	3.7750823	3.076712	3.4618616	3.1988351	3.7878501	5.7359157	3.4049597	3.14693	2.5314178	1.0554528	4.311277	3.1574218	2.6633248	TP53-Hom	1
GTAATGGCGGCTGCGG-4	3.500258	3.7179296	3.640624	3.1346135	3.304381	3.1555357	4.171723	3.418069	3.1934028	3.2629392	3.7518444	3.701883	3.1464167	4.013123	4.8413305	3.7627985	4.005485	3.1009753	1.535887	3.7741067	3.8452795	3.4063833	TP53-Hom	1
GTACTACGTGCGCTAA-4	2.859337	3.7231143	3.9636571	3.6316402	3.7445273	2.797705	4.0086265	1.7540574	3.5098426	3.219659	3.5662665	3.0409245	3.2112448	5.149001	5.245151	3.7272544	3.186055	2.7072413	0.9491785	3.407236	3.821025	2.340308	TP53-Hom	1
GTATGGCAACGACTCA-4	2.566154	3.8640826	2.8983169	3.037439	3.150224	2.7008395	3.714348	2.3244905	2.9559999	3.423868	2.846002	2.3835955	3.1591742	5.6822824	4.1359906	3.5317473	3.2731407	2.3596692	0.17283502	3.1304789	4.8323545	2.4130354	TP53-Hom	1
GTCATACCCTCGCACC-4	4.909578	3.0530622	3.4132254	4.2356596	4.2486653	3.163874	3.7828355	2.0074837	3.183595	3.3056567	3.6756957	2.6795776	3.2649415	5.6691527	3.9281437	3.5872693	3.7231855	2.4215987	-0.2680093	2.979571	3.2647038	2.8689613	TP53-Hom	1
GTCCATGAAGAGGCGC-4	2.5730817	3.5821908	3.404014	3.215691	3.1587248	2.7894962	4.1300397	2.201461	3.149409	3.063741	3.067542	2.3853426	2.9141326	4.6366787	6.056408	2.921203	3.4241998	1.8983874	0.8726957	3.1953256	3.276464	2.6375332	TP53-Hom	1
GTCCGAATTCCGTCAA-4	3.5110464	3.1953838	4.0601573	3.6853716	4.197934	3.2945533	4.169868	2.2974584	3.8959112	3.6686735	3.5589907	2.5128353	3.259302	4.965996	5.925426	3.5673854	3.3645914	3.1738055	1.0424962	3.6288712	3.432489	2.7375953	TP53-Hom	1
GTCCGTTGTCAAGAAG-4	2.7499163	4.2403	2.9453816	3.1743991	3.7642941	1.8041592	3.6712832	1.6713233	2.7732775	2.6577175	3.1725123	2.410884	2.8714294	5.4238873	5.450638	3.269704	2.957085	4.0224724	0.03972646	2.2606287	3.9021845	3.1814518	TP53-Hom	1
GTCGCAGTCAGCAACC-4	3.2318666	4.1506615	3.2035053	3.425239	4.684208	3.005308	4.0288444	1.9736967	3.0621555	3.0387561	3.235204	3.1788955	3.3479965	5.9020734	4.105268	3.568402	3.4423673	3.0696924	1.5692009	3.9052126	3.8528767	2.844799	TP53-Hom	1
GTCGCAGTGTGACTTG-4	2.8936982	2.957792	3.8743474	3.5970094	3.3054798	3.274918	4.3499146	2.5442715	3.5442944	3.7645948	3.754849	3.3642762	3.4924889	3.8109996	5.695145	3.8854055	3.7290618	2.3335087	0.43042818	4.6057205	2.8815627	2.989496	TP53-Hom	1
GTCGTTATCCATTGTC-4	2.6686842	4.3536735	2.8613179	2.7195754	3.8304667	2.4711938	3.8950617	1.6850383	3.2067351	2.7330043	3.2647684	2.6312108	2.8035305	5.266186	5.6198263	3.30894	2.6955595	3.9161203	0.42265293	3.5593746	4.025258	2.4356432	TP53-Hom	1
GTCTTCGCAGGTTATA-4	3.4231384	3.2753959	3.6651177	3.2869222	3.2971091	3.2386823	3.8934677	2.141772	3.571718	4.0072584	3.9847167	3.3527052	3.598198	3.8020551	4.3747153	3.9189343	4.072562	2.8755214	1.5105195	4.0675216	3.335096	3.1584992	TP53-Hom	1
GTGAATATTGAGTATC-4	3.057678	2.983579	3.1388109	3.480691	3.1799762	2.6892772	3.9072917	2.2167878	3.2199085	3.22862	2.849205	3.1292102	3.0620625	3.8011003	6.171819	3.475432	3.4644768	2.4392438	1.6106286	3.2580218	3.2038085	2.687286	TP53-Hom	1
GTGAGAACATTATCGA-4	2.882216	3.7145293	3.0815508	3.5101392	3.9774466	2.4885838	3.9847624	1.6364505	3.1375873	3.1938355	3.0227091	2.841068	3.0386126	4.555951	5.872033	3.1478379	3.0143032	2.489785	0.85521936	3.0783343	3.0491626	2.4995928	TP53-Hom	1
GTGAGCCGGTCAGTGT-4	3.129114	4.29511	3.3267865	3.221837	3.137177	3.2733393	4.4607854	3.1189651	3.604079	3.7380223	3.4431338	3.3649719	3.3985355	3.7354958	5.336046	4.0090036	3.8075762	2.5042138	1.6662257	4.1378965	2.821767	2.9704719	TP53-Hom	1
GTGATCTCCACCATCG-4	3.448622	4.162343	3.5591674	3.2725308	4.148714	2.9760103	3.9684637	2.468472	3.5499196	3.2257435	3.3050485	3.2516282	3.174619	5.8641596	5.1361055	3.6632984	3.4041917	3.5420885	0.7078684	3.9889448	3.580008	2.1616027	TP53-Hom	1
GTGCCGCGCAACAGGA-4	3.446235	3.9475715	3.484931	3.4044623	3.8212905	2.7873175	4.3672457	2.332529	2.741416	3.844334	3.2364252	3.4392006	3.4508278	4.2877474	5.4418464	3.917228	3.3304846	3.5052598	0.17786407	4.2187276	4.0353208	3.371848	TP53-Hom	1
GTGCCGCGCCGATGCG-4	3.215217	3.38394	4.9498453	3.5168822	4.12865	2.979055	4.1705174	2.4632828	3.354693	3.4755445	3.1107483	3.4124894	4.7017164	3.833135	4.424605	3.9139347	3.3778446	3.3214169	1.9561666	3.8281455	3.0653145	2.7829297	TP53-Hom	1
GTGCCGCGGAGTCGAC-4	3.3188434	2.8523576	3.7579885	3.6360176	3.363543	3.0300238	4.0577793	1.9369073	3.193008	3.9438534	3.1687179	2.8485944	3.4730082	4.1201873	5.6455364	3.677104	3.3811152	2.3516722	0.79308707	4.3780446	3.268877	2.951578	TP53-Hom	1
GTGCCGCGGCCTGGTA-4	2.7049067	3.4485888	3.050034	3.1764412	3.7552311	2.8860161	3.8251987	1.5586058	3.0435789	2.9474747	3.0274794	3.1206536	3.2218816	5.505494	5.371268	3.4889433	2.9936404	2.8046448	-0.2753941	3.4722238	3.7829478	2.596046	TP53-Hom	1
GTGCGCGAAAGGTAGG-4	2.430423	3.2211113	2.8620014	3.4059916	3.0525243	1.7382586	4.154112	2.0407796	3.6648626	3.5173795	3.1762762	3.588065	3.412087	3.9659803	5.038483	3.515765	3.129966	2.778743	0.45124635	3.1335073	3.4271865	2.586054	TP53-Hom	1
GTGGAATCGTAACACA-4	2.8662233	3.4884915	3.096183	2.8650906	3.4758973	2.1963303	3.8758864	1.9856308	3.0911586	3.2247968	3.5768611	2.6039197	3.4291813	4.9385633	5.5671835	3.5383437	3.5137563	2.977604	0.95477784	3.9265656	3.7342	3.5445936	TP53-Hom	1
GTGGTAGATAGAGTAC-4	2.8680522	3.507098	3.5787704	2.8039715	3.089601	2.7773402	4.0557823	2.1429758	3.51816	2.8279986	3.140787	3.6262827	3.1916213	5.0563293	5.5090775	3.4774826	3.1726353	3.1694918	0.3012407	4.3091674	3.4491773	2.9735987	TP53-Hom	1
GTTACGTCAACTCGTA-4	3.2621672	3.8797965	2.9364946	3.3502028	3.3101451	2.3338835	3.9852026	1.8276275	3.044532	3.1305568	3.1879072	3.129911	3.1820824	5.6446915	5.553615	3.5892286	3.270586	2.9622633	0.36003274	3.7379892	3.745293	2.9095562	TP53-Hom	1
GTTACGTCTACGCGCA-4	3.094179	3.6862957	4.078488	3.9180934	3.9548721	3.1457956	3.9596841	2.0220802	3.5006196	3.4888399	3.5833664	3.5491972	3.5443413	4.046738	5.861728	3.2490652	3.3993988	2.5864239	0.5862121	3.4275975	3.5198562	2.5414703	TP53-Hom	1
GTTAGATGACCTAACA-4	3.5102837	3.600812	3.6215677	3.6414473	3.6205547	3.0147226	4.106668	2.10982	2.9514396	3.6362069	3.1831834	3.240646	3.165809	5.7040687	5.6352215	3.347206	3.2417772	3.7114267	0.7397138	3.441584	3.4467773	2.6974702	TP53-Hom	1
GTTAGCGCAGCTGGTC-4	2.7099469	3.7890618	3.5768166	3.2498224	4.2517605	2.6342075	4.684567	1.7238687	3.433043	2.810692	3.1705825	2.6318686	3.451294	5.4551854	4.7912507	3.2782059	2.9298992	2.2920551	0.35931733	2.7142212	4.47388	2.7179449	TP53-Hom	1
GTTAGTAATAGCGGTG-4	2.5159974	4.10673	3.5901835	2.992607	3.8316543	3.3693879	4.4515347	1.9255241	3.2327828	3.3133159	3.7743325	3.635637	3.56673	5.1038632	5.3781447	3.5010743	3.4233377	2.0571444	1.2790987	3.293221	3.6827834	2.868224	TP53-Hom	1
GTTCCTTACGTTATCG-4	3.245873	3.2255206	3.1779313	3.3199465	2.8009317	2.840797	3.8759315	2.4683237	2.911714	3.1135898	3.109955	2.587926	3.4709747	2.7018018	3.2360592	3.568962	2.8596683	2.7419565	-0.11054019	3.193035	6.6011324	2.586426	TP53-Hom	1
GTTCCTTAGGTAATTG-4	3.0343509	3.5617533	3.512039	3.2474966	3.4588516	2.771583	4.2518325	2.7265627	3.26912	2.967	3.249652	2.9106321	2.9457924	5.362371	5.234667	3.5485706	3.1092677	2.7508395	1.2694348	3.4780145	3.9517236	2.879291	TP53-Hom	1
GTTCGACAATGTATTA-4	2.9351683	3.6127617	3.7346232	3.599375	2.987477	3.2053764	3.9467058	2.3337398	3.2275097	3.660925	3.787469	3.1545763	3.464502	3.6510546	5.5661693	3.531401	3.6224108	2.807023	1.8905454	3.687346	3.6425493	2.8402576	TP53-Hom	1
GTTCGACAGTGGTAGA-4	3.2507885	3.804205	4.0062656	4.1301427	3.5515041	2.7696016	4.222124	2.5347152	3.4583926	3.6592257	2.8769348	3.515547	3.4084902	3.4832754	5.5758963	3.8033922	3.1044912	2.6621115	0.9820786	3.29186	3.9867244	2.9459786	TP53-Hom	1
GTTCTCAACCGAGTGT-4	3.0639298	3.5141964	3.0174823	3.2832594	3.598682	2.7607348	3.6051457	2.1005776	3.684082	3.218333	2.9364808	3.1110342	3.4677732	5.348513	4.996511	3.0227008	3.1166596	2.8073356	1.3099426	3.7411504	4.19199	3.1807914	TP53-Hom	1
GTTGAGCCAGGACCAA-4	2.7436237	4.1868563	3.0250456	2.239145	3.754027	2.1851318	3.5064414	2.3151166	2.799966	2.9733279	2.4835799	3.1089044	2.7440822	4.417176	6.1740737	3.1237159	3.1714191	2.9666173	1.3235433	3.2760093	3.9525552	2.7073507	TP53-Hom	1
GTTGATAGCACGGTCC-4	3.2638493	3.256944	3.3399155	3.5414631	3.0491734	3.2155185	4.1862044	2.3200355	3.6395526	3.6924238	3.4286807	3.5366316	3.7764328	5.3523154	4.7239146	3.5103192	3.776865	2.951736	1.2114851	3.868941	4.1648774	2.8411102	TP53-Hom	1
GTTGATAGGTGCGCGA-4	1.9674932	2.647135	3.1797192	3.4504125	3.1280293	2.7379959	3.7927406	2.0041585	2.7023344	3.4749808	2.8568418	3.1442196	2.653617	4.004381	5.9577665	2.5995977	2.7684288	2.2329235	0.7277086	3.462872	3.1410854	2.5862625	TP53-Hom	1
TAACAGTTCGCCTGCA-4	3.1390734	4.4008403	3.199237	2.9533358	3.5986261	3.1084614	3.9196587	1.9107828	3.218183	3.4166756	3.2743444	3.5597985	3.7247276	5.700224	4.34054	3.4571245	3.3670328	3.358258	-0.018207412	3.0519898	4.9458303	3.1268513	TP53-Hom	1
TAACCGCCGGTACTGA-4	2.4829905	2.7789195	2.9977462	2.6983304	2.345652	1.8593969	3.3930323	1.9353722	2.3963017	2.55637	2.6953204	2.9556832	2.9831467	2.656347	3.1886187	3.3842454	2.4807265	1.6931901	-0.25189307	2.770674	6.551562	2.1663232	TP53-Hom	1
TAAGGAACTAGGCGGT-4	3.4526277	3.6943166	3.801194	3.756777	2.9663742	3.141505	4.323923	1.718745	3.4134262	3.5099325	3.3315184	3.6023357	3.506186	3.452923	4.5101156	3.6566284	3.5805206	2.7142746	1.1652046	3.7520986	4.1140003	3.5751069	TP53-Hom	1
TAATTGGCGGAATTGT-4	2.4800963	3.667056	3.5830495	3.1730213	3.1741905	2.137179	4.005022	2.4576244	2.6225996	3.207409	2.9727542	3.6448627	3.181857	4.649257	5.814503	3.5561814	3.147918	2.3499289	0.46521708	2.9581423	3.7079692	2.9819617	TP53-Hom	1
TACACACCAGTAACTT-4	3.1460624	4.359815	3.3995438	3.3196871	2.9707153	3.0143914	4.375592	1.5998913	2.9894545	3.3906028	3.0708656	3.199436	3.3299334	4.728284	6.0111094	3.4538805	3.2362583	3.0689735	0.8381214	3.3020866	3.9491172	2.6525269	TP53-Hom	1
TACATTCGGGAACAGC-4	3.0076864	3.5085225	3.6505973	3.6594157	2.463297	3.0545154	4.106417	2.0018103	3.2358723	3.1778402	3.6507607	2.8339212	3.256631	4.987509	4.5674043	3.656741	3.4326875	3.7043452	0.2682639	3.3348808	4.1071715	2.921674	TP53-Hom	1
TACGATTGACGAGAGG-4	2.5233026	3.538423	3.164758	3.4061224	3.6820548	1.6799711	4.2815967	2.5356278	3.1676588	3.3417826	3.4731212	2.5308328	3.522972	5.468463	4.516994	3.660958	3.224836	2.8287768	0.40689784	3.5286381	4.2295694	2.7886894	TP53-Hom	1
TACGCGCATCCAGGAA-4	3.0959291	4.148993	3.3984332	3.23338	3.059867	2.8383582	4.021068	2.530328	3.290046	3.0718238	3.0404298	3.0515947	3.2056336	5.40103	4.8373375	3.491725	2.9630594	3.9256124	0.65049016	3.4863157	4.5629854	2.680181	TP53-Hom	1
TAGAACCGAACTGTGA-4	3.04174	3.2541869	3.3081436	3.2807803	2.6571887	2.618149	3.8497949	2.0542305	2.5570188	3.054468	2.9885404	2.7502856	2.9598026	2.6180797	3.2329307	3.4682817	2.9372973	2.446624	-0.091319494	3.1489992	6.47588	1.9762367	TP53-Hom	1
TAGATATCATCTACCG-4	3.311869	2.6980028	3.6342764	3.3003144	2.7276258	3.1720018	4.2704387	2.5963757	3.9177043	3.577323	3.8063936	3.090322	3.3793037	3.9723141	3.7655623	3.5833995	3.459769	3.0281503	1.2418306	3.4407241	4.9347854	2.895907	TP53-Hom	1
TAGATATCGATTAACC-4	3.3856633	4.103755	3.5073352	3.4755921	3.253465	2.851162	4.285305	2.3317027	3.3094735	3.5491087	3.32188	3.303851	3.8144026	5.3955007	4.8746567	3.6074815	3.3793	4.2086987	1.0837831	3.918753	4.3486285	3.01765	TP53-Hom	1
TAGCATTCGAAGTATA-4	3.144354	4.1143594	4.131014	3.6455054	4.196639	2.82451	5.0146365	3.2134557	3.587796	3.272781	3.306938	3.4240873	3.1525283	4.668366	5.5384054	3.690961	3.5103607	2.6768372	1.0233061	4.0673404	3.3461998	3.0500548	TP53-Hom	1
TAGCGCCTCACGTAAG-4	2.8792922	2.910037	3.015889	2.7455783	3.679261	2.1075675	3.9737687	1.7049716	3.119761	2.8840897	2.425233	2.821221	2.5469487	4.7672725	6.1988406	3.3702216	2.9277017	3.1905906	1.063995	3.466618	2.923727	2.473451	TP53-Hom	1
TAGGAGAAAGTCTTGA-4	2.276325	3.237551	3.2764602	3.1636305	3.5085971	2.9266207	3.877593	2.1105947	2.1156914	2.912701	2.9359472	3.0714393	2.5319288	5.5908194	4.3674774	3.8731449	3.3549757	2.7530804	0.9160366	3.1470213	4.425612	2.8875203	TP53-Hom	1
TATATGATTGAATGAC-4	2.7414916	4.9324017	3.198122	3.2311218	3.7706516	2.8061829	3.4902482	1.220263	2.9377358	3.06895	2.8292277	3.2077014	3.2975981	5.444487	5.6807604	3.494844	3.0798905	3.5311613	0.7111069	3.0926015	4.161635	2.9535136	TP53-Hom	1
TATCACTAAGAGCTCC-4	3.4568043	3.5953903	3.7574606	3.922874	3.3702104	3.2182639	4.4997067	2.530175	3.5449789	3.4793112	3.8414733	3.4404063	3.8321123	3.4548037	4.066376	3.9961576	3.7557647	2.9963315	1.8325286	4.0342064	3.4886065	3.397996	TP53-Hom	1
TATCACTAATTCAGGA-4	3.05028	4.082476	3.3378992	3.8814847	3.0369406	2.803758	3.926571	1.0571451	2.9311726	3.3048077	3.1816916	3.593786	2.8208609	4.695336	5.908383	3.1291273	2.8126302	2.8289876	0.9530087	3.3501809	3.7338154	2.6526601	TP53-Hom	1
TATCCTCTAACGTACC-4	3.2958813	4.40452	3.4919982	3.4903245	3.65197	2.6680532	4.165083	2.4235184	3.6373658	3.78475	3.5068047	3.816564	4.0669475	3.764383	5.3377814	3.684441	3.656552	3.4779696	1.1351302	4.5918517	3.4492438	2.4238417	TP53-Hom	1
TATCGGACGCCGCTTG-4	3.1772332	3.550311	3.4016702	3.3421643	3.0881283	1.966246	3.6664739	1.0891194	3.0793693	2.9586952	3.1440434	2.9122074	3.2245736	5.0603447	6.1136484	3.5149202	3.1786718	2.331484	1.2500749	3.4166229	3.279269	2.748865	TP53-Hom	1
TATCTATGGCGGTCGC-4	2.349715	3.0911458	3.118541	3.3257692	3.6007936	2.8855927	3.6142123	1.9735599	2.5863962	3.2975755	3.1712391	3.158918	4.4651947	4.7121825	5.3997784	3.754673	2.839035	2.7404451	1.7308269	3.3184514	3.566416	2.6063788	TP53-Hom	1
TATCTATGTACCAAGC-4	3.32471	4.280545	3.3751519	3.3306873	2.5862038	2.845253	3.9580925	2.4530265	3.408249	3.3876522	3.5602994	3.278334	3.152531	4.501859	4.8633623	3.7461476	3.616318	3.8209808	0.8823544	4.3343997	4.860765	2.417005	TP53-Hom	1
TATGAGCTAGGCCATG-4	3.455822	3.0486166	2.8139408	3.3214629	3.2033043	2.954449	3.8890269	1.1673968	2.7226985	3.0798337	2.925982	3.2309728	3.3180957	2.7495003	3.0630507	3.7463012	2.971395	2.3164215	0.9446006	3.6564507	6.32239	2.5718534	TP53-Hom	1
TATGCAAGTACCTCTC-4	3.120732	3.0099332	3.2933927	3.404128	3.5811262	3.3767412	4.1323075	2.2468605	3.3379464	3.4811718	3.3456328	3.1870024	3.1936123	5.6492662	4.924134	3.8102074	3.3741403	2.5945373	0.5323281	3.7320535	3.9013262	2.8196704	TP53-Hom	1
TATTCCGCAGTGTCAA-4	3.4879704	3.9083433	3.5942693	4.023467	4.49007	2.7691073	4.3853865	2.5858097	3.6691854	3.677916	3.5787828	3.6575222	3.6971922	4.4210634	5.657628	3.984331	3.5858486	3.0628545	0.94261456	3.594683	3.1103392	2.9486747	TP53-Hom	1
TATTCGAAATGCTACA-4	2.6751118	3.3715582	3.2497272	2.7484117	3.2481143	2.8840408	3.7763364	2.4147565	3.2501016	3.4412076	3.0234792	3.5461133	3.2885008	4.8051486	5.890951	3.3755982	2.6104705	3.0648203	1.1760625	3.289138	3.26805	2.618695	TP53-Hom	1
TCAACCAACGCGGACA-4	3.1255	3.238665	3.6363926	3.117064	2.9278753	2.4149103	4.15409	1.5484738	3.1782908	3.2785852	4.06675	3.0080328	3.5296936	3.601454	3.9873943	4.2155237	3.9996543	2.6968224	0.58785653	3.4139004	5.023331	3.023117	TP53-Hom	1
TCAACCAACTACGCAA-4	3.259978	4.029489	3.458399	2.98885	3.9905512	2.3841665	3.9487357	2.5969296	2.9402666	3.2786117	3.2895486	3.0762877	3.1918428	5.325242	5.255614	3.1610634	3.5810041	3.9400897	0.9300155	3.777186	3.6941054	3.010819	TP53-Hom	1
TCAACTCCAACTGGAG-4	3.4051785	3.0903006	3.16796	3.1429846	3.823802	2.4917824	3.6673808	2.4142551	2.828542	2.5957422	3.3479798	3.515614	3.447524	5.543495	5.189236	3.950775	3.3685322	2.746164	0.9219921	3.0412636	3.9140685	3.0873933	TP53-Hom	1
TCAACTCCAGCCTACG-4	3.0838819	4.5750084	3.1736963	3.1714532	2.878139	2.9560828	3.7369423	1.5522041	3.2606905	3.5844865	2.9941971	2.9742725	3.2549105	5.4659386	4.9529834	3.3052425	3.3190808	4.113374	0.8059662	3.9135633	3.809865	2.8671267	TP53-Hom	1
TCAAGAAGTAAGACGC-4	2.3901439	2.6267295	2.1801012	2.5862954	2.3837988	2.0824718	3.3855093	1.474317	2.2789428	2.3929856	2.3529098	2.244378	2.482533	2.2936316	2.9209194	2.8132708	2.0524526	1.1796867	0.7430363	2.4904947	6.778391	1.787924	TP53-Hom	1
TCAATTGAAACGCCAA-4	3.1255045	3.4988573	3.7174537	3.3331318	3.670899	2.9327865	4.110961	2.130384	3.5682561	3.3185036	3.119504	3.384006	3.3277743	4.178708	6.0315647	3.617311	3.512782	2.427546	-0.39823034	3.9273007	3.3285558	2.5559404	TP53-Hom	1
TCAATTGAGAGCGGCC-4	3.3472738	3.5989108	3.7245696	3.7717493	3.5782826	3.490829	4.70309	2.7979624	3.7483475	3.8675125	3.6823783	3.765579	4.004997	4.3200135	6.0474052	3.8945925	3.761517	3.080284	1.4267291	3.100004	2.8444328	2.684133	TP53-Hom	1
TCACATCTCCATTGTC-4	2.7434714	4.0905805	3.3531127	3.1771667	3.9720807	2.7662995	3.4588597	1.9945481	2.3573065	2.95259	2.9868455	2.8071942	2.9226043	5.6794558	5.376699	3.3095238	3.1604064	3.6545951	-0.025949735	3.1607535	4.060292	2.45293	TP53-Hom	1
TCAGCCGGAGGACGTC-4	2.6371512	4.5216208	3.204894	3.2219734	4.2790475	2.5867822	4.276282	1.9850038	2.9708729	2.9595866	3.0551755	3.061745	3.33042	5.682161	5.275009	3.2816546	3.0791128	2.147548	-0.21854655	3.1189682	4.535436	2.6503682	TP53-Hom	1
TCAGGACAATCTTAGA-4	2.3697054	3.0417368	3.3342636	2.9092946	4.469893	3.186487	3.7072568	2.102694	2.9735878	3.4370406	3.1403124	3.1102512	3.0526392	4.1606207	5.62375	3.2824244	3.420316	3.0310698	0.007951979	3.3609483	3.542766	2.7629898	TP53-Hom	1
TCAGGACACATGTCAC-4	2.808055	4.2284846	3.4475176	3.05229	3.6579673	3.0779414	4.216027	2.0064425	3.5100574	3.124634	3.5288084	3.0776248	3.5789204	3.7485516	5.818165	3.629239	3.7010362	3.171757	1.0465219	3.989342	3.2476969	2.838769	TP53-Hom	1
TCAGGACAGACTAGGC-4	3.308833	4.0969405	2.8304338	3.4832056	2.6083782	3.1003013	4.195255	2.4450922	3.2777495	3.5304196	3.708301	3.1828156	3.1858287	5.596439	3.8660772	3.5013936	3.656053	2.767568	1.0451189	4.01555	4.4501863	3.0808964	TP53-Hom	1
TCATCGATATACGCTT-4	3.5223079	3.5372205	3.8219056	3.3074167	3.7599711	2.4757814	4.0735645	2.2642896	3.136595	3.2276905	3.1826608	3.46428	3.6931012	5.736471	5.415174	3.634621	3.017923	2.7966738	1.6473867	3.0340054	3.2972217	2.402884	TP53-Hom	1
TCATCGATATTGACTA-4	3.066883	3.020103	3.1313984	3.212742	3.2019591	3.0654073	4.0267057	2.2561224	3.3028111	3.3244817	3.0164444	3.4159777	3.345563	4.8908677	6.0616255	3.9543831	3.234069	2.612331	1.4265245	3.7869256	3.274472	2.7985885	TP53-Hom	1
TCATCGATCTTCAGAC-4	2.3618731	3.870394	2.584842	3.3767068	3.1752868	2.374621	3.7968686	1.9105754	2.5394514	2.5874503	3.0735312	2.7307084	2.880042	5.7789717	4.9189315	2.9310422	2.6963017	3.6193895	-0.122508645	3.0149958	4.028391	2.9673898	TP53-Hom	1
TCATCGATCTTGTGGC-4	3.1473897	3.4450092	3.2450092	3.4535458	3.7480087	2.6066186	4.0329504	2.2141032	3.2598102	3.1407344	3.2337246	3.2545948	3.4275637	5.568964	4.3527045	3.7770693	3.4131632	3.184183	0.75262624	3.203201	4.5516586	2.287159	TP53-Hom	1
TCATCGATTTGGTGAT-4	3.0696805	4.753077	3.7571437	3.596409	3.2957976	2.9680805	4.8282275	1.820183	2.9090524	3.209089	3.2175477	3.285821	3.5737028	4.904735	4.4960155	3.7446554	3.7317488	2.4955404	0.69551295	3.7746632	4.056836	2.9258177	TP53-Hom	1
TCCAGCTCATCTTGTG-4	2.6031358	2.5545247	3.036343	3.8050396	3.1097791	2.1452918	3.6248887	2.4536052	3.7546015	3.210639	2.5573156	2.7928379	2.6581354	3.8461397	6.4262705	2.788259	2.7741053	1.6380663	1.0904955	2.6988888	2.5723226	2.4487908	TP53-Hom	1
TCCAGGAACAATTATT-4	2.5779238	3.3674016	3.329986	2.9220762	3.5533216	2.3518734	3.7445326	1.9558597	3.338841	3.021267	2.8993924	3.1127725	2.8314672	5.4420004	5.881771	3.2890065	3.128544	3.3381526	0.523596	2.9410727	3.7120721	2.6062384	TP53-Hom	1
TCCGAACGTGACCTTC-4	3.2087932	3.972458	3.4432456	3.269719	2.9424286	2.9457514	4.1919355	2.1949294	3.2330904	3.376183	3.2583854	3.1857026	3.2282827	3.7814567	6.0309367	3.5788631	3.5365875	2.455583	1.135685	3.55058	3.1976466	2.6288605	TP53-Hom	1
TCCGCAGCAAGAGACA-4	2.859814	4.022398	3.8269835	3.7504065	3.8950586	3.0356162	4.0949144	2.4848273	2.978996	3.2240288	2.8104212	2.864267	3.1323407	5.115855	5.6284237	3.5581684	3.5632975	2.867276	0.060317084	3.1769247	3.4633865	2.870098	TP53-Hom	1
TCCGCAGCCGTGTAGT-4	2.7934122	3.4079323	2.1944234	3.2275376	3.1072896	2.616662	4.5207577	1.9997681	2.882426	3.1786032	3.4024475	3.2548566	2.9639077	3.085771	5.5800385	3.7137294	3.5296245	2.7306497	0.27144212	4.3364263	4.1064477	2.9098134	TP53-Hom	1
TCCGGTGACACTGCCG-4	3.1548855	3.7470765	3.5862901	3.333873	4.1732254	3.016193	4.1369147	2.3614013	3.4674387	3.340546	3.5218284	3.1469617	3.6913226	5.52321	5.5372458	3.5409393	3.2574565	2.8183248	0.51658	3.564499	3.711744	2.6827493	TP53-Hom	1
TCCTCGCCAGAACTTA-4	3.1659627	4.2027316	3.3574257	3.1356502	3.5531127	2.4426541	3.782693	1.3328192	3.1509771	2.9972744	3.2811244	3.1340973	3.287355	5.430928	4.643553	3.2964497	3.1873555	2.2708244	0.9081955	2.8166971	5.2876744	2.05582	TP53-Hom	1
TCCTGATTCCGCCTGA-4	3.0549474	3.1976535	3.2779758	3.221823	2.832225	2.7883296	3.9669294	1.7457483	2.8679016	3.0724187	3.0643582	2.9780128	3.1945915	2.8796554	3.5534143	3.6166093	3.01852	2.473187	0.6697602	3.5631423	6.5883408	2.9767888	TP53-Hom	1
TCGCTTCCACGCCGCT-4	3.4144318	3.75584	3.629878	4.4849286	3.7582195	3.789095	4.2342854	2.327244	3.5753562	4.252862	3.5406315	3.9847565	3.6090775	6.1761913	4.196011	4.0635686	3.679115	2.8108847	1.0739065	4.4128575	3.3614995	2.9062092	TP53-Hom	1
TCGTCTAAAGATTAGC-4	2.9845486	3.0233047	3.64057	3.296754	3.8053749	2.526949	3.7546813	1.7782423	3.2217393	3.1504326	3.1337395	3.2546237	3.2484589	5.0657353	5.6305118	2.9014938	3.289325	2.7354994	1.1745269	3.0022547	3.09091	2.7416055	TP53-Hom	1
TCGTTCGAACTCCTAA-4	2.6788316	4.03409	3.3363953	3.2933285	3.7243967	2.6092103	3.3920867	1.2250909	2.6067657	2.8407545	3.2115114	2.8715346	2.8473372	5.6584706	5.5126295	3.128529	2.6359265	4.5949264	1.7078369	3.4496472	3.8696256	1.0167911	TP53-Hom	1
TCGTTCGATCGTAAGC-4	3.4137154	4.0646467	3.8516908	3.8153982	3.3832033	3.8935468	4.029999	2.4803731	3.870114	4.039952	4.1242404	3.8649833	3.9251928	3.79121	4.470847	4.546016	4.205812	3.2299747	1.197223	3.9972072	3.791462	3.2124274	TP53-Hom	1
TCTAGAGAGATCGTGA-4	2.5875876	3.8283703	2.901534	3.0238469	3.702997	2.561572	4.05508	0.41714212	3.2614536	3.0710618	2.805786	3.2002888	3.5230284	4.9180884	5.4075727	3.6007264	2.9492378	3.7653446	1.3835671	3.6733584	4.0587316	2.6414149	TP53-Hom	1
TCTAGAGAGGTAATTG-4	3.0812392	3.5134785	3.5201542	3.301044	4.4780498	2.7686636	4.1631947	2.4063	3.2665892	3.3684478	3.2228103	3.0799444	3.230883	5.1396346	5.848367	3.406567	3.2750704	3.8032243	1.2060348	3.2849581	3.827793	2.6875222	TP53-Hom	1
TCTAGTATGAACCAGT-4	3.2098873	3.799998	3.406406	3.739087	3.7606063	3.3119342	4.353021	2.2548218	3.475252	3.7219195	3.7500086	3.5484893	3.864678	5.5977955	3.794664	4.17499	3.1577275	4.175996	1.1260587	3.304795	3.7219663	3.1241496	TP53-Hom	1
TCTATCACACTATAGT-4	2.9526756	3.248215	3.3749	2.9523325	4.0333595	2.6378675	3.9087737	1.6963027	3.145495	2.7004514	3.2274332	2.9400122	2.727784	5.5361505	5.7208934	3.3276732	2.9000542	2.5807796	0.6743724	3.9574392	2.936991	2.5305934	TP53-Hom	1
TCTATCACCACCATCG-4	2.712787	3.8271146	2.9690905	3.0951796	4.3288884	2.6794832	3.8139212	2.3188279	3.2122843	3.176218	3.2677233	2.9675698	3.8427455	5.836466	4.909185	3.1929355	3.0844085	2.8599396	0.7816216	3.1129737	4.0490894	2.2474315	TP53-Hom	1
TCTCGCGGTTGTCTCC-4	3.4449837	3.581188	3.2052033	3.4747021	2.633162	2.5827105	4.0044527	2.0705543	3.4466984	3.2415624	3.0650678	2.9660757	3.178016	5.447735	5.2573786	3.3419778	3.248394	3.359252	0.8771679	3.8469937	4.472711	2.5092106	TP53-Hom	1
TCTCGTTCCTCCAGTG-4	3.6034737	3.553889	3.48289	3.5973163	3.3033242	3.5613458	4.0387454	2.3551874	3.701739	3.884132	3.7188694	3.6445596	3.7594645	3.4449353	3.9184525	4.335508	4.02196	2.956147	0.5951136	3.884845	3.9892662	3.2421222	TP53-Hom	1
TCTCTACAGATGAATT-4	2.9211652	3.6532507	3.0515032	3.0924323	3.40528	2.9011965	4.114186	2.026407	2.8403602	3.4886303	3.059863	3.807933	3.177754	4.852817	5.9771647	3.3647776	3.3894892	2.771972	0.43508637	3.1885626	3.5475426	2.7252479	TP53-Hom	1
TCTCTGGTCGAGTTGC-4	2.951352	3.8136222	3.1653163	3.337997	3.5519557	3.0762942	4.0347004	2.2783353	3.06867	3.0997238	3.3254998	3.187272	3.2175858	5.461814	5.836036	3.632134	3.2975028	2.7781627	-0.18919732	3.0422316	3.2933953	2.6108146	TP53-Hom	1
TCTGAGTATAGATATC-4	2.6680057	3.9551663	3.6456773	3.0427678	3.7734652	2.6218407	4.170122	1.9631193	3.0537622	3.1165223	3.258333	3.1092842	2.9683888	5.499312	5.588107	3.5804176	2.9880667	2.7754426	0.4596575	3.6521745	4.1324167	2.7117205	TP53-Hom	1
TCTGCCTCATGACATA-4	2.741237	4.0735464	3.1893573	3.5043604	3.4255698	3.4474318	3.5303307	2.7919474	3.2510414	3.6664271	3.7537742	3.8365934	3.8287036	4.8454885	4.640397	3.5619042	4.178774	3.6027849	1.6779833	3.7669969	3.5668972	2.9922242	TP53-Hom	1
TCTGCTCACACATTGC-4	2.9691796	3.2274466	2.905644	3.4332786	3.5386093	2.7673678	3.985666	2.4043596	3.3132696	3.580551	3.9318206	3.079367	3.4324691	4.649424	5.719599	4.269963	3.453781	2.9424517	1.2276777	4.10896	3.2004266	2.5382845	TP53-Hom	1
TCTGCTCAGTCTGTCC-4	2.8567417	4.444217	3.3945777	3.0645049	4.1376853	2.8112433	3.9683025	1.9273542	3.060308	3.0820763	3.157901	3.342584	3.1485565	5.818366	5.3185277	3.5297675	3.049206	2.3462837	0.7250934	3.2684152	4.9795713	2.352441	TP53-Hom	1
TCTGCTCATCAGGACA-4	2.85662	4.9302416	3.154747	3.1314578	2.8371189	3.101486	4.0477757	1.332384	2.9403381	3.5822184	2.8159764	3.338567	2.7896693	5.2315745	5.2411933	3.6230419	2.9091475	4.5880733	0.17126988	3.5567546	4.771984	1.8633597	TP53-Hom	1
TGAATGACCAGCGCAG-4	2.89533	3.874853	3.5401773	4.0056605	3.6490548	2.8604722	3.9348123	1.8732816	3.3758376	4.0201583	3.237295	3.615857	2.5629368	4.4966183	6.1741133	2.7920923	2.8632183	2.9113836	0.35442588	3.7275379	3.055097	1.8081794	TP53-Hom	1
TGACCTTCTCAGGACA-4	2.9865334	4.070255	3.1847477	3.3251743	3.0126789	2.6616669	3.9632895	1.8866949	3.072244	3.3198783	3.064479	3.2317584	2.915233	3.1709285	5.941501	3.4309418	3.3837605	3.0454946	1.7912968	4.316226	3.6579945	2.6157744	TP53-Hom	1
TGACCTTCTGGCGTAA-4	3.0131814	4.4156346	3.2706726	3.206343	3.5553002	3.3426979	4.2215996	2.4476902	3.2081409	3.329639	3.6897776	2.8852353	2.6801538	5.1170526	4.9261107	3.1675675	3.549398	3.4956303	1.3548546	3.9468012	3.7577174	3.533085	TP53-Hom	1
TGAGATACCAATCCAC-4	3.013706	3.2044156	3.0813842	3.000253	5.420882	2.4316444	5.3472395	2.255131	3.2051115	3.058266	2.9494393	3.014308	3.9694362	4.183338	5.8928647	3.1911108	2.9957826	2.0523338	1.4894035	3.1850193	3.943209	2.473358	TP53-Hom	1
TGAGATACCGACTGTT-4	3.8454704	4.045626	4.0551405	4.024512	3.4888003	3.531494	4.8369813	2.827127	3.9621413	3.9115438	3.4619071	4.090698	4.0602174	5.522449	3.8048394	4.486152	3.866312	3.2987356	1.7606372	3.908858	4.3249493	2.8202257	TP53-Hom	1
TGATAGAAGTCATACC-4	2.8416078	3.9048107	3.3183122	3.2718372	3.597456	2.820613	4.0484457	2.2902243	3.5460093	3.4084268	3.7932968	3.417257	3.1096706	4.9466105	5.026748	3.4724486	3.4325595	2.721513	1.4538838	6.2894335	3.3359573	2.5678082	TP53-Hom	1
TGCCGATCGCACGCTG-4	3.5634773	3.9243138	3.4629622	3.5244362	2.7242544	3.056169	4.3375444	2.545162	3.384074	3.5162978	3.5866454	3.5566978	3.4085407	3.7222817	5.089445	4.1609755	3.5286927	2.3345344	1.5526794	3.4598813	3.4896834	3.1457658	TP53-Hom	1
TGCCGGATACCTCAGG-4	2.9344628	3.5563164	3.310428	2.983949	3.2132459	3.0910716	3.862075	1.9517124	3.0033662	3.3108127	3.0607724	3.047568	3.1885498	5.400288	5.6232033	3.638787	2.9945982	2.2723954	0.6073976	3.4553046	3.8369205	2.8873596	TP53-Hom	1
TGCCGGATTTGCCTGT-4	2.9399655	3.4237754	3.2894568	2.8834355	3.4022279	2.2187126	3.7677786	1.9575739	3.0884454	3.2107937	3.2693927	2.9439304	3.1442075	5.602311	5.9059763	3.280192	3.4669511	2.2560465	1.260917	3.5138767	3.4369302	2.8498642	TP53-Hom	1
TGCGCTAAGAGTCCGA-4	3.243441	4.182453	3.5683033	3.6376147	3.5758355	3.444112	4.292408	2.3214903	3.1312006	3.5476906	3.1515594	3.7676365	3.5308304	5.164208	5.43968	3.8252778	3.2236862	3.3504186	0.17685819	3.8163552	3.5318637	2.792184	TP53-Hom	1
TGCGCTAAGCCTGGTA-4	3.3570611	3.4889472	3.9166124	3.5462415	3.4521303	3.4980376	5.971539	3.0264623	3.4464908	3.4646404	3.4718895	3.1368296	3.602148	3.3716145	3.9089193	4.113769	3.8726196	3.2051408	0.6818687	4.0756187	3.4781	3.1722956	TP53-Hom	1
TGCGCTAAGTGAGCCG-4	2.8966606	3.3347826	3.6199646	3.8019023	3.7098622	2.7007763	4.419417	2.1204097	3.6264534	3.7681706	2.91865	3.6001637	2.7951357	4.004092	6.0669293	3.3812282	3.2923775	2.923518	0.6530878	3.8465989	2.9832783	2.3436527	TP53-Hom	1
TGCGTAGAACAGGCTA-4	3.123974	3.62784	3.935458	3.4122765	4.0888944	2.9543924	4.510416	2.6628616	3.610621	3.5380256	3.4886713	3.5068064	3.7388096	4.8446574	4.9950733	4.022869	3.6588395	3.2477334	0.57480127	3.6819582	3.7663047	2.9030893	TP53-Hom	1
TGCGTAGATCCGAGAC-4	2.6923838	3.5511377	3.308426	3.2300801	3.799569	2.777023	4.0284624	1.9173194	2.876937	3.5203755	2.9353013	2.775838	3.1205575	5.694027	3.5871298	3.3402932	2.6542253	1.9192948	0.58412814	3.8447225	4.386828	2.7409918	TP53-Hom	1
TGCTACTCAGGTACGG-4	3.1665673	4.7125535	2.998183	3.8631089	3.667312	2.8109486	4.3593245	1.702586	3.2274356	3.524851	3.498746	3.5732977	3.5296316	4.570413	4.1185074	3.7837605	4.000229	2.7620292	1.4554634	3.1798635	4.174794	3.100126	TP53-Hom	1
TGCTATGAAGTAGATA-4	3.184271	3.8209019	3.5011096	3.5542183	3.1203144	2.2961545	4.0845804	1.7958213	3.2013302	2.8947306	2.9915526	3.141098	3.3829105	5.618916	3.765253	3.3599858	3.23887	2.5611613	1.1083411	3.628403	4.7085	2.8702474	TP53-Hom	1
TGGAGCTGATTCAGGA-4	2.6859899	4.688156	3.2175245	3.083031	3.307584	2.8711536	4.291687	1.9969373	3.0523472	3.5163093	2.7281096	3.0914836	3.3364248	4.368633	5.177564	3.3902662	3.2195048	4.2690525	1.1150447	3.8184874	4.7275977	3.067702	TP53-Hom	1
TGGCAACGTAAGACGC-4	2.9732995	2.8140855	3.525948	3.5344846	3.23097	2.9888935	4.362218	2.606023	3.4309266	3.322058	3.3238432	3.7305176	3.4134858	4.125849	5.6904893	3.710475	3.814525	3.0631247	1.5882186	3.89799	3.3590336	3.482538	TP53-Hom	1
TGGCCAGAACTTGTCA-4	3.1483586	3.7545114	3.361779	3.3854165	3.7114525	2.5917244	3.6597307	2.0325449	3.3840249	3.168521	3.3593981	3.2550578	3.4705672	5.464013	5.504184	3.7433848	3.136263	3.1535008	0.79219204	3.7819538	4.51349	2.5549433	TP53-Hom	1
TGGTCGGCTCAGGACA-4	3.2276108	3.6664193	4.16706	4.056376	3.2047174	2.7877564	3.9767716	2.130501	3.8409662	3.8303394	3.4801748	3.1965594	3.490558	5.402455	5.501091	3.7431037	3.411394	3.5121276	1.2226895	2.6718304	3.5693343	2.7549624	TP53-Hom	1
TGTAATAAGCCAATAA-4	3.1527941	3.0824013	2.8573444	3.1570663	2.9854834	2.9155266	3.6693554	1.578263	2.822783	3.1215425	3.1557052	2.392586	3.045915	2.792194	3.2113385	3.5558112	3.0034962	2.016088	1.1071031	2.853908	6.5467997	2.2955449	TP53-Hom	1
TGTAATAATGACTTCA-4	3.3262744	4.231651	3.3737576	3.4573064	4.3400855	3.0765457	4.584818	3.0133183	2.9514296	2.981134	3.5501273	3.3949347	3.4632878	5.749711	4.6620116	3.547926	3.2381525	2.892711	0.7891589	3.0042803	4.250706	2.477834	TP53-Hom	1
TGTACCTAATGTATTA-4	3.01044	4.1250706	3.5093546	3.6655447	3.2295434	2.8783305	4.3310823	2.1142898	3.2652154	3.441026	3.4773374	3.8063228	3.4136686	4.030898	4.1877522	3.8303587	3.602419	3.8340871	0.8332558	3.8737557	3.413353	3.4944484	TP53-Hom	1
TGTACCTACAGGCAAT-4	2.576124	5.0212855	3.3422105	3.519926	3.3501024	2.3539639	3.556397	1.5189579	2.865968	2.7768278	2.6818109	2.454346	2.7404265	5.9646835	4.665423	3.1706154	2.7014258	3.4795003	0.08207887	3.0243614	3.651244	2.473838	TP53-Hom	1
TGTACCTAGTGCCGCG-4	2.4085622	3.1058764	3.1128561	2.981612	4.0895333	2.977779	3.5886834	1.3193458	2.9986906	3.3806157	2.566829	2.6914856	3.0440152	5.525413	4.935181	2.9997828	3.0795639	3.066006	1.2501563	3.8027227	4.2506657	2.920494	TP53-Hom	1
TGTCCACCACTTGTCA-4	2.8534646	3.1344404	3.8475268	3.3558888	3.440012	2.5204954	3.3992925	4.0456514	2.9108338	2.859783	3.1106637	2.6288526	3.0419896	4.3105106	5.6627107	2.9997017	2.914675	2.2965121	0.41666928	3.0569723	2.5234866	2.5280006	TP53-Hom	1
TGTTAACAGAATCTCA-4	3.1299133	3.9359417	3.7035298	3.323571	3.654768	2.0111673	4.1448293	1.8341278	3.4142652	3.5372472	3.0698905	3.3488746	2.9263084	4.6770787	5.6447353	3.6195796	3.2810771	2.5472393	1.1340015	3.9722762	3.6672463	2.932514	TP53-Hom	1
TGTTAACAGAGCGGCC-4	2.8867002	3.8073053	3.424287	2.9610684	3.7147334	2.6783044	3.7615125	1.815199	3.1483214	2.8590825	2.9151056	2.9434688	2.9639192	3.9906569	5.836911	2.7374895	3.1855319	2.6428967	0.29305717	3.2601376	3.667602	3.1413572	TP53-Hom	1
TGTTGCAAATGACATA-4	3.7125518	3.6909285	3.3015938	3.2715008	3.3993464	2.8069828	3.8409286	2.0536585	3.412332	2.9386597	3.0369353	2.953643	3.1252306	5.2245502	5.6471267	3.0534701	3.221937	2.6548326	0.8566556	3.299701	3.6600685	2.674987	TP53-Hom	1
TGTTGCAAGTGCTTGC-4	3.312778	4.0907807	3.2230098	3.2747521	3.281067	2.3368552	5.636717	3.6148505	2.811412	2.8467774	3.1894302	2.8087823	3.2648194	4.5240216	4.5274167	3.4303553	3.2444167	2.4961083	0.21887292	3.3437696	4.1398387	2.493449	TP53-Hom	1
TTAATCGTGAATTCCG-4	2.8965	2.8780253	5.017073	3.4155676	5.1759753	2.7863052	4.070647	2.5057673	3.5648158	2.9003022	2.9769652	3.0791008	4.5698266	3.5392387	5.306329	3.5407753	3.031084	2.446304	2.1455994	2.9916556	3.3037705	2.5037622	TP53-Hom	1
TTACATAGCGTTAGTT-4	2.7871234	3.8374584	3.175176	3.2030652	4.095501	3.3119695	3.8088627	2.0285988	3.2540615	3.433581	3.002549	3.2484515	3.4911637	5.458718	5.9092255	3.5278528	3.3787599	3.0818923	1.7002565	3.8618062	3.77159	2.6592422	TP53-Hom	1
TTACATAGTTGACGCA-4	2.793515	3.477185	3.258262	3.3160536	3.702718	2.6964684	4.1599355	1.9013451	3.2755647	3.2085736	3.0116615	3.1550875	3.3396535	5.646204	4.942704	3.4480922	3.2295973	2.7065537	1.2764683	3.3511581	4.007116	2.6120248	TP53-Hom	1
TTACCATAGAATTAAC-4	3.3738205	3.9204538	3.719444	3.556325	3.667639	2.7152941	4.012157	2.401703	3.4185798	3.8982213	3.26375	3.5608974	3.4832907	3.818413	5.661379	3.9430785	3.8150141	2.707329	1.2261267	4.119033	3.4856822	2.8576624	TP53-Hom	1
TTACGACCTTAGACAA-4	3.4818227	3.6125388	3.5410016	3.5136132	3.1609604	3.3546126	3.5750294	2.2673364	3.1046379	3.4956167	3.3179357	3.954249	3.7408264	3.3301234	3.7459164	3.7414496	3.8830183	3.198018	0.25765508	3.1934118	5.9333615	2.8342285	TP53-Hom	1
TTACTGAACCTGCATT-4	2.854467	2.7065032	2.6461725	3.0989444	2.4650123	2.85343	3.407477	0.7757384	2.5192626	2.5265481	2.7144039	2.6731884	2.9087074	2.4941146	2.9555492	3.4434888	2.548992	2.1534784	-0.011380195	2.7095175	6.646245	2.4622147	TP53-Hom	1
TTACTGAACGCCAGGT-4	2.723698	4.1322026	3.1806734	3.1324823	3.293358	2.5903232	3.675074	1.4681438	2.7435858	2.6839135	2.8044348	2.7000723	3.0771801	5.462806	5.7342324	3.0171769	2.9781747	2.6700256	-0.42337352	3.0591028	4.0518174	2.188497	TP53-Hom	1
TTAGACAAACAGCGGC-4	2.5300384	3.4624767	2.5667229	2.6273763	3.2472694	2.0654743	3.6733568	1.4779884	2.7897112	2.9204957	3.1751282	2.5790358	3.2161422	5.0695477	5.6563196	2.8528743	2.61651	3.3729422	0.25562978	3.0882044	3.6355271	1.6838285	TP53-Hom	1
TTAGACAAACCGGCCT-4	2.77114	3.058918	2.3530452	3.1527913	3.6634462	2.3716908	3.7501066	1.7609609	2.9676278	3.589146	3.3091786	2.831403	3.022484	4.7527223	5.4258757	3.4099157	2.9056532	2.2455769	1.5831187	3.4994261	3.7413607	0.76263875	TP53-Hom	1
TTATGGTCGATACCTG-4	3.0633154	3.559412	3.0998724	2.9697807	3.5223093	2.697745	4.3920608	2.262945	2.902754	2.93049	3.50355	3.2474246	3.5297756	5.130355	5.071842	3.5776868	3.2893488	2.6739411	1.0730213	3.514837	3.7631068	2.6879175	TP53-Hom	1
TTATGGTCGGCGATGC-4	3.1092842	3.3111997	3.6857343	3.7358756	3.3592033	3.100283	4.188779	2.435668	3.5408328	3.4132903	3.4746478	3.1999023	3.701371	5.5505896	4.0499043	3.7422566	3.5733526	2.748342	1.257837	4.0396767	4.218045	2.8655112	TP53-Hom	1
TTCAATCTTCGGTATA-4	2.929244	3.8603857	3.0435877	2.928638	2.988251	2.583173	3.904321	2.2942922	2.7381587	3.091597	3.005258	3.234336	3.0921504	4.7025943	5.8799663	3.146722	3.3668482	2.0506103	1.4534273	4.2391825	3.608697	3.0578706	TP53-Hom	1
TTCACGAGCCACATGG-4	3.3885918	3.3658202	3.8771596	4.5766196	3.7837446	3.7373762	3.9755688	1.8924919	3.431789	3.2581658	3.1506453	3.3603249	3.2726	5.3380184	3.5219023	3.9130752	3.007406	2.5297608	1.4608592	3.140742	3.1838279	2.6538424	TP53-Hom	1
TTCACGAGGCCGCTTG-4	2.8315854	2.8636897	3.402521	3.4233716	3.191986	2.3174667	4.091204	1.8832242	3.0205357	2.9838214	3.3866744	2.8870647	3.2482278	4.567502	6.082104	3.493053	3.0734525	2.4822416	-0.13869387	3.066048	2.8364587	2.541554	TP53-Hom	1
TTCACGAGTAAGACGC-4	3.072381	3.8017907	3.493933	3.3107615	3.198758	2.7739666	4.116736	2.2280397	2.96757	3.3530958	3.1469548	3.109016	3.071783	4.733001	5.939657	3.3645182	3.2835264	2.7686625	1.3512944	3.7294443	3.4735997	2.9696581	TP53-Hom	1
TTCGAATAACCTACGC-4	3.64864	3.7697613	3.1910343	3.4430926	3.5740721	3.0856972	4.220266	2.1376822	3.4430952	3.6229281	3.5829852	3.3240144	3.4008355	5.557067	4.8508997	3.507534	3.4800367	2.5783079	0.24092312	3.8376126	4.2330685	3.0080004	TP53-Hom	1
TTCGCCACCCACATGG-4	2.966395	3.934491	3.1737156	2.998431	3.1871233	2.8184826	3.821614	2.3405561	2.7870266	3.0868359	2.9318974	3.025115	3.0627327	5.1647954	6.1146727	3.3835115	2.9685452	2.3835983	1.4300398	3.2254484	3.3916237	2.3143857	TP53-Hom	1
TTCGCCACGAGGATAC-4	3.4513373	3.763286	3.747942	3.7520947	3.520214	3.7495067	3.7185962	1.9841748	3.5434685	4.0667615	3.9820778	4.437957	4.0484853	3.847543	4.420289	3.8637779	4.1505046	3.3475251	1.7650893	3.849791	2.9866552	2.8381996	TP53-Hom	1
TTCGGAGGGAGTGATA-4	2.6932325	2.9194362	3.205156	3.7073362	4.007485	2.7139823	4.0492277	1.0038738	3.0372524	3.3391511	3.3475013	3.1987638	3.255363	4.5180736	6.0925627	3.8427153	2.7861755	2.6812172	-0.06324012	3.2368512	3.4765277	2.6745405	TP53-Hom	1
TTCTGTAATCGTAAGC-4	3.1954045	3.8377395	3.1893756	3.240576	3.1464925	2.6595316	4.165926	1.9114983	3.4599013	3.2783563	3.42481	3.2523637	3.142267	5.2344112	5.4475884	3.614466	3.2258587	2.6234157	1.3917698	3.697703	4.1418004	3.16289	TP53-Hom	1
TTCTTGACTTACATAG-4	3.338794	3.0161145	3.4445913	3.7250345	2.901507	2.8539503	4.3876033	2.0625827	3.242489	2.7820454	3.5017388	3.3616204	3.2712955	4.0093784	5.657261	3.7200387	3.6415176	2.1336877	1.3894565	3.6516323	4.8042917	3.3533976	TP53-Hom	1
TTGACGCAAAGTACAA-4	3.0559988	3.178406	3.4320095	3.3202462	3.1827817	2.572931	4.3133254	2.4000728	3.311908	3.106863	3.1445723	3.1453817	3.310349	4.9440994	4.718132	3.513459	3.2987742	3.7735424	0.7408118	5.4322577	3.4895144	2.8325005	TP53-Hom	1
TTGATTAAATTACGAA-4	3.3512573	3.3448827	3.0767632	3.5769413	3.871698	3.1115444	4.1628137	1.3512105	3.2572296	3.8381574	4.142112	3.724342	3.923471	4.699213	4.6167192	3.572889	3.8618999	3.4656415	0.8624257	3.6210654	3.1870227	2.9740686	TP53-Hom	1
TTGATTAAGAAGCCAG-4	3.3765433	3.9129899	3.4787025	3.703029	3.4153514	3.231174	4.6314282	1.8355814	3.6323419	3.988886	3.4677727	3.7808278	3.7636774	4.223234	6.2414474	3.8892722	3.8861609	2.769115	1.5575076	4.0783267	3.0353308	2.303218	TP53-Hom	1
TTGCTGTCATACACGC-4	3.1553085	3.3395565	3.2508645	3.280785	2.9365165	2.9374413	3.7412581	1.8523604	2.9365747	3.2381895	3.2185984	3.217313	3.3720672	4.178172	4.9664435	3.8772986	3.2653337	2.5613585	0.50172687	3.4011524	6.1968966	2.4293993	TP53-Hom	1
TTGCTGTCGCGCGTCA-4	3.1918123	2.9288	3.1363406	3.508889	4.0805593	3.3792455	4.121476	2.4718773	3.2220511	2.9110167	3.006001	3.34858	3.5787468	4.2908874	6.1189227	3.32465	3.0708892	2.2484274	0.939126	3.2899497	3.277557	2.8618996	TP53-Hom	1
TTGTCTCCCGTTAGTT-4	2.6021235	2.768559	5.2792277	3.3913713	4.840427	2.464052	4.0120234	2.1008174	2.7024255	3.2159977	2.7757452	3.308407	5.305329	3.5865223	4.4416685	3.7432542	3.0376198	3.894026	1.7611071	2.9061592	2.8691096	2.040691	TP53-Hom	1
TTGTGAGAAGAGAGGT-4	3.7795062	3.6868687	3.384234	3.779701	3.2778127	2.9161646	3.8281982	1.9195591	3.5681927	3.816146	3.5705023	3.3679175	3.6627195	3.5104594	3.9555717	4.0779843	3.6967509	2.5239515	1.0584648	3.745561	5.3816285	2.8081367	TP53-Hom	1
TTGTGAGACCTCCAAG-4	3.3501968	4.0957327	3.294485	3.6051126	4.542438	1.8093117	4.2469144	2.0486667	2.731102	3.4867773	2.8311083	3.441004	3.1256974	5.4302034	4.83799	3.5681162	3.3266578	2.5378695	1.8430142	2.9830437	4.5180225	2.9503822	TP53-Hom	1
TTGTGAGATCCTGATT-4	2.6935956	3.1404662	2.51241	2.9046135	3.0630546	2.1248472	3.7407744	1.7090724	1.707982	3.2998605	3.283201	3.0123956	3.3931954	2.6198068	3.4627235	3.561152	2.513596	2.2095487	1.1722966	2.8032687	6.535199	2.500954	TP53-Hom	1
AACAACTCCGCACCGT-1	3.4087741	3.2789934	2.994427	3.26099	3.0088258	3.1508934	3.907813	2.2666807	2.9492853	2.970998	3.395804	3.2722406	3.5619411	2.7122636	3.4369721	3.4696574	3.1991174	2.939167	0.42781964	2.8998022	3.0098457	2.8717763	SF3B1_Het	3
AACAGAGCACACCAGA-1	3.259837	2.7501857	3.0307262	3.476541	2.8278577	2.6182954	3.3365304	2.0447807	2.934408	2.9527524	3.1205242	3.0845437	3.2471883	2.5666988	4.129743	3.42255	2.8588035	2.580764	2.5946546	2.3198755	3.0879555	2.629134	SF3B1_Het	3
AACAGAGCCGGACACC-1	3.0304058	3.1215253	3.315287	3.041886	3.147729	3.219025	3.2785683	1.8575445	3.3324711	3.3743377	3.2506974	3.2942038	3.0514853	3.113675	4.192894	4.204507	3.5453222	2.7475386	0.194035	3.1119156	3.300603	2.554866	SF3B1_Het	3
AACAGAGCGGATACGC-1	3.1746633	3.4400315	3.2344534	3.4950325	3.6083202	2.911029	3.8375707	1.86623	2.847638	3.6144152	2.5755937	3.2546725	3.384415	3.191094	3.0223398	3.2143557	2.905566	2.349449	0.15951759	2.8920007	3.1094372	2.8383107	SF3B1_Het	3
AACCAGCTCATGTTCT-1	3.598268	3.658846	3.6244156	3.7404187	3.4994295	3.2570226	4.093545	2.4324923	3.4518995	3.5245178	3.5933697	3.6866136	3.7545109	3.1233842	4.709953	4.065964	3.4802845	2.7793932	0.87836	3.272636	4.0190973	3.0849493	SF3B1_Het	3
AACCAGCTCGAAGAAC-1	3.4303446	3.7399168	3.4437907	3.6625714	3.8301086	3.208095	4.04655	2.4568956	3.3488877	3.2652056	3.5345716	3.628761	3.750004	2.9699938	3.54653	3.8562636	3.5551035	2.4811335	1.2619425	3.0649073	3.7071502	3.157795	SF3B1_Het	3
AACGAAGTGACATCGA-1	3.7631664	3.9587839	3.4309814	3.894345	3.3741777	3.6147516	4.299171	2.1280708	3.1538079	3.5737648	3.903066	3.1735117	3.7728248	2.6853878	4.4355345	3.967419	3.7690084	3.3210263	0.39291534	3.5674129	3.7968311	3.5268536	SF3B1_Het	3
AACGCCAAAGTAGGAC-1	3.4215038	3.4657092	3.1855218	3.408502	3.1710372	3.3175223	3.745164	1.6332518	2.920586	3.3793318	3.4500172	3.008683	3.2952735	2.7073293	4.8090987	3.364465	3.3238525	2.16744	0.359975	2.808188	3.595644	2.7997217	SF3B1_Het	3
AACGCCAACCGCCTGA-1	3.2409706	3.6835551	3.5961342	3.531482	3.195739	3.393756	3.9967737	2.3610744	2.9303317	3.6666179	3.3828328	3.7932432	3.891857	3.077163	3.9339354	3.8548348	3.4153872	2.7197294	1.4369148	2.9785242	3.4406164	2.6066906	SF3B1_Het	3
AACGTGATCGAGTTGC-1	3.8129745	4.0397024	3.1997352	4.072773	3.5523791	3.2908497	4.4349556	2.3615828	3.6230052	3.6189067	3.8842888	3.9900987	3.8651972	3.3823714	4.5044956	4.245954	3.8693006	3.0591774	0.06870793	3.8698652	4.043771	3.7168603	SF3B1_Het	3
AACGTGATGGTATGTT-1	3.1614873	3.8561893	3.4509172	3.5592165	3.4336052	3.0546486	3.7434292	1.850771	3.0703106	2.8764927	3.432706	3.0893793	3.2226834	3.2675598	3.5717168	3.1494622	3.2302792	2.1409569	1.1231625	2.4456131	3.2856293	2.7054665	SF3B1_Het	3
AACTGGAGGGCTCGTT-1	2.3005946	3.0977495	2.4028704	3.2384195	3.045763	2.5875208	3.4327419	1.7048384	2.403382	2.662691	2.6652002	3.1471562	2.8083549	2.587666	4.3402824	3.146384	2.8110225	2.585451	0.7577282	2.8711321	3.3592768	2.2972035	SF3B1_Het	3
AACTGGAGGTCTGTCC-1	3.6313915	3.71598	3.2627115	3.6445985	3.1625369	2.9064012	3.9897983	2.182511	3.228242	3.5968983	3.2183561	3.2358792	3.4309547	3.053222	4.445343	3.8419042	3.401234	2.5790966	-0.6464109	3.0398617	3.6717622	3.1125371	SF3B1_Het	3
AAGACCTTATAGTCTG-1	3.550498	3.162366	2.8608136	3.4599907	2.8554444	3.0648973	3.780078	1.9615923	3.190337	2.9383318	3.2975645	2.8486495	3.3892982	3.1770103	4.609755	3.3263798	3.2813475	2.3598893	-0.4074116	2.9329982	3.518694	2.833117	SF3B1_Het	3
AAGACCTTCGGTCTCA-1	2.8604538	3.0663114	2.5824792	2.8540776	2.9742856	2.3809202	3.5167773	2.1556888	2.4883237	2.9546266	3.173909	3.0114343	2.6654065	2.58797	4.712758	2.9109218	2.55795	1.4661057	0.73233736	2.2653015	2.5691357	2.481486	SF3B1_Het	3
AAGACCTTGATACCTG-1	2.8451602	2.8989894	3.601233	3.6810043	3.7079198	3.1598637	3.888158	3.5309577	2.5573928	3.0062387	3.0652637	3.3605576	3.7394867	2.785887	3.098971	3.8294976	3.434341	2.6334894	0.039650295	2.7025578	3.5043783	2.8422754	SF3B1_Het	3
AAGAGACAGCTCACGA-1	3.2301848	3.6770916	3.0322223	3.2245657	3.3834043	2.467715	3.806932	1.9726458	2.5874124	3.1962953	3.0915132	3.0200014	3.2283223	2.602099	4.448381	3.476434	3.2192135	2.1741939	0.9309179	3.459251	3.4784474	3.0910919	SF3B1_Het	3
AAGGAGGCCAGCAACC-1	3.215509	3.3859868	3.0314097	3.4249034	2.696246	2.4453392	3.7547503	1.9842466	3.0289733	2.9080038	3.0917594	3.1654725	3.1491923	2.8131452	3.7905684	3.2959	3.0796137	2.4544044	0.8182353	2.9397109	3.1723058	2.6111279	SF3B1_Het	3
AAGGAGGCCTCTTCTA-1	3.478016	3.699519	3.5633028	3.4714842	3.111147	3.296595	3.9117935	2.130128	3.3654318	3.6737847	3.8992193	3.5421886	3.4295788	3.4988215	3.5671556	4.0390873	3.8285704	2.8934267	0.085369304	3.651476	3.4945745	2.7369053	SF3B1_Het	3
AAGGAGGCCTTAGCTT-1	3.1635242	3.3230577	3.229178	3.0653074	3.0679808	3.1362715	3.5535269	1.8317703	2.7788894	2.8872967	3.293986	3.0717752	3.0273085	2.9028945	4.837968	2.8280807	3.1375754	2.4472442	0.93592787	2.8839414	3.2623377	2.9970632	SF3B1_Het	3
AAGGAGGCTCCAGGAA-1	2.6125782	3.0131447	2.8906355	3.0465012	2.999698	3.00526	3.6833317	1.862699	2.79247	2.761986	2.7429967	2.6982772	3.0274777	2.597241	4.0559034	3.0929532	2.6275985	1.8587658	1.0548532	2.4097612	3.0863996	2.3069632	SF3B1_Het	3
AAGGTGCACAACGGTC-1	2.9991362	3.120636	2.8646882	3.4821205	2.593926	2.5155375	3.3310947	0.79879797	3.145409	2.8313835	3.2860916	2.4326081	3.2244918	2.7300723	4.660229	3.4841316	3.2596042	1.7213805	1.183656	2.7598155	3.4405966	2.6716607	SF3B1_Het	3
AAGGTGCATTCGGAGG-1	2.4471934	2.3750682	2.5173643	2.8010125	2.7982197	2.6095471	3.1145065	2.6775649	2.8493602	2.0605738	3.1010127	3.116106	3.0853438	2.51344	3.2579052	3.4047399	2.7479393	2.533308	0.6835928	2.750627	2.6037261	2.6728158	SF3B1_Het	3
AAGTACAAGATATTCA-1	3.0361416	3.1669087	3.2151866	3.5452828	3.163437	3.043338	4.0343432	2.1706855	3.1624508	3.4090478	3.3456392	3.0484376	3.488235	2.82387	3.3292687	3.6060758	3.267546	2.5804603	0.43192017	3.0316079	3.4304638	3.1404817	SF3B1_Het	3
AAGTACAAGGCAGTTA-1	2.5015216	3.4315577	2.8753517	3.4693918	3.0969076	2.6662111	3.60274	1.7041993	2.9922776	2.802631	3.0958076	2.6641777	3.2813547	2.7449129	3.9919608	3.5344968	2.990981	2.5846784	1.4481965	2.6609013	3.0455492	2.584882	SF3B1_Het	3
AAGTGAACTGCTACTC-1	3.2571244	2.8552694	2.8879015	3.4524658	2.9776232	2.0595987	3.28496	1.7298968	2.6282372	2.7046778	2.459402	2.0420852	3.4033124	2.791948	3.5420916	3.5586565	2.2764459	2.4562314	1.1011876	2.2449224	3.239704	2.6132162	SF3B1_Het	3
AAGTTCTCAGCGGAAC-1	2.9356875	3.00559	2.9231744	3.1875067	2.7763226	2.3765416	3.3240788	0.27519897	2.7727425	2.7709765	2.996427	2.6031137	3.1736922	2.2361202	4.3065104	3.590773	2.864739	2.7751062	0.18998484	2.685333	3.2353122	2.6852078	SF3B1_Het	3
AAGTTCTCGACAGCAC-1	2.491462	2.717232	2.8911972	2.8703854	2.3508036	2.4166434	3.2801974	1.7419821	2.625977	2.4185655	2.9660437	2.8125992	3.0213816	1.8772374	3.775402	3.5403743	2.411227	2.3495698	1.2378864	2.670819	2.5591092	2.4284139	SF3B1_Het	3
AATACTTCCAATGCTA-1	3.523157	3.9019759	3.6686227	3.6070776	3.3993478	2.8443007	3.7581375	2.3329115	3.385282	3.5038836	3.0339382	3.2958722	3.173886	2.1807024	4.301989	3.9149835	3.4685433	2.46536	1.2928879	3.27706	3.3072085	3.3499494	SF3B1_Het	3
AATACTTCCTGTGCCA-1	3.4731345	3.6267297	3.8009279	3.546402	3.1191185	3.2281396	3.9288538	1.9921113	2.8062782	2.8615081	3.5183666	3.0969205	3.974348	2.8892975	3.6270585	3.6542218	3.3910573	2.7196429	2.0586183	3.3674195	3.522318	3.3313563	SF3B1_Het	3
AATCCATTAGGCTCAC-1	3.379522	3.914686	3.42868	3.7108395	3.601785	3.496418	4.0984354	0.6178736	3.2215014	3.1927505	3.3583748	3.6034818	3.4905126	3.071336	4.631639	3.7028427	3.228367	2.5968914	0.41357478	3.4067836	4.023873	2.951504	SF3B1_Het	3
AATCCATTTCGCACAA-1	2.742822	3.0701501	3.009161	2.8067286	2.5369349	2.6141815	3.4815702	1.584513	3.1039705	3.1172476	3.0634081	2.8143032	3.007647	2.5270936	4.7068963	2.9197729	2.7505524	1.919929	1.375955	2.687921	3.1498508	2.3698368	SF3B1_Het	3
AATCGCAACTGTCCTC-1	2.8538663	3.5396926	3.1375055	3.5955346	3.3757899	2.7957764	3.616668	1.8597671	2.5532434	2.7948062	2.618973	3.1574974	3.5836864	3.0092905	4.5336943	3.5696325	3.0376348	2.4738731	-0.06486434	2.90112	2.6829991	2.476614	SF3B1_Het	3
AATCGCAATATCACTA-1	2.8285022	3.6572707	3.4860492	3.4677086	3.342686	3.1871643	3.9901998	2.4263241	2.9383354	3.2072873	3.341787	3.4679816	3.3732653	3.169982	4.636591	3.5429282	2.8656368	2.6167371	0.1160191	3.2000682	3.418344	2.8927026	SF3B1_Het	3
AATCTGCGGCGGCAAG-1	3.2462482	3.287266	3.1737847	3.0947065	2.1347246	2.4710972	3.7730844	1.5903707	2.13909	2.7922554	2.5990033	3.1527503	3.1027057	2.4969776	4.4178824	3.1603389	2.7185621	2.3094735	0.32020664	3.3302648	3.8208213	2.310881	SF3B1_Het	3
AATCTTATTCTCGCGG-1	2.9995403	3.5278034	3.001196	3.6918106	4.19307	2.6415625	4.1669087	3.5581677	3.0001273	3.091942	3.3706522	3.2967134	3.439863	2.4039361	3.311114	3.1379735	3.4029126	2.305478	0.69327307	3.0459023	3.7876625	2.9992158	SF3B1_Het	3
AATGGACGAGAGAGGT-1	3.132504	3.5749435	3.2127223	3.3663216	2.6796892	3.1934848	3.8178315	2.1469076	3.0731514	3.1682243	3.6499784	3.3582268	3.4122806	2.787184	4.398211	3.824058	3.3609262	2.5683532	1.2086678	3.2604659	3.5645373	3.2357638	SF3B1_Het	3
AATGGACGCTTGAATG-1	3.101281	3.3051918	2.979868	3.2098095	2.870248	2.9959416	3.6631322	2.046332	2.8187356	2.9607885	3.2303433	2.9009206	3.160629	2.3806286	3.6393535	3.3703375	2.9608283	2.5102005	0.68351436	2.671673	2.9860318	2.5184298	SF3B1_Het	3
AATGGACGGGACCGAA-1	2.9098885	3.0668747	3.177769	3.4350255	3.5510137	2.6102293	3.4135945	3.3032987	2.907825	2.6179743	2.963669	2.7507427	3.324417	2.7285697	3.0938168	3.0159378	2.6825464	1.3561667	-0.011921064	2.1739407	2.963006	3.0584822	SF3B1_Het	3
AATGTTGCCCGAGTGT-1	2.806878	2.928237	2.8001847	3.2355132	2.8658998	2.8696206	3.6696856	2.46354	2.9158776	3.0775619	2.8090968	3.0771754	3.2610636	2.1615105	3.856723	3.4451685	3.1606061	2.1750379	-0.006926592	2.286995	3.2711363	2.6834233	SF3B1_Het	3
AATGTTGCCGTTAGTT-1	2.9524608	3.5208879	3.1249998	3.502007	3.3204486	3.1062908	3.8384495	2.291947	3.4145062	3.4182131	3.606903	3.1297736	3.4419317	2.9614828	4.16631	3.6485603	2.9811065	2.8570766	0.40643108	3.22942	3.6543949	2.5098588	SF3B1_Het	3
AATTATCTCATAGTTA-1	3.119797	3.5807161	3.2209482	3.429078	3.3067164	2.8726454	3.979648	2.24121	3.1287103	3.2475421	3.3738	3.0013962	3.145401	3.0113027	4.395344	3.7128408	2.8636513	2.2370415	1.0375439	2.9155526	3.3074846	3.0325098	SF3B1_Het	3
AATTATCTGTTAGATG-1	2.573383	3.7285106	3.118366	3.6027348	2.7700455	3.1598046	3.6863449	2.4341245	2.9243639	3.0239851	3.5039499	2.9698808	3.2317626	2.4289572	4.091937	3.6425529	3.1052647	2.3205667	0.25940654	3.273337	3.4154696	2.850888	SF3B1_Het	3
AATTGTTGGGCCACTG-1	2.4719813	2.9224524	2.9662685	2.8362732	2.344434	2.697461	3.5573115	2.0252287	2.702534	2.8515458	2.927375	3.2282078	3.0039089	2.6966577	4.6026616	3.4174893	3.1665094	1.3171357	1.1987312	2.8491657	3.0379927	2.5996473	SF3B1_Het	3
ACAGATCGACTGCAAC-1	3.3411493	3.4514062	3.0632854	3.7768838	2.9688382	3.22059	3.7257092	1.7394215	3.2708147	3.5540168	3.647936	3.3592238	3.4556854	3.0835402	4.540731	3.6287572	3.3536158	2.4146523	0.8779022	2.8757915	3.6621702	2.8189085	SF3B1_Het	3
ACAGATCGAGATACTA-1	3.3163333	3.472487	3.0026708	3.512737	3.0423884	3.0085483	3.7088957	2.2353683	3.0704668	3.1772118	3.1187232	3.1219618	3.3744867	2.9348629	4.388294	3.4110146	3.2430131	2.605444	0.24807994	3.059656	3.3833015	2.9249723	SF3B1_Het	3
ACAGATCGTCCGTCAA-1	3.1366136	2.907733	3.0011158	3.3275921	2.599012	2.794385	3.5072176	2.0424545	2.5233064	3.0567496	3.394407	3.0086367	3.2516773	2.439628	4.834696	3.2936745	3.4589896	2.4460676	0.67133695	2.603627	3.4564064	2.668331	SF3B1_Het	3
ACAGCGGCACTTGTCA-1	3.2641172	3.1184504	2.9726653	3.2672327	3.0697954	2.981115	3.6084838	2.0188828	3.2635767	2.989001	3.3023674	3.119977	3.6403525	2.6329694	4.126898	3.7657235	3.1970863	2.826805	-0.03514856	3.1205263	3.2663946	3.112855	SF3B1_Het	3
ACAGGCTAGTAACACA-1	3.061436	3.1008308	2.9198759	3.146551	2.9659655	2.2701964	3.4153552	1.7628013	2.9684656	2.45056	2.9149337	2.6028314	2.866771	2.5408208	3.7339861	3.4335673	2.8559923	2.0487375	-0.023795435	2.7390723	3.0614643	3.189771	SF3B1_Het	3
ACAGTGCTATTGACTA-1	3.0517087	3.301138	3.0941586	3.4475489	3.1589088	2.767706	3.8219082	1.6467086	2.934833	2.9342597	2.6051006	3.3091283	3.5227149	2.445144	4.091224	3.296523	2.6828845	1.8165892	0.7007814	2.4542382	3.7270052	2.6085773	SF3B1_Het	3
ACATATGACCATATCC-1	3.6154711	3.4233592	3.4478664	3.2166667	3.3267934	3.1609187	3.9809835	2.396972	3.247925	3.1885664	3.7060096	3.5778077	3.787075	3.0689688	3.7109973	3.6698585	3.1739712	2.7171848	1.2889886	3.2413476	3.3942792	2.8461123	SF3B1_Het	3
ACATATGATGAGATAC-1	3.2547474	3.4886644	3.1571102	3.2537463	2.746219	3.2534013	3.603425	2.0607483	2.8542194	3.3529115	3.353838	3.2163835	3.3883867	3.1908944	4.359754	3.6599364	3.4055226	2.6892297	0.59738076	2.9471648	3.4396887	2.566026	SF3B1_Het	3
ACATCATTCCACATGG-1	2.8519092	3.0335596	2.2378376	3.3035185	3.7519631	2.7104087	3.7106793	3.474161	2.7994785	2.69141	3.3460572	3.0727034	3.5722053	3.0917587	3.3824747	3.5286067	3.0367446	1.9537925	1.0816661	2.0686717	3.2339406	2.6546028	SF3B1_Het	3
ACATCATTCGCACCGT-1	3.438048	3.4564767	3.5208867	3.8110437	3.4661965	3.0189629	4.233227	2.1628778	3.353878	3.1890616	3.3766272	3.7399116	3.6975503	3.4254556	4.4314866	3.828582	3.559517	2.4935308	0.8740135	3.2726038	3.7032993	3.1302097	SF3B1_Het	3
ACATCTACGCAGAGTT-1	2.7286654	3.1204693	2.9728878	3.2830532	3.0317042	3.1266341	3.3276272	1.5401329	2.880126	2.7231898	2.9165494	2.7578342	3.1582093	2.6415944	4.546105	3.577543	2.937437	2.5068135	1.2027456	3.0609303	3.3202229	2.4482644	SF3B1_Het	3
ACATCTACGGAATTGT-1	2.477141	3.1590426	2.9968686	3.2838867	3.2866695	2.8192546	3.568978	2.1866515	2.768357	2.6184757	2.1880424	3.19693	3.2612484	1.9492432	4.4044366	3.451843	2.8724508	1.9343824	1.5935429	2.8719385	3.0821934	2.188735	SF3B1_Het	3
ACATGCCGCAGGCGCC-1	2.961298	3.0636423	3.0262766	3.4557617	2.8706844	2.6478777	3.4279983	1.91191	2.7812135	3.10483	2.9188235	3.3822885	3.2194922	2.5568361	3.7603557	3.2171485	3.102081	2.461729	1.2555299	2.7024007	3.3533757	2.4686313	SF3B1_Het	3
ACATGCCGGTCCGTTG-1	3.1798005	3.0970702	2.8951094	2.995555	2.5477087	2.7615352	3.6021976	2.0198696	2.5434146	3.092617	3.197484	3.2034593	3.3196204	2.61387	4.3259706	3.3783336	3.1960917	2.4008024	0.7961022	2.8624175	3.4737535	2.073948	SF3B1_Het	3
ACCAATGTTCGCCGTA-1	3.072174	2.9658635	4.1243143	3.3648906	3.6268537	3.1128929	5.4959373	2.059095	3.2208157	2.5015056	3.0842395	3.1178367	3.678749	2.5835385	3.4592347	3.3450978	3.2216642	2.5104175	1.0216781	2.7906163	3.1070871	1.9613514	SF3B1_Het	3
ACCACCAGAGTCCGTA-1	3.3666642	3.5884585	3.607126	3.485287	3.1825519	3.5028512	3.87111	2.2078786	3.0806084	3.2821162	3.5569599	3.3278363	3.41699	2.6009116	3.7939444	3.9547768	3.2630606	3.128548	0.7943657	3.1815746	3.6569173	3.107141	SF3B1_Het	3
ACCAGAATAAGTGAAC-1	3.3607097	3.6118581	3.0353005	3.575022	2.8008506	3.494379	3.9674492	2.203807	3.3236918	3.3885062	3.448859	3.3942122	3.5054765	3.2207909	3.518267	3.842308	3.3632174	2.896359	1.3908279	3.009731	3.6057537	3.0721958	SF3B1_Het	3
ACCAGAATTGGCAACG-1	2.799834	3.3555245	3.8133485	3.070324	2.9165885	3.2031343	3.7220397	2.3266585	3.1186602	2.8548117	2.328489	2.912946	4.1406717	2.515467	3.3777075	3.4260824	3.1594315	2.7333007	1.399843	2.8557174	3.5526361	2.734094	SF3B1_Het	3
ACCGCATAAAGACCTT-1	3.259938	3.5614512	3.445085	3.6372616	3.1864448	2.8516417	4.1043744	1.8215677	3.0435014	3.4773037	3.0727634	3.4572802	3.379435	3.0429757	4.2219315	3.603826	3.3261747	2.8226085	1.5293747	2.8631127	3.2926517	3.0744474	SF3B1_Het	3
ACCGCATAGAGTCCGA-1	3.0697997	3.4388547	3.1088321	3.371245	2.5015395	2.6467917	3.449059	2.1387508	3.11188	2.585319	2.981855	2.9395158	2.7627027	2.872137	4.853093	3.3065097	2.9855273	2.336512	0.65909374	2.8887932	3.2686915	2.7702932	SF3B1_Het	3
ACCGCATAGATCGTGA-1	3.0653772	3.18087	2.4385016	2.8752792	3.156755	2.187249	3.6360683	1.3710563	2.8570592	3.0996125	3.0237262	3.145322	3.1674628	2.7802844	4.846105	3.2090642	2.707747	2.1821191	0.70450455	2.6419501	3.4437099	2.3754997	SF3B1_Het	3
ACCGTTCAATTCAGGA-1	3.3467362	3.7602687	3.2170157	3.609345	3.3754985	3.2157052	3.918515	2.3157797	3.030448	3.3480763	3.415721	3.5141208	3.3685534	2.9549077	4.295046	3.573863	3.2258728	2.7485013	0.2187606	2.9991007	3.531162	2.8179538	SF3B1_Het	3
ACCGTTCAGGCCACTG-1	2.691772	3.2506883	3.46155	3.1956706	2.743076	2.7782464	3.4401534	1.536315	2.7862797	2.7989912	2.8277225	2.8171887	3.0662038	2.331757	4.3897758	2.996589	2.9589345	3.205897	0.41566035	3.4053693	2.8237436	2.5665424	SF3B1_Het	3
ACCGTTCAGTGAGAAC-1	3.200474	3.2626688	3.1334937	3.0522375	2.8633437	2.729518	3.6449668	1.7586838	3.091293	2.87618	2.63873	3.1215053	2.9678545	2.440359	3.5389524	3.495623	3.0044665	1.9496529	0.11467316	2.3631155	3.2900906	2.550259	SF3B1_Het	3
ACCTAACAAAGGAGGC-1	3.490355	3.405092	3.2529628	3.464812	3.4535718	2.9849977	3.679076	2.7549963	3.3148472	3.4028928	3.561046	3.6711118	3.3745992	2.6441197	2.8002472	3.5431688	3.3607388	3.0346959	0.84880036	2.9275725	3.65999	2.9637506	SF3B1_Het	3
ACCTATTGTGATCTGT-1	3.5286248	3.7471614	3.565596	3.8363128	3.5638018	3.0113156	4.027885	1.7681133	3.0921562	3.5578706	3.5624006	3.7845922	3.5270422	3.347502	4.825976	3.9610906	3.4088418	2.114246	1.2311264	3.5176861	3.7724144	3.203371	SF3B1_Het	3
ACCTCAGGATCTTAGA-1	3.287547	3.90043	3.370823	3.5878582	3.4787292	3.2556486	4.100345	2.0254338	3.0662653	3.289667	3.4245524	3.485311	3.6751778	3.0595086	4.263385	3.4916334	3.134722	2.872071	1.0115324	3.1563587	3.777361	3.1225758	SF3B1_Het	3
ACCTCAGGCTGGTTGT-1	3.199765	3.4380474	2.6670983	3.4554882	3.154218	2.7836714	3.6366029	1.8982	3.128738	2.7628314	2.7941108	2.965162	2.943459	2.701295	3.6986454	3.4598045	2.8951144	3.100136	0.82404685	2.6261115	3.3325372	3.3606393	SF3B1_Het	3
ACCTGCAAGTGATCTC-1	2.8516045	3.3769374	3.0763516	3.3961532	2.8591113	2.8144226	3.7504323	1.9641495	2.9735649	2.7457895	3.0780494	3.1928666	3.009284	2.6289432	4.7382183	3.3279212	2.9679015	2.0412707	0.8708434	3.0855486	3.6480327	2.6894486	SF3B1_Het	3
ACGAACCTGAGTCCGA-1	3.313891	3.4629927	3.3560166	3.7414546	3.2740777	3.2894592	3.9357986	2.475275	3.2549345	3.0647151	3.2786574	3.5166652	3.5433822	2.8208086	4.3313265	3.713936	3.3542747	2.8203619	0.40631562	3.0002	3.5686667	3.122059	SF3B1_Het	3
ACGAACCTTACGCGCA-1	3.4752114	3.771096	4.053078	3.141411	3.3437102	3.7074134	5.6616426	2.215885	3.0972474	3.369296	3.1943347	3.4037592	3.7980795	3.23201	3.3757994	3.4913917	3.3202853	2.2501578	1.139453	3.3652322	3.272565	3.2640023	SF3B1_Het	3
ACGATGATCTTAGGAG-1	2.841566	3.214075	2.8725293	3.022644	3.0238583	2.7815945	3.4436803	2.0731077	3.1873176	3.1829336	2.9303417	2.912301	3.4676552	2.95823	4.199075	3.5172498	2.8655872	2.4000523	0.83895385	3.2546232	3.429283	2.9639692	SF3B1_Het	3
ACGCATGCTCGGTATA-1	3.2901504	3.6833215	3.2115648	3.7362132	2.8302855	3.374414	3.9760516	2.0348268	3.1327314	3.426292	3.3045657	2.956877	3.447807	2.9198675	4.0847034	3.5863955	3.2010348	2.6624339	0.4599891	3.0370173	3.6719632	2.8346407	SF3B1_Het	3
ACGCTCTGGATCCAAC-1	3.1166892	3.057046	3.0679045	3.2310472	3.0478818	2.558765	3.2797189	1.769755	2.912451	2.6593611	3.0536885	3.4009995	2.8936827	2.5376606	4.1051507	3.2341127	2.849782	2.4336364	0.32025352	2.5746248	3.2448518	2.2784274	SF3B1_Het	3
ACGGACGAAACTCGTA-1	3.7692	3.9624028	3.2776997	4.016127	3.450016	3.6448743	4.3727927	2.1212423	3.4817247	3.62941	3.8575885	3.6368136	3.480364	3.314277	4.6616983	3.7129385	3.7199912	2.7477696	1.174141	3.5216901	3.971108	3.3230572	SF3B1_Het	3
ACGGACGACAGCTATA-1	3.572483	3.5686426	2.85814	3.3572688	3.7218747	3.0849	3.409242	2.9800048	3.0989933	2.8504736	3.2689743	3.1682487	3.666109	2.6765692	3.4153466	3.3595986	3.3036797	2.2675695	0.8534174	2.765867	3.3659654	2.5773447	SF3B1_Het	3
ACGGACGACGCTCTTG-1	3.104567	3.1272705	1.6122674	2.8143284	2.5128348	2.1680257	3.2828593	1.4932578	2.892241	2.7057068	2.8186896	2.691733	2.4356153	2.5990505	4.423381	2.9043787	3.055652	1.7654688	0.91070473	1.7832814	3.176089	2.5161862	SF3B1_Het	3
ACGGACGATGTCCACC-1	3.3075104	3.5090845	3.1106083	3.1298456	2.9620304	2.621142	3.6260853	1.5099804	3.2131474	3.43461	3.1721134	2.7110808	3.5781426	2.4176142	4.34078	3.798843	3.186071	2.3280551	1.480824	2.9096353	2.693206	3.2174623	SF3B1_Het	3
ACGGCTGTACCGTCGG-1	2.9330842	3.0693557	2.8418784	3.5328257	2.8355553	3.0032325	3.9240594	2.019456	2.5200002	2.8946652	2.6301315	3.2025018	2.6434267	2.6544561	4.2328916	3.3254013	3.074727	1.8180122	0.9614567	2.718158	3.381801	2.9173458	SF3B1_Het	3
ACGTCCTAGACTCAAG-1	3.0628304	2.824412	3.0461059	2.5752447	2.81018	2.4821286	4.1467786	2.2431526	2.6486115	3.1251872	3.165192	2.2696824	2.9256613	2.7216291	4.1281037	3.1740077	2.9579852	2.7380009	0.8156392	2.376361	3.1149108	1.7775464	SF3B1_Het	3
ACGTTACCTGTACCTA-1	3.809797	3.723635	3.331031	3.9244268	3.2166126	3.656276	3.707966	2.0832577	3.0534108	3.5493546	3.7759724	3.8895843	3.6266088	3.2920883	4.040004	3.9183085	3.566608	2.7602913	0.9049477	3.092811	3.5112174	3.098518	SF3B1_Het	3
ACTACATGAACGTACC-1	3.3668928	3.5679715	3.5458112	3.8008718	3.3164463	3.091143	4.0071616	1.7213413	3.2579265	3.1390543	3.3189974	3.286759	3.3987818	3.0875366	3.9873393	3.8878477	3.3423538	2.5966089	1.4590648	2.7138884	3.5455694	2.8086872	SF3B1_Het	3
ACTACATGACCTCAGG-1	2.0367792	2.9094017	2.581176	2.6917417	2.739924	2.6519134	3.3637164	1.1209894	2.6640103	2.792542	3.0136428	3.1849895	2.709503	2.3685637	4.867457	3.5552456	3.342076	2.3754747	-0.3332161	2.584299	2.88385	2.4846015	SF3B1_Het	3
ACTACATGGCGAGTTC-1	2.6875145	2.8781176	2.6765754	2.9663713	2.7522411	2.5643208	3.3183155	1.87269	3.002893	2.5791955	2.5591164	1.8835716	2.09806	2.3831537	4.0887046	3.016911	2.8214579	2.2260149	-0.035983615	2.5009942	3.0541623	1.3055326	SF3B1_Het	3
ACTACATGGCGGCAAG-1	3.1033885	3.0585482	3.3470917	3.7395053	3.991108	3.1748278	3.832229	3.5706048	2.8804414	3.3365543	3.7255113	3.616684	3.6656554	2.9444985	3.166265	3.6713908	3.3956165	2.7280679	0.23005338	2.736606	3.3221672	2.5192454	SF3B1_Het	3
ACTATAGTATTCCTGC-1	3.0407557	3.310955	2.9668584	3.5998774	3.8466215	2.9752338	3.6587017	3.0812383	3.151341	3.200076	3.395828	3.1588557	3.2542746	2.9729035	3.3577735	3.4432833	2.833678	2.564043	0.8624139	2.5599566	3.7890418	2.9675732	SF3B1_Het	3
ACTATAGTCTCTTCTA-1	3.6281152	3.8151805	3.8523157	3.7002478	3.395598	3.3878195	4.1452804	1.8962905	3.3764598	3.3474624	3.745747	3.6190574	3.7023153	3.213961	4.166898	3.8037422	3.358867	2.8605874	1.3987492	3.346719	3.7080724	3.087888	SF3B1_Het	3
ACTATTCGGGTTGATC-1	2.4075222	3.2690258	2.9479847	3.4176195	3.1673856	2.5774863	3.7547233	1.4523557	2.78195	3.3087213	2.9405823	3.0611439	2.7890444	2.6408799	4.1315384	3.299274	2.9962091	2.82007	1.1501666	2.734981	3.2252762	2.7816901	SF3B1_Het	3
ACTATTCGTAGAGCGA-1	2.801684	2.9474778	2.987872	3.2190073	2.956629	2.994485	3.3130176	1.7815573	2.76999	2.694903	3.3438158	3.028936	2.9637504	2.4502227	4.4725285	3.3659265	2.8931868	2.3550763	0.8220335	2.8170748	3.2132936	2.5930436	SF3B1_Het	3
ACTCAGTTGCTTCCAA-1	3.4996474	3.7105384	3.3832817	3.2201934	3.3145056	2.731379	4.2348013	2.2504716	3.196348	3.4697468	3.5737484	3.242115	3.2834346	3.067095	4.173676	3.6633255	3.0516164	3.0299094	1.3246955	3.1649268	3.4956787	3.2036462	SF3B1_Het	3
ACTCAGTTTTACTGAA-1	2.884043	3.4780722	3.0415921	3.6218925	3.0800686	2.9308898	3.8597965	2.0333536	2.8467307	3.1314025	3.35347	3.182645	3.20459	2.645313	4.6051164	3.825023	2.9715314	2.2814398	0.9217738	2.722288	3.4741914	3.1174383	SF3B1_Het	3
ACTCCTAAGACCTAGG-1	2.9917681	3.3382068	3.109353	3.1845834	2.8047035	2.7287192	3.0803154	2.390173	2.7438056	3.017028	2.7344906	2.9088478	2.756245	3.1647606	4.329262	3.3470361	2.7911415	1.8833932	1.1425359	2.6422098	2.9874249	2.4942436	SF3B1_Het	3
ACTCCTAATAACAGTT-1	2.6040702	3.1774666	2.945617	3.30212	2.875373	2.6604915	3.364114	1.4328914	2.7935927	2.5841997	3.022612	2.9541903	2.502173	2.310272	4.1899486	3.4254763	3.2285314	1.8193007	0.86234206	2.6795611	3.378787	2.329983	SF3B1_Het	3
ACTCCTAATCCAGCTC-1	3.8817325	3.5646663	2.601138	3.1669946	3.5420463	2.901988	3.7389755	2.6109135	3.0193398	3.6320755	3.2644198	3.1869779	3.290137	3.2458317	4.6378493	3.5535188	3.390904	3.098344	1.6132486	3.2245328	3.5001283	3.2621589	SF3B1_Het	3
ACTCGACCACTGGTGG-1	3.2675743	3.2791073	2.7410293	3.3577564	3.0184608	2.51593	3.090835	1.6850127	2.4278924	2.9810448	3.0544264	2.8163655	2.904613	2.6438956	4.0283756	3.21216	2.9647522	2.1486208	0.81722593	2.4134278	3.169085	2.726399	SF3B1_Het	3
ACTGAACTCCTGCATT-1	3.3398983	3.498968	3.2358606	3.5928261	3.1364276	3.1776614	3.8437448	2.084763	3.1695282	2.939818	3.376248	3.5280015	3.2336614	2.8587155	3.6173203	3.6439312	3.1814706	2.7151031	0.6264422	3.2241414	3.2454703	3.0982223	SF3B1_Het	3
ACTGGTGGAACTGCTT-1	3.2894723	3.1138668	3.02641	3.5271032	2.792382	2.7274206	3.4493597	2.0932593	2.978217	2.8740213	2.7168221	3.119231	2.9055512	2.8441067	3.6559396	3.2523785	3.3045564	2.3531106	0.80634326	3.159498	2.9252257	2.5483286	SF3B1_Het	3
ACTGGTGGAAGTACAA-1	2.476457	3.1322088	2.6239145	2.901587	2.1517713	2.0032194	3.0776951	1.6741444	2.8122046	2.6455386	2.340023	2.9962974	3.1086125	2.6094878	4.2646103	2.9977515	2.9341824	1.9337575	0.34209892	2.8296041	2.7025006	2.7090077	SF3B1_Het	3
ACTGGTGGACCTCAGG-1	3.138876	3.360493	3.0181	3.3823671	3.0515928	2.6701813	3.8158953	1.9863087	2.9808986	2.8288493	3.178561	3.2143016	3.2382517	2.8292804	3.6505482	3.404239	3.2990499	2.6085513	-0.4027293	3.0037396	3.1734748	2.6157322	SF3B1_Het	3
ACTGGTGGCGGTTCAA-1	2.984535	3.2172515	2.8151474	3.127849	3.2861533	2.9385154	3.4978728	1.784255	2.758895	2.485317	2.8808837	2.639766	3.0247788	2.544636	4.116611	3.2130263	3.2931437	2.189635	0.6953257	2.706539	3.2089524	2.0694246	SF3B1_Het	3
ACTTCGAGCGCCGAGG-1	3.2528648	3.4366894	3.3653378	3.550344	3.070023	2.9710882	3.5854707	1.8399523	3.154627	3.1238205	3.4545906	3.365973	3.33166	2.630632	4.72271	3.5608313	3.2319286	2.5822706	1.2573179	2.9999924	3.3479502	3.035026	SF3B1_Het	3
ACTTCGAGGCGCATTG-1	3.733485	3.4470508	3.525361	3.8802798	3.4373085	3.0710635	4.2820516	1.8595179	3.7285807	3.214149	3.706963	3.6092684	3.9895537	3.4930294	4.0080485	3.812483	3.5758083	2.7108335	0.7472914	3.0728376	3.6805422	2.9589283	SF3B1_Het	3
ACTTGTCAAGATGACA-1	2.8747633	3.081765	2.6882262	2.9824684	2.8759122	2.290465	3.556901	1.3737283	2.467883	3.083432	2.981486	2.8254023	3.3802814	2.6175735	4.372732	3.4219759	3.3572466	2.5519133	1.0948235	2.935515	3.419383	2.6244893	SF3B1_Het	3
ACTTGTCACTCATGAA-1	3.408408	3.2546499	2.9031534	3.290696	3.095796	3.1939852	3.6951973	2.1123183	2.94133	2.68579	3.3283277	3.311209	3.2798047	2.7540603	4.08121	3.3777905	3.18939	2.4381511	1.2488493	2.8870754	3.5141172	2.7476037	SF3B1_Het	3
ACTTGTCAGAAGTATA-1	2.5005722	2.8286026	3.241072	3.2394829	3.0264797	2.591212	3.1479225	1.567261	2.679688	2.8194385	3.081534	2.828294	3.3331203	2.3997407	3.8430007	2.6767864	2.589869	2.3877501	1.7274375	2.8221128	2.965738	2.9635763	SF3B1_Het	3
AGAACTTAACGTCCTA-1	2.5955586	2.9294896	3.189769	3.287698	3.024679	2.658709	4.1175914	4.069364	2.8872225	2.8333895	3.0683727	2.9743168	3.4209852	2.725296	3.1999955	3.4133034	2.5923889	2.3740845	1.0244263	2.5969095	3.185287	2.3757591	SF3B1_Het	3
AGAATAATATAGTTGA-1	3.3100314	3.709754	2.9503179	3.800107	3.4848323	3.0780766	4.2339683	2.197869	3.1520798	3.712106	3.4504335	3.4460554	3.4223573	3.0060174	5.2517977	3.8436792	3.4872334	3.1181378	0.38528576	3.0627275	3.7392652	3.0061016	SF3B1_Het	3
AGAATCCGCTAGCCGC-1	3.372701	3.5603344	3.4462173	3.452255	2.8299806	3.0269542	4.0995827	0.87306935	2.9621143	3.1295836	3.1846428	3.4133146	3.5201948	3.5598779	5.04735	3.9765124	3.4528377	2.49224	0.81566817	3.277514	3.3686807	2.5862381	SF3B1_Het	3
AGACAACTTACGATTG-1	3.5060496	3.6715586	3.365684	3.6752565	3.6638443	3.0174348	4.118445	2.1887326	3.3857975	3.4436536	3.2858114	3.5904305	3.1534934	2.836186	4.345553	3.932928	2.9751081	2.3138225	1.4924026	3.3185635	3.8207915	2.9382246	SF3B1_Het	3
AGACAGTGCATGGCTG-1	3.3567255	3.3863022	3.1688776	3.2644758	2.9689932	2.721079	3.6882055	2.0401783	2.7254393	2.9731927	3.300982	3.326035	3.3922796	2.7773945	4.5522647	3.5455158	3.263541	2.2323263	0.9910446	2.8812227	3.299515	2.7261608	SF3B1_Het	3
AGACAGTGCTTAACCG-1	3.3806865	3.4604542	3.0731504	3.3262749	3.1414597	2.654439	3.518596	1.3846152	2.9902604	3.114108	3.073669	3.1341417	3.0982933	2.9784768	4.3841186	3.4783092	3.0832345	1.9734025	-0.3796991	2.9757915	3.275828	2.5471816	SF3B1_Het	3
AGACAGTGGAGAAGGT-1	3.1132967	3.2414274	2.854354	3.3182142	3.9339175	2.587365	3.316383	3.758385	3.0172594	2.794318	3.3889642	2.9132059	3.3168771	2.854763	3.4211671	3.241129	2.85591	1.4081464	0.70762336	3.4557743	3.279944	2.4194703	SF3B1_Het	3
AGACAGTGGGCGCATC-1	2.9586787	3.254344	3.3302119	3.4314013	2.8623774	2.8941293	3.6926503	2.482628	2.8259473	2.6751752	3.1820705	2.8214796	3.46036	2.1970184	5.6528077	3.5541291	3.1446702	2.0552528	0.418814	2.876111	3.0328326	2.6167095	SF3B1_Het	3
AGACTGCCGGATAACG-1	2.8514059	3.464493	3.064914	3.44486	3.674114	3.1021957	3.9311473	4.2271943	2.7908378	2.8914123	3.5517168	3.5827873	3.4368675	2.7687175	3.223161	3.795996	3.517725	2.6280499	0.66417027	3.0759168	3.3134289	2.5516596	SF3B1_Het	3
AGACTGCCTCTGACAG-1	3.661077	3.338822	4.256787	3.7728646	3.591238	3.336605	4.0546947	2.1059155	3.3978028	3.520502	3.0389228	3.6893559	3.993755	2.6049657	4.038136	3.8923283	3.5924156	2.542949	1.0396097	3.0861514	3.485918	2.7366893	SF3B1_Het	3
AGAGAGGTACCTGCAA-1	3.7300992	3.9355536	3.4578643	3.8634799	3.5599256	3.1175692	4.2695255	2.030594	3.671509	3.49647	3.7560053	3.7949617	3.7707374	3.3413982	5.3178606	3.9339273	3.6727142	3.0025823	-0.10954825	3.4141946	3.6935954	3.562078	SF3B1_Het	3
AGAGCTCCAGTTCGCC-1	2.9637802	3.4376597	3.2280774	3.5622354	3.3038945	3.0440004	3.9552042	3.4149477	3.0615394	3.1260405	3.1510189	3.3829129	3.4420056	2.6368444	3.855624	3.6622384	3.0405755	2.4222643	0.4699651	2.441859	3.4215496	2.8107119	SF3B1_Het	3
AGAGCTCCTCTGCCTC-1	3.3624146	4.018731	3.0441253	3.2522252	3.012605	2.716824	3.2832758	2.0137184	3.1941738	3.4198904	2.8402414	2.9259121	3.263513	2.6104846	3.6278794	3.5430007	3.2208438	2.5570893	0.75537336	2.9172893	3.3997035	2.838811	SF3B1_Het	3
AGAGGCGCCTTCAGAC-1	3.4362757	3.0204225	2.8094797	3.1543908	2.9996104	2.7513053	3.097888	1.1059381	2.9884343	3.2132912	3.425994	3.4078078	3.4037197	2.8156776	3.9884934	3.9112315	3.4018633	2.045187	0.9885205	2.6373155	3.2667005	2.9127836	SF3B1_Het	3
AGAGGCGCGACCTAGG-1	3.4074836	3.4873836	3.2569177	3.3500738	3.2155612	3.5964584	3.514089	1.8749808	3.150966	3.3026628	3.5136566	3.7957559	3.6408336	2.8634417	4.374305	3.625726	3.2941477	2.4871562	0.78474605	2.9494927	3.074453	3.167802	SF3B1_Het	3
AGAGGCGCGAGTCGAC-1	2.9587784	3.6251261	3.0944293	3.7672677	3.6765287	3.3714356	3.8712792	2.9323885	2.7363174	3.3876915	3.4177954	2.992026	3.6994302	2.67005	3.5918608	3.5663395	3.0012426	2.4328613	1.52005	2.92421	3.0760434	3.1308463	SF3B1_Het	3
AGAGGTAGGGCCAACC-1	3.4257562	3.194903	3.4453423	3.566781	3.3345737	3.216275	3.953144	2.1985545	3.314148	2.9025474	3.580961	3.4181342	3.5296097	2.9541063	4.190911	3.6107297	3.2430625	2.6802452	2.0864503	3.0114489	3.4217484	2.8923547	SF3B1_Het	3
AGAGGTAGTTCGCCAC-1	3.882988	3.6888773	4.079183	3.9917457	3.6126978	3.7286367	4.536212	2.5820801	3.4698608	3.3609626	3.7266653	3.8942683	3.9803813	3.290444	4.2154703	4.109144	3.839039	3.0477664	2.3031356	3.3132856	3.858885	3.5328047	SF3B1_Het	3
AGATGACACTCATGAA-1	3.5196738	3.7231832	3.559079	3.5788412	3.4812064	3.450013	4.1879606	2.39972	3.0822208	3.6063817	3.6852145	3.5897663	3.5184329	2.9781387	4.732381	3.71129	3.510972	2.6704009	1.1690152	3.4353561	3.6826382	3.234757	SF3B1_Het	3
AGCCAAGAACTCGACC-1	3.1054265	2.885143	3.0373895	2.974984	2.7452018	2.6209767	3.4246154	1.9762728	2.720777	2.8160436	2.9106848	2.8471284	2.6985888	2.523788	4.0987105	3.6016045	2.8810675	2.2693708	0.28136244	2.3762429	2.905614	2.5225036	SF3B1_Het	3
AGCCAAGACTATAATC-1	2.9028227	2.875275	2.67518	3.3503551	2.974155	2.7716641	3.6015577	1.6767602	2.9177666	2.8652394	3.1171727	3.1006858	3.0943484	2.7015934	4.400196	3.4689126	2.9917588	2.1594164	0.3383822	2.8942797	3.255326	2.3997188	SF3B1_Het	3
AGCCGTCACGCTGTGC-1	3.199609	3.5808816	3.1802	3.1709313	3.204562	3.2152853	3.6980948	2.0337737	2.8251896	3.1958742	3.4130409	3.1955383	3.5547576	3.050385	4.05251	3.8287933	3.577506	2.5918658	0.6835511	2.9668882	3.7959442	2.8361912	SF3B1_Het	3
AGCCGTCACTATAGCG-1	3.533245	3.6415598	2.8979611	3.6471384	2.872325	2.8294249	3.8950412	2.134346	3.1737201	3.256621	3.6425104	3.2177818	3.0324938	3.072264	4.038882	3.6772645	3.3829455	1.880636	1.3663191	3.4202073	3.062693	3.185502	SF3B1_Het	3
AGCCTACGCTGGTTGT-1	2.7281976	2.7960477	2.7245023	3.0926237	2.9503891	1.9980415	3.4888947	1.5049825	2.982325	2.611326	3.192228	3.039699	3.044161	2.2337494	4.361387	3.2241063	2.7448444	2.337401	-0.1808961	2.5483685	2.8277612	2.4035852	SF3B1_Het	3
AGCGAATGCGGAACTC-1	3.4015274	3.2900305	2.9418871	3.2724216	2.7500265	2.4787977	3.4183545	2.2009623	2.7349715	3.1218011	3.4406784	3.1371799	3.4062972	2.5361233	5.015247	3.575447	2.8584547	2.4671047	0.8902498	2.682367	3.0971024	2.7449512	SF3B1_Het	3
AGCGAATGCTCCAGTG-1	3.4365551	3.6075044	3.3532114	3.6622279	3.194426	3.475296	4.1469774	1.8904698	3.3182704	3.0524554	3.503565	3.4809544	3.559446	3.1404526	4.838537	3.9573815	3.202183	2.6692533	1.1716033	3.2853203	3.6865401	3.2371128	SF3B1_Het	3
AGCGATATAACGCCAA-1	3.4641023	3.5632136	3.3046045	3.9308834	3.7175012	3.6977186	4.2059164	1.6571369	3.1054258	3.1874611	3.499612	3.7466173	3.5882847	3.2578704	4.6361737	4.123061	3.6376286	3.1765907	1.2995242	3.185239	3.4605517	3.4141269	SF3B1_Het	3
AGCGATATCTTGTGGC-1	2.5149562	2.7794235	2.947447	2.819526	2.907257	2.6298714	2.9047236	1.7864636	2.396987	2.6463954	3.02391	2.7316349	2.824346	2.514428	4.6376987	3.0550435	2.7297096	2.176216	-0.19642635	2.9571035	3.2151175	2.6368353	SF3B1_Het	3
AGCGATATGGTCATGT-1	3.010019	2.4209046	3.464254	3.1147256	3.3827062	2.3525383	5.4419036	3.4723663	2.9008427	2.3628883	2.7178013	2.6542985	3.2827802	2.4288583	2.6757445	2.9736626	2.7064648	1.7996619	0.5096481	2.8136435	2.4922683	2.2080278	SF3B1_Het	3
AGCGATATTTGACGCA-1	3.6132777	3.4087393	3.1712272	3.7282028	3.1368716	3.057404	4.444127	2.5257995	3.2783875	3.3223684	3.4910276	3.7949693	3.745654	2.7617054	4.529116	3.8314955	3.7308505	2.445759	0.62043774	2.977458	3.6629984	3.247428	SF3B1_Het	3
AGCGGAACCAGGCGCC-1	3.4218693	3.435856	2.990683	3.2731297	3.2056859	3.2753828	4.0205564	2.1456947	3.1955957	3.2120948	3.58759	3.533896	3.4838262	2.9216323	4.0788736	4.019834	3.570936	2.7715552	0.94731534	2.9430735	3.5494883	3.005658	SF3B1_Het	3
AGCGGAACGTAGAGGA-1	3.2171993	3.8130562	3.0707366	3.2250004	3.2681932	3.1712935	3.9605103	1.9185032	3.2558389	2.822839	2.959627	3.7228708	3.695003	3.0733576	4.403755	3.8014162	3.2381754	2.272479	1.3269067	2.6382306	3.819136	3.2626817	SF3B1_Het	3
AGCGTGTACCGAGTGT-1	2.743486	2.938746	2.7951767	2.6588545	2.8281438	2.4405313	3.4938984	2.274681	3.0999417	2.7628548	3.4309669	3.5196836	3.3002489	2.7965755	3.5615983	3.494041	2.858545	2.4270484	0.24776247	3.0693195	2.539094	2.639662	SF3B1_Het	3
AGCTGGTCGGCAGGAG-1	3.0320618	3.0821488	3.0316334	2.7228668	2.8242488	2.8718317	3.0584702	2.1921055	2.82135	3.2937336	3.149447	3.3982718	3.237562	2.710595	3.6135619	3.3659465	3.3096225	2.4224901	0.56106764	3.194843	2.9152803	2.726629	SF3B1_Het	3
AGCTTCATCTCCAACA-1	3.385612	3.405546	3.2279005	3.6027336	3.5137882	3.1734493	3.936994	2.3894339	3.4755015	3.1863363	3.4217422	3.3414826	3.4926546	3.056331	4.69932	3.6064107	3.4033813	2.9874835	0.009464569	3.0000536	3.8989377	3.3188322	SF3B1_Het	3
AGGAATACTCCTCGCC-1	3.1604116	2.885215	3.9150333	3.0172415	4.008078	3.2813735	3.7311063	2.1212165	2.9391835	2.8680007	3.2491732	2.9462216	3.4186802	2.4809458	3.0909765	3.43568	3.2523217	2.304553	0.3841768	3.0307736	3.0870557	2.715571	SF3B1_Het	3
AGGACCAACTCCTTAC-1	3.4070582	3.3764744	2.8901384	3.5037916	3.270159	2.6993527	3.7043536	2.2890463	2.8548388	3.2444541	3.551881	3.0656934	3.4396331	2.6947217	3.7389123	3.8537436	3.3296916	2.7093484	0.3677809	3.028578	3.4184558	2.7507641	SF3B1_Het	3
AGGACCAATGAGCGTA-1	1.9960096	3.444329	2.7815778	3.50095	2.9968286	3.0083182	3.2145536	1.6641357	2.7890015	2.1968997	2.5385928	2.8143647	3.2908494	2.6764174	4.3868794	3.1709247	3.1807382	2.5422432	1.4886646	2.669806	3.4310439	2.3822825	SF3B1_Het	3
AGGACGTCACGCATGC-1	3.1628332	2.8666713	2.8417058	2.7868931	2.2951689	2.1693594	3.522067	1.81462	2.694309	2.785544	2.9861503	2.8710485	2.3977668	2.2847807	4.4825187	3.3573434	3.0009837	2.413879	0.14819765	2.9925263	2.9231462	2.777221	SF3B1_Het	3
AGGACGTCTATAGCAG-1	3.0080452	3.3165631	3.9002993	3.190123	3.011558	3.019525	5.752518	3.6360075	3.5693552	3.2473578	3.433321	2.6973736	3.0364726	2.83428	2.6958055	3.471759	2.689987	2.2742357	1.3833182	2.8182292	3.1020288	2.6745257	SF3B1_Het	3
AGGCAGATCACCGTGT-1	3.3280044	3.6895998	3.3675017	3.4996796	3.3178282	2.7518604	3.524804	1.6129955	3.3124251	3.3047156	3.3121126	3.3921483	3.305921	3.379543	4.2548113	3.8827913	3.5543594	3.1813767	0.35279855	2.614716	3.3775184	3.7565854	SF3B1_Het	3
AGGCCATGACTGTGTG-1	2.8895984	3.2715452	3.0955873	3.064556	2.9352276	2.4348507	3.4800897	1.2371926	2.596984	3.0274677	3.1038222	3.0418148	2.893258	2.5832198	3.9698346	3.1010957	3.037305	2.0928926	0.85347927	2.9172235	3.2142649	2.9036932	SF3B1_Het	3
AGGCCATGGCGCATTG-1	3.2196841	3.1409767	3.1805606	3.4058836	3.0932355	3.0101268	3.5744052	2.223479	2.8269413	2.8931901	3.3395653	3.2556438	3.5342329	3.0399446	4.2788177	3.8271956	3.232821	2.768328	-0.19222653	2.8523397	3.4880621	2.8215911	SF3B1_Het	3
AGGCGAGCGTACATCC-1	3.0508225	3.1690075	3.0538073	2.8781798	2.8801596	2.542689	3.44251	1.7916108	2.6685607	2.67741	3.3031397	2.971971	2.8789504	2.9658458	3.6210046	3.3912086	2.9260204	2.4024205	0.59074056	2.9778702	3.0546746	2.670902	SF3B1_Het	3
AGGCGAGCTTGCAATT-1	3.2728868	2.8865025	1.9621336	3.2230358	3.0173035	2.7908795	3.5459435	1.7465487	3.1991158	2.8746974	3.3189163	3.0490663	2.9875426	2.1485524	4.1032944	3.6860163	2.4821053	2.5777194	1.361033	2.690654	4.5514483	1.4706569	SF3B1_Het	3
AGGCTCACGTGCAGAA-1	2.6655042	3.1146584	2.7725291	2.664856	2.6521645	1.8165717	3.252528	2.0523865	3.2646923	2.9906838	3.1837463	2.3321695	3.1769571	2.3183641	3.2717407	3.1976209	3.2876868	1.8008418	0.45598108	3.0902925	2.902299	2.305994	SF3B1_Het	3
AGGCTCACTGGAGCTG-1	3.23381	3.188682	3.0258324	3.1634007	3.070635	2.6693206	3.7660096	1.6875335	3.0203788	2.7686443	3.2030513	3.274892	3.3426158	3.0138805	4.519453	3.5149	2.9430296	2.3530023	0.7491039	3.080588	3.3318415	2.6860497	SF3B1_Het	3
AGGTGTCCACGTAGTC-1	3.3398259	3.1186783	2.6492095	3.4801576	2.7872705	2.9107628	3.7805111	2.3760612	2.4795053	3.0654235	3.022756	2.906201	3.081164	2.7266393	4.944191	3.478157	3.1666195	2.7852674	0.044731062	3.0673232	3.1703253	2.275712	SF3B1_Het	3
AGGTGTCCAGAGAGGT-1	3.2203355	2.9001498	2.586708	3.4854572	3.5106366	2.7639067	2.8844368	3.1376312	2.5987573	2.3719754	3.263549	2.8461943	3.1527798	2.9619167	3.2518857	3.5520358	3.060478	2.3525403	0.74409604	2.010722	3.4781456	2.4409645	SF3B1_Het	3
AGGTGTCCTGGCGTAA-1	3.1180217	2.9098215	3.1127179	2.7137535	2.8451912	2.8477926	3.7014718	2.2662792	2.4683666	3.0699792	3.473071	2.9112961	2.5523922	2.5540063	3.6390293	2.559572	2.7159278	2.1523573	0.04988087	2.558931	3.0168288	1.8631988	SF3B1_Het	3
AGGTTATACTCGCACC-1	3.3081956	3.2643652	3.2744167	3.4362764	2.9263475	3.2465887	3.7720568	2.1740983	3.2531624	3.2674599	3.350645	3.184292	3.226373	2.6140778	5.5122476	3.6069186	3.3035803	2.4037256	1.4817272	2.9579456	3.1829488	3.0856345	SF3B1_Het	3
AGGTTATAGAACTCTT-1	2.3133965	2.4403427	3.3531265	2.9455428	3.121372	2.8039267	3.5369267	0.9127344	3.0577457	2.538065	3.0618875	2.7325323	3.4735992	2.7055714	3.476128	3.0704772	3.0166166	2.0236008	0.15806255	2.5375	3.2260756	2.5299199	SF3B1_Het	3
AGTAACTTCCTGACGC-1	3.3764358	3.526474	2.9384212	3.154922	3.0896049	2.6140218	3.4237227	1.8029866	3.4412804	3.2239745	3.1931984	3.0132806	3.1554067	2.871313	4.8689613	3.5819495	3.0014896	2.2846072	1.5441529	3.441873	3.4168885	3.0852523	SF3B1_Het	3
AGTACTATTGGTCGGC-1	2.615468	2.6326869	2.537007	3.004809	2.6840334	2.5559685	3.4354212	1.5287985	2.8494487	2.7037232	2.9570625	3.0192018	3.113963	2.5314305	4.303662	3.2134092	3.057636	2.4805045	-0.04226283	2.760514	3.2069764	2.476785	SF3B1_Het	3
AGTAGGACCATGGCTG-1	2.8208692	2.666402	2.8704736	3.0060854	3.3557484	2.53764	3.4026885	2.8848708	2.535843	2.4063313	2.6644647	2.6062016	3.0829906	2.4596136	3.0879345	3.2965944	3.1631873	1.4413736	1.2826566	2.9743984	3.263462	2.2292657	SF3B1_Het	3
AGTAGGACGAAGTTCC-1	2.8835304	2.8718233	2.8456523	3.2845807	2.52727	3.1394584	3.316666	0.991106	2.5335271	3.245831	3.0673206	3.2732654	3.1224105	3.0367887	3.281636	3.7323372	3.2436993	2.3711572	-0.08292146	3.138326	2.833165	1.9697838	SF3B1_Het	3
AGTCATCCATGTATTA-1	3.7762983	3.6524515	3.5222423	3.710901	3.346343	3.1616046	4.07665	2.6010025	3.4878316	3.3668456	3.718227	3.3494506	3.7003922	3.2423646	3.6828477	3.8189971	3.4788787	2.5847602	1.8906745	3.3758323	3.659984	3.0084136	SF3B1_Het	3
AGTCCGTATTACATAG-1	2.899188	2.9120562	2.730683	2.9992275	2.9514802	2.8549924	3.2517338	1.706142	2.8468814	2.755465	3.2402616	2.4836514	2.9399116	1.6844822	5.096141	3.4376075	2.8586824	1.8560698	-0.049022697	2.6272945	2.679366	3.0431182	SF3B1_Het	3
AGTCTTGAGTGCGCGA-1	3.0570343	3.1374078	2.5551794	3.1912785	2.8307397	2.450964	3.2215023	0.7454802	2.5488439	2.8746867	2.829985	2.5280395	3.2508504	2.5596142	4.3808484	3.2715096	2.820968	2.3572607	0.71769	2.9350717	2.8310375	2.8306606	SF3B1_Het	3
AGTCTTGATACCTCTC-1	3.5344496	3.8654454	3.1190548	4.0620275	3.4209921	3.4352076	4.169297	2.593031	3.3669448	3.807725	3.783773	3.9739294	3.5018346	3.2180448	4.7785296	4.0214987	3.4849303	2.6045103	0.8470053	3.3557677	3.811987	3.1937807	SF3B1_Het	3
AGTCTTGATACGCGCA-1	3.2845547	3.4874172	3.0872934	3.1007717	2.8652174	2.7586381	3.189738	1.5371966	2.2178626	2.9335122	3.0998065	3.2672746	2.6793728	2.6124272	4.217074	3.1841125	2.7024875	2.0037706	1.347961	2.9789886	3.2878175	2.406064	SF3B1_Het	3
AGTGACCGCACTTGCC-1	3.4643996	3.1690102	3.3285878	3.6143925	3.4221172	3.0644984	3.8394086	1.9515938	2.990388	3.1692488	3.1768298	3.3797488	3.3874738	3.1359832	4.6460404	3.7215836	3.3175662	2.80531	1.0271325	3.0342374	3.6679792	3.1294188	SF3B1_Het	3
AGTGACCGCGGTCTCA-1	3.1921756	3.323722	2.9581094	2.9036772	2.634808	2.7492642	3.4262836	2.1722062	2.8090196	2.9076636	3.4471598	2.4211283	3.2350152	3.1603541	4.3057284	3.3256512	3.322819	2.5015192	1.0074129	2.8072371	3.4734356	2.6974487	SF3B1_Het	3
AGTGAGTCTCAGTTAG-1	3.557411	3.2218814	2.9881022	3.4837797	3.2658045	2.790651	3.6775088	2.1549213	2.9265056	3.2132154	3.3100195	2.9365327	3.048077	2.7850356	4.5162873	3.6897948	3.1182034	2.9284625	1.2430973	2.991061	3.1112351	2.4153786	SF3B1_Het	3
AGTGCAGGCATAGTTA-1	2.7241278	2.8002114	2.887645	3.024037	2.935576	2.444473	5.240324	2.7610507	2.5404503	2.3238156	2.9221952	2.9944308	3.0023549	2.5655704	3.389438	3.12607	2.659867	2.077168	1.37876	2.9481716	3.0623384	2.508433	SF3B1_Het	3
AGTGCAGGGAACCAGT-1	2.606389	2.612915	2.5364602	2.8964398	2.8967955	2.0991683	3.3571618	1.0063485	2.732553	2.2125208	2.7353754	2.7959528	2.4614096	2.2917743	4.11857	2.9937224	2.7366066	1.9823792	1.0401552	2.4730852	2.6091142	2.5411794	SF3B1_Het	3
AGTGCAGGGGCTCTAC-1	3.4387665	3.1779244	3.5237122	3.1356385	2.8994896	3.1982086	3.5466716	1.7443053	3.070937	2.8047159	2.4179237	2.7885919	3.292782	2.711055	4.498984	3.383197	3.047862	2.1321971	1.3938456	2.8823938	2.937345	2.2844932	SF3B1_Het	3
AGTGCAGGGTAATGGC-1	3.0345113	3.323567	4.1443577	3.7240937	3.613113	3.5047479	3.9823117	1.2898674	3.4012058	3.2241673	3.2327034	3.1820757	3.8633885	3.1289694	3.3830793	3.53216	3.416109	1.8439195	1.8723497	2.8890061	3.4263334	2.6739905	SF3B1_Het	3
AGTGTCAAGGTAATTG-1	2.582387	3.1434767	2.7315276	2.9884546	2.734985	2.5831885	3.4569716	1.1894025	3.0899765	3.091113	3.1859815	2.9334488	3.0364385	2.8668146	3.3824646	3.233064	2.872162	1.887538	0.7567246	2.493497	3.1867602	2.2917442	SF3B1_Het	3
AGTGTCAATCCGAGAC-1	2.9355261	2.6094391	2.8838015	3.1221042	2.6665897	2.7445042	2.964093	1.7960523	2.5260558	2.4144933	2.5756865	2.8181558	2.724972	2.218571	4.354109	3.0353377	2.6973393	2.141843	0.820137	2.3522651	3.0103781	2.35421	SF3B1_Het	3
AGTGTCAATTGGCCGA-1	2.6200619	3.4400036	3.3586404	3.446422	4.289068	3.0392356	3.7491498	3.1666167	2.9315333	2.4221153	3.0102363	3.2683191	3.7374241	2.5735505	3.1039405	3.3090625	3.1431196	2.3530028	0.95260185	2.7284124	3.6611137	2.2776093	SF3B1_Het	3
AGTTCGCCTTCGAATA-1	3.4410734	3.7143185	3.4905796	3.7060792	3.685137	3.095409	4.0342693	2.411423	3.4147403	3.407281	3.3921907	3.4557564	3.488639	2.9561925	4.3879457	3.5021021	3.2416458	2.4776173	0.59748745	3.1807299	3.4184535	3.4742396	SF3B1_Het	3
AGTTGAATGAAGTATA-1	3.105748	3.4013438	3.009856	3.1147306	3.2207785	2.5433815	3.9352796	1.0090322	3.0246668	3.2380855	3.4182258	3.199155	3.0694752	2.50112	4.315512	3.7110038	3.4015527	2.2797768	0.23541528	3.3893657	3.4646778	2.7225425	SF3B1_Het	3
ATAAGTTGAGGATCGT-1	3.079827	3.3791268	2.830739	3.450479	3.2455947	3.3840044	3.3769257	1.9322569	2.9367416	3.0676017	3.032045	3.1531157	3.4652152	2.772156	3.7801588	3.384095	2.8693242	2.383133	-0.017714204	2.4635203	3.1233063	3.032726	SF3B1_Het	3
ATAAGTTGATCCGGTA-1	3.0810218	3.5026374	3.245229	3.4439483	3.2088125	2.3967235	3.7901034	2.0239122	3.257719	3.1515422	2.9167266	3.2389233	3.116249	2.3638978	4.083952	3.625631	3.0990098	2.047003	0.29746723	3.2152388	3.207603	2.2211175	SF3B1_Het	3
ATAATGTAAGATGACA-1	2.8757834	3.2686212	3.4834347	3.5459619	3.1335816	2.794768	4.8430834	2.8312807	3.452236	3.157646	3.2682166	3.5124784	3.5819664	2.9316895	4.458784	3.22889	3.0251465	2.4399128	1.3061833	3.1021569	3.2888715	2.8150434	SF3B1_Het	3
ATAATGTAGATGTGGT-1	2.4910722	2.8851733	2.6395845	2.9336567	3.0385993	2.6688056	3.4194129	1.8839443	3.1758275	3.247664	3.4255707	3.2094336	3.289862	2.7115917	4.088791	3.4704568	2.6762824	2.177296	0.7714348	2.3061018	3.619832	2.4897947	SF3B1_Het	3
ATAATTCCTACATTCG-1	2.5616767	3.5736315	3.3695207	3.4992945	2.9346085	2.5664253	3.6944873	1.9461546	3.1009653	2.8755105	3.338464	3.4342558	2.9213448	2.6372044	4.2261014	3.4631655	3.2638845	2.728035	0.8059778	2.9392176	3.528795	2.8673902	SF3B1_Het	3
ATACGCTTCGCCTCGC-1	3.0656521	3.2389936	3.1949608	3.2178988	2.9873667	2.3130105	3.6442122	2.0836716	2.9322836	3.0237195	3.4279673	3.233075	3.4782531	2.8972192	4.850528	3.5779219	3.0576658	2.2004464	0.35878712	2.7143826	3.205453	2.830367	SF3B1_Het	3
ATACGCTTTGGATCCA-1	3.12308	3.5243845	3.2795272	3.6022797	3.292287	3.177989	4.0198393	2.1098847	2.9053733	3.1911838	3.1628628	3.2513125	3.5878603	3.163644	3.9628408	3.5863984	3.2533607	3.0056353	0.43200934	3.0721104	3.6115577	3.1644828	SF3B1_Het	3
ATACGTACCAAGTTAA-1	3.086066	3.1257539	3.2567995	3.504338	3.1679885	3.129906	3.6795316	3.0220804	2.8511808	2.9066913	3.0504894	3.2088048	3.4200504	2.6361747	3.2708993	3.7007048	3.0978262	2.352153	0.70546424	2.7761118	2.963436	2.9990146	SF3B1_Het	3
ATAGTAACTTAGACAA-1	3.1440227	3.2517016	2.611141	3.358387	3.2082846	3.1095803	3.629596	1.6171956	2.6040678	3.0546684	2.988705	3.2733793	3.4528427	2.2255974	4.278607	3.3099818	2.9345253	2.3612275	1.1550363	2.9487824	3.4149346	3.1238356	SF3B1_Het	3
ATAGTCTGAGAGCTCC-1	3.3141506	3.4545972	3.3532078	3.3264692	3.0611339	2.9493425	3.7783825	1.8589516	2.9186008	2.736209	3.4311981	3.1297972	3.2636333	2.7001414	4.7018986	3.849538	3.3310068	2.5758588	1.466218	2.8522687	3.468141	2.8747592	SF3B1_Het	3
ATAGTCTGGGAACAGC-1	2.6694264	3.02673	2.360769	3.0331533	2.0841877	2.3382874	2.9880147	1.5838523	2.3534226	2.9110467	2.9618382	2.8549695	2.6885169	2.5013773	4.182215	2.9938335	2.8124778	1.3898697	0.94761914	2.720869	2.8733134	2.6183674	SF3B1_Het	3
ATATAAGTCGAGCCAA-1	3.2099974	3.4256432	3.4313111	3.6531262	3.3750207	3.205937	4.050505	2.3293643	3.1441991	3.450298	3.3994486	3.4175882	3.6640759	2.6906397	3.9219248	3.7090116	3.2971349	2.7185102	1.3629497	3.0428488	3.6414866	2.885454	SF3B1_Het	3
ATATAAGTGTGTCAGC-1	3.2833416	3.3366032	4.0788493	3.5725303	3.5933242	3.1715736	3.6755078	2.4900992	3.089025	2.8393455	3.1685798	3.2191622	3.5055215	2.51046	3.4080367	3.60077	3.5145192	2.2559192	1.6604605	2.784565	3.131745	2.7112117	SF3B1_Het	3
ATATAAGTTGCGTAGA-1	3.5051906	3.3372426	2.9454477	3.5553722	3.5064738	2.8686833	3.7932796	1.8145337	3.237011	3.1345127	3.2533183	3.3020484	2.9384499	2.567453	4.0982428	3.0612826	3.1885195	2.520081	0.16932127	3.010648	3.205005	2.77085	SF3B1_Het	3
ATATTCCTTTGAGTGG-1	3.1880314	3.1252608	3.130468	3.4682143	3.3841834	3.1844375	3.9718366	2.129012	3.056363	3.2480536	3.1918714	3.4821887	3.3802693	3.1537347	4.325299	3.8465235	3.3271122	2.6935074	0.16434585	3.030677	3.5002055	2.761422	SF3B1_Het	3
ATCACGCTTCCAGGAA-1	3.2487326	3.3183582	3.307426	3.3644366	2.9871745	2.9073217	3.9475956	1.8258697	2.7712045	3.385381	3.2873824	3.201168	3.1562722	2.423458	4.2253475	3.8088198	3.1971054	2.372113	1.2214419	3.0020187	3.1304224	2.9903378	SF3B1_Het	3
ATCATTGGAAGTTCTC-1	3.584362	3.627556	3.502731	3.9222145	3.5078309	3.2742443	4.20051	2.374711	3.6615195	3.3532915	3.7603483	3.590176	3.8683004	3.1779597	4.1462245	4.082075	3.5741303	2.7462623	0.90212995	3.219468	3.8982956	3.4052722	SF3B1_Het	3
ATCATTGGGTGCTTGC-1	3.1301875	3.5821314	3.2582045	3.2729025	3.4255283	2.6359823	3.9356046	2.061878	3.034041	3.0223622	3.1720088	3.1711712	3.4703119	2.999639	4.26405	3.7277083	3.5480413	2.5769072	0.9448489	3.1792302	3.578448	3.2158282	SF3B1_Het	3
ATCCACAAGAACTGCA-1	3.0388746	3.394072	2.7737615	3.3863444	2.8408225	3.173462	3.6888628	1.564765	2.5106735	2.797385	2.8955283	2.9584515	3.4349895	2.8813093	3.7182589	3.045999	2.902857	2.5923681	0.6718153	2.905954	3.208306	1.8964516	SF3B1_Het	3
ATCCGGTACCTCCAAG-1	2.8195367	2.3358822	2.7635581	3.337737	3.0887542	2.6043737	3.6253457	3.5657756	2.9940562	2.6682394	3.2216887	2.515165	3.1023564	2.5442753	3.1567414	3.4730804	2.9254377	2.6060476	1.402938	2.671141	3.0890422	2.9346552	SF3B1_Het	3
ATCCGGTAGCGACAGA-1	3.3217118	3.6905775	3.332557	3.8450153	3.5174978	3.1539526	4.1481447	1.8769242	3.0136309	3.459036	3.4438596	3.4576924	3.6419384	2.970474	4.7099867	3.3965468	3.2563455	2.809616	1.101123	3.2517557	3.6586185	3.0495348	SF3B1_Het	3
ATCCTGGCAGAATCCG-1	2.7871957	3.234839	2.9946783	3.5507119	3.4645119	2.5933454	3.7832391	2.1199803	3.3121767	3.3059566	3.2030435	3.397671	3.3861802	2.9086924	4.4176064	3.7305307	2.923692	2.1922903	0.5114422	2.8094985	3.3670697	3.0390456	SF3B1_Het	3
ATCCTGGCTGCAAGCC-1	3.7540283	3.840838	3.971272	3.8831825	3.7968884	3.5981603	4.150745	2.3687272	3.3967347	3.446188	3.6630952	3.7505965	3.9842756	3.0699227	3.9568946	4.0271697	3.7066624	2.884621	1.6675669	3.38826	3.5962145	2.927293	SF3B1_Het	3
ATCCTGGCTGTTGCAA-1	3.0432904	3.5461743	3.3688986	3.3429937	2.5974813	3.125976	3.758148	2.0760458	3.1392086	3.3320634	3.153502	3.2635353	3.2637365	2.6612659	4.8266807	3.5546436	3.1652865	2.3008103	-0.19616337	3.053509	3.5239773	2.9143627	SF3B1_Het	3
ATCCTTCTAGTAACTT-1	3.726916	3.8075352	3.637579	3.897765	3.6437056	3.618233	4.119102	2.48208	3.263452	3.3870728	3.4886763	3.39181	3.8424163	3.0275896	4.6783915	3.941365	3.4614902	3.1334429	1.1600688	3.6171598	4.0000987	3.3449967	SF3B1_Het	3
ATCCTTCTATGGAGTT-1	2.9468272	3.3628685	3.0011914	3.0358214	3.3690898	3.1575627	3.8488493	1.8538107	3.0846894	2.8445368	3.12319	3.3606439	3.2071142	2.5482225	4.1209736	3.19602	3.3626266	2.5417733	-0.06731358	2.8450348	3.4300253	2.849392	SF3B1_Het	3
ATCGCGTCGAATTCCG-1	3.1866276	3.303908	3.0915158	3.5859702	3.381176	3.246685	3.9527483	1.9396383	2.3482983	3.2751536	3.3825347	3.128519	3.5647197	2.3578746	4.405508	3.4574807	3.2059822	2.1546285	-0.1086199	2.888094	3.0335639	2.6908457	SF3B1_Het	3
ATCTACCGACTGCAAC-1	2.875587	3.1418817	3.1936448	3.3628986	3.6428213	2.4783905	3.640498	3.7797477	2.9225528	2.7995996	3.1702242	3.3140235	3.3205554	2.7099965	3.0218906	3.6691942	2.787615	1.9195968	1.2931782	2.5594153	3.4736338	3.1699123	SF3B1_Het	3
ATCTACCGTTAATCGT-1	3.7904232	3.3513741	3.279222	3.488195	3.5884604	3.0943153	4.112296	2.0115674	3.3052478	3.2041001	3.5198367	3.2893097	3.5525432	2.98847	5.2821174	3.8774683	3.2607477	2.7997932	0.96676284	3.29943	3.7167873	3.4181798	SF3B1_Het	3
ATCTTAGAATTGGATC-1	3.0022702	4.08712	3.8961933	3.768456	3.6539292	3.4599097	3.8216004	1.9491771	3.294169	3.998627	3.5733244	3.990473	3.6704352	3.7136655	4.359444	4.426653	3.5534127	3.191782	0.24160394	3.8574283	3.7244737	3.0606496	SF3B1_Het	3
ATGACATAAAGCCTCC-1	3.3637817	3.5211782	3.2902308	3.5348725	3.5419388	3.1682396	4.0583982	2.4230182	3.1311045	3.265755	4.129076	3.3358572	3.5692868	3.1759346	4.179027	3.5185735	3.4050064	2.9507544	1.593473	3.1982098	3.6829634	3.8849077	SF3B1_Het	3
ATGACCGGAAGTGAAC-1	3.1841447	3.2182074	3.21688	3.3672554	2.9678085	2.9000435	3.3290846	2.2867594	3.1645634	2.8394768	3.2432911	3.1284382	3.198832	2.866664	3.9921467	3.4531739	2.9949718	2.4843986	-0.45692202	2.8941066	3.5103366	2.5331037	SF3B1_Het	3
ATGATAGCCGCCGAGG-1	2.9976714	2.8785536	2.9242723	3.0757806	2.9960883	2.8379648	3.2140088	1.0049267	2.5553792	2.9735527	3.1246808	3.0947688	3.2288086	2.5706182	3.3228033	3.359962	2.7748935	1.5098525	0.6104536	2.2845533	3.1247299	2.6801214	SF3B1_Het	3
ATGATAGCCTCATGAA-1	2.9551213	3.2518265	3.0236387	3.4590547	2.9978359	2.7086678	3.4260187	1.8638964	2.9638457	2.9938571	3.1480799	3.034669	3.1886742	2.4037635	4.566844	3.4659176	3.0880666	2.5825489	0.4045355	3.1649618	3.3166618	2.482218	SF3B1_Het	3
ATGCAGCCAGTATGCA-1	3.201076	3.6026258	2.7458725	3.6811574	3.136089	3.1501856	3.5928736	2.2740817	3.2866454	3.0633802	3.3281536	3.260169	3.5149722	2.6961067	5.035925	3.4725556	3.239843	2.364616	1.4458745	2.7736657	3.2347708	2.976573	SF3B1_Het	3
ATGCAGCCGCTGTTGA-1	3.1756198	3.3084815	2.7750568	3.5733316	2.8421447	3.1638644	3.4456987	1.8674242	2.6812117	3.0218227	2.8390365	2.8261404	2.8582733	3.0087132	4.140374	2.97948	3.4872682	2.4685256	0.16112454	2.5574486	2.9163318	2.9134336	SF3B1_Het	3
ATGCTACACCAATCGC-1	3.2834508	3.5522962	3.4078422	3.5255864	3.413391	3.2752903	3.9582453	2.497856	3.183556	3.1088681	3.4872506	3.4379196	3.493489	2.954747	4.052575	3.66619	3.1569881	2.7928925	1.2384977	3.0014877	3.4954793	3.1079566	SF3B1_Het	3
ATGCTTAGAAGAGACA-1	3.4335573	3.7730396	3.1133354	3.5295093	3.4314334	3.2405665	3.5720174	2.1388154	3.1108797	3.1002614	3.1544425	3.3905587	2.8424675	3.0673754	4.067447	3.6729531	3.2795627	2.6273236	0.7287764	2.6964638	3.6751242	2.5484834	SF3B1_Het	3
ATGCTTAGTAGAACCG-1	3.4488144	3.3596373	2.8590195	3.4522066	3.2028394	2.9497733	3.3582473	1.5990958	3.1281796	3.1993992	3.4265323	3.1749918	3.1799572	2.614089	4.202794	3.6309667	3.3751218	2.2019103	1.4689695	2.97161	3.153471	2.7147717	SF3B1_Het	3
ATGGAGTTGATGTGGT-1	3.2356904	3.5900223	3.447232	3.5052173	3.5578163	2.8887544	3.4904552	1.9688041	3.0982504	3.2199702	3.4742744	3.1614099	3.516168	3.2961957	4.244796	3.2386103	3.1537318	1.611277	1.3053769	2.710528	4.0521398	2.6968486	SF3B1_Het	3
ATGGAGTTGTGATCTC-1	2.6383078	3.5177515	3.017557	3.491768	3.066763	3.120571	3.6636796	1.8267071	3.23468	2.607307	3.0035138	2.8584979	3.080955	2.6518404	3.654504	3.5606656	3.170147	1.6147577	0.13525869	2.986853	3.5658357	2.5337868	SF3B1_Het	3
ATGTATTAGAATCTCA-1	3.1545935	3.0864959	2.6974087	3.572353	3.3825023	2.6003	3.4443285	2.8986163	2.8473015	2.8936017	2.7671216	3.3725598	3.3500404	2.2993414	3.3157554	3.6973913	2.7641702	2.1463687	0.120317325	2.3866014	2.9770505	2.6001828	SF3B1_Het	3
ATGTATTAGTGATCTC-1	2.953406	3.816274	3.2446597	3.461308	3.557316	3.1031656	4.117679	2.453928	3.1546087	3.3471138	3.2381482	3.48762	3.623234	3.160655	4.1602182	3.5239258	3.3522236	2.7668622	0.032436404	3.1441972	3.798584	3.279227	SF3B1_Het	3
ATGTATTATTAATGCG-1	3.2198548	3.3304331	3.534376	3.3220541	3.0000403	2.6989608	4.021045	1.7898675	3.2287996	3.1722927	3.2083051	2.9695995	3.6736073	2.3851807	3.5696783	3.5556757	3.2279642	2.461293	1.6756433	3.321614	3.4376783	2.867301	SF3B1_Het	3
ATGTGCGCAACGCCAA-1	3.919609	3.9798326	3.6560652	3.7415621	3.642618	3.2894404	4.3830905	1.7965153	3.5287042	3.1158464	3.5979557	3.9037862	3.9595356	2.9214962	4.4292493	3.85429	3.370872	3.1426184	1.0214825	2.952177	3.6794674	2.899801	SF3B1_Het	3
ATGTGCGCGAACGGAG-1	2.5954013	2.7162287	2.3800585	3.181513	2.2866795	2.3698814	3.1593804	1.6860515	2.08909	2.189291	2.454854	2.1834495	2.461113	2.458625	4.1024694	3.0638537	2.8783019	1.8343058	-0.07603253	1.4964011	2.086323	2.4554944	SF3B1_Het	3
ATGTGCGCGTAATGGC-1	2.4715123	2.8411453	2.8838325	2.473844	2.5956366	2.2676098	3.552119	2.0255575	3.0728931	2.2835176	3.1424007	2.840059	3.0374317	2.406038	4.0465174	3.2013583	2.3416412	2.3471878	0.9132255	2.6601298	3.0729039	2.27399	SF3B1_Het	3
ATTAATCAAGGTTATA-1	3.2104497	3.234896	2.8489318	3.122404	3.0358424	2.9998238	3.4475696	1.8060219	2.9040513	2.9728417	3.067759	3.0221736	3.255163	2.2593036	4.3578143	3.1955414	3.2901196	2.3717778	-0.40450105	2.96885	3.3245494	2.782055	SF3B1_Het	3
ATTACGAACTCTCGCA-1	3.4074512	3.3597798	3.5107243	3.28093	3.2022388	3.3840044	3.636053	2.4023294	3.4401443	3.05132	3.3681588	3.4057853	3.3201768	2.765895	3.646833	3.6046653	3.3317387	2.6734192	0.48372412	2.5724587	3.6082504	3.0815353	SF3B1_Het	3
ATTACGAAGAGCCACA-1	2.9998157	3.0068767	3.6510773	1.9610801	2.467157	2.473059	5.402281	3.3345857	3.155467	2.8073707	3.0532916	3.0102227	2.861008	2.9898298	3.2168005	3.3047476	3.1699886	2.111195	0.113079734	3.0581784	2.243531	2.1078444	SF3B1_Het	3
ATTACGAAGGACGATT-1	3.1170473	2.3922415	2.9663665	1.7195675	2.9605005	1.0200602	3.527828	1.6453294	1.7102478	2.9059277	2.6131055	2.799293	3.2210875	2.6585226	2.9462795	3.091961	2.4036803	2.3892028	0.6306557	2.0701957	1.7067837	2.1006203	SF3B1_Het	3
ATTACGAATCCAGGAA-1	2.9925945	3.2709227	3.2338939	3.3756762	3.1418538	2.7358012	3.789916	3.0891502	3.2356746	3.190629	3.177455	3.210392	3.2019014	2.820691	3.6839285	3.7309809	3.5915818	2.3090134	0.53368604	3.0113966	3.3243663	2.7395084	SF3B1_Het	3
ATTACGAATTCTAACC-1	3.2787216	3.3810842	3.1175327	3.6828506	3.3551207	3.2882528	3.8493333	1.713077	3.2198389	2.880112	3.153048	3.4960694	3.3066597	2.9616575	4.7590456	3.8029144	3.146893	2.5811398	1.0664798	3.1176357	3.2455754	3.045614	SF3B1_Het	3
ATTATCGATTAGGTTA-1	3.244174	4.0942574	4.036504	3.9801965	4.082569	3.459435	4.0718455	2.0706906	3.4789124	3.4992723	3.6520455	3.740975	4.2363114	3.3401568	3.9260092	3.945033	4.058829	2.6302977	1.7963488	3.3322039	3.7945366	3.3199165	SF3B1_Het	3
ATTCAGGAGGCGTCTT-1	3.3848603	3.348405	3.4010715	3.5551374	2.936867	3.2801564	3.6684618	1.7289244	3.2672765	3.280189	3.5154636	3.3660738	3.5524604	3.0809352	4.0401154	3.5771968	3.3438659	2.5974448	0.7805063	3.1262512	3.167185	3.1731098	SF3B1_Het	3
ATTCATTGACGTAGTC-1	2.9781384	3.1539712	3.021936	3.4164286	3.4434078	2.9205072	3.7961774	3.3933954	3.1048646	3.2257538	3.3477097	3.1513872	3.5024579	2.883948	3.218969	3.3404408	3.1230016	1.6937246	0.371234	2.8036103	3.4818153	3.0251682	SF3B1_Het	3
ATTCCTGCCGCATTAG-1	2.6416552	2.632507	2.5131555	3.14933	2.5146189	2.6365702	3.3288426	1.7954605	2.736934	2.61357	2.9154427	2.8349805	2.3802989	2.2368093	3.6917243	3.326484	2.8376255	2.916021	0.9675656	2.366351	3.207238	2.2213235	SF3B1_Het	3
ATTCCTGCTGATCTGT-1	3.26574	3.2471251	3.1586115	3.2326214	3.007984	2.4251807	3.8770561	1.9282839	2.9863892	3.0300333	3.1370769	3.3817894	3.4206011	3.061719	3.3718808	3.3084555	2.801203	2.4950817	0.42142236	2.998795	2.9752815	2.7042162	SF3B1_Het	3
ATTCGCCGGGTTGATC-1	3.1094916	3.2326732	3.2383518	3.3638813	3.5369313	3.0341437	4.076382	2.4247475	2.9092968	3.3079333	3.3180661	3.1811247	3.3328342	2.8808093	4.398541	3.8842342	3.355965	2.5788975	-0.21151824	2.9571283	3.2621896	2.6728854	SF3B1_Het	3
ATTCTAGGCGCAGCAA-1	3.2061238	3.1021338	2.7169936	3.5321836	3.2543461	3.0289116	3.7907667	2.0653627	2.6641774	3.1047294	3.4138644	3.2141347	3.5041022	2.6363761	4.9320583	3.1821885	2.9874532	2.8999772	1.2134482	3.3306491	3.0078678	2.4176972	SF3B1_Het	3
ATTGGTCTCGCCGAGG-1	2.7224984	3.3334644	2.9536004	2.9452517	3.0506265	2.6647024	3.2928016	1.7675928	3.0314925	2.837594	2.7980332	2.9823132	2.946078	3.0596766	4.7490654	3.3141081	2.9676642	1.9598817	0.13977516	2.5893848	3.5928712	2.640952	SF3B1_Het	3
ATTGGTCTGACTCAAG-1	3.4881184	3.647645	3.2715883	3.1646407	3.6206255	3.239775	4.203574	2.6212437	3.124635	3.4699574	3.6922681	3.2777526	3.7953615	3.33513	3.71039	3.9687045	3.878963	2.7990248	1.5538527	3.496585	3.4905932	3.3738208	SF3B1_Het	3
CAACAGGACAACACTG-1	3.1335213	2.9113183	3.5359416	3.6174636	3.4669406	3.146145	3.8871696	2.6441088	2.82455	3.160339	3.2595136	3.3589673	3.8885467	3.0667818	3.9631252	3.3779423	3.6561701	2.571049	0.71419525	3.111416	3.2586834	2.83328	SF3B1_Het	3
CAACAGGAGTTCGACA-1	3.383996	3.7009606	3.0535011	3.5666344	3.3872325	2.8738005	4.1395197	1.9209607	2.8777685	3.1688626	3.4712396	3.4119687	3.2687814	2.826494	3.5672178	3.4414446	3.0863886	2.4719934	1.501284	2.9265919	3.3875015	3.0922678	SF3B1_Het	3
CAACCTGCTATTCGAA-1	2.0031343	3.154506	2.2260947	2.9931197	2.2384255	2.2402961	3.20943	1.507001	2.6156523	2.1316402	2.7936327	2.6810594	3.0110753	2.7606099	4.6480503	3.0014744	2.6726792	1.9359672	0.41070172	2.198303	3.1940908	1.8382607	SF3B1_Het	3
CAAGATTCCTAGGTAT-1	2.9243774	2.798255	2.7374432	3.291631	3.3750694	3.2451663	3.7445683	2.0646162	3.2645996	3.3513653	2.7662382	3.2135072	3.291466	2.7376027	4.341834	3.6659198	3.3572545	2.6865406	0.9023144	3.193245	3.1731408	2.9867504	SF3B1_Het	3
CAAGATTCGTCACCAA-1	3.8818176	3.8417869	3.5337465	3.8384166	3.788119	3.9067802	4.2806277	3.3671234	3.0158348	3.8627374	3.9656408	3.7715476	4.018128	3.435758	3.6010509	3.9487875	3.7695036	2.908561	0.7463442	3.1689246	3.7878406	3.5697508	SF3B1_Het	3
CAAGTTAAATGGACAG-1	2.7357266	3.014988	2.489755	2.6901252	2.216441	2.4189668	3.3463655	1.0578794	2.8728876	2.706637	2.545538	2.6408873	2.8756433	2.1332896	3.8772068	2.9448037	2.9026737	2.0517175	0.4695633	2.704201	2.5964694	2.3642485	SF3B1_Het	3
CAAGTTAAGAGAAGGT-1	3.363735	3.604117	3.3089561	3.6793606	3.19465	2.666493	4.106857	1.9826664	2.7363389	3.225503	3.267094	3.3216863	3.622874	3.1652594	4.4042854	3.6788437	3.416863	2.4626584	-0.07227954	2.3791246	3.4545414	2.790959	SF3B1_Het	3
CAAGTTAATACTTATA-1	3.1660793	3.3076344	2.9027596	3.3333428	3.1061313	2.5457711	3.6388166	1.5319402	2.5753474	2.9493234	2.992814	2.9539998	2.9096415	2.404102	3.696356	3.5139625	2.5329962	2.0981026	0.06892009	2.6898813	3.1069388	2.4640198	SF3B1_Het	3
CAAGTTAATGGATTGC-1	2.528533	2.8442357	2.5992837	3.114499	2.5264113	2.7446022	3.0344157	1.9249159	2.5107605	2.5482452	2.8909683	2.672127	2.7759154	2.600419	5.0566583	3.288707	2.756972	2.73148	0.93162435	2.8321986	3.2182205	1.4218434	SF3B1_Het	3
CAATATATGAGTGATA-1	2.673832	3.095902	3.0104415	3.347653	3.0534656	2.6830113	3.4249876	1.3160751	2.6781964	3.236445	2.9854522	3.2794583	2.8114686	1.9705162	4.8234644	3.2731318	3.057757	2.5244532	1.1972455	2.7496984	3.2416298	2.3977785	SF3B1_Het	3
CAATGAGCACCAATGT-1	3.0869894	3.37881	2.9705305	3.20225	3.2336776	2.862856	3.8385677	1.6756763	2.937163	3.0252686	3.238287	2.9382908	3.3294263	2.9249024	4.900285	3.2078	3.205083	2.5190992	0.42426106	2.764805	2.9717686	2.4087532	SF3B1_Het	3
CAATGAGCCCGTGGCC-1	2.8771474	2.7061825	3.159958	3.0971017	3.7098842	2.454598	3.2172403	3.7112422	2.5207505	2.7083275	3.4133615	2.9638088	3.2391233	2.910897	2.6365085	3.3522003	1.8568566	2.3536422	0.74372476	2.8375735	2.8788304	2.1239843	SF3B1_Het	3
CAATGCTACGACGGCG-1	2.628666	3.2982025	3.220832	3.2961042	2.6860619	3.2412922	3.5867078	2.0108347	3.0596993	3.3110836	3.1901062	3.0173318	2.990441	2.6315792	3.4186044	3.7135959	3.3480384	2.688215	0.4948196	2.993763	3.156534	2.4670818	SF3B1_Het	3
CAATTATTCTCCTTAC-1	3.418591	3.5419374	3.1044626	3.1739042	2.675999	2.2293873	3.3580759	0.9557535	3.165112	2.9809241	3.3662446	3.3311846	2.9785614	2.8420396	3.359982	3.7779198	3.464055	2.474141	0.18119656	3.3187258	3.222028	2.220104	SF3B1_Het	3
CAATTATTGATACCTG-1	3.3257568	3.0378594	2.6989758	2.8555946	2.8582432	2.9509594	3.8750122	1.9496399	3.1222045	3.4206018	3.3903072	3.1542864	2.5741506	3.0408962	3.0017667	3.5986075	3.7299228	2.9076529	-0.08944539	3.0834424	3.0408149	2.5724866	SF3B1_Het	3
CACAACCTTACGCGCA-1	3.1473043	3.1456573	3.0303745	3.3542693	3.186813	2.9328349	3.682215	2.60487	2.7260907	2.8873591	3.2932975	3.3200986	3.0309045	2.9374015	3.3353913	3.5267076	3.25415	1.9705933	0.62091494	3.0694242	3.2924116	2.5316324	SF3B1_Het	3
CACAACCTTCCGTCAA-1	3.3693538	3.6009455	3.3442428	3.2538834	2.7537851	3.3582568	3.9171956	1.8408031	2.8708894	3.1154926	3.0882401	3.3216183	3.266974	2.8124237	4.3080297	3.4520679	3.1516147	2.1898994	0.46524537	3.044534	3.4250278	2.8005602	SF3B1_Het	3
CACAAGACAAGCGTGG-1	3.331144	3.3293705	3.1645734	3.1877337	2.914221	2.4138112	3.8129823	2.1864083	3.1706548	2.9945083	3.3132715	3.2657185	3.0835123	2.2226343	4.36988	3.4507227	2.2358623	2.400055	0.3954921	2.797428	3.0955026	2.3949635	SF3B1_Het	3
CACAAGACACCGTCGG-1	3.0188065	3.1963758	4.450188	3.3076694	3.7363877	2.7486465	4.0126643	4.4657674	3.5575953	2.2816286	3.4719863	3.1561334	3.016857	2.2742162	3.050493	2.6153002	3.2728043	2.460902	1.7784956	2.686334	2.2777305	2.6144333	SF3B1_Het	3
CACAAGACCCAAGCAT-1	3.462763	3.807191	3.0486007	3.6645231	3.6906495	2.5662794	4.104517	2.4581015	3.1057782	3.3823874	3.5637944	3.7271864	3.820957	3.3800786	3.9317725	3.9283648	3.5379448	3.054438	1.2076335	3.208382	3.597912	3.2529123	SF3B1_Het	3
CACAAGACGAATCTCA-1	3.0572884	2.8804173	2.4780555	3.2130828	2.6284487	2.7884278	3.4718456	1.7689329	2.863932	2.8491416	2.9231646	2.8464925	3.0066104	2.217375	3.9232774	3.1343117	2.614973	2.5150623	-0.4284339	2.5669057	3.1622937	2.3373728	SF3B1_Het	3
CACAAGACGGCGATGC-1	2.9626746	2.9324605	2.7075508	2.8716242	2.78432	2.578267	3.5245547	1.7458491	2.341098	2.7447872	3.2724583	2.8484237	2.8073804	2.8176305	4.359932	3.4226892	3.146336	2.3240035	0.2241422	2.7527394	2.871456	2.3284311	SF3B1_Het	3
CACAAGACTTATTACA-1	3.2332163	3.48588	3.2070427	3.619292	3.068164	2.6605353	3.975214	1.7318529	3.20673	3.149518	3.4123418	3.1725726	3.4362566	3.1344118	4.45289	3.7421472	3.2357125	1.9716864	0.5496157	3.1473675	3.3835204	2.7709942	SF3B1_Het	3
CACATTGCAGTCCGTA-1	3.1170082	3.516791	3.2736504	3.5649424	3.2282007	3.0579257	3.7993715	2.1945662	3.1221044	3.2875335	3.0899842	2.9509797	3.2696254	2.7839282	4.0396066	3.3615642	3.1849055	2.5751328	1.1425633	2.949603	3.079578	2.8562179	SF3B1_Het	3
CACCAATTAATTAAGG-1	3.030952	3.4380684	2.9726577	3.0632236	3.172414	2.8203368	3.5753303	2.053894	2.7903776	2.298053	3.1422558	2.8548253	3.2825968	2.885894	3.7483141	3.0985303	3.2199988	2.302372	0.91941565	2.7783136	3.3226962	2.4506397	SF3B1_Het	3
CACCAATTGTAGCGAC-1	2.8573856	3.6696565	2.9814606	3.600985	2.7938476	3.1052556	3.6942515	2.501884	3.1642935	3.4361212	3.7097385	3.0927603	3.372388	2.4392247	4.3167105	3.1921055	2.9525762	2.656348	0.6909636	3.0015109	3.3539114	3.2407231	SF3B1_Het	3
CACCGTGTAACGCTCG-1	2.4371755	3.2161195	3.2500885	3.40095	4.0020533	2.7680519	3.732403	4.067958	2.800886	3.1161706	2.869555	3.3060486	3.4512007	2.894216	3.209223	3.6182582	3.1615279	2.5485055	1.1090752	2.5884295	3.3701851	2.3223636	SF3B1_Het	3
CACCGTGTCCACCGAC-1	2.205858	3.1253297	2.7099183	2.8370006	3.3042016	2.8425877	3.5537176	0.943731	3.334048	3.1205084	3.9708512	3.010772	2.7836864	2.1696744	4.117737	3.7722242	4.2421193	2.4625251	0.19702214	2.6802828	3.0915666	2.5570738	SF3B1_Het	3
CACCGTGTCTCATGAA-1	3.421812	3.4206464	4.061486	3.8387952	3.0263953	3.2389078	3.8464298	2.1130347	3.2561367	3.1913583	3.4189837	3.2972941	3.9120836	2.8118405	4.0845675	3.5139198	3.5048387	2.8126202	1.5832074	2.8182576	3.6923935	3.061611	SF3B1_Het	3
CACCGTGTTATAGGCA-1	3.7485716	3.226642	3.175853	3.5809186	3.4029377	2.6290808	3.6917827	2.6006613	3.0717463	2.8925102	3.6046832	3.2350867	3.8073137	2.9266498	4.685092	3.6200209	3.2269063	2.799929	0.9147977	3.3207104	3.4462523	2.9455478	SF3B1_Het	3
CACGAGTAATGGACAG-1	3.5914953	3.2044773	3.120768	3.7760015	3.4887135	3.37168	3.6099887	1.8574599	3.3048387	3.2092972	3.2020822	3.4356294	3.3350167	2.2011492	4.680674	3.7778504	3.2030911	3.042436	0.6369288	3.0472746	3.7764022	3.273516	SF3B1_Het	3
CACGAGTAGAGTGATA-1	2.6878757	3.0290723	2.840396	3.169404	2.636102	2.512566	3.4731858	1.7620406	2.6899598	2.7106178	2.5776637	2.5841339	3.0898876	2.0915039	3.8698437	3.0248582	2.3722463	2.4456143	0.57641	2.4557784	2.8939407	2.8007452	SF3B1_Het	3
CACGAGTATCGCCGTA-1	3.893593	3.1395686	2.8623602	3.145245	2.810636	2.7449064	3.2664702	2.0252254	2.673036	3.0495765	2.753206	3.019358	2.943708	2.451797	4.319589	3.3559124	2.7486012	2.1262488	0.2909796	2.7447305	3.0830326	2.6849504	SF3B1_Het	3
CACGGTCCCCATATCC-1	3.2989664	3.380002	3.2555594	3.5773342	3.1327791	2.7074974	3.5581071	2.2393942	3.0218565	2.8938665	3.1604288	2.853387	3.2595696	3.0658398	4.723391	3.5815172	3.0203521	2.7574368	1.6671981	2.7867658	3.2631607	2.8502939	SF3B1_Het	3
CACGGTCCCGCCGAGG-1	2.950615	3.1936643	3.7963862	3.4434605	3.1960266	2.8853378	3.7499938	3.273265	2.892613	3.2637212	3.4549444	2.9547827	3.6051114	2.9186316	4.8994136	3.5453978	3.1894228	3.9564517	0.8178514	3.888687	3.7021813	3.227826	SF3B1_Het	3
CACGTAAGCGCCAGGT-1	3.1702342	3.012343	3.1607692	3.3615072	3.1777403	2.6728885	3.2617633	1.585029	3.1006882	3.1738846	2.997996	3.2940469	3.584365	2.9276032	4.1235847	3.3395293	3.0080166	2.5554376	0.5696859	3.0587273	3.489856	2.722899	SF3B1_Het	3
CACGTAAGTTGCGCAC-1	2.7215927	3.038143	2.5353992	3.2675853	2.9569094	2.8553236	3.4253318	1.5315132	2.5926833	3.0608392	2.6961365	3.2890844	3.1730986	2.2319858	4.9481883	3.6403291	2.8616817	2.3366246	1.1233987	2.7226012	3.362389	2.5049264	SF3B1_Het	3
CACGTCGTGACCTAGG-1	2.9938064	3.4949274	3.1483078	3.2844195	3.221104	3.0284731	3.634353	1.7339004	2.8050406	3.1379976	2.9467545	3.3101335	3.223833	2.6337514	4.1648626	3.616645	3.3297284	2.2198148	0.38109168	2.6138213	3.292365	2.6920216	SF3B1_Het	3
CACGTCGTTCGTTCGA-1	3.1600533	3.155003	2.7876399	3.3451817	4.1721926	2.8498254	3.7729814	3.3225408	2.781203	2.9743564	3.1398208	3.4306142	3.0878146	2.78094	2.9301722	3.271211	3.092002	2.7757525	0.4547138	2.6369593	3.511571	2.589299	SF3B1_Het	3
CACTCGGTCGAAGAAC-1	2.9801848	3.645414	2.879394	3.111697	3.2999225	3.118116	3.7393906	2.1493092	3.1865802	2.8812463	3.4651515	3.0280576	3.1088288	3.001266	4.2686152	3.4042544	3.333149	2.4129238	0.16798118	3.1265137	3.040738	2.9122295	SF3B1_Het	3
CACTGCCGATCTACCG-1	3.230321	3.2947626	3.2105794	3.4839034	2.834632	3.158272	3.6398137	1.9053761	2.9422598	3.0017676	2.799982	2.9481328	3.3780181	2.8566222	4.212471	3.6383436	2.943586	2.3542602	1.1241512	2.9277096	3.2657802	2.949023	SF3B1_Het	3
CACTGCCGCATCTAGC-1	3.1770194	3.0347645	2.5240023	2.9448354	2.9239416	2.8860376	4.2673965	2.3513446	2.7624524	2.7802765	3.0170205	3.0313776	3.170453	2.554393	4.4918375	3.0621412	2.8841455	2.07098	0.7340135	2.7015636	2.9835846	2.3794549	SF3B1_Het	3
CACTTGCCTTAACAAC-1	3.3962705	3.4953234	3.1810064	3.6082397	3.5313137	3.0650487	3.679207	2.4436133	3.0721319	3.3773384	3.4127736	3.3680944	3.550003	2.8443456	4.0519238	3.7303796	3.3023686	2.3935328	-0.6315966	3.0107515	3.5864134	3.160993	SF3B1_Het	3
CAGAGATGCATTCATA-1	3.2842884	3.5265257	3.1526694	3.5745683	3.2859433	2.9218986	3.7509174	1.7997836	2.7416172	3.1737993	3.0264435	3.1864557	3.4820724	2.2326107	3.972558	3.7387693	3.0615942	2.5045488	1.2582456	2.9956672	3.6275356	2.6752613	SF3B1_Het	3
CAGAGATGCCTGCGGA-1	2.8480217	3.651189	3.091271	3.3933454	2.9034898	3.4865813	3.7123463	1.5715853	3.3914824	2.960478	3.393512	3.2589393	3.173915	2.9496334	4.240411	3.5714438	2.9572303	1.9061558	0.67068434	2.448525	3.62256	3.1782691	SF3B1_Het	3
CAGATTATGTTGATAG-1	3.7253501	3.76075	3.473428	3.856264	3.3880122	3.4203708	4.304609	2.5684948	3.6907918	3.3136997	3.4145122	3.722745	3.5180674	3.280819	4.6752577	3.8141768	3.6787472	2.9354105	0.8309419	3.1556907	3.69919	3.3711202	SF3B1_Het	3
CAGCAACCCGCGCGAG-1	2.4990015	3.3784943	3.0197337	3.4344091	3.600234	2.8842564	3.4443138	3.4683764	3.2287068	2.8392057	2.98196	2.9910781	3.062468	2.6976876	2.8296137	3.1983864	3.07841	1.8851248	-0.031866204	2.9421878	3.3037999	2.881482	SF3B1_Het	3
CAGCAACCGACCTGAC-1	3.4430952	3.4542468	2.7740705	3.676019	3.2924936	3.2950983	3.4562674	2.4642572	3.023185	3.2009926	3.4189034	3.3018913	3.0600104	2.2768745	4.0418615	3.989055	3.452218	2.6022573	-0.060707554	2.7356138	3.2233946	2.9367871	SF3B1_Het	3
CAGCAACCGATTGTAC-1	2.9787002	3.4271333	3.1210911	3.528317	3.7439194	3.1036227	3.5893521	2.7437556	3.0555353	2.9946496	3.373561	3.099287	3.4458747	2.9180934	3.1220782	3.4304914	3.4449022	2.4773066	0.42330486	2.9586482	3.4359357	2.886678	SF3B1_Het	3
CAGCAACCTTAGACAA-1	3.302096	3.3058362	3.042314	3.4499013	3.1974216	3.0678024	3.7692623	1.7696216	3.138788	3.083215	3.258057	3.0333793	3.201432	2.9252222	4.135934	3.6008742	3.3540962	2.7179759	1.1760617	3.17605	3.3351068	2.766502	SF3B1_Het	3
CAGCGCAGAGCCGCAG-1	2.8366807	2.9384956	2.8516574	3.2965488	2.6862829	2.4838898	3.5056226	1.3388057	2.9101293	2.7155	3.098649	3.016173	2.6861353	2.7053592	3.887103	3.203343	2.8746085	2.0684211	0.28691918	2.1495664	3.1614916	2.6945548	SF3B1_Het	3
CAGCGCAGGGTCAATA-1	2.7810783	3.1159806	3.0670502	2.7115428	2.9618702	2.780206	3.7357347	2.0131235	3.1624336	3.1593778	3.289611	3.0674698	3.0158796	2.9635665	4.38209	3.4389203	2.637145	2.6357658	0.73817426	3.3271177	2.7794638	2.4684746	SF3B1_Het	3
CAGCGCAGTAAGGAAC-1	3.0582557	3.6244264	3.0194335	2.9031496	3.1136522	3.0829592	3.3914433	2.064869	3.3162103	2.869763	3.0615664	3.306666	3.157817	2.9583557	4.741336	3.5049496	3.045366	1.9187038	0.116229564	2.6384776	3.2945588	2.5119777	SF3B1_Het	3
CAGCGCAGTTAACGTT-1	3.14038	3.3131177	3.3659413	3.4732456	3.2888987	2.8066056	3.9137552	1.7161301	2.9711041	3.0044403	3.3880646	3.0442452	3.3678129	2.4972527	3.6850352	3.6544836	2.9080138	1.8658434	0.6337794	2.959377	3.2178366	2.488113	SF3B1_Het	3
CAGGCAATACGTTACC-1	4.0327144	2.8356771	2.6662543	3.0954733	2.8788104	3.2732637	3.6429124	1.1449538	2.8093631	2.8371913	3.0898328	3.4006274	3.1591566	2.9684978	4.6655765	3.421349	3.1059742	2.447411	1.4330119	2.7001197	3.3772006	2.5289218	SF3B1_Het	3
CAGGCAATAGCGGAAC-1	2.6524796	2.991635	2.8188112	3.0591388	2.289875	2.653921	2.811656	0.32509857	2.2849574	2.4187582	2.2863038	2.4359548	1.9421165	2.6433384	4.1523824	2.8336887	2.9941244	1.9523112	0.2256666	2.286527	3.2336528	2.4184844	SF3B1_Het	3
CAGGCGCCTGCTACTC-1	2.2229297	2.216443	2.6686947	2.5882576	2.7324035	2.420025	2.6755393	0.7150244	2.5918252	2.5820792	2.5089414	2.3203914	2.8639488	2.5964932	4.215478	2.7299979	3.1111283	1.8146077	0.7032211	2.5834758	2.5894334	2.5892806	SF3B1_Het	3
CAGTATGGCCGGAGTG-1	3.687582	3.4862516	4.4856153	3.6131985	4.5184464	3.6671922	4.248383	2.6042788	3.467765	3.7596047	3.4332232	3.3847482	3.5321877	3.4948645	3.7823617	3.8301845	3.853853	2.6343062	1.4931839	3.1408515	3.6814976	3.3109663	SF3B1_Het	3
CAGTCACGAGTCATCC-1	2.835434	3.1196194	2.5889802	3.3777187	2.778785	2.715731	3.5653553	2.027474	2.51262	2.9388673	3.1649826	2.7733781	3.1695378	2.4343996	4.383106	3.344743	2.8318615	2.3429828	1.3478689	2.6515799	2.8361342	2.8368726	SF3B1_Het	3
CAGTCACGGTGTCGTA-1	3.1915665	3.1417928	3.159459	3.602366	3.3163083	2.8694856	3.663723	1.9475478	2.987461	2.5263872	3.1369264	2.9198592	3.1574216	2.852058	3.8379092	3.4736483	3.1709046	1.5289997	1.4490262	2.745229	3.4217472	2.8712828	SF3B1_Het	3
CAGTGGAAAAGGAGGC-1	2.9258435	3.3189504	2.8112776	3.241476	3.2013474	2.7569373	3.5559165	2.382264	3.0248892	3.0794075	3.4484432	3.4219198	2.685205	2.6845992	4.509751	3.2803166	3.1215463	2.0631402	0.686491	2.472135	3.201235	2.6215117	SF3B1_Het	3
CAGTGGAAATCTACCG-1	3.2888238	3.4575095	3.1548998	3.197138	3.2980332	2.8691318	3.7426202	1.6750156	2.7148263	2.9495704	3.4425802	3.3765242	3.2970219	3.3873231	3.7681677	3.7433085	3.4714422	2.7813694	0.73442847	2.9777687	3.29919	2.8898811	SF3B1_Het	3
CAGTGTTCTCTATCAC-1	3.2595975	3.4483354	3.2748823	3.1855366	3.12215	3.127375	3.8361936	1.7580818	3.3506222	2.8554547	3.4578645	2.9905457	3.4563124	2.9222996	4.1397943	3.6637182	3.26872	2.6675475	1.4442084	2.8244267	3.1437836	3.0913105	SF3B1_Het	3
CAGTGTTCTGAGTATC-1	3.0647314	3.3407865	2.6896534	3.2867365	3.1709638	2.8665848	3.6015015	1.3607376	2.6854367	3.0357413	3.4285808	3.1606925	3.147457	2.7358387	4.124949	3.2594037	3.1937637	2.6280534	0.9255128	3.1402264	3.2638762	3.2065058	SF3B1_Het	3
CAGTTCCTTTGTGAGA-1	2.6524377	2.9425719	2.5422606	2.898338	2.1645799	2.3283906	3.3533409	1.3896493	2.6013968	2.2591553	2.071734	3.1969175	3.1370413	2.759849	4.0493174	2.6555462	2.652759	2.1662338	0.9493173	2.545121	2.811556	2.1677096	SF3B1_Het	3
CAGTTGTGACTTCGAG-1	3.382282	3.2652175	2.5596511	3.5604799	3.1232605	2.872428	3.8585865	2.224707	3.3186944	3.1475065	3.422798	3.103594	3.1956308	2.654929	3.9420874	3.440825	2.7179496	2.2408695	1.8238492	2.7079556	3.4667919	3.117776	SF3B1_Het	3
CAGTTGTGTTGTGAGA-1	2.588699	2.650175	2.63922	3.304984	3.9425066	2.488974	3.2013118	2.5698907	2.4224312	3.1259804	3.142862	3.1560664	3.4257097	3.384315	3.5897706	3.2473505	3.2075186	2.821788	1.0776253	2.9496126	3.070913	2.8010147	SF3B1_Het	3
CATACGTTCATGTTCT-1	2.9218805	3.3848898	3.0050466	3.5061967	3.2263913	3.0520554	3.8512332	2.226732	2.9341938	3.1848943	3.2809904	3.0182674	3.0980775	2.4516459	4.539678	3.3429842	3.1079075	2.4556737	0.4108171	2.9725304	3.301232	2.7043312	SF3B1_Het	3
CATACGTTCCTACTGG-1	3.1181161	3.3382747	3.3125339	2.6536796	2.3659313	2.8742979	3.408671	2.1028404	3.1683788	2.5490685	2.9393985	3.1541421	3.2235825	2.7484937	4.75508	3.5661895	3.2074933	2.4675975	0.09762197	2.4572818	3.2598107	3.0002284	SF3B1_Het	3
CATATGGAGAGCGGCC-1	2.9189568	2.9014866	2.9901469	3.269295	2.3519082	2.9782982	3.2424428	0.9473226	2.9850473	2.7334573	3.4049397	3.1509557	3.229042	2.5942795	3.6874807	2.7531278	2.9744797	2.4646366	0.8545788	2.7383156	2.9805017	2.5721116	SF3B1_Het	3
CATATGGATCCAGGAA-1	3.6152184	3.4765198	3.4480784	3.5202165	3.3825235	3.2090058	4.035938	2.1455274	3.2505558	3.4602	3.4689078	3.4838445	3.4019222	2.7703092	3.9473326	3.6939874	3.6333344	2.858375	0.6244598	3.1534436	3.5770504	3.1530683	SF3B1_Het	3
CATCTAGCGACTCCTC-1	2.9942737	3.0449243	2.9940856	3.285506	2.5934637	2.9571466	3.0262737	1.2189114	2.954103	2.6681006	2.9138875	2.6600554	2.9057205	1.8895162	3.666609	3.0418606	2.7139618	2.0210683	0.58555406	2.7764559	2.8654518	2.125474	SF3B1_Het	3
CATCTAGCGATTATTA-1	2.734172	3.1987338	2.927061	3.3089228	3.111896	2.83915	3.4762788	2.0441403	2.2273047	2.893392	2.4498289	3.1456804	3.018018	2.9461024	4.439844	3.025568	2.7290156	2.2840474	0.33430958	2.5921302	3.162909	2.5470996	SF3B1_Het	3
CATCTAGCTCATGCAC-1	3.4274101	3.6105163	2.9253476	3.5924642	3.384332	3.3098009	4.011019	1.8492408	3.1781032	3.3178923	3.5423565	3.5068765	3.302659	3.0497136	4.360641	3.630732	3.5731533	2.7387311	0.88029015	2.9080899	3.1920564	3.2884781	SF3B1_Het	3
CATGGCTGAGGTTATA-1	3.3353117	3.357138	4.444122	3.5398579	3.6774247	3.5260766	4.245087	2.321907	3.4462507	3.4226642	3.7432992	3.4212868	4.3510113	2.9286013	4.0906568	3.9167724	3.6494985	2.8928354	2.4793363	3.4158466	3.693199	2.7430553	SF3B1_Het	3
CATGGCTGCGACGGCG-1	3.0222204	2.776003	3.199304	3.4079688	3.0903118	2.7687016	3.3991587	2.0380979	2.9242802	2.85609	3.0857508	3.189829	3.061924	2.2247717	4.2111874	3.5072913	3.114434	2.0619602	0.3072215	2.2491927	3.0149674	2.6414042	SF3B1_Het	3
CATGGCTGTATCACTA-1	2.8921227	3.1666813	2.980072	3.367986	3.0225475	2.7135203	3.5899503	1.1057124	2.7332873	3.1110868	2.9692302	3.1103544	3.2232876	2.8404365	4.1757436	3.633767	2.945851	2.2412927	0.34282067	2.8038616	3.3803048	2.3080792	SF3B1_Het	3
CATGTTCTCACATTGC-1	2.8400736	2.7719426	3.242743	2.9348707	3.0310793	2.452849	4.7948327	1.6908089	2.6753635	2.7165284	2.6691277	2.516078	3.4967809	2.6838691	2.9129853	3.0241663	2.877919	1.6848428	1.0183929	3.0635629	2.8405874	2.382634	SF3B1_Het	3
CATTAGAGAGGCGAGC-1	3.600315	3.444997	3.3116822	3.8448753	3.3612673	2.9991171	3.9528546	2.0448194	3.189221	3.3290994	3.2376742	3.3741412	3.5567229	2.8011692	4.599143	3.6343417	3.444897	2.74365	0.07492099	3.0534542	3.5039434	3.0457335	SF3B1_Het	3
CATTAGAGGTTCTCAA-1	3.2555807	3.4733453	3.1513183	3.4458516	3.1332672	2.6555004	3.90778	2.2835877	3.0651996	3.224311	3.160577	3.3264093	3.5207145	2.927831	4.030613	3.5898418	3.2334166	2.1931822	1.74804	3.1664495	3.365283	2.8450272	SF3B1_Het	3
CATTCATAAGTAGATA-1	2.7275558	2.7283895	2.9175487	3.1333804	3.222514	2.9221616	3.2604084	3.0780056	2.7247665	2.9763756	2.651067	2.9235804	3.0284367	2.6509843	2.566028	3.5222893	2.8625345	2.1662183	0.7503757	2.8588912	2.9200559	1.8775264	SF3B1_Het	3
CATTCATAGAGTCGAC-1	3.0183997	3.1820142	2.8295095	3.2852535	3.143558	2.4496691	3.5717466	1.5018933	3.2175126	2.5993607	2.5947418	2.719135	3.2520354	2.654492	3.7423892	3.3195581	2.8293562	2.3716223	0.62168455	2.7804356	2.97662	2.594947	SF3B1_Het	3
CATTGCGTACGTCCTA-1	3.1521816	3.5058103	3.6782167	3.4286609	3.4550307	3.219835	4.2941074	1.6591111	3.3293052	3.0093868	3.481347	3.2829852	3.558847	2.7244456	3.373395	3.6077738	3.1918776	2.1829355	1.1987674	2.967541	3.2775526	2.6932056	SF3B1_Het	3
CCAACATCGGAAGCTC-1	2.9447196	2.2543159	2.7762947	3.2512927	3.7970445	2.504366	3.1179101	2.992171	3.1292818	2.4941125	2.6953158	2.50917	2.9982963	2.3767288	3.57669	3.3006423	2.389981	2.0914278	1.29614	2.0897052	3.0725174	2.694112	SF3B1_Het	3
CCAACATCTGCGTTCC-1	3.144255	3.2538354	3.2850661	3.2000332	3.545729	3.0287695	2.43007	3.3720677	2.6432383	2.8879173	3.2918425	3.5196338	3.0118387	2.0367954	2.931797	3.3453684	2.6575718	0.24958453	0.8591029	2.6472561	3.4273882	2.3256466	SF3B1_Het	3
CCAACATCTTGCGCAC-1	3.3049884	3.597209	3.146999	3.5374885	3.3675768	3.4244735	3.8152666	2.5827444	3.3054602	3.3175883	3.517256	3.794038	3.292578	2.9206138	3.8402784	3.6088052	3.4311197	2.6271422	0.94595754	3.1897955	3.558425	3.396061	SF3B1_Het	3
CCAAGCATACCGGCCT-1	3.033189	3.6307378	3.094986	3.5069032	3.0378265	3.1095226	3.5827675	2.7349658	3.0685422	2.6232421	3.3117335	3.1911552	2.7502394	2.3453796	4.562673	3.7506921	3.4624784	2.5005558	1.1994522	3.3880417	3.1830423	3.0855944	SF3B1_Het	3
CCACATGGGTTGATAG-1	3.103858	2.864283	2.8302262	2.8498785	2.5597122	3.0363834	3.5724144	1.9433293	2.8392184	3.0972688	3.1115336	3.1687553	3.1629775	2.311348	3.800054	3.5229974	3.1608355	1.6490126	-0.076146945	2.7063673	3.377674	2.4175622	SF3B1_Het	3
CCACCGACACTATAGT-1	2.7681274	2.7060928	2.5954216	2.7349873	2.6513333	2.5054953	2.966753	1.8912253	2.691418	2.769871	2.897304	2.9040473	2.8439062	2.5813904	4.0959115	3.201912	2.8229482	1.8695695	-0.26657364	2.4756863	3.1980855	2.5098097	SF3B1_Het	3
CCACCGACCGCCATTC-1	3.6635969	3.9138806	3.3141496	3.6861181	3.832094	3.6837373	4.0521955	2.1056628	3.577563	3.6385443	3.6628826	3.6243498	3.74463	3.0386724	4.475114	3.9895782	3.5542774	3.0205894	0.7199096	3.4592333	3.6287138	3.1598034	SF3B1_Het	3
CCACCGACTGTAATAA-1	3.2656233	3.4041736	3.3678591	3.4695358	3.1028516	2.8796124	4.0657563	2.090777	2.9376519	2.9981036	3.3424282	3.4796102	3.5484354	2.864783	3.9032996	3.7049046	3.3297029	2.5006092	0.9317066	2.9652734	3.5790622	2.8943195	SF3B1_Het	3
CCAGTCTTGACAGCAC-1	3.182251	3.4293513	3.1236048	3.5120492	3.1894684	2.6762776	3.6069357	1.9737352	3.1152015	2.8500178	3.140018	3.38163	3.4825225	2.9613059	4.231309	3.5514429	2.9686518	1.8551115	0.39593133	2.731252	3.3595333	2.9257681	SF3B1_Het	3
CCAGTCTTTCTGAGTA-1	3.2385328	3.3237	3.3030539	3.421154	3.3490226	3.0003164	3.7986956	2.1644058	3.1575012	3.3480384	3.2675397	3.275491	3.3452454	2.778158	4.2705603	3.6583683	3.0606868	2.5899856	0.83259356	2.9332669	3.4465892	2.9972894	SF3B1_Het	3
CCATATCCATGGCACT-1	2.948575	3.0545557	3.0376108	3.3240783	2.9996767	2.9031637	3.8671932	1.9054064	3.2468936	2.962872	2.9514604	2.7990043	3.276977	2.5082781	3.853454	3.0945542	2.9064867	2.3555484	1.0789346	3.0093396	3.2507842	2.9997795	SF3B1_Het	3
CCATGACTAGTGCAGG-1	3.1748374	3.371233	2.9382339	2.8391094	2.8902948	2.788322	3.280596	1.8007298	2.7909358	2.5594616	3.214703	3.277967	3.3436377	2.4083364	4.46245	3.5826983	2.1459851	2.149583	1.5112972	2.415105	3.0648623	2.555861	SF3B1_Het	3
CCATGACTTCAAGAAG-1	2.97589	3.5225148	2.7267625	3.4462106	3.2140667	2.9457948	3.797972	2.0101967	2.5183942	2.9668088	3.2174687	3.3053353	3.4416683	2.9683971	4.6803246	3.5818405	3.0911279	2.17708	0.9080986	2.7488787	3.619716	2.8268738	SF3B1_Het	3
CCATGACTTGCGCTAA-1	2.2984853	3.4405782	2.7604833	2.9443107	3.329644	2.9462278	3.6397164	2.1966338	2.631928	2.7165844	2.77016	2.7818632	3.1640568	2.930002	3.2016659	3.297647	3.0011961	1.9456482	0.7009382	2.8968036	3.2929938	1.9428624	SF3B1_Het	3
CCATTGTCATAGTCTG-1	2.7422714	2.8294537	3.1830409	3.2894309	3.0185785	2.8817904	4.022051	1.8881938	2.8984845	3.0095766	3.1689665	2.9152617	3.7502968	2.8099034	3.8199117	3.4031508	3.1519508	2.436971	1.6503232	2.8832016	3.0585017	2.7988558	SF3B1_Het	3
CCATTGTCCTGTAGGA-1	3.2999656	3.318481	2.9144704	3.7367733	3.4046571	2.6768546	3.679823	2.005009	3.1999185	3.0948975	3.136217	3.3728878	3.4723625	2.7070088	4.069828	3.439117	3.6401386	2.1521297	0.86105084	3.0197852	3.5074508	3.076344	SF3B1_Het	3
CCATTGTCTAGAGCGA-1	2.9789035	2.8843355	3.01016	3.1880257	2.7364762	2.6916184	3.5879834	2.1111202	3.0865397	2.555782	3.1293907	2.9673417	2.5077207	2.610806	3.5126886	3.4117506	2.6971328	1.6443193	0.5136977	2.851894	3.302796	2.5283215	SF3B1_Het	3
CCGAATTAGGTTGATC-1	3.3541307	3.1960678	2.939269	3.3348484	2.8225887	2.9620507	3.780268	1.5864371	3.0659008	2.803634	3.2771332	3.3824322	3.3683121	2.641634	4.054486	3.5233197	3.1227787	2.182223	0.9759879	2.9800391	3.3041697	2.9580243	SF3B1_Het	3
CCGACCTGTTACTGAA-1	2.8264613	2.9274743	2.5069067	3.1533134	2.501593	2.9782243	3.3815053	1.0380731	2.5782638	2.7061098	3.2694683	2.6380916	3.0339098	2.7141051	4.3165116	3.153047	2.9274147	2.1332455	-0.04497355	2.8244064	3.1949697	2.8281107	SF3B1_Het	3
CCGAGTGTCTCGGCGA-1	3.0447774	3.0895445	2.7444239	2.8004246	2.8556573	2.395415	3.1287403	1.7083429	2.619291	2.9599354	3.0032113	2.9557319	2.6836011	2.999868	3.7519598	3.089222	3.1294239	2.7453337	-0.055682953	2.6870995	2.9070494	2.4772964	SF3B1_Het	3
CCGATGCGAGTCATCC-1	2.7764392	3.1158502	3.114853	3.2087748	2.7829936	2.6794157	3.2891405	1.6437827	2.468305	2.8130682	2.9759903	2.5018053	3.0336735	2.5180998	3.5830104	2.9829006	2.7441611	1.6366026	1.0165774	2.3476481	2.6713634	2.612132	SF3B1_Het	3
CCGCACTTAGGATCGT-1	3.0833607	3.473275	3.3053946	3.2613885	3.1616857	2.6901393	3.6283154	2.2076266	3.188296	3.0406132	3.2307456	3.1806827	3.3864627	3.0279706	4.2714453	3.514871	3.20696	2.844653	0.57929045	3.1121485	3.3776786	2.6293814	SF3B1_Het	3
CCGCACTTTTAGACAA-1	3.1574385	3.4555657	4.2452016	3.620776	3.4718935	3.3286119	3.8168678	1.7882855	2.91571	2.9042773	3.3260458	3.3964453	3.995823	2.4084904	3.8549042	3.8047943	3.58424	2.7889695	1.693651	3.4053752	3.6200795	2.454521	SF3B1_Het	3
CCGCCTGACCAGTAGA-1	3.045741	3.2912755	2.9862983	3.3776267	3.2504683	2.857708	3.755218	1.9145813	2.9532564	3.0776682	2.9928703	3.0695696	3.244865	2.4635797	3.8006544	3.4869828	2.675759	2.4963934	0.7933168	2.7668395	3.475326	2.8656175	SF3B1_Het	3
CCGCTAGGATTGGATC-1	3.1056354	3.501655	2.9866467	3.5796647	3.0278244	2.8840568	3.7069318	2.2494452	2.9193358	3.1365917	3.3345752	2.9655201	3.362739	2.6176667	3.8300827	3.5423732	3.0189743	2.2110827	0.8956022	2.8200755	3.3955061	2.8611653	SF3B1_Het	3
CCGCTAGGCGATGTAA-1	2.8579879	3.1801023	2.9064257	3.1480384	3.0675035	2.610593	3.4218645	1.5422094	2.7915418	2.9548068	3.336752	3.0634124	3.28748	2.559201	3.6382136	3.2581372	2.9989924	2.5190158	0.8263316	2.9160664	3.0373056	2.7955027	SF3B1_Het	3
CCGCTAGGCTGCACGG-1	3.6290014	3.1290035	4.072883	3.8986633	3.3506134	3.297482	4.064654	2.13305	3.8084185	3.1029327	3.2626543	3.2395086	3.4415808	2.9483304	3.3239446	3.579336	3.5376186	1.8870224	1.2302669	2.9957545	2.9806688	2.8526647	SF3B1_Het	3
CCGCTAGGGATTCGCG-1	2.8182817	3.2877107	3.1616843	3.2323747	2.6129923	2.831023	3.5554717	1.8410558	2.602516	2.7099602	3.0922904	2.473046	3.017711	2.4201944	4.603221	3.1935763	3.20232	2.6177082	0.74479836	3.0110753	3.1383784	3.2242956	SF3B1_Het	3
CCGCTAGGGGTGGCTA-1	3.2620356	3.188251	3.5015943	3.3071418	3.045247	3.4539168	4.9337554	2.1636908	3.2355182	3.2716799	3.7943175	3.508161	3.2515225	3.4063249	3.7102304	3.6318188	3.772381	2.8533766	1.0385596	3.5951238	3.017019	2.727932	SF3B1_Het	3
CCGCTAGGTCTATCAC-1	3.2076259	3.4184694	3.1656268	3.1736171	3.380507	3.0528953	3.726012	1.7130563	3.0893834	3.2593184	3.3497496	2.756945	3.3398979	2.899258	4.0240054	3.4443965	3.2160602	2.4022658	1.0522789	3.1827707	3.7647972	2.8598995	SF3B1_Het	3
CCGCTAGGTGCCACCT-1	3.7715654	3.5711305	3.4468226	3.6741676	3.3921096	3.4224782	3.8184524	2.720239	3.50155	3.10476	3.3954785	3.695292	3.593509	3.0407767	4.0839176	3.6814072	3.4046848	2.418481	1.6229374	3.314143	3.1042314	3.5561926	SF3B1_Het	3
CCGCTAGGTTACATAG-1	3.4924972	3.5394726	2.9504988	3.454058	3.3128574	3.1201594	3.7712522	1.8189919	2.9298344	2.892102	3.2379577	3.204986	3.6668975	3.108232	3.8519726	3.7691193	3.216794	2.7228565	0.7241812	3.0805933	3.8356476	2.9990554	SF3B1_Het	3
CCGCTAGGTTACTGAA-1	3.0612078	3.1390293	2.931255	3.2207382	2.9846942	3.008324	3.836275	1.9714965	3.6922455	2.7381651	3.552187	2.6730793	3.3846772	2.887615	3.7594147	3.4896305	2.9168522	1.8405051	1.2099183	2.0491564	3.1681721	2.9059215	SF3B1_Het	3
CCGGAGTGAATACTTC-1	2.898217	2.958349	2.7820792	3.1350913	2.7284102	2.5977085	3.4660344	1.5692511	2.8969433	3.0569437	3.0474129	2.8548088	3.3146894	2.5850883	4.942541	3.1778567	2.5262957	2.037367	-0.020864192	2.6029973	3.0467052	2.5950618	SF3B1_Het	3
CCGGCCACGGCGCATC-1	3.0656965	3.0814452	2.6687262	3.0587792	3.033545	3.1849418	3.5980694	1.794461	2.8034568	2.7335598	3.1054833	3.2563422	3.0239966	2.5549228	4.352582	3.40422	3.2350724	2.1838114	0.48321283	2.6867325	2.474948	3.0385928	SF3B1_Het	3
CCGGCCACGTATGGCA-1	2.338434	2.8464336	2.4264717	3.0712705	2.628365	2.2498815	3.1622322	1.2496908	2.423519	2.253864	2.0544815	2.4876778	2.5703886	2.0562375	4.135515	2.848789	2.7942727	1.9353118	0.5970215	2.4948134	2.6286974	2.4228725	SF3B1_Het	3
CCGGCCACTTGTGAGA-1	2.566843	3.4701173	2.9086306	3.6200647	2.9059126	3.2263272	3.5542328	1.2555411	2.8584642	3.0836751	2.8072827	3.2591875	2.9088604	2.6942446	4.3618464	3.1922655	2.9025648	2.0593727	-0.08962304	2.8597171	3.262823	2.5713508	SF3B1_Het	3
CCGTCCGTTTGGTGAT-1	3.1439652	3.6226354	3.145942	3.7355177	3.3285701	3.0934923	3.897331	1.7513704	2.7915895	3.0894213	3.0861797	3.2034647	3.6683104	2.5559518	3.8259025	3.4162781	3.1364317	2.3090663	0.7170466	2.6014383	3.4781125	2.9511886	SF3B1_Het	3
CCGTGGCCGCCACGCG-1	2.3692727	2.6754434	3.4103482	2.6302705	2.3701553	3.194938	3.742225	1.8923035	2.7059875	2.6799002	2.697426	2.0809371	2.8751926	1.7726363	3.3718271	2.7396219	2.6187108	0.90064484	0.9551336	1.871698	2.5786583	2.206756	SF3B1_Het	3
CCTAAGATATGATAGC-1	2.8763473	3.577	3.3488293	3.3618374	2.5688398	2.8991358	3.4144802	1.5547067	3.0957084	3.100386	3.3050575	3.0550227	3.0126045	2.6097312	3.5963688	3.6863322	4.0354347	2.1248813	0.8407338	2.8418882	3.1139672	2.7314873	SF3B1_Het	3
CCTAAGATCGTGCTTA-1	3.4633036	2.98981	2.6540067	2.9361088	2.4655473	2.5593574	3.5463731	1.5382447	3.1102917	2.713173	3.10559	2.352611	3.1151125	3.1706622	4.2750564	3.7711678	2.9316216	1.7692869	0.7893272	2.790269	3.158697	3.0515962	SF3B1_Het	3
CCTAAGATTAGCGGTG-1	3.1914568	3.1554239	2.2625322	3.178232	2.2366364	2.9892576	3.243116	0.961386	2.6056237	3.1376204	3.331854	3.0918915	3.0949712	3.0386162	3.4625342	3.6463368	2.7560272	1.6679081	0.8500187	1.6421248	2.8561265	2.4856644	SF3B1_Het	3
CCTACTGGGAATCTCA-1	3.119741	3.591645	2.962361	3.4896219	3.3550997	3.1754544	3.7471488	2.0720088	2.973402	3.190778	3.3554618	3.1921122	3.6759899	2.2638664	4.2743263	3.5238566	3.471292	2.5579183	1.8049567	3.0525167	3.5425324	2.820019	SF3B1_Het	3
CCTAGGTCGGAACAGC-1	3.234332	3.4897532	2.907841	3.4266958	3.2032516	3.339285	4.0262904	2.0775316	3.0454388	2.977054	3.6791742	3.0994787	3.5750778	3.1538613	4.3249083	3.74571	3.2087812	2.8186333	1.0253319	3.0185168	3.3674672	3.1303623	SF3B1_Het	3
CCTAGGTCTCGGTATA-1	3.5960138	3.466817	3.0196729	3.274474	3.5152729	2.9663427	3.7834969	1.9901811	3.222887	3.0301714	3.095166	3.159969	3.2645493	2.907136	4.90812	3.679261	3.3068783	2.5665839	0.42960793	2.885404	3.8127077	2.936319	SF3B1_Het	3
CCTAGGTCTTACCATA-1	3.0122547	3.603489	2.812047	3.540422	3.270161	3.1918185	4.0326777	1.6633191	2.922752	2.981722	3.531655	3.366428	3.3366368	2.9087172	4.213515	3.469551	3.0817904	2.506151	0.8230673	2.9766512	3.5082471	2.8201802	SF3B1_Het	3
CCTCCAAGGACTAGGC-1	3.1986668	3.163742	2.6841404	3.4784794	3.0254858	2.0624826	3.4355655	2.3809352	2.3765311	3.0785058	3.4469562	3.0780442	3.440821	2.682474	4.214271	3.7443838	3.029447	2.9267552	0.6860034	2.6942604	3.313043	2.6199973	SF3B1_Het	3
CCTCCAAGTGTAATAA-1	2.9484167	2.8623416	3.6582196	3.4643955	3.9148777	2.6842086	3.4380732	2.3130264	3.1214085	2.5630608	3.1667454	3.0560696	3.7233765	2.4569914	3.599892	3.4386697	2.9602315	1.2972819	2.0318081	2.6288264	3.1262083	2.4730961	SF3B1_Het	3
CCTCGAGTCGATCGGA-1	3.3785937	3.1831043	2.996632	2.9874132	2.5047421	2.7064242	3.4511774	1.8067487	3.2280738	3.1275365	3.2449396	3.0834482	3.2472548	2.1055722	4.2963977	3.4389	3.4552212	2.6942372	0.16494747	2.7957375	3.245296	1.5837706	SF3B1_Het	3
CCTCTGTACGCGACAC-1	2.999351	2.899656	2.1535559	2.8993866	2.0351365	2.6630976	3.3576422	1.5676883	2.4409192	2.5961092	3.0916562	2.7881095	2.9520912	2.7885063	3.4809577	3.3565738	2.439727	2.3538878	-0.028418327	2.4416475	3.174639	2.3541882	SF3B1_Het	3
CCTGCATTCCGGAGTG-1	2.6702816	2.68698	2.92159	2.8196487	2.7447832	2.8871071	3.4359958	1.7120756	2.8699775	2.7597454	2.8773727	3.2183032	2.7932332	2.389687	4.798574	3.109469	2.7602103	2.4113696	1.1820122	3.008358	3.4372938	2.1828778	SF3B1_Het	3
CCTGCATTTCCGTCAA-1	3.5802362	3.6760108	3.297905	3.4355104	3.5761569	3.3183708	3.8337924	2.3475993	3.038777	3.612154	3.5192544	3.539254	3.606756	3.166891	4.223987	3.4392333	3.7223368	2.8902464	1.5169559	3.2493777	3.7561843	2.9679375	SF3B1_Het	3
CCTGTCCGGAGCCACA-1	2.8985746	2.903544	2.5143578	3.1631207	2.983839	2.3904235	3.8139164	2.1633112	2.3691547	2.775662	3.5755966	2.217202	2.964184	2.6594718	3.9167771	3.1592631	2.214596	2.781394	0.38477543	3.2886243	3.4179816	2.9754353	SF3B1_Het	3
CCTTAAGAAGTCCGTA-1	3.0379102	3.3469367	3.3051867	3.182544	3.2415185	3.1236296	3.615616	1.6822481	3.2017484	3.2183383	3.923128	4.183651	3.2448585	2.3897197	3.352006	3.5747013	3.5807374	2.9811153	1.228185	3.2109053	3.082146	3.084938	SF3B1_Het	3
CCTTAAGACTAAGTGC-1	3.6143937	3.6444197	2.950481	3.7608128	3.6437387	3.3750517	3.9686449	2.0186958	3.2067304	3.5126715	3.5314739	3.5632138	3.591379	3.2287788	4.0773835	3.6184392	3.1990395	2.0743918	1.0886477	3.0602252	3.804751	3.1696525	SF3B1_Het	3
CCTTAAGAGCCAATAA-1	2.3897438	3.0920892	2.5973353	3.2293127	3.0072627	3.2310765	3.112542	1.7862854	3.0459986	2.9778848	2.8756082	3.0535815	2.914529	2.527154	4.1036286	3.0500252	3.3580272	1.777913	1.2835541	2.0369124	2.920308	1.9105792	SF3B1_Het	3
CCTTCTATCTCCAACA-1	2.883698	2.8103688	2.9688017	3.2265658	2.8146527	2.4802763	3.2133622	2.3271573	3.0951462	2.7862992	2.6910827	2.5330253	3.157091	2.4252257	4.2200527	3.1192675	2.6323876	2.0834172	-0.25920114	2.9726877	3.0929058	2.7792828	SF3B1_Het	3
CGAAGAACCGCCTCGC-1	2.8221858	3.1818454	2.8113828	3.0130289	3.388104	2.1418278	3.8526063	2.679325	2.7690544	2.425255	3.0536087	2.8984528	2.856423	2.1096907	3.0863602	3.0185432	2.736267	2.0357482	-0.0880683	2.493946	3.164635	1.6257102	SF3B1_Het	3
CGACCTATTCCAACGG-1	3.1382308	3.2716792	2.808255	3.5805492	3.7292154	2.4430573	3.7661283	3.7166805	3.1206393	2.954903	2.9181335	2.861651	3.3693686	2.758261	3.4513557	3.638029	2.8243117	2.3274372	1.3583558	2.7994611	3.084857	2.5142126	SF3B1_Het	3
CGACGGCGATTCAGGA-1	2.922287	2.6595185	2.3468287	2.844782	3.0719807	2.5304978	3.459243	1.7991503	3.056531	2.7518966	2.7312253	2.552143	3.1036038	2.88986	2.937907	2.527288	2.9481044	2.3820648	1.4016857	2.7493253	2.7340696	2.72826	SF3B1_Het	3
CGACGGCGCCGCCTGA-1	3.0456266	3.3489404	2.7302837	3.2071307	3.0862842	3.1162336	3.1783552	1.0902771	2.7300248	3.066452	2.9073255	2.9800198	2.8206913	2.7219896	4.133004	3.1503224	2.6778483	2.1730251	1.4112353	2.7406318	3.0176618	2.3281853	SF3B1_Het	3
CGACGGCGGGTCAATA-1	3.3995364	3.2026703	3.2291017	3.3263097	2.9951227	3.1320715	4.073226	2.0080674	2.6021926	3.391175	3.31161	3.0422337	3.3964486	3.3170495	3.43406	3.4589307	3.3007402	2.868372	0.87010556	2.5522664	3.3566453	2.7025435	SF3B1_Het	3
CGACTGTTGACTAGGC-1	2.9767056	2.8680732	3.0042036	3.4596727	2.7534518	2.995662	3.5915816	1.6456391	3.0233743	3.4338393	2.7509818	2.6169808	2.9975014	2.3095105	4.0015016	3.0582132	3.392759	2.8395648	1.303424	2.6909304	2.9061992	2.4603434	SF3B1_Het	3
CGACTGTTGCTTAGCA-1	2.8652651	2.715611	2.8413045	2.931461	2.975556	2.3907838	3.2110488	2.0659778	2.799211	3.0585132	2.9247944	3.193697	2.7177684	2.887981	4.2462754	3.548393	3.0485396	2.2894917	0.7089345	3.0032337	2.6180394	2.376402	SF3B1_Het	3
CGAGAGCATCCACTTA-1	3.3488276	3.3358698	3.1839266	3.4922092	2.9190211	2.8763137	3.8944747	1.632288	3.0414722	2.739506	3.08804	3.1378496	3.4515939	2.5819113	4.5823975	3.7843156	2.7806685	2.776863	1.289561	2.9359636	3.4913921	2.9205904	SF3B1_Het	3
CGAGCCAAGACATCGA-1	2.606806	2.8005977	2.5342612	3.0121176	2.858651	2.6066086	3.3712978	1.3562934	2.5337322	2.5335364	2.3665028	2.9114306	2.7420344	2.5336545	3.659613	2.7403755	2.8003802	2.36625	1.0776978	2.4533968	2.9640777	2.4536455	SF3B1_Het	3
CGAGCCAAGTGTACAC-1	3.236823	3.5009267	3.1716633	3.559546	3.3587255	3.314217	3.8880973	2.291974	3.0407536	3.043494	3.5361123	3.3851137	3.1942837	2.8690994	4.4174967	3.8201182	3.4949439	2.7519448	0.37634963	2.8782005	3.4769373	2.8949804	SF3B1_Het	3
CGATCAAGGAATTCCG-1	3.24992	3.1775937	2.8578768	3.1569817	2.6520367	2.2182658	3.6758518	2.54809	3.4952524	3.1159842	3.387302	2.9370515	3.102775	2.7822175	3.95379	3.736211	2.9249043	2.457199	0.19419263	3.0502534	2.8918593	2.7338922	SF3B1_Het	3
CGATCCTTCGCTTAAC-1	2.9355886	2.3481338	3.069814	2.8881207	2.7755754	2.6536312	3.3893287	1.8932836	2.8829675	2.7269144	2.8334386	3.130376	3.1906993	2.7034545	4.8398814	3.241848	3.0841944	2.2474463	-0.028237028	2.349887	3.2380226	2.4275637	SF3B1_Het	3
CGATCGGACAACACTG-1	3.1445577	3.6162486	3.5170817	3.4843032	2.8186533	3.361647	4.077092	1.6308444	3.2338216	3.169435	3.2958665	3.6262121	3.3934472	2.7052672	3.9483275	3.5645635	3.3740368	2.8979177	1.2897125	3.2703075	3.3879452	3.0212986	SF3B1_Het	3
CGATCGGACGAGAATT-1	2.9865665	3.329799	2.7891588	3.6570718	3.2319767	3.100029	3.777286	2.290802	2.9794655	2.9999816	3.1866605	3.2936203	3.0227237	2.9132674	4.364129	3.841253	3.6365352	2.2963893	0.075657435	2.4098291	3.5616512	2.4923136	SF3B1_Het	3
CGATGTAACCGCACTT-1	3.0608726	3.3450081	3.1128554	3.2416875	3.2125068	2.9506314	3.7293534	1.5056138	3.122091	3.030877	3.3402412	3.0764086	3.2904127	3.1913683	3.6090393	3.5115452	3.4272177	2.3174613	1.1821874	3.0808885	3.6090376	2.6218874	SF3B1_Het	3
CGATGTAAGAACTCTT-1	3.0659342	3.197605	2.7295086	3.3502982	3.4358444	3.2244725	3.3471062	1.6555141	3.1418917	2.764822	3.221346	3.2008522	3.1320407	2.5400958	3.9673843	3.5218387	3.1581507	2.9014852	-0.07964848	3.3040707	3.348603	2.3383918	SF3B1_Het	3
CGATGTAATACCAAGC-1	2.6313438	3.2055805	2.6669393	2.8775668	2.7065642	3.0352006	3.34174	1.7906846	2.6244855	2.7782247	3.5581954	2.8916588	2.9171085	2.6806812	3.5291688	3.5521133	3.4869862	2.4023902	0.56369674	3.019601	2.8193302	2.7471201	SF3B1_Het	3
CGCACCGTCAATTATT-1	3.1019154	3.268712	3.5459473	3.565986	4.1471753	2.9577818	3.8282864	1.8357996	3.4535437	3.155235	3.0390835	3.2682133	3.6505015	2.6224113	3.44418	3.612036	3.0716677	2.2282727	1.224641	2.9700265	3.2670703	2.8791869	SF3B1_Het	3
CGCAGCAAACATCTAC-1	3.2826824	3.307436	3.152413	3.6973212	3.0458052	3.4606245	3.8188584	2.2641168	2.9403462	3.5648174	3.510827	3.4150596	3.6428149	2.4922397	4.6182904	3.6280193	3.4380412	2.956007	1.091133	2.8094358	3.6430576	3.089676	SF3B1_Het	3
CGCATTAGCATATGGA-1	3.082676	3.1179154	3.0907414	3.399001	3.0410676	2.6096075	3.72665	1.9893665	3.127883	3.0798993	3.1646025	3.297929	3.1719806	2.7450526	4.723058	3.1603537	3.0343518	2.6128871	1.7255236	2.8468742	3.3070886	2.902894	SF3B1_Het	3
CGCATTAGGAAGGCGA-1	2.8144696	3.6144521	3.312249	3.055202	3.0505228	3.1572785	3.7429497	2.0480025	2.6649165	3.111429	3.0495265	3.4891632	3.2265909	2.5781145	4.8580775	3.4792662	3.1621273	2.4106197	0.7722053	3.20505	3.506783	2.9944143	SF3B1_Het	3
CGCATTAGTGGCAACG-1	2.2293715	2.9540534	2.914746	3.0030036	3.315583	2.6987681	3.1902683	3.1851046	2.728301	2.3512073	2.7419777	2.5705068	3.4279606	2.2062988	3.1395898	3.011885	2.4485965	1.8079057	0.8681306	2.525257	2.737366	2.1709607	SF3B1_Het	3
CGCCAGGTCTCTGAAG-1	3.067612	3.1188369	2.6803777	3.5344222	3.236016	3.0713449	3.576058	2.5452662	3.110743	2.5503392	2.5431664	3.3170536	3.3384695	2.742998	4.2068686	3.4462037	2.9269028	1.9253851	0.68480223	2.6230068	3.3450727	2.9223347	SF3B1_Het	3
CGCCATTCGGACGTGC-1	3.1724086	3.0562956	3.5486352	3.4022515	3.1676002	3.1819603	3.5654547	2.4552355	2.4626408	3.2376914	3.3867834	3.369828	3.0056865	2.6779792	4.5899363	3.6253178	2.9835622	2.5940483	0.9649817	2.705755	3.2270546	2.691243	SF3B1_Het	3
CGCCGAGGGCCACGCG-1	3.4108424	3.3709292	3.2940521	3.3458025	2.8635483	3.1192713	3.4372118	1.945375	3.0809805	3.2381039	3.3323197	3.340005	3.6050458	3.155331	4.26757	3.7572048	3.281015	2.2427678	1.2350416	2.5844612	3.4499807	3.1471016	SF3B1_Het	3
CGCCTGCACTCCAGTG-1	3.3368378	3.3304968	2.8574164	3.3620365	3.1946335	2.9494474	3.6215181	2.1289685	3.3069146	2.7415159	3.2469735	3.1466508	3.4061124	2.9678245	3.346761	3.6910818	3.2601118	2.3530178	0.7587106	2.8789473	3.2417357	2.9603362	SF3B1_Het	3
CGCGACACCTGTGCCA-1	3.0140877	2.925841	2.9241805	3.037422	2.960024	2.5423806	3.633915	1.7517778	2.8396993	2.9076898	3.308073	2.8437207	3.1679623	2.9310658	4.175899	3.5064116	2.843098	1.7921045	0.59806544	2.7047937	3.1554327	2.5287852	SF3B1_Het	3
CGCGCTCTCGCATTAG-1	3.2045336	3.0673137	3.3054228	3.271537	3.1274111	3.4954028	3.8937569	2.0713594	3.1885312	2.7864788	3.2558925	3.216527	3.7281976	3.3147056	3.5846858	3.6740992	3.396056	3.4316857	1.0153755	2.970241	3.854623	3.1203218	SF3B1_Het	3
CGCGCTCTGATGACGG-1	2.9347355	3.7170196	3.5145447	3.6413329	3.3681018	3.1546445	4.067802	2.639985	3.190894	3.4575832	3.3608212	3.496414	3.6692512	2.8868165	4.034495	3.5845559	3.3397646	2.5247731	0.5042888	3.5191364	3.6171777	3.2020817	SF3B1_Het	3
CGCGGACAACAGATCG-1	3.5051253	3.2550144	3.5447583	3.42756	3.0285108	3.1637485	3.6248562	2.6149976	3.440336	3.024222	3.173925	3.0121634	3.474526	2.7249496	4.7967477	3.6354551	3.4211476	2.1675076	0.5361925	2.7623885	2.906557	2.6072628	SF3B1_Het	3
CGCTAATATGCTACTC-1	3.1496491	3.0553799	2.80864	3.0381308	2.6963596	3.0432522	3.3714185	1.5780281	2.9301915	2.9740086	3.0109086	3.3380902	3.0515525	2.794357	4.2470436	3.275763	2.9112506	2.5033927	0.46088323	2.930255	3.2162092	2.8283646	SF3B1_Het	3
CGCTCTTGCAGTGGAA-1	2.5102215	3.0852058	3.131793	3.490696	3.51846	2.8777766	3.6833148	2.4807642	3.0648758	2.9665048	3.1270485	3.1711876	2.6318989	2.623044	3.219338	3.4936538	3.017703	2.400955	-0.24271287	2.6281266	3.2108328	2.6275907	SF3B1_Het	3
CGCTCTTGGTATGGCA-1	2.6296751	3.0774345	2.9955966	3.353092	3.599774	2.7941563	3.97208	2.5981245	2.5972373	3.0786932	2.8974175	2.9382737	3.59783	2.484539	3.161259	3.2812812	2.8334165	1.9192866	1.59857	2.7171488	3.1632977	2.6508443	SF3B1_Het	3
CGCTGTGCATGTATTA-1	3.2106357	3.6523898	3.3212824	3.3883595	3.2867913	2.8428698	3.8243222	2.0954437	3.0067363	2.9700553	3.1452434	3.1809242	3.1815608	2.7357235	4.2265854	3.482807	3.1289194	1.5033455	-0.042182114	3.008879	3.28602	2.9764545	SF3B1_Het	3
CGCTGTGCGCCAATAA-1	2.8026197	2.8183494	3.051553	3.1311042	2.9426613	2.711225	3.4548445	1.5722781	2.063005	2.61914	3.1345198	2.9944582	2.7491703	2.049874	3.8169897	2.9465911	3.137601	3.3244588	0.95970935	3.0397015	3.165801	2.3320658	SF3B1_Het	3
CGCTGTGCGGTGGCTA-1	3.344985	3.4717333	2.8408947	3.4134526	2.960979	2.850389	3.2550366	1.816665	3.3273776	2.8098378	3.320555	3.251678	3.4017477	3.1793067	4.050246	3.250179	3.2564263	2.9537847	0.48135263	2.529401	3.0654209	3.0565023	SF3B1_Het	3
CGCTGTGCTTGTGAGA-1	2.1203742	2.58281	3.0499	2.3756714	2.811814	2.3774264	5.755384	0.8579829	2.4689577	2.4824069	2.6559591	1.9809562	2.7963545	2.10694	2.5145838	2.481506	2.3824472	1.5604492	0.8145375	1.7881341	2.118079	1.7792772	SF3B1_Het	3
CGCTTAACACTACATG-1	3.4889677	3.4293845	3.1415493	3.306081	3.0723963	2.995093	3.7909703	1.9403639	3.1470528	2.6517565	3.6258438	3.086025	3.4661214	2.5357003	4.5772734	3.4832065	3.5968804	1.277274	0.37924096	3.060811	2.9844055	2.7766507	SF3B1_Het	3
CGCTTAACTCAGTTAG-1	2.9358003	2.7224433	2.7761478	3.1218877	2.4222171	3.1775553	3.4165516	1.600318	2.5209076	3.1206172	3.2672582	3.0753584	2.9815602	2.6988754	3.3901334	3.366942	2.5409186	1.8354338	0.84786075	2.6274219	3.359824	3.2659028	SF3B1_Het	3
CGCTTAACTTGTCTCC-1	3.278014	3.7225506	3.1146398	3.6748207	3.4062824	2.933798	4.090138	1.8231883	3.2318943	3.097268	3.4541767	3.2771578	3.413793	2.942138	3.6368513	3.5935555	3.4562705	2.7418728	1.1463094	2.9208417	3.3132982	3.2150114	SF3B1_Het	3
CGGAACTCATTGGATC-1	3.061205	3.5813365	3.2196295	3.4177	3.307193	2.897447	4.0413923	1.6673942	3.1247728	3.2918563	2.9077702	3.3283765	3.3259015	3.0310855	3.9272926	3.4432359	3.0697415	2.660717	0.3399008	2.9538822	3.4970462	2.8443315	SF3B1_Het	3
CGGAACTCTTATGGTC-1	2.1993167	3.2318015	3.107737	3.1565428	2.7384074	3.044671	3.8144693	2.0368173	3.1264977	2.680991	2.959233	3.2940943	3.3462813	2.6134994	4.009138	3.6024113	3.6531827	1.8689721	1.293204	2.985856	2.817087	2.8132582	SF3B1_Het	3
CGGACACCCATACGTT-1	3.1826632	2.9992044	3.788391	3.1891127	3.1368537	2.8736799	4.0800924	4.433889	2.9171333	2.8161628	3.492732	2.822116	3.0160024	2.6380956	2.6427848	3.319285	2.5927005	2.5804713	0.07515855	2.5901463	2.9249182	2.862792	SF3B1_Het	3
CGGAGAGAGCCTCTGA-1	2.7048607	2.9944193	2.9304185	3.1206603	2.4782047	2.3631217	2.6332424	1.0741516	1.9921442	2.3641539	3.6137354	3.0050817	2.6623592	1.7545758	3.4319031	3.6331317	3.3202348	2.4820893	0.28291434	2.3609555	3.230537	2.4713206	SF3B1_Het	3
CGGAGGCTTCCAACGG-1	2.9595656	3.611185	2.7519488	3.5156515	3.2267935	2.8896215	3.6920478	2.1162708	3.074853	2.3654668	2.5781639	2.815504	3.23286	2.138924	3.693781	3.2247381	2.952265	2.6642041	0.8028265	2.8101766	3.1779418	2.6651175	SF3B1_Het	3
CGGCGAATAACCAGCT-1	3.261283	3.180901	3.0943613	3.5294228	3.2989197	2.5679486	3.8538024	2.3054366	3.1812487	3.0937085	3.1385415	3.334995	3.261469	2.9991899	4.7409325	3.787166	3.4041047	2.487902	0.001701228	3.2216244	3.1811402	2.6421137	SF3B1_Het	3
CGGCGAATCAGCAACC-1	3.2371757	3.0795982	2.9066255	2.7716238	2.5498314	2.6114635	3.7856371	1.7377721	2.3393314	2.6279836	3.03779	2.9202676	2.947484	2.708141	4.1138825	3.6085484	2.9587479	2.4890063	-0.13371398	1.870623	3.0354042	2.870785	SF3B1_Het	3
CGGTAACTGCGAGCAA-1	2.6758282	3.113745	3.4858758	2.8749228	2.7845132	3.1845193	3.5880773	1.4094168	2.9282703	2.6225061	2.786684	2.722988	4.032258	2.5658622	3.6627889	2.8294122	2.1781418	1.9861909	2.0566432	2.2738445	2.9673157	2.1898098	SF3B1_Het	3
CGGTTCAAAATAGTGT-1	3.193806	3.0671659	2.5853364	3.4119236	2.2601628	2.8500166	3.7854443	1.8136423	2.8652306	2.9869874	3.082453	2.9346576	3.0154426	2.7103624	4.4859586	3.1875088	2.8930824	1.6518474	0.5919642	2.625952	3.2301657	2.5728872	SF3B1_Het	3
CGGTTCAAACATCATT-1	3.431402	3.622435	3.791336	3.6458533	3.491203	3.3506763	4.1227694	2.1745884	3.3681574	3.3806016	3.4520218	3.3968337	3.9300327	3.08239	3.5463107	3.3558638	3.6164608	2.67296	1.495528	2.9793453	3.6847248	2.894627	SF3B1_Het	3
CGTATTCCAATGTTGC-1	3.215916	2.8864255	2.3446906	3.0240922	2.6230128	2.2428317	3.3029935	1.4671181	2.7453208	2.554764	2.6851356	3.0576618	2.9058244	2.8024263	4.3060527	2.841778	2.4804523	1.795622	0.9955713	2.3321395	2.6840837	2.8973584	SF3B1_Het	3
CGTATTCCATCCGGTA-1	3.613277	3.9128137	3.5774949	3.821861	3.5801423	3.2918334	4.0728416	2.1974978	3.1808982	3.3365366	3.5557559	3.793549	3.7736983	3.1963987	4.08843	3.5587242	3.5648577	2.3381007	1.2146791	3.408608	3.7222767	3.2701266	SF3B1_Het	3
CGTGAACCAATGTTGC-1	3.2349482	3.1409276	2.7516992	3.092096	2.8165543	2.967069	3.4015255	1.4913304	2.811427	3.026041	3.0090961	2.8299038	2.903435	2.990831	4.7107043	3.342715	3.4637504	1.6677396	-0.06959835	3.1827402	3.5354967	2.2710493	SF3B1_Het	3
CGTGAACCATTCAGGA-1	3.476219	3.3633268	3.2966633	3.683182	3.5383747	3.2489192	4.0170183	2.0131817	3.0708146	3.1078176	3.4040096	2.956642	3.6053262	3.025397	4.385877	3.5360603	3.1598964	2.90389	0.04049579	2.773202	3.5692196	3.0164344	SF3B1_Het	3
CGTGCTTAGTGTACAC-1	3.1239893	3.0901523	4.031744	3.6218922	3.7994456	2.833483	4.024591	2.9764132	2.7461257	2.7030888	3.2905657	3.2699897	3.6336071	2.5662222	3.312868	3.2223976	2.8774602	1.9533803	1.521762	2.9296224	3.4200666	2.5808935	SF3B1_Het	3
CGTGTAGTGTGATCTC-1	3.134014	3.5402136	2.8338068	3.6492255	3.1283183	3.0135942	3.6765792	1.2693162	2.7539787	3.5300095	3.0150058	3.466277	3.0876763	0.89541	4.6463375	3.3978877	3.066493	2.7443764	0.10464172	2.8060005	3.5162044	2.8211906	SF3B1_Het	3
CGTTATCGGACTAGGC-1	3.1929617	3.270961	2.6525314	2.7927725	2.2697885	2.4381847	3.2072365	1.5520838	2.7695954	2.966525	3.3635335	2.9042017	2.6491008	2.94766	4.8667474	3.1967778	2.8987198	1.5772053	0.3222281	2.879419	3.1158748	2.0801506	SF3B1_Het	3
CGTTCAGCACCGTCGG-1	2.2733772	2.7743773	2.5368857	3.0484333	2.8521073	2.4928486	3.5336897	1.5279531	2.7062333	2.3839076	3.2162952	2.9514747	2.8359818	2.6374357	3.90452	3.0896645	2.7698796	1.9197915	-0.1650221	2.1370566	3.3000605	2.3585691	SF3B1_Het	3
CGTTCAGCAGGTTATA-1	2.9449852	3.5231726	2.9030485	3.0811505	3.0843446	3.2020676	3.9771366	1.741844	3.089032	3.1589172	3.245128	3.1948347	3.1793003	2.3574452	4.0587025	3.81555	3.1182897	2.0264869	0.651454	2.937378	3.316495	3.0855265	SF3B1_Het	3
CGTTCAGCCTCTGAAG-1	1.9469312	1.7819207	2.9689758	2.464279	2.5526474	1.2633023	5.1710587	3.6455219	2.4482002	1.961049	2.8613539	2.3755565	2.4349384	2.2148566	2.5493407	2.7284937	2.3691604	2.1036146	0.80891556	2.2461696	2.2334535	1.2503622	SF3B1_Het	3
CGTTGGCAAACGCTCG-1	3.467136	3.4505236	3.6589363	2.9379468	3.1206493	3.3478656	3.8892214	1.8851568	3.2175727	3.1412427	2.992735	3.3688443	3.24824	2.966465	3.9576418	3.5970507	3.45015	2.999643	0.9026875	3.4399786	3.6535237	2.8471127	SF3B1_Het	3
CGTTGGCACCAGTAGA-1	2.7037969	2.8748744	2.4583216	3.0480196	2.453489	2.2540684	3.3629856	2.0401917	2.4559143	2.851496	2.9201238	2.9464068	2.8032758	2.7071023	4.2323437	2.9851272	2.748801	2.456188	-0.2429507	2.114727	2.8397188	2.333418	SF3B1_Het	3
CGTTGGCACCGGCCAC-1	3.401517	2.8813775	3.5737333	3.6321847	4.038192	3.0063417	3.778335	1.9538155	3.081936	2.6944594	3.6014917	2.7405477	3.804808	3.3660483	3.7857623	3.4051073	3.4256837	2.5117974	1.295832	2.6955626	3.7909577	2.8351128	SF3B1_Het	3
CTAATAGGCCAGTAGA-1	3.0544937	3.3741481	3.1209629	3.1884696	3.0655718	2.8094878	3.781268	1.7103155	3.093757	2.938934	3.013942	3.1938722	3.2201607	2.2423747	4.1798024	3.242332	3.032334	2.665042	0.3669463	2.7188578	3.6723237	2.8209157	SF3B1_Het	3
CTAATAGGGCGCATTG-1	3.3629684	3.6377912	3.1781683	3.7613504	3.0239873	3.1645737	4.019255	2.2481124	2.7872784	3.223769	3.0209138	3.1234875	3.173308	2.854556	4.302101	3.5871155	3.2865014	2.804341	0.919033	3.1636932	3.2051158	2.5076115	SF3B1_Het	3
CTAATAGGGGAGATTA-1	3.347622	3.1950727	3.638508	3.4168296	3.6113544	3.129886	4.150202	2.2627118	3.3115718	3.242511	3.367014	3.461114	3.6118946	2.970941	3.7090044	3.471299	3.2501795	2.7722387	2.4027238	3.0604217	3.4467018	2.7450736	SF3B1_Het	3
CTACACCTTCGCTTCC-1	3.2186327	3.383377	3.2266436	3.4168077	2.9825456	3.177459	3.8548484	1.9220624	2.823275	3.1830246	3.296391	3.1703987	3.1865923	2.616133	3.9412882	3.4857025	3.427575	2.580213	1.503129	2.9670017	3.3091998	2.6607113	SF3B1_Het	3
CTACGCAACGAGTTGC-1	3.1222131	3.5587718	2.9592443	3.6951406	3.3046656	3.1218848	3.8952641	2.195748	3.4815702	3.1336634	3.2804632	3.268025	3.3128495	2.952777	3.9077024	3.733223	3.296093	2.5283036	1.4100466	3.065476	3.45551	3.163781	SF3B1_Het	3
CTACTCTCTGGATCCA-1	2.6831172	2.7254736	3.123214	2.9540854	2.9202104	2.5063722	3.482479	1.5468758	2.6932597	2.996586	3.0406024	2.669476	3.1920533	2.5854719	3.8352973	3.2910445	2.8196347	2.5747073	-0.1752884	2.8299108	3.1101508	2.7419171	SF3B1_Het	3
CTAGCCGCTCAGTTAG-1	3.3018181	3.1835263	3.104587	3.3581276	2.8123853	3.2260475	3.460849	1.8184562	2.8722227	2.7981863	3.0046597	3.2131863	3.2562244	3.0218718	4.5284905	3.5232906	3.0300221	2.698269	1.2859703	2.6288612	3.2008293	2.8663256	SF3B1_Het	3
CTAGGTATATTAATCA-1	3.0678062	3.4275613	3.0140553	3.1576502	3.0174797	3.1050565	3.6149106	1.6589162	3.2137976	2.9090166	3.0223145	2.9570916	2.9139454	3.061834	4.603238	3.5420244	3.2647824	1.7543278	0.8208022	2.8296175	3.5594735	2.8153539	SF3B1_Het	3
CTAGGTATCAGAGATG-1	3.2945611	3.3857853	3.184323	3.2947955	3.0181618	2.8151007	4.14863	2.023579	2.8818345	3.0131257	2.8820643	2.891737	3.0725174	2.7300348	4.1907663	3.544165	2.6501358	2.1903481	1.2582558	2.6396854	3.336172	3.132512	SF3B1_Het	3
CTAGGTATGCTATCGG-1	3.1796007	3.0107815	2.721354	2.8743405	2.3491921	2.6190767	3.5933251	2.1965656	2.3457472	2.3677878	3.1878295	3.0121589	3.0330856	2.765118	3.8474758	3.154764	2.9242666	2.2730813	0.56502163	2.283963	3.1515594	2.4946375	SF3B1_Het	3
CTAGGTATGGAAGCTC-1	3.226624	3.1067767	3.3158622	3.3497486	3.538782	2.6587493	3.4494781	3.063979	3.0760133	2.7547975	3.0822482	3.1834736	3.5131285	3.265449	3.260385	3.6362565	3.4143436	2.3944077	0.30276203	2.849809	3.442308	2.5202754	SF3B1_Het	3
CTAGGTATTGAGCGTA-1	2.788426	2.7212284	2.8438158	3.0615902	2.1671255	2.7154348	3.5201187	1.5972753	2.6111667	2.7146144	2.927078	2.8807263	2.8410542	2.2862372	3.763046	3.0014768	2.801721	2.0146506	0.15496594	2.6262667	2.7053835	2.0092654	SF3B1_Het	3
CTATAGCGATAACTGT-1	3.1321726	3.1619475	2.9900532	3.3813984	2.9808931	2.932555	3.6044505	0.50615543	2.803015	2.4406598	2.895892	2.9269333	3.0322485	2.6420913	4.3978357	3.2950315	3.2593517	2.4417145	0.9659194	2.7973275	3.0614293	2.9838994	SF3B1_Het	3
CTATAGCGCAACGGTC-1	3.5098553	3.8816845	3.3731499	3.9930627	3.3696456	3.4954162	4.3136883	2.1907623	3.3140016	3.7291715	3.6072376	3.521321	3.8549852	2.9054046	4.2215166	3.9559407	3.54245	3.2096121	1.2022911	3.1350687	3.576137	2.8808546	SF3B1_Het	3
CTCAGTCGTTCGGAGG-1	2.5681121	3.0923731	2.344452	3.3381357	2.5212247	2.4585583	3.4662883	1.9546834	2.7246604	2.6376073	2.8928394	2.9197304	3.1920285	2.6723297	3.7974734	3.4782348	2.8422368	2.5777128	0.86159116	2.411927	3.2949913	2.6315815	SF3B1_Het	3
CTCATGAAACGGTTAC-1	2.76172	3.0882165	2.5910535	3.1050026	3.0501862	2.885568	3.5013416	1.3737601	2.808484	3.1382842	3.0242693	3.2260075	2.9781172	2.7109084	4.2200665	3.4068294	2.9235933	2.267955	0.42021617	2.7957306	3.1093097	2.694459	SF3B1_Het	3
CTCCAGTGAGGCGAGC-1	3.155604	3.7150657	3.151362	3.5903795	2.298741	2.8992515	3.5960522	1.7000368	2.9882884	3.092289	3.2341945	3.2424285	3.1496446	2.6613953	4.151888	3.5151758	3.4328382	2.5427132	1.0438778	2.8019524	3.1196053	2.8461328	SF3B1_Het	3
CTCCTTACCCAGTAGA-1	3.0245016	3.2444997	2.5994818	3.1381636	2.6626754	2.9512904	3.0512793	1.7331169	2.4775314	2.680348	3.2713141	2.9577923	2.8556142	2.8032475	4.6488767	2.9938056	2.4837031	2.173944	-0.1368874	2.5589426	2.816899	2.9529243	SF3B1_Het	3
CTCGAGCTGAACAATC-1	3.0005844	2.633692	2.845283	3.1343517	2.7465906	2.9141512	3.103052	1.3072878	2.7406156	2.8222418	2.9589639	3.3300967	2.6707647	2.98659	4.2283125	3.010108	3.2554832	1.9966807	0.6511496	2.818637	3.1711953	2.3116913	SF3B1_Het	3
CTCGAGCTGATGTGGT-1	3.1937847	3.8905997	3.0931637	3.8755882	3.6675124	3.453795	3.9920914	2.0633516	3.1466565	3.222618	3.534439	3.2234986	3.172356	2.947858	3.9361956	3.5717416	2.991869	2.622898	1.1058483	2.483872	3.9098554	3.3099673	SF3B1_Het	3
CTCGAGCTTCGCCGTA-1	3.0526383	3.3731198	3.258872	3.4722443	3.1631165	2.978677	3.8197691	2.078802	3.0580392	3.4361918	2.708901	3.287676	3.1631224	3.014175	4.736527	3.5227704	2.9786034	2.249133	0.94883054	2.8613548	3.1961844	2.5375595	SF3B1_Het	3
CTCGCACCTTAGGTTA-1	2.7026155	3.0621898	2.6077502	3.2739685	2.363607	2.6651266	3.5040321	1.3498309	2.5889857	2.7432945	2.611192	2.8442447	3.1175375	2.1711774	4.0201964	2.938394	2.7055101	2.1969297	0.50157905	2.471873	3.2819853	2.2543676	SF3B1_Het	3
CTCGCCTGTGGCAACG-1	2.92256	3.3018596	2.4505656	2.9223008	2.7615192	2.6088328	3.5740309	1.4807168	2.5073776	2.3854377	3.2002819	2.956943	2.814223	2.6666408	4.084565	3.1008282	2.7526848	2.156938	-0.21408714	2.5660489	2.8899436	2.6195145	SF3B1_Het	3
CTCTCGCACCTCTGTA-1	2.848319	3.125795	2.7357233	2.6620185	2.6192398	2.6604106	3.1721456	1.7707695	2.6271868	2.379326	2.511315	2.912492	3.1277077	2.458947	4.265202	3.132827	2.548871	1.4659523	0.87847567	2.5047586	3.0768507	2.3188868	SF3B1_Het	3
CTCTGAAGCAACCTGC-1	3.005403	2.6097333	2.8224752	2.5389435	2.6043882	2.9682567	3.3733604	2.1455073	2.6020167	2.2434373	2.6668682	2.929076	2.6585846	2.5936174	4.192387	3.4449315	2.667991	2.3196151	0.59261674	2.4817936	3.1991313	2.2315583	SF3B1_Het	3
CTCTTCTAACTACATG-1	3.2954407	3.4125724	4.1355977	3.4374177	3.6095877	3.1326575	4.023783	1.8939034	3.0997484	3.1058223	2.8960555	3.096315	3.654959	2.8910763	3.9361696	3.5395868	3.0956242	2.3694103	0.56761676	2.804141	3.4141204	2.5781255	SF3B1_Het	3
CTCTTCTACAGCAACC-1	3.3099473	3.2505698	2.9647655	3.0301313	3.5066586	2.9756298	3.7586803	3.7103384	3.0172527	2.7034552	3.0460472	3.288688	3.597858	2.5607746	2.9175642	3.6586282	2.9433029	2.568192	0.7313717	2.7374256	3.3618598	2.8708732	SF3B1_Het	3
CTCTTCTAGGTCATGT-1	2.860801	3.504053	2.5021527	3.4151235	2.936424	2.817032	3.7829769	1.9569232	3.129648	3.194844	3.0364623	3.1181614	3.087488	2.5950902	4.2176642	3.513628	3.176292	2.0995336	0.37946543	2.863665	3.320606	2.800458	SF3B1_Het	3
CTCTTCTATAATTCAA-1	3.556226	3.5618627	3.4729333	3.0815034	3.5535984	3.082387	3.929815	2.2562401	3.126279	3.0784764	3.5856068	3.2888007	3.6721976	2.3771398	3.8919196	3.2816753	2.968071	3.1310449	1.2245398	3.021205	3.5180244	3.0166454	SF3B1_Het	3
CTGCACGGCGTTAGTT-1	3.2168875	3.1802833	3.4847941	3.5432594	3.0953856	3.2183328	4.0503874	2.2651768	3.0502477	3.259295	3.5438554	3.3628879	3.5134048	2.9014502	4.2101555	3.5714529	3.6984837	3.0051675	1.3625703	2.9584665	3.4564	2.7935352	SF3B1_Het	3
CTGCCAACCAATCCAC-1	3.0992033	3.3951895	3.0710003	3.222419	2.8957136	2.8732073	3.8266609	2.0392663	2.606648	2.756492	3.2468867	2.7559795	3.1977568	3.0104554	4.391921	3.641984	3.1166356	2.1998916	0.6655245	2.9681015	3.263014	2.7116513	SF3B1_Het	3
CTGCCAACGTGTACAC-1	3.1109984	3.0568063	3.2039313	3.3331292	3.2038367	2.8217077	3.3727992	1.7154001	2.7518637	2.879957	2.7506433	3.2481952	3.003529	2.6808887	3.7087386	3.4801152	2.821625	2.4142134	0.7638074	2.4111178	3.0571103	2.5962718	SF3B1_Het	3
CTGGTTGTCTAATAGG-1	3.1425536	3.4605894	2.8259335	3.4579499	3.2861915	2.5030904	4.008313	2.3821576	3.1868632	3.1911933	3.2841935	3.5727448	3.321168	3.023367	4.373963	3.6002545	3.1993418	2.4977255	1.2291701	3.1913729	3.0278976	2.8312743	SF3B1_Het	3
CTGTAGGAGAAGGCGA-1	2.9582796	2.830664	2.4229672	3.5877926	3.2044342	2.8734415	3.6673138	1.8285611	2.755835	2.839031	2.646341	3.2910218	3.1871314	2.559269	3.8564878	3.4340098	3.1790686	2.5849586	1.0324563	2.8346436	3.2041514	2.2709756	SF3B1_Het	3
CTGTCCTCCACTTGCC-1	3.311561	3.5893078	3.2319353	3.6443095	3.40135	2.9206262	3.6695895	2.0471933	3.429635	3.1206288	3.207774	2.248592	3.175372	2.8012595	3.865043	3.7135873	3.625078	2.4674454	0.88910687	3.4191554	3.5968776	3.1512318	SF3B1_Het	3
CTGTCCTCCCTGTCCG-1	3.2876394	3.432552	2.9930367	3.291845	2.730386	3.0527506	3.6500707	3.1401658	2.725954	2.7430482	3.002873	3.188175	3.3805737	2.5842378	2.8969498	3.6255853	2.8556705	2.1576598	0.6758137	2.4529188	3.1764424	1.5672662	SF3B1_Het	3
CTGTCCTCGTGGTAGA-1	2.5093718	3.3314714	3.4256833	2.841942	2.6864896	2.685718	3.2607691	1.7978495	2.8430822	2.7510228	2.2788098	3.0855196	3.152725	2.2928991	4.22247	2.7642615	2.5966132	3.5655913	0.8144523	2.6741612	3.034728	1.808742	SF3B1_Het	3
CTGTCCTCTGGCGTAA-1	2.975462	2.9924922	2.5597355	3.0282736	3.0255594	2.5052757	3.3039248	1.5505424	2.3258061	2.4384212	3.1542451	3.087157	2.751012	2.112864	3.8388834	3.236653	2.7182686	1.7302351	-0.027451487	2.6578903	3.1122298	2.499545	SF3B1_Het	3
CTGTCGATGACAAGTG-1	3.0260017	3.126899	2.7217205	3.0816987	3.081491	3.1377664	3.6048656	1.8968413	3.2063277	2.4744081	3.1386464	2.4876888	2.9665153	2.974713	4.55241	3.1354675	3.5175583	2.3816595	0.17907596	1.3821748	2.7069001	3.0783758	SF3B1_Het	3
CTGTGCCACAATCCAC-1	3.4558551	2.8870113	3.7529397	3.164579	2.884356	2.5526989	4.3954654	4.4815807	3.0048952	2.8861315	3.087593	3.0941563	3.266454	2.7221403	4.1210575	3.7339957	2.9584708	2.088466	0.49256262	2.8073943	3.1941733	2.7100637	SF3B1_Het	3
CTGTGCCATAAGACGC-1	3.2353764	2.72726	3.10844	3.0361726	2.5076513	2.5128293	3.7856264	0.6416526	2.3347178	2.9040017	2.7160387	3.0024838	3.1467016	2.6985168	4.0721917	3.3156044	2.5175934	2.5852726	-0.023816472	2.4412093	2.714986	2.507709	SF3B1_Het	3
CTTAACCGGGAAGCTC-1	2.6700852	2.6685688	2.4496126	3.0059724	2.159735	2.526153	3.2626703	1.9102678	2.6716228	2.9574854	3.05393	2.7323685	2.8554285	2.2668052	4.12977	2.6005392	2.8507457	1.7541271	0.667469	2.9062896	3.2948222	2.602164	SF3B1_Het	3
CTTAAGTACGTAGCGG-1	3.2624454	3.5010507	3.0070665	3.4253886	3.0159707	2.8387356	3.9143324	2.199146	3.1658216	2.7689729	3.1200845	3.4688716	3.4825094	2.826006	5.1640153	3.6561143	2.8421113	2.429031	0.7806992	2.901841	3.3832893	2.3207414	SF3B1_Het	3
CTTAAGTATTCACGAG-1	3.3779767	3.540984	3.1116626	3.8005924	3.1656408	3.4634464	3.8907819	2.5205777	3.3472612	3.199383	3.0797598	3.5581238	3.4818177	3.1891003	4.049797	4.409971	3.6464956	3.3155038	0.42994386	3.0266793	3.6894512	3.2291703	SF3B1_Het	3
CTTAATGTAAGAGACA-1	3.2745914	3.201139	3.0026202	3.2976723	2.8074543	2.6671376	3.9177232	1.5790272	2.554828	3.0734153	2.1713843	3.0247965	3.414479	3.1049786	4.445315	3.326567	2.8369036	2.3646247	1.3379947	2.7779748	3.0197687	2.6843972	SF3B1_Het	3
CTTAATGTGACAGCAC-1	3.7165132	3.303821	2.7767303	3.2901018	3.5095608	3.2935646	3.8397994	2.2117558	3.3361557	3.3599985	3.2595165	3.117121	2.904349	3.0420065	4.1734414	3.528267	3.6186368	2.480565	1.2782649	3.4402373	3.170933	2.9367142	SF3B1_Het	3
CTTAATGTTTGCGCAC-1	2.5625832	2.7592413	2.838775	2.6666574	2.6608176	2.560335	3.0619612	1.9468591	2.9950953	2.911312	2.7523417	2.309631	2.2997098	2.1542103	4.498635	3.1936626	3.0037005	2.1473997	0.22900844	2.988104	2.149463	2.8383462	SF3B1_Het	3
CTTAGCTTATTACGAA-1	3.374543	3.2562997	2.9585857	3.127415	2.847235	2.8640404	3.879424	0.96441716	3.3115246	3.1386955	3.1699836	3.4127584	3.2406197	3.0838	4.6663575	3.0695894	2.7090914	2.4842079	0.9014778	2.786345	3.2254608	2.7618735	SF3B1_Het	3
CTTAGGAGTACCTTGA-1	2.6300488	3.1395836	3.2773952	3.2355585	2.9630613	2.8300357	3.5842216	1.9555616	3.181527	2.8394125	3.1480458	2.9136913	3.2781818	2.2306976	4.0864058	3.5910404	2.6268334	2.3842053	-0.16721047	2.6376371	3.5948226	3.0436482	SF3B1_Het	3
CTTATATCTAGGCGGT-1	3.126154	3.3184097	3.1857107	3.018192	3.1217623	3.160924	3.9238591	1.861019	2.9759328	2.6926184	2.9665942	3.1911397	3.4655786	2.4034586	3.7667737	3.160346	3.1541839	2.151749	0.031292193	2.6230848	3.1687176	2.7162642	SF3B1_Het	3
CTTCAGACAATTGTTG-1	3.1263099	3.3327224	3.023424	3.6275764	2.782748	2.7965372	3.6972117	1.8415742	2.8675337	2.6796875	3.365633	3.0721078	2.5346944	2.0756612	4.097884	3.625883	3.1411605	2.2722185	0.32254857	2.7851999	3.2515686	2.6701002	SF3B1_Het	3
CTTCAGACAGTCTTGA-1	3.140439	3.379931	2.9633915	3.2372165	2.8677027	2.7666245	3.403531	0.8871147	3.2148674	3.1094167	3.037052	3.0239491	3.312918	2.4894493	3.8622801	3.5102196	3.2333796	2.4159157	1.2376549	2.610048	3.273676	2.7244117	SF3B1_Het	3
CTTCAGACCAGCGCAG-1	2.8620634	2.9995337	2.5833893	3.0142245	2.9063993	2.2976058	3.3226922	1.7489922	2.2982554	2.7751524	2.7120938	2.7476194	3.1407979	2.2216268	5.1771517	3.3034403	2.7414343	1.7195435	0.7329353	2.3263438	3.02133	2.3075192	SF3B1_Het	3
CTTCAGACCCACCGAC-1	3.169045	3.2767615	3.0935462	3.565212	3.2894983	3.0006206	3.8829107	1.8697544	3.0072598	2.964012	3.2838385	3.0674775	3.5277836	2.6246862	4.325928	3.3450835	2.7082279	1.8951814	1.0058872	3.051839	3.6077263	2.7081978	SF3B1_Het	3
CTTCAGACGCTGTTGA-1	2.4283223	2.6296709	3.5719254	2.9054692	2.8341327	2.7011528	3.7472622	1.914008	2.514417	2.2224517	2.522846	2.348001	3.5365252	2.7439156	4.088111	3.0797102	2.6287155	2.3267653	1.4849683	2.337186	2.5232425	2.3206203	SF3B1_Het	3
CTTCGTCCAGGTACGG-1	3.145905	3.0340111	3.0958111	2.4978623	2.763741	2.7690294	3.07911	1.7289125	2.5634916	2.7816982	3.1094646	2.6543982	3.0505743	2.3977714	3.7226899	2.9808576	2.8851988	2.419179	-0.031005727	2.717591	3.1082768	2.4156222	SF3B1_Het	3
CTTCGTCCAGTAGGAC-1	3.3260565	3.0100334	2.7759554	3.2946396	2.6609123	2.8494153	3.4969916	1.5364343	2.8415132	2.502357	3.2877386	2.7931154	3.0364747	2.5374389	4.0386357	3.1943545	2.721019	2.1325054	0.8012028	2.8554904	3.0676947	2.667909	SF3B1_Het	3
CTTCGTCCCCGCACTT-1	3.511255	3.5814114	3.2058609	3.4918103	3.4018917	2.9555907	3.931492	2.2648852	3.3650277	3.3681092	3.2491584	2.8484004	3.6378982	3.2213318	4.688054	3.8558216	3.278528	3.029192	1.4859428	2.904529	3.501852	2.7953873	SF3B1_Het	3
CTTCGTCCTCAACTCC-1	3.4138653	2.9596398	4.2334495	3.3575354	3.5821316	2.9231293	4.0437355	2.2506168	3.887424	2.9270098	3.2217104	3.20175	4.060231	3.0600915	4.0548954	3.5310938	3.1737554	3.01074	1.6232954	3.081717	3.2805452	2.701829	SF3B1_Het	3
CTTCTGCTAGTATGCA-1	2.688674	3.4015977	2.957034	3.4492188	3.0173373	3.0433185	3.6769378	2.234011	3.121221	2.5440848	2.9858694	2.7716281	3.273544	2.6989694	4.15312	3.3582911	2.9701753	2.1358397	0.46264267	2.6483228	3.0519621	2.4883127	SF3B1_Het	3
CTTCTGCTCAACCTGC-1	3.1430812	3.2578099	2.8906946	3.284628	2.4162273	2.6250088	3.3341818	1.4706713	2.621466	2.4291081	2.2508209	2.4225264	2.6780472	2.3258758	3.7581673	3.1493633	2.8501787	1.9334427	0.60488373	2.6341288	2.7416625	2.2507863	SF3B1_Het	3
CTTGAATGCGGCTTCT-1	3.6875176	3.5927434	3.5153177	3.461258	3.1496491	3.100722	3.9655743	2.380563	3.1971424	3.5826027	3.5321438	3.6371326	3.9307783	3.1334102	4.910355	3.989348	3.5937958	3.1512017	1.6044724	3.213738	3.6476903	3.3558455	SF3B1_Het	3
CTTGAATGCTACTCTC-1	2.5657125	3.0745344	2.6324618	2.9419181	2.9247658	3.0242052	3.5174842	0.5304738	2.989369	2.7051482	2.7719734	3.0430143	2.998772	2.6968715	3.8745625	3.1046581	3.0186088	1.3467996	1.2171245	3.0174303	2.9258893	2.625758	SF3B1_Het	3
CTTGCTACTACATTCG-1	2.7418237	2.7659461	3.1920502	2.8759725	2.7445228	2.2442806	3.54234	1.9844534	2.5906506	2.833183	2.8695414	3.3224468	3.0541587	2.6487045	4.344919	3.265666	3.3515294	2.2386787	1.6544447	2.8286636	3.4030554	2.5997338	SF3B1_Het	3
GAACAATCAAGAGACA-1	3.0871434	3.3823485	2.8214054	3.329884	2.952296	2.6069605	3.612654	2.1612673	3.0353963	2.4728706	3.1353617	3.3204162	2.9216251	2.9683375	4.5448155	3.1871078	3.2358444	2.2656677	-0.002111441	2.7545583	3.6935184	2.8460975	SF3B1_Het	3
GAACAATCGACAAGTG-1	3.4498177	3.5444167	3.5420077	3.9840245	3.6443398	3.461011	4.058846	1.9248865	3.0506256	3.0713325	3.6354234	3.3166964	3.6010096	2.4578385	3.8424876	3.7228055	2.856161	1.9705243	2.1934776	2.820638	2.949092	1.9572195	SF3B1_Het	3
GAACAATCGATGCGTA-1	2.9272404	3.5001996	3.358954	3.2201307	3.5716958	3.014586	3.4390185	2.8988805	2.5051322	3.148622	3.3762093	2.9480925	3.301568	2.6183085	3.250789	3.336772	3.0968623	2.8348382	0.98811805	3.0052276	3.47959	3.0685308	SF3B1_Het	3
GAACAATCTAATTGGC-1	2.6918497	3.0974164	2.5180852	3.3171127	2.6311214	3.1438491	3.2693188	1.6549411	2.507444	2.4806955	2.950865	2.3980381	2.7159772	2.8245277	3.808854	3.3147948	2.7846203	2.1576722	-0.10891743	2.409611	2.9947972	2.5005052	SF3B1_Het	3
GAACGGAGCGGCTTCT-1	3.110483	3.3549416	2.7275772	3.2798991	3.702924	2.3237147	3.5104527	3.6416545	3.0744615	2.7306302	3.0126512	3.1084275	2.366433	3.0877717	2.9099448	3.257123	3.4040885	2.4669704	0.55691004	2.723797	3.3889496	2.8892517	SF3B1_Het	3
GAACTCTTAGTAACTT-1	2.4410672	3.3822067	3.9741428	3.3651109	3.319371	2.9440053	3.1748824	2.1461332	2.7406545	2.945585	2.99657	2.847999	3.4213228	2.5245855	3.8565264	3.6783316	3.0502124	2.1319532	1.8952547	3.0603206	3.2630684	2.7847567	SF3B1_Het	3
GAACTCTTCCACCGAC-1	3.6431286	3.3449118	3.5359478	3.7582836	3.515713	2.9584455	3.973836	1.7477889	3.2026322	2.4674037	3.1489825	3.04704	3.2446969	2.8477154	4.422081	3.7918732	3.3976655	2.779575	0.95362973	3.0950122	3.5571818	3.0132253	SF3B1_Het	3
GAACTCTTGCCACGCG-1	3.129623	2.5715468	2.4477298	3.0465233	2.6453269	1.6588768	3.476695	0.97712874	2.7107968	2.8116302	2.8697226	2.4252076	2.4494324	2.0789695	4.37006	3.269258	2.6358929	1.8175474	0.60343134	2.7012985	2.763552	2.2727988	SF3B1_Het	3
GAACTCTTTTAACAAC-1	3.0805552	3.2270508	3.2977712	3.4992318	3.0565295	3.128935	3.4573627	2.0669107	2.903931	2.9869528	3.1198144	3.0563087	3.0845094	2.945415	3.823783	3.4405003	3.2498624	2.3919392	-0.29979217	3.0801234	3.1721528	2.9342294	SF3B1_Het	3
GAACTGCAAGAGGCGC-1	2.9725933	3.312783	3.522499	3.5980692	3.4080427	3.3164508	3.4312599	2.004361	2.7472737	3.0889556	2.8902092	3.4460077	3.57201	2.639492	3.3385167	3.5527954	3.4232166	2.1942666	0.5542679	2.8381512	3.4086213	2.9358416	SF3B1_Het	3
GAACTGCAAGTGTCAA-1	3.0265372	3.6166434	2.8920648	3.137454	2.774793	3.1887932	3.237081	1.9223869	3.2634056	2.787088	3.269955	2.9891393	3.0069358	3.0637043	3.970766	3.5772529	3.0408452	1.7476686	1.1997641	2.7108195	3.2705925	2.3303485	SF3B1_Het	3
GAACTGCACTTGTGGC-1	3.0987813	3.1637912	2.7566946	2.985183	2.9787474	2.779364	3.435276	2.2758868	3.1436365	2.4102361	3.1485488	3.0572884	3.1850865	2.5917583	3.7845454	3.103258	2.9279282	2.6924071	0.83665645	2.8510242	2.978087	2.6006474	SF3B1_Het	3
GAAGCCAGGTGACTTG-1	2.9017942	3.3399463	2.9998822	3.410529	3.0350778	2.91977	3.2791412	2.1992347	3.078775	2.855529	3.4789407	3.1394005	2.7058275	2.4232209	4.1700635	3.4568238	3.0667408	2.7531142	0.19930467	2.9246433	3.439198	2.3366756	SF3B1_Het	3
GAAGCCAGTTAATCGT-1	3.2611077	3.3548625	3.1055832	3.2643774	3.2671425	3.141038	3.8902102	1.8363577	2.95854	3.0880744	3.2699442	3.327339	3.263581	3.0265741	4.4785624	3.819305	3.4297867	2.452054	1.4492921	2.697137	3.4045575	3.2992907	SF3B1_Het	3
GAAGGCGATCTCGCGG-1	3.2904162	3.498393	3.2335212	3.196401	2.3934462	3.0914774	3.6170852	2.1316512	3.2837484	2.760225	3.595398	2.770169	3.0212195	3.136993	4.988537	3.418525	3.094177	2.6808586	1.228809	2.9037447	3.563083	2.6782396	SF3B1_Het	3
GAAGGTTGAACTTCCA-1	2.7716255	2.8842838	2.9378014	3.2156656	2.6263413	2.711869	3.5721717	1.2468284	3.0277379	2.6777031	3.0954506	2.7057824	3.4187353	2.3934445	4.126048	3.2028794	2.9782586	2.0961525	1.1296939	2.639592	2.9979944	2.488171	SF3B1_Het	3
GAAGGTTGCATAGTTA-1	3.0371726	3.1305425	2.8814821	3.4592733	2.9888434	3.129466	3.8387015	2.0733492	3.0831976	2.7683249	3.2513032	3.6065087	3.391897	3.2093267	4.1242833	3.6049414	3.3959422	2.3915527	1.0962609	2.885603	3.7307286	2.632147	SF3B1_Het	3
GAAGTATACTTGCTAC-1	3.3831031	3.497306	3.180656	3.3312912	3.1306243	3.1178086	3.7882829	2.5145407	3.1698031	2.8945613	3.500089	3.4699051	3.2121081	2.7977266	3.870362	3.753267	3.27239	2.3758538	0.42419183	3.0004861	3.4971538	3.076178	SF3B1_Het	3
GAAGTATATCTCGTTC-1	3.1749434	3.3515365	3.454887	3.3580105	3.1499598	3.1085072	3.8913136	2.5043216	2.9940147	2.8688378	3.1227083	2.9992905	3.3622162	2.6612144	5.0656066	3.5771682	3.2471938	2.2919168	1.3750778	2.9824033	3.6433377	2.2978556	SF3B1_Het	3
GAAGTTCCCTGTCCTC-1	3.4468865	2.9718666	4.143488	3.3245804	3.5139272	2.6291127	4.2268047	2.333501	3.7879434	2.695618	2.7840335	3.0272734	3.3344378	2.9328952	3.5385048	3.7266338	3.0314877	1.9350303	1.6936665	2.9670815	3.0370755	2.853246	SF3B1_Het	3
[truncated: 25,090 more rows]
