# Supplementary material for: Multiomic single cell sequencing identifies stemlike nature of mixed phenotype acute leukemia
Source: Nat Commun. 2024 Sep 18;15:8191. doi: 10.1038/s41467-024-52317-2 (PMC11411136; doi:10.1038/s41467-024-52317-2)
Supplement: Supplementary file 17 — Source Data [file 41467_2024_52317_MOESM17_ESM.zip › Source Data compressed/Panel S3.csv]

Panel S3
Heatmap of scaled expression values for top ten most upregulated conserved genes for each transcriptionally defined cell type as identified in Figure 1B.
	ATCGATATAGGAATTC_1	ACAAAGGAAGCAACAT_1	CCCTAAGCACGTCAAG_1	CCCCAACACCTTCCTC_1	AACCCCACCACGAAGA_1	ATTAAGCTACCAAGCC_1	ACCTAATTAATGAGGT_1	AATGCATTATGGACAA_1	AAAGACGCCCGCAGTC_1	CATACCTCAGGGAGTC_1	ACTGAGAAAATGATCA_1	ATGCACCTAGGTCCCA_1	AATCCATACCACCAGA_1	AGCACCCGATAAAACA_1	AATCAATGAAGGATTC_1	CAACCCCAATGAATGT_1	CAGCAGAAATACAGCT_1	ACTGACTGAGTTCCCA_1	AGCGCCTGAAGCACAG_1	ATCGCCAGAGGTCAGT_1	AACTACGTAACGCAAA_1	ATACACAGCAGTAAAC_1	AAATATAACAAAAGAA_1	ACATACCCAACGAGAA_1	ATGCCCGACCGCAGAT_1	CCCTACACCCATCCTG_1	AGTGATCTAGCTACAC_1	CCTGCACCATTTATGC_1	ACTTAGAGACCGCAGA_1	ACCGATCACCACCAGA_1	CCATCAGAATGCCCGT_1	ATTAACGAAGAAACGA_1	ATACAAGAACCACATC_1	AAGCCAGACCATAGTA_1	CCTGATAGACAGAAGA_1	CCGCAAACCCGGCCTG_1	CCAGAGTAAGCACAAG_1	ATCTACATAGCAAGAT_1	CATCACAAACGGAAGG_1	CATCCCCCATCCCATT_1	ATTGAGACCCCTAGAT_1	ACGCAAACATAAATGT_1	ATAAATTTCATCAACT_1	CAACCATGCATGCAGA_1	CCTTATCTCCACATGT_1	ATGAATTCCACAATCT_1	CATCAGATACTTATAA_1	ACTACCTAATACAGTT_1	ACATATTGCACGCCAC_1
RPLP0	1.945298154	1.938143935	3.054000229	3.097813745	2.705462238	2.387954833	1.769859923	2.132929419	1.68242023	2.586397373	2.78374589	1.938744513	2.044221153	2.732339427	2.48084869	2.068778783	2.625031438	3.12957655	1.534101506	2.156402937	2.503642096	1.908068441	1.921314796	2.671235317	1.47375263	2.410105437	3.048506308	1.50616136	2.373945739	2.212701552	2.693132838	1.877258956	1.876087746	3.044522438	1.74946012	2.157518419	1.755689666	0	3.040152009	2.562184591	2.707863554	2.570598698	2.800203388	2.353640264	2.35536583	2.540105003	1.847085323	2.628535774	2.257184898
DNTT	0.356460788	0	0.408792563	0	0	0	0	0	0	0	0	0.507488049	0	0	0	0.525624642	1.142363758	0	0	0	0	0.598841007	0	0	0	0	0.627653494	0	0.634153732	0	0.651557539	0	0	0	0	0	0	0	0.690855087	0	0.693047196	0	0	0	0	0	0	0	0
H2AFY	0.618709719	0	0.408792563	0.424441805	0.729450578	0	0	0	0	0	0	0	0	0	0.521446639	0.525624642	0	0	0.546635588	0	0	0	0	0	0.61052437	0.612259521	0	0.629859558	1.019154775	0	0	0.65367549	0.653012101	0.669049629	0	0	0	0	0.690855087	0	0	0	0	0	0	0	0	0.728090748	0
HNRNPA1	1.14464552	1.189933995	1.511824304	1.65439116	1.146729735	0.74147146	0.475459892	1.050782605	1.253343629	1.442689358	1.091902039	0.507488049	1.616191978	0	0	0.525624642	1.142363758	0.899193283	0	1.191495561	1.889108831	1.241275699	1.921314796	0	0.986858579	0.612259521	2.077649857	1.289794669	0.634153732	1.708818209	1.323242747	2.009308782	0	1.066351426	1.348306376	0	0.67166179	0	1.382854248	0	0	1.102695566	1.408446763	0	1.656489825	0	0.726708611	1.664776143	0
HMGA1	0.356460788	0	0	0	0	0	0	0	0.485820521	0	0	0	0.852126844	0.521307615	0	0.525624642	0	0	0	0.567584131	0.588855327	0	0.605870772	0.98664752	0	0	1.010298187	0	0	0	0	0	0	1.066351426	0.667982871	0	0	0	0	1.09661628	0	0	0	0	0	0	0	0	0
TUBB	0	0	0	0.721478869	0	0.437939356	0	0	0	0	0.50680488	0.507488049	0.514208359	0	0	0.868372879	0	0	0	0	0.588855327	0	0	0.610370625	0.61052437	0.612259521	0.627653494	0	0	0	0.651557539	0	0	1.751268108	2.351660306	0	0.67166179	0	0.690855087	0	0.693047196	0	0	0	0.722813028	0	0	0	0
ENO1	0.356460788	0	0.408792563	0	0	0	0	0.482403187	0.81138187	0	0	0.84252648	0	0.521307615	0.521446639	0	0	0	0	0	0.588855327	0.970785129	0.980464816	0	0.61052437	0.612259521	0.627653494	0	0	0	0	0	0	0	0.667982871	0	0	0.679291051	0	0.691650548	0	1.102695566	0	1.429019306	0	0	0	0	0
MSI2	0	0.863783459	0	0	0.429813214	0.437939356	0	0.482403187	0.485820521	0.829784604	0	0.507488049	0.852126844	1.318260172	0.521446639	1.12315703	0	0.547433226	0	0.567584131	0.588855327	0	0	0	0	0	0	0	0	0	0.651557539	0	0.653012101	0	1.348306376	0.671006768	0.67166179	0	0	1.09661628	1.098478973	0	0.707969839	0	0	0	0	0.728090748	1.143916203
IMPDH2	0	0.376635397	0.69813422	0.424441805	0.429813214	0.74147146	0	0	0	0	0.50680488	0	0	0.521307615	0	0	0	0	0	0	0.588855327	0.598841007	0	0.610370625	0	0.612259521	0	1.289794669	0	0	0	0	0	0	0.667982871	0.671006768	0	0	0	0	0	0	0	0	0.722813028	0	0	0	0
TRIM28	0.618709719	0.376635397	0.408792563	0	0.429813214	0.437939356	0.475459892	0.482403187	0.485820521	0.498598624	0	0	0.852126844	0.862238716	0.521446639	0	0	0.547433226	0	0	0.588855327	0	0	0	0	0	0	0	0	0.644212288	0	0	0	0.669049629	0	0.671006768	0.67166179	0	0	0.691650548	0	0	1.118327407	0	0	0	0.726708611	0	0
GZMH	0	0	0	0.424441805	0	0.437939356	0	0	0	0	0	0	0	0	0	0	0	0	0	0	0	0	0	0	0	0	0	0	0	0	0.651557539	0	0	0	0	0	0	0	0	0	0	0	0	0	0	0	0	0	0
CTSW	0	0.376635397	0.408792563	0	0	0.437939356	0	0	1.056582856	0	0.50680488	0	0.514208359	0	0.521446639	0	0	0	0	0.567584131	0.588855327	0.598841007	0	0.610370625	0	0	0	0	0	0	0	0	0	0	0	0	0	0	0	0.691650548	0	0.696211201	0	0	0	0	0	0	1.437119632
GNLY	0.356460788	0.376635397	0	0.424441805	0.429813214	0.437939356	0	0	0.485820521	0.498598624	0	0	0.514208359	0	0	0	0	0	0	0	0	0.970785129	0	0	0	0	1.010298187	0	0	0	0.651557539	0	0	0	0	0.671006768	0	0.679291051	0.690855087	0	0.693047196	0	0	0	0	0	0	0	0
ARL4C	0	0	0	0.424441805	0	0	0.475459892	0	0.485820521	0.829784604	0	0.507488049	0.514208359	1.116021727	0	0	0.537305522	0	0	0.567584131	0	0	0	0	0	0.612259521	0	0	0	0	0	0	0	0.669049629	0	0	0	0	0	0	0	0	0.707969839	0	0	0.723632404	0	0	0.727316076
NKG7	0.618709719	0	0.408792563	0	0.729450578	0	0	0	0	0	0	0	0	0	0	0	0	0	0	0	0	0	0	0.610370625	0	0	0	0.629859558	0	0.644212288	0	0	0	0	0	0	0	0.679291051	0	0	0	0	0	0	0	0	0	0	0
SYNE2	0	0	0	0	0	0.437939356	0.475459892	0	0	0	0	0	0	0	0	0.868372879	0	0	0	0	0.956990826	0	0	0	0	0	0	0	0	0.644212288	0	0	0.653012101	0	0	0	0	0	0.690855087	0	0	0	0	0	0	0	0	0	0.727316076
CCL5	0	0	0	0.721478869	0	0	0.475459892	0	0	0	0	0	0.514208359	0	0.521446639	0	0	0	0	0	0	0	0	0	0	0	0	0	0	0	0	0	0	0	0	0	0	0	0	0	0	0	0	0	0	0	0	0	0
CST7	0	0	0	0	0	0	0	0	0	0	0	0	0	0	0	0	0	0	0.546635588	0	0	0	0	0	0	0	0	0	0	0	0	0	0	0	0	0	0	0	0	0	0	0	0	0	0	0	0	0	0
GZMB	0	0	0	0	0	0	0	0	0	0	0	0	0	0	0	0	0	0.547433226	0	0	0	0	0	0	0	0	0	0	0	0.644212288	0	0	0	0	0	0	0	0	0	0	0	0	0	0	0	0	0	0	0
ETS1	0.356460788	0	0	0	0	0	0	0	0	0	0	0	0	0	0.521446639	0	0	0	0	0	0	0	0	0	0	0	0	0	0	0	0	0	0	0	0	0	0	0	0	0	0	0	0	0	0	0	0	0	0
CD74	0.998077923	2.482983836	3.267665027	2.793210168	2.462951409	2.922319825	1.660373804	2.203815744	1.253343629	1.919523888	1.458590465	3.287783012	2.204726287	2.732339427	3.501638218	2.368486267	2.933044497	3.220902776	2.275129337	2.06382051	2.435805692	1.77834476	1.791273523	2.671235317	1.799790519	1.26236919	1.961849502	1.834831956	1.842540561	1.708818209	1.042765967	2.009308782	1.723943877	2.440274496	3.476919333	1.573774071	2.263572707	0	1.941977624	2.299889539	3.555153796	2.778326081	1.633049838	1.136679169	1.430469506	1.842063814	1.847085323	2.460547815	2.701612411
HLA.DPB1	0	0	0	0	0	0	0	0	0	0	0	0	0	0	0	0	0	0	0	0	0.588855327	0	0	0	0	0	0	0	0	0	0	0	0	0	0	0	0.67166179	0	0	0	0	0	0	0	0	0	0	0	0
HLA.DRB1	0.356460788	0	0	0	0.429813214	0	0	0	0	0.498598624	0	0	0.514208359	0	0.521446639	0	0	0	0	0	0	0	0	0	0	0	0	0	0	0	0.651557539	0.65367549	0	0.669049629	0	0	0	0.679291051	0	0.691650548	0.693047196	0	0	0	0.722813028	0	0.726708611	0	0
MS4A1	0	0	0	0	0	0	0	0	0	0	0	0	0	0	0	0	0	0	0	0	0	0	0	0	0	0	0	0	0	0	0	0	0	0	0	0	0	0	0	0	0	0	0	0.721832329	0	0	0	0	0
CD79A	0.356460788	0	0	0	0	0	0.796383935	0	0.485820521	0.829784604	0.841548979	0	0.514208359	0.862238716	0	0	0.884915099	0	0	1.719905694	0	0	0	0	0.61052437	0	0	0	1.019154775	1.032818759	0	0.65367549	0	0	1.56886534	1.06898145	0.67166179	1.080094453	0.690855087	0	1.098478973	0	0	1.136679169	0	0	1.436223356	0	1.143916203
HLA.DPB1.1	0	0	0	0	0	0	0	0	0	0	0	0	0	0	0	0	0	0	0	0	0.588855327	0	0	0	0	0	0	0	0	0	0	0	0	0	0	0	0.67166179	0	0	0	0	0	0	0	0	0	0	0	0
CD22	0	0	0	0	0	0	0	0	0	0	0	0	0	0	0	0	0	0	0	0	0	0	0	0	0	0	0	0	0	0	0	0	0	0	0	0	0	0	0	0.691650548	0	0	0	0	0	0	0	0	0
HLA.DRA	0	0	0.408792563	0.424441805	0	0.437939356	0	0	0.485820521	0	0	0.507488049	0.514208359	0.521307615	0.521446639	0.525624642	0	0	0.546635588	0.567584131	0	0.598841007	0	0	0.61052437	0.989239732	0	0	0	0.644212288	0	0.65367549	0.653012101	0.669049629	1.06491716	0	1.06986128	0	0	0	0.693047196	0	0.707969839	1.136679169	0	0	0	0	0.727316076
IGHM	0.356460788	0.376635397	0.408792563	0.424441805	0	0	0	1.050782605	3.635082642	0.829784604	0.841548979	0	0	0	0.521446639	0.868372879	0	0.899193283	0.898070906	1.400197568	0.588855327	0	0	0.610370625	0	0.612259521	1.286371744	0	0.634153732	0.644212288	0	0.65367549	2.124720147	0	0.667982871	0	0.67166179	0.679291051	0.690855087	0	0	0	1.408446763	0.721832329	0	0.723632404	1.436223356	0.728090748	0
CD74.1	0.998077923	2.482983836	3.267665027	2.793210168	2.462951409	2.922319825	1.660373804	2.203815744	1.253343629	1.919523888	1.458590465	3.287783012	2.204726287	2.732339427	3.501638218	2.368486267	2.933044497	3.220902776	2.275129337	2.06382051	2.435805692	1.77834476	1.791273523	2.671235317	1.799790519	1.26236919	1.961849502	1.834831956	1.842540561	1.708818209	1.042765967	2.009308782	1.723943877	2.440274496	3.476919333	1.573774071	2.263572707	0	1.941977624	2.299889539	3.555153796	2.778326081	1.633049838	1.136679169	1.430469506	1.842063814	1.847085323	2.460547815	2.701612411
HLA.DRB1.1	0.356460788	0	0	0	0.429813214	0	0	0	0	0.498598624	0	0	0.514208359	0	0.521446639	0	0	0	0	0	0	0	0	0	0	0	0	0	0	0	0.651557539	0.65367549	0	0.669049629	0	0	0	0.679291051	0	0.691650548	0.693047196	0	0	0	0.722813028	0	0.726708611	0	0
RPS27	2.496085899	2.657725747	3.443617129	3.488115197	2.705462238	2.951459586	2.708139481	2.683701609	2.692000827	2.428565424	3.286129769	3.098091463	2.405566824	3.216793604	2.292334238	2.545982688	3.2812877	3.908622434	2.347234191	2.459247269	2.56716761	2.902529343	2.139551625	3.092307147	2.148567625	3.016792721	3.165620941	2.710550436	2.880494915	3.639792574	3.054358996	2.490816819	3.288287747	3.386808644	3.975306939	2.5236841	2.667563271	2.613169765	2.828894443	3.041669776	3.465542173	2.644740201	3.119152213	2.825715652	3.234161288	3.235690235	2.458102214	2.703010387	3.059685731
CD79B	0	0.64958482	0	1.136212263	0	0.437939356	0	0	0	0.498598624	0	0.507488049	0	0.862238716	0	0	0	1.15890103	0	0.927428718	0.588855327	0	0.605870772	0	0	0	0.627653494	1.289794669	0	0	1.042765967	0.65367549	0	0	0	0.671006768	0.67166179	0	0	0	1.098478973	0	0.707969839	0	0	0	0.726708611	0	0
IL32	0	0	0	0	0	0	0	0.482403187	0	0	0.50680488	0	0	0	0.521446639	0	0	0	0	0	0	0	0	0	0	0.612259521	0	0	0	0	0	0	0	0	0	0	0	0	0.690855087	0	0	0.696211201	0	0	0	0	0	0	0
TRAC	0	0	0.408792563	0	0	0	0	0	0	0	0	0	0	0	0	0	0	0	0	0	0	0	0	0	0	0	0	0	0	0	0	0	0	0	0	0	0	0	0	0	0	0	0.707969839	0	0	0	0	0	0
CD27	0.618709719	0	0	0	0	0	0	0	1.253343629	0.498598624	0.50680488	0	0	0	0	0	1.346918553	0	1.363467233	1.191495561	0	0	0.605870772	0	0.61052437	0	0.627653494	1.013306295	1.513302175	0	0	2.125937968	1.544425106	0	0	1.06898145	1.755689666	1.080094453	1.095554995	0.691650548	0	0	0	1.136679169	1.840724639	0	0	0	1.143916203
FYB1	0	0	0	0	0	0	0	0	0	0	0	0	0	0	0	0	0	0	0	0	0	0	0	0	0	0	0	0	0	0	0.651557539	0	0	0	0	0	0	0	0	0	0	0	0.707969839	0	0	0	0	0	0
ETS1.1	0.356460788	0	0	0	0	0	0	0	0	0	0	0	0	0	0.521446639	0	0	0	0	0	0	0	0	0	0	0	0	0	0	0	0	0	0	0	0	0	0	0	0	0	0	0	0	0	0	0	0	0	0
CD52	0	0.376635397	0	0.424441805	0	0	0	0.806442653	0.485820521	0.498598624	0	0	0.514208359	0.521307615	0	0.525624642	0	0.899193283	0	0.567584131	0	0	0	0	0.61052437	0	0	0.629859558	0	0.644212288	0	0.65367549	0.653012101	1.066351426	0.667982871	1.06898145	0	0	0	0	0.693047196	0	0	0	1.137974355	0	0	0.728090748	1.437119632
CD3E	0	0	0	0	0	0	0	0	0	0	0	0	0	0	0	0	0.537305522	0	0	0	0	0	0	0	0	0	0	0	0	0	0	0	0	0	0	0	0	0	0	0	0	0	0	0	0	0	0	0	0
GIMAP7	0	0	0	0	0	0	0	0	0	0	0	0	0	0	0	0	0	0	0	0	0	0	0	0	0	0	0	0	0	0	0	0	0	0	0	0	0	0	0	0	0	0	0	0	0	0	0	0	0
TRBC2	0	0	0.408792563	0	0	0	0	0	0	0	0	0	0	0	0	0	0	0	0	0	0	0.598841007	0	0.610370625	0	0	0	0	0	0	0	0.65367549	0	0	0	0	0	0	0.690855087	0.691650548	0.693047196	0	0	0	0	0	0	0	0
CNN2	0.356460788	0.64958482	0.408792563	0	0.429813214	0	0	0.482403187	0	0	0	0	0.514208359	0	0.521446639	0	0	0	0	0	0	0	0	0	0	0.612259521	0.627653494	0	0	0	0.651557539	0	0.653012101	0	0.667982871	0	0	0	0.690855087	0.691650548	0	0	0	0	0	0	0.726708611	0	0
IFI30	0	0	0	0	0	0	0	0	0	0	0	0	0	0	0	0	0	0	0	0.567584131	0	0	0	0	0	0	0	0	0	0	0	0	0	0	0	0	0	0	0	0	0	0	0	0	0	0	0	0	0
AC007192.1	0	0	0	0	0	0	0	0	0	0	0	0	0	0	0	0	0	0	0	0.567584131	0	0	0	0	0	0	0	0	0	0	0	0	0	1.066351426	0	0	0	0	0	0	0	0	0	0	0	0	0	0	0
FTH1	1.272451625	1.320217885	0.922272201	2.128507366	1.440266902	1.162539292	1.038954864	1.050782605	1.558786381	1.584832562	1.601380193	1.293206357	0.852126844	1.486398183	1.868056953	0	0.884915099	2.479236254	1.363467233	1.719905694	1.611360682	1.453960673	0.980464816	1.79950966	0.61052437	0.989239732	1.961849502	1.289794669	1.513302175	1.529949803	1.72145027	1.045629382	1.32547106	2.153974594	1.90237556	1.754581673	1.06986128	1.080094453	1.095554995	1.09661628	0.693047196	1.796860966	0.707969839	1.429019306	0.722813028	1.431680629	1.143115141	0.728090748	1.143916203
SAT1	1.487524302	0.376635397	0.69813422	0.424441805	0	0.437939356	0.475459892	0	1.558786381	1.078150103	0	0	0.514208359	0	1.31851079	0.525624642	0	1.15890103	0	0	1.225472185	0.970785129	0.980464816	0.610370625	1.47375263	1.26236919	1.680091995	1.834831956	2.658957175	1.529949803	0	1.326486766	0.653012101	0.669049629	0	0	0.67166179	1.587175002	0.690855087	2.395172454	0.693047196	0	0.707969839	0	0.722813028	0	0.726708611	1.438262235	1.143916203
PSAP	1.14464552	0.64958482	0.922272201	1.136212263	0.729450578	0	1.537409714	0.806442653	1.792436874	1.078150103	1.837343077	0.84252648	1.472832205	0	1.486662972	1.326029479	1.346918553	0.547433226	0.546635588	1.191495561	0.956990826	0.970785129	1.465888512	0.98664752	0.986858579	1.653066775	1.010298187	1.289794669	0.634153732	1.529949803	0	1.326486766	0.653012101	1.066351426	0.667982871	1.06898145	1.908790417	0.679291051	2.560713689	1.384048571	0	1.102695566	0.707969839	1.654947317	0.722813028	0	1.662608516	1.438262235	0
CFD	0	0	0	0	0	0	0	0	0	0	0	0	0	0	0	0	0	0	0	0	0	0	0	0	0	0	0	0	0	0	0	0	0	0	0	0	0	0	0	0	0	0	0	0	0	0	0	0	0
S100A6	1.14464552	0	0.408792563	0	0	0	0.475459892	0	1.792436874	0.829784604	2.028120458	1.459908738	1.616191978	0	1.116251823	0.525624642	1.346918553	0.899193283	0	0.567584131	0	1.241275699	0.980464816	0	0	1.476678423	0	1.289794669	0.634153732	2.212701552	1.042765967	0.65367549	1.723943877	1.066351426	0.667982871	1.573774071	1.35389065	1.365437497	0.690855087	0.691650548	0	0	1.118327407	1.429019306	1.430469506	0	0	0	1.663561423
FCER1G	0	0	0	0	0	0	0	0	0	0	0	0	0	0	0	0	0	0	0.546635588	0	0	0	0	0	0	0	0	0	0	0	0	0	0	0	0	0	0	0	0	0	0	0	0	0	0	0	0	0	0
TYROBP	0	0	0	0	0	0	0	0	0	0	0	0	0	0	0	0.525624642	0	0	0	0	0	0	0	0	0	0	0	0	0	0	0	0	0	0	0	0	0	0	0	0	0	0	0	0	0	0	0	0	0
COTL1	0	0	0	0.424441805	0	0	0	0	0	0	0	0	0	0	0	0	0	0	0	0	0.588855327	0	0	0	0	0	0	0.629859558	0	0	0	0	0	0	0	0.671006768	0	0	0	0	0	0	0	0	0	0	0	0	0
TNFRSF1B	0	0	0	0	0	0	0	0	0	0	0	0	0	0	0	0	0	0	0	0	0	0	0	0	0	0	0	0	0	0	0	0	0	0	0	0	0	0	0	0	0	0	0	0	0	0	0	0	0
S100A4	0.356460788	0	0	0.424441805	0.959699294	0	0.475459892	0	1.558786381	0.829784604	0	0.507488049	0.852126844	0.521307615	0.521446639	0.525624642	0.537305522	0	0.546635588	0	0.588855327	0.598841007	0.605870772	0	0	0	0	0	0.634153732	1.032818759	0.651557539	0	0	0	0.667982871	1.06898145	0.67166179	1.080094453	0	0	0	0.696211201	0	0	0.722813028	0	0.726708611	0.728090748	0
TRIB1	1.579883393	1.189933995	0.408792563	0.424441805	0.959699294	0.974005828	1.234021445	0.806442653	0	1.709262773	1.601380193	1.09304346	1.616191978	1.318260172	1.116251823	0.868372879	1.51665282	1.15890103	0	2.241135488	1.225472185	0.970785129	1.641757469	1.25940966	2.045260694	2.151919325	1.961849502	2.518140708	1.2964456	0.644212288	1.542038071	1.72508029	1.723943877	1.066351426	0	1.06898145	1.574836159	0	1.605768037	1.607042224	0.693047196	1.390886878	1.118327407	1.429019306	1.840724639	0.723632404	1.143115141	2.005086357	0.727316076
SLAMF7	1.487524302	1.040096979	1.105256163	0.721478869	1.146729735	1.578272589	0.475459892	0.806442653	1.792436874	0.829784604	1.601380193	1.09304346	0.514208359	0.862238716	1.486662972	1.326029479	0.537305522	1.15890103	0.546635588	0.567584131	1.225472185	0.970785129	0	1.25940966	0	1.26236919	1.961849502	0.629859558	0	0.644212288	1.542038071	0.65367549	1.044732726	1.751268108	0.667982871	1.352897163	2.041533639	0.679291051	1.382854248	1.09661628	1.098478973	1.102695566	1.408446763	0	0.722813028	0.723632404	0	1.438262235	1.437119632
TXNDC5	2.771919333	3.576839364	3.286720409	3.755841855	3.470234642	3.158274007	3.104872997	3.066133535	2.506272439	2.764272076	2.188267535	3.156057539	3.020283854	2.933321718	1.968532924	3.226964179	2.675278874	3.476268481	1.919779046	2.69137904	2.881466501	1.908068441	3.003476838	3.20075999	2.045260694	2.615124563	2.582104356	3.307633935	1.513302175	3.752003716	2.915173144	3.72795955	3.417143515	3.449231402	2.438277268	3.324091752	2.792379146	2.806969713	2.560713689	2.83039429	3.713376965	3.616871715	2.918188158	2.617279965	2.827509336	3.052881543	2.36220756	3.362081776	3.703082918
SEC11C	1.742380267	0.863783459	1.25987972	0.950193694	1.146729735	0.974005828	1.234021445	1.050782605	1.792436874	1.442689358	2.111396462	1.459908738	1.616191978	0.521307615	0.862436432	0	2.25514459	0.899193283	2.021134625	1.961783842	0.588855327	0	1.465888512	1.25940966	0	1.26236919	2.440477379	1.013306295	1.691410348	1.529949803	1.323242747	1.326486766	2.124720147	1.066351426	1.06491716	1.06898145	1.574836159	1.768558094	1.941977624	2.48216111	1.098478973	1.102695566	1.408446763	0.721832329	1.656489825	0.723632404	2.137454941	0.728090748	1.437119632
IGHGP	1.882125906	2.222752755	2.088152606	1.750699882	2.007360642	1.578272589	0.796383935	1.551761513	5.562932609	5.103167923	5.471986676	0.507488049	0	1.630293161	2.536539266	1.977358425	0	1.15890103	1.679819698	0	2.003558508	0	0	1.649728855	0	1.26236919	0	0	0	0	0	0	0	1.904237453	2.03497952	2.040368073	0	0	0	0	1.791592822	2.308093588	1.118327407	1.136679169	1.996239693	0.723632404	5.353977222	1.144937536	0
IGLL5	7.514241809	0	2.812709532	2.301437075	1.932488269	2.690413816	1.537409714	1.974029361	2.277996778	1.276939669	7.459767638	1.459908738	1.10424384	1.756063157	1.756346237	1.638820128	7.857115036	0	1.534101506	0.567584131	1.611360682	0.598841007	0.980464816	1.79950966	1.259650667	0	3.303080846	0	6.999670453	1.032818759	0	0.65367549	7.917423037	1.066351426	1.74946012	0	2.445157264	0.679291051	1.78793639	6.911738363	0	1.390886878	0.707969839	0	0.722813028	3.235690235	0	1.438262235	1.143916203
MZB1	2.258143064	2.271103111	2.360381286	2.691050389	1.851553021	1.685674151	2.823020449	2.056632229	3.045296577	3.266144223	3.235505525	2.112906112	3.886383124	2.059530287	1.868056953	1.638820128	3.709608202	2.348946414	2.5367796	2.741872124	2.19936076	2.856479632	2.602149731	2.479431459	1.47375263	2.675080182	2.762826769	2.518140708	2.373945739	2.795833109	2.915173144	3.635050669	2.9180446	2.25878247	1.348306376	2.66631674	3.764206112	2.539216961	3.362864986	3.216000309	3.177862184	2.084797432	2.666412563	2.617279965	3.352207876	1.842063814	3.107507912	1.144937536	3.008220811
SEL1L3	0.618709719	0.376635397	0.922272201	0.721478869	0.959699294	1.457932374	1.038954864	0	1.056582856	0.829784604	0	1.727717394	0.852126844	1.486398183	0	0	0.537305522	1.535586673	1.157602421	0	0	0.598841007	0	0.610370625	0.61052437	0.612259521	0.627653494	1.965912801	0	1.311963721	0	2.230374445	0.653012101	1.570598079	1.06491716	0.671006768	0	0	1.095554995	0	0	0.696211201	0	0	1.430469506	0.723632404	0	0.728090748	0
JCHAIN	0.618709719	0	4.857988045	0	0.729450578	0	3.279694799	0.482403187	0	1.584832562	4.578383778	0	0	0.521307615	2.933645684	0.868372879	1.788374648	0	0	6.220487184	0	3.495911014	5.929007532	0	3.782170156	0	5.734127704	5.689644873	4.799238487	6.180205398	0	6.019941403	6.16238413	0.669049629	0.667982871	5.402152623	5.837214443	5.998027376	0.690855087	6.195489305	0	0	5.80389029	4.33247229	5.095060633	4.732352353	5.427025091	0	6.875071868
PIM2	0.998077923	2.361309544	0.69813422	0.950193694	1.440266902	0	1.234021445	1.551761513	0.485820521	1.919523888	0.50680488	2.557230386	2.044221153	0.521307615	1.116251823	1.87673168	0.884915099	1.15890103	0	1.191495561	2.106244313	1.453960673	1.641757469	1.79950966	0.61052437	0.612259521	1.010298187	1.289794669	1.513302175	1.311963721	1.542038071	1.877258956	1.544425106	2.153974594	1.06491716	0.671006768	2.598781182	1.587175002	1.382854248	0	1.098478973	1.102695566	1.633049838	1.839120882	1.137974355	0	2.002772628	2.548065149	2.003789803
GYPA	0	0	0	0	0	0	0	0	0	0	0	0	0	0	0	0	0	0	0	0	0	0	0	0	0	0	0	0	0	0	0	0	0	0	0	0	0	0	0	0	0	0	0	0	0	0	0	0	0
HBM	0.356460788	0	0	0	0	0	0	0	0	0	0	0	0	0	0	0	0	0	0	0	0	0	0	0	0	0	0	0	0	0	0	0	0	0	0	0	0	0	0	0	0	0	0	0	0	0	0	0	0
GYPB	0	0	0	0	0	0	0	0	0	0	0	0	0	0	0	0	0	0	0	0	0	0	0	0	0	0	0	0	0	0	0	0	0	0	0	0	0	0	0	0	0	0	0	0	0	0	0	0	0
ALAS2	0	0	0	0	0	0	0	0	0	0	0	0	0	0	0	0	0	0	0	0	0	0	0	0	0	0	0	0	0	0	0	0	0	0	0	0	0	0	0	0	0	0	0	0	0	0	0	0	0
SLC4A1	0	0	0	0	0	0	0	0	0	0	0	0	0	0	0	0	0	0	0.546635588	0	0	0	0	0	0	0	0	0	0	0.644212288	0	0	0	0	0	0	0	0	0	0	0	0	0	0	0.722813028	0	0	0	0
CA1	0	0	0	0	0	0	0	0	0	0	0	0	0	0	0	0	0	0	0	0	0	0	0	0	0.61052437	0	0.627653494	0	0	0	0	0	0	0	0	0	0	0	0	0	0	0	0	0	0	0	0	0	0
CA2	0	0	0	0	0	0	0	0	0	0	0	0	0	0	0	0	0	0	0	0	0	0	0	0	0	0	0	0	0	0	0	0	0	0	0	0	0	0	0	0	0	0	0	0	0	0	0.726708611	0	0
RHCE	0	0	0	0	0	0	0	0	0	0	0	0	0	0	0	0	0	0	0	0	0	0	0	0	0	0	0	0	0	0	0	0	0	0	0	0	0	0	0	0	0	0	0	0	0	0	0	0	0
SELENBP1	0	0	0	0	0	0	0	0	0	0	0	0	0	0	0.521446639	0	0	0	0	0	0	0	0	0	0	0	0	0	0	0	0	0	0	0	0	0	0	0	0	0	0	0	0	0	0	0	0	0	0
RHAG	0	0	0	0	0	0	0	0	0	0	0	0	0	0	0	0	0	0	0.546635588	0	0	0	0	0	0	0	0	0	0	0	0	0	0	0	0	0	0	0	0	0	0	0	0	0	0	0	0	0	0
[truncated: 5,000 more columns]
