# Supplementary material for: Multiomic single cell sequencing identifies stemlike nature of mixed phenotype acute leukemia
Source: Nat Commun. 2024 Sep 18;15:8191. doi: 10.1038/s41467-024-52317-2 (PMC11411136; doi:10.1038/s41467-024-52317-2)
Supplement: Supplementary file 17 — Source Data [file 41467_2024_52317_MOESM17_ESM.zip › Source Data compressed/Panel S10A.csv]

Panel S10A
Gene Set Expression Analysis (GSEA) of all leukemia cells with CytoTRACE > 0.95 vs < 0.95. A. Bar plot of normalized enrichment score (NES) of 72 gene sets with false-discovery rate q-values < 0.00005. Positively enriched gene sets are color-coded in red and negatively enriched gene sets are color coded in blue.
GENE SET NAME	Normalized Enrichment Score (NES)
KOBAYASHI_EGFR_SIGNALING_24HR_DN	3.254109
ROSTY_CERVICAL_CANCER_PROLIFERATION_CLUSTER	3.148797
WHITEFORD_PEDIATRIC_CANCER_MARKERS	3.0306966
HALLMARK_E2F_TARGETS	3.0294409
MISSIAGLIA_REGULATED_BY_METHYLATION_DN	2.9972043
GRAHAM_CML_DIVIDING_VS_NORMAL_QUIESCENT_UP	2.9844513
SHEDDEN_LUNG_CANCER_POOR_SURVIVAL_A6	2.9446213
GRAHAM_NORMAL_QUIESCENT_VS_NORMAL_DIVIDING_DN	2.941317
ZHOU_CELL_CYCLE_GENES_IN_IR_RESPONSE_24HR	2.9367692
LINDGREN_BLADDER_CANCER_CLUSTER_3_UP	2.90398
ISHIDA_E2F_TARGETS	2.8705807
PUJANA_BRCA2_PCC_NETWORK	2.8692696
WONG_EMBRYONIC_STEM_CELL_CORE	2.857451
WINNEPENNINCKX_MELANOMA_METASTASIS_UP	2.857287
HALLMARK_G2M_CHECKPOINT	2.8315113
ZHOU_CELL_CYCLE_GENES_IN_IR_RESPONSE_6HR	2.82324
HALLMARK_MYC_TARGETS_V1	2.821663
BIDUS_METASTASIS_UP	2.7772467
RHEIN_ALL_GLUCOCORTICOID_THERAPY_DN	2.7762063
KANG_DOXORUBICIN_RESISTANCE_UP	2.7128053
RHODES_UNDIFFERENTIATED_CANCER	2.7123919
BENPORATH_PROLIFERATION	2.7105012
KAUFFMANN_DNA_REPLICATION_GENES	2.6928682
BHATTACHARYA_EMBRYONIC_STEM_CELL	2.6151047
REACTOME_CELL_CYCLE_MITOTIC	2.6121473
RODRIGUES_THYROID_CARCINOMA_POORLY_DIFFERENTIATED_UP	2.6000376
YU_MYC_TARGETS_UP	2.521952
KAUFFMANN_MELANOMA_RELAPSE_UP	2.5197294
REACTOME_CELL_CYCLE	2.519332
KAUFFMANN_DNA_REPAIR_GENES	2.4801111
BENPORATH_CYCLING_GENES	2.4775805
DANG_MYC_TARGETS_UP	2.476553
FISCHER_G2_M_CELL_CYCLE	2.4673874
KEGG_CELL_CYCLE	2.4671557
EPPERT_PROGENITOR	2.4420478
WP_CELL_CYCLE	2.433442
REACTOME_CELL_CYCLE_CHECKPOINTS	2.4195452
REACTOME_SYNTHESIS_OF_DNA	2.4146805
REACTOME_MITOTIC_METAPHASE_AND_ANAPHASE	2.4103978
WP_G1_TO_S_CELL_CYCLE_CONTROL	2.3567123
CONCANNON_APOPTOSIS_BY_EPOXOMICIN_DN	2.3554585
RHODES_CANCER_META_SIGNATURE	2.3543794
FISCHER_G1_S_CELL_CYCLE	2.3495429
WP_DNA_REPLICATION	2.3442886
REACTOME_MITOTIC_PROMETAPHASE	2.333589
KEGG_DNA_REPLICATION	2.3288517
FURUKAWA_DUSP6_TARGETS_PCI35_DN	2.2927263
REACTOME_G2_M_CHECKPOINTS	2.2908103
EGUCHI_CELL_CYCLE_RB1_TARGETS	2.2878733
WP_DNA_REPAIR_PATHWAYS_FULL_NETWORK	2.2693398
TAKEDA_TARGETS_OF_NUP98_HOXA9_FUSION_3D_UP	-2.3346562
BUYTAERT_PHOTODYNAMIC_THERAPY_STRESS_UP	-2.349445
PODAR_RESPONSE_TO_ADAPHOSTIN_UP	-2.3578663
YU_MYC_TARGETS_DN	-2.3705506
KINSEY_TARGETS_OF_EWSR1_FLII_FUSION_DN	-2.380822
SARRIO_EPITHELIAL_MESENCHYMAL_TRANSITION_DN	-2.4076526
REACTOME_INTERFERON_GAMMA_SIGNALING	-2.4125762
MORI_PRE_BI_LYMPHOCYTE_DN	-2.4192595
MITSIADES_RESPONSE_TO_APLIDIN_UP	-2.435416
MARSON_FOXP3_TARGETS_UP	-2.4455488
KOBAYASHI_EGFR_SIGNALING_24HR_UP	-2.447519
ZWANG_CLASS_1_TRANSIENTLY_INDUCED_BY_EGF	-2.4578812
BASSO_CD40_SIGNALING_UP	-2.4587286
CHEN_HOXA5_TARGETS_9HR_UP	-2.4912846
PICCALUGA_ANGIOIMMUNOBLASTIC_LYMPHOMA_DN	-2.5084062
RODRIGUES_THYROID_CARCINOMA_POORLY_DIFFERENTIATED_DN	-2.5220473
JOHNSTONE_PARVB_TARGETS_3_UP	-2.5322404
NAGASHIMA_NRG1_SIGNALING_UP	-2.5466585
HALLMARK_TNFA_SIGNALING_VIA_NFKB	-2.5529563
MCLACHLAN_DENTAL_CARIES_UP	-2.7608948
LIU_OVARIAN_CANCER_TUMORS_AND_XENOGRAFTS_XDGS_DN	-2.7791097
