# Supplementary material for: Multiomic single cell sequencing identifies stemlike nature of mixed phenotype acute leukemia
Source: Nat Commun. 2024 Sep 18;15:8191. doi: 10.1038/s41467-024-52317-2 (PMC11411136; doi:10.1038/s41467-024-52317-2)
Supplement: Supplementary file 17 — Source Data [file 41467_2024_52317_MOESM17_ESM.zip › Source Data compressed/Panel 1G.csv]

Panel G
Heatmap of scaled expression values for top ten most upregulated genes for the CD34-positive cell population (left columns) and the CD33-positive cell population (right columns) from Patient 11.
	ATCGAAGTACTAAAGC	AGCGCCCGACACCAGA	ATTGACAGCCCCCCTA	CACCCACACCCGATTC	AACAAGATCACAATAG	ATAAATCCATTGAAGA	AGCGCCTTACCAAAGG	AATGCCGTACTGCCGC	ACCGCCGCCATCATCG	AATTACGAATGTAGAT	AAGAAGCAACTTATAC	CCGCAAAGAACCATTT	AATGAAACAGGACACG	AATGCCGCCAAAAGGA	AACCATTGATACCCGT	AAGCAAGAAAATCACT	AATTATGAATGGCCTG	CCGAACGCAGCTATAG	ATAAATGAACGCACAC	AGCAATTGAAATCATC	CCACACGCAAGGAACA	AGCCATTTCACTAACA	AGTGCCTTAGTGACGT	CCTTAGTCCCGTAGCT	ATTGCCTTCCTCACGC	CCCGCCTACCTGATGA	AAGCAATAAGCGACCT	AACAATCTACGAAGCG	CATGAGTGAGTAAACC	ATGTACTCAGTACCTG	CCCAAGACACACATAG	AAAGACTCCAAACCCT	CCCTAACTCCACCATA	ATTGATTAAATGACCC	CATTATGAACTAATTC	ATACCCTCAAATACCC	ACTCAATGAGACATTC	CCAGAAGCAGACAAAA	CATCACAGAACGATAT	AACTAATGAATCAGAC	CCGTAGTCCAATATGT	ACAGACACATGGATCT	ATGTAAACAATTATGG	ACCCACCGAATAACGC	AGTCACTGATCCACCT	CCGTCAAAACTCAGTT	ACACAAGTAGTTCACC	ACTAAAAGATAGCCAG	AGAAATATACTTCCTG
SPRY1		0	0	0	0	0	0	0	0	0	0	0	0	0	0	0	0	0	1.168540913	1.167930022	0	0	0	0	0	0	0	0	0	0	0	1.231739069	0	0	0	0	0	0	0	0	0	1.265953626	0	0	1.275915105	0	0	0	0
PROK2	0	0	1.461229805	0	0	0	0	0	0	0	0	0	1.129826152	0	0	0	0	1.161558234	0	0	0	0	0	0	0	0	0	0	0	0	0	0	0	0	0	0	0	0	0	0	0	0	0	0	0	0	0	1.284164164	0
MLLT3	0	0	0	0	0	0	0	0	0	0	0	0	0	0	0	0	0	1.161558234	0	0	0	0	0	0	0	0	0	0	0	0	0	0	0	0	0	0	0	0	0	0	0	0	0	0	0	0	0	0	0
DSCC1	1.368960471	0	0.97668159	0.98459479	0	0	0	0	0	1.120968727	0	0	0	0	0	1.149043142	0	0	0	0	1.183733091	0	0	1.196948887	0	0	0	0	0	0	0	0	0	0	0	0	0	1.262308635	0	0	1.26504015	0	0	0	0	0	0	0	0
AP1AR	0	0.932585056	0.97668159	0.98459479	0	0	0	0	0	0	0	0	0	0	0	0	0	0	0	0	0	0	0	0	0	0	0	0	0	0	0	0	0	0	0	1.26067611	0	1.262308635	0	0	0	0	0	0	0	1.274799518	0	0	0
MCM10	0	0	0	0.98459479	0	0	1.088319245	1.090151107	0	0	0	0	0	0	0	0	1.157353058	0	0	0	0	0	0	0	1.200831989	0	0	0	0	0	0	0	0	0	0	0	0	0	0	0	0	0	0	1.273315499	0	0	0	0	0
CCSAP	0	0	0	0	0	0	0	0	0	0	0	0	0	0	0	0	0	0	0	0	0	0	0	0	0	0	0	0	0	0	0	0	0	0	0	0	0	1.262308635	0	1.260495012	0	0	0	0	0	0	0	0	0
AC026401.3	0	0	0	0	0	0	1.088319245	0	0	1.120968727	0	0	0	0	0	0	1.157353058	0	0	0	0	0	0	0	0	0	0	0	0	0	0	0	0	0	0	0	0	0	0	0	0	0	0	0	0	0	0	0	0
IKZF2	0	0	0	0	0	0	0	0	0	0	0	0	0	0	0	1.149043142	0	0	0	0	0	0	0	0	0	0	0	0	0	0	1.764777209	0	0	0	0	0	0	0	0	0	0	0	0	0	0	0	0	0	0
TEPP	0	0	0	0	0	0	0	0	0	0	0	0	0	0	0	0	0	0	0	0	1.183733091	0	0	0	0	0	0	0	0	0	0	1.231739069	0	0	0	0	0	0	0	0	1.26504015	0	0	0	0	0	0	1.284164164	0
CXCL16	0	0	0	0	0	0	0	0	0	0	0	0	0	0	0	0	0	0	0	0	0	0	0	0	0	0	0	0	0	0	0	0	0	0	0	0	0	0	0	0	0	0	0	0	0	0	0	0	0
TRIP10	0	0	0	0	0	0	0	0	0	0	0	0	0	0	0	0	0	0	0	0	0	0	0	0	0	0	0	0	0	0	0	0	0	0	0	0	0	0	0	0	0	0	0	0	0	0	0	0	0
PIGR	0	0	0	0	0	0	0	0	0	0	0	0	0	0	0	0	0	0	0	0	0	0	0	0	0	0	0	0	0	0	0	0	0	0	0	0	0	0	0	0	0	0	0	0	0	0	0	0	0
CD300C	0	0	0	0	0	0	0	0	0	0	0	0	0	0	0	0	0	0	0	0	0	0	0	0	0	0	0	0	0	0	0	0	0	0	0	0	0	0	0	0	0	0	0	0	0	0	0	0	0
LINC02356	0	0	0	0	0	0	0	0	0	0	0	0	0	0	0	0	0	0	0	0	0	0	0	0	0	0	0	0	0	0	0	0	0	0	0	0	0	0	0	0	0	0	0	0	0	0	0	0	0
SLC8A1	0	0	0	0	0	0	0	0	0	0	0	0	0	0	0	0	0	0	0	0	0	0	0	0	0	0	0	0	0	0	0	0	0	0	0	0	0	0	0	0	0	0	0	0	0	0	0	0	0
ENHO	0	0	0	0	0	0	0	0	0	0	0	0	0	0	0	0	0	0	0	0	0	0	0	0	0	0	0	0	0	0	0	0	0	0	0	0	0	0	0	0	0	0	0	0	0	0	0	0	0
GNAZ	0	0	0	0	0	0	0	0	0	0	0	0	0	0	0	0	0	0	0	0	0	0	0	0	0	0	0	0	0	0	0	0	0	0	0	0	0	0	0	0	0	0	0	0	0	0	0	0	0
FAM90A1	0	0	0	0	0	0	0	0	0	0	0	0	0	0	0	0	0	0	0	0	0	0	0	0	0	0	0	0	0	0	0	0	0	0	0	0	0	0	0	0	0	0	0	0	0	0	0	0	0
CEACAM3	0	0	0	0	0	0	0	0	0	0	0	0	0	0	0	0	0	0	0	0	0	0	0	0	0	0	0	0	0	0	0	0	0	0	0	0	0	0	0	0	0	0	0	0	0	0	0	0	0
SAMD3	0	0	0	0	0	0	0	0	0	0	0	0	0	0	0	0	0	0	0	0	0	0	0	0	0	0	0	0	0	0	0	0	0	0	0	0	0	0	0	0	0	0	0	0	0	0	0	0	0
TRAV6	0	0	0	0	0	0	0	0	0	0	0	0	0	0	0	0	0	0	0	0	0	0	0	0	0	0	0	0	0	0	0	0	0	0	0	0	0	0	0	0	0	0	0	0	0	0	0	0	0
B3GAT1	0	0	0	0	0	0	0	0	0	0	0	0	0	0	0	0	0	0	0	0	0	0	0	0	0	0	0	0	0	0	0	0	0	0	0	0	0	0	0	0	0	0	0	0	0	0	0	0	0
NELL2	0	0	0	0	0	0	0	0	0	0	0	0	0	0	0	0	0	0	0	0	0	0	0	0	0	0	0	0	0	0	0	0	0	0	0	0	0	0	0	0	0	0	0	0	0	0	0	0	0
MAL	0	0	0	0	0	0	0	0	0	0	0	0	0	0	0	0	0	0	0	0	0	0	0	0	0	0	0	0	0	0	0	0	0	0	0	0	0	0	0	0	0	0	0	0	0	0	0	0	0
GZMK	0	0	0	0	0	0	0	0	0	0	0	0	0	0	0	0	0	0	0	0	0	0	0	0	0	0	0	0	0	0	0	0	0	0	0	0	0	0	0	0	0	0	0	0	0	0	0	0	0
LDOC1	0	0	0	0	0	0	0	0	0	0	0	0	0	0	0	0	0	0	0	0	0	0	0	0	0	0	0	0	0	0	0	0	0	0	0	0	0	0	0	0	0	0	0	0	0	0	0	0	0
PTGDR	0	0	0	0	0	0	0	0	0	0	0	0	0	0	0	0	0	0	0	0	0	0	0	0	0	0	0	0	0	0	0	0	0	0	0	0	0	0	0	0	0	0	0	0	0	0	0	0	0
ICOS	0	0	0	0	0	0	0	0	0	0	0	0	0	0	0	0	0	0	0	0	0	0	0	0	0	0	0	0	0	0	0	0	0	0	0	0	0	0	0	0	0	0	0	0	0	0	0	0	0
NTN4	0	0	0	0	0	0	0	0	0	0	0	0	0	0	0	0	0	0	0	0	0	0	0	0	0	0	0	0	0	0	0	0	0	0	0	0	0	0	0	0	0	0	0	0	0	0	0	0	0
IGHG3	0	0	0	0	0	0	0	0	0	0	0	0	0	0	0	0	0	0	0	0	0	0	0	0	0	0	0	0	0	0	0	0	0	0	0	0	0	0	0	0	0	0	0	0	0	0	0	0	0
LINC01857	0	0	0	0	0	0	0	0	0	0	0	0	0	0	0	0	0	0	0	0	0	0	0	0	0	0	0	0	0	0	0	0	0	0	0	0	0	0	0	0	0	0	0	0	0	0	0	0	0
CD19	0	0	0	0	0	0	0	0	0	0	0	0	0	0	0	0	0	0	0	0	0	0	0	0	0	0	0	0	0	0	0	0	0	0	0	0	0	0	0	0	0	0	0	0	0	0	0	0	0
IGHG4	0	0	0	0	0	0	0	0	0	0	0	0	0	0	0	0	0	0	0	0	0	0	0	0	0	0	0	0	0	0	0	0	0	0	0	0	0	0	0	0	0	0	0	0	0	0	0	0	0
IGLC2	0	0	0	0	0	0	0	0	0	0	0	0	0	0	0	0	0	0	1.168540913	0	0	0	0	0	0	0	0	0	0	0	0	0	0	0	0	0	0	0	0	0	0	0	0	0	0	0	0	0	0
LUNAR1	0	0	0	0	0	0	0	0	0	0	0	0	0	0	0	0	0	0	0	0	0	0	0	0	0	0	0	0	0	0	0	0	0	0	0	0	0	0	0	0	0	0	0	0	0	0	0	0	0
IGLL5	0	0	0	0	0	0	0	0	0	0	0	0	0	0	0	0	0	0	0	0	0	0	0	0	0	0	0	0	0	0	0	0	0	0	0	0	0	0	0	0	0	0	0	0	0	0	0	0	0
IGLC1	0	0	0	0	0	0	0	0	0	0	0	0	0	0	0	0	0	0	0	0	0	0	0	0	0	0	0	0	0	0	0	0	0	0	0	0	0	0	0	0	0	0	0	0	0	0	0	0	0
IGLC3	0	0	0	0	0	0	0	0	0	0	0	0	0	0	0	0	0	0	0	0	0	0	0	0	0	0	0	0	0	0	0	0	0	0	0	0	0	0	0	0	0	0	0	0	0	0	0	0	0
IGHG2	0	0	0	0	0	0	0	0	0	0	0	0	0	0	0	0	0	0	0	0	0	0	0	0	0	0	0	0	0	0	0	0	0	0	0	0	0	0	0	0	0	0	0	0	0	0	0	0	0
[truncated: 2,446 more columns]
