# Supplementary material for: Multiomic single cell sequencing identifies stemlike nature of mixed phenotype acute leukemia
Source: Nat Commun. 2024 Sep 18;15:8191. doi: 10.1038/s41467-024-52317-2 (PMC11411136; doi:10.1038/s41467-024-52317-2)
Supplement: Supplementary file 17 — Source Data [file 41467_2024_52317_MOESM17_ESM.zip › Source Data compressed/Panel S5-TOP RIGHT.csv]

Panel S5
Enrichment profile and ranking metric score for four example negatively enriched gene sets, all associated with immune signaling.
HALLMARK_COMPLEMENT
	gsea.hit.indices	gsea.es.profile
V1161009	624	-0.2661
V1161010	772	-0.3232
V1161011	787	-0.3215
V1161012	1137	-0.4718
V1161013	1497	-0.6301
V1161014	1501	-0.6309
V1161015	1543	-0.649
V1161016	1579	-0.6641
V1161017	1620	-0.6806
V1161018	1646	-0.69
V1161019	1668	-0.6972
V1161020	1678	-0.6988
V1161021	1729	-0.7175
V1161022	1757	-0.7255
V1161023	1784	-0.7324
V1161024	1809	-0.7379
V1161025	1844	-0.7469
V1161026	1862	-0.748
V1161027	1883	-0.7495
V1161028	1905	-0.7508
V1161029	1958	-0.7638
V1161030	2002	-0.7706
V1161031	2060	-0.7803
V1161032	2076	-0.7706
V1161033	2082	-0.7558
V1161034	2085	-0.7395
V1161035	2102	-0.7285
V1161036	2103	-0.7102
V1161037	2105	-0.6921
V1161038	2107	-0.6738
V1161039	2115	-0.6575
V1161040	2123	-0.6404
V1161041	2129	-0.6223
V1161042	2162	-0.6119
V1161043	2165	-0.5878
V1161044	2180	-0.5668
V1161045	2201	-0.5442
V1161046	2217	-0.5161
V1161047	2236	-0.4842
V1161048	2244	-0.4459
V1161049	2249	-0.4023
V1161050	2255	-0.3572
V1161051	2260	-0.31
V1161052	2276	-0.2591
V1161053	2291	-0.1856
V1161054	2294	-0.1017
V1161055	2300	0.0022
