# Supplementary material for: Multiomic single cell sequencing identifies stemlike nature of mixed phenotype acute leukemia
Source: Nat Commun. 2024 Sep 18;15:8191. doi: 10.1038/s41467-024-52317-2 (PMC11411136; doi:10.1038/s41467-024-52317-2)
Supplement: Supplementary file 17 — Source Data [file 41467_2024_52317_MOESM17_ESM.zip › Source Data compressed/Panels 2A-C; S5; S7A.edb]

<?xml version="1.0" encoding="UTF-8"?>

<EDB LC_PROC="none" SORT_MODE="real" ORDER="descending" METRIC="None" NUM_PERMS="1000">
  <DTG RANKED_LIST="leukemia_cluster2.rnk" TEMPLATE="na_as_pre_ranked" GENESET="gene_sets.gmt#WALLACE_PROSTATE_CANCER_RACE_UP" ES="-0.8186" NES="-3.0187" NP="0.0000" FDR="0.0000" FWER="0.0000" CHIP="ftp.broadinstitute.org://pub/gsea/annotations_versioned/Human_NCBI_Gene_ID_MSigDB.v2023.1.Hs.chip" RND_ES="-0.2034 -0.3106 -0.3007 -0.2866 -0.2849 -0.2240 0.2335 -0.2310 -0.3411 -0.2722 -0.3318 -0.3429 0.2648 -0.2284 -0.2333 -0.1738 -0.3543 0.2556 -0.2482 -0.2331 -0.3227 0.1685 0.2765 0.3083 0.1551 -0.3271 -0.3467 -0.2319 -0.2406 0.3204 -0.3043 -0.2577 0.2269 -0.2926 -0.2081 0.2006 0.2436 -0.2333 -0.3846 0.2211 0.1847 -0.1988 -0.2622 -0.2001 0.2375 -0.2768 -0.2805 -0.2908 -0.2905 -0.3237 -0.2384 0.1635 0.2803 -0.2555 -0.2188 -0.2341 -0.3071 -0.2677 0.2801 -0.2148 0.2856 -0.2534 0.2669 -0.2734 -0.2312 -0.3019 -0.2075 -0.2972 -0.3414 0.2460 -0.2794 0.2406 0.3123 -0.2492 0.2062 -0.2167 0.2133 -0.3531 -0.1842 0.2358 -0.2427 0.2762 -0.3185 0.3261 -0.2602 0.1746 -0.3250 -0.2603 -0.2985 0.2339 -0.2337 -0.2593 -0.2571 0.3103 0.2348 -0.2037 0.1968 0.2143 -0.2938 -0.2042 -0.2821 -0.3776 -0.2211 -0.2206 0.2474 0.1795 -0.2969 0.2685 0.2563 -0.2888 0.2444 -0.3127 -0.3185 0.2451 0.2199 -0.2561 -0.2806 -0.3752 -0.2567 0.1931 -0.3159 0.2519 -0.2380 -0.3207 0.2338 -0.2444 0.2499 -0.2359 -0.3263 0.2056 -0.3576 -0.2431 -0.1892 -0.1925 0.1951 -0.2542 -0.2344 -0.3289 -0.2388 0.2156 -0.2773 -0.2338 -0.3856 -0.2910 0.2658 -0.3556 -0.2131 -0.2810 -0.3273 -0.1907 0.2402 0.2028 -0.3981 -0.3104 0.2427 -0.3623 -0.3597 0.2247 0.3074 0.2648 0.2614 0.2550 0.2061 -0.2766 0.2326 0.2154 -0.2343 0.2873 -0.2266 -0.2474 0.2847 -0.2287 -0.2806 -0.2994 -0.2465 -0.1992 0.3108 0.2182 0.2524 -0.3208 -0.2144 -0.2431 -0.2427 0.2691 -0.4165 0.3200 -0.3796 -0.2119 -0.3301 -0.3440 0.2502 -0.2463 -0.3496 0.2240 0.2729 0.3270 -0.2386 -0.3285 -0.3000 -0.3710 -0.2475 0.2932 0.2291 0.1788 -0.2243 -0.2070 -0.3647 0.2026 -0.3191 0.2012 -0.2183 -0.2557 0.2175 0.2157 0.3081 -0.2088 0.2745 -0.2873 -0.2915 0.2492 -0.4000 0.2460 -0.2369 0.2297 0.2017 0.3069 -0.3898 -0.3254 -0.2997 -0.2063 -0.3180 -0.3600 0.2215 0.2120 -0.2982 -0.2599 -0.3013 0.2935 -0.2511 0.2325 -0.2046 -0.1832 0.1624 -0.2692 -0.2852 -0.2726 0.2350 -0.2512 -0.2700 -0.3262 -0.3679 -0.2609 -0.4089 0.2224 -0.2417 0.2839 0.2511 -0.2295 -0.2515 -0.3597 0.2331 -0.3342 0.2131 0.2867 -0.2656 0.3244 0.2470 -0.2763 -0.2290 -0.2424 -0.2949 -0.2594 -0.2778 -0.2578 0.2123 0.2618 -0.2414 -0.3840 0.2235 -0.3002 -0.2428 0.2078 -0.2692 0.3352 -0.2863 0.2335 -0.2764 -0.2842 -0.2436 -0.3354 -0.2484 0.2462 0.1708 -0.2290 0.2914 0.2329 0.2665 -0.2908 -0.2080 -0.3098 -0.2267 0.2377 -0.2402 -0.2841 -0.2882 -0.2650 0.2297 -0.2098 0.2293 -0.2718 -0.2075 -0.2874 -0.2910 -0.3562 -0.2448 -0.2441 -0.2601 0.2327 -0.2309 0.2366 -0.3153 -0.2975 -0.3874 -0.4276 0.2373 -0.2184 -0.2113 0.1793 0.2090 -0.2485 -0.3136 0.2815 0.2279 -0.3140 0.2237 -0.2031 0.2704 -0.2971 0.1767 -0.1688 0.2049 0.2350 0.1943 -0.2052 0.1944 -0.2966 -0.2241 0.3197 -0.2288 0.2753 -0.2416 -0.4247 0.3385 -0.2748 -0.2579 -0.2725 -0.2752 0.3569 -0.2307 0.3463 -0.2217 -0.2453 -0.3074 0.2931 -0.3344 0.2596 0.2150 -0.3568 -0.3747 -0.2517 -0.3101 0.2462 -0.3242 0.2103 0.2472 0.2327 -0.2186 0.2965 -0.3268 0.2314 -0.2746 0.1947 -0.2587 0.3394 -0.2605 0.2193 0.1685 0.2971 0.2714 -0.2926 -0.2446 -0.1993 0.2160 0.1943 0.2080 -0.3435 0.2055 0.2627 0.2587 0.1862 0.2686 -0.2406 -0.2951 -0.3528 -0.2958 -0.2299 -0.3004 -0.2829 -0.2548 0.1767 0.2470 -0.2304 0.2503 -0.2489 0.2502 0.2159 -0.2312 -0.2192 -0.3202 -0.2609 0.2436 0.2643 -0.3022 -0.3852 -0.2215 0.1857 -0.2677 -0.3148 -0.2171 -0.2392 0.2295 -0.3035 0.2326 0.2816 0.2747 0.2241 0.2163 -0.2551 -0.2855 -0.2111 0.2291 0.2395 0.2366 0.2707 -0.2483 0.3487 0.1915 0.2021 -0.2476 -0.2100 0.2019 0.1446 0.2879 -0.2200 0.2265 0.2652 -0.2447 0.2612 -0.2110 0.2536 -0.2509 -0.1993 0.2492 0.2186 0.2329 0.2569 -0.1853 -0.3416 0.3032 -0.2963 -0.2766 -0.2789 -0.2346 -0.2996 -0.2826 -0.3764 0.2325 -0.3015 -0.3778 0.2548 0.1964 -0.2408 0.1873 -0.2229 -0.2552 -0.1943 0.2479 -0.2646 -0.2493 0.2442 0.2336 0.2375 -0.3752 -0.3533 -0.2683 0.2641 -0.3391 -0.2425 -0.2864 0.2656 0.2514 -0.2576 0.2996 0.3023 -0.2609 -0.2389 0.2917 0.2185 -0.2852 0.2408 -0.3087 -0.3486 -0.2788 -0.2897 -0.2169 -0.2533 0.2296 -0.3391 -0.4502 0.2016 0.2468 0.2636 -0.2538 -0.2412 -0.2154 0.2100 -0.1917 -0.2560 -0.2529 -0.1947 -0.2128 -0.2735 -0.3123 -0.2118 0.2514 -0.1892 0.2205 0.3007 -0.2809 -0.3182 -0.1927 -0.2449 -0.2196 -0.2296 0.2666 0.2891 -0.3066 -0.3001 -0.2628 -0.2026 0.2927 0.2253 0.2688 -0.2032 -0.2202 -0.2887 0.2545 0.2468 0.2009 -0.3109 -0.3002 -0.3318 0.2538 0.2220 0.2685 -0.2478 -0.2105 0.2187 0.2765 -0.2459 -0.2379 0.2291 0.2391 -0.1854 0.3102 0.2814 0.2856 -0.2139 0.2733 0.3186 0.2131 -0.2705 -0.2190 0.2294 -0.2130 0.3741 -0.2155 -0.1739 0.2408 -0.2461 -0.2757 -0.2502 -0.1950 -0.4093 -0.3527 -0.2337 -0.2297 0.2225 -0.2782 -0.2588 0.2166 -0.2635 -0.2169 -0.3219 -0.2542 -0.2577 -0.2397 -0.3471 0.2616 -0.2583 -0.2589 -0.2749 0.2205 -0.2182 0.2911 -0.3130 0.2805 -0.2964 -0.2591 -0.2639 -0.2566 -0.2271 -0.2339 0.2379 -0.2174 -0.2430 -0.2833 -0.2458 -0.3376 -0.3268 -0.2622 0.2229 -0.2352 -0.2025 0.2216 -0.2700 0.2178 0.2828 -0.3222 0.3216 0.2105 -0.3602 -0.2025 -0.2583 -0.3574 0.2271 0.2234 -0.2587 -0.2564 -0.2159 -0.3625 0.2464 -0.2242 -0.3066 -0.2285 -0.2081 0.2127 0.2509 0.2591 0.2625 -0.3901 0.2339 -0.1888 0.2468 0.1997 -0.2556 -0.2503 -0.3615 -0.3836 0.2788 -0.2816 -0.2557 -0.2992 -0.2614 0.2266 -0.2373 0.1992 -0.2537 -0.2169 0.2745 -0.2433 -0.3481 -0.4100 -0.2762 0.3937 0.3081 0.2564 0.2387 -0.1889 -0.1891 0.2184 -0.3135 -0.2159 0.2498 -0.2733 -0.2438 -0.2745 -0.2305 -0.4213 0.1894 -0.2687 0.3021 -0.2328 0.2538 0.2209 -0.4574 -0.2319 -0.2153 0.3273 -0.2494 -0.3219 0.2187 0.1849 0.2933 -0.3459 -0.2053 -0.2814 -0.1691 0.2777 0.2971 0.2900 0.2486 -0.2178 -0.2388 -0.3371 0.2213 -0.2895 0.1603 0.2045 -0.1918 0.1653 0.2311 -0.1913 0.2887 -0.3644 -0.3643 -0.2980 -0.3263 -0.3447 -0.3246 0.2633 0.2095 -0.3033 -0.2907 -0.2488 -0.3258 -0.3052 -0.2504 -0.2654 -0.1952 0.2264 0.2478 -0.2018 0.1903 -0.3117 -0.3076 -0.2025 0.2923 -0.2677 -0.2799 -0.3335 0.2739 -0.1732 -0.2461 -0.3275 -0.2042 0.2095 -0.2795 -0.2617 0.2324 -0.2950 -0.2848 0.3173 0.2424 0.2040 -0.2377 0.2336 -0.2603 -0.2857 0.2884 0.2395 0.2069 0.3235 0.1818 -0.2333 0.2132 -0.3127 -0.2579 0.2517 -0.3211 -0.2799 -0.2535 -0.2266 0.2559 -0.2616 0.2108 -0.3218 0.2881 0.2567 -0.2597 -0.2140 -0.2725 -0.1894 -0.3166 -0.2643 -0.2362 -0.2460 -0.3742 -0.2978 0.2359 -0.2143 0.2392 -0.2203 -0.2368 -0.4115 -0.3193 -0.3019 -0.2963 0.2551 0.2361 -0.4017 0.2540 -0.2932 -0.2506 -0.1964 -0.1945 -0.2156 -0.3201 -0.3624 0.2873 -0.2001 0.2222 -0.2171 -0.2612 -0.2670 -0.2508 -0.3470 0.2558 -0.4304 -0.1723 -0.2302 0.2133 -0.2619 -0.2617 -0.3341 0.2304 0.2334 -0.2815 0.2500 -0.3016 0.3187 0.2541 0.2591 -0.2305 -0.2000 -0.2467 -0.2450 -0.2364 -0.3029 -0.2459 -0.2332 -0.3212 0.2681 0.2766 -0.2893 0.2197 -0.2711 0.2617 -0.2720 -0.2580 -0.2908 0.2068 0.2698 -0.2686 0.2335 -0.2279 -0.2457 -0.2662 -0.2401 0.1979 0.2894 -0.2718 -0.2232 -0.2668 -0.2924 -0.2648 -0.3746 0.2707 -0.2927 -0.3175 0.2381 -0.1425 -0.2387 0.3295 -0.2128 -0.2688 0.2190 -0.3049 -0.2848 0.2530 0.2217 0.2909 -0.2578 -0.3462 -0.2408 -0.3494 -0.2528 -0.2153 -0.2466 -0.2340 0.2181 -0.3254 -0.1693 -0.3211 -0.2363 -0.3118 0.3103 0.2687 -0.2481 -0.2067 -0.2470 0.2186 0.2319 -0.2039 -0.3317 0.1840 -0.3025 0.2370 -0.2871 0.2139 -0.2536 0.2269 -0.2966 0.2940 -0.2552 0.2285 -0.3963 0.2297 -0.3005 -0.3098 -0.3542 -0.3178 0.2078 0.2614 -0.1862 -0.2576 -0.2963 -0.2835 -0.2800 -0.2882 -0.1962 0.2108 -0.2234 0.2285 0.2505 0.3915 0.3250 0.2317 -0.2855 -0.2721 -0.3202 -0.2010 0.2394 -0.2434 -0.2171 0.2008 -0.2613 0.2628 -0.2073 0.2414 -0.2885 0.2298 -0.2443 -0.2313 0.2303 0.2423 -0.2462 -0.2432 -0.2175 0.2480 -0.2452 0.1988 0.2424 -0.1617 -0.2502 0.1982 0.2298 0.2382 -0.1995 -0.2332 0.2036 0.2088 -0.2493 -0.2471 -0.4105 -0.2444 -0.2028 -0.2578 0.1863 -0.2660" HIT_INDICES="32 59 140 380 412 518 643 749 850 877 906 1032 1144 1184 1307 1562 1575 1602 1716 1734 1756 1765 1802 1822 1833 1886 1890 1908 1932 1943 1963 1975 2000 2001 2016 2017 2020 2021 2030 2031 2048 2061 2063 2068 2082 2085 2092 2094 2102 2103 2112 2116 2128 2129 2131 2137 2138 2141 2154 2155 2168 2169 2175 2178 2180 2183 2193 2201 2207 2218 2219 2220 2221 2222 2224 2225 2230 2235 2236 2238 2242 2245 2247 2248 2249 2250 2257 2260 2261 2262 2265 2268 2269 2273 2275 2276 2277 2278 2279 2282 2286 2287 2288 2292 2294 2295 2297 2299 2300 2301 2303 2304" ES_PROFILE="-0.0041 -0.0075 -0.0377 -0.1427 -0.1531 -0.1976 -0.2514 -0.2969 -0.3404 -0.3503 -0.3612 -0.4167 -0.4661 -0.4829 -0.5378 -0.6536 -0.6589 -0.6705 -0.7211 -0.7279 -0.7363 -0.7388 -0.7538 -0.7609 -0.7639 -0.7855 -0.7847 -0.7902 -0.7982 -0.8001 -0.8058 -0.8077 -0.8151 -0.8117 -0.8143 -0.8105 -0.8076 -0.8037 -0.8034 -0.7995 -0.8026 -0.8036 -0.7997 -0.7970 -0.7981 -0.7942 -0.7920 -0.7874 -0.7855 -0.7804 -0.7786 -0.7744 -0.7737 -0.7680 -0.7626 -0.7589 -0.7528 -0.7477 -0.7465 -0.7399 -0.7383 -0.7312 -0.7262 -0.7196 -0.7124 -0.7055 -0.7013 -0.6956 -0.6885 -0.6832 -0.6732 -0.6631 -0.6530 -0.6428 -0.6329 -0.6226 -0.6137 -0.6043 -0.5931 -0.5821 -0.5720 -0.5609 -0.5487 -0.5360 -0.5232 -0.5103 -0.4997 -0.4868 -0.4729 -0.4590 -0.4456 -0.4319 -0.4168 -0.4022 -0.3866 -0.3703 -0.3540 -0.3376 -0.3212 -0.3051 -0.2885 -0.2701 -0.2513 -0.2292 -0.2057 -0.1818 -0.1564 -0.1277 -0.0977 -0.0676 -0.0355 0.0005" RANK_AT_ES="1999.0000" RANK_SCORE_AT_ES="-0.3286"/>
  <DTG RANKED_LIST="leukemia_cluster2.rnk" TEMPLATE="na_as_pre_ranked" GENESET="gene_sets.gmt#JAATINEN_HEMATOPOIETIC_STEM_CELL_DN" ES="-0.9362" NES="-2.9666" NP="0.0000" FDR="0.0000" FWER="0.0000" CHIP="ftp.broadinstitute.org://pub/gsea/annotations_versioned/Human_NCBI_Gene_ID_MSigDB.v2023.1.Hs.chip" RND_ES="0.2458 0.2934 0.2978 0.3111 -0.3687 -0.2862 0.2763 -0.2882 0.2555 -0.2086 -0.4465 0.3081 0.3283 -0.3372 -0.4409 0.2680 -0.3482 -0.2193 -0.2418 0.2477 -0.4163 0.2159 0.3036 -0.1434 0.2518 -0.2936 0.5911 -0.3655 0.4622 0.3448 -0.3083 0.2782 -0.2417 0.2935 -0.3682 -0.3446 0.2373 0.2476 0.3236 0.3167 -0.3701 -0.2789 -0.2509 0.4519 0.2784 -0.2545 0.2792 0.2482 0.2226 -0.2703 0.2283 0.2314 0.1865 -0.4159 -0.3640 0.3668 -0.4274 0.4208 -0.2366 -0.2814 -0.6190 -0.3546 -0.2957 -0.2348 0.3991 -0.3340 -0.3269 0.3259 0.2689 0.2727 -0.4045 0.2837 -0.2599 -0.2037 -0.4189 0.3566 0.2226 -0.3230 0.2224 -0.2401 -0.2367 -0.1838 0.2549 0.3444 0.2670 -0.2935 0.3453 -0.2847 0.2123 0.4308 -0.2578 -0.3787 -0.3140 -0.3181 0.4609 -0.3777 -0.2345 -0.3045 -0.3683 0.2821 0.1844 0.2665 0.2269 -0.1901 0.2647 0.2048 0.3545 0.3312 -0.2738 0.2425 0.2453 -0.3616 0.2266 0.2957 -0.3093 -0.2678 0.3872 -0.2754 0.2930 -0.2538 0.3109 0.2135 -0.2820 0.2383 -0.3613 0.3320 -0.4116 0.2152 0.3316 0.2156 -0.5249 -0.1921 -0.2801 -0.2446 0.3473 0.3123 -0.3984 0.2265 -0.2243 -0.4327 -0.3022 0.3739 0.2523 -0.2075 -0.2446 -0.1802 -0.3056 -0.3781 0.2678 0.3056 0.1963 -0.4199 0.2534 -0.2501 -0.2672 0.4242 0.2725 0.2691 0.2343 -0.3121 0.2471 -0.4524 0.2484 -0.2798 0.2540 0.2547 0.2732 -0.2217 -0.1884 -0.3398 -0.3403 0.2928 0.2009 0.2623 0.2185 -0.2685 0.2778 0.2562 -0.2912 0.2119 0.3909 -0.2181 0.3811 0.2814 0.2199 -0.3734 -0.3935 0.2376 -0.3557 0.3336 0.2613 -0.2276 0.3431 0.2158 -0.2855 -0.2738 0.3873 0.4278 0.2752 -0.4034 -0.2714 -0.2206 0.2240 0.4001 -0.2443 0.2372 -0.2421 -0.2604 -0.2766 -0.4232 0.3262 0.2469 0.3214 0.2600 0.2630 0.3009 0.2623 -0.2190 -0.3223 0.3185 0.3772 0.4078 -0.3852 0.3361 0.1791 0.2793 -0.3886 -0.2357 -0.3826 0.2624 -0.4257 -0.2611 0.3254 0.2304 -0.2381 -0.2183 0.2588 -0.2693 0.3302 0.4216 -0.4085 0.3680 0.2746 -0.2357 0.2253 -0.3531 0.3397 -0.2199 0.3183 0.3025 -0.3496 0.3260 0.2810 0.2048 0.3373 -0.2732 -0.2282 0.1848 0.3538 -0.3961 -0.2753 -0.2303 -0.3806 -0.2339 -0.2664 -0.3400 0.3762 -0.2897 -0.3577 -0.2955 -0.4224 0.2325 0.1672 -0.2391 0.3529 -0.3303 0.2711 -0.2874 -0.3334 0.3323 -0.2874 -0.4279 0.2609 -0.4700 0.2880 -0.3216 0.2554 -0.2222 0.3250 0.2751 -0.1937 -0.2792 0.3044 -0.1992 -0.2936 -0.2678 0.2913 -0.3215 -0.2604 -0.2238 0.1681 -0.4342 -0.2738 -0.2768 0.2939 0.2600 -0.3353 -0.2748 -0.2063 -0.4015 0.3287 -0.2738 -0.2168 0.3068 0.3199 -0.2107 0.2714 -0.3007 -0.3333 0.3928 -0.4105 0.3485 -0.2211 -0.3631 0.2692 -0.3822 0.2774 0.2813 0.3126 -0.2660 0.2604 -0.2951 -0.3008 0.2261 -0.3995 -0.3200 -0.2604 -0.2722 -0.2813 -0.2984 -0.2973 -0.2087 -0.3543 0.2786 0.3887 -0.4122 -0.2005 0.3819 -0.4784 -0.3805 0.2829 -0.1776 -0.2949 -0.2509 -0.2843 -0.2783 0.2634 -0.3854 -0.3781 -0.4004 0.3390 0.2929 -0.1948 -0.3522 -0.4180 -0.2409 -0.3461 0.2413 0.3804 -0.2862 0.3893 -0.3286 0.2514 -0.2559 -0.2610 -0.3313 -0.1830 -0.3323 -0.2036 0.2847 -0.2640 0.2582 0.2374 -0.3445 0.3233 -0.2714 0.3224 0.1749 -0.2396 0.2667 0.3059 -0.3466 -0.2533 0.4136 -0.2913 0.3278 -0.4548 -0.4189 0.2728 0.2868 -0.3549 -0.1715 -0.3052 0.4158 -0.4127 -0.3263 0.2933 -0.4679 -0.2890 0.2783 -0.2997 -0.3681 -0.2532 0.3343 0.2345 0.2543 0.2571 -0.2292 -0.2313 -0.3840 -0.3418 -0.3901 0.4085 -0.3362 0.2328 0.2911 -0.3243 -0.2694 0.2426 -0.3655 -0.2866 0.3258 0.2248 -0.3684 0.3027 0.2678 -0.3400 0.4107 0.4077 -0.3328 -0.3043 -0.2809 -0.2342 -0.3268 -0.2353 0.3400 -0.3491 0.1987 0.1909 -0.2735 0.3384 -0.3794 -0.3026 0.2242 -0.3352 -0.2588 0.2629 -0.2490 -0.3758 -0.2798 0.2916 0.2399 0.2402 0.2291 0.1752 -0.3617 0.2244 -0.3682 0.2511 -0.3469 0.2404 -0.2460 -0.2721 -0.1999 -0.3915 -0.4298 -0.4344 -0.3054 -0.4202 -0.2571 -0.2106 -0.4221 -0.3153 0.1755 -0.2036 0.2455 -0.2412 -0.3189 0.2671 -0.4711 -0.2657 0.1708 -0.2729 -0.2830 0.2510 -0.2335 -0.2600 0.2643 0.3248 0.2297 0.1913 -0.3844 -0.5542 -0.2623 -0.2636 0.2058 -0.4097 0.2582 0.4144 0.2052 -0.2838 0.3761 0.3416 -0.2371 -0.2926 -0.3833 -0.1707 -0.4240 -0.3045 0.2918 -0.3246 -0.3557 0.3335 0.1478 -0.2743 -0.2894 0.3160 -0.2241 0.3509 -0.2223 -0.2260 -0.3631 -0.2896 0.2070 -0.4048 0.2072 0.2627 -0.3114 0.4165 0.4462 0.2237 0.3753 0.2403 0.2839 -0.2783 -0.3987 0.2708 -0.3926 -0.3396 0.3749 0.3368 -0.4005 -0.3653 -0.2565 -0.2419 -0.3415 0.3946 0.4094 -0.2332 0.2228 0.3442 -0.4758 -0.4384 -0.2912 -0.3822 -0.2184 -0.4018 0.2108 -0.2490 -0.2931 -0.2649 0.2762 0.3050 0.2994 -0.2188 -0.2958 -0.3628 -0.4757 0.3417 0.3221 -0.3826 -0.2590 0.2361 0.2310 0.4116 0.3750 0.2881 -0.2252 -0.2522 0.2777 -0.3723 -0.2923 -0.3620 -0.5015 -0.2512 0.2850 -0.4032 0.2053 -0.2401 0.3336 0.3180 0.2299 0.2733 0.4080 0.2381 -0.3504 0.4375 -0.3985 -0.4768 0.1914 -0.4603 0.2742 -0.3161 0.3735 -0.3585 -0.3659 -0.2187 -0.2393 0.1900 0.3759 -0.4378 0.2391 -0.2134 -0.2532 0.3021 -0.3216 -0.4093 -0.2925 -0.3718 0.2190 -0.3356 0.3096 0.2490 -0.2726 -0.2734 -0.3040 -0.4698 -0.2176 -0.2582 0.4310 0.1931 0.3033 -0.3298 -0.2937 -0.2221 0.2960 0.3116 -0.4125 -0.2502 0.2373 0.2752 -0.2900 0.4583 0.3010 -0.4601 0.2275 0.2611 0.3286 -0.3456 0.2907 0.3273 -0.2583 -0.3360 -0.3049 -0.3861 -0.2836 -0.3080 -0.4578 -0.3301 -0.2615 0.3514 0.3079 -0.3132 -0.2778 -0.3293 0.2996 -0.2991 -0.4423 0.2884 -0.3085 0.2505 0.3498 -0.2476 0.3275 -0.2344 0.2748 0.2753 0.2665 -0.3378 0.2326 0.1932 0.2936 -0.1960 -0.2759 -0.2955 0.3588 0.2909 0.3013 -0.2876 -0.2239 0.3505 -0.2471 0.2488 0.2930 -0.2713 -0.2836 -0.3916 -0.3454 -0.3014 -0.3177 0.2687 0.2549 -0.4114 -0.2891 -0.4307 0.3510 -0.2154 -0.2833 0.2324 -0.3525 0.3110 0.2380 -0.4022 0.2824 -0.3307 0.2703 0.2650 0.3938 -0.1938 -0.2751 0.3359 -0.1898 -0.5677 0.2407 -0.3101 0.2183 -0.3033 -0.3777 -0.2955 0.3730 0.3809 0.1945 0.3783 -0.3642 0.2453 -0.3122 -0.4006 -0.3055 -0.3706 0.3180 -0.3512 0.2508 -0.2433 -0.4509 -0.4617 -0.3328 0.2591 -0.2303 0.3823 -0.3818 -0.3846 0.3226 -0.2869 0.3324 0.2867 -0.2488 -0.3063 -0.3277 -0.2588 0.1820 -0.3124 -0.2326 -0.3892 -0.3508 -0.3098 0.3000 -0.2430 -0.3296 -0.3258 0.2304 0.3391 0.4005 0.2362 -0.4318 0.2724 -0.3133 0.2244 0.3988 -0.2544 -0.3640 0.3457 -0.2388 0.4468 -0.2148 -0.3083 0.2609 -0.3126 -0.4478 0.2714 -0.4139 0.3219 0.3398 -0.3201 -0.2548 0.2294 -0.2426 -0.4469 -0.3724 0.2882 -0.3451 -0.4484 -0.3017 0.2513 -0.4392 -0.4791 0.3000 -0.3195 -0.2458 0.2886 -0.2562 0.2479 -0.2576 -0.4823 -0.1823 -0.4992 0.4676 -0.2040 -0.2454 0.2571 -0.3224 -0.2197 0.2427 0.2304 -0.2855 0.2903 0.2828 0.3888 0.2643 0.3867 0.2340 -0.2723 0.2540 -0.2421 -0.2252 0.2358 -0.3951 0.3104 0.4178 0.2670 0.3136 -0.2740 0.1659 0.3105 0.2194 0.2341 0.2680 0.2899 -0.3921 -0.3526 0.2393 -0.3721 -0.4678 -0.3817 0.2421 -0.2636 0.3091 -0.4109 0.2560 0.4015 -0.3262 0.3796 -0.3278 0.5192 -0.3945 -0.4633 -0.3215 -0.3053 0.4302 -0.1953 0.1844 -0.2698 -0.2519 0.3047 -0.2553 0.3130 0.2171 0.2602 -0.1875 0.2272 0.2981 -0.3358 0.3110 -0.2505 0.2901 0.2722 -0.4887 -0.3846 -0.2464 0.4316 0.3046 -0.2116 0.2251 -0.2903 -0.2196 -0.4155 -0.3460 0.3243 -0.2883 -0.2062 -0.4942 -0.1915 -0.2385 -0.2947 -0.3062 -0.3017 -0.4361 -0.3733 -0.3131 -0.5243 -0.4243 -0.2769 0.2928 0.3744 -0.2995 -0.2570 -0.3825 0.2601 0.3437 -0.3212 -0.4798 -0.4690 0.3166 0.4192 -0.1954 -0.2200 -0.3455 0.3326 0.5092 -0.2565 0.3393 0.4046 -0.3135 -0.2632 -0.2654 0.3352 -0.3595 -0.3009 -0.3733 -0.2933 -0.3956 0.3048 -0.2888 0.2973 0.2810 -0.2400 0.1874 0.3404 -0.4085 0.3144 0.2595 -0.2579 0.3013 -0.2883 0.2647 -0.2029 0.3282 0.2623 -0.4186 -0.3770 -0.3837 -0.2834 0.2952 0.2422 -0.3809 0.2727 -0.1669 -0.5254 0.3052 -0.2632 0.2293 0.2746 -0.4369 0.2740 -0.4608 0.2716 -0.2777 -0.4601 -0.3534 -0.2602 -0.3098 0.4230 -0.3145 0.2589 -0.2320 0.3613 0.2005 -0.2694 0.3108 -0.2331 0.4378" HIT_INDICES="696 1836 2002 2087 2138 2157 2210 2213 2217 2223 2224 2227 2230 2232 2242 2245 2246 2247 2249 2250 2256 2257 2258 2260 2270 2271 2273 2276 2278 2279 2281 2283 2287 2288 2289 2290 2291 2292 2294 2295 2298 2299 2300 2305" ES_PROFILE="-0.3039 -0.8049 -0.8727 -0.9025 -0.9155 -0.9132 -0.9217 -0.9080 -0.8946 -0.8814 -0.8658 -0.8508 -0.8355 -0.8194 -0.8060 -0.7888 -0.7708 -0.7517 -0.7328 -0.7134 -0.6955 -0.6752 -0.6546 -0.6342 -0.6148 -0.5914 -0.5677 -0.5440 -0.5198 -0.4950 -0.4698 -0.4442 -0.4178 -0.3895 -0.3575 -0.3247 -0.2907 -0.2553 -0.2197 -0.1835 -0.1455 -0.1015 -0.0563 -0.0000" RANK_AT_ES="2209.0000" RANK_SCORE_AT_ES="-0.9070"/>
  <DTG RANKED_LIST="leukemia_cluster2.rnk" TEMPLATE="na_as_pre_ranked" GENESET="gene_sets.gmt#SMID_BREAST_CANCER_NORMAL_LIKE_UP" ES="-0.7733" NES="-2.9489" NP="0.0000" FDR="0.0000" FWER="0.0000" CHIP="ftp.broadinstitute.org://pub/gsea/annotations_versioned/Human_NCBI_Gene_ID_MSigDB.v2023.1.Hs.chip" RND_ES="0.2116 0.2024 -0.2562 -0.2321 0.2215 -0.2608 -0.3199 -0.2397 0.3063 0.2009 -0.2458 -0.3217 -0.3382 -0.2308 -0.2328 0.2457 -0.3277 0.2170 0.1977 -0.3119 0.2317 -0.2148 -0.2189 -0.2893 -0.2945 -0.2569 0.2602 0.2401 0.2452 -0.3056 0.2367 -0.3235 0.2931 -0.2365 -0.2718 0.2023 -0.2309 0.2739 0.3019 -0.2913 0.1907 0.2372 -0.1914 0.2522 -0.2254 -0.2638 -0.2763 -0.2468 0.2547 0.1972 0.1876 -0.3373 0.2341 0.2301 -0.2181 -0.2540 -0.2182 0.2524 -0.2227 0.3086 0.2410 -0.2631 -0.2330 -0.1615 -0.3867 -0.2151 -0.3324 -0.3620 0.2012 0.2441 -0.2715 -0.2658 -0.3792 -0.3932 -0.2178 -0.2690 -0.2220 0.2080 0.1594 0.1660 -0.2332 -0.2046 0.2834 0.2954 -0.3740 0.2320 0.2886 0.2798 0.1965 -0.3326 -0.2197 -0.2657 -0.2271 -0.1864 -0.2301 0.1986 -0.2908 -0.1954 -0.2439 -0.2961 0.2531 -0.2147 0.3689 -0.3207 -0.2929 0.2328 0.2545 -0.2280 -0.3542 0.3353 -0.2550 -0.2752 0.2680 -0.2048 -0.2751 0.2217 0.2693 0.2458 -0.3508 0.2083 -0.1779 0.2629 -0.3843 0.2287 -0.2822 -0.2854 -0.2428 0.2417 -0.2317 0.2063 -0.2367 -0.2661 0.2928 -0.3128 -0.2510 0.3025 0.2919 -0.2241 0.3002 -0.2788 -0.2582 -0.2196 -0.2179 -0.2512 -0.2416 -0.1940 0.2743 -0.3023 -0.3506 0.1972 0.2481 -0.2746 0.2401 -0.1936 -0.2240 0.2080 0.3163 0.3516 -0.2221 -0.2586 -0.2691 -0.3040 -0.2191 -0.2987 -0.2297 -0.2069 0.2337 -0.2644 0.2387 0.2268 -0.2351 0.1962 -0.2171 0.1982 -0.2687 0.2712 -0.2386 -0.2341 0.2102 0.2326 -0.4118 -0.3350 -0.3225 0.2020 -0.2106 -0.3109 -0.3589 -0.3361 -0.3148 -0.2347 -0.2433 0.1763 -0.2166 0.2599 -0.2563 -0.2428 -0.2407 0.2006 -0.1673 -0.2847 -0.3852 -0.2648 -0.2286 0.2534 -0.2606 0.2555 0.1908 -0.2171 0.2295 0.2229 -0.2386 -0.2437 0.2312 0.2080 -0.3946 -0.2405 0.2631 -0.1963 -0.2545 0.1499 -0.2103 -0.2676 -0.2594 -0.3300 0.2100 -0.3987 0.2637 -0.3403 -0.2569 -0.1694 -0.2934 0.3302 0.1896 0.2766 -0.2214 -0.2644 -0.3129 -0.2042 -0.2800 -0.3162 -0.2952 -0.2693 0.2595 0.2474 -0.2602 0.2256 0.2425 0.2889 -0.2026 -0.2572 -0.2422 0.1932 0.1724 0.2061 -0.2457 -0.2884 -0.2328 -0.2413 -0.2775 -0.2217 -0.2682 -0.2034 -0.2553 -0.2404 -0.2061 -0.2073 -0.2606 -0.2182 0.2517 -0.3197 -0.2516 -0.3561 -0.2987 -0.2648 -0.2855 -0.2428 0.2111 -0.2168 0.2596 -0.3034 0.2715 0.2107 0.2555 -0.2214 -0.2159 0.2359 -0.2427 0.2560 -0.1917 -0.2346 0.2873 -0.2432 0.2200 -0.2730 -0.2207 0.2538 0.2308 0.2500 0.3349 -0.2841 -0.2702 0.2141 -0.2213 0.2325 0.2452 -0.3070 -0.3738 -0.3977 -0.1621 0.2067 -0.1911 -0.2588 -0.2332 0.1716 -0.3335 -0.2587 -0.2069 -0.2463 -0.2323 -0.3026 -0.2912 0.2804 -0.2985 -0.3238 0.2269 -0.2711 -0.2960 -0.3364 -0.2625 -0.2127 -0.2725 -0.2863 -0.1934 -0.2628 -0.2055 0.2559 -0.2408 -0.3071 -0.2291 -0.2518 -0.3204 -0.2496 -0.2613 -0.2869 -0.3171 0.2745 0.2344 0.2552 -0.2449 -0.2343 -0.2818 0.2138 -0.2238 -0.2611 0.2563 0.2477 -0.2237 0.2121 -0.3185 0.2820 0.1969 0.2667 -0.3205 -0.3593 0.2386 0.2272 -0.2824 0.2518 0.2393 0.2804 -0.2204 0.2675 0.2527 0.3023 -0.2000 -0.3419 -0.2753 0.2122 -0.2964 0.2534 -0.2223 -0.2535 -0.3332 -0.2527 0.2327 -0.2447 0.2127 -0.2103 -0.1639 -0.2154 0.1878 0.2147 -0.2769 0.2332 -0.2545 -0.2412 -0.2614 -0.3103 -0.2503 0.2297 -0.3205 0.2988 0.2624 -0.2510 0.2921 0.3073 -0.2088 0.1796 -0.2295 -0.2450 0.2465 -0.2496 0.2267 0.2428 -0.2373 0.2022 -0.4169 0.2095 -0.4188 -0.2240 -0.2295 -0.2286 -0.2739 -0.2890 -0.2178 -0.2023 -0.2468 0.2706 -0.2121 -0.2418 -0.3283 -0.3792 -0.3271 0.2756 -0.2459 -0.2751 -0.2661 -0.2198 0.2162 -0.1944 -0.2359 -0.2278 0.2505 0.2284 0.2303 -0.2134 0.2093 -0.2601 0.2018 0.2344 0.2984 -0.2956 -0.1952 0.2026 0.2328 -0.2137 0.3842 0.2681 -0.2754 -0.2089 -0.2801 -0.2486 -0.2895 0.2823 0.2754 -0.2432 0.1947 -0.2534 0.3188 -0.2963 0.2345 0.2627 0.2424 -0.2641 0.2303 -0.2774 -0.2294 -0.2245 -0.2676 -0.2160 -0.2189 -0.2086 -0.2448 0.2626 -0.2495 -0.2630 0.2039 -0.2679 -0.2847 0.2506 -0.3099 -0.3042 -0.2772 -0.2230 0.2550 -0.2142 -0.2356 0.2350 0.2471 -0.2389 -0.2170 -0.4484 -0.2164 -0.2283 -0.2930 0.2357 -0.2579 -0.2370 -0.3264 0.2146 0.2147 -0.2706 -0.2331 0.2124 -0.2268 -0.3401 -0.3231 -0.2724 -0.2365 -0.2315 0.2424 -0.2776 -0.3281 0.2825 -0.2212 0.2815 -0.1895 0.2301 -0.3843 -0.3208 -0.2068 -0.2577 0.2487 -0.2507 -0.2574 -0.2046 -0.3071 -0.2940 0.2367 0.2025 0.2917 -0.2901 0.1818 0.2249 0.2196 -0.2378 0.1798 -0.2335 -0.2641 0.2307 0.2447 0.2552 0.2353 -0.2851 -0.2746 -0.2794 -0.2989 -0.2328 -0.2351 -0.2800 -0.2621 0.2335 -0.3277 -0.2194 0.2028 -0.1795 -0.2015 -0.2614 0.3177 0.2017 -0.2852 0.2015 0.2239 -0.1968 -0.2678 -0.3346 -0.2649 0.2764 0.2382 0.2637 -0.2170 0.2068 -0.2388 -0.2186 -0.2133 0.2181 0.1984 -0.2250 -0.2651 0.2071 -0.3394 -0.3797 -0.2266 0.2933 0.2493 0.2559 -0.2763 0.2232 -0.2662 0.1745 -0.2787 -0.2767 -0.2834 0.1973 -0.2063 -0.2769 -0.2583 -0.1773 -0.2314 0.2462 0.2522 -0.2753 -0.2263 0.1643 0.2377 0.2688 0.2351 -0.2448 -0.3004 -0.2915 -0.3042 -0.2579 0.2253 -0.2970 -0.2132 0.2458 -0.3443 0.2344 -0.2716 0.2197 0.2368 0.2596 0.2797 -0.2823 0.2549 -0.2345 -0.2808 0.2467 -0.2409 -0.2368 -0.2416 -0.2846 -0.2190 0.2237 -0.2402 -0.2608 -0.2028 -0.2655 -0.2306 0.2353 0.2449 -0.3485 -0.1919 -0.3289 -0.2493 0.3695 -0.2889 -0.3446 -0.3332 -0.2862 -0.2829 -0.2285 0.2366 -0.2403 0.2255 0.2448 0.2560 -0.4087 -0.2217 -0.3113 -0.2052 -0.2858 -0.3407 -0.2676 -0.3287 0.2086 -0.3220 0.2519 0.1908 -0.2464 0.2015 0.2935 -0.4034 -0.2229 -0.2881 0.1754 0.2549 -0.3208 0.2053 0.2657 -0.3116 0.1997 0.2283 0.2283 -0.1522 -0.3232 -0.3259 0.2368 -0.2414 -0.2372 0.2618 0.3101 0.2153 0.2627 -0.2406 -0.2884 -0.2266 0.1983 0.2156 -0.2424 -0.2598 -0.2111 0.2255 -0.2515 -0.2321 -0.2191 -0.3402 -0.2366 -0.2337 -0.3132 -0.3573 -0.2096 0.1967 0.2736 -0.3611 -0.3131 -0.2325 0.2559 0.2154 -0.1757 -0.2828 0.2217 -0.1958 -0.2600 0.2579 -0.3529 0.2026 -0.2448 -0.2967 0.2658 -0.3301 0.3132 -0.2549 -0.2757 -0.3254 -0.2131 -0.2463 -0.1915 -0.3718 -0.2674 0.2350 -0.2519 0.1863 0.2302 0.2545 0.2375 -0.3776 -0.2496 -0.3024 -0.1826 0.2777 0.2131 -0.2928 -0.3086 -0.2466 -0.3305 0.2249 0.2460 -0.2321 0.2552 -0.2151 -0.2568 0.2624 -0.2551 -0.2599 -0.3049 -0.3016 0.2360 0.1965 -0.2222 -0.2341 -0.2420 -0.2926 0.2042 -0.1884 -0.2297 0.2797 -0.2357 0.2507 -0.2892 -0.2291 -0.2187 -0.3761 0.2592 0.3163 0.2974 -0.2609 -0.2794 0.2165 -0.2173 0.2289 -0.3183 0.2209 0.2615 -0.2535 -0.2356 0.3070 0.2012 0.2325 -0.3095 -0.2074 -0.2920 -0.2356 -0.3255 -0.2499 -0.2161 0.2653 0.2536 -0.3120 -0.2812 0.3169 -0.2922 0.2773 0.2156 0.2538 0.2228 0.1853 0.2426 0.2271 0.2325 0.2307 -0.3353 -0.2737 -0.2554 0.2999 -0.1869 -0.3143 -0.2386 -0.2276 -0.2371 -0.2638 -0.2262 -0.2405 0.1878 -0.2306 -0.2108 -0.2074 -0.2696 0.2366 -0.2684 -0.2412 -0.2434 -0.1838 -0.2452 0.2209 -0.1609 -0.2136 -0.3167 -0.2183 -0.2534 0.1926 -0.2147 0.1951 0.2357 -0.2701 -0.3617 -0.2148 -0.2908 -0.3479 0.2309 -0.2510 -0.1938 0.2629 -0.3717 -0.2964 -0.1857 0.3159 -0.2247 -0.2616 -0.2087 0.2239 -0.3130 -0.4120 -0.2591 -0.2730 0.2388 0.2751 -0.1577 -0.3430 -0.2666 -0.2018 -0.2009 -0.3159 0.2181 -0.2988 0.1952 0.2368 -0.2637 -0.3029 -0.3214 0.2036 -0.1773 -0.2266 -0.2308 -0.2187 -0.3514 -0.1865 -0.3390 -0.2237 -0.3200 -0.2129 -0.2270 -0.2060 -0.2183 -0.2063 -0.2584 -0.2756 -0.2267 0.2633 0.2759 0.3036 -0.3159 -0.2387 0.2275 -0.2533 -0.2013 0.2786 -0.1932 -0.3091 -0.2631 0.2457 -0.2485 0.2165 -0.2326 -0.2157 -0.2615 0.2813 -0.2286 -0.2358 0.2568 -0.1930 0.2430 -0.2231 -0.2429 0.2449 0.2735 -0.2482 0.2141 -0.3314 0.2608 -0.1967 0.2657 -0.2829 -0.2722 -0.2131 -0.2519 -0.1703 0.1922 -0.2837 0.3160 -0.2741 0.2755 0.2693 0.2142 -0.1992 -0.3015 0.2470 -0.2568 0.1787 -0.2984 -0.2355 -0.2056 0.2100 -0.2613 0.2361 -0.2740 -0.2191 0.2746 0.3155 -0.3043 -0.2170 0.2398 -0.3495 -0.2752 0.1879 -0.2080 -0.3190 0.2752 0.2474 -0.1991 -0.2185 -0.2720 0.2712 -0.2707 0.3136 0.2125 -0.2816 -0.2353 -0.2156 -0.2700" HIT_INDICES="37 87 118 140 146 167 193 261 303 305 307 359 380 441 464 469 521 589 601 680 873 1062 1144 1184 1330 1343 1528 1602 1609 1621 1635 1645 1756 1758 1765 1802 1819 1822 1833 1886 1890 1939 1943 1975 1989 1990 2001 2016 2020 2023 2027 2031 2039 2049 2050 2056 2061 2080 2082 2085 2102 2105 2108 2115 2122 2125 2126 2128 2133 2138 2141 2152 2154 2168 2170 2183 2186 2202 2204 2205 2207 2219 2220 2221 2222 2224 2225 2230 2231 2234 2236 2237 2239 2245 2247 2248 2249 2252 2257 2258 2260 2261 2265 2268 2270 2273 2275 2279 2281 2282 2286 2287 2288 2291 2292 2294 2295 2297 2298 2299 2300 2301 2303 2304" ES_PROFILE="-0.0074 -0.0230 -0.0303 -0.0340 -0.0305 -0.0342 -0.0404 -0.0666 -0.0813 -0.0776 -0.0739 -0.0935 -0.0990 -0.1231 -0.1299 -0.1284 -0.1487 -0.1766 -0.1789 -0.2122 -0.2984 -0.3832 -0.4192 -0.4362 -0.5020 -0.5070 -0.5913 -0.6245 -0.6270 -0.6317 -0.6373 -0.6410 -0.6903 -0.6897 -0.6913 -0.7065 -0.7124 -0.7119 -0.7149 -0.7368 -0.7362 -0.7558 -0.7546 -0.7659 -0.7687 -0.7656 -0.7669 -0.7698 -0.7676 -0.7649 -0.7626 -0.7602 -0.7597 -0.7598 -0.7558 -0.7541 -0.7518 -0.7555 -0.7515 -0.7479 -0.7504 -0.7464 -0.7423 -0.7399 -0.7373 -0.7329 -0.7275 -0.7226 -0.7188 -0.7150 -0.7102 -0.7087 -0.7030 -0.7023 -0.6960 -0.6942 -0.6878 -0.6863 -0.6782 -0.6696 -0.6613 -0.6569 -0.6475 -0.6380 -0.6284 -0.6192 -0.6095 -0.6012 -0.5910 -0.5814 -0.5713 -0.5607 -0.5504 -0.5415 -0.5301 -0.5181 -0.5061 -0.4948 -0.4840 -0.4712 -0.4587 -0.4457 -0.4336 -0.4208 -0.4067 -0.3925 -0.3779 -0.3639 -0.3484 -0.3324 -0.3169 -0.2996 -0.2820 -0.2618 -0.2397 -0.2177 -0.1952 -0.1715 -0.1472 -0.1198 -0.0917 -0.0635 -0.0333 0.0005" RANK_AT_ES="2015.0000" RANK_SCORE_AT_ES="-0.3550"/>
  <DTG RANKED_LIST="leukemia_cluster2.rnk" TEMPLATE="na_as_pre_ranked" GENESET="gene_sets.gmt#DEURIG_T_CELL_PROLYMPHOCYTIC_LEUKEMIA_DN" ES="-0.7624" NES="-2.7986" NP="0.0000" FDR="0.0000" FWER="0.0000" CHIP="ftp.broadinstitute.org://pub/gsea/annotations_versioned/Human_NCBI_Gene_ID_MSigDB.v2023.1.Hs.chip" RND_ES="-0.2009 -0.2334 0.2479 0.2156 -0.2262 -0.2158 -0.3440 -0.3006 -0.2701 -0.3270 -0.2151 -0.2169 -0.2461 0.2253 -0.2200 -0.2718 0.2437 0.2966 0.2161 -0.2975 0.2669 -0.4029 0.2967 -0.2237 -0.2877 -0.1942 0.1994 0.3199 0.2531 0.2137 -0.2616 0.2070 0.2710 -0.3120 -0.2634 -0.1960 0.1788 0.3111 -0.3547 0.3484 -0.1863 -0.3502 -0.2285 -0.2766 -0.2641 0.2316 0.2679 -0.2498 -0.1991 -0.1760 -0.3242 0.2339 0.2118 -0.1996 -0.3776 -0.2616 -0.2485 0.2797 -0.2793 -0.2787 -0.2062 0.2734 -0.2294 -0.2685 0.2972 0.2299 -0.2903 -0.2980 -0.2357 -0.2439 0.2883 0.2286 -0.3070 -0.3667 0.3188 -0.3675 0.2794 -0.3041 -0.2109 -0.3551 -0.3320 -0.3131 0.2669 -0.2310 0.2632 0.2474 0.2649 0.2403 0.2747 0.3527 0.1726 -0.2180 -0.3102 0.2217 0.2124 -0.4373 0.2496 -0.3747 -0.3613 -0.1776 -0.2835 0.2388 -0.3295 -0.2499 0.2389 -0.1992 0.2276 -0.2587 -0.3885 -0.2364 -0.1948 -0.2081 -0.2526 -0.1976 -0.2275 0.1874 0.2247 -0.2137 0.2146 0.2255 -0.2972 -0.2972 0.2415 0.3879 -0.2903 0.2440 0.2769 -0.2523 -0.2893 -0.2632 0.2884 -0.2654 -0.1858 -0.2355 -0.2832 -0.2481 -0.2091 -0.3443 -0.3013 -0.3063 0.2106 0.2599 -0.1856 0.2466 -0.2975 -0.2888 -0.2178 -0.3280 0.2496 0.2591 -0.2076 -0.3089 -0.2043 0.2353 -0.2129 0.2625 -0.3021 -0.2460 -0.2417 -0.3441 -0.2468 0.2241 -0.2818 -0.2915 0.2461 -0.3154 -0.2451 -0.3207 -0.2223 -0.2999 -0.3746 -0.3155 0.2349 -0.3244 -0.2746 -0.2493 0.2562 -0.2600 -0.3135 0.1645 -0.3229 0.2445 0.2192 -0.2887 0.2349 -0.2991 -0.2863 -0.2838 0.2810 -0.2308 -0.2982 0.2444 -0.2870 0.1952 -0.2311 0.2254 -0.2356 0.2853 0.2458 -0.2688 0.2332 -0.2129 0.2320 0.3114 -0.3091 0.2276 -0.2539 -0.3020 0.2336 0.2433 -0.2026 -0.2372 0.2310 -0.2834 -0.2245 -0.2545 -0.2689 0.2902 -0.2209 0.2860 -0.2286 0.2794 -0.2749 0.2658 -0.3442 0.2899 0.2140 0.2898 -0.2294 0.2522 0.2608 0.1953 0.3622 0.2343 0.2081 -0.3316 -0.2361 -0.3038 0.2442 0.2181 -0.4254 0.2743 -0.2708 -0.3345 -0.3107 -0.3407 -0.2489 0.2196 -0.2555 -0.3038 0.2610 -0.2960 -0.2514 0.2213 -0.2506 -0.3384 -0.1924 -0.2881 -0.1967 0.2372 -0.2547 0.2826 -0.1751 -0.2619 0.3399 -0.2406 0.2397 -0.2415 -0.3102 -0.2285 -0.1776 0.2582 -0.2793 0.2786 0.2570 -0.2288 -0.2878 -0.2797 0.2943 -0.3240 0.2176 0.1621 -0.4070 -0.1896 0.3079 -0.2495 -0.3340 0.2575 0.2438 0.2102 -0.1622 0.2107 -0.3593 -0.2229 -0.2505 0.2735 -0.2443 -0.2053 -0.2516 0.2178 0.1993 -0.3245 0.3162 -0.2141 -0.3253 0.2083 -0.2444 -0.1991 -0.2170 0.3094 -0.2994 -0.2240 -0.2716 0.1996 -0.2664 -0.3061 -0.3267 -0.3231 0.3552 0.2765 0.2213 0.2902 -0.2789 0.2198 -0.2217 -0.2501 -0.2205 -0.2997 0.2285 0.2497 0.2082 -0.3640 -0.2227 0.2490 0.1927 -0.2319 0.2236 -0.3017 -0.3858 -0.3381 -0.2311 -0.3417 -0.2698 -0.2306 0.3260 -0.2944 0.2057 -0.2771 -0.2157 0.2440 0.2441 -0.2826 -0.2735 -0.3341 -0.2229 -0.2492 -0.3312 0.2686 -0.2632 -0.2600 -0.2609 -0.3001 -0.2291 -0.3142 0.2636 -0.3834 -0.2795 0.2274 -0.2250 -0.3061 -0.2744 -0.3206 0.2349 0.2812 0.2295 0.2942 -0.2985 -0.2337 -0.1802 -0.2756 -0.3285 -0.2703 -0.2863 -0.3126 -0.2833 0.1958 -0.2856 -0.2019 0.2323 -0.2024 0.2724 -0.3809 -0.2161 -0.3248 0.2506 -0.3511 0.2709 -0.2309 -0.1899 -0.3469 -0.3836 0.2259 -0.2057 0.2353 0.2824 -0.1854 -0.2597 0.2233 0.2559 0.2345 -0.2636 -0.3585 0.2209 0.2908 0.3387 -0.3480 -0.3156 -0.2600 -0.2665 0.2056 -0.1728 -0.2340 -0.2872 0.3384 -0.4004 -0.2680 0.3270 -0.2450 0.2771 0.2499 0.2742 -0.3736 0.3581 -0.2740 0.2450 -0.2237 -0.2486 0.2935 0.1612 -0.2330 -0.2155 0.2027 -0.2426 -0.3669 -0.2150 0.3047 0.2203 -0.2959 0.2329 -0.1924 -0.2247 0.1955 -0.2261 -0.2996 -0.1839 -0.2018 -0.2915 -0.2742 0.1803 0.2249 -0.2901 -0.2529 -0.2996 -0.2525 -0.2625 -0.3458 -0.3522 0.3393 0.2175 -0.2502 -0.2072 -0.2262 -0.2922 -0.2405 0.2049 0.2636 -0.2157 -0.2645 -0.3304 -0.2778 -0.1919 -0.3449 -0.3055 0.2999 0.2413 -0.2469 -0.3578 -0.2383 -0.2237 -0.2440 -0.3705 0.1914 0.2216 -0.3521 0.2090 0.2906 0.2355 -0.3029 -0.3456 -0.2812 -0.3070 0.2229 -0.2990 -0.2146 -0.3176 0.2811 -0.1622 -0.2945 0.2640 0.2907 -0.2416 -0.3483 -0.2741 -0.2635 -0.2273 -0.2771 -0.3286 0.2852 0.2334 0.2255 -0.4058 0.2712 0.2564 -0.3142 -0.2949 0.2196 0.2293 0.2807 -0.2092 0.2012 -0.3481 0.2415 -0.3348 -0.2815 -0.1673 -0.2923 -0.2040 -0.1999 0.2849 -0.2746 0.2083 -0.3476 0.2550 0.2155 -0.2444 -0.2818 0.2213 -0.3003 0.2471 0.2518 -0.1911 -0.2997 0.1908 -0.2507 -0.3210 -0.2065 -0.2243 -0.2647 -0.2523 -0.1907 -0.2456 0.2374 0.1838 0.2364 -0.3866 0.2845 -0.3063 -0.2508 0.2504 0.2090 0.1963 0.2591 0.2864 -0.2494 -0.3853 -0.2756 -0.2901 -0.3626 -0.2361 -0.2458 -0.2066 -0.3211 0.3093 0.2520 -0.2430 -0.2521 -0.3977 0.2116 -0.3968 -0.2037 0.1889 0.3002 -0.2731 -0.3077 -0.3185 -0.2045 -0.2999 0.2806 0.1920 0.1864 0.2381 0.2156 -0.2848 -0.2563 0.3177 0.2016 -0.1937 -0.2659 0.2731 0.3265 -0.3735 -0.3685 -0.3109 0.1935 0.1814 -0.2573 -0.3292 -0.3235 -0.2188 -0.2685 -0.2009 -0.3239 -0.3936 -0.2510 -0.3654 0.3011 0.2055 0.1936 0.2328 -0.1906 0.2285 -0.2390 0.2325 -0.3145 0.2306 -0.2406 0.2012 -0.4459 0.2223 -0.2098 -0.2496 0.3087 -0.2665 -0.2847 -0.3562 -0.3363 -0.2712 -0.2227 0.2240 0.2305 0.2016 -0.2821 0.2306 -0.2955 -0.4032 0.2080 -0.3273 -0.2503 0.2520 -0.2977 0.2561 -0.2934 -0.3235 0.2513 0.2992 0.1992 0.2323 -0.1913 -0.3039 -0.2693 0.3452 -0.2641 -0.2299 0.2851 0.2740 -0.2681 -0.2892 -0.1770 0.2287 -0.3850 0.3013 0.2681 -0.2255 0.2421 -0.3241 -0.2723 -0.2823 0.2048 -0.3470 -0.2272 0.1856 -0.2460 0.3042 0.2073 -0.2047 0.2186 -0.3040 0.2990 -0.2471 -0.2248 0.3018 0.2642 0.3253 -0.2273 -0.3003 0.2882 -0.2486 -0.3433 0.2893 0.2550 -0.1923 -0.2159 0.3155 0.1908 -0.2131 0.1600 -0.2499 -0.2207 0.2334 0.2227 -0.2046 -0.2500 -0.3047 0.2406 0.2249 -0.2152 -0.3166 0.2804 0.2487 -0.2649 0.2247 -0.2445 -0.2998 0.2986 -0.2731 -0.3142 -0.3275 0.2609 0.2792 -0.3344 -0.2650 0.1680 0.2019 -0.2797 0.3404 -0.2316 -0.2295 -0.2718 0.3666 0.3099 -0.3291 0.2405 0.3425 -0.3140 -0.2110 -0.2774 0.2352 -0.2317 0.2021 -0.3179 0.3214 -0.2640 0.2852 -0.2374 -0.2251 0.2858 -0.3343 -0.3312 0.3530 0.2001 -0.2020 0.2616 0.3532 0.3111 -0.3697 -0.3777 0.1731 0.2887 -0.2489 0.1955 0.2060 -0.1943 0.3370 -0.3287 0.2348 0.2432 -0.2645 0.3091 0.2706 -0.2164 0.2273 -0.3820 -0.2575 -0.2117 0.2306 -0.3224 -0.2094 0.2331 -0.3378 -0.2603 -0.2176 -0.2921 0.2237 -0.2311 -0.2293 0.2757 0.3041 -0.2021 -0.2560 0.2696 0.2179 -0.3211 0.2534 -0.3152 -0.2944 -0.1737 -0.2133 0.3822 0.1988 0.2433 0.2467 -0.2294 -0.2584 0.3380 -0.3705 -0.3761 -0.3585 -0.3343 0.1748 0.1817 0.3353 0.2294 0.2156 0.2171 -0.2514 -0.2542 -0.3888 0.2783 0.2393 -0.1931 0.1978 0.2243 0.2335 -0.2457 0.2111 -0.2873 -0.2293 -0.1958 0.2326 -0.2430 -0.2809 -0.2812 0.2530 -0.2447 -0.2534 0.2028 -0.1741 -0.3431 0.2738 -0.2593 -0.2576 0.3272 0.2589 -0.1997 0.1965 -0.2067 0.2085 -0.1971 0.2157 -0.2715 0.2956 -0.3715 0.2347 0.2787 -0.3349 0.2774 0.2025 0.1978 -0.2111 -0.2621 0.2449 0.2786 -0.3481 -0.2430 -0.3601 0.2655 0.2246 0.2227 -0.2598 0.2775 0.2500 -0.2504 0.2618 0.2810 -0.2520 -0.2031 -0.2352 -0.3517 -0.3482 0.1815 -0.2693 -0.3363 0.2250 -0.2218 0.2557 0.2634 0.2337 0.2257 0.2646 -0.2262 -0.2286 -0.2061 -0.2468 -0.3753 -0.3378 -0.3481 -0.2398 0.2266 -0.2769 -0.2366 -0.2285 -0.2424 -0.2653 -0.2885 -0.2506 -0.2030 -0.2418 -0.2640 -0.2420 0.2111 0.1897 -0.2391 -0.2943 -0.2696 -0.2387 -0.1886 -0.2633 -0.2461 0.2369 0.1981 -0.2342 -0.2656 -0.2475 0.2160 -0.3250 -0.3467 -0.2812 0.2367 -0.2090 0.3012 -0.3323 0.1644 -0.3181 0.2564 -0.2349 0.2993 0.2709 -0.2150 0.2454 0.3156 -0.2882 -0.2123 -0.2769 -0.2335 -0.3037 -0.2969 0.3187 0.2927 -0.3847 -0.3626 -0.1978 -0.2697 0.2350 -0.3290 0.2613 0.2482 -0.2391 -0.3860 -0.2562 0.2059 0.1819 -0.2177 0.3097 0.3099 -0.2565 0.2851 -0.3376 0.2680 0.2387 -0.2918 0.3877 -0.1716 0.2331 -0.1684 0.2094 -0.2282 0.2000 -0.2875 -0.2347 -0.1936" HIT_INDICES="58 77 215 242 429 642 717 760 827 917 1032 1105 1120 1126 1134 1149 1171 1195 1228 1252 1333 1453 1501 1504 1509 1529 1585 1621 1660 1708 1709 1721 1788 1804 1812 1813 1827 1841 1844 1869 1876 1880 1884 1905 1911 1924 1967 1975 1978 1989 1991 2024 2031 2036 2074 2080 2084 2085 2108 2115 2118 2125 2133 2136 2138 2142 2151 2178 2200 2205 2206 2214 2226 2231 2236 2237 2238 2240 2248 2255 2256 2260 2261 2268 2270 2272 2273 2275 2278 2286 2288 2289 2290 2291 2292 2294 2295 2299 2300 2305" ES_PROFILE="-0.0146 -0.0122 -0.0670 -0.0720 -0.1513 -0.2436 -0.2737 -0.2896 -0.3166 -0.3544 -0.4041 -0.4349 -0.4396 -0.4401 -0.4417 -0.4464 -0.4545 -0.4636 -0.4769 -0.4861 -0.5216 -0.5751 -0.5962 -0.5969 -0.5985 -0.6071 -0.6318 -0.6472 -0.6637 -0.6838 -0.6827 -0.6864 -0.7145 -0.7193 -0.7205 -0.7184 -0.7221 -0.7257 -0.7243 -0.7325 -0.7325 -0.7310 -0.7295 -0.7355 -0.7346 -0.7367 -0.7517 -0.7505 -0.7470 -0.7470 -0.7428 -0.7520 -0.7493 -0.7456 -0.7560 -0.7517 -0.7465 -0.7398 -0.7424 -0.7376 -0.7309 -0.7257 -0.7208 -0.7135 -0.7056 -0.6986 -0.6933 -0.6948 -0.6921 -0.6813 -0.6686 -0.6584 -0.6490 -0.6358 -0.6221 -0.6066 -0.5909 -0.5757 -0.5614 -0.5457 -0.5273 -0.5097 -0.4906 -0.4733 -0.4523 -0.4314 -0.4093 -0.3877 -0.3660 -0.3445 -0.3191 -0.2899 -0.2600 -0.2290 -0.1967 -0.1642 -0.1312 -0.0924 -0.0512 -0.0000" RANK_AT_ES="2073.0000" RANK_SCORE_AT_ES="-0.4366"/>
  <DTG RANKED_LIST="leukemia_cluster2.rnk" TEMPLATE="na_as_pre_ranked" GENESET="gene_sets.gmt#LIU_OVARIAN_CANCER_TUMORS_AND_XENOGRAFTS_XDGS_DN" ES="-0.6845" NES="-2.7864" NP="0.0000" FDR="0.0000" FWER="0.0000" CHIP="ftp.broadinstitute.org://pub/gsea/annotations_versioned/Human_NCBI_Gene_ID_MSigDB.v2023.1.Hs.chip" RND_ES="0.2706 -0.1988 -0.2617 -0.2042 -0.1909 0.1941 0.2156 -0.2370 -0.2686 -0.2592 -0.2673 -0.2869 0.1986 0.2047 -0.1796 0.2014 -0.2352 0.2099 -0.2020 -0.2197 0.1621 0.2055 -0.1901 0.2113 -0.1695 -0.2105 -0.2739 -0.2228 0.2479 -0.2433 0.2250 -0.2640 -0.2808 0.2111 -0.2628 -0.2409 0.2175 -0.1826 -0.2065 -0.2408 -0.2673 -0.2629 -0.2333 -0.2309 0.2358 0.2292 -0.2518 -0.2027 -0.2469 -0.1992 0.2162 -0.2347 -0.2448 -0.2815 -0.2466 0.2739 0.2469 -0.2599 0.2670 -0.2402 -0.2247 -0.2799 -0.1859 -0.2640 -0.2961 -0.2901 -0.2796 0.2464 -0.2283 -0.2127 -0.3028 -0.2315 0.2026 -0.2756 0.1899 -0.2150 -0.2277 0.2277 0.2123 -0.1881 -0.2345 -0.2221 -0.2065 0.1998 -0.2209 -0.2191 0.2736 -0.2433 -0.2201 0.2634 0.1865 -0.2580 -0.2186 -0.2559 -0.2728 0.2330 -0.3008 -0.2525 0.2118 -0.2910 -0.2595 -0.2439 -0.2455 -0.2796 -0.2243 -0.2042 -0.2096 -0.2622 0.2382 -0.2093 0.2109 -0.2555 -0.2288 -0.1862 -0.2208 -0.1951 -0.2102 -0.2630 -0.2604 -0.1922 -0.1787 -0.2240 0.2386 -0.2451 -0.2353 0.1834 -0.2762 0.2486 -0.3339 0.2162 -0.2235 0.2208 0.1949 -0.2489 -0.2342 0.1918 0.2326 -0.1888 0.2182 0.2394 -0.2130 -0.2537 -0.3163 -0.1996 -0.2092 -0.2397 -0.2668 -0.2920 -0.2017 -0.2815 0.1877 -0.2214 -0.2507 -0.2290 -0.2250 -0.2739 -0.2476 -0.3309 0.2366 -0.2436 -0.2147 -0.2657 -0.2385 0.2312 -0.1847 0.2188 -0.2963 -0.2949 -0.3144 -0.1972 0.2321 -0.2952 -0.2576 0.2203 -0.3233 -0.3210 -0.2479 0.2507 0.2253 -0.2878 0.2345 -0.2364 0.1864 0.2198 0.2426 0.2542 -0.2162 -0.2348 -0.2871 -0.2640 -0.2910 -0.2597 0.1994 -0.2166 -0.2237 -0.2109 -0.2914 0.2484 -0.2111 -0.2376 -0.2094 -0.2467 0.1949 -0.2163 -0.2968 -0.2756 -0.2237 0.1930 0.2044 -0.2390 -0.2123 -0.2674 -0.2537 0.2296 -0.2818 -0.2380 -0.2362 -0.3261 -0.2849 -0.2817 -0.2647 -0.2034 -0.2938 -0.2710 -0.2271 -0.2514 0.2145 -0.2444 -0.2236 -0.2006 0.2152 -0.2172 -0.2827 -0.2872 -0.1928 -0.2070 -0.3411 -0.2377 0.2448 0.2489 -0.2318 0.1888 -0.2812 -0.3150 -0.2716 0.2345 -0.2610 -0.2500 -0.2058 -0.2676 -0.1899 -0.2009 -0.2172 0.2366 -0.2892 -0.2436 -0.2329 -0.2005 -0.2695 -0.2145 -0.2458 0.2383 -0.2135 -0.1845 -0.1841 0.1745 -0.3218 -0.2763 -0.2128 -0.2128 0.2165 -0.2639 -0.2602 -0.3840 -0.2396 0.2143 0.1848 0.2148 0.2438 -0.2241 -0.2356 -0.2588 -0.2947 0.2479 0.2054 -0.1828 -0.3057 0.2281 -0.2356 -0.3105 -0.1991 -0.2755 0.2777 -0.2322 0.2240 0.2185 -0.2467 -0.2399 -0.2127 -0.2027 -0.2321 0.2241 -0.2059 -0.2047 -0.2021 -0.2587 0.2191 -0.3774 0.2227 -0.3121 0.2162 -0.2263 -0.2507 -0.2395 -0.2819 -0.2159 -0.2728 -0.2112 -0.2136 -0.2387 -0.2354 0.2098 -0.2724 -0.2361 0.1895 -0.2636 -0.2076 -0.2174 0.2070 -0.2553 -0.1766 0.2075 -0.2222 -0.2937 0.1776 -0.2137 -0.1771 -0.1869 -0.2626 -0.2076 0.2583 -0.2108 -0.2738 -0.2328 -0.2491 0.2402 -0.2772 -0.1986 -0.3007 -0.2253 -0.2623 -0.2040 -0.2501 -0.2051 0.1762 0.2423 0.2383 0.1909 -0.2244 0.2452 -0.2351 -0.2027 -0.2797 -0.2291 0.2505 -0.1955 -0.2271 -0.1983 0.2132 0.2062 -0.2594 -0.2103 -0.2735 -0.1958 -0.2794 -0.2475 -0.2300 0.2566 -0.2954 0.1922 -0.2813 -0.2704 0.2077 0.2096 -0.2603 0.1892 -0.3255 0.2092 -0.2223 -0.2165 -0.2595 0.2842 0.2136 -0.2393 -0.2461 -0.2172 -0.2243 -0.2973 -0.3151 0.2266 -0.2250 -0.2319 -0.2196 -0.2758 0.1592 -0.2967 -0.2839 -0.2419 -0.2460 0.2165 0.2489 -0.1908 -0.2377 -0.2869 -0.2165 0.2154 0.2176 -0.2218 -0.2892 -0.1733 -0.2821 -0.2090 -0.2658 -0.2171 0.2356 -0.3112 0.2380 -0.3251 0.2221 -0.2577 -0.1935 -0.2108 -0.2858 -0.2314 -0.3322 -0.1903 -0.3376 -0.2449 0.1843 -0.2176 -0.2152 0.1760 0.2250 -0.2806 -0.3013 0.2057 0.2043 -0.2334 -0.1768 -0.2319 -0.2373 -0.2429 -0.2170 -0.2216 -0.2191 0.2312 -0.1953 0.2023 -0.2907 -0.2887 0.2112 -0.2295 -0.2317 0.1710 -0.2069 -0.1979 0.1971 -0.2902 -0.2698 -0.2816 -0.2890 -0.2311 0.1988 0.2291 0.2183 -0.2511 -0.2243 -0.2882 -0.2589 0.2309 -0.2433 -0.2118 -0.1916 0.1837 -0.2544 0.2249 -0.2591 -0.2888 -0.2122 0.2215 -0.2279 -0.2238 -0.2144 -0.2709 -0.2685 -0.2595 -0.1845 0.1937 -0.2563 -0.2330 -0.2801 -0.2782 -0.2098 -0.2357 -0.2657 0.1715 -0.2464 -0.2369 -0.2098 0.2555 -0.2320 0.2238 0.2200 -0.3019 -0.1928 -0.1826 -0.2090 -0.2572 0.2663 -0.2400 -0.2678 -0.2258 0.2019 -0.2704 -0.2642 -0.2587 -0.1912 0.1921 0.3013 -0.2255 -0.2795 -0.3186 -0.2211 -0.2537 -0.2902 -0.2410 -0.2005 -0.2232 -0.2763 -0.2830 -0.1987 0.1792 -0.2791 0.2088 -0.2582 -0.2321 -0.2477 -0.2660 -0.2263 -0.2633 0.2375 -0.2314 -0.2957 -0.3905 0.2247 -0.2426 0.2433 0.2122 -0.2298 -0.2954 -0.2364 -0.2403 -0.2180 -0.2557 -0.2827 0.2403 0.1981 0.1845 -0.2497 -0.3056 -0.2492 -0.2343 -0.3174 -0.2470 -0.2953 -0.1958 -0.2707 -0.3216 -0.1992 -0.2494 0.1874 -0.2287 -0.2864 -0.2268 -0.2964 -0.1916 -0.2068 0.2168 0.1619 -0.2522 -0.2491 -0.2239 -0.2068 -0.2542 -0.2148 0.2060 -0.2325 -0.2656 0.1675 -0.2721 0.2366 -0.2661 0.2114 -0.2447 0.2049 -0.1967 0.1976 -0.1988 -0.2242 0.2377 -0.1733 -0.2667 -0.2181 0.2648 -0.2158 -0.2913 -0.2359 -0.2604 -0.3088 0.2005 0.1906 0.2504 -0.2183 -0.2479 -0.2710 -0.2296 -0.1974 -0.1911 0.2201 0.2209 -0.2307 -0.2860 -0.2505 0.2165 0.2656 0.2385 -0.2584 -0.2618 0.2412 -0.2684 0.2298 -0.2525 -0.2406 -0.2294 -0.2476 -0.2134 -0.2489 -0.1864 -0.2275 -0.2830 -0.2199 -0.2672 -0.2786 -0.2664 -0.2042 -0.2848 -0.2893 -0.2823 -0.3040 0.2154 0.2209 0.2292 -0.2399 -0.2006 -0.3234 0.2333 -0.1652 0.1983 -0.2254 -0.2139 0.2515 -0.2763 0.2102 -0.2530 -0.2891 0.1957 -0.3041 -0.2223 0.2091 -0.2807 0.2347 -0.2967 -0.2621 0.2087 -0.2575 -0.1814 -0.2514 0.2351 -0.2781 0.1993 -0.2970 -0.1712 0.2170 -0.2917 -0.2228 -0.2085 -0.3148 -0.2038 0.2155 0.1860 -0.2315 -0.2636 -0.3086 0.2645 -0.2487 -0.2350 0.2059 -0.2699 0.2039 -0.2267 0.2374 -0.3052 0.1937 0.1884 0.2185 0.1779 -0.3173 -0.2639 -0.1950 -0.2243 0.1819 -0.2332 0.2122 -0.2440 -0.2417 0.2305 -0.2846 -0.1881 -0.2017 0.2506 0.2118 -0.2016 -0.2504 -0.2418 -0.2443 -0.2231 -0.2359 0.2178 -0.2460 -0.2476 0.2423 0.2417 -0.2373 -0.2181 -0.2750 -0.2792 0.2250 0.2182 -0.2708 -0.2550 -0.2744 0.2463 0.2339 -0.2049 -0.2088 -0.1860 -0.2112 -0.2137 -0.2477 0.2804 -0.2246 -0.2341 -0.2853 0.2122 -0.2227 0.2047 -0.1982 0.2127 -0.2296 0.2209 0.2236 0.2398 -0.1958 -0.2238 -0.2626 -0.2312 -0.2741 -0.2209 -0.2230 -0.2115 -0.2367 0.2594 -0.1848 0.2017 -0.2045 -0.2637 -0.2590 -0.3247 0.2059 -0.2121 -0.2553 0.2566 -0.2142 -0.3662 0.1714 -0.2266 -0.2246 -0.2621 -0.2080 -0.2444 0.2602 -0.2816 0.2930 -0.2394 -0.2294 -0.2471 0.2324 -0.2925 -0.2726 0.2250 -0.1864 0.2210 -0.2998 -0.2436 -0.2837 0.1804 -0.1873 -0.2015 0.2003 -0.2526 0.2422 -0.2139 -0.1786 -0.2664 0.2841 -0.2767 -0.3131 -0.1804 0.2273 -0.2088 -0.2536 -0.2867 0.2168 -0.2329 0.2244 -0.2233 -0.2252 -0.2626 -0.3469 -0.2370 -0.2612 0.2266 -0.2250 -0.2217 -0.2340 0.2166 -0.2606 -0.2091 -0.3348 -0.3317 -0.2956 -0.1951 -0.1992 -0.2754 -0.2859 0.2454 -0.2862 -0.2328 0.2703 0.2314 -0.2512 -0.2748 -0.3289 -0.2716 0.2268 -0.1935 -0.2234 -0.3204 -0.2631 -0.2244 -0.1878 -0.3196 -0.2292 -0.2040 0.2059 -0.2855 -0.2182 -0.2653 -0.2612 -0.3047 0.2799 -0.1959 -0.2405 -0.2200 0.2122 -0.2234 0.2029 -0.2741 0.1807 -0.2389 0.2175 -0.2224 -0.1926 -0.2014 -0.2390 -0.2621 0.2640 -0.2455 -0.2243 -0.1856 -0.2818 -0.2800 -0.2715 0.2107 0.2097 -0.2500 -0.2436 -0.2517 -0.3123 -0.1980 -0.2209 -0.2419 -0.2158 -0.2042 -0.1876 -0.2415 0.1720 0.1997 -0.2847 0.2326 -0.2896 -0.2146 -0.1907 -0.2605 -0.2256 -0.2091 0.2157 0.2194 -0.2615 -0.2583 -0.2434 -0.2392 0.1699 0.2652 -0.2560 -0.2808 0.2225 -0.2439 -0.2817 -0.2366 -0.2314 -0.3082 0.2019 -0.2417 -0.2006 -0.2820 -0.1856 0.2695 0.2478 0.2126 -0.2657 0.2310 0.2190 -0.3170 -0.2447 -0.2208 -0.1937 0.2025 0.2067 0.2003 -0.1808 -0.2720 -0.2237 -0.2558 0.2025 -0.2509 -0.2648 -0.2233 -0.2254 -0.2541 -0.2369 -0.2132 -0.1837 -0.2064 -0.2393 -0.2038 -0.2538 0.2144 -0.2187 -0.2125 -0.2159 -0.2963 -0.2664 -0.2475 -0.2988 -0.3062 0.1855 -0.2419 -0.3636 -0.2420 -0.2381 0.2125 -0.2263 -0.3436 -0.3024 -0.3358 -0.2963 -0.2567 -0.3101 0.1999" HIT_INDICES="5 12 13 15 22 25 33 45 65 66 77 80 82 118 123 133 140 141 167 183 193 233 234 261 290 305 307 318 359 380 392 403 431 441 469 471 495 524 526 547 589 593 604 622 682 850 877 914 943 955 970 972 977 993 1144 1146 1171 1183 1184 1193 1216 1254 1292 1307 1310 1311 1315 1322 1323 1330 1343 1366 1402 1453 1485 1524 1528 1586 1602 1609 1622 1674 1703 1710 1745 1757 1758 1765 1773 1784 1819 1827 1830 1833 1843 1854 1886 1887 1890 1891 1908 1918 1923 1939 1943 1973 1975 1987 1989 2001 2003 2004 2011 2016 2019 2024 2026 2031 2037 2048 2050 2052 2055 2061 2063 2068 2070 2076 2080 2082 2085 2086 2090 2092 2094 2103 2112 2113 2115 2117 2121 2129 2135 2141 2144 2147 2154 2155 2157 2163 2165 2166 2167 2168 2169 2171 2174 2176 2178 2180 2181 2183 2186 2189 2191 2193 2201 2202 2204 2205 2207 2209 2210 2213 2214 2215 2216 2217 2219 2220 2224 2225 2227 2230 2235 2237 2242 2246 2248 2249 2250 2253 2256 2257 2258 2259 2260 2261 2262 2263 2268 2269 2273 2274 2275 2276 2277 2280 2283 2284 2286 2287 2288 2290 2292 2293 2294 2296 2297 2298 2299 2301 2302 2303 2304" ES_PROFILE="0.0074 0.0127 0.0208 0.0283 0.0330 0.0392 0.0422 0.0427 0.0385 0.0435 0.0434 0.0472 0.0514 0.0388 0.0410 0.0407 0.0417 0.0456 0.0372 0.0335 0.0326 0.0170 0.0201 0.0106 -0.0000 -0.0040 -0.0017 -0.0038 -0.0206 -0.0278 -0.0306 -0.0331 -0.0438 -0.0459 -0.0567 -0.0550 -0.0639 -0.0753 -0.0738 -0.0815 -0.0993 -0.0989 -0.1019 -0.1083 -0.1350 -0.2140 -0.2253 -0.2414 -0.2538 -0.2580 -0.2637 -0.2631 -0.2640 -0.2702 -0.3415 -0.3413 -0.3522 -0.3568 -0.3562 -0.3595 -0.3695 -0.3867 -0.4040 -0.4103 -0.4109 -0.4105 -0.4115 -0.4140 -0.4136 -0.4161 -0.4215 -0.4317 -0.4483 -0.4721 -0.4869 -0.5051 -0.5065 -0.5338 -0.5409 -0.5436 -0.5491 -0.5732 -0.5862 -0.5885 -0.6042 -0.6088 -0.6081 -0.6103 -0.6128 -0.6168 -0.6322 -0.6346 -0.6346 -0.6345 -0.6378 -0.6415 -0.6551 -0.6538 -0.6534 -0.6521 -0.6584 -0.6613 -0.6617 -0.6673 -0.6671 -0.6790 -0.6775 -0.6808 -0.6792 -0.6823 -0.6806 -0.6785 -0.6791 -0.6787 -0.6772 -0.6768 -0.6748 -0.6743 -0.6742 -0.6764 -0.6742 -0.6721 -0.6703 -0.6700 -0.6677 -0.6668 -0.6645 -0.6640 -0.6625 -0.6600 -0.6580 -0.6549 -0.6533 -0.6507 -0.6481 -0.6488 -0.6493 -0.6459 -0.6429 -0.6400 -0.6379 -0.6377 -0.6364 -0.6350 -0.6321 -0.6290 -0.6278 -0.6237 -0.6199 -0.6180 -0.6141 -0.6098 -0.6054 -0.6010 -0.5966 -0.5926 -0.5890 -0.5849 -0.5807 -0.5764 -0.5716 -0.5673 -0.5634 -0.5594 -0.5548 -0.5500 -0.5479 -0.5423 -0.5372 -0.5315 -0.5262 -0.5207 -0.5148 -0.5097 -0.5037 -0.4976 -0.4915 -0.4854 -0.4797 -0.4734 -0.4684 -0.4620 -0.4559 -0.4502 -0.4452 -0.4387 -0.4334 -0.4274 -0.4200 -0.4120 -0.4041 -0.3969 -0.3895 -0.3812 -0.3727 -0.3641 -0.3555 -0.3469 -0.3383 -0.3296 -0.3225 -0.3131 -0.3046 -0.2946 -0.2846 -0.2745 -0.2644 -0.2551 -0.2453 -0.2346 -0.2239 -0.2125 -0.2008 -0.1877 -0.1736 -0.1589 -0.1440 -0.1296 -0.1135 -0.0975 -0.0793 -0.0611 -0.0421 -0.0218 0.0005" RANK_AT_ES="2000.0000" RANK_SCORE_AT_ES="-0.3288"/>
  <DTG RANKED_LIST="leukemia_cluster2.rnk" TEMPLATE="na_as_pre_ranked" GENESET="gene_sets.gmt#SMID_BREAST_CANCER_LUMINAL_B_DN" ES="-0.7416" NES="-2.7711" NP="0.0000" FDR="0.0000" FWER="0.0000" CHIP="ftp.broadinstitute.org://pub/gsea/annotations_versioned/Human_NCBI_Gene_ID_MSigDB.v2023.1.Hs.chip" RND_ES="-0.3090 -0.2261 -0.2613 -0.3002 -0.2879 0.2351 0.2233 -0.2861 -0.3906 -0.3002 -0.3427 -0.3004 -0.2383 0.3555 -0.3387 -0.2319 0.2143 -0.2681 0.2815 0.1978 -0.2702 -0.2635 -0.2002 -0.2223 0.1958 0.2567 -0.2041 0.2497 0.2849 -0.3237 0.2293 -0.2658 -0.2576 0.2228 -0.3118 -0.1621 -0.2914 -0.2074 -0.2427 0.2467 0.2312 -0.3808 0.2715 -0.2363 -0.2241 -0.3083 0.2391 0.2114 -0.3643 -0.2550 -0.2953 -0.2312 0.2962 0.3433 0.2504 0.1806 0.2119 0.2168 -0.2133 0.2469 0.2263 -0.3238 0.2379 -0.1935 -0.4091 -0.2226 0.3042 -0.2873 -0.3513 -0.3053 0.2532 -0.2497 -0.2732 -0.3548 -0.2598 0.2876 0.2143 -0.2288 -0.2793 -0.2153 -0.3961 -0.3684 -0.2595 0.1623 -0.3057 -0.2648 -0.2699 0.2979 0.2662 -0.2259 -0.2791 -0.2195 -0.1997 0.2375 -0.3236 0.2996 -0.2534 -0.3009 0.1728 -0.3123 0.2842 -0.2974 0.2536 0.2552 0.2096 -0.2850 -0.3653 -0.3078 -0.2687 -0.2363 -0.2933 0.2358 0.2842 0.1783 -0.2481 -0.3535 -0.3005 0.2549 -0.2584 0.2828 -0.2239 -0.2988 -0.2395 -0.3767 0.2257 -0.2620 0.2276 -0.2281 0.2143 -0.2592 -0.3037 -0.2419 -0.2730 -0.2161 0.2223 -0.2329 0.2060 -0.2125 -0.2612 0.2363 -0.3520 0.2823 0.1987 -0.2739 0.2022 -0.2382 0.1856 0.2503 -0.2222 0.3051 0.2455 -0.1923 0.3345 -0.2816 -0.2980 -0.2702 0.2244 -0.1724 0.2580 0.3001 -0.3079 0.2676 0.2429 -0.2320 0.2095 0.1986 -0.2464 -0.2393 -0.2116 0.1926 -0.2248 0.3112 0.1761 -0.2506 -0.1593 -0.2893 -0.2288 -0.3036 0.2875 -0.2415 -0.2590 0.1952 0.2040 -0.3380 -0.2154 0.2664 -0.2302 -0.2127 0.2941 0.2678 0.2056 -0.2851 0.2547 -0.2286 -0.2220 0.3123 -0.2042 0.2399 -0.2094 -0.2203 -0.3741 0.2710 0.2042 -0.3869 0.1811 0.2856 -0.2978 -0.2915 0.2329 0.2988 -0.3754 -0.1684 -0.2121 -0.2430 -0.2623 -0.2414 -0.1937 0.2656 0.2831 -0.2266 -0.2207 -0.2400 -0.3125 -0.2129 0.2643 0.2077 0.1942 -0.2511 -0.1891 -0.3177 -0.2971 0.2471 -0.1998 0.2988 -0.2549 0.1984 0.2438 -0.2089 0.2650 0.2243 0.2640 -0.2001 -0.2147 -0.2420 -0.3826 0.2529 -0.1996 -0.2326 0.2612 0.1865 0.2702 0.2245 -0.2459 -0.2661 -0.2233 -0.2719 -0.3046 0.2838 -0.3377 -0.2467 0.1925 -0.2629 -0.2097 -0.2714 -0.2452 0.2069 -0.3601 0.2571 -0.3440 0.2712 -0.2077 -0.2591 -0.3282 -0.2050 -0.2931 -0.2595 -0.4412 -0.2288 0.3050 0.2159 -0.2062 -0.2104 0.1749 -0.2262 -0.2848 -0.3120 0.2244 -0.4084 -0.2867 -0.4376 -0.2018 -0.2534 -0.2041 -0.3053 -0.1651 -0.2983 -0.2116 0.2349 -0.2486 -0.3376 0.2114 0.2060 0.2227 0.2722 -0.2114 -0.2419 0.2040 0.2442 -0.1792 -0.1935 -0.2462 0.1945 -0.2451 0.2349 0.1972 0.2394 -0.3308 -0.2782 -0.2301 0.2381 0.2321 0.2195 0.2583 -0.2140 -0.2712 0.2816 -0.2336 -0.2540 -0.3414 -0.1897 0.2186 0.2018 -0.2360 -0.2556 0.2238 0.2217 0.2524 -0.2338 0.2150 0.2312 0.2916 -0.2832 -0.2888 -0.3457 0.2309 -0.2447 -0.1932 -0.2983 -0.4064 0.2402 0.2613 -0.2571 -0.3221 -0.2498 -0.2660 -0.2810 0.2412 -0.2900 -0.2857 0.2514 0.2446 0.2465 -0.2565 -0.2584 -0.3157 0.2040 -0.2366 -0.2376 -0.2470 -0.3138 -0.2933 0.2679 -0.4858 -0.1846 0.2554 0.2880 0.1959 0.2198 -0.2141 -0.3904 0.2283 0.2078 -0.2715 -0.2490 -0.2604 0.2183 -0.3262 0.2399 -0.2041 0.2380 -0.2539 -0.3381 0.2310 0.2602 0.1960 0.3528 -0.2891 -0.3448 -0.2360 -0.2387 0.2448 0.2192 0.3033 -0.2340 -0.3568 -0.2166 -0.2433 -0.2498 -0.2259 -0.4050 0.2276 0.2561 0.2153 -0.2515 -0.2897 -0.2915 0.2155 -0.2243 0.3410 -0.2763 0.2204 -0.2702 0.3178 -0.2557 -0.3354 0.2263 0.3053 -0.2006 -0.2474 -0.3686 -0.2054 -0.2389 -0.2675 -0.2209 0.2186 -0.2995 0.1728 -0.2106 -0.2409 -0.1958 -0.2381 -0.2679 -0.2095 -0.2001 -0.2757 -0.2351 -0.3055 -0.3649 -0.2298 -0.2386 -0.3822 0.1893 -0.2051 -0.3087 0.2578 -0.2337 -0.2862 -0.2447 0.1947 -0.2379 0.3041 -0.3282 0.2068 -0.2846 0.2862 -0.1968 -0.2399 -0.2738 -0.2237 -0.2790 0.2370 -0.2249 0.2058 -0.1740 -0.3657 -0.1752 0.2473 -0.2583 -0.3101 0.2320 -0.2426 -0.3274 0.1831 -0.2060 0.2402 0.2591 -0.3554 0.2899 -0.2328 -0.2668 -0.1889 -0.2668 0.2763 -0.1713 -0.2969 0.2543 -0.3684 0.2839 -0.2630 -0.2929 -0.2383 -0.3079 -0.2472 0.2076 -0.3216 0.1953 -0.2242 -0.2473 0.3396 0.1941 -0.3917 0.2949 -0.3358 0.2763 0.2080 -0.2287 0.2450 0.2159 0.2534 -0.3332 -0.2861 0.2979 -0.2270 -0.1975 -0.2138 -0.2122 -0.2255 -0.2042 -0.2739 0.1754 -0.2590 -0.3482 0.2758 0.3033 0.3437 -0.2395 0.2476 -0.2223 -0.2860 -0.3230 -0.2462 -0.3015 -0.2907 -0.2463 -0.2579 0.1606 -0.3322 0.2234 -0.2425 -0.2816 -0.2614 -0.4055 0.2167 -0.1945 -0.2533 -0.3016 -0.2130 -0.2369 0.1991 -0.2273 -0.3170 0.2139 -0.3041 0.2476 -0.3203 -0.2322 -0.2950 -0.3184 0.2138 -0.3257 -0.3639 0.2535 0.3393 -0.2507 -0.2681 -0.3060 -0.2375 0.2966 -0.2874 -0.1885 0.2247 0.2379 -0.2515 -0.2224 -0.2825 -0.3101 0.1967 0.2027 -0.2216 0.2380 -0.3419 -0.1891 -0.4154 -0.2511 -0.3618 0.2231 -0.3569 -0.2402 -0.3212 -0.2310 -0.3623 0.2852 -0.3001 0.2466 0.3408 -0.3025 -0.3288 0.2104 -0.2472 -0.2355 0.2633 -0.2446 -0.1931 0.2823 0.3492 -0.2361 -0.1970 -0.3201 -0.2141 -0.2291 -0.3446 -0.2758 -0.2211 -0.3624 -0.2103 0.2788 -0.4117 -0.2407 0.2090 0.2583 0.2671 0.2021 -0.3098 -0.3096 0.2426 -0.2740 0.2839 -0.3343 0.2177 -0.2378 0.2940 -0.2459 0.2079 -0.2549 -0.3076 0.2295 0.2351 -0.2227 0.2028 -0.1991 0.2034 -0.2700 -0.1919 -0.2723 -0.3114 -0.2702 -0.2081 -0.2315 -0.3176 -0.1928 -0.2843 0.2968 0.2233 -0.3110 -0.3625 -0.2471 0.2506 0.3227 -0.2931 -0.1901 -0.2723 -0.2012 -0.2735 -0.2242 -0.3268 -0.2718 0.2402 0.1977 -0.1984 -0.2587 0.2307 -0.2416 -0.2873 -0.2528 0.2879 0.2173 0.2817 -0.2500 0.2317 -0.2020 0.2812 -0.2622 0.2039 -0.2053 -0.2682 0.2392 -0.1860 -0.2800 0.2331 -0.3592 -0.2162 -0.2802 0.2248 0.3669 -0.2487 -0.3116 -0.2911 -0.2381 -0.2439 0.2052 -0.2174 0.2457 -0.2662 0.2130 -0.2585 -0.2520 0.2096 -0.2115 0.1985 0.2833 -0.3562 -0.2281 0.2710 -0.2499 -0.2084 -0.2945 -0.2636 -0.2829 -0.2497 0.2127 -0.2288 -0.2751 -0.3286 -0.1740 -0.3536 0.2543 -0.2832 0.2788 0.2082 0.2102 -0.2083 -0.2238 0.2262 -0.2327 0.3286 -0.2467 0.2226 0.2374 -0.2395 -0.3440 -0.2568 0.2122 0.2180 -0.2398 -0.2793 -0.3647 0.2824 0.2706 0.2486 -0.3360 -0.2233 -0.2280 0.2863 -0.2685 0.3320 -0.2270 0.2193 0.3371 -0.2785 -0.2218 0.2577 -0.2478 -0.2576 -0.2324 -0.2387 -0.2425 0.1803 -0.3340 -0.2309 0.2507 0.2635 -0.3002 0.2083 0.2298 -0.3196 -0.2158 -0.2239 -0.2754 -0.2804 -0.3244 -0.2146 0.2213 0.2496 -0.3150 0.2486 -0.2718 -0.2087 0.2881 -0.2900 -0.2628 0.2577 0.2714 0.1805 -0.2791 0.2255 -0.2647 -0.2648 -0.2677 -0.2565 -0.2621 0.2404 -0.2711 -0.2726 -0.3284 -0.1923 -0.2624 -0.2404 -0.1764 0.3024 0.2401 -0.2247 -0.3143 -0.2423 0.2990 -0.2911 -0.2618 0.2397 -0.3416 0.2348 -0.2147 0.2030 -0.3101 -0.2267 -0.2039 -0.3153 -0.2158 0.2142 -0.3453 -0.2154 0.2319 -0.2317 -0.2442 -0.2399 -0.2223 -0.2152 -0.3849 0.2997 -0.3494 -0.2685 -0.2096 0.2356 0.2732 0.1830 0.2832 0.2278 0.2350 0.2068 -0.2556 -0.2220 0.2510 0.2334 0.2469 0.2482 -0.1965 -0.2647 0.2486 0.2277 -0.2386 -0.2961 -0.3370 0.2236 0.3227 0.2202 -0.1912 0.2201 -0.3266 -0.3514 -0.3688 -0.2476 0.2075 -0.2749 -0.2267 0.2875 -0.2646 -0.2217 0.2901 0.2957 -0.3505 -0.2354 0.2257 -0.3165 -0.2042 -0.2611 0.2562 -0.2791 0.2002 -0.3810 0.2264 -0.2670 -0.2981 0.1530 -0.3285 -0.3430 -0.3102 -0.2747 -0.3144 0.2450 0.2524 -0.3842 0.1705 -0.2296 -0.2803 -0.2155 0.2808 -0.2413 -0.3046 -0.3417 -0.2599 -0.2059 0.2169 -0.2319 -0.2721 -0.2298 0.2837 -0.2369 -0.3236 -0.2929 -0.1866 -0.2163 -0.3680 0.2282 -0.2729 -0.2179 -0.2868 -0.2450 0.2209 0.1828 -0.2879 0.2461 -0.2022 0.2012 -0.2402 0.2188 -0.2720 -0.2651 0.2011 -0.2397 -0.2725 0.2900 -0.3266 0.2567 -0.3496 -0.2117 -0.2177 -0.2492 -0.2229 0.1969 -0.3145 0.2021 -0.2685 -0.3188 -0.3378 -0.2726 -0.2683 0.2897 -0.2351 -0.2402 -0.3082 -0.3123 -0.2327 0.2524 -0.2545 -0.2076 -0.2791 -0.3087 -0.2020 0.2595 0.1991 0.2529 0.2329 -0.2978 -0.1850 -0.2216 0.2530 -0.2289 -0.3067 0.1762 -0.3069 0.2852 -0.4056 0.2635 -0.3460 -0.1853 -0.2394 0.2445 -0.2766 0.2488 0.2602 -0.3577 0.2090" HIT_INDICES="12 31 35 49 58 61 87 99 115 146 160 261 292 307 441 464 469 561 601 614 912 917 941 1062 1330 1423 1456 1520 1528 1645 1756 1765 1802 1819 1822 1833 1886 1918 1943 1975 2001 2004 2016 2020 2023 2038 2039 2049 2052 2054 2061 2080 2102 2105 2126 2128 2133 2138 2152 2154 2169 2170 2171 2182 2193 2202 2204 2217 2219 2221 2222 2224 2225 2230 2231 2234 2236 2239 2245 2247 2248 2249 2257 2258 2260 2261 2265 2268 2270 2273 2275 2279 2282 2286 2289 2291 2294 2295 2297 2298 2299 2300 2301 2302 2303 2304 2305" ES_PROFILE="0.0074 0.0095 0.0181 0.0208 0.0255 0.0325 0.0284 0.0304 0.0303 0.0227 0.0226 -0.0182 -0.0274 -0.0295 -0.0864 -0.0930 -0.0914 -0.1297 -0.1446 -0.1472 -0.2805 -0.2805 -0.2892 -0.3424 -0.4632 -0.5047 -0.5190 -0.5475 -0.5506 -0.6030 -0.6519 -0.6544 -0.6694 -0.6752 -0.6746 -0.6775 -0.6991 -0.7109 -0.7193 -0.7302 -0.7382 -0.7358 -0.7371 -0.7347 -0.7319 -0.7343 -0.7303 -0.7303 -0.7270 -0.7233 -0.7217 -0.7252 -0.7298 -0.7256 -0.7291 -0.7239 -0.7200 -0.7159 -0.7155 -0.7094 -0.7089 -0.7019 -0.6949 -0.6919 -0.6883 -0.6832 -0.6747 -0.6706 -0.6613 -0.6518 -0.6419 -0.6323 -0.6222 -0.6135 -0.6029 -0.5928 -0.5823 -0.5721 -0.5627 -0.5507 -0.5383 -0.5258 -0.5159 -0.5025 -0.4895 -0.4760 -0.4633 -0.4500 -0.4353 -0.4205 -0.4053 -0.3906 -0.3749 -0.3588 -0.3389 -0.3174 -0.2949 -0.2715 -0.2468 -0.2216 -0.1931 -0.1638 -0.1344 -0.1046 -0.0727 -0.0376 0.0000" RANK_AT_ES="2000.0000" RANK_SCORE_AT_ES="-0.3288"/>
  <DTG RANKED_LIST="leukemia_cluster2.rnk" TEMPLATE="na_as_pre_ranked" GENESET="gene_sets.gmt#MCLACHLAN_DENTAL_CARIES_UP" ES="-0.7863" NES="-2.7670" NP="0.0000" FDR="0.0000" FWER="0.0000" CHIP="ftp.broadinstitute.org://pub/gsea/annotations_versioned/Human_NCBI_Gene_ID_MSigDB.v2023.1.Hs.chip" RND_ES="0.2067 0.2454 -0.2808 -0.3266 -0.2205 -0.2582 0.2537 -0.2439 -0.3141 0.1866 -0.3022 -0.3047 0.1937 0.2627 0.3485 -0.2443 0.4247 -0.3294 0.3302 0.2553 -0.2754 -0.2614 0.2957 0.2404 0.2417 -0.2227 -0.2547 0.2249 0.2714 -0.2630 -0.2109 -0.2856 0.3237 0.1709 0.2282 -0.3146 -0.2943 -0.2254 -0.3214 0.2339 -0.2568 -0.3177 0.3139 -0.2804 -0.2669 -0.2473 0.2181 -0.2211 -0.2094 -0.2515 -0.1795 -0.2700 -0.2343 -0.2641 -0.2214 0.2016 -0.3051 -0.3995 0.1905 0.1895 0.1661 0.2152 0.2615 0.2618 -0.2645 0.2433 0.2941 -0.2483 -0.2032 0.3419 0.2730 0.3071 0.2420 0.2981 0.2803 -0.2965 -0.2493 0.2084 0.2022 -0.2974 -0.3110 -0.3761 -0.2975 -0.2971 0.2616 0.2667 -0.3626 0.2888 -0.3002 -0.3237 -0.3942 0.2215 0.2232 0.2385 0.3006 -0.3040 0.3300 0.2816 -0.2726 0.2472 -0.2551 -0.3257 0.2103 -0.2843 -0.2817 -0.2977 0.2162 0.2689 0.2581 0.1914 -0.3427 -0.2359 0.1546 -0.4225 0.2974 0.3006 0.1980 -0.3324 -0.2693 0.2669 -0.2847 0.3116 0.1947 0.2616 -0.2803 -0.3461 0.2660 -0.3356 -0.2901 -0.2196 -0.3246 -0.3273 -0.2675 -0.3538 -0.2407 0.3099 0.2229 -0.2472 -0.3049 -0.3539 0.3452 -0.2071 -0.3884 0.1900 -0.3631 -0.2047 -0.3068 -0.2971 0.2623 -0.3222 -0.2996 -0.3053 -0.3388 -0.2669 0.2806 0.2270 0.2913 -0.2569 0.2277 -0.3454 -0.2220 -0.2118 -0.2341 -0.3035 0.2350 0.2363 -0.3318 -0.3606 0.2328 -0.3243 0.3422 0.1790 -0.3142 -0.2766 0.2292 -0.2452 0.3371 -0.2125 -0.1867 0.2510 -0.2363 0.1994 0.2766 -0.2728 -0.2659 0.2493 0.2419 -0.2428 -0.2569 -0.2720 -0.2498 0.2481 0.2569 -0.2608 0.2306 -0.3177 -0.2226 -0.2770 0.2256 -0.3295 -0.2879 0.2020 -0.2572 -0.2731 -0.2597 -0.3602 -0.3254 0.2755 -0.3349 0.2565 -0.3273 0.2049 0.2281 0.3146 -0.2049 -0.3330 0.2777 -0.1999 -0.2157 -0.2737 0.2523 -0.2662 -0.3504 0.2904 -0.3334 -0.3252 -0.2530 -0.2710 -0.3034 -0.4030 0.2969 -0.3564 0.2792 -0.2642 -0.2476 -0.3576 -0.2226 -0.2423 0.2937 -0.2382 -0.2050 -0.2594 0.2041 -0.1980 -0.3687 0.2272 0.4205 -0.2872 -0.2448 -0.2831 -0.2395 0.2088 -0.2364 -0.4244 0.2135 0.2353 0.2585 0.2089 -0.3003 -0.2457 0.2114 -0.2767 -0.2399 -0.2461 -0.2974 -0.3349 -0.2975 0.3677 0.2583 -0.2855 -0.2729 -0.3790 -0.2919 0.2292 0.3266 -0.2193 0.2719 -0.1992 0.3797 -0.2997 -0.4195 -0.2499 0.2882 -0.3379 0.2241 -0.1902 -0.3523 0.2375 0.1957 -0.3109 0.2781 0.2941 0.2184 -0.2192 -0.2382 -0.2652 -0.3416 -0.3041 -0.2207 -0.2162 -0.2868 -0.2094 0.2265 -0.2941 -0.2191 -0.4236 0.2606 0.2450 0.2603 -0.2540 -0.2111 0.2054 0.2473 -0.2858 0.2719 -0.2695 -0.3040 -0.2556 -0.3812 -0.2397 0.2097 0.2887 -0.3325 0.3373 -0.2789 -0.2194 0.2197 -0.2460 -0.2665 -0.2591 -0.4270 0.2142 0.2882 -0.1550 0.2970 0.2539 -0.2396 -0.3203 -0.2691 0.2517 -0.3292 0.3068 0.2680 -0.2702 -0.2217 0.2466 -0.3973 -0.2659 -0.2844 0.2357 -0.3302 -0.2608 -0.3369 -0.3550 -0.3564 0.1982 0.2653 -0.3584 -0.4393 -0.3922 0.2706 -0.2347 -0.3213 0.2047 0.2220 0.2649 -0.3506 -0.2000 -0.3705 0.2218 -0.2916 -0.2981 0.2992 0.2057 0.2520 -0.2470 -0.2265 0.3029 -0.2329 -0.2834 -0.3033 0.2112 -0.2343 -0.2156 0.2699 -0.2956 -0.3440 -0.3226 0.2825 0.2286 -0.2691 0.3333 -0.2462 0.2129 0.3692 0.2020 -0.2378 0.2023 -0.3170 -0.2060 -0.2813 0.2798 0.2386 0.3169 0.2519 -0.2410 0.2588 0.3312 -0.3094 -0.3014 -0.2386 0.2188 -0.1919 0.2009 -0.2708 0.2746 -0.2596 0.2460 -0.3773 0.2466 0.2519 0.2543 0.2796 0.2695 0.2099 0.2885 -0.2899 -0.4028 -0.2091 0.2376 0.2010 -0.3136 -0.2733 -0.3945 0.3531 -0.1998 -0.2300 -0.3433 -0.2201 0.2193 0.2735 -0.2565 -0.2503 -0.2774 0.3927 0.3029 -0.2344 -0.2657 -0.3159 -0.2667 -0.3825 0.2846 0.2380 -0.3727 -0.1973 0.2202 -0.3255 -0.2741 -0.2225 0.2333 -0.2836 0.3053 0.2823 -0.1700 0.2050 -0.2424 0.2445 0.2646 0.2568 -0.2969 0.2104 0.2481 0.2669 -0.2276 -0.2084 -0.2411 -0.2878 0.2066 -0.1908 0.2076 -0.3501 -0.2816 0.3058 0.2038 -0.3000 -0.2591 -0.2684 -0.2363 0.2919 0.3000 -0.2566 -0.3127 0.2483 -0.4030 0.2789 -0.2417 0.2164 -0.4061 0.2789 0.1766 -0.3084 -0.2514 -0.3274 0.2433 -0.4564 -0.4097 -0.2671 -0.2957 0.2443 -0.2867 -0.2513 0.2056 -0.3885 -0.4455 -0.2971 0.2633 -0.3006 0.2186 0.3152 -0.2551 -0.1818 0.1844 -0.2271 -0.2937 -0.4393 0.2590 0.2386 0.2336 -0.2648 0.3074 0.3722 -0.2316 -0.1967 -0.2563 0.2227 -0.2821 0.3286 0.2671 -0.3111 -0.3883 0.2747 0.2744 0.2536 0.2436 0.3135 -0.3209 -0.3281 0.3019 -0.1939 0.1850 0.2698 0.2426 -0.3584 0.2896 0.2578 0.2404 0.1968 -0.3718 -0.2848 0.2431 0.2821 -0.3394 0.3146 -0.2071 0.2879 -0.2362 -0.2207 0.2848 0.2240 -0.1979 -0.2681 -0.1960 -0.1925 0.2237 -0.1793 0.2842 0.1975 -0.3425 0.3655 0.2099 0.3192 -0.2429 -0.2565 -0.3362 -0.2436 -0.3718 -0.3266 0.1980 -0.3273 0.1669 -0.3142 0.2248 0.2517 -0.2665 -0.3183 0.2368 -0.3136 -0.3656 0.1923 -0.2329 0.2723 -0.3288 0.2670 0.2629 0.3056 -0.2640 -0.2349 -0.3060 -0.2541 -0.2575 0.2720 0.2990 -0.3033 0.2449 -0.3824 -0.2958 0.2621 0.1803 -0.2636 0.2904 0.2747 -0.3805 -0.2930 0.3292 -0.2796 -0.2566 -0.2854 -0.3048 -0.2788 0.1673 0.2693 0.2375 0.3612 -0.2850 0.2626 -0.2454 -0.3337 0.3353 -0.4164 -0.3395 0.2362 0.2450 -0.2823 -0.2739 0.2966 -0.2669 0.2263 -0.2233 -0.3271 -0.2254 -0.2914 0.2829 -0.4013 -0.2164 0.3102 -0.2738 -0.2533 -0.2919 -0.2195 0.1693 0.3422 -0.2563 0.2529 -0.2324 -0.2928 -0.3394 -0.2266 0.2249 0.2947 0.2593 -0.3110 -0.4120 0.2475 -0.2095 0.2094 0.3148 -0.2486 -0.2814 -0.3178 -0.2685 0.2532 0.2135 -0.2753 -0.2065 -0.3634 -0.2430 -0.2168 -0.3488 0.2258 -0.3557 0.3154 0.2302 -0.3628 0.1809 0.2621 0.2558 -0.2563 0.4280 0.2765 -0.2937 -0.3141 0.2079 -0.3719 -0.2122 -0.3424 -0.2625 0.3398 -0.3705 0.1916 -0.2627 -0.3318 -0.2778 0.2423 -0.2593 -0.3151 0.2357 0.2060 -0.2602 0.2382 -0.2747 -0.2179 -0.2048 0.2600 -0.2546 -0.3100 -0.2745 -0.2664 0.2196 0.1909 0.2384 -0.2485 0.2579 -0.3219 -0.2065 0.2531 -0.3280 -0.2411 0.3017 0.2752 -0.2280 -0.2581 0.2577 -0.2981 -0.2790 -0.2362 0.3257 -0.3213 -0.3718 0.2693 -0.3606 0.2085 0.3125 0.2592 0.2779 -0.2498 0.2546 -0.1876 -0.2229 -0.2692 0.2341 0.2763 0.2638 -0.2489 0.2726 -0.2826 -0.3202 -0.3423 -0.3624 0.1986 -0.3477 0.1907 -0.2255 0.3059 -0.1916 0.3295 -0.2420 0.2196 0.2844 0.2581 -0.2768 -0.2190 0.2355 0.3071 -0.2820 -0.2708 -0.2419 0.2649 -0.2200 -0.2362 -0.2319 -0.2788 -0.2843 0.2099 -0.3271 -0.3093 0.2306 -0.3738 0.2815 -0.4014 -0.2192 0.2589 0.2517 0.2517 0.3154 -0.3295 0.3111 0.2190 0.2437 -0.2640 0.2539 -0.3011 -0.2717 0.2239 -0.2302 -0.3448 -0.2184 -0.2515 -0.3493 -0.3074 0.2299 -0.3931 0.3326 -0.2905 -0.2289 -0.3446 -0.2259 -0.2880 0.2417 0.2592 -0.2656 0.2039 -0.2795 0.3275 -0.3175 -0.2506 -0.3860 0.2663 -0.1879 -0.1912 -0.3342 -0.2564 0.2750 0.2193 0.1826 -0.3112 -0.2923 -0.3276 -0.2936 -0.3383 -0.2713 -0.2386 -0.2309 0.1934 -0.2347 -0.2643 0.2482 -0.2151 0.2117 -0.3031 0.2911 0.2191 -0.3181 0.2415 0.1868 0.2404 -0.2879 -0.2574 0.2926 0.3402 -0.2810 0.2207 0.2768 -0.1997 0.2271 -0.1962 0.2510 -0.2304 0.2493 0.2218 -0.2274 0.2103 0.3006 0.2407 -0.2233 -0.2386 0.2438 0.3041 -0.3618 0.3336 -0.2387 0.2670 -0.2775 -0.2417 -0.3094 0.2544 0.2848 0.2498 -0.2911 0.2958 -0.2538 0.2097 -0.2285 -0.3714 -0.3092 -0.2439 -0.4427 0.2483 -0.2493 -0.2943 0.2272 -0.3023 0.2409 0.2402 -0.3362 -0.2896 -0.3523 0.2293 -0.2805 0.2109 0.2178 -0.2888 0.3149 -0.3023 -0.3786 -0.4044 -0.4148 -0.2389 -0.2759 0.2015 -0.2316 -0.2825 0.2450 0.2338 0.2100 -0.2169 0.2592 -0.2080 0.3083 -0.2232 0.3670 0.2809 -0.2437 0.3757 -0.2346 -0.4246 -0.3262 -0.1939 0.2194 -0.2863 -0.3395 -0.2243 0.2988 -0.3192 -0.2462 -0.2597 -0.2956 0.2032 -0.3101 -0.2048 0.2650 -0.2700 0.1830 -0.2878 0.2930 -0.3107 -0.3238 0.2635 0.2128 -0.2012 -0.2962 -0.2470 0.2086 0.2625 -0.4576 -0.2061 0.3569 -0.2666 0.2479 -0.3814 0.2553 -0.3882 0.2405 0.2570 0.2406 0.2348 0.3096 -0.3183 -0.3006 -0.2617 -0.2915 -0.2332 -0.2120 0.2540 0.2309 -0.2496 -0.2502 0.2741 0.2330 0.2334 -0.2847" HIT_INDICES="58 120 132 192 193 261 307 318 349 521 877 1062 1171 1307 1520 1659 1674 1703 1745 1755 1784 1802 1908 1943 1986 1989 2001 2002 2031 2052 2061 2068 2070 2078 2085 2086 2092 2102 2105 2128 2131 2132 2154 2155 2157 2168 2171 2175 2178 2180 2183 2186 2193 2201 2205 2213 2217 2219 2221 2222 2224 2225 2237 2239 2242 2246 2248 2250 2257 2261 2268 2276 2286 2287 2291 2295 2297 2298 2300 2301 2303 2304" ES_PROFILE="-0.0142 -0.0322 -0.0282 -0.0469 -0.0392 -0.0626 -0.0767 -0.0751 -0.0829 -0.1552 -0.3121 -0.3928 -0.4399 -0.4996 -0.5948 -0.6561 -0.6615 -0.6729 -0.6899 -0.6924 -0.7032 -0.7089 -0.7530 -0.7645 -0.7788 -0.7750 -0.7751 -0.7703 -0.7773 -0.7804 -0.7778 -0.7742 -0.7683 -0.7648 -0.7607 -0.7539 -0.7493 -0.7462 -0.7398 -0.7416 -0.7343 -0.7261 -0.7263 -0.7170 -0.7080 -0.7026 -0.6935 -0.6846 -0.6750 -0.6647 -0.6548 -0.6447 -0.6357 -0.6264 -0.6150 -0.6046 -0.5923 -0.5787 -0.5650 -0.5507 -0.5367 -0.5223 -0.5115 -0.4960 -0.4808 -0.4654 -0.4481 -0.4305 -0.4145 -0.3965 -0.3788 -0.3592 -0.3382 -0.3124 -0.2823 -0.2501 -0.2145 -0.1784 -0.1370 -0.0950 -0.0498 0.0004" RANK_AT_ES="2051.0000" RANK_SCORE_AT_ES="-0.4057"/>
  <DTG RANKED_LIST="leukemia_cluster2.rnk" TEMPLATE="na_as_pre_ranked" GENESET="gene_sets.gmt#WIELAND_UP_BY_HBV_INFECTION" ES="-0.8228" NES="-2.7631" NP="0.0000" FDR="0.0000" FWER="0.0000" CHIP="ftp.broadinstitute.org://pub/gsea/annotations_versioned/Human_NCBI_Gene_ID_MSigDB.v2023.1.Hs.chip" RND_ES="0.2419 0.3017 -0.3976 -0.2105 -0.3277 0.2154 0.2305 -0.3519 -0.3224 -0.3044 0.2965 0.2474 -0.2438 0.1965 -0.2469 -0.2799 -0.2274 -0.2541 0.2385 0.3060 0.2988 -0.2662 0.2672 0.2905 0.3675 -0.2149 0.2425 0.2405 -0.3328 -0.3431 0.2636 0.3016 0.1945 -0.3537 -0.2754 0.3085 0.3043 0.2959 0.3016 -0.2806 -0.2534 -0.2891 0.2541 -0.1967 -0.3979 -0.2838 -0.3541 -0.2308 0.3467 -0.3084 -0.3569 0.2445 0.2627 -0.2580 -0.3136 -0.4410 -0.2422 0.2469 -0.3587 0.2482 0.3851 -0.3369 -0.3258 -0.2558 -0.3052 -0.2770 -0.2395 0.2846 -0.2647 0.2969 -0.3243 -0.2909 0.2013 0.2332 -0.4588 -0.3878 -0.3267 -0.2913 -0.1967 0.3862 0.3037 -0.3419 0.3464 -0.2933 -0.2700 -0.2636 0.1718 0.2916 -0.4687 -0.3362 -0.2475 -0.3510 0.2359 0.3201 -0.2873 0.2381 -0.3608 -0.2035 0.3144 -0.2852 -0.2807 -0.2327 -0.4049 0.2749 -0.3421 0.3154 0.2302 0.2441 -0.4219 -0.2817 -0.2273 -0.3006 -0.2376 0.3196 0.1781 0.3510 0.3395 -0.2717 -0.2965 -0.2907 0.3785 0.2672 0.2229 0.2517 -0.2377 -0.2880 0.3203 -0.3271 -0.3829 -0.4064 -0.3512 -0.3369 0.2003 0.3095 -0.2384 0.2547 0.3199 -0.3201 0.2743 -0.2392 -0.2271 -0.4254 -0.2320 -0.2005 -0.2848 -0.2546 -0.3172 -0.2545 -0.4295 0.2959 0.3634 0.3119 0.2572 0.3122 -0.3346 -0.2659 0.1717 -0.3196 -0.2221 0.3149 0.2087 -0.2481 -0.1795 -0.2413 -0.3715 0.2188 -0.2047 -0.3661 -0.1876 -0.2533 0.2849 0.2009 -0.3354 -0.3500 -0.2534 -0.2367 -0.2871 -0.2242 -0.2485 -0.3035 0.2561 0.2390 -0.3469 0.2104 -0.4224 -0.3219 -0.3656 -0.1786 -0.1984 0.3037 0.2916 -0.2803 0.2788 0.2769 -0.1924 0.2633 0.2255 0.2927 -0.2311 0.2881 -0.2654 -0.2466 0.2662 -0.2295 0.3186 0.2998 -0.2598 -0.3161 -0.3077 -0.2821 -0.2424 -0.3156 -0.3758 0.2422 -0.3124 0.2396 -0.2207 -0.2804 0.2772 -0.2131 -0.3273 -0.3543 0.2365 0.2447 -0.2890 -0.4489 0.2367 0.2819 0.3351 0.2790 -0.2526 -0.2818 -0.4451 0.2493 -0.3326 -0.2662 -0.2291 -0.3017 -0.4474 -0.3044 -0.2856 0.4146 -0.2309 -0.2348 -0.3154 -0.2417 0.2330 -0.2881 -0.2540 -0.2879 0.2355 -0.3181 0.2564 -0.2892 0.2189 0.2778 -0.2494 0.3136 0.3799 -0.4499 0.2427 -0.3704 0.2113 -0.2832 0.2392 -0.2521 -0.2398 -0.4076 0.3006 -0.2137 0.3013 -0.3582 0.2434 -0.2209 -0.2897 0.2385 -0.2949 -0.3433 -0.2371 0.1627 0.2472 -0.2840 0.1802 -0.3094 0.3218 -0.2660 0.2445 -0.2703 -0.3034 -0.2717 0.2405 -0.3657 -0.2714 -0.4449 0.3382 -0.3428 0.3737 -0.2708 -0.2811 -0.2404 -0.2306 0.2901 -0.3564 -0.1835 -0.2762 0.2386 0.2879 0.2252 0.1684 -0.4311 0.2133 0.3799 0.2914 -0.4179 -0.2645 -0.2496 -0.2355 -0.2635 -0.3577 -0.2293 0.2828 0.2301 -0.3962 -0.2381 -0.2881 -0.2151 -0.4046 -0.3470 0.3466 -0.2292 0.3452 0.2719 0.3204 0.2843 -0.4402 0.2778 0.2711 -0.2313 0.2740 -0.2461 0.2315 0.2835 0.3092 -0.2033 -0.2187 0.3920 0.3926 0.2552 -0.2207 0.2741 0.2574 -0.2957 -0.2228 -0.2543 -0.2050 -0.3119 0.2273 -0.2251 -0.3008 -0.2387 0.2679 0.3438 -0.3136 -0.2930 -0.2979 0.3569 -0.2526 0.2443 0.3082 -0.3467 0.3571 0.2555 -0.3523 -0.3102 -0.2763 -0.2276 -0.3223 -0.3063 -0.3646 -0.4155 0.2993 -0.2299 -0.2496 -0.2959 -0.4193 -0.2829 0.2398 0.1954 0.2310 -0.2816 0.3295 -0.3373 0.3044 -0.4440 -0.2365 -0.3841 0.2568 0.2383 0.3156 -0.4365 0.3784 0.2598 -0.2056 -0.3152 0.3718 0.3443 -0.3241 -0.1866 0.2360 0.2121 -0.3401 -0.3237 0.3448 -0.2863 -0.1973 -0.3327 -0.2982 -0.3156 -0.3300 -0.2971 0.1944 0.2373 0.3267 0.2363 0.2741 0.4382 0.1992 -0.2576 -0.2243 0.3029 0.2111 -0.3579 -0.2173 -0.2304 0.2263 -0.4035 0.2309 0.2613 0.2865 0.2401 -0.3432 0.3245 0.2523 -0.3561 0.2235 0.1932 -0.3071 -0.3282 0.2425 0.2629 -0.2903 -0.2968 0.3404 -0.3012 -0.4073 0.2684 -0.3083 0.3180 -0.1951 0.2287 -0.2313 0.2495 -0.2484 0.2190 0.3720 0.2216 -0.4783 -0.1721 0.3652 -0.2562 -0.2867 -0.3990 -0.2719 -0.2765 -0.2032 -0.3296 -0.2885 -0.3739 -0.2712 -0.2662 0.4012 0.2522 0.3856 -0.4050 -0.2006 -0.2777 -0.2311 0.1673 -0.4086 -0.3927 -0.2035 0.2733 -0.4177 0.2844 -0.4425 -0.2228 0.3538 -0.4604 -0.2757 -0.3457 0.2940 0.3185 -0.4249 -0.3044 -0.2090 0.2617 0.2384 0.4032 -0.2563 0.2772 0.2367 0.3168 0.3375 -0.2497 0.2922 0.3045 -0.3466 -0.4144 0.3543 -0.4246 0.3672 -0.2957 0.2914 -0.2727 -0.3182 0.2675 0.2287 -0.1984 0.3066 -0.2408 0.2563 -0.3162 -0.4145 0.3232 0.3316 0.2722 -0.3319 0.2615 -0.3766 0.2370 0.3513 0.2415 -0.2146 0.4173 -0.3185 -0.2317 -0.2766 0.2907 -0.3198 -0.2678 0.3149 0.2975 -0.2873 -0.3609 0.2440 0.3322 0.2220 0.2415 -0.3623 -0.2792 -0.3105 0.3737 0.3575 -0.3276 -0.2480 -0.4536 -0.2443 -0.2369 0.2459 -0.3052 0.2313 0.2323 -0.1931 0.2640 -0.2170 -0.2674 -0.3611 -0.2476 0.2593 0.2328 0.3991 0.3948 0.3301 0.2771 -0.3172 0.2682 0.1782 -0.1998 -0.4045 -0.2559 -0.2478 -0.2918 -0.3042 0.3806 0.2375 0.2953 -0.3246 -0.2891 -0.4046 0.2179 -0.3188 0.2075 -0.2694 -0.2791 0.2845 0.2587 -0.2631 -0.3263 -0.2415 0.2104 -0.2260 -0.2914 -0.3190 -0.2175 -0.3281 -0.2573 0.2509 0.3430 -0.3280 0.2127 0.2542 -0.3821 -0.2333 -0.2872 0.4038 0.2729 0.2302 -0.3520 -0.2561 -0.3705 -0.2110 -0.3603 -0.1712 0.3026 -0.2266 -0.2416 -0.2599 0.2463 0.3024 -0.4094 -0.2862 -0.3575 -0.3119 0.3242 -0.3198 -0.3495 0.2696 -0.2369 -0.3846 -0.3500 -0.2085 0.2789 0.2595 0.2857 0.2672 0.2769 0.2773 -0.3959 -0.3687 0.2803 0.2999 0.2259 -0.3732 -0.2800 -0.3277 0.2216 -0.3398 -0.2636 -0.2941 -0.2857 0.3064 -0.3405 -0.3387 -0.2963 -0.2680 -0.2480 -0.2860 -0.2091 -0.1922 0.2105 -0.4820 -0.1687 -0.2520 -0.3939 -0.2400 -0.2213 0.2547 0.3095 -0.4539 -0.4161 0.3065 -0.2300 -0.3884 0.2556 -0.3918 -0.2677 -0.2620 0.3075 0.2378 -0.2172 -0.5033 -0.2225 0.4351 -0.2249 0.4057 -0.2155 -0.3772 0.2422 0.3012 -0.3323 -0.2221 -0.2328 -0.3071 -0.2730 0.2852 -0.2630 -0.2650 0.2547 -0.2537 0.1868 -0.3406 0.1999 0.2722 0.2955 -0.2747 0.3207 -0.2930 -0.2124 0.2324 0.2309 0.2630 -0.2863 -0.3209 -0.2281 0.4051 0.2768 0.3416 -0.1854 -0.2982 -0.2413 -0.2482 0.3628 -0.1716 -0.2138 -0.3766 0.3707 0.3823 -0.3272 -0.2359 0.2480 -0.2335 -0.2343 -0.3001 0.3426 0.3924 -0.3117 -0.3999 0.2953 -0.3675 -0.3014 0.2147 -0.2509 0.1822 0.2814 -0.2780 -0.3195 0.3059 -0.3059 -0.2912 -0.2428 -0.3084 -0.2873 0.3263 -0.2779 0.2411 0.2750 -0.3648 -0.2752 0.3583 0.3288 -0.2109 0.2863 -0.2964 -0.3025 -0.2233 -0.3509 -0.3554 -0.3022 0.2286 -0.1996 0.2260 -0.2714 -0.2990 -0.3465 0.2787 -0.2736 -0.3647 -0.3845 0.3002 0.3353 0.2245 0.2922 -0.2544 -0.2090 -0.3180 -0.3787 0.2420 -0.6116 -0.2038 0.2600 -0.2485 -0.3213 0.2194 0.2128 0.3318 -0.2646 -0.3655 0.2114 0.2458 -0.2408 -0.3114 -0.3626 -0.3826 -0.2382 -0.3547 -0.3416 -0.2194 -0.2731 0.3096 -0.3231 0.3275 -0.2953 -0.2708 -0.4161 -0.3773 -0.3102 -0.3325 -0.3466 0.2850 -0.2864 -0.3380 -0.2687 -0.2343 0.3444 -0.2306 -0.2254 -0.3092 -0.4508 0.2283 -0.3280 -0.4136 -0.4472 0.2504 -0.3045 0.2779 -0.2465 0.3876 -0.3384 -0.3014 0.2996 -0.2655 -0.3308 0.2796 0.2799 -0.2968 0.2918 -0.1811 -0.3812 0.2683 -0.2935 -0.2295 -0.3435 0.3356 -0.3946 0.2601 0.2748 -0.1971 -0.3544 -0.2518 0.2240 0.3102 0.2252 -0.2573 0.1746 0.2625 0.2548 0.2719 -0.4828 -0.3273 -0.2929 -0.2618 0.3028 -0.2153 0.2267 -0.2817 -0.4056 -0.2111 -0.3531 -0.2671 -0.3425 -0.3792 -0.3321 -0.2898 0.2592 -0.2510 -0.2287 0.2648 0.2168 -0.2625 -0.2565 0.3170 0.3380 -0.2423 0.3158 0.2059 -0.2525 -0.2443 -0.2942 0.2260 -0.2414 -0.3538 0.2723 -0.3878 0.2587 -0.2040 -0.2646 -0.3743 -0.3518 -0.1909 0.2896 -0.3149 -0.3428 0.2484 -0.2663 -0.2601 0.2514 0.1780 -0.2288 0.2308 -0.2198 -0.2762 0.2948 -0.2414 0.3851 0.3223 -0.2903 -0.2271 0.2576 0.2326 0.3025 -0.4761 0.3046 -0.2532 -0.3229 -0.3130 -0.2188 -0.4395 0.2242 -0.2531 -0.1810 -0.3429 -0.2086 -0.4048 -0.3941 0.1858 -0.2944 -0.2594 -0.3865 0.3325 -0.2539 -0.2942 -0.3942 0.2706 0.2129 -0.2575 -0.4049 0.3123 -0.3720 -0.2590 0.2249 -0.3057 -0.1540 -0.3858 0.3752 0.3623 0.2671 0.3441 -0.3617 -0.2362 0.2594 -0.2250 -0.2854 -0.3732 -0.2877 0.2639 0.2548 -0.3784 -0.1900 0.3307 0.3379" HIT_INDICES="27 264 469 1162 1307 1526 1543 1562 1645 1674 1726 1745 1765 1779 1808 1943 1955 2002 2003 2024 2061 2070 2092 2102 2122 2128 2129 2131 2137 2138 2143 2168 2175 2178 2186 2205 2213 2214 2219 2228 2245 2246 2247 2248 2250 2257 2260 2262 2263 2268 2269 2276 2277 2284 2294 2295 2297 2300 2304" ES_PROFILE="0.0092 -0.0867 -0.1708 -0.4766 -0.5394 -0.6363 -0.6434 -0.6513 -0.6869 -0.6981 -0.7190 -0.7250 -0.7312 -0.7345 -0.7442 -0.7987 -0.7982 -0.8120 -0.8054 -0.8068 -0.8144 -0.8092 -0.8091 -0.8032 -0.8007 -0.7919 -0.7808 -0.7700 -0.7607 -0.7491 -0.7391 -0.7362 -0.7248 -0.7113 -0.6993 -0.6897 -0.6742 -0.6555 -0.6380 -0.6212 -0.6053 -0.5823 -0.5579 -0.5335 -0.5092 -0.4861 -0.4604 -0.4342 -0.4073 -0.3809 -0.3519 -0.3233 -0.2920 -0.2613 -0.2193 -0.1732 -0.1240 -0.0673 0.0004" RANK_AT_ES="2060.0000" RANK_SCORE_AT_ES="-0.4165"/>
  <DTG RANKED_LIST="leukemia_cluster2.rnk" TEMPLATE="na_as_pre_ranked" GENESET="gene_sets.gmt#RODWELL_AGING_KIDNEY_UP" ES="-0.6911" NES="-2.7493" NP="0.0000" FDR="0.0000" FWER="0.0000" CHIP="ftp.broadinstitute.org://pub/gsea/annotations_versioned/Human_NCBI_Gene_ID_MSigDB.v2023.1.Hs.chip" RND_ES="-0.3051 0.2419 0.2226 0.1983 0.2275 0.2152 0.1704 0.1744 -0.2919 -0.2811 -0.2238 -0.2288 0.2051 -0.2222 -0.2451 -0.3437 0.2601 0.2291 -0.2584 0.1992 0.2036 -0.2758 -0.2215 0.2329 -0.2381 0.2011 -0.2082 -0.3031 -0.2692 -0.1938 0.2212 -0.3030 0.2492 -0.2530 -0.3109 -0.2196 0.2236 0.1954 -0.2517 -0.1962 -0.3121 -0.2142 0.2325 -0.2568 0.2081 -0.3679 -0.2304 0.1772 0.2072 -0.2181 -0.2306 0.2198 -0.2809 0.2168 0.2195 -0.2350 -0.3119 -0.2956 -0.2221 -0.2328 -0.2331 -0.2263 0.2041 0.2198 -0.2927 -0.3279 0.3232 -0.2456 -0.2943 0.2435 -0.2265 -0.3471 0.1874 -0.2464 -0.2310 -0.2743 0.2598 0.2608 -0.2344 -0.2322 0.1746 0.2233 -0.2735 -0.1984 -0.3391 -0.1966 0.2095 -0.2549 -0.2186 -0.2515 -0.2464 -0.2579 -0.2507 0.2690 -0.2919 0.2149 -0.2463 0.2901 -0.2706 -0.2898 0.2242 -0.1994 -0.2083 -0.1652 -0.2116 -0.3024 0.2335 -0.1940 -0.2853 0.2111 0.2255 0.2817 -0.2009 -0.2655 -0.3273 -0.1906 -0.2114 -0.2623 0.2346 -0.2077 0.1943 -0.2905 -0.2257 -0.2368 0.2183 0.2718 -0.3058 0.2789 0.2041 0.2549 0.2302 0.2092 -0.2208 -0.2538 -0.1854 -0.2780 -0.2170 -0.2848 0.2655 -0.2402 -0.2174 0.2565 -0.2035 0.2377 0.1957 -0.2835 0.2056 -0.3279 0.2645 -0.2952 0.2745 -0.2472 -0.2325 -0.2787 -0.2462 -0.2604 0.1955 0.2610 -0.1763 0.2823 -0.2439 -0.2512 -0.2441 -0.2976 -0.1928 -0.2113 -0.2311 0.3056 0.3125 -0.2574 -0.3131 0.2192 -0.3086 0.2493 -0.2194 -0.2349 -0.2202 -0.2800 0.2391 -0.2490 -0.2727 0.2982 0.2198 -0.2916 -0.2185 -0.2843 0.2152 -0.2306 -0.2256 0.2551 0.2118 0.2489 -0.2309 -0.2431 -0.2164 -0.3156 0.2192 0.2028 -0.2329 0.1901 0.1918 -0.2576 -0.2095 -0.2943 -0.2199 -0.2414 -0.3165 0.2277 -0.3007 -0.2911 -0.2221 0.1974 0.2555 -0.2144 0.2421 0.2422 -0.2767 -0.3006 -0.2631 0.2156 0.2418 0.1685 0.2954 -0.2374 -0.2279 -0.2905 0.2060 -0.1711 -0.2282 -0.3035 -0.2850 0.2259 -0.2287 -0.2593 -0.3036 0.2343 0.1959 -0.2391 -0.1894 -0.2391 0.2212 -0.2235 -0.2162 -0.2192 -0.2609 -0.3150 -0.2441 -0.3331 -0.2796 -0.2821 0.2091 0.1773 -0.1911 -0.2398 0.3156 -0.2343 -0.2507 -0.2588 -0.2050 0.2012 -0.2327 -0.2032 -0.2116 -0.1981 0.2293 0.3130 -0.2071 -0.2764 -0.2670 -0.1973 -0.2597 -0.2625 -0.2542 -0.2412 -0.2339 0.2304 -0.2159 -0.2699 0.2220 0.2201 -0.2553 0.2037 -0.2341 0.2628 -0.1872 0.2327 0.2147 -0.2189 -0.3404 -0.2602 -0.2896 0.1939 0.2217 -0.2135 -0.2339 0.2319 0.2287 -0.2664 0.2277 -0.1933 0.2223 -0.2184 0.2440 -0.1990 -0.2113 -0.2834 0.2601 -0.2693 -0.2541 -0.2276 0.2188 0.2024 -0.2085 -0.2928 0.2479 0.1780 0.2328 -0.2517 -0.2496 0.2515 -0.2399 -0.2264 -0.2141 -0.2430 -0.2677 -0.2417 -0.3103 0.2560 -0.2607 -0.1752 0.2391 -0.2711 -0.2458 -0.2338 0.2433 0.2344 0.2172 -0.2764 -0.2289 0.1920 0.2445 -0.2306 0.2378 -0.2032 0.2526 0.2113 -0.2167 -0.2474 -0.3079 -0.2026 -0.2863 -0.2853 0.2136 -0.2027 -0.2455 0.2316 0.2836 -0.3187 0.2510 -0.2429 -0.1874 -0.2010 0.2449 0.2217 -0.2608 0.2126 0.2444 0.2273 -0.2593 -0.2772 -0.2511 -0.2843 0.2206 -0.3222 -0.2645 -0.1830 0.2338 -0.2542 0.1906 -0.2809 -0.2446 -0.2910 -0.2860 0.2034 -0.2407 -0.3103 -0.2839 0.2219 -0.2527 -0.2305 -0.2673 -0.2857 -0.1922 0.2350 -0.2656 -0.2119 -0.2001 -0.2204 -0.1658 0.2653 -0.2793 -0.2362 -0.2958 0.2239 -0.2790 0.2561 -0.2817 -0.2952 0.2478 0.2014 -0.3132 0.2555 -0.2032 0.2355 -0.2138 -0.3114 -0.2469 0.1770 0.2044 0.2031 0.2550 0.1795 0.2378 -0.2960 0.2793 -0.2639 -0.2547 -0.2993 -0.2208 -0.2195 -0.2193 0.2173 -0.2402 0.2821 -0.1809 0.2439 -0.1977 -0.2353 -0.2387 -0.2352 0.2049 -0.3314 -0.2925 -0.2651 -0.2410 -0.2509 -0.2047 -0.2565 -0.2057 -0.2529 0.1960 0.2215 -0.2639 0.2589 -0.2272 0.1524 -0.2140 0.1963 -0.2486 -0.2389 -0.2662 -0.2806 0.2177 -0.3200 -0.2785 -0.2298 0.2301 0.1959 0.2744 -0.2820 0.2306 -0.2125 -0.2846 -0.3602 -0.2390 -0.2285 -0.2440 0.2652 -0.2414 -0.3049 -0.1895 -0.1931 -0.2842 0.1842 -0.2943 0.2010 -0.2350 -0.2940 -0.2103 -0.1831 0.2310 0.2253 -0.2333 -0.2524 0.2063 0.2426 0.2143 -0.2099 0.2154 -0.1988 0.1986 -0.2722 -0.1715 -0.3069 0.1925 -0.2505 -0.2330 0.2214 -0.2558 -0.2956 -0.3427 -0.2081 0.2539 0.2760 -0.1864 -0.2165 0.1913 -0.2870 -0.2977 -0.1921 -0.2111 0.1849 0.2315 0.1964 -0.2582 -0.2399 -0.1963 -0.2949 -0.2171 0.2133 0.2458 0.2266 -0.2996 0.2681 -0.2481 -0.2891 0.2949 0.1979 0.1912 0.2091 0.2130 -0.3207 -0.2279 -0.3115 0.3190 -0.2656 0.3067 -0.2086 -0.2448 -0.1840 -0.2057 -0.2110 -0.2823 -0.3089 0.2733 -0.2688 -0.2352 -0.2596 0.2228 0.2073 0.2153 -0.2437 0.2232 -0.2296 -0.2300 0.2345 -0.2744 -0.2654 0.1899 -0.2822 -0.2259 0.2278 0.1957 -0.3217 -0.3228 0.2349 -0.3201 -0.2982 -0.1964 0.2051 0.2075 0.1947 -0.2935 -0.2367 -0.2595 -0.2040 0.2160 0.2427 -0.3753 -0.2984 -0.2039 0.2297 -0.2560 -0.2919 -0.2214 -0.2632 -0.2735 -0.1963 0.2026 -0.2492 -0.2781 -0.3236 -0.2438 0.2373 0.2578 -0.2229 -0.2798 -0.2094 0.1986 -0.2064 0.2504 -0.2762 -0.1832 0.2404 -0.2799 0.2733 -0.2379 -0.1939 0.2428 -0.1595 0.2609 -0.2931 -0.2890 -0.1739 0.2088 -0.2340 0.2985 0.1638 -0.2122 -0.2041 -0.2170 -0.2484 0.2497 -0.2429 0.2095 -0.1902 -0.2129 0.2211 -0.2478 0.1726 0.2048 -0.2490 -0.2892 0.3209 -0.2334 -0.3371 0.1827 -0.2535 0.2257 -0.2241 -0.2348 -0.2333 -0.1929 -0.2502 -0.3030 0.2400 -0.2505 -0.2623 -0.2373 -0.1887 -0.1932 0.2960 0.2033 0.2301 0.2266 0.2031 -0.2249 -0.3159 -0.2861 -0.2791 -0.1851 -0.2546 -0.1918 0.2257 0.2346 -0.2830 -0.2753 -0.1945 -0.2403 -0.2543 0.2354 -0.1998 -0.2439 0.2902 0.2254 -0.2383 -0.1787 -0.3133 -0.1680 -0.2672 -0.2762 -0.2714 -0.2614 -0.2159 -0.2943 0.2406 -0.2575 -0.3021 -0.2163 0.2244 -0.2455 0.2405 0.2049 -0.1785 -0.2308 0.2267 0.2014 -0.2633 -0.3000 0.2491 -0.2165 0.1783 -0.2662 -0.2629 0.2005 -0.2332 -0.2267 -0.2531 -0.1960 -0.2605 -0.2423 0.2079 -0.2720 0.2160 -0.2666 -0.1854 -0.2211 0.2130 -0.1934 -0.2111 0.2021 -0.2141 -0.2030 -0.2154 0.2041 -0.3413 0.2470 0.2581 -0.2242 -0.2984 -0.2698 -0.2826 0.2109 -0.1945 0.2374 -0.2865 -0.2191 0.2218 -0.3293 -0.1844 -0.2196 -0.2335 0.1910 -0.3367 0.1994 0.2446 -0.2684 -0.2936 0.2664 -0.3073 -0.3062 -0.2700 0.2070 0.2070 -0.1961 0.2321 0.2176 0.2665 0.2820 0.1738 -0.2492 -0.2255 -0.2070 0.2661 -0.2807 -0.4535 -0.2719 -0.1995 -0.2673 -0.2411 0.2102 0.3018 -0.2046 -0.1997 0.2385 -0.3441 0.2354 -0.3281 0.2588 -0.2459 0.1969 -0.2265 -0.2203 -0.2184 0.2571 -0.2093 0.2163 -0.2071 -0.2763 -0.3052 0.2366 -0.2016 -0.2836 -0.2435 -0.2513 -0.2439 0.2060 -0.2032 0.2604 -0.3504 -0.2500 -0.2678 -0.2258 -0.2514 0.1901 -0.2115 -0.2795 0.1830 -0.3072 0.2682 -0.2685 -0.2632 0.2063 -0.2681 -0.2143 -0.1800 -0.2565 0.1812 -0.2483 -0.2793 -0.2304 -0.2890 -0.2661 -0.2709 -0.2524 -0.3380 0.1784 -0.2327 0.2594 0.1811 0.2162 0.2018 -0.3161 0.2416 -0.2427 -0.2290 -0.1949 -0.2461 -0.2586 0.2285 0.2093 -0.2885 -0.2658 -0.2394 -0.2479 -0.2562 -0.1957 -0.2126 0.2727 0.2226 0.2452 -0.1906 -0.2691 0.2324 -0.1718 0.2049 -0.2653 -0.2488 -0.2770 0.2748 -0.3758 0.2129 -0.2415 -0.2370 0.2186 0.2988 -0.2949 -0.2379 -0.2586 -0.3061 -0.2454 -0.2436 -0.3381 -0.2235 -0.2147 -0.3144 -0.3301 -0.2623 -0.2144 0.2485 -0.2957 -0.2240 -0.2608 -0.3232 0.2162 -0.2425 -0.2392 -0.2976 -0.2080 -0.2224 0.2362 -0.2743 -0.2150 -0.3414 0.1966 -0.1847 -0.2937 -0.2923 -0.3344 -0.2929 0.1992 -0.2213 -0.3256 0.2128 0.2551 -0.2515 -0.2091 0.2029 -0.2363 -0.2167 -0.2166 0.2220 -0.2022 0.1815 -0.1931 -0.1989 -0.2517 -0.1996 -0.2012 -0.1987 -0.2403 -0.2287 -0.2733 -0.3615 -0.3006 -0.1783 0.2604 -0.2299 -0.2254 0.2373 0.3185 -0.2644 0.2670 -0.2521 -0.2571 -0.2720 -0.2634 0.2290 -0.2209 -0.2964 -0.3216 -0.3401 0.2043 -0.3082 -0.2775 -0.3192 0.2347 -0.2865 -0.2694 -0.2419 -0.2045 -0.2405 -0.2275 0.2522 -0.2568 -0.2255 0.2225 0.2554 -0.2898 -0.2281 0.2888 0.2669 -0.2178 0.1979 -0.2336 -0.2526 -0.2316 0.2288 0.2466 -0.1706 -0.3130 -0.4089 -0.2057 -0.3338 0.2742 0.2503 -0.2694 -0.2679 -0.2017 -0.2318 -0.3246 -0.2696 0.2150 0.2655 0.2439 0.2327 0.2543 0.2619 0.2555 -0.2939" HIT_INDICES="24 35 159 183 195 234 250 333 376 380 398 406 464 469 472 486 519 534 579 633 656 660 680 689 724 790 793 818 828 860 873 892 940 944 948 953 970 972 1005 1006 1020 1068 1078 1182 1276 1292 1303 1307 1315 1316 1324 1353 1357 1436 1461 1492 1508 1526 1535 1566 1571 1573 1622 1645 1670 1673 1674 1694 1710 1716 1745 1751 1755 1773 1784 1789 1794 1796 1815 1816 1819 1829 1831 1843 1877 1886 1890 1900 1923 1926 1927 1931 1932 1939 1943 1949 1973 1975 1988 2001 2006 2013 2024 2037 2056 2061 2064 2068 2071 2073 2084 2085 2090 2092 2098 2105 2115 2121 2123 2126 2129 2132 2135 2140 2142 2143 2144 2149 2154 2163 2165 2168 2169 2173 2175 2176 2183 2193 2194 2205 2209 2211 2214 2219 2223 2225 2238 2239 2242 2246 2248 2250 2257 2260 2261 2262 2263 2265 2269 2276 2277 2279 2286 2287 2294 2295 2297 2299 2300 2301 2302 2303 2304" ES_PROFILE="-0.0000 0.0052 -0.0466 -0.0519 -0.0518 -0.0647 -0.0669 -0.1013 -0.1171 -0.1147 -0.1190 -0.1186 -0.1419 -0.1403 -0.1379 -0.1406 -0.1524 -0.1559 -0.1736 -0.1957 -0.2033 -0.2021 -0.2085 -0.2098 -0.2233 -0.2516 -0.2504 -0.2596 -0.2618 -0.2743 -0.2780 -0.2846 -0.3049 -0.3046 -0.3043 -0.3044 -0.3103 -0.3091 -0.3226 -0.3210 -0.3256 -0.3463 -0.3492 -0.3965 -0.4394 -0.4457 -0.4497 -0.4504 -0.4530 -0.4524 -0.4551 -0.4676 -0.4685 -0.5048 -0.5158 -0.5296 -0.5366 -0.5444 -0.5482 -0.5622 -0.5639 -0.5643 -0.5864 -0.5963 -0.6069 -0.6073 -0.6066 -0.6148 -0.6210 -0.6225 -0.6346 -0.6359 -0.6362 -0.6430 -0.6464 -0.6470 -0.6475 -0.6466 -0.6536 -0.6522 -0.6516 -0.6543 -0.6532 -0.6567 -0.6702 -0.6719 -0.6712 -0.6733 -0.6813 -0.6798 -0.6775 -0.6764 -0.6740 -0.6743 -0.6731 -0.6727 -0.6804 -0.6778 -0.6802 -0.6824 -0.6809 -0.6801 -0.6810 -0.6827 -0.6869 -0.6845 -0.6811 -0.6781 -0.6746 -0.6706 -0.6706 -0.6658 -0.6629 -0.6586 -0.6559 -0.6536 -0.6525 -0.6493 -0.6442 -0.6396 -0.6349 -0.6301 -0.6253 -0.6212 -0.6157 -0.6097 -0.6036 -0.5991 -0.5945 -0.5915 -0.5851 -0.5792 -0.5722 -0.5666 -0.5599 -0.5527 -0.5479 -0.5440 -0.5357 -0.5315 -0.5236 -0.5147 -0.5061 -0.4982 -0.4896 -0.4800 -0.4745 -0.4634 -0.4531 -0.4428 -0.4309 -0.4188 -0.4085 -0.3960 -0.3825 -0.3690 -0.3553 -0.3418 -0.3285 -0.3155 -0.2996 -0.2840 -0.2693 -0.2514 -0.2308 -0.2075 -0.1828 -0.1548 -0.1256 -0.0962 -0.0664 -0.0346 0.0005" RANK_AT_ES="2055.0000" RANK_SCORE_AT_ES="-0.4101"/>
  <DTG RANKED_LIST="leukemia_cluster2.rnk" TEMPLATE="na_as_pre_ranked" GENESET="gene_sets.gmt#HALLMARK_ALLOGRAFT_REJECTION" ES="-0.7593" NES="-2.6663" NP="0.0000" FDR="0.0000" FWER="0.0000" CHIP="ftp.broadinstitute.org://pub/gsea/annotations_versioned/Human_NCBI_Gene_ID_MSigDB.v2023.1.Hs.chip" RND_ES="-0.3315 0.2002 0.3149 0.1933 0.3478 -0.2969 -0.2768 -0.2056 0.3156 -0.2689 0.2381 -0.3103 0.2455 0.3246 0.2195 -0.2412 0.2905 -0.2431 -0.1684 -0.2344 -0.4832 0.2626 -0.2991 -0.2388 -0.3554 -0.2782 0.1872 0.3108 -0.2807 -0.2320 -0.3414 0.3273 0.2297 -0.3662 -0.4125 0.1990 -0.2486 -0.2986 0.2359 -0.2802 -0.2805 0.2643 -0.3436 0.2955 -0.2138 -0.3669 -0.2473 -0.2778 -0.2189 -0.3834 -0.2988 0.2289 -0.3682 -0.2087 0.2349 -0.2531 0.2294 -0.3510 0.2319 -0.1654 -0.2201 0.2648 -0.2912 0.2449 0.2627 0.3022 0.3405 -0.3456 -0.1980 -0.3179 0.1530 0.2907 0.3012 0.2400 -0.2381 -0.3737 -0.1988 0.2522 -0.3674 0.2807 -0.3064 0.2432 -0.2744 0.2080 -0.1989 0.2784 0.2862 -0.2575 0.2419 0.2489 -0.2630 -0.2273 0.2732 0.2305 0.2346 0.3120 0.4046 0.2525 -0.2020 0.2010 0.2387 -0.3104 0.2296 -0.2721 0.2026 -0.3094 -0.2226 -0.3233 0.3144 -0.3159 -0.2353 -0.3426 -0.1905 -0.2294 0.2597 0.2261 -0.3172 0.3457 -0.3366 0.2796 0.3230 -0.3346 -0.3445 0.2602 -0.3346 -0.3163 -0.2702 -0.4225 -0.3344 -0.3937 -0.2131 -0.2416 -0.3691 -0.2258 0.2540 -0.2119 -0.3490 0.2622 0.3362 0.2407 0.2239 -0.3074 0.2366 0.2116 -0.2549 -0.3613 0.2250 -0.2332 0.2242 0.3179 -0.2691 0.2264 -0.3761 -0.2734 -0.2322 -0.2934 0.2578 0.2492 -0.3859 -0.2897 0.1775 -0.3356 -0.4539 -0.3588 -0.2639 -0.2205 -0.3328 -0.2300 -0.2407 -0.4304 -0.2663 0.2940 -0.3946 0.2143 -0.2439 -0.2280 -0.3480 -0.2107 -0.3545 0.2145 0.2047 -0.2687 0.2673 -0.2989 -0.2570 0.3339 -0.2314 0.3987 -0.2110 0.3148 -0.1891 0.2052 -0.3689 -0.2204 0.2209 -0.2692 0.2183 -0.2418 -0.2544 0.2209 0.2135 0.3023 0.2875 0.2433 0.2868 0.2280 -0.3551 -0.2101 0.2422 -0.2370 0.1741 -0.3261 -0.3202 -0.2249 -0.3366 -0.2334 0.3293 -0.2247 0.2651 -0.2441 -0.4280 -0.3148 -0.2589 -0.2877 -0.3282 0.2413 -0.2277 0.2720 0.2446 0.1974 -0.2631 0.2992 0.2826 0.2227 -0.1957 -0.3202 -0.2956 0.2788 -0.4529 0.2544 -0.4221 0.2757 0.3334 -0.4186 0.2011 -0.2804 -0.3738 -0.2573 0.2602 -0.4020 -0.2268 0.2638 -0.3467 -0.2842 -0.2926 -0.2915 0.2434 0.2484 -0.3112 -0.2146 -0.2391 0.2975 0.3053 -0.2489 0.3466 -0.3324 0.2231 0.2310 -0.4441 -0.2658 -0.1998 0.2029 0.2633 0.3122 -0.2750 -0.3151 -0.2151 -0.1983 -0.2738 -0.4173 0.3008 0.3284 0.3192 0.2914 0.2034 -0.2522 0.3644 0.2699 -0.2914 -0.2186 -0.2368 0.1966 -0.2216 0.2051 -0.3037 -0.2671 0.2583 0.2497 -0.3724 -0.4035 0.3255 -0.2401 -0.2956 0.2368 0.4584 -0.3216 0.2507 -0.3739 -0.2404 -0.2150 -0.2956 -0.3811 -0.2580 0.2171 0.2265 0.2322 0.3336 -0.2641 -0.2415 -0.3476 0.3019 -0.3128 0.3193 -0.2824 0.2599 0.3025 0.2339 -0.2681 0.2928 0.2583 -0.2799 -0.2314 -0.1995 -0.3763 -0.4734 -0.2248 -0.2406 -0.3809 -0.3071 0.2295 -0.1833 -0.3743 -0.1718 -0.3604 0.3244 0.2530 0.2306 0.2293 -0.2042 0.2416 -0.4604 -0.3212 -0.2302 0.2649 -0.2094 -0.3693 -0.2184 -0.2886 -0.2962 -0.3400 -0.2376 0.3019 -0.2087 -0.2403 0.2788 0.2145 -0.3559 -0.2698 -0.3331 -0.2984 -0.3624 0.1963 -0.3479 0.2328 -0.2092 -0.2726 0.2682 0.2391 -0.2026 -0.2965 0.3261 0.2496 -0.2362 -0.3056 -0.3194 -0.2830 0.3829 -0.2201 0.1595 -0.2382 -0.2336 -0.3063 -0.2371 0.2038 -0.1902 0.1837 -0.2486 0.3446 0.1912 -0.2259 -0.1968 -0.3953 -0.2201 -0.2479 0.2106 0.2755 -0.2591 -0.3687 -0.2304 -0.2732 0.1717 0.2370 0.2512 0.2603 -0.3396 -0.3466 -0.2367 -0.3219 -0.2934 -0.3207 -0.3290 0.2222 -0.2586 0.2154 0.4215 -0.3639 -0.3000 0.3124 -0.3490 -0.3321 0.2926 0.2469 0.2614 -0.2880 0.2838 -0.2556 -0.1912 0.3893 0.2832 -0.2358 -0.2595 -0.3180 -0.2505 -0.2281 -0.2768 -0.3511 0.2356 -0.2800 0.2419 0.2483 -0.2981 0.2584 0.2451 0.3864 -0.3296 -0.5789 0.2286 -0.3770 0.3023 0.2616 -0.2455 -0.2544 -0.2201 -0.3648 -0.2739 0.2442 -0.3011 -0.2448 -0.2569 0.3449 0.2706 -0.3182 -0.2662 0.1939 0.2228 -0.2086 -0.2521 -0.2685 0.2127 0.2452 -0.2701 -0.3698 -0.2549 0.2484 -0.2732 0.2726 -0.2028 0.2021 0.3249 -0.2162 -0.2337 -0.2216 -0.3281 -0.2718 -0.3797 -0.2328 0.2294 0.2173 -0.2667 -0.3345 -0.2591 0.3803 -0.3336 0.2415 -0.2925 -0.4425 0.2716 -0.3410 0.3041 0.2607 -0.3522 -0.2448 -0.3083 -0.2948 -0.2335 -0.2322 -0.2433 0.3349 0.2704 -0.3750 -0.2796 -0.2470 -0.3652 0.3652 0.2409 0.3770 -0.2701 -0.2164 0.3153 -0.2598 0.3395 -0.3439 -0.2055 0.2836 0.2900 -0.3233 0.2670 -0.2596 -0.3164 0.2363 -0.2374 0.2335 -0.2885 0.3506 0.3175 -0.2338 0.2764 0.3044 -0.2426 0.2613 -0.2744 0.3319 0.3193 0.2632 0.3254 0.2783 -0.2284 -0.3509 -0.2743 -0.3702 0.2362 0.2550 -0.2540 -0.2185 0.2071 -0.1970 -0.2054 0.2415 0.3081 -0.2395 -0.2545 0.3340 0.2839 -0.2655 -0.1900 -0.2246 0.1865 -0.3081 -0.3466 -0.2561 -0.3508 0.2589 0.2321 0.3252 0.3189 0.2469 0.2288 0.2398 0.2621 0.2147 -0.1856 0.2451 0.2153 0.1890 0.2327 -0.2023 -0.2631 -0.3349 -0.2691 -0.2661 0.2238 -0.4288 -0.2647 0.2375 -0.2231 -0.2186 -0.2000 -0.2678 -0.2147 0.2847 0.2244 0.2163 -0.2913 -0.2873 -0.2615 0.2998 -0.3556 -0.2120 -0.2148 0.2797 0.3289 -0.1970 0.2956 -0.2937 0.2364 0.2111 -0.2548 -0.2380 0.3271 -0.2314 -0.2677 0.2926 0.2620 -0.3141 -0.2446 -0.2501 0.2713 0.2086 0.2899 -0.3442 -0.2707 -0.1992 0.3360 -0.2941 0.2492 -0.3291 -0.3463 0.2486 -0.2988 0.2228 0.2563 0.2836 0.2667 -0.1821 -0.4201 -0.3478 0.1830 -0.2093 0.3264 -0.2979 -0.3535 -0.2304 0.2235 0.2434 -0.2744 -0.2239 -0.2371 -0.2355 -0.2930 0.2211 0.2630 -0.2531 0.2143 0.2441 0.3029 0.3010 0.2236 -0.4142 -0.2983 -0.3229 -0.3205 -0.2330 -0.3014 -0.4916 -0.3486 0.3121 -0.1840 -0.3452 -0.1844 0.2200 -0.2868 -0.1692 0.2248 -0.2926 0.2221 -0.2825 0.3007 -0.3217 0.2237 0.2172 -0.3375 -0.3066 -0.2731 -0.3548 -0.2724 -0.2674 -0.2660 0.1776 0.2238 0.3177 -0.2428 0.2292 -0.3465 0.2300 -0.2895 -0.4246 -0.3051 -0.3509 -0.3303 -0.2891 -0.1784 0.2744 -0.2615 0.2340 -0.3085 0.2198 -0.2161 0.3090 0.3075 -0.2119 -0.1949 0.2694 0.2190 0.3212 -0.3298 -0.2643 -0.2601 0.1956 -0.2702 -0.2232 -0.2350 0.2629 -0.3070 0.2642 -0.2512 -0.3316 0.2717 -0.3331 -0.3853 0.3453 -0.4407 -0.4817 -0.2408 0.3271 -0.2732 -0.2461 -0.3174 -0.2257 -0.2868 0.2897 0.1643 -0.2335 0.2406 0.2376 -0.2592 -0.2041 -0.2805 -0.3657 0.2356 0.2938 -0.3118 -0.1875 0.2976 0.2084 -0.2398 -0.2675 -0.2226 0.1884 -0.4039 0.2830 0.2554 -0.2617 -0.1769 0.3500 -0.2520 -0.1876 -0.2586 0.2189 -0.2740 0.3058 0.3096 0.2667 0.1495 0.3338 -0.2939 -0.3284 0.2741 0.2612 -0.3438 -0.3157 -0.2843 0.2255 0.1610 0.2745 -0.2334 -0.2993 -0.2521 -0.2675 -0.2473 0.2626 0.2438 -0.2014 0.2688 0.3121 -0.4243 0.3399 0.3582 -0.2821 0.1974 0.3619 -0.2570 -0.3075 -0.3318 0.1589 -0.2053 -0.1915 -0.3589 -0.2416 -0.2253 0.2589 -0.3832 0.1595 0.2395 0.2402 -0.2639 0.3211 -0.3748 -0.2826 -0.2490 -0.2097 0.2012 0.2186 -0.2992 -0.3033 -0.2551 0.2955 -0.3284 -0.2397 -0.2040 0.2013 0.2467 0.1871 0.2642 0.3748 -0.2648 -0.2331 0.2784 -0.3371 -0.2340 -0.2606 -0.4450 -0.2824 -0.1976 -0.2592 -0.2738 0.4045 0.2473 0.2428 0.2417 -0.2626 -0.2909 0.2007 0.1829 -0.2508 -0.2589 0.2345 0.2462 0.3005 0.2539 -0.2710 0.2189 0.2494 0.2517 0.2388 0.3047 -0.2347 0.2906 -0.3195 0.3159 0.3464 -0.4077 -0.2953 -0.2519 0.2574 0.1860 -0.2778 -0.3182 -0.2602 -0.1903 -0.4362 -0.2993 -0.1926 -0.2138 -0.3571 -0.2785 -0.3538 -0.2706 -0.3409 -0.3789 -0.3207 -0.1794 0.3230 0.3678 -0.2781 -0.2346 0.1847 0.3321 0.2210 0.2010 0.2117 -0.2983 0.2345 -0.2910 -0.3297 -0.2763 -0.2495 0.2555 0.2517 0.2897 -0.2757 0.2413 0.2606 -0.2749 0.2563 -0.2656 0.2715 -0.2166 0.3457 0.2575 0.2032 0.2171 -0.1950 0.4383 -0.3706 -0.3261 -0.3694 -0.2685 0.1824 -0.3272 -0.4132 0.2349 -0.3251 -0.2128 -0.2776 -0.3763 -0.3700 -0.3659 -0.3238 0.2510 -0.2406 0.1888 0.3319 -0.2477 0.2860 0.2744 -0.2304 0.2787 0.2711 -0.1956 -0.3633 -0.2383 -0.2219 0.2583 -0.2873 -0.2811 -0.3283 0.2717 -0.2302 0.2758 -0.2763 -0.2857 -0.2111 0.2667 -0.2694 -0.1997 -0.2616 -0.2078 -0.2707 0.2846 -0.2149 0.1863 -0.4373 -0.4380 -0.2611 0.3300 0.3144 -0.2266 0.2514 0.1871 -0.3323" HIT_INDICES="73 100 111 192 193 261 324 395 442 508 757 936 1005 1006 1085 1086 1296 1330 1357 1557 1607 1745 1757 1773 1784 1829 1851 1921 2016 2020 2030 2061 2068 2070 2080 2085 2105 2112 2137 2138 2143 2162 2169 2182 2183 2186 2193 2201 2210 2220 2234 2239 2242 2248 2249 2256 2258 2261 2262 2263 2272 2273 2278 2280 2283 2284 2287 2288 2291 2292 2294 2300" ES_PROFILE="-0.0191 -0.0184 -0.0108 -0.0370 -0.0274 -0.0491 -0.0694 -0.0941 -0.1084 -0.1318 -0.2388 -0.3154 -0.3431 -0.3404 -0.3730 -0.3706 -0.4630 -0.4767 -0.4874 -0.5764 -0.5979 -0.6574 -0.6604 -0.6649 -0.6672 -0.6841 -0.6904 -0.7172 -0.7528 -0.7475 -0.7447 -0.7505 -0.7453 -0.7379 -0.7337 -0.7271 -0.7265 -0.7198 -0.7202 -0.7098 -0.7009 -0.6970 -0.6874 -0.6794 -0.6660 -0.6533 -0.6414 -0.6292 -0.6162 -0.6028 -0.5893 -0.5713 -0.5522 -0.5325 -0.5103 -0.4899 -0.4666 -0.4436 -0.4196 -0.3953 -0.3720 -0.3442 -0.3176 -0.2896 -0.2606 -0.2306 -0.1996 -0.1671 -0.1290 -0.0884 -0.0474 0.0022" RANK_AT_ES="2015.0000" RANK_SCORE_AT_ES="-0.3550"/>
  <DTG RANKED_LIST="leukemia_cluster2.rnk" TEMPLATE="na_as_pre_ranked" GENESET="gene_sets.gmt#POOLA_INVASIVE_BREAST_CANCER_UP" ES="-0.7387" NES="-2.6576" NP="0.0000" FDR="0.0000" FWER="0.0000" CHIP="ftp.broadinstitute.org://pub/gsea/annotations_versioned/Human_NCBI_Gene_ID_MSigDB.v2023.1.Hs.chip" RND_ES="0.2598 0.2049 0.2242 -0.2650 0.3165 0.2319 0.2341 -0.3602 -0.3686 -0.3172 -0.2368 -0.3439 0.3658 -0.4168 -0.2394 -0.2747 -0.2430 0.2283 -0.2832 0.2858 0.2706 0.2632 0.2732 -0.1914 -0.3062 -0.3114 -0.2637 -0.2145 -0.2605 -0.4036 -0.2389 -0.2482 -0.2503 -0.4005 0.2566 -0.1808 -0.4556 0.2460 -0.3182 -0.1814 -0.2494 -0.3485 -0.2265 0.2729 0.4019 0.2463 0.2486 -0.1906 0.2104 -0.3599 -0.1591 -0.3203 -0.2450 -0.2112 -0.2740 -0.3065 0.2517 0.2721 0.2547 -0.2395 0.2352 -0.3946 -0.2748 -0.2897 -0.3429 -0.2084 -0.3871 -0.2742 -0.2627 -0.2226 0.3109 0.2301 -0.2952 -0.2393 0.3551 -0.2772 0.3012 -0.1780 -0.2396 0.3329 0.3569 -0.2839 0.2808 0.2072 0.2636 -0.2280 -0.2196 -0.1739 0.2813 -0.3330 -0.3413 -0.2418 0.2371 0.2954 -0.2408 -0.2183 -0.2362 -0.3548 -0.2593 0.1886 -0.3368 -0.3131 -0.2377 0.1988 0.3146 -0.2750 -0.2962 -0.2836 0.2228 -0.2932 0.2240 0.2406 -0.2389 -0.2734 0.2177 -0.3298 -0.3454 -0.2105 0.2836 -0.1975 -0.2859 0.3236 -0.2916 0.2583 0.2221 0.2715 -0.3051 -0.2503 0.2981 -0.2515 -0.3294 -0.2890 0.2575 0.2163 -0.2598 0.2608 -0.2796 -0.3039 0.2699 0.2946 0.3087 -0.3299 0.2503 0.1961 -0.1973 -0.2912 -0.3652 -0.3059 -0.2555 -0.2870 0.2437 -0.3256 -0.2392 0.2333 -0.2690 -0.1744 -0.2805 0.1986 0.2346 -0.2563 -0.2161 -0.2284 -0.3312 0.2428 -0.3505 -0.2552 0.2524 -0.3898 0.3547 0.2975 0.2660 -0.2945 -0.2882 -0.3207 -0.3228 -0.3100 -0.2204 0.2676 0.2417 -0.2716 -0.3009 -0.3789 -0.2076 0.2358 0.2683 -0.2803 -0.2628 -0.2761 -0.2697 -0.3709 -0.3254 0.1974 -0.2153 -0.4203 -0.2348 -0.2975 -0.2635 -0.3252 -0.2422 0.2430 -0.2596 -0.2397 -0.2361 -0.2686 0.3706 0.2681 -0.2842 0.1812 -0.2831 0.3231 0.2486 0.2860 -0.2606 -0.2690 0.2200 -0.3026 0.2411 -0.2418 -0.2206 0.3041 -0.2764 0.3201 0.2356 0.2519 -0.2421 0.1707 -0.1795 -0.3635 -0.3070 -0.2190 0.2580 -0.3419 -0.2626 -0.2095 0.3086 -0.3181 0.2026 -0.2265 0.2596 0.3281 0.2722 -0.2756 0.2153 -0.3826 -0.3319 0.2150 -0.2425 -0.2717 -0.1831 0.2030 0.3711 0.2272 0.2756 0.3281 0.2055 -0.2916 -0.2441 0.2621 0.2527 -0.3416 -0.2418 -0.2176 -0.3085 -0.2887 0.2456 -0.3974 0.2460 0.2048 -0.2786 0.2544 -0.2358 -0.2311 -0.2764 -0.3749 -0.3343 0.2821 0.2040 0.1955 -0.2221 -0.3685 -0.2899 0.2363 -0.2663 0.2115 -0.3753 0.1894 -0.2705 -0.2000 -0.3285 -0.2444 0.2291 -0.2752 -0.1726 -0.3217 -0.2150 -0.4247 -0.2788 -0.2429 -0.3230 -0.2375 -0.1732 -0.1969 -0.3144 -0.3172 0.2634 -0.2585 0.2197 -0.2481 -0.3069 0.1891 -0.1994 0.2917 -0.2862 -0.3648 0.2782 -0.2692 -0.3232 -0.2596 -0.3850 0.2804 -0.3514 -0.4232 -0.2257 -0.2706 -0.3603 0.2397 -0.3404 -0.3710 0.2181 -0.2834 0.2222 0.2072 -0.2610 0.2709 0.2229 0.2432 -0.2097 0.4051 0.2040 -0.2530 0.2783 -0.2636 -0.2632 0.3200 0.3673 -0.2597 -0.3450 0.2618 -0.2742 -0.2460 -0.2691 -0.3701 0.2129 0.2153 0.2519 -0.3148 -0.3102 0.2410 -0.2931 -0.2397 0.2517 0.2591 -0.2441 -0.1840 -0.2702 0.2548 0.2361 0.3260 0.2541 -0.1823 0.2335 -0.3723 -0.3031 -0.2250 0.3187 -0.3153 -0.2783 -0.2676 -0.2679 0.1980 0.1738 0.2572 -0.2380 -0.2455 0.2974 -0.3271 0.2686 -0.2618 -0.3407 0.3363 -0.3078 0.2782 -0.2965 -0.2412 0.2043 -0.3258 -0.3840 -0.3089 0.2469 -0.2659 -0.2555 -0.3112 0.2393 -0.2627 -0.2751 -0.2659 -0.2133 -0.2268 -0.3018 0.3157 0.2250 0.4039 -0.2751 0.2950 0.2542 0.2806 0.2246 0.2724 -0.2311 -0.2569 0.2458 -0.3061 0.1718 -0.2243 -0.2719 -0.2513 0.2932 -0.4547 -0.2969 0.2535 -0.4197 0.2624 -0.3422 0.2658 -0.4864 -0.2150 0.2727 -0.2298 -0.2639 0.2868 0.2445 -0.3182 -0.2372 0.3257 0.2679 0.3614 -0.3556 0.2039 0.3361 -0.2757 -0.2533 0.1922 -0.2325 0.2280 0.2366 0.3026 -0.3082 -0.2382 0.3010 0.2707 0.3022 0.1910 -0.2542 -0.2902 -0.2215 -0.3100 -0.2590 0.2719 0.3809 -0.2539 -0.2767 -0.2290 0.2692 0.2506 -0.2235 -0.2603 -0.3072 0.2878 0.2174 0.2403 -0.3061 -0.2559 -0.3043 0.1993 0.2366 -0.3531 0.1948 -0.2866 0.2355 0.2732 0.3663 -0.3000 0.2881 -0.3220 0.1999 0.2285 -0.2926 0.3376 0.2457 -0.2938 -0.2675 0.2397 0.3762 -0.2509 0.2473 -0.1782 -0.1968 -0.2316 -0.2079 0.2425 0.2532 0.3781 -0.2505 -0.2246 -0.2749 -0.2136 -0.2662 -0.2153 0.2339 0.2785 0.2268 -0.2166 0.2392 -0.3300 -0.1856 -0.3982 0.2492 -0.2542 0.2486 -0.3213 -0.2731 -0.2301 -0.3279 -0.2988 -0.3097 -0.2474 -0.2903 0.2233 -0.2372 -0.2880 0.1935 -0.2494 -0.2643 0.3828 -0.2501 -0.3362 -0.2316 0.2708 0.2395 -0.2581 -0.2906 0.2134 -0.2596 -0.2003 0.3247 0.2555 0.2160 0.3319 -0.2496 -0.2397 0.1990 -0.2663 0.2490 0.2135 0.3702 0.2591 -0.2416 0.3281 0.1867 -0.2122 0.2352 0.2568 -0.2463 -0.2864 -0.3367 -0.1611 0.2178 0.2151 0.3750 -0.2871 0.2126 -0.2655 -0.3136 0.4421 0.2180 -0.2887 -0.1866 -0.2552 -0.2416 -0.2396 0.2366 -0.3031 0.2467 0.1912 -0.3487 -0.2505 -0.2431 -0.1831 0.3866 0.2848 -0.3211 -0.3351 0.3435 0.2305 -0.2578 0.2229 0.2533 -0.1992 -0.2106 -0.2923 0.2570 -0.2924 -0.1673 -0.2886 0.1918 -0.3524 0.2543 -0.2673 -0.2987 -0.2537 -0.2856 0.3901 -0.4243 0.2848 -0.3238 0.2714 0.3612 -0.2893 -0.2033 -0.2855 0.3369 0.3003 -0.3716 0.2016 0.2810 0.2210 -0.2394 0.2415 0.2416 -0.2392 -0.3122 -0.2582 -0.3536 0.1980 0.2527 -0.2705 0.2395 0.2278 -0.2677 0.2328 -0.3241 0.2324 0.1794 -0.3497 -0.2885 0.3073 -0.2211 0.2089 -0.2369 0.2713 -0.2028 -0.3141 -0.2939 0.2558 -0.3010 -0.2732 -0.3215 0.1903 -0.2801 -0.3407 -0.2506 0.2892 -0.2862 -0.2409 -0.3628 0.1997 0.1881 -0.2891 0.2847 -0.1950 -0.2610 -0.2836 -0.3369 -0.2984 -0.1751 0.2561 0.3012 -0.2905 0.1984 -0.2943 -0.2281 -0.3165 0.2624 0.2030 -0.2415 0.2804 -0.1745 -0.2946 0.1815 -0.2793 -0.2564 -0.2755 -0.2730 0.2717 0.2497 -0.2639 0.2009 0.2673 -0.1722 0.2504 -0.3695 -0.2020 0.2233 -0.2841 -0.3210 -0.3079 0.2633 0.2201 -0.3429 -0.2460 0.2941 -0.4083 0.2984 -0.2940 -0.2271 0.2634 -0.2846 -0.3433 -0.2352 -0.3192 -0.2400 -0.2949 -0.3464 -0.3444 -0.2367 -0.2553 -0.2229 0.2504 0.2226 -0.2392 -0.3071 -0.3965 0.2421 -0.2192 -0.3823 -0.3328 -0.2577 0.2946 0.3799 0.2409 0.3119 -0.2391 -0.2756 -0.2863 -0.2423 -0.1868 -0.2624 -0.2369 -0.2576 0.2320 0.2760 -0.2070 0.2918 0.2393 -0.2013 0.2447 0.2952 0.3367 -0.2380 0.3122 0.1944 -0.2543 0.1945 0.2619 -0.2469 -0.1955 -0.2968 -0.2257 0.2579 0.3018 0.3646 0.2162 -0.3535 -0.2825 -0.3389 -0.2944 0.3105 -0.2621 -0.2224 0.2693 0.3452 -0.2633 -0.2356 -0.2878 -0.3164 -0.2481 -0.2178 0.3247 -0.2224 -0.2566 -0.2643 0.2726 -0.3370 0.2582 -0.2477 -0.3150 -0.3507 0.2868 -0.2317 0.2581 0.1878 -0.2211 -0.2248 0.1792 0.2507 -0.2568 0.2692 0.2537 -0.3036 -0.2072 -0.2422 0.2291 -0.1979 0.2463 -0.2889 -0.2062 -0.2569 -0.2869 0.2634 -0.2098 -0.2335 -0.2847 0.2024 0.2507 -0.3455 0.2802 0.2668 0.2602 0.2657 0.2831 0.2299 -0.2658 0.3155 -0.2908 0.2126 0.2646 0.2815 0.1731 -0.2777 -0.3002 -0.2193 0.2256 -0.2575 0.2351 -0.3637 -0.2270 -0.4181 -0.2660 -0.3409 -0.2575 -0.4084 -0.2709 0.2608 0.3584 0.2211 0.2310 -0.2329 0.3150 -0.3425 -0.2920 0.2369 -0.1833 -0.2475 -0.3480 0.2528 0.2376 -0.4050 0.3200 -0.3546 -0.2227 0.3670 0.2403 -0.2187 0.2712 -0.3051 -0.3872 -0.2860 -0.3129 -0.3063 -0.2360 -0.2818 0.2919 0.2186 -0.2692 -0.2582 -0.2255 -0.3751 0.2312 -0.2500 -0.3070 0.3837 -0.2329 -0.2952 -0.1654 0.2687 -0.2736 -0.3295 -0.3138 0.2764 0.2749 0.4152 -0.2816 -0.3085 -0.3342 -0.2726 -0.2224 -0.4424 -0.2999 -0.3287 -0.2743 0.2487 0.2180 -0.2163 -0.2883 0.3597 -0.2306 0.2842 -0.3463 -0.3166 0.3305 0.3123 0.2715 -0.4189 -0.2015 -0.2701 -0.2916 -0.2726 -0.2676 -0.3136 -0.1790 -0.3343 -0.3211 0.2285 -0.3966 -0.2647 -0.3242 0.3378 -0.2690 -0.1982 0.1909 -0.2410 -0.3204 -0.2388 0.2519 -0.2558 -0.3086 -0.2930 -0.2314 0.2818 -0.2371 0.2589 -0.2232 0.2182 -0.3638 -0.4055 0.2013 0.2672 -0.2592 0.3126 -0.2084 0.2923 -0.2959 -0.2565 -0.2256 0.2634 0.2776 -0.2752 -0.2005 -0.1699 -0.2425 0.2001 -0.2369 -0.3293 -0.3472 -0.2259 -0.2625 0.2916 0.3171 -0.2758 0.3367 0.2966 -0.2322 0.3108 0.2335 0.2359 -0.3226 0.2867 0.2705 0.2692 -0.3221" HIT_INDICES="13 27 71 77 111 140 183 218 261 305 431 469 547 589 601 643 680 1307 1809 1819 1822 1827 1833 1886 1939 1975 2001 2003 2016 2020 2021 2031 2063 2068 2070 2080 2085 2092 2102 2108 2128 2133 2138 2168 2175 2180 2183 2186 2193 2201 2207 2209 2213 2222 2239 2242 2245 2247 2248 2249 2252 2257 2260 2261 2268 2273 2274 2275 2276 2278 2282 2286 2287 2290 2291 2294 2295 2297 2302 2305" ES_PROFILE="0.0116 0.0205 0.0117 0.0198 0.0143 0.0102 -0.0012 -0.0094 -0.0219 -0.0353 -0.0865 -0.0984 -0.1288 -0.1432 -0.1442 -0.1589 -0.1716 -0.4519 -0.6750 -0.6770 -0.6759 -0.6755 -0.6756 -0.6962 -0.7160 -0.7275 -0.7341 -0.7299 -0.7302 -0.7264 -0.7213 -0.7200 -0.7280 -0.7237 -0.7181 -0.7158 -0.7110 -0.7071 -0.7043 -0.6994 -0.7003 -0.6941 -0.6878 -0.6914 -0.6843 -0.6758 -0.6663 -0.6566 -0.6481 -0.6393 -0.6291 -0.6168 -0.6052 -0.5951 -0.5870 -0.5724 -0.5573 -0.5408 -0.5237 -0.5065 -0.4900 -0.4738 -0.4562 -0.4376 -0.4207 -0.4010 -0.3795 -0.3580 -0.3362 -0.3147 -0.2932 -0.2705 -0.2458 -0.2176 -0.1874 -0.1562 -0.1240 -0.0899 -0.0507 0.0000" RANK_AT_ES="2000.0000" RANK_SCORE_AT_ES="-0.3288"/>
  <DTG RANKED_LIST="leukemia_cluster2.rnk" TEMPLATE="na_as_pre_ranked" GENESET="gene_sets.gmt#LEE_DIFFERENTIATING_T_LYMPHOCYTE" ES="-0.6841" NES="-2.5767" NP="0.0000" FDR="0.0000" FWER="0.0000" CHIP="ftp.broadinstitute.org://pub/gsea/annotations_versioned/Human_NCBI_Gene_ID_MSigDB.v2023.1.Hs.chip" RND_ES="0.1934 -0.2434 -0.2233 0.1724 -0.2462 0.2349 -0.2369 0.2193 -0.2756 0.2619 0.2456 -0.2014 -0.1801 -0.2690 -0.2406 -0.3405 0.2842 -0.2576 -0.2181 0.2370 -0.2331 -0.3027 0.1912 0.2618 0.1978 -0.2690 -0.3426 -0.2612 -0.2477 -0.2654 -0.2638 -0.1869 0.2771 0.2790 0.2334 -0.2277 -0.1954 -0.2492 0.2488 -0.2420 0.2038 -0.2453 -0.3111 -0.2611 -0.2572 0.2513 -0.2742 0.2513 0.3206 0.2584 0.3026 -0.2356 -0.2102 0.2220 -0.3516 -0.2148 0.3133 -0.1937 0.2031 -0.2344 0.2855 -0.3018 -0.2756 -0.2770 -0.1927 -0.2726 0.2574 0.2605 0.2201 0.2012 0.2057 0.2458 0.2561 -0.2933 0.2160 -0.2755 -0.2434 0.2219 -0.3130 -0.2546 -0.2904 -0.3108 -0.2291 -0.2060 0.1964 0.2038 0.2860 -0.2503 -0.3219 0.2384 -0.2195 0.2562 0.2069 0.3469 0.2368 0.2193 0.2387 -0.2097 -0.1852 -0.2769 -0.2112 0.1847 -0.2328 -0.2292 -0.2867 -0.3026 -0.1966 0.2119 -0.2958 -0.2128 -0.2848 -0.2025 -0.1764 0.2754 -0.2214 -0.2613 0.2178 0.2356 -0.2995 -0.2220 -0.2595 0.2304 -0.2660 -0.2899 -0.3479 -0.3189 -0.2637 0.1887 -0.2609 -0.1868 -0.2603 -0.2137 -0.3052 0.2401 0.2069 -0.2592 -0.2592 -0.2582 0.2669 -0.2455 0.2363 -0.3013 -0.2200 -0.2884 -0.2536 -0.2336 -0.2966 -0.2650 -0.2620 -0.3194 -0.2962 -0.3183 0.2392 0.2094 -0.2268 0.2789 0.2122 0.2489 0.1868 0.2686 -0.2324 0.3078 -0.2591 -0.2352 -0.2637 -0.2045 0.3116 -0.2247 -0.3409 0.2109 -0.3251 -0.1960 -0.2378 -0.1834 -0.2686 0.1862 0.3365 0.2208 0.2240 -0.2334 -0.2818 -0.3177 -0.3436 -0.2116 -0.2521 0.2581 0.2501 0.2520 0.2382 0.3362 0.2043 -0.3825 -0.2929 0.2495 0.2639 0.1988 -0.2129 0.2507 0.2355 -0.2638 -0.2602 -0.3184 -0.2925 -0.3637 -0.2003 0.2562 -0.2440 -0.2615 -0.2631 -0.3531 0.2754 -0.2632 -0.1909 0.2022 0.2325 -0.2513 0.2525 0.2760 -0.2958 0.2073 0.2211 -0.3091 -0.2072 -0.2407 -0.2456 -0.3296 -0.2559 -0.2095 -0.1674 -0.2617 0.2395 -0.2697 -0.2699 -0.2387 0.2509 -0.2912 -0.2562 0.2703 -0.2861 -0.3223 -0.2733 -0.2497 -0.2069 0.2825 0.1914 -0.2212 0.2867 0.2901 -0.2048 -0.2680 -0.2128 -0.3557 0.3246 -0.3354 -0.2789 -0.2392 -0.3181 -0.1904 -0.2463 0.2674 -0.2564 0.1532 -0.1978 -0.3227 -0.2217 -0.2024 0.3033 0.2044 -0.2850 -0.2666 -0.2504 -0.2446 0.2300 0.2600 0.2494 -0.3081 -0.2317 -0.3617 -0.3777 -0.1958 -0.2076 -0.2565 -0.3747 0.2098 -0.2450 0.2272 -0.2252 -0.2008 -0.2483 -0.2955 -0.1968 -0.2468 -0.2319 -0.3530 -0.2749 -0.2485 0.2328 0.2446 -0.3238 -0.2920 0.3197 -0.3329 0.3157 -0.2531 -0.3761 -0.2386 0.2557 -0.2423 -0.2325 -0.2144 -0.2166 -0.3455 -0.2466 0.2394 -0.2151 -0.2290 -0.3211 -0.2685 -0.2249 -0.2023 0.2305 -0.2588 -0.2346 -0.1674 0.2469 0.2591 0.2452 -0.2577 -0.3119 0.1967 0.3301 0.1866 -0.2818 0.2315 0.1964 0.2030 0.2160 -0.2338 -0.2988 -0.2516 -0.2154 0.2277 -0.2287 -0.2076 0.2169 0.2216 -0.2671 0.2604 -0.2847 -0.2560 0.2581 -0.3492 -0.3166 -0.2484 -0.2069 -0.3318 -0.2490 -0.3983 0.2126 0.2085 -0.1916 -0.2259 0.2994 0.3283 -0.3673 -0.2713 -0.1956 -0.2607 0.2111 -0.2822 -0.2127 -0.3104 -0.2475 0.2178 -0.2688 -0.1989 0.2275 -0.3330 -0.4155 -0.2746 0.3139 0.2477 -0.2390 -0.2407 0.2093 -0.3452 -0.2526 0.3238 -0.4127 0.2907 -0.1820 0.1945 0.2541 -0.2803 0.1886 -0.2759 -0.2368 0.2519 -0.2796 -0.3452 -0.3232 0.1929 -0.2364 0.3704 -0.2174 -0.3187 0.2729 -0.2350 -0.2174 -0.2596 -0.2683 -0.2389 -0.2095 -0.2204 -0.3001 0.3340 -0.2883 -0.3784 -0.2329 -0.2237 -0.2057 -0.3021 -0.2809 -0.2305 0.2577 0.3208 0.2493 -0.3059 0.2155 0.2338 -0.2843 0.2089 0.2246 -0.3582 -0.2859 -0.2972 -0.2658 -0.2355 -0.3608 -0.2821 -0.2343 -0.2689 -0.2463 -0.2789 -0.3468 -0.3018 -0.2377 0.2271 0.2580 -0.2878 -0.2304 -0.2427 -0.2275 0.2769 -0.2685 -0.2777 0.2466 0.2255 -0.3807 -0.1863 -0.2228 -0.2490 -0.2635 0.1999 -0.2675 -0.2822 -0.2966 -0.2266 -0.2037 -0.2603 -0.2226 -0.2651 -0.2838 -0.1948 -0.3884 -0.3259 -0.2423 -0.2147 -0.3157 0.2049 0.2069 -0.2318 -0.2767 0.2833 -0.2076 -0.2610 0.1657 0.2588 0.2423 -0.2042 0.2365 -0.2705 0.2237 -0.2359 0.2338 -0.2282 0.2839 -0.2471 0.2764 -0.2458 -0.2732 -0.2823 0.2432 0.2144 -0.2251 -0.1955 -0.3031 0.2354 0.2333 0.2307 -0.1658 -0.3020 0.2063 -0.2766 -0.3690 -0.2631 0.2430 -0.2807 0.2443 -0.3167 0.2246 -0.2029 -0.2701 0.1516 0.2381 -0.2628 -0.1883 -0.2862 -0.1480 -0.2878 -0.3488 -0.1738 -0.3076 0.2752 0.2293 -0.2577 -0.3570 0.2433 0.2578 -0.2250 0.2485 -0.2415 -0.2363 0.2642 -0.2639 0.2397 -0.2042 0.2650 -0.2469 0.2392 0.2635 -0.4201 -0.2706 -0.3138 -0.2245 -0.3607 -0.3083 0.3490 -0.3131 -0.2693 0.2623 0.2322 -0.2375 -0.2518 -0.2378 -0.3303 -0.2725 -0.1923 -0.3317 -0.2891 -0.2358 -0.2447 -0.2529 -0.2140 -0.2810 -0.2923 0.2173 -0.2340 -0.2246 0.2734 0.2357 0.3682 -0.2115 -0.2514 -0.2031 -0.3067 0.2434 0.2604 -0.3067 0.2325 0.2518 0.2024 -0.3319 -0.2914 -0.2584 -0.2640 0.2182 0.2193 -0.2761 0.3164 -0.3089 -0.2965 -0.4069 -0.2602 0.2081 -0.2474 0.2196 -0.1662 -0.2154 -0.3105 -0.3339 0.2200 -0.2739 -0.3300 -0.3949 -0.2374 -0.2194 0.1803 -0.2070 -0.2704 0.2564 0.2232 0.2793 0.2091 -0.3605 0.2373 -0.3405 0.2340 -0.2474 -0.3532 0.2682 0.2497 0.2004 0.2868 0.3098 -0.2571 -0.3610 0.2124 -0.3175 -0.2274 -0.2654 -0.3298 -0.3244 0.1684 -0.2119 -0.2621 0.2402 -0.2057 0.2065 -0.2063 -0.1763 -0.2601 -0.3961 0.2609 -0.2575 -0.3037 -0.3283 0.2552 -0.3036 -0.2425 -0.2312 -0.1967 -0.2289 0.2327 -0.3049 -0.2225 -0.3207 -0.2647 0.2156 -0.2293 -0.2049 -0.1683 -0.3136 -0.2671 0.2228 0.2071 -0.3804 -0.2559 -0.3098 0.2479 0.2335 0.1761 -0.2588 0.1728 -0.2562 -0.2228 -0.4252 -0.2776 -0.2506 -0.3169 -0.2435 -0.2409 -0.3356 0.2419 0.3069 -0.3139 0.2401 0.2302 -0.2156 0.2157 -0.2643 -0.2534 -0.3635 -0.2341 0.2215 0.2411 0.3409 0.2288 0.2485 -0.3569 0.2489 -0.2454 -0.3323 0.1648 -0.1937 0.2243 -0.2549 -0.2138 -0.2019 0.1944 0.2324 -0.3524 -0.2970 -0.3750 0.3604 -0.2036 0.2570 -0.2426 0.2553 0.1845 0.2374 -0.2655 -0.2462 -0.3098 -0.2277 -0.2380 0.2027 -0.3311 -0.2876 -0.2700 -0.2333 0.3376 -0.2985 -0.2509 0.2165 -0.2894 -0.2870 -0.3301 -0.2327 -0.3121 0.2016 0.2063 -0.1982 -0.2073 0.2312 0.2399 -0.2647 -0.1696 -0.2186 -0.3221 -0.3619 0.2088 -0.2617 -0.1716 0.2640 -0.2912 -0.2754 0.3261 0.2686 0.2180 0.1835 -0.2690 -0.3599 0.2557 -0.2981 -0.2099 -0.3284 -0.1816 -0.3426 -0.1786 -0.2701 0.2156 -0.3257 0.2844 0.2069 -0.2938 -0.2258 -0.2347 -0.2703 0.1818 -0.2112 -0.3083 -0.2452 -0.3880 0.2628 -0.3393 -0.2131 -0.2990 -0.2655 0.2247 -0.2648 0.2207 0.2172 0.1918 -0.2200 -0.2549 0.1898 -0.3913 -0.2531 -0.1856 0.2642 -0.3232 -0.2714 0.2374 0.2873 -0.2673 0.2456 0.3522 -0.2553 -0.3212 -0.2413 0.2377 0.2520 0.2771 0.3738 -0.2976 -0.4198 0.2087 0.2235 -0.2099 -0.2306 -0.2440 0.2574 -0.3489 -0.3558 -0.2502 -0.2532 0.3368 0.2696 -0.1778 0.2227 -0.2091 -0.2890 -0.3057 -0.2905 0.1827 -0.3290 -0.3059 -0.2214 0.2348 -0.2893 0.2720 -0.2941 -0.1825 -0.2506 0.1875 -0.2955 -0.2910 -0.3250 -0.2054 0.2657 0.2442 0.2363 -0.2456 0.2751 -0.1819 -0.2511 -0.2632 -0.2229 -0.2751 -0.3243 -0.2256 -0.2353 -0.2692 -0.2081 -0.3391 -0.3520 -0.3805 0.2263 0.1930 0.2807 0.2849 -0.2280 0.2088 -0.3570 -0.2787 -0.2512 -0.2917 -0.2512 -0.2761 -0.3163 -0.3532 -0.2311 0.3026 -0.2324 0.2427 -0.2887 -0.2029 -0.3330 0.2054 0.2923 -0.2570 0.2045 -0.2513 0.2022 0.2590 -0.3505 -0.2049 -0.3500 -0.2020 -0.3667 -0.3606 0.2627 0.2083 -0.2758 -0.2408 0.2291 0.3312 -0.3494 0.3074 -0.2288 -0.2579 -0.2490 0.2256 -0.2611 -0.2317 -0.3016 -0.2271 0.3013 0.2422 -0.2488 -0.2702 -0.2752 -0.2962 -0.2187 -0.1909 -0.3168 0.2411 -0.2367 0.2126 -0.2590 -0.3543 -0.2343 0.1863 -0.2353 -0.2517 0.2612 -0.2059 -0.2497 0.2512 -0.1917 0.2155 -0.2251 -0.1913 -0.2674 0.2200 0.2440 0.2594 0.2769 -0.2788 -0.2259 -0.2682 -0.3044 -0.2608 -0.2506 0.3269 -0.2394 -0.3885 -0.1891 -0.2369 -0.2413 -0.2626 -0.2964 -0.1916 0.2231 -0.2309 0.2596 0.2424 -0.2655 -0.2075 -0.2936 -0.2036 -0.2843 -0.1920 -0.1744 -0.2420 -0.2608 0.2335 -0.2479 0.2492 -0.2090 0.2360 0.1760 -0.1850 -0.3018 -0.2003 0.1980 -0.3289 -0.2041 -0.3132" HIT_INDICES="64 233 272 280 305 336 359 380 412 479 586 622 761 935 955 994 1006 1015 1025 1037 1056 1080 1105 1107 1184 1215 1229 1241 1250 1307 1330 1397 1506 1509 1528 1586 1602 1622 1659 1674 1698 1700 1703 1706 1730 1756 1791 1808 1819 1830 1831 1833 1834 1890 1943 1950 1951 1960 1973 1975 1993 1998 2003 2006 2010 2015 2020 2026 2031 2044 2056 2068 2080 2081 2092 2097 2101 2122 2129 2131 2133 2134 2138 2140 2144 2153 2154 2156 2159 2173 2175 2177 2187 2194 2209 2220 2224 2230 2234 2239 2242 2249 2258 2261 2266 2268 2273 2275 2281 2286 2287 2295" ES_PROFILE="-0.0146 -0.0821 -0.0909 -0.0858 -0.0887 -0.0948 -0.0975 -0.0996 -0.1069 -0.1307 -0.1736 -0.1844 -0.2431 -0.3188 -0.3243 -0.3387 -0.3408 -0.3417 -0.3430 -0.3454 -0.3510 -0.3590 -0.3677 -0.3658 -0.3986 -0.4106 -0.4149 -0.4184 -0.4205 -0.4448 -0.4537 -0.4830 -0.5320 -0.5327 -0.5407 -0.5665 -0.5729 -0.5809 -0.5963 -0.6015 -0.6105 -0.6096 -0.6090 -0.6084 -0.6171 -0.6265 -0.6396 -0.6442 -0.6461 -0.6477 -0.6447 -0.6422 -0.6392 -0.6604 -0.6793 -0.6771 -0.6721 -0.6705 -0.6702 -0.6649 -0.6665 -0.6621 -0.6576 -0.6522 -0.6469 -0.6419 -0.6368 -0.6321 -0.6267 -0.6246 -0.6218 -0.6186 -0.6150 -0.6064 -0.6020 -0.5947 -0.5868 -0.5856 -0.5779 -0.5677 -0.5574 -0.5467 -0.5371 -0.5266 -0.5165 -0.5082 -0.4962 -0.4846 -0.4731 -0.4659 -0.4531 -0.4400 -0.4298 -0.4172 -0.4063 -0.3926 -0.3753 -0.3581 -0.3392 -0.3203 -0.3003 -0.2798 -0.2587 -0.2345 -0.2102 -0.1842 -0.1570 -0.1283 -0.0998 -0.0691 -0.0357 0.0046" RANK_AT_ES="1942.0000" RANK_SCORE_AT_ES="-0.2517"/>
  <DTG RANKED_LIST="leukemia_cluster2.rnk" TEMPLATE="na_as_pre_ranked" GENESET="gene_sets.gmt#KEGG_NATURAL_KILLER_CELL_MEDIATED_CYTOTOXICITY" ES="-0.8403" NES="-2.5616" NP="0.0000" FDR="0.0000" FWER="0.0000" CHIP="ftp.broadinstitute.org://pub/gsea/annotations_versioned/Human_NCBI_Gene_ID_MSigDB.v2023.1.Hs.chip" RND_ES="-0.3174 -0.3545 0.2660 -0.3813 0.3806 -0.2608 -0.4236 0.2007 -0.2506 -0.3547 -0.2683 -0.4038 0.3293 -0.2540 -0.3776 0.3275 0.3589 -0.2904 -0.5350 -0.2280 0.3000 -0.1884 -0.3635 0.2803 -0.4169 0.2554 0.2787 -0.1705 0.2847 -0.3364 0.2609 0.3385 -0.3718 -0.3166 -0.5508 0.2930 0.2951 0.2624 -0.3705 0.3375 -0.4084 0.3872 -0.3259 0.3419 0.4174 -0.2295 -0.2928 -0.3770 -0.3372 -0.2687 -0.2520 0.2256 0.2891 -0.2511 0.2540 -0.3135 0.2829 -0.4154 -0.2000 0.3396 -0.3174 0.3639 0.2897 -0.2837 0.2062 -0.2988 -0.4972 0.2855 0.2807 0.2791 -0.2580 -0.4339 -0.3036 -0.3413 -0.1943 0.3330 0.2073 -0.2614 0.4378 -0.5236 0.4387 -0.3010 0.2818 -0.2420 -0.4940 -0.4240 -0.3151 0.2751 -0.3027 0.2288 0.3617 0.3361 -0.2725 0.3181 -0.2937 0.3310 -0.3974 -0.4154 -0.3903 0.3539 0.3126 0.4535 0.2698 -0.2693 -0.2483 0.3010 -0.4257 0.2136 -0.2729 -0.2727 0.2465 -0.4027 -0.2220 -0.2280 -0.4098 0.4355 -0.2584 -0.2104 -0.3767 -0.4494 -0.2827 0.3364 -0.2810 -0.3748 0.3400 -0.3092 0.4135 0.4822 0.3780 0.2570 0.3604 -0.3662 -0.3576 -0.2799 0.2873 -0.4008 0.2782 -0.3483 -0.3348 -0.3463 0.3227 -0.2539 0.4783 0.2815 -0.3112 -0.3877 -0.3171 0.2692 -0.2444 0.3056 0.2460 0.2337 0.2911 0.2249 -0.3621 0.3990 -0.3754 0.2022 -0.4934 -0.4572 0.3433 -0.2518 0.4127 -0.2058 0.2433 -0.1981 -0.2611 0.2049 -0.2311 0.1461 0.2273 -0.3084 0.3982 -0.2355 0.3432 0.2987 -0.3886 0.2816 -0.3472 -0.5858 0.2060 -0.3890 0.2901 0.3071 -0.1881 -0.2342 0.2195 0.2311 -0.5073 -0.2735 0.4066 -0.3647 0.3459 0.2242 -0.4236 -0.4384 -0.3894 -0.2282 -0.2722 0.2832 -0.3921 -0.2483 -0.3164 0.3013 0.2030 -0.4426 0.4642 0.2584 -0.3253 -0.2472 0.2602 -0.3997 -0.3256 0.2980 -0.5310 -0.5209 0.3145 -0.2425 0.2132 0.3050 -0.2044 -0.4038 -0.3607 0.3416 -0.2523 0.3127 -0.3543 0.3220 -0.2999 -0.2325 0.3500 -0.4359 0.3717 -0.3792 0.3177 -0.4822 0.2544 -0.4727 0.2946 -0.3897 0.2253 -0.3631 0.2441 -0.4283 0.3432 0.3125 0.3261 -0.2846 -0.2541 -0.3844 0.2144 -0.2922 0.4050 0.3161 -0.2412 -0.3893 -0.2575 -0.3435 0.2834 -0.2773 0.3978 0.2860 0.3757 -0.4179 0.2540 -0.4125 0.2916 0.2424 -0.2515 -0.3601 -0.2012 0.3759 -0.2857 0.3752 -0.4055 0.2077 0.2139 0.3925 -0.3998 0.2226 -0.2579 0.3328 -0.3446 -0.5087 -0.2923 -0.5250 0.2262 -0.2784 0.2411 0.1736 0.3035 -0.2542 -0.2543 0.2984 0.3430 -0.3949 -0.3514 0.2453 0.3067 0.2262 -0.2546 -0.1885 0.2063 0.2982 -0.3750 0.4323 0.3939 -0.2076 -0.3320 0.2481 -0.2660 -0.3380 -0.2414 -0.3086 0.4445 -0.3316 -0.4049 0.2067 -0.2734 -0.4768 -0.3667 -0.2902 -0.4616 0.3977 0.3171 -0.2439 0.2755 -0.3246 -0.4997 0.2522 -0.2996 0.4100 0.2547 -0.4568 -0.4437 -0.4621 -0.3637 -0.2955 -0.2037 -0.3563 -0.3259 0.2918 -0.3531 -0.2551 -0.3262 -0.3222 -0.3825 -0.4299 0.3481 -0.2379 0.3633 0.5452 0.3760 -0.4645 -0.2087 -0.3467 0.2767 -0.3152 -0.3549 -0.2181 -0.2962 -0.3193 -0.2682 -0.1735 0.4179 0.2712 -0.2715 0.1870 -0.2363 0.2323 0.3433 0.3587 -0.3257 -0.4111 0.3018 -0.4006 -0.3969 -0.2857 -0.3843 0.2926 0.2404 0.2748 0.2649 0.2660 0.2232 -0.2914 0.2438 0.2578 0.3278 0.2801 0.3302 -0.2461 -0.3777 0.5082 -0.2758 -0.2925 -0.4871 0.3470 0.3479 0.4843 -0.3896 -0.4651 -0.4061 -0.2543 0.3644 -0.3035 0.3273 0.3535 0.3177 -0.4087 0.2248 -0.2317 0.3441 0.4076 0.2939 -0.2472 -0.1637 0.3891 -0.2190 0.2952 0.3074 -0.2619 -0.3379 0.4454 0.3655 0.3813 -0.4966 -0.3478 -0.3111 0.3815 0.3191 -0.1720 -0.4190 -0.1911 0.2888 0.2161 0.2672 0.3017 0.2625 0.4588 -0.2825 0.2937 0.2366 -0.3188 -0.3505 -0.3492 -0.2932 0.2196 0.2085 -0.2726 -0.3897 -0.2722 0.3330 -0.3403 -0.3516 -0.4082 -0.3435 -0.2908 0.3602 -0.2985 -0.3740 -0.2396 0.1726 0.3567 -0.4069 0.3822 -0.2955 -0.2683 0.3882 -0.3567 0.2671 0.3685 -0.2934 0.4027 0.3979 0.3453 0.4032 -0.1939 -0.2969 0.2169 0.2684 -0.1984 0.1763 0.3153 0.3386 0.3088 -0.3948 0.3193 -0.4760 0.2868 0.2598 0.2653 -0.2323 0.2642 -0.4249 0.2749 -0.2810 0.3039 -0.1948 -0.5635 0.3540 0.3983 -0.2925 -0.3156 -0.1596 -0.2688 -0.3944 0.4506 -0.2603 -0.3542 -0.3654 0.2671 0.3503 -0.5132 0.3084 -0.3444 0.3079 -0.3533 0.2307 -0.3745 0.2517 -0.3288 0.4428 -0.3777 -0.4498 0.1807 0.1823 0.2378 -0.3186 -0.2671 0.2111 -0.2277 -0.4939 0.2608 -0.2886 -0.1867 0.3117 0.2581 -0.5281 -0.2308 0.1813 -0.3865 0.1981 -0.4699 0.4942 0.3484 0.2330 0.3530 -0.2266 0.3539 0.2566 0.2368 0.3673 0.2799 0.3684 -0.5349 -0.3018 -0.3773 -0.2464 -0.3672 -0.4716 -0.2670 -0.3039 -0.2163 0.2722 -0.2968 -0.2590 -0.4706 0.2462 -0.2335 0.3086 0.2508 0.2485 0.2545 -0.3097 -0.3178 0.2818 0.2346 0.2441 -0.4083 0.3313 -0.2931 0.1868 -0.3741 0.3276 -0.3893 -0.3000 0.2960 0.3208 -0.2689 0.2629 0.4064 -0.2153 -0.1988 0.2671 -0.2665 -0.4569 -0.2615 -0.5025 0.3167 -0.5935 -0.3675 -0.3687 -0.4467 -0.3279 -0.2664 0.3136 0.3194 -0.3675 -0.2986 0.4165 -0.3927 -0.3614 0.2792 0.3209 0.2867 -0.4337 -0.2932 0.2279 -0.3269 0.4361 0.3470 0.2148 0.1969 0.2150 0.3208 -0.3043 -0.2787 -0.2941 0.3617 0.4372 -0.3980 0.3484 -0.2763 -0.2532 0.3814 0.2994 -0.4093 -0.2365 -0.4101 -0.3525 -0.2305 -0.4035 -0.2519 0.2669 -0.2908 -0.2481 -0.2288 -0.3648 -0.1700 0.2692 -0.2490 0.3904 -0.4170 -0.2748 0.2651 -0.3578 -0.1859 0.4238 -0.3283 0.3627 0.2760 0.2208 -0.2081 -0.2390 0.3236 0.2977 0.2008 -0.2560 -0.3978 0.2714 -0.3592 -0.2036 -0.3915 -0.4829 -0.2632 0.4658 0.3089 -0.2827 0.3184 0.4118 -0.4788 -0.4165 -0.2880 0.3439 -0.3652 0.2891 -0.3208 0.3488 -0.5683 -0.4405 0.2854 -0.4444 -0.4947 -0.4259 0.2884 0.2438 0.3089 -0.4823 -0.2883 -0.2909 0.3342 0.2385 0.3315 0.4665 -0.3317 -0.2811 0.2094 -0.4345 -0.2090 0.3607 0.3469 0.2812 0.4251 -0.2789 0.2797 -0.4969 -0.3244 -0.2351 -0.1807 -0.3159 -0.3718 0.3578 0.2169 0.3117 -0.2201 0.2499 -0.2405 0.2176 0.3490 0.5114 0.3140 -0.4888 0.2294 -0.2375 -0.3944 -0.3147 -0.2056 -0.4495 0.3119 -0.2911 0.2654 0.1479 0.3735 -0.3734 0.2777 -0.3002 0.2846 -0.3624 0.2149 -0.3514 0.2233 -0.3636 -0.3238 0.3525 0.4638 0.2860 0.2489 -0.3308 -0.3157 -0.4750 -0.2076 0.2275 -0.2288 0.3680 -0.2248 0.2971 0.2932 0.3623 -0.2708 0.2153 0.3820 0.2237 -0.3430 0.4162 -0.3579 0.2818 0.2137 0.2567 0.3975 -0.4097 0.3632 0.2516 -0.4327 0.3904 -0.2151 -0.2318 0.2628 0.4307 -0.3097 -0.2293 0.3790 -0.4292 -0.3241 -0.2730 0.2781 -0.3463 0.3072 -0.2644 0.3775 -0.3961 0.3040 0.4205 -0.2118 -0.3062 -0.2966 -0.3353 0.3664 -0.2592 -0.4364 -0.2646 0.3679 0.1895 0.3486 0.2074 -0.1721 0.2175 -0.2191 -0.4440 0.2008 0.3145 0.2335 0.4300 -0.3060 -0.2731 0.4229 0.1869 -0.3389 -0.4831 0.3584 -0.2564 -0.3111 -0.3585 -0.3132 0.2683 -0.2341 -0.2183 0.3381 0.3291 -0.3304 -0.2453 -0.4338 0.3318 0.3487 0.2452 0.3028 0.3401 -0.3105 -0.4814 0.3846 0.2768 0.3198 -0.3722 -0.2834 0.2224 0.4600 -0.3315 0.2650 0.3967 0.2254 0.4243 -0.2286 -0.2565 0.3561 -0.2793 -0.3763 -0.2157 -0.2379 0.2550 -0.4308 0.2472 -0.3159 0.2498 -0.3698 -0.2840 -0.4561 -0.2635 -0.2583 -0.4019 -0.2144 -0.4271 0.2558 0.4584 -0.2202 0.2851 -0.3242 -0.4251 0.2846 0.1913 -0.2600 -0.2818 -0.2699 0.2921 0.4301 0.2289 0.2913 0.3245 -0.2922 0.2506 -0.3301 -0.3237 -0.1598 -0.2541 -0.3346 0.1733 0.3439 -0.3531 0.2319 0.3139 -0.4322 0.2470 0.3711 -0.2928 -0.1986 -0.3132 0.2390 0.3462 -0.2893 0.3265 0.2377 0.2824 0.3774 -0.3801 0.2282 -0.5107 -0.2467 -0.2084 0.4416 -0.4041 -0.2443 -0.3037 0.3855 0.2224 0.2985 -0.2492 -0.3473 -0.2498 0.2428 0.2545 0.2961 0.4168 -0.2593 0.3151 -0.3766 0.2674 0.2128 -0.4329 0.2374 -0.2623 0.2591 0.2831 0.3844 0.2761 -0.4950 0.3725 -0.3255 -0.2018 -0.2752 -0.3235 0.3015 -0.3201 0.3748 -0.2485 0.3674 0.3078 -0.2163 0.4203 0.2262 -0.4669 0.1904 -0.2310 0.2109 0.2035 0.2988 0.2698 0.2724 0.3246 -0.4128 0.2138 -0.2524 -0.4484 -0.2348 -0.2610 0.3113 -0.4322 0.2870 0.2290 -0.3205 0.2909 -0.1947 0.3227 -0.2801 0.2577 0.2494 -0.2889 0.3188 -0.3815 -0.4598 0.4909 0.2915" HIT_INDICES="756 851 894 923 989 1250 1411 1592 1620 1621 1645 1756 1785 1809 1829 1943 2080 2085 2176 2220 2236 2242 2246 2249 2253 2258 2262 2263 2268 2269 2272 2274 2276 2291 2292" ES_PROFILE="-0.3244 -0.3583 -0.3698 -0.3754 -0.3981 -0.5095 -0.5786 -0.6572 -0.6678 -0.6666 -0.6750 -0.7194 -0.7269 -0.7318 -0.7342 -0.7742 -0.8167 -0.8007 -0.8132 -0.7953 -0.7607 -0.7207 -0.6782 -0.6322 -0.5855 -0.5372 -0.4878 -0.4366 -0.3849 -0.3297 -0.2736 -0.2154 -0.1564 -0.0802 0.0057" RANK_AT_ES="2175.0000" RANK_SCORE_AT_ES="-0.6939"/>
  <DTG RANKED_LIST="leukemia_cluster2.rnk" TEMPLATE="na_as_pre_ranked" GENESET="gene_sets.gmt#HALLMARK_COMPLEMENT" ES="-0.7958" NES="-2.5362" NP="0.0000" FDR="0.0000" FWER="0.0000" CHIP="ftp.broadinstitute.org://pub/gsea/annotations_versioned/Human_NCBI_Gene_ID_MSigDB.v2023.1.Hs.chip" RND_ES="-0.3234 -0.1952 -0.4178 0.3057 0.2348 -0.2592 -0.5256 0.2663 -0.2036 -0.3036 -0.2273 0.3673 -0.3479 -0.3275 -0.2193 -0.2941 -0.3538 -0.3691 -0.3276 -0.2126 0.2979 -0.2617 -0.2590 0.2465 -0.2264 0.2118 -0.4512 0.2870 -0.2323 -0.2004 -0.2132 0.2372 0.2416 -0.3315 0.2721 -0.2670 0.1753 -0.2544 -0.3164 -0.2439 -0.3064 -0.3238 0.3148 0.3168 -0.3721 -0.3791 0.2374 -0.3271 -0.3770 0.2186 -0.2815 -0.2628 0.2764 -0.3695 -0.2928 -0.3396 0.2353 -0.2968 -0.4383 0.3149 -0.2773 0.2835 0.2571 0.2434 0.2248 0.3843 0.3697 0.3554 0.2178 0.3716 -0.3039 0.2398 -0.3528 0.2480 -0.3033 0.2825 -0.3877 0.2247 -0.4385 -0.3456 -0.2765 -0.3506 -0.2256 -0.3335 0.3254 -0.2985 -0.2745 -0.4219 -0.2617 0.3093 0.3070 -0.4416 -0.2827 -0.1602 0.2394 0.4299 -0.4415 -0.3209 0.3129 0.3378 0.2824 0.2907 0.3498 -0.2115 -0.2398 -0.4623 -0.3511 -0.2652 -0.2188 -0.2531 -0.2927 -0.2371 -0.3266 -0.3465 0.2874 0.3402 -0.2621 -0.3139 0.2993 0.3267 -0.2447 -0.3544 0.3839 -0.3094 -0.1819 -0.3221 0.2474 0.4496 0.3248 -0.3363 0.2028 -0.2432 0.2973 -0.1441 -0.2114 -0.4228 -0.2933 0.3174 -0.2657 -0.3081 -0.3526 -0.2489 -0.3598 0.3028 -0.3126 0.2156 -0.2425 -0.2475 0.2250 -0.3808 0.3279 -0.2500 -0.2996 -0.2583 0.2828 0.3917 0.4033 -0.3270 -0.2366 0.2078 0.2054 0.3739 -0.3628 -0.2373 -0.2695 -0.2739 -0.3751 0.2374 -0.4443 0.2877 0.3080 -0.3797 -0.4244 -0.3235 0.3200 -0.2385 -0.4059 0.2018 0.3196 0.2617 -0.2923 0.2817 0.3007 0.2256 -0.3672 -0.3247 -0.1929 0.2691 -0.2859 0.3033 0.2322 -0.2515 -0.2045 0.2462 0.1856 -0.3124 -0.4383 -0.2158 -0.4075 -0.2990 -0.2943 -0.2650 -0.4373 0.2904 -0.1711 0.3038 0.2683 -0.3247 -0.3367 -0.3422 0.3241 -0.5017 -0.2485 -0.3426 -0.2950 0.4134 0.2500 0.2560 -0.5098 0.3080 0.2361 0.2657 0.2439 -0.4844 0.2300 -0.3309 -0.2794 0.2178 -0.4391 0.2845 -0.3009 -0.3465 -0.2764 0.2452 0.3510 -0.2101 -0.2513 0.3384 -0.3676 -0.2365 0.2572 -0.4163 -0.2560 0.2452 -0.2018 -0.2299 -0.3802 -0.2616 -0.2032 0.3457 -0.2939 -0.3174 0.3837 -0.2176 -0.3845 0.3494 -0.3087 -0.3704 0.2958 0.3292 -0.2611 -0.1959 -0.3874 -0.2949 -0.3231 0.2494 -0.2865 -0.2515 0.2990 -0.2243 0.3046 0.3427 0.3773 0.1920 0.3010 0.3279 -0.3758 -0.2146 -0.2804 0.2294 -0.3763 0.1873 0.2835 0.3248 -0.3444 -0.3138 -0.4915 0.3130 0.2308 0.3162 -0.2465 -0.4196 -0.2005 0.3286 -0.3486 -0.2071 0.4836 -0.3914 -0.2609 -0.3018 -0.3735 0.3188 0.2891 0.3038 0.2078 -0.3557 -0.4539 -0.2789 -0.4119 0.2664 -0.2269 0.3327 0.2535 -0.3209 0.4579 -0.2522 0.4095 0.1603 0.2526 -0.2762 -0.3005 0.2449 -0.3160 -0.3746 0.2514 0.1591 -0.3419 -0.3370 0.2253 -0.4354 -0.2733 -0.3207 0.2027 0.3066 0.2200 0.3809 0.1935 -0.2430 -0.4446 0.2609 0.2153 -0.2520 -0.4565 -0.3525 0.1930 0.2297 -0.4688 -0.2678 0.2370 -0.1859 0.3363 -0.3002 0.4158 -0.3464 0.2324 0.2528 0.2746 -0.2788 -0.3040 -0.3810 0.2352 -0.3361 0.3064 -0.3310 -0.3627 0.3292 -0.2559 -0.2516 0.3561 0.3651 -0.2191 -0.2609 0.2381 0.2423 -0.3415 0.3426 -0.2103 0.2992 0.3341 -0.3056 0.2655 -0.2505 0.2238 -0.2817 -0.3601 -0.3548 -0.3525 0.2667 -0.3991 -0.3219 -0.3007 -0.2921 0.2646 -0.5207 0.3218 0.3826 -0.2989 -0.2405 0.3379 -0.3796 0.3729 -0.1635 -0.3611 -0.3136 -0.3058 -0.2499 -0.4237 0.3054 -0.2243 0.4316 -0.3887 -0.3529 0.2010 -0.4289 -0.3731 -0.4282 0.4062 -0.3492 -0.3998 -0.3306 -0.2770 -0.3742 -0.2009 0.2232 0.2704 0.3019 0.2101 0.2797 0.2953 -0.2646 -0.4668 -0.3574 -0.2877 0.2360 -0.3960 0.2355 -0.2068 0.2769 -0.2836 0.3215 -0.2678 -0.2540 -0.3244 0.2145 -0.2793 -0.3515 0.3906 0.2661 -0.3248 0.3164 -0.3060 0.4004 0.2327 0.2528 -0.3524 -0.2555 0.3669 0.3200 -0.4447 -0.2659 0.2446 -0.3863 -0.2398 -0.3811 -0.2440 -0.3846 -0.3376 -0.2920 0.2617 0.3054 -0.2367 -0.2922 -0.2823 -0.5193 -0.2300 0.2520 0.4250 -0.3494 -0.2366 -0.2582 -0.4551 0.3743 0.2766 0.3140 -0.1475 -0.2827 0.2767 0.2693 0.2294 0.2850 -0.3324 0.3799 0.2647 -0.2524 -0.3489 -0.2217 -0.2848 0.2481 -0.3467 0.2488 -0.4157 0.2244 0.2978 -0.4549 -0.2867 -0.2749 -0.5151 -0.4256 -0.3045 -0.3408 -0.3073 -0.3521 -0.4093 0.2421 0.2698 0.4148 -0.3032 -0.2819 0.3136 0.2857 -0.2700 0.2685 -0.3833 -0.3250 -0.3053 0.4612 0.3739 -0.3357 0.3981 -0.1899 0.3012 0.3042 0.1893 0.2318 -0.3657 0.3000 0.4055 0.2103 -0.3150 0.2960 0.2577 -0.2401 0.2426 -0.2990 0.2822 0.2612 -0.2521 0.4391 0.3254 0.3326 -0.3215 -0.3680 -0.3243 -0.2421 -0.3899 0.3026 -0.2736 0.4215 0.2510 0.3186 -0.3687 0.1924 0.3542 -0.3343 -0.3909 -0.3550 0.3018 0.2984 -0.3292 0.2493 0.3183 -0.2400 -0.2313 0.3020 -0.5088 -0.5509 -0.2328 -0.2888 -0.2687 0.2610 -0.3141 0.3080 0.3282 0.3779 -0.4588 0.2701 -0.2844 -0.2732 0.2296 -0.3533 -0.2131 -0.2279 -0.3774 -0.2221 0.2114 0.4008 0.3063 0.1869 -0.1629 0.2860 -0.3366 0.1974 -0.3078 -0.2698 -0.2889 0.2481 0.3311 -0.3401 0.2981 -0.3376 -0.2716 0.1754 0.3428 0.2108 0.2585 0.3694 -0.2809 0.3901 -0.3047 0.3398 -0.4086 -0.3061 -0.2813 0.1940 0.3121 0.2088 -0.2753 -0.2218 0.2148 0.2277 0.3011 -0.3556 -0.3036 -0.2329 -0.3739 -0.2495 -0.2263 0.2618 -0.3040 -0.2438 -0.1722 0.2678 -0.2282 0.3640 -0.2558 0.2362 0.2420 0.2265 0.1635 0.2666 0.2472 0.1941 -0.2854 0.2515 -0.3899 -0.3353 0.4562 -0.2051 -0.5137 0.2659 -0.4208 0.2892 0.2422 0.2261 -0.4163 -0.2280 -0.2474 -0.2930 0.1845 -0.3230 -0.3161 -0.3748 -0.2163 0.2857 -0.2905 -0.3736 -0.3617 -0.4248 -0.2399 -0.2638 0.3046 -0.3494 -0.2032 -0.6561 0.4079 0.3054 -0.3321 -0.2392 -0.3978 0.2254 0.2090 -0.3272 -0.3818 -0.3233 0.2865 -0.1582 0.3162 0.1836 0.2313 -0.3095 0.2948 -0.2059 0.3121 -0.4463 0.3191 -0.2284 -0.3350 -0.2920 0.2136 -0.3332 -0.2913 -0.5232 0.2640 0.3193 0.1594 0.3187 0.3411 0.2009 0.2666 -0.2231 -0.3551 -0.3730 0.2636 0.3082 -0.3368 -0.1706 -0.2258 -0.3237 0.2265 0.3867 -0.2846 0.2423 -0.3137 0.2268 0.2657 -0.4497 -0.2965 -0.4407 -0.4686 0.1904 0.2626 0.2663 -0.3323 -0.3573 -0.4788 -0.4612 -0.3411 -0.2941 0.2842 0.3041 0.2376 0.3387 -0.2935 0.3520 -0.2919 0.1868 0.2861 0.2101 0.2833 0.2724 -0.3044 0.2428 0.3542 0.2629 0.2907 0.3735 -0.3065 -0.1853 0.2300 -0.2655 -0.1927 -0.4202 -0.3524 0.1615 -0.3300 0.2929 0.3662 0.2542 0.3299 -0.2890 -0.2509 -0.3143 -0.2569 -0.3123 0.2636 -0.2578 -0.4159 0.3564 0.3418 0.3099 0.2454 0.2179 -0.3493 0.2190 -0.2379 0.3020 -0.3031 0.2184 0.3218 0.3026 0.1686 -0.4056 0.3530 0.1977 0.2546 -0.2817 -0.3751 -0.3546 -0.2455 0.2559 0.2526 0.2371 -0.3257 -0.2596 -0.3150 -0.2510 0.2546 -0.2879 0.1813 0.3152 0.1907 0.3701 -0.3735 -0.2323 -0.4398 0.3050 0.3059 0.3987 0.2749 0.2411 0.2604 -0.2036 -0.1963 0.3010 -0.3899 0.1908 -0.2399 -0.3115 -0.3504 -0.2782 -0.3504 0.3187 0.4202 0.2987 0.3676 -0.3352 -0.3811 -0.2431 -0.2676 -0.3856 -0.2746 -0.1473 -0.2746 -0.1773 0.4544 0.2153 -0.2975 -0.3166 -0.5198 0.2241 0.2861 -0.2311 0.4143 -0.3476 -0.3727 -0.2113 0.1618 0.2838 0.2395 0.2986 0.4170 -0.3196 -0.3437 0.2498 0.3159 -0.2412 -0.3790 -0.2766 0.3398 0.2236 0.2379 0.2909 0.3210 -0.3685 0.2646 0.3347 0.3069 0.1806 -0.2821 -0.2514 -0.2843 -0.2797 -0.3148 -0.3175 -0.4085 -0.2236 0.2382 0.2148 -0.2447 -0.2807 -0.2297 -0.3417 -0.3471 -0.2468 -0.2820 -0.2254 -0.3769 0.2281 0.2404 -0.2603 0.2337 0.2695 -0.3030 0.3347 -0.3909 0.2200 -0.2915 0.2183 -0.3007 0.3307 -0.2327 -0.2772 -0.3828 -0.2351 0.3699 -0.3033 -0.3225 -0.3346 0.2770 -0.3355 0.5635 0.3001 0.2511 -0.3134 -0.3666 -0.3082 -0.4049 -0.3677 0.3996 -0.3527 0.1919 -0.2734 -0.2926 -0.2132 0.2498 -0.3411 0.2912 -0.3251 0.3643 -0.3345 -0.3934 0.3045 0.3755 -0.2939 -0.2241 -0.3114 -0.2641 0.1724 -0.2950 0.3535 -0.5093 -0.3778 0.2349 -0.2812 0.4311 -0.4594 -0.3870 0.3337 -0.2197 0.2768 0.3373 -0.2797 -0.3167 0.3333 -0.1911 0.3192 -0.2550 -0.3419 0.3552 0.2461 -0.3093 0.2302 0.1982 -0.3352 0.3078 -0.3956 -0.3057 -0.3586 -0.3921 -0.3311 0.2684 0.2501 -0.3367 -0.2429 -0.2989 -0.3185 0.2591 -0.3808 -0.3593 -0.3307" HIT_INDICES="624 772 787 1137 1497 1501 1543 1579 1620 1646 1668 1678 1729 1757 1784 1809 1844 1862 1883 1905 1958 2002 2060 2076 2082 2085 2102 2103 2105 2107 2115 2123 2129 2162 2165 2180 2201 2217 2236 2244 2249 2255 2260 2276 2291 2294 2300" ES_PROFILE="-0.2661 -0.3232 -0.3215 -0.4718 -0.6301 -0.6309 -0.6490 -0.6641 -0.6806 -0.6900 -0.6972 -0.6988 -0.7175 -0.7255 -0.7324 -0.7379 -0.7469 -0.7480 -0.7495 -0.7508 -0.7638 -0.7706 -0.7803 -0.7706 -0.7558 -0.7395 -0.7285 -0.7102 -0.6921 -0.6738 -0.6575 -0.6404 -0.6223 -0.6119 -0.5878 -0.5668 -0.5442 -0.5161 -0.4842 -0.4459 -0.4023 -0.3572 -0.3100 -0.2591 -0.1856 -0.1017 0.0022" RANK_AT_ES="2059.0000" RANK_SCORE_AT_ES="-0.4164"/>
  <DTG RANKED_LIST="leukemia_cluster2.rnk" TEMPLATE="na_as_pre_ranked" GENESET="gene_sets.gmt#NAKAYAMA_SOFT_TISSUE_TUMORS_PCA1_UP" ES="-0.8800" NES="-2.5344" NP="0.0000" FDR="0.0000" FWER="0.0000" CHIP="ftp.broadinstitute.org://pub/gsea/annotations_versioned/Human_NCBI_Gene_ID_MSigDB.v2023.1.Hs.chip" RND_ES="-0.3469 0.1851 -0.3612 0.2976 -0.5236 -0.3616 -0.4008 -0.3727 -0.2593 -0.2850 -0.3897 0.3332 -0.3280 0.3556 0.3650 -0.3804 0.3483 0.2776 -0.3585 -0.2817 0.3150 0.3114 0.2398 0.4561 -0.2233 0.3963 0.2314 0.6166 -0.3055 0.3689 -0.3855 0.3703 0.2280 0.2700 0.2354 0.3388 0.3428 -0.2756 0.3245 -0.4491 -0.4531 -0.3354 -0.3665 -0.2915 0.4485 0.4319 0.2655 -0.3221 -0.4763 -0.2593 -0.2567 -0.2346 -0.3528 0.2228 -0.3569 0.3819 0.3515 -0.3085 -0.2472 0.2587 0.4803 -0.4330 -0.4293 -0.3356 -0.2612 0.2067 0.3523 0.3604 -0.2840 -0.3152 0.1730 -0.2322 -0.4376 -0.4724 -0.4679 -0.3370 -0.2750 0.2198 -0.3901 0.2807 -0.2979 0.3047 0.4074 0.4815 -0.3498 -0.5226 0.3177 0.2335 -0.4284 -0.3802 -0.3882 -0.2125 0.2616 0.3578 0.2748 0.2466 0.2921 -0.2021 0.4684 0.3399 -0.3099 0.4772 0.5484 0.2834 0.2160 0.3118 -0.3477 -0.2304 -0.3653 0.4736 0.2433 0.3372 -0.4120 -0.2581 0.2449 -0.3093 0.2596 -0.2556 -0.4109 -0.2270 -0.3353 0.2007 0.3782 -0.3381 -0.3637 -0.2933 0.3572 -0.3003 0.3633 -0.3507 -0.5410 -0.2712 -0.4366 0.3706 -0.4056 -0.3939 -0.2251 0.2005 -0.2411 0.3615 0.3184 0.2932 -0.3964 -0.3011 0.2341 0.4011 -0.4082 0.5272 0.3753 0.2723 -0.3858 -0.2807 -0.3953 0.2628 -0.4404 0.4126 -0.3661 0.3507 -0.4883 0.4556 -0.3335 -0.3096 0.2602 0.4042 0.2662 0.3553 0.3045 -0.2609 -0.4233 -0.2661 -0.3788 -0.4193 0.2880 -0.3413 0.3230 0.2520 -0.3764 -0.5048 -0.4455 -0.2906 0.5123 0.3392 0.2424 0.2928 -0.4825 -0.3169 0.2979 0.4290 0.1626 0.2617 0.3489 -0.4168 0.5554 -0.2683 0.3084 -0.2052 -0.3600 0.3499 -0.3294 -0.4461 -0.6385 -0.2523 0.4806 -0.3102 0.4131 -0.2788 0.4244 0.2828 -0.4499 0.3389 -0.3256 -0.5500 -0.3744 0.2864 -0.3266 -0.2879 0.2570 0.3200 0.3286 -0.3367 0.3688 -0.2721 0.3303 -0.4494 -0.2157 -0.2668 -0.2074 -0.3232 -0.3872 -0.2552 0.4051 0.2647 0.3269 0.2173 -0.2979 -0.4343 -0.4563 -0.3993 0.4799 -0.2451 0.4621 0.3870 0.2414 -0.4178 0.5129 -0.2417 0.2307 0.3011 -0.2508 0.3021 -0.4453 0.2131 0.3720 0.2876 0.3071 0.3444 -0.3132 -0.3349 0.4392 -0.2425 0.3640 -0.3609 0.2634 -0.3927 -0.3605 -0.3464 -0.2913 0.3506 0.3710 -0.5036 0.4682 -0.2104 -0.4846 -0.4740 -0.3991 -0.3127 -0.5136 -0.4381 0.2655 -0.5223 -0.3673 -0.4423 -0.2941 0.3711 -0.3210 -0.3721 -0.2358 -0.4876 0.1743 -0.4444 -0.1952 0.2657 -0.2356 0.2328 0.3561 -0.2473 0.1716 -0.2342 -0.3156 -0.3695 0.2698 0.3209 -0.3450 -0.5212 0.3027 0.3046 -0.3805 -0.3257 -0.4834 -0.2908 0.2672 -0.2869 -0.4144 -0.4821 0.2045 0.4559 -0.3525 0.3216 -0.4490 -0.3845 -0.2863 0.3347 0.3817 -0.2413 -0.2741 -0.3706 0.2822 -0.4024 -0.2905 -0.5024 -0.3042 -0.3088 -0.3223 0.2881 -0.2651 0.4251 0.3973 -0.3762 -0.3063 -0.4153 0.2881 0.2479 -0.3341 0.4450 0.3414 0.3997 0.2973 0.4298 -0.2110 -0.4500 0.4860 -0.3356 -0.4713 -0.2741 -0.3917 0.3662 0.2345 -0.2901 0.1967 -0.2520 0.3215 0.1938 0.3814 -0.4303 -0.3050 -0.1712 -0.2848 0.4152 -0.2280 -0.2695 0.3441 -0.2441 0.4609 0.4866 -0.3768 0.3142 -0.2244 -0.3582 0.3053 -0.2498 -0.4909 -0.5070 -0.5359 0.5159 0.2225 -0.4036 -0.4302 -0.2684 0.3382 -0.3629 -0.4352 -0.2553 0.4442 0.3834 0.2218 0.3572 -0.4054 0.3722 -0.2375 0.4773 0.4349 -0.2111 0.3525 -0.1505 0.2472 -0.4933 0.4012 0.2178 0.2939 0.3943 -0.2988 -0.2896 -0.3259 -0.2348 0.3040 -0.2933 0.4184 -0.3286 0.2157 0.4802 -0.4735 -0.2444 0.3421 -0.4190 -0.2582 0.3012 0.4576 -0.2707 0.2091 0.2796 0.2504 0.4100 -0.2623 0.2835 0.4142 0.2057 -0.4144 0.2549 -0.5283 -0.2903 0.3445 0.2541 -0.2979 -0.3513 0.2926 -0.4203 -0.4032 -0.2343 0.2300 0.2422 -0.3038 -0.3686 -0.4013 0.2821 -0.4034 -0.2427 -0.3978 0.3816 0.2618 0.2087 0.2947 -0.2977 0.3011 0.1902 0.2670 0.3414 -0.3989 0.1991 -0.3009 -0.2483 0.4016 -0.4390 -0.3115 0.4411 0.2893 0.3520 0.2914 -0.2462 0.2167 -0.2258 -0.2950 0.2997 -0.3169 -0.5244 0.2453 0.2888 0.2635 0.4031 -0.3734 -0.3199 -0.4401 -0.3158 -0.4179 -0.2689 0.2811 -0.5086 0.2934 0.3260 0.5118 -0.2112 -0.3531 -0.2751 0.3804 -0.2892 -0.6182 -0.2853 0.2977 0.2065 0.2900 0.3301 0.4237 -0.4319 0.2524 0.2149 -0.3870 -0.2408 0.2797 -0.3777 0.4679 0.2897 0.3719 0.3481 0.2689 0.2384 -0.5316 0.2729 -0.2543 -0.3612 -0.2476 -0.2358 0.3076 0.3316 -0.5202 0.2930 -0.2495 0.1945 -0.5670 -0.2702 0.2307 0.3563 -0.2859 -0.4347 -0.3602 0.4720 -0.3197 0.1865 -0.3470 -0.3147 -0.5467 -0.3927 0.3430 -0.4017 0.3009 0.3644 0.2187 -0.2398 -0.5296 -0.2541 -0.3772 0.3146 -0.2292 0.3934 -0.5110 0.3769 -0.4749 0.3157 -0.4334 -0.1436 0.2674 0.4622 -0.3134 0.2839 -0.2215 0.3153 -0.2484 0.2076 -0.2334 -0.4430 -0.3495 0.2504 -0.3051 -0.3193 -0.2607 0.3550 0.4225 -0.4104 -0.2745 0.4066 0.4135 -0.4696 0.1870 0.2654 0.3558 -0.3131 0.3217 0.2129 0.2124 0.4756 0.2689 0.2191 -0.4984 -0.4261 0.3934 -0.2791 -0.2537 -0.2795 0.2337 -0.1945 -0.4307 -0.2947 0.3169 0.3830 0.1937 -0.3083 -0.3590 -0.2335 0.3459 0.3623 -0.4817 -0.3066 -0.2953 0.5219 0.3093 -0.3103 0.1866 -0.5375 -0.2850 -0.3602 0.2734 -0.3101 -0.4701 0.2567 -0.4622 0.3359 -0.5225 -0.2475 0.2847 0.3566 -0.2629 -0.3723 0.2334 0.2411 -0.4727 0.3529 -0.4232 0.3001 0.2885 -0.2140 0.2479 0.3514 -0.3948 0.3011 0.4556 0.1599 0.2143 -0.2503 -0.2640 0.2173 -0.2779 -0.2460 0.2537 -0.3756 0.3624 -0.4025 0.2202 -0.2971 -0.5461 -0.3765 -0.3506 0.3491 -0.3529 0.3496 0.2087 0.2775 0.2866 -0.3773 0.3348 -0.2899 -0.3817 -0.2927 -0.2402 0.4607 -0.3617 0.1934 -0.6139 0.5018 -0.3847 -0.2202 0.3556 -0.2456 -0.3186 0.2914 -0.3740 -0.5363 -0.3784 -0.4802 0.2298 0.5795 -0.4601 0.2747 -0.2439 0.3735 -0.3805 0.3168 -0.2190 -0.4680 -0.3281 -0.3121 -0.3263 -0.3572 -0.4253 -0.4205 0.2145 -0.2836 -0.2164 -0.3949 0.2869 -0.2732 -0.2211 0.2931 -0.3431 -0.3083 0.4604 0.3243 0.2573 -0.2090 -0.3757 0.3091 -0.2507 -0.3616 0.2816 -0.3452 -0.4906 0.3613 -0.2617 -0.5354 0.3144 -0.3056 0.5073 -0.3598 -0.6051 -0.3489 0.3344 0.3015 -0.6651 -0.4653 -0.5183 0.4076 -0.5313 -0.2543 -0.2857 0.3158 0.3296 0.4426 -0.5022 -0.3017 -0.3597 0.3767 -0.2367 -0.4121 0.2638 0.3045 -0.2956 0.3326 0.2793 0.4384 0.2657 -0.3298 -0.2957 -0.1485 0.3879 0.4248 0.3466 -0.3180 0.3689 0.4910 -0.2929 0.2600 -0.4961 0.3893 0.2684 0.5084 0.2616 -0.5430 -0.3966 -0.3644 -0.4255 -0.3475 0.3252 -0.3119 0.3008 -0.2166 0.3081 0.2944 -0.2578 -0.3231 -0.2803 -0.2784 0.3274 0.3095 -0.2326 0.2228 -0.4616 -0.3513 0.4461 -0.4422 0.2665 0.3838 0.2668 0.3877 0.3898 0.2362 0.3521 -0.2822 0.3260 -0.4401 0.5041 0.2700 0.1718 -0.3100 0.2933 -0.3219 0.3118 -0.2661 -0.4356 -0.2618 0.4956 0.4215 -0.5486 0.4257 0.2345 -0.3280 -0.4788 -0.2950 -0.2041 0.4275 -0.2024 0.3014 -0.2931 0.3493 0.3179 -0.2928 -0.3268 -0.3169 0.1958 -0.4216 0.2981 0.2740 0.3089 -0.2739 -0.2893 0.3784 0.3171 0.4782 -0.5203 -0.2939 0.4833 0.2484 -0.3000 0.4347 -0.3164 -0.3502 0.4428 -0.3153 -0.3395 -0.2466 0.4803 -0.2390 0.2092 0.2169 0.2489 0.3214 -0.3837 0.4127 0.4223 -0.4354 0.3441 0.2277 0.2259 0.3670 -0.3108 0.2962 0.3083 -0.2618 -0.2877 -0.2297 0.4040 0.2731 -0.4373 0.2252 -0.4890 0.2460 -0.2900 0.3813 -0.4031 0.2398 -0.3982 -0.2382 -0.3678 0.3443 0.2558 0.3529 -0.3939 -0.3437 0.3032 -0.4080 0.3338 -0.4130 0.3499 -0.1824 -0.2978 -0.3653 -0.3714 -0.4517 0.3966 -0.2134 -0.2732 -0.2254 0.3721 -0.2669 -0.2311 -0.2626 -0.4671 -0.2669 -0.3328 0.3759 0.3388 -0.5686 0.2372 -0.3622 0.2750 0.3030 0.3399 -0.3402 0.3742 -0.4501 0.3313 -0.4939 -0.3796 0.3611 0.3129 -0.2388 -0.3627 -0.2523 -0.3831 0.3001 0.3234 -0.4160 0.3590 0.4480 -0.2698 0.2860 -0.3698 -0.1739 -0.3186 -0.2787 -0.3258 0.2873 0.5760 -0.3133 -0.3938 0.2747 0.2805 -0.4176 -0.2004 -0.2564 0.2735 -0.2157 0.3563 -0.3036 -0.3074 0.2919 0.2737 0.2639 -0.4963 0.3153 -0.3148 -0.4648 -0.4127 -0.3518 0.2351 -0.2194 0.3791 0.3673 0.5069 -0.3412 0.2288 -0.2753 -0.2684 0.2927 -0.2782 -0.2981 -0.4956 -0.2992 0.2848 0.1584 -0.5464 -0.4247 -0.3079 0.2787" HIT_INDICES="193 305 318 1602 1784 1819 2017 2061 2102 2193 2202 2205 2213 2219 2233 2245 2257 2260 2267 2274 2275 2282 2286 2294 2297 2300 2301 2303 2304" ES_PROFILE="-0.0704 -0.1078 -0.1019 -0.6647 -0.7408 -0.7518 -0.8286 -0.8361 -0.8404 -0.8583 -0.8388 -0.8160 -0.7941 -0.7703 -0.7473 -0.7213 -0.6914 -0.6566 -0.6217 -0.5829 -0.5414 -0.5001 -0.4551 -0.3963 -0.3305 -0.2540 -0.1763 -0.0923 0.0004" RANK_AT_ES="2192.0000" RANK_SCORE_AT_ES="-0.7869"/>
  <DTG RANKED_LIST="leukemia_cluster2.rnk" TEMPLATE="na_as_pre_ranked" GENESET="gene_sets.gmt#FLECHNER_BIOPSY_KIDNEY_TRANSPLANT_REJECTED_VS_OK_UP" ES="-0.7874" NES="-2.5330" NP="0.0000" FDR="0.0000" FWER="0.0000" CHIP="ftp.broadinstitute.org://pub/gsea/annotations_versioned/Human_NCBI_Gene_ID_MSigDB.v2023.1.Hs.chip" RND_ES="-0.3201 -0.3402 -0.3659 -0.4034 -0.3919 -0.3310 -0.4039 0.2550 0.2982 0.3577 -0.3783 0.2080 0.2825 -0.4622 -0.2743 0.2409 -0.4449 0.2892 -0.2474 -0.2486 -0.2801 0.2548 -0.3691 0.4174 -0.2646 0.2021 -0.3716 0.2823 -0.2982 -0.3027 -0.2066 0.4427 0.3487 -0.3131 -0.2978 -0.2007 0.3384 0.3166 -0.3315 -0.3125 0.2307 0.2399 -0.3564 -0.3375 -0.2455 -0.2965 -0.1959 -0.3784 -0.3159 0.2822 0.3304 0.1760 0.3183 0.2961 0.2600 -0.3057 0.3087 0.2209 0.2524 0.2784 -0.1975 -0.4979 -0.2910 -0.5833 -0.4009 -0.2851 -0.3494 -0.3461 0.3199 0.3210 0.2847 -0.2951 -0.3281 0.2047 -0.2579 0.2349 0.2525 -0.3615 -0.2570 -0.4052 0.3145 0.2697 -0.2775 -0.3519 0.2747 -0.3680 0.2757 -0.3829 0.2587 0.2128 0.3217 0.2985 -0.2962 -0.2098 0.2092 0.3188 -0.2819 0.4083 -0.2709 0.3107 -0.4464 -0.4525 -0.2200 0.2759 -0.3398 -0.4098 0.2707 0.2506 -0.2840 0.3384 -0.2130 0.2709 0.1953 0.2363 0.3190 0.2870 -0.3694 -0.4263 -0.3779 0.3842 0.2783 -0.4110 -0.2678 -0.2524 -0.3942 0.2563 -0.3890 0.3794 -0.3711 -0.2754 0.2381 -0.3231 0.2832 0.2040 0.2552 -0.2230 0.2411 -0.2711 0.3435 -0.4132 -0.1784 0.1811 -0.4215 -0.3438 0.3188 0.2856 -0.3564 -0.2987 0.4024 0.2198 0.4058 0.3111 -0.2609 -0.2391 -0.3324 -0.1738 0.2380 0.3194 0.2780 -0.5211 -0.1975 -0.1691 -0.3788 -0.3629 -0.2212 -0.2913 0.4157 -0.4625 -0.3471 0.2357 -0.3739 -0.3153 0.2498 -0.3882 -0.2811 0.2196 0.3665 -0.3428 -0.4425 0.3273 -0.2439 -0.2725 -0.3734 -0.2569 -0.2644 0.3058 -0.3103 -0.3906 0.4093 -0.2326 0.2908 -0.2602 0.2664 -0.2374 -0.3481 0.2321 0.2485 -0.4241 -0.3424 0.3613 0.4480 -0.2720 0.3585 -0.4445 0.3812 -0.3029 -0.3854 -0.2640 -0.4204 0.3012 -0.3284 -0.1878 -0.3210 -0.2917 -0.2266 -0.2848 -0.2067 -0.3111 -0.2619 0.2044 0.2593 -0.2833 0.3047 -0.3853 -0.2658 -0.4093 -0.3027 -0.2243 -0.4299 -0.3215 -0.1992 -0.2882 -0.2921 -0.3010 0.2666 -0.1969 0.2169 -0.4998 -0.2840 -0.2081 0.2520 0.3275 -0.2669 -0.2526 -0.4404 0.3586 0.2428 -0.3661 0.4138 0.2958 0.2396 -0.3774 0.2549 0.2688 -0.3563 0.1836 -0.2496 -0.4831 0.2642 0.3336 -0.3326 0.1896 -0.3658 -0.2226 -0.2768 -0.3369 -0.4417 0.2249 0.3936 -0.2199 -0.2308 -0.2870 0.3157 -0.3569 -0.1951 -0.3509 -0.4432 -0.2506 -0.1901 -0.3600 -0.3464 0.2437 -0.2907 -0.2844 -0.3445 -0.1564 0.2962 -0.2969 -0.1880 -0.3477 0.1984 0.2220 -0.2624 -0.2319 -0.3892 0.3445 -0.2620 -0.2200 -0.2680 -0.2559 -0.2682 -0.3910 0.2350 0.3407 -0.3889 -0.2916 -0.2345 -0.2483 -0.3184 0.2770 -0.2284 -0.2667 0.4417 0.3745 -0.2382 -0.2573 -0.4747 -0.3387 0.2840 0.2302 -0.2551 -0.3992 0.2402 0.2805 -0.2862 -0.2614 -0.2500 -0.2675 -0.2234 0.3109 -0.2709 -0.2430 -0.4179 0.4812 -0.2679 -0.3408 -0.2758 0.3076 -0.2063 -0.2456 -0.2487 -0.2282 0.2818 -0.3311 0.2343 -0.2972 0.2681 0.2344 -0.2902 -0.2533 -0.3908 0.2670 0.2853 0.2543 0.2973 0.3153 0.3144 0.1768 -0.2406 0.3880 -0.5099 -0.3138 0.4167 -0.3154 -0.3546 0.2001 -0.2250 0.2051 0.3023 -0.2552 -0.3378 0.2581 -0.2692 -0.3211 -0.2404 -0.2404 -0.3792 -0.3116 0.2870 0.1608 0.2968 -0.2625 -0.3695 -0.2784 0.2018 -0.2966 0.3137 -0.2284 -0.3854 -0.3909 0.2501 -0.3459 0.3358 -0.4533 -0.2407 0.3976 0.2827 -0.2646 -0.4293 -0.3862 -0.3371 0.3590 -0.3486 -0.2850 0.3361 -0.3266 -0.2748 -0.3411 -0.4030 -0.3643 0.1433 0.2569 0.2348 -0.2433 -0.3292 0.2337 -0.2757 0.3243 0.1880 -0.2045 0.2727 -0.3393 0.3538 -0.2538 0.2478 0.2424 -0.2062 -0.4079 0.3035 -0.3174 0.3695 -0.2540 0.2520 -0.2167 0.2872 0.2391 0.3936 0.2914 -0.2583 -0.2573 0.4047 0.1970 0.2357 -0.2354 0.3221 0.2984 -0.2770 0.3512 -0.2684 0.2534 0.3691 -0.2577 -0.2271 0.2263 0.3462 0.3183 -0.2543 0.2387 0.3609 -0.2792 -0.2625 0.1909 0.2746 -0.2247 -0.3819 0.2375 -0.3309 -0.2382 -0.2881 -0.3022 -0.2347 -0.3568 0.3561 0.2812 -0.4660 0.2431 -0.3140 0.3286 -0.3747 -0.2936 0.3599 -0.3675 -0.2404 0.2792 -0.3544 -0.2922 -0.3026 0.1944 0.1958 -0.1798 0.3231 0.3506 -0.2942 -0.3372 -0.2571 -0.3446 -0.2826 0.3268 0.3217 -0.3136 0.3132 -0.3257 -0.1895 0.1909 -0.2695 -0.5537 -0.3597 -0.4520 -0.1931 -0.2821 -0.3326 -0.2259 -0.2908 -0.3377 0.3056 -0.2580 0.1922 -0.2421 0.2759 -0.4057 0.1998 -0.3019 -0.2905 -0.2866 0.2073 -0.4051 0.2544 0.2910 -0.3486 -0.2525 -0.2931 -0.3517 -0.2350 -0.1622 0.2652 0.3024 -0.4246 0.2851 -0.3277 -0.3078 -0.2736 -0.3514 0.3954 -0.3431 -0.2447 0.4088 0.2570 0.2532 0.3907 0.2524 -0.4113 0.3273 -0.2764 0.2470 0.2542 -0.3050 -0.3273 -0.4688 -0.2175 -0.3979 -0.4324 0.2474 -0.4190 -0.2695 -0.3219 0.2541 0.3581 0.2660 -0.2893 -0.2490 0.2802 -0.3084 0.2964 0.4936 -0.3357 -0.4032 -0.2276 0.2092 -0.2793 -0.4424 0.3036 0.3501 0.2211 0.3149 0.3788 0.3146 -0.3194 -0.2539 -0.3479 0.2729 0.2520 -0.2144 -0.3234 0.3484 -0.3792 0.2885 -0.2805 0.2743 -0.2270 -0.1848 0.3604 0.3178 -0.1943 0.2111 -0.3324 0.2849 -0.2940 -0.3034 0.3654 0.2970 0.3897 0.3511 -0.3019 -0.2761 -0.3435 -0.3251 -0.2092 0.2811 -0.2364 0.2957 -0.3122 0.3222 -0.3554 0.2576 -0.1728 0.2643 -0.4644 0.2382 -0.3277 0.2573 -0.5113 -0.4369 -0.2570 -0.3662 -0.2371 -0.2785 -0.2039 0.2890 -0.2405 -0.4647 -0.2644 -0.2599 -0.2427 -0.3282 -0.4407 0.2286 0.2026 -0.2230 0.3118 0.1841 -0.1819 -0.2599 -0.4047 0.2813 0.2049 0.1795 -0.4738 0.2586 -0.3030 0.2808 0.2953 -0.2572 -0.3490 0.3801 0.2092 -0.1980 0.2021 -0.2970 0.2019 0.3464 0.2822 0.2906 -0.2698 -0.2855 0.2408 -0.2526 -0.3362 0.3023 -0.3051 -0.2893 -0.2122 0.3212 -0.3254 0.2199 0.3775 -0.3095 -0.2647 -0.2482 -0.3246 -0.2556 0.2546 0.3026 -0.2924 0.3525 -0.2631 -0.2811 -0.3157 0.3213 0.2791 -0.2270 0.3262 -0.3327 -0.2659 -0.3438 -0.3411 0.3249 0.2874 -0.4106 0.3001 -0.2347 -0.2889 0.2888 0.3044 0.4152 -0.3086 0.2603 -0.2387 -0.3938 0.2416 -0.4025 0.2710 -0.3518 -0.4359 -0.4303 -0.2297 0.2369 -0.4317 0.2032 0.2738 -0.2480 -0.3115 -0.2041 -0.3083 -0.4492 0.3534 -0.2729 -0.2530 -0.2651 -0.3388 -0.2403 0.2506 0.3400 0.2748 -0.2040 -0.4198 -0.2408 0.3219 -0.2736 -0.3016 0.2851 -0.3733 -0.3125 -0.3190 0.2993 0.3047 0.2676 0.2281 0.3360 0.2785 -0.2623 -0.2306 -0.3231 0.4407 0.2644 0.1780 0.2148 -0.2872 -0.3290 0.1811 -0.3495 -0.3049 -0.2463 0.2671 0.2398 -0.2478 -0.2366 -0.2318 -0.2691 -0.3471 0.2969 -0.2947 -0.2555 -0.3451 -0.1967 -0.1854 0.1955 0.1752 -0.3107 -0.2852 0.3916 -0.3382 -0.4387 0.3469 0.3993 0.2625 -0.4462 -0.2691 -0.2588 -0.2519 0.2884 -0.2397 0.2900 0.2892 -0.2418 -0.5837 -0.2894 -0.4446 0.3196 -0.2921 0.2719 -0.3803 -0.3409 -0.2429 -0.2942 -0.3514 -0.1931 0.3532 0.1750 -0.3733 0.4317 -0.3590 0.2267 -0.3242 0.3148 -0.3768 -0.3733 -0.4052 0.3322 0.4683 0.2538 0.2893 0.3101 0.2891 0.3044 -0.3202 0.2931 -0.2610 -0.4535 -0.2329 -0.2462 0.4008 -0.3401 -0.3499 -0.2376 -0.3233 -0.3614 -0.3551 0.2652 -0.2825 0.2573 0.2588 -0.4381 0.3114 -0.2668 -0.2622 -0.3598 0.4262 -0.2537 -0.2989 -0.2561 0.3104 0.2617 -0.3730 -0.2959 0.3325 -0.2422 -0.2335 -0.2396 -0.3218 0.2135 0.5430 0.2403 0.2845 0.2383 -0.4309 -0.3789 -0.3306 -0.2293 -0.2809 0.2584 -0.2553 -0.2706 -0.2077 0.2637 0.2814 -0.3927 -0.2358 -0.3995 -0.2833 0.3393 -0.4500 -0.4061 -0.3174 0.2279 -0.2323 -0.4031 0.2545 0.2060 0.3340 -0.2792 -0.2957 -0.3999 0.2124 0.3544 0.1871 -0.2513 -0.2802 -0.2570 -0.1984 -0.3598 0.2723 -0.4303 0.2648 -0.2992 -0.3326 0.3548 0.1641 -0.2995 0.2630 -0.2601 -0.4096 -0.3430 0.3036 -0.2967 0.3416 -0.3291 -0.3177 0.3384 0.2509 -0.4657 0.1994 -0.4162 -0.2783 -0.2885 -0.1719 -0.2243 -0.4228 0.2923 -0.3498 0.2722 0.2339 -0.2660 0.2368 0.2425 -0.4220 -0.3991 0.2166 0.4464 -0.3090 -0.3349 0.3791 0.3090 0.2385 -0.3226 -0.3281 -0.4108 0.2056 -0.4273 0.2148 0.2341 -0.3539 -0.4036 0.2251 -0.4076 -0.2991 -0.2143 0.4146 -0.3131 0.2725 0.2802 -0.3199 -0.2726 -0.2327 0.2297 0.3037 -0.2887 0.2774 0.2005 -0.3435 0.2370 0.2321 -0.2358 -0.3830 -0.1944 -0.4589 -0.3184 -0.2676 -0.2301 -0.4447 0.3066 -0.2583 0.2797 0.4065 -0.2897 -0.2491 0.3260 -0.3509 0.3178 -0.2887 0.3112" HIT_INDICES="99 103 305 380 431 834 1006 1307 1418 1562 1716 1819 1822 1854 1890 1939 1943 1949 2049 2062 2068 2080 2086 2092 2132 2137 2138 2154 2175 2213 2233 2237 2238 2242 2245 2246 2249 2250 2261 2268 2273 2274 2275 2276 2277 2288 2294 2295 2300" ES_PROFILE="-0.0268 -0.0110 -0.0895 -0.1129 -0.1263 -0.2994 -0.3713 -0.5026 -0.5504 -0.6137 -0.6793 -0.7209 -0.7181 -0.7275 -0.7379 -0.7529 -0.7479 -0.7435 -0.7772 -0.7719 -0.7633 -0.7567 -0.7473 -0.7377 -0.7408 -0.7282 -0.7138 -0.7045 -0.6959 -0.6891 -0.6708 -0.6451 -0.6177 -0.5914 -0.5636 -0.5349 -0.5050 -0.4742 -0.4454 -0.4130 -0.3763 -0.3379 -0.2994 -0.2604 -0.2213 -0.1806 -0.1254 -0.0679 0.0022" RANK_AT_ES="2048.0000" RANK_SCORE_AT_ES="-0.3992"/>
  <DTG RANKED_LIST="leukemia_cluster2.rnk" TEMPLATE="na_as_pre_ranked" GENESET="gene_sets.gmt#HALLMARK_INTERFERON_GAMMA_RESPONSE" ES="-0.7368" NES="-2.5285" NP="0.0000" FDR="0.0000" FWER="0.0000" CHIP="ftp.broadinstitute.org://pub/gsea/annotations_versioned/Human_NCBI_Gene_ID_MSigDB.v2023.1.Hs.chip" RND_ES="-0.2613 -0.2776 -0.1745 -0.2810 0.3039 -0.2306 0.2347 0.3906 -0.2932 0.2193 -0.2025 0.2758 0.3889 0.3926 -0.3101 -0.2311 -0.2106 0.2222 0.2718 0.3034 0.2093 -0.3025 0.2098 0.3648 0.2365 0.2757 0.2107 -0.3511 -0.2369 -0.2042 0.1621 0.2873 0.2708 -0.2687 -0.3140 -0.3579 0.2881 0.2745 -0.1648 0.2232 0.2906 0.2151 -0.2482 -0.3192 0.1944 -0.2481 -0.2758 -0.2772 -0.2386 -0.2999 0.2880 0.1978 -0.3568 -0.2228 -0.2846 0.2404 0.1912 -0.2778 0.2395 0.2914 -0.2721 0.3504 -0.2921 0.2060 0.3038 0.2369 0.3269 0.1850 0.3294 -0.2468 0.3444 0.2133 -0.4094 -0.2639 -0.3384 0.2312 0.2620 -0.3133 -0.2747 -0.3028 -0.2642 -0.2708 -0.3217 -0.3283 -0.2170 -0.4335 -0.3614 0.2668 0.2006 0.2464 0.2522 -0.2933 -0.2632 -0.1970 0.1425 -0.2354 0.3701 -0.2205 -0.2970 -0.3400 -0.3010 -0.3583 0.2591 -0.3016 0.3336 0.2718 -0.4542 -0.2942 0.2207 -0.2643 -0.3206 -0.2721 0.3813 -0.3125 0.2709 0.3222 0.2821 -0.3172 0.1685 0.2608 -0.2023 0.2712 -0.2990 -0.2355 0.2365 0.2490 -0.2352 0.2547 -0.2918 0.3049 0.2410 -0.2840 0.2804 -0.2281 -0.2562 -0.3454 -0.2601 -0.3399 0.2085 0.2720 0.2181 -0.2276 -0.2418 0.2965 -0.2257 -0.3297 -0.2399 0.1983 0.2511 -0.3870 -0.2495 -0.2888 0.1694 -0.3901 -0.3943 -0.2377 -0.2752 0.2777 0.3062 -0.3030 -0.2385 0.3535 -0.2386 -0.3589 0.3511 -0.1840 0.3155 0.3735 0.2449 0.2200 -0.3571 0.2343 -0.4416 -0.2896 -0.2403 0.2826 -0.3076 -0.2907 0.2018 -0.3603 -0.3262 -0.2230 -0.3628 -0.3335 -0.2749 -0.2847 -0.2427 0.2247 -0.2584 0.3131 -0.2425 0.2829 0.1938 -0.3681 0.3383 -0.2473 -0.4157 -0.2476 0.2170 -0.2258 -0.2832 -0.2478 0.2790 0.3092 -0.2138 -0.2383 -0.3182 -0.2656 0.1903 -0.4380 -0.3632 -0.3086 -0.2365 0.2590 -0.4317 0.2861 0.2748 0.3203 0.2579 0.2854 -0.3086 -0.2118 -0.2769 -0.2506 0.2107 0.3139 -0.3060 0.2204 -0.2596 -0.3351 -0.2318 -0.4705 -0.1869 -0.4171 0.2786 -0.2070 0.2193 0.2112 -0.3010 -0.2664 -0.3168 -0.3376 0.2346 -0.3166 0.3479 -0.3226 0.2647 0.3271 -0.2702 -0.2321 0.2758 0.3450 0.2666 0.2336 -0.3062 0.2275 -0.4077 -0.2256 0.2330 -0.2299 -0.4639 0.2335 0.2391 0.2832 -0.1946 -0.4379 0.2757 -0.2686 0.1543 0.2259 -0.2052 0.3802 -0.2802 0.3606 -0.2735 0.2693 0.3618 -0.2371 0.3307 0.2713 -0.2734 -0.3757 0.2601 0.3463 0.3169 -0.2249 -0.2338 0.2185 -0.2843 -0.3130 0.2473 -0.3327 -0.2834 -0.3083 0.2609 -0.2589 0.2467 0.2382 0.2009 0.2838 -0.2329 0.2518 -0.2110 -0.4247 0.2089 -0.3053 0.2713 -0.3284 -0.2361 -0.4318 -0.2435 -0.2658 -0.3977 -0.2685 -0.2685 -0.2011 -0.2767 0.2384 -0.2729 -0.2212 -0.3953 0.2904 -0.3313 0.2301 0.2509 0.2890 0.2490 -0.3111 -0.2226 -0.1768 0.2691 -0.2823 -0.2566 -0.3750 0.3899 0.2462 -0.2101 -0.4149 -0.3070 -0.2526 0.1377 0.2376 -0.2504 0.1987 -0.2764 -0.1922 0.2633 -0.2296 -0.3532 0.2405 -0.3225 0.2550 0.2563 -0.2670 0.1679 -0.4835 -0.2179 0.2272 0.2528 -0.2897 0.2784 0.2645 0.2166 -0.2639 -0.3964 0.2893 0.2297 -0.2790 -0.2838 -0.2706 0.2154 0.3298 -0.3470 0.3191 -0.2622 0.2496 -0.2926 -0.2255 -0.2383 -0.1984 -0.2577 -0.2276 -0.3934 -0.3782 -0.3468 -0.2661 -0.2522 -0.2980 0.4540 -0.2373 0.2826 -0.2649 0.3360 0.2288 -0.2454 -0.2066 -0.2197 -0.2411 -0.2691 -0.3414 -0.2730 -0.2069 -0.2318 -0.2727 -0.1991 -0.3119 -0.2429 0.2763 0.3323 -0.3828 0.2159 -0.3173 -0.2518 -0.2933 -0.2521 0.1958 -0.3047 0.2694 -0.3265 0.2544 -0.2531 -0.1839 0.2497 -0.2753 -0.4008 0.1994 0.2878 0.2548 0.2803 -0.2953 0.2687 0.2863 0.2457 -0.2376 -0.2720 0.2547 -0.4399 0.2737 0.2290 0.2658 0.2657 -0.1982 0.2133 0.1989 0.2166 -0.1850 -0.2243 -0.3542 0.2486 -0.2911 -0.2232 0.2871 -0.2375 0.2679 0.2600 0.3560 -0.3299 -0.3032 0.2589 -0.2544 -0.2929 -0.3213 0.1947 -0.3942 0.2780 0.2354 -0.2942 -0.4168 0.2302 0.1820 -0.2097 -0.2396 -0.2604 -0.3369 -0.2711 -0.3189 -0.2683 0.2145 -0.3340 0.3026 0.1998 0.2690 -0.3187 0.3324 -0.2199 0.2495 -0.2102 -0.4653 -0.3864 -0.3155 0.3364 -0.3432 -0.2596 0.2378 -0.3029 0.2626 -0.2657 -0.3946 0.2763 -0.3117 0.2219 -0.4647 -0.3124 -0.4077 -0.3234 -0.3317 0.2510 -0.2270 0.3066 0.2014 -0.3396 0.2965 -0.2076 -0.3227 -0.4095 0.2401 0.2424 0.2316 0.2291 -0.2945 -0.2521 0.3707 -0.2447 0.2531 0.2540 -0.3659 0.2164 0.2534 -0.4041 -0.4364 0.2628 -0.4156 -0.2648 0.2105 -0.2780 -0.2210 0.2468 -0.2503 -0.3331 0.2078 0.2767 -0.3220 -0.4028 0.2368 0.2274 -0.2584 -0.2591 0.2501 0.2284 0.3175 0.2590 -0.3859 0.2767 -0.2586 -0.2303 -0.3137 -0.2615 -0.2213 -0.2029 -0.2091 -0.2369 0.3284 -0.2530 0.3100 0.2156 0.2417 0.3196 0.1991 -0.3592 0.2712 -0.3835 -0.2129 0.2597 -0.2730 0.2917 0.2988 -0.2067 -0.2953 -0.3800 -0.4517 0.2871 0.2817 -0.3527 0.2138 -0.2453 0.2773 -0.2347 0.2609 0.4282 0.2348 -0.3360 0.2629 0.3023 -0.2135 -0.3656 0.2627 -0.3917 0.2969 -0.4193 0.2753 -0.2274 0.2526 -0.3038 0.2432 -0.2751 -0.2388 -0.2323 0.2220 -0.2997 -0.2688 -0.2850 -0.2926 0.2286 -0.3017 0.2533 -0.2159 -0.3369 -0.3078 0.2413 0.4017 0.3630 -0.3556 -0.2730 -0.2856 -0.2477 -0.3095 0.2638 -0.2905 0.2543 0.3252 -0.3738 -0.3318 -0.2580 -0.2140 0.2820 0.2709 -0.1853 -0.3758 -0.3540 -0.3590 0.3277 0.3418 -0.1971 0.1836 0.2258 -0.3090 -0.3212 -0.2549 -0.4856 -0.2730 0.2279 -0.2768 0.3753 0.2284 -0.3482 0.2793 0.2754 -0.3305 -0.2634 -0.2534 0.2250 0.2175 0.1426 -0.2867 -0.3024 -0.3529 0.2991 -0.1908 -0.2681 -0.1862 0.1787 0.2181 0.2859 -0.2992 0.4247 -0.2741 -0.1973 0.2716 0.2020 -0.3083 -0.2621 -0.4708 -0.3118 -0.2719 -0.2988 -0.4093 0.2336 -0.2510 -0.2922 0.3636 -0.2664 -0.2467 -0.2683 -0.3115 0.3064 -0.2402 0.2502 -0.3129 0.2954 -0.2313 0.2426 -0.2300 -0.3241 -0.2792 -0.1949 -0.2629 -0.2568 -0.3303 0.2131 0.2226 -0.3011 0.2644 -0.2905 0.3608 0.3023 -0.3357 -0.2755 0.3022 0.2632 -0.2272 -0.1728 0.3088 -0.2903 -0.4030 -0.2167 -0.3792 -0.2848 -0.2674 -0.2825 -0.2676 0.2125 -0.3017 0.1862 0.2844 0.2759 -0.2167 -0.2245 -0.2049 0.2578 -0.4249 0.2523 -0.2847 -0.2006 -0.3183 -0.2694 0.3070 -0.2783 -0.3916 0.3007 0.2106 -0.2827 0.2928 -0.1359 0.1650 -0.3519 -0.3181 0.2840 0.2989 0.2328 -0.3751 -0.2447 -0.3859 -0.2857 0.1952 -0.3438 -0.3600 0.2032 0.1958 -0.2820 0.3240 -0.2206 -0.2400 -0.2239 -0.2361 0.3948 0.1946 -0.3918 0.2694 -0.2135 -0.2395 -0.3072 -0.3375 -0.2792 0.2461 0.2615 -0.3173 -0.4046 0.2616 0.2580 -0.2977 0.3164 -0.2266 -0.2764 -0.2295 0.2662 0.3413 -0.2347 0.2288 -0.2804 -0.3167 -0.3452 -0.3185 -0.2046 -0.3371 0.3021 -0.3178 0.2220 -0.3148 -0.2288 -0.2264 -0.2429 -0.2382 -0.3252 0.3619 -0.3453 0.2378 -0.3836 -0.2571 0.2544 -0.2782 0.2340 -0.3556 0.3589 -0.2824 0.3032 -0.1898 -0.2449 -0.2290 -0.3437 -0.3207 -0.3518 -0.2786 0.3491 -0.3546 -0.2881 -0.2538 -0.2373 -0.2881 0.3265 0.2118 0.2657 0.2657 -0.2541 -0.4237 -0.4098 0.2532 -0.3593 0.2711 0.2234 -0.1756 0.2996 0.2624 -0.2260 -0.2568 -0.2935 0.2985 0.3432 -0.2805 0.2399 -0.3656 0.2711 -0.2576 -0.2112 -0.2788 0.3131 -0.3298 -0.2515 0.2214 -0.4062 -0.2567 -0.2942 0.3061 -0.3688 0.2533 -0.2304 0.3912 -0.2475 0.2443 0.2528 -0.3907 -0.2994 -0.2968 -0.2667 -0.2072 -0.2677 -0.3215 0.2789 -0.2298 -0.2802 -0.3427 -0.3935 0.2346 -0.3041 0.2030 0.2717 0.1831 0.2416 0.3189 -0.3441 -0.3825 -0.2916 -0.2822 0.3909 -0.3317 -0.3093 -0.3155 0.2440 -0.4096 0.2451 0.2417 -0.4405 -0.3415 0.1713 -0.2847 -0.2092 -0.2604 0.1731 0.2986 -0.3018 0.2574 0.3284 -0.2577 -0.4191 -0.2210 0.2193 -0.2928 0.3071 -0.2659 -0.3312 -0.3855 0.2600 0.2493 0.2428 0.2188 -0.2725 0.2480 0.2703 -0.2496 -0.3383 -0.2070 0.1768 0.2546 -0.4030 0.2173 0.2305 -0.2212 -0.3278 0.2258 0.2840 0.2426 0.2339 -0.2889 -0.2777 0.1996 0.2736 0.2524 0.1977 -0.2483 0.2626 0.3625 -0.1978 0.2375 -0.2873 -0.3036 0.3367 0.2995 0.2500 0.2341 0.2539 0.2189 0.2108 0.3042 -0.3664 -0.2205 0.3297 -0.3206 -0.2345 0.3041 -0.3910 0.2577 -0.2827 0.3319 0.3120 0.2764 -0.4303 -0.3075 0.2573 0.2557 -0.2190 0.1964 0.2862 0.3217 -0.3084 -0.2117 0.1817 0.3268 0.2708 -0.2774 0.2301 0.4379" HIT_INDICES="132 172 469 518 696 723 747 781 788 912 917 936 961 1162 1171 1310 1343 1418 1526 1543 1562 1630 1716 1734 1745 1792 1815 1825 1829 1850 1886 1905 1963 1967 2000 2013 2017 2085 2094 2103 2107 2114 2115 2116 2122 2129 2137 2143 2162 2163 2168 2169 2170 2183 2186 2193 2211 2213 2217 2218 2223 2245 2250 2256 2263 2266 2269 2281 2284 2294 2300" ES_PROFILE="-0.0435 -0.0470 -0.1709 -0.1844 -0.2575 -0.2633 -0.2679 -0.2772 -0.2745 -0.3251 -0.3224 -0.3261 -0.3327 -0.4195 -0.4205 -0.4806 -0.4935 -0.5258 -0.5734 -0.5806 -0.5885 -0.6176 -0.6535 -0.6587 -0.6607 -0.6780 -0.6842 -0.6844 -0.6819 -0.6866 -0.6972 -0.6998 -0.7182 -0.7124 -0.7183 -0.7147 -0.7069 -0.7251 -0.7166 -0.7077 -0.6962 -0.6857 -0.6724 -0.6591 -0.6475 -0.6362 -0.6249 -0.6122 -0.6035 -0.5867 -0.5713 -0.5541 -0.5368 -0.5234 -0.5052 -0.4876 -0.4718 -0.4488 -0.4264 -0.4025 -0.3794 -0.3599 -0.3305 -0.3004 -0.2692 -0.2352 -0.1995 -0.1632 -0.1221 -0.0681 0.0022" RANK_AT_ES="2084.0000" RANK_SCORE_AT_ES="-0.4589"/>
  <DTG RANKED_LIST="leukemia_cluster2.rnk" TEMPLATE="na_as_pre_ranked" GENESET="gene_sets.gmt#ICHIBA_GRAFT_VERSUS_HOST_DISEASE_35D_UP" ES="-0.7514" NES="-2.5106" NP="0.0000" FDR="0.0000" FWER="0.0000" CHIP="ftp.broadinstitute.org://pub/gsea/annotations_versioned/Human_NCBI_Gene_ID_MSigDB.v2023.1.Hs.chip" RND_ES="-0.3424 -0.2022 -0.2716 0.3104 -0.3416 0.3105 0.1732 0.3895 0.3667 0.3261 -0.3591 0.2157 -0.1869 -0.4211 -0.3470 0.2866 -0.3194 -0.2455 -0.3593 -0.3258 0.2648 -0.2657 -0.3357 -0.2627 -0.2500 -0.2195 -0.2198 -0.3802 -0.3232 0.2884 -0.3114 -0.2250 0.2956 0.2238 -0.3785 0.2093 0.2761 0.2166 -0.2011 -0.2134 -0.2348 -0.2813 0.2643 -0.2786 0.3961 0.2311 0.2410 0.2139 0.2271 -0.2402 -0.3178 -0.2482 -0.2346 0.1987 0.2509 -0.2409 0.2988 0.2900 0.2178 0.2248 -0.2889 -0.3317 0.3156 -0.2408 -0.2203 -0.3869 -0.2938 0.2782 0.2483 -0.2590 -0.1928 0.2366 -0.3293 -0.3254 0.2440 0.2546 -0.3577 -0.1954 -0.3049 -0.4858 -0.3923 -0.2459 -0.4008 0.4345 -0.2601 -0.3022 0.2799 0.2518 -0.3110 -0.2614 -0.3010 0.3119 0.2118 -0.2170 -0.3431 0.2369 0.2604 0.2465 0.2806 -0.2691 0.2047 0.2540 -0.4274 -0.3423 -0.2510 -0.2387 -0.2290 0.2144 -0.2528 -0.2302 -0.3112 0.2183 -0.2770 -0.3602 -0.2677 -0.3125 -0.3723 -0.3652 0.2831 -0.2270 0.2475 0.3270 -0.3401 -0.2305 0.2627 -0.2469 -0.3009 -0.5034 -0.2867 0.2089 -0.2632 0.3042 -0.3128 0.2628 -0.2020 -0.3454 0.2291 -0.3433 0.2456 -0.5262 -0.2709 0.2277 0.2002 -0.2609 -0.2888 0.2528 -0.3422 -0.3191 -0.3087 -0.2559 0.3327 -0.2860 -0.2460 -0.2899 -0.3369 0.2730 0.2666 0.3124 -0.1898 -0.3791 0.2554 -0.3654 0.1981 -0.2093 -0.3134 0.2830 -0.2950 -0.4091 -0.1905 -0.2346 0.2346 -0.4110 0.2995 -0.3672 -0.4712 -0.2252 -0.2656 -0.2699 0.2699 0.2930 -0.2552 0.2775 -0.3986 -0.2441 -0.2486 -0.3037 -0.3580 -0.4429 0.2696 -0.3382 -0.2896 0.2628 -0.4164 -0.1953 -0.2017 -0.2591 -0.4157 0.2036 0.2660 -0.2386 0.2250 -0.3003 -0.2803 0.2479 -0.2020 -0.4719 -0.2473 -0.2720 0.2476 0.3672 -0.2802 0.2145 -0.2585 0.1865 -0.1997 -0.2610 0.1802 0.3034 -0.1888 0.2959 0.3335 0.2715 -0.3629 -0.2259 -0.2509 -0.1983 -0.2077 -0.2379 0.2958 0.2624 0.2598 -0.3404 -0.2213 -0.2503 -0.3402 -0.4248 -0.2751 -0.2277 -0.2738 0.3162 -0.2482 0.1900 -0.2840 0.3408 -0.2062 -0.3921 0.2258 0.2519 -0.2866 -0.3342 -0.3028 -0.3755 -0.2538 -0.3605 -0.2377 0.2427 -0.2072 -0.2420 0.2819 -0.2808 0.2953 -0.3109 -0.2129 0.2440 0.2310 -0.3273 0.2225 -0.3434 -0.3816 0.3700 -0.3351 0.4274 -0.1821 0.2197 0.2580 0.2252 0.2063 -0.2864 0.3466 0.3502 -0.2082 0.3709 0.2275 -0.3536 -0.4143 0.3915 -0.1808 -0.1807 -0.3692 -0.2923 0.3344 0.1569 -0.2357 -0.2389 -0.1936 0.2729 -0.2550 0.2967 -0.3418 -0.2223 0.2509 -0.2711 -0.3453 0.3711 -0.3603 -0.2199 -0.4385 -0.3748 0.3832 -0.2573 0.2583 -0.3266 -0.2845 -0.2017 -0.2833 -0.4046 0.3475 0.2196 0.2107 0.2557 -0.3031 -0.2961 0.2307 -0.2635 -0.2499 -0.2721 0.2626 0.3618 0.2641 0.2799 -0.2839 -0.3885 0.4009 -0.3173 0.2941 -0.3564 0.2583 -0.3343 -0.3330 -0.2823 0.3230 0.2748 -0.3209 -0.2422 0.3228 0.2762 -0.1855 -0.2359 -0.2808 0.2307 -0.4067 0.3997 -0.2666 -0.2605 0.2719 -0.1983 -0.3664 -0.2322 0.3204 0.2559 -0.2609 0.3310 0.3080 -0.3302 -0.2423 0.2811 -0.2705 -0.2202 0.2870 -0.2173 -0.2801 -0.2934 -0.2260 0.2541 0.2738 0.2236 -0.3033 -0.2618 0.1694 0.2513 -0.3595 -0.3239 0.2829 -0.2775 -0.4189 -0.3792 0.3019 0.3457 0.4077 -0.3814 0.2857 -0.2676 -0.4596 -0.1812 0.3072 0.2797 -0.2403 -0.3686 0.2780 0.2665 0.3003 -0.2323 -0.2377 -0.4695 0.2965 -0.2519 -0.2831 -0.2259 -0.3066 0.2084 -0.4768 -0.3177 0.1718 -0.3941 -0.2017 -0.3565 0.2354 0.2691 0.2451 0.1982 -0.2939 -0.3499 0.2059 0.2315 -0.3549 -0.3355 -0.3829 -0.3061 0.2488 -0.4706 -0.2673 -0.4881 0.2414 -0.3559 -0.1855 0.1678 0.2496 -0.2176 0.3305 -0.2563 -0.2624 -0.2676 -0.3436 -0.4752 0.2712 0.2618 0.2831 -0.3358 -0.3154 0.2121 -0.2807 0.2329 -0.2789 0.2900 -0.2967 -0.3422 -0.2631 -0.4830 -0.4119 -0.2904 0.1905 0.2309 -0.3032 -0.2514 0.2744 -0.3262 -0.2672 -0.4051 0.2353 0.3846 -0.3473 -0.2666 -0.3624 0.2954 0.1954 -0.2543 -0.2844 0.2706 -0.2108 0.2272 -0.3113 -0.3073 -0.3081 -0.3681 -0.3934 -0.3032 -0.3567 0.2071 0.2146 -0.3334 -0.2286 0.3249 -0.3501 0.3175 0.1454 -0.3330 -0.3296 0.3704 -0.3098 0.1794 0.2691 0.4238 -0.3094 -0.2970 0.3085 -0.3681 0.2188 -0.2845 -0.2744 0.2390 -0.3238 0.4152 -0.4868 -0.4403 -0.2843 0.2604 0.2338 -0.3173 0.2718 -0.2861 -0.3476 0.2606 -0.2350 0.3903 -0.2223 0.3835 -0.2137 -0.3503 -0.3136 0.3260 0.2875 -0.2239 -0.2335 -0.4188 -0.1775 0.2093 -0.2169 -0.3798 0.3178 0.3686 0.2240 -0.3680 0.2891 -0.2662 -0.1991 -0.2238 -0.4463 -0.2039 -0.5199 -0.4416 -0.3880 0.2247 0.3660 0.1940 -0.3934 0.2291 0.3251 0.2791 0.3855 -0.2902 -0.2179 0.2579 0.3076 -0.2570 -0.2143 0.2578 -0.3704 -0.3412 -0.2509 0.2658 -0.2439 -0.4428 -0.2586 -0.3405 -0.2952 -0.2853 0.3197 0.3455 0.2845 0.1961 -0.2596 0.2491 0.3737 -0.3191 -0.2530 -0.2393 -0.3701 0.3034 0.2421 -0.2342 -0.2926 -0.2222 0.2174 0.2091 -0.2428 -0.2393 -0.2683 -0.2902 0.2617 0.3888 0.2567 -0.2307 -0.2744 0.2361 0.2390 0.2488 0.1804 0.3216 -0.2791 -0.2518 -0.1753 -0.2543 0.2671 -0.3507 0.2613 -0.2825 0.2556 0.2518 -0.3090 0.3235 -0.3358 -0.2513 -0.2035 0.2205 -0.1981 -0.1995 -0.1752 -0.3726 -0.2548 -0.2837 -0.3731 -0.3935 -0.3834 0.3067 -0.3054 -0.2948 0.2453 0.3148 0.2448 0.1762 -0.2522 -0.3220 -0.2601 0.3049 -0.2988 0.3235 0.3117 -0.4156 -0.1946 -0.3150 -0.3337 -0.2534 0.2585 -0.3364 0.3123 0.2481 -0.4040 -0.2145 -0.1657 0.2203 -0.3951 -0.3951 -0.2233 -0.2747 -0.2573 -0.3608 -0.4069 0.2293 0.2079 0.2816 -0.2790 -0.3361 0.3449 0.3071 0.2979 0.4006 -0.2720 -0.3741 -0.3173 -0.3709 0.2797 0.2821 -0.3628 -0.3546 -0.2595 0.3042 -0.3298 -0.3242 -0.2468 -0.2254 0.2799 0.2950 0.4471 0.2423 0.2246 0.2413 0.3242 0.2946 0.3356 0.2386 0.2731 -0.2578 -0.3806 -0.2363 0.2431 0.2520 -0.2243 -0.2931 0.2509 0.2668 -0.3185 0.2881 -0.2362 -0.2582 0.3239 -0.2154 0.2278 0.2926 -0.2739 -0.4264 -0.3322 0.4059 -0.4710 0.2375 -0.2142 0.2715 0.2641 -0.2867 -0.2627 0.2987 -0.2406 -0.3453 0.2185 0.2402 0.4384 -0.2525 0.3118 0.2149 0.2324 -0.2508 -0.3118 0.2158 -0.3169 0.2895 0.2273 -0.2932 0.2982 -0.3764 -0.2173 0.1860 0.2726 -0.3406 -0.2616 -0.2900 -0.3029 -0.3685 0.4003 -0.3347 0.2891 0.2841 -0.4064 -0.4997 -0.2260 0.1867 -0.3418 -0.2540 0.3024 0.2610 0.2718 0.3099 0.2171 -0.2411 0.2587 -0.2435 -0.3324 -0.3429 -0.2154 -0.2320 -0.3583 -0.2697 -0.4034 -0.2217 0.2528 0.2782 -0.4960 0.2245 -0.1981 -0.2662 0.2144 -0.2713 0.2824 -0.2941 -0.3274 -0.2329 -0.2198 0.2114 -0.2236 -0.2410 -0.3568 0.2019 0.2385 -0.2309 -0.3849 -0.2709 -0.2796 0.2677 0.2792 -0.2404 0.3445 0.2881 0.2671 -0.3382 0.2542 -0.2975 -0.2207 0.2983 -0.2995 -0.2182 -0.3088 0.2655 0.3440 -0.3538 0.3248 0.2256 -0.3747 0.3482 -0.2477 0.3892 -0.3304 0.2430 0.4049 0.2504 0.4156 0.2114 0.2515 0.3760 0.3424 0.2897 -0.3958 -0.3280 -0.4124 0.3039 0.3851 -0.2912 -0.2697 -0.3056 -0.2502 0.3059 0.2322 -0.3695 -0.2648 0.2085 -0.2801 -0.2734 -0.3604 -0.3880 -0.3089 0.2640 -0.3858 -0.3080 -0.3275 0.1956 -0.2903 0.2961 0.2613 0.3383 -0.2868 0.2840 0.1775 -0.2191 0.2923 -0.3948 -0.3182 0.1958 0.1998 0.2972 0.3376 -0.1909 0.2474 -0.3894 -0.2591 -0.3751 0.3265 -0.2259 -0.3988 0.2368 0.3671 -0.3433 0.2812 -0.3040 -0.2947 -0.2933 0.2338 -0.2922 0.2793 0.2430 -0.2448 -0.3441 0.2700 0.2630 -0.3322 0.3715 0.3145 0.2425 0.2873 0.3517 0.3106 0.2765 -0.2540 -0.2781 0.2407 0.3538 -0.4265 -0.3376 0.2256 -0.2244 -0.1956 0.2979 -0.4250 -0.2095 0.2733 0.3243 -0.3138 -0.2603 -0.2922 0.2695 0.2548 0.2192 0.3341 -0.3823 -0.2120 -0.2671 0.2555 0.2775 0.2596 -0.2987 0.2230 -0.2872 0.3678 0.2053 0.2745 -0.1992 -0.3670 0.4024 0.2743 -0.3459 -0.3738 -0.2518 0.2326 -0.2688 0.2286 -0.3263 -0.3167 -0.4279 0.2368 -0.2526 -0.4188 0.3264 -0.2322 0.3078 -0.3368 0.2900 0.4622 -0.2157 0.3241 -0.3253 0.2697 -0.3839 -0.2282 0.2832 -0.2304 -0.1796 -0.2802 -0.4656 -0.2387 -0.2559 -0.2548 0.4768 0.3794 -0.2399 0.3173 -0.2815 -0.3339 -0.3429 0.3292 -0.2942 -0.4252 -0.2889 -0.1976 0.3390 -0.3846 -0.2762 0.2634 -0.2169 0.1605 -0.2946 0.2592 -0.3860 0.4315 -0.1641" HIT_INDICES="35 58 71 193 305 348 537 863 953 1171 1211 1307 1310 1332 1520 1622 1745 1765 1900 1926 1962 2044 2070 2085 2092 2098 2102 2115 2117 2128 2129 2137 2143 2149 2157 2169 2186 2190 2193 2197 2201 2209 2219 2223 2233 2242 2246 2249 2254 2257 2261 2263 2267 2275 2278 2286 2300" ES_PROFILE="0.0091 0.0198 0.0334 -0.0071 -0.0457 -0.0544 -0.1303 -0.2699 -0.3053 -0.3992 -0.4143 -0.4549 -0.4541 -0.4620 -0.5449 -0.5889 -0.6407 -0.6462 -0.7005 -0.7057 -0.7143 -0.7403 -0.7404 -0.7349 -0.7256 -0.7156 -0.7046 -0.6967 -0.6838 -0.6743 -0.6605 -0.6491 -0.6365 -0.6231 -0.6098 -0.5975 -0.5856 -0.5675 -0.5481 -0.5284 -0.5082 -0.4883 -0.4680 -0.4446 -0.4217 -0.3974 -0.3698 -0.3397 -0.3098 -0.2783 -0.2462 -0.2128 -0.1790 -0.1433 -0.1046 -0.0644 0.0022" RANK_AT_ES="2069.0000" RANK_SCORE_AT_ES="-0.4307"/>
  <DTG RANKED_LIST="leukemia_cluster2.rnk" TEMPLATE="na_as_pre_ranked" GENESET="gene_sets.gmt#REACTOME_IMMUNOREGULATORY_INTERACTIONS_BETWEEN_A_LYMPHOID_AND_A_NON_LYMPHOID_CELL" ES="-0.8064" NES="-2.4313" NP="0.0000" FDR="0.0000" FWER="0.0000" CHIP="ftp.broadinstitute.org://pub/gsea/annotations_versioned/Human_NCBI_Gene_ID_MSigDB.v2023.1.Hs.chip" RND_ES="-0.2929 -0.1887 -0.3741 -0.2563 -0.2930 0.3844 -0.2121 0.2561 0.2084 -0.2549 -0.3566 0.2880 -0.2834 -0.1736 0.2316 -0.3661 -0.2878 0.4023 -0.2498 -0.4309 0.2796 0.2965 0.4732 0.2518 0.1554 0.2610 -0.3634 -0.3895 0.1904 0.3237 0.3034 -0.2372 -0.2546 0.2729 -0.3265 0.3390 0.2714 0.1692 0.2721 0.4302 -0.3422 0.2046 -0.3017 0.3642 0.2209 -0.2970 -0.3953 0.3585 0.2915 -0.2066 -0.3324 -0.3430 -0.2737 0.2177 0.3115 0.2672 -0.5065 -0.1902 -0.4492 -0.4454 0.3020 0.4908 -0.2347 -0.3305 -0.4020 0.2023 0.3021 -0.3454 0.2431 0.2945 0.2225 -0.3802 -0.4557 -0.3374 -0.4133 0.2957 0.3775 0.2032 0.2288 0.3426 0.3108 0.2619 0.4060 -0.3001 -0.3400 -0.3835 -0.2578 -0.3255 0.2522 -0.3089 -0.3619 0.2106 0.3160 0.2962 -0.1821 0.2933 0.3026 0.1332 0.2528 0.2901 0.3186 0.2816 -0.3727 -0.4065 -0.3997 -0.3392 -0.2743 0.2081 0.3522 0.3720 0.3002 0.2775 -0.2756 -0.2490 -0.3522 -0.4349 -0.2972 -0.3368 0.2963 0.2945 -0.3712 0.3424 0.2343 -0.3636 0.3481 -0.2829 0.4345 -0.4532 0.3477 0.3844 -0.2938 -0.3386 -0.4127 0.4139 0.4497 -0.4312 -0.5797 0.2903 -0.3316 -0.3455 -0.4894 0.3614 -0.2531 0.2288 0.3883 -0.2792 0.3684 0.1559 0.3711 0.2641 -0.3522 -0.3711 0.2371 -0.2847 0.3149 -0.3884 -0.3393 -0.4513 -0.2814 0.2266 0.3127 0.2599 0.2637 0.3925 -0.3761 0.4250 0.2861 0.3152 -0.2924 -0.3021 -0.3902 0.3677 0.3033 0.2025 0.3236 -0.5257 0.2860 0.3050 -0.3428 -0.3272 -0.4828 -0.4265 -0.3061 0.3655 0.2669 0.2829 0.4200 -0.3157 0.4024 -0.2580 0.2714 0.2524 -0.2640 0.1974 -0.3621 -0.3999 -0.3612 0.2827 -0.3595 -0.3484 -0.4857 0.3559 -0.5122 -0.2187 -0.2588 0.2992 0.2368 0.2647 0.2727 -0.4375 -0.3637 -0.2716 -0.4690 -0.1926 -0.2785 -0.2783 0.1553 0.3802 -0.3647 -0.3077 -0.2512 0.3005 -0.3806 -0.5014 -0.2322 -0.3940 0.3396 0.2560 0.3579 0.3753 0.2329 -0.4429 -0.2238 -0.3716 -0.2658 0.3462 -0.2861 -0.2458 -0.2337 -0.3245 -0.2039 0.3515 0.2233 -0.3084 -0.2205 0.5005 0.3320 0.3272 -0.2083 -0.3271 0.4160 -0.3290 -0.2265 0.3285 -0.3556 0.3167 -0.3328 0.2414 -0.2978 -0.3227 0.4670 -0.3255 0.4018 0.3970 -0.2149 0.2408 -0.2595 -0.3688 0.3962 -0.4072 0.3280 -0.2322 -0.3530 0.4237 0.3291 -0.3557 -0.3250 0.2643 0.2395 -0.3407 -0.3886 -0.5369 0.3676 -0.3162 -0.3023 -0.2826 -0.2527 0.4463 -0.4013 0.2081 -0.3467 -0.2713 -0.3536 -0.3653 -0.2988 -0.2901 -0.1927 0.2075 -0.3749 0.5424 0.3158 -0.2558 -0.3802 0.2666 0.4549 -0.3836 -0.2860 -0.3585 -0.4386 -0.2511 0.3049 0.3336 -0.5039 0.4642 0.1909 -0.2758 -0.3199 -0.6067 0.3736 0.3198 -0.2729 -0.3958 0.3175 -0.2731 0.2859 -0.3630 0.3277 -0.3314 -0.3606 0.3155 0.3590 -0.3803 -0.3175 -0.3511 0.3382 0.1750 -0.2295 -0.2936 -0.2519 -0.4067 0.5029 -0.2558 0.2355 -0.2082 -0.4692 -0.3610 0.3565 0.2816 0.2519 0.3355 -0.4047 -0.2488 0.3399 -0.4891 0.2746 -0.2281 -0.3056 -0.2482 0.3644 -0.3564 -0.3413 -0.5328 -0.5224 -0.3125 0.2356 -0.4079 -0.3127 0.3164 -0.3695 0.2770 -0.3140 0.2484 -0.2745 -0.3586 0.3071 -0.2743 -0.4447 0.3776 0.2613 0.3377 0.2561 -0.4698 -0.2410 -0.5069 0.2850 0.2742 -0.4359 -0.2343 -0.3375 -0.2919 -0.2966 0.2598 -0.2850 0.2422 -0.3149 0.4008 -0.2245 -0.4917 0.2668 -0.2243 0.3832 0.4250 -0.3026 0.3077 -0.4812 -0.4437 0.4435 0.4327 -0.2015 0.2499 0.3960 -0.3237 -0.2414 -0.3824 -0.2444 0.2841 -0.2689 0.2535 0.3006 -0.2793 -0.3592 -0.1714 0.3927 -0.4871 0.2959 -0.2866 -0.2740 -0.4159 -0.2685 0.2633 -0.3653 -0.1797 -0.2851 -0.3143 0.3059 -0.2598 -0.5295 0.2835 0.3624 -0.1787 -0.3508 0.2594 -0.3911 0.5130 -0.2965 -0.5505 -0.3686 -0.5286 0.2744 -0.2401 0.2608 -0.2490 0.3675 -0.1987 0.2787 0.4534 -0.3836 -0.3403 -0.3413 0.3023 -0.3102 0.2595 -0.4113 0.2694 0.2452 0.4424 0.3932 0.2704 -0.3349 0.4574 0.4388 -0.2966 0.1990 -0.3494 0.4504 -0.1623 0.2582 0.2043 -0.3056 0.2732 -0.2455 -0.2778 -0.2783 -0.2401 -0.2001 -0.3268 0.2907 0.2965 0.3155 0.2880 0.2335 -0.3902 0.3590 0.1842 -0.4580 -0.2999 -0.4029 -0.2717 -0.2727 0.2356 -0.2109 -0.4105 0.2846 0.1982 0.2810 0.2991 0.3068 -0.2299 -0.1968 0.2746 0.3893 0.2495 0.5442 0.2726 -0.2642 0.3112 -0.2557 0.3577 0.2508 0.4162 -0.4747 -0.2434 -0.3335 -0.2285 -0.2933 0.2435 -0.4207 -0.2262 0.4003 0.2314 0.3701 0.2173 0.3380 0.2810 -0.2428 -0.2857 0.2762 -0.2497 -0.3631 -0.4256 0.2419 -0.3596 0.2928 0.3742 -0.1652 0.4533 0.3758 0.2476 0.4694 0.3662 -0.4052 -0.3299 0.3527 0.3865 -0.3715 -0.5236 0.4168 -0.3256 -0.2564 0.3313 -0.3417 -0.2596 -0.3051 0.2920 -0.3779 -0.2781 0.3369 0.2758 -0.2291 0.3456 -0.5960 0.2744 -0.2448 -0.3967 0.3909 0.3384 -0.4201 -0.2491 0.2529 -0.3240 0.3562 -0.3140 0.3145 -0.3670 0.3957 -0.3401 -0.2434 -0.4985 -0.2687 -0.2622 0.2743 -0.3048 0.2309 -0.3581 -0.3851 -0.2441 -0.2924 -0.3456 -0.3907 0.2391 -0.3493 0.3162 0.1814 0.2163 -0.5660 -0.3599 0.4443 -0.3024 0.1785 -0.4682 -0.2758 -0.3709 -0.2551 0.2571 -0.2708 0.2963 -0.3419 -0.2390 -0.2499 -0.3445 0.2560 0.2128 -0.2307 0.2380 0.3567 0.3955 -0.5249 -0.2760 0.3137 -0.3443 0.2024 -0.3284 -0.3352 -0.4443 -0.4484 -0.3148 0.3677 -0.3988 0.4005 0.3862 0.3843 -0.2367 -0.4722 -0.2792 -0.4009 -0.3238 -0.3189 -0.4223 -0.2855 0.3178 0.2751 -0.2251 0.2713 0.3733 -0.2231 -0.4240 -0.3859 -0.4358 -0.2354 0.3768 -0.3149 0.2939 0.3772 0.1506 0.2147 -0.5574 -0.3556 0.2691 -0.3708 0.1836 -0.2955 -0.2797 0.4558 0.3265 0.2136 -0.2012 -0.3165 0.3094 0.4723 -0.3248 -0.2820 -0.4277 0.2911 -0.2298 0.2509 -0.2952 -0.4280 -0.2687 -0.2968 -0.3665 -0.2607 0.3474 0.3787 0.1992 0.2426 -0.4595 0.3319 -0.2919 -0.2306 0.2695 -0.4404 0.2886 0.3176 0.2304 0.4121 0.2360 0.3691 -0.3537 0.2825 0.1833 -0.3486 -0.2591 0.2412 -0.2602 -0.3309 0.5206 0.3989 -0.3109 0.2872 0.2381 -0.2371 0.4669 -0.3564 -0.3063 -0.2249 -0.3859 -0.3111 0.2729 0.3123 -0.2302 -0.3809 0.3996 -0.4951 -0.4001 -0.2588 -0.2156 -0.2538 -0.3073 -0.3472 0.2908 0.3309 0.4413 0.2507 0.2823 0.2699 0.3416 -0.2359 -0.4952 -0.3139 -0.2667 -0.4655 -0.2657 -0.5889 0.4420 0.3059 -0.5230 0.3311 0.1758 0.2986 -0.2774 0.3168 0.4452 -0.4982 0.2992 -0.3858 -0.4286 -0.5233 0.1963 -0.4206 -0.2273 0.2763 -0.2939 0.2536 -0.2645 0.4521 -0.3511 0.3310 -0.3776 0.4135 -0.2627 0.2862 -0.4634 -0.4588 -0.2766 0.2190 -0.3368 0.2774 -0.2979 0.3212 0.4225 0.3706 -0.2897 -0.2902 -0.2637 0.1920 -0.2050 -0.3184 -0.3737 -0.4868 0.3453 0.3335 0.2855 -0.2350 -0.3505 0.4574 0.4296 -0.4077 0.3992 -0.4020 0.3008 0.2961 -0.3659 0.3387 0.2419 0.1708 -0.3328 0.2620 -0.1938 0.2212 -0.3266 0.2797 -0.3587 -0.2972 -0.3569 0.5054 0.2936 0.2381 -0.3615 -0.2442 -0.4906 -0.2613 0.2960 -0.3240 0.2598 -0.2749 0.4047 0.2762 0.4039 -0.3360 0.4188 -0.3391 0.3309 0.4295 0.4729 0.2411 0.2435 0.4498 0.2862 0.4455 0.2751 -0.3347 -0.2962 0.3080 0.1933 0.2575 0.3298 0.3491 -0.3217 0.3833 -0.3273 -0.2871 0.2924 -0.3068 0.3353 0.4628 0.3837 -0.3112 0.2365 0.2725 -0.3790 -0.2691 0.2721 -0.4150 -0.4423 -0.2625 0.3448 0.2857 -0.3307 -0.4078 0.3485 -0.3897 -0.2335 0.2404 0.2441 -0.2482 -0.3045 0.3006 0.2803 -0.2541 0.2556 -0.2223 0.2705 -0.2676 0.2607 -0.3267 0.3056 0.2877 -0.3613 -0.2116 -0.4576 -0.3425 -0.2178 0.2959 0.3335 0.4366 -0.4871 0.3974 -0.2640 0.3307 0.1509 0.4095 -0.2548 0.2500 0.2598 -0.3435 0.2716 0.4334 0.3539 -0.2708 -0.2589 -0.5457 0.3045 -0.3236 0.2634 -0.3030 -0.3368 -0.2418 0.3502 0.2576 -0.2114 0.2128 0.2653 0.3753 -0.2267 0.2152 -0.3510 -0.2467 -0.3761 -0.2973 -0.2621 0.2491 0.2205 -0.3319 -0.3796 -0.3762 0.3588 -0.1356 0.2574 -0.2375 -0.4544 -0.3925 0.2794 -0.2763 -0.3149 -0.2817 -0.4646 0.2961 0.3841 0.2123 -0.2105 0.2905 -0.2772 0.2594 -0.2693 -0.3764 0.1986 0.2640 -0.2499 -0.4751 0.4641 0.2635 -0.1954 0.3039 0.3570 0.3231 -0.4437 -0.4418 -0.4360 0.2616 -0.4307 -0.3141 0.5137 0.2737 0.2583 -0.3104 0.3158 -0.2617 0.2875 0.3432 0.3214 0.2283 0.3259 -0.3950 0.2124 0.3114 0.2199 0.2981 -0.4241 0.2453 0.2713" HIT_INDICES="15 104 140 483 495 1330 1717 1756 1833 1989 2075 2138 2146 2170 2176 2220 2234 2238 2242 2246 2253 2258 2262 2263 2269 2270 2272 2274 2277 2280 2284 2288 2304" ES_PROFILE="0.0302 0.0118 0.0144 -0.1263 -0.1215 -0.4867 -0.6540 -0.6675 -0.6963 -0.7549 -0.7792 -0.7892 -0.7739 -0.7637 -0.7447 -0.7349 -0.7086 -0.6774 -0.6458 -0.6128 -0.5780 -0.5407 -0.5024 -0.4625 -0.4216 -0.3772 -0.3332 -0.2878 -0.2422 -0.1960 -0.1479 -0.0955 0.0004" RANK_AT_ES="2137.0000" RANK_SCORE_AT_ES="-0.5676"/>
  <DTG RANKED_LIST="leukemia_cluster2.rnk" TEMPLATE="na_as_pre_ranked" GENESET="gene_sets.gmt#SANSOM_APC_TARGETS_DN" ES="-0.7014" NES="-2.4200" NP="0.0000" FDR="0.0000" FWER="0.0000" CHIP="ftp.broadinstitute.org://pub/gsea/annotations_versioned/Human_NCBI_Gene_ID_MSigDB.v2023.1.Hs.chip" RND_ES="-0.3105 0.3272 -0.2447 -0.3061 -0.3465 0.3412 -0.5427 0.3692 -0.3233 -0.3573 0.3145 0.2185 -0.3448 -0.3143 -0.3703 0.1965 -0.3048 -0.3279 -0.1921 -0.2962 0.2843 0.2044 -0.3165 -0.2363 0.2552 0.2443 0.2067 0.3095 0.1999 0.3745 -0.3801 0.2885 -0.2706 -0.2572 0.2081 -0.2148 0.2732 -0.3533 -0.2207 -0.2768 -0.2809 -0.2806 -0.2189 0.3308 0.1997 -0.3348 0.2892 -0.4378 -0.2231 -0.2334 -0.3087 0.2871 -0.2213 -0.2353 0.2709 -0.4251 -0.2135 0.2501 0.2811 0.3220 -0.1957 0.2544 -0.1917 0.1958 0.2381 -0.2121 0.2590 0.3485 -0.2661 -0.2685 0.3039 0.2593 0.2809 0.2275 -0.3320 -0.2724 -0.3116 0.2194 0.2875 0.2635 0.4229 0.2407 0.2764 0.2166 -0.4342 0.2821 -0.2459 -0.3019 -0.3692 -0.2761 -0.4064 -0.4087 -0.3596 -0.1995 0.2831 -0.1982 0.2546 0.2131 -0.3734 0.3427 0.1931 0.3332 -0.2596 0.2605 -0.2597 0.2249 0.1673 -0.2621 -0.3614 -0.2379 0.2175 -0.3222 -0.4047 -0.1545 0.2507 -0.2026 -0.3187 -0.2752 -0.2400 -0.3064 -0.2754 -0.3260 0.3056 0.2849 -0.4629 -0.2902 0.3640 0.3128 -0.3620 -0.4579 0.2383 -0.2182 0.3477 0.3584 -0.2219 0.3304 0.2365 -0.2117 -0.3615 -0.2754 -0.2754 -0.2606 -0.2501 0.2139 -0.3068 0.1765 -0.2700 0.2350 -0.3004 0.2145 -0.2148 -0.2443 -0.2726 -0.1955 0.2905 -0.1763 -0.3743 0.2958 -0.2566 0.2020 0.3115 0.2117 -0.3004 -0.3777 0.3137 0.2647 -0.2729 0.3148 0.2158 -0.2207 -0.2486 0.2239 -0.2131 -0.2557 -0.3746 -0.2308 -0.2027 -0.3279 -0.2814 0.2761 -0.2380 -0.3786 -0.3831 0.2977 -0.3714 0.2366 -0.2198 -0.2878 -0.2079 -0.2692 -0.3039 0.2024 -0.2696 -0.3746 -0.2651 -0.2574 0.3624 0.2815 -0.2257 -0.2957 -0.3584 -0.1764 0.2629 0.2291 0.2353 0.2443 0.3082 0.2963 0.2749 0.2876 0.2698 -0.3301 -0.2727 0.3040 0.2786 -0.2724 -0.2498 -0.4123 -0.2879 -0.3211 -0.3081 -0.3754 0.2772 -0.3937 -0.3696 -0.2599 -0.3175 0.2504 0.2582 -0.3474 -0.3471 -0.3798 -0.2685 -0.3420 -0.2446 -0.1833 -0.2188 0.3320 -0.2507 0.3743 -0.3875 0.3211 -0.2818 -0.3380 -0.2278 -0.3097 0.2874 0.2335 -0.2660 -0.2194 0.1929 -0.2281 0.4272 0.1932 -0.2905 0.2003 -0.1868 0.2343 -0.3017 0.3060 -0.3098 -0.2126 -0.2920 0.2850 0.3068 0.1931 0.1764 0.2880 -0.3290 -0.2560 -0.3876 -0.3002 0.2467 0.3215 -0.3050 -0.2829 -0.2723 -0.2707 0.2300 -0.2332 0.2831 0.2743 -0.2168 -0.2892 -0.2663 -0.4234 -0.2658 -0.2389 0.2706 0.2402 -0.3144 -0.2886 -0.2678 0.2093 -0.4245 0.2243 0.2022 0.2630 -0.3046 0.2642 0.2280 -0.3081 0.2422 -0.1855 -0.2649 -0.3379 -0.3994 0.2569 -0.3717 -0.4245 -0.2727 0.2987 -0.2769 0.2404 -0.3560 0.1932 -0.1997 -0.2259 0.2414 -0.3679 -0.3385 -0.3269 -0.2247 0.2829 -0.3685 -0.3525 -0.2486 -0.3794 0.3032 -0.2184 -0.2718 -0.3422 0.2552 0.3211 -0.3044 -0.4221 -0.3907 0.2539 -0.2839 0.2623 0.2650 -0.2697 -0.2698 0.2735 -0.2284 -0.1977 0.1934 -0.2476 0.2433 -0.3186 -0.3455 -0.2198 -0.3611 0.3206 0.2488 0.3018 -0.2311 0.3621 -0.2510 -0.3135 -0.3206 0.2709 -0.2862 -0.4261 -0.4337 -0.1950 -0.2690 0.3125 -0.2916 -0.2492 0.2434 -0.2405 -0.2706 -0.3802 0.2296 0.3213 -0.3206 -0.2184 -0.2460 0.2627 0.3037 0.2492 0.2190 0.2424 -0.3165 -0.2199 0.2577 0.3258 -0.2980 0.3117 -0.2992 -0.2445 0.2569 -0.2854 -0.2339 0.2568 0.2356 -0.1771 0.2585 -0.2707 0.3866 0.2456 -0.3352 -0.2865 -0.2671 0.3605 -0.3354 0.3059 0.3087 -0.3382 0.2338 -0.2932 -0.2578 0.2593 -0.2233 -0.2821 0.3466 -0.3004 -0.3224 0.2467 -0.2973 0.2565 -0.2201 0.2391 -0.3746 -0.3282 -0.2798 0.2328 -0.2723 0.2813 -0.3033 0.2489 -0.2544 -0.2094 -0.2652 0.2357 0.2589 -0.2739 -0.2635 -0.2440 -0.3316 0.2819 -0.2754 0.2356 0.2541 0.2836 0.2189 0.2577 0.1938 -0.2527 0.2220 -0.2116 -0.3451 -0.3734 -0.3152 0.2230 0.2594 -0.2730 -0.2550 0.2585 -0.2365 -0.4164 0.2714 0.2506 -0.2448 0.2955 0.1936 -0.3707 0.3034 -0.3239 -0.3725 -0.3290 -0.2806 0.2657 -0.2110 0.1824 -0.2782 -0.3224 -0.2139 0.2058 0.3188 -0.4354 -0.2736 -0.2918 -0.3460 -0.2293 -0.2352 -0.3847 -0.3263 0.2890 0.2113 0.2385 0.2909 0.3083 -0.2575 0.2813 -0.2087 0.2527 -0.2265 -0.3404 -0.2988 0.2257 0.2945 0.3053 -0.2857 -0.3417 0.2378 0.3453 0.2034 -0.3083 -0.2498 -0.3159 -0.3592 -0.3990 -0.2726 -0.2575 0.2192 0.2440 0.4049 -0.2968 0.2346 0.2504 -0.2850 -0.2076 0.3453 -0.1945 -0.3740 0.2604 0.2088 -0.3208 0.2986 -0.2001 -0.2885 0.2796 0.3374 -0.3424 -0.2390 0.2120 0.2392 0.2156 -0.3743 -0.3704 0.1710 0.2634 -0.2743 0.2079 -0.2465 -0.2757 -0.2420 -0.4068 0.2627 0.1936 -0.2710 -0.3708 -0.2152 0.2538 0.2217 -0.3653 0.3298 -0.2284 -0.1944 0.2152 0.3377 0.2954 -0.3411 0.2257 0.2065 -0.2486 -0.2569 -0.2666 -0.3465 -0.2579 -0.3062 0.2266 -0.2520 0.2585 -0.2523 -0.2971 -0.3510 -0.2955 0.1697 0.3346 -0.2381 0.2460 -0.2746 -0.4248 0.2210 -0.2805 -0.3546 -0.3094 -0.2254 -0.3388 -0.2464 -0.2678 -0.2570 -0.4198 0.2357 0.3358 -0.2946 -0.2512 0.3484 -0.2198 -0.3368 -0.2471 0.3440 0.2304 -0.2466 0.2159 -0.3050 -0.4846 -0.3889 0.2151 -0.2353 0.2083 -0.3879 0.2417 -0.1879 -0.2632 -0.2393 0.1926 0.2106 -0.3017 0.2564 -0.2122 0.2074 -0.2408 -0.3218 -0.2603 -0.2577 -0.2209 -0.2510 -0.2456 -0.2088 -0.2981 -0.3619 -0.2967 -0.3135 0.3183 -0.4705 0.3828 0.2968 0.2681 -0.3759 -0.3105 0.2323 -0.3051 0.1810 0.2706 -0.2839 -0.3743 -0.2440 -0.2989 -0.3021 -0.3087 0.3256 0.2683 -0.2786 0.2742 0.2436 -0.3850 -0.2045 0.2225 -0.2662 -0.3360 -0.2270 0.2864 0.2244 -0.2765 -0.3176 -0.2925 -0.3524 -0.3688 -0.3537 0.2477 0.3264 -0.2943 0.2029 0.3183 0.2984 -0.3243 -0.2723 -0.2414 0.1673 -0.2220 -0.2992 -0.3710 -0.2479 -0.2710 -0.2386 -0.3010 0.2439 -0.2208 0.2136 0.2908 0.2424 0.2964 0.1591 -0.2984 -0.3733 0.2358 -0.1815 -0.2589 -0.3920 -0.2521 -0.2142 -0.3625 -0.2477 -0.3134 -0.2964 -0.4530 -0.3164 -0.2565 0.2940 -0.4122 -0.3402 -0.2965 -0.3842 0.2917 -0.2917 -0.2498 0.3972 0.2896 0.4206 0.2527 -0.2145 0.1930 0.2744 0.3028 -0.2785 -0.2966 -0.1554 -0.2418 -0.2717 -0.2922 -0.4384 0.2325 0.2475 -0.2100 -0.2841 -0.2160 -0.2627 -0.3712 -0.3205 -0.3121 0.3464 0.2843 -0.2977 -0.3554 -0.2490 -0.2562 -0.2427 -0.2728 0.2398 0.3030 -0.1575 -0.3452 0.2713 -0.2833 0.2376 0.1919 -0.3778 -0.2321 0.2455 0.1917 -0.3127 -0.2862 0.3772 0.3137 -0.2204 -0.3099 -0.3367 -0.2569 0.2283 -0.2876 -0.2687 -0.2833 0.2723 -0.2635 -0.2626 0.2181 0.2495 -0.2642 -0.3083 -0.3098 0.2455 0.2095 -0.2298 0.2496 -0.2354 0.2212 0.2643 -0.2268 0.2586 -0.3587 -0.2003 -0.3536 0.2644 0.3298 -0.2557 -0.2337 0.2466 -0.3320 0.2978 -0.2869 0.2766 0.2309 -0.2192 -0.2092 0.2437 -0.3593 -0.3203 0.2716 0.1892 0.2130 0.2628 -0.2999 -0.3164 -0.2756 0.2086 0.2046 0.2349 -0.3846 0.3194 -0.2894 0.1651 -0.2307 -0.3443 -0.1811 -0.2696 -0.3461 0.2129 0.2402 -0.2772 -0.2407 -0.3327 -0.3342 -0.3203 0.3074 -0.3616 -0.2567 -0.3057 -0.2751 0.3855 -0.2224 -0.2229 0.3257 0.3086 0.2740 0.2087 -0.2992 0.3726 0.2421 -0.3170 0.3247 0.2514 0.2578 -0.2042 -0.2862 -0.1970 0.3876 0.1841 -0.2193 -0.2328 -0.2304 0.2206 0.2305 0.2813 -0.2353 -0.3956 -0.4310 -0.3288 0.2477 -0.4000 -0.1847 -0.2204 -0.3354 -0.2827 -0.2559 -0.2287 0.2501 0.3218 -0.2714 -0.3264 0.3063 -0.2480 0.2255 0.1690 -0.2341 -0.2872 -0.2728 -0.2435 -0.3390 -0.2333 0.2900 0.2501 -0.2555 -0.2041 -0.3011 -0.2473 -0.2854 -0.2369 -0.3181 0.3405 -0.2722 0.2534 0.2221 0.2614 -0.1982 -0.4274 -0.3460 0.3025 0.2871 0.2846 -0.2559 -0.2416 -0.3649 -0.2701 -0.3097 0.2794 -0.2323 0.3506 0.3198 0.3294 -0.3114 -0.2454 -0.2591 0.2437 0.2928 -0.3053 0.2158 0.2584 -0.1970 -0.2493 0.2657 -0.2090 -0.2090 0.3055 0.2575 -0.2803 -0.2343 0.3199 0.2079 -0.2763 -0.2291 -0.3222 -0.3633 0.3188 0.3448 -0.3045 0.2304 -0.3734 0.2749 0.3227 -0.3535 0.2700 -0.2084 -0.3021 0.2922 0.1986 -0.2599 0.2280 -0.2663 -0.2477 -0.4408 -0.2355 -0.3288 0.2257 0.2797 -0.1642 -0.4712 -0.3653 0.2207 0.3013 0.3338 0.1770 -0.2630 -0.3457 -0.2856 0.2991 0.2761 -0.2317 0.2522 -0.2795 0.2597 -0.3581 0.3123 -0.2348 0.2927 -0.2566 -0.3296 -0.2886 -0.2753 -0.2511 -0.2683 -0.2909 -0.2210 -0.1986 0.3352 0.2301 -0.3506" HIT_INDICES="13 82 143 260 261 286 329 479 601 702 831 866 873 929 1250 1307 1343 1518 1645 1674 1756 1758 1816 1820 1836 1843 1854 1903 1908 1921 1943 1949 1976 2001 2027 2052 2056 2070 2092 2103 2115 2126 2130 2138 2153 2154 2170 2181 2189 2209 2220 2225 2231 2242 2246 2248 2252 2256 2261 2268 2269 2270 2273 2275 2288 2290 2291 2294 2300" ES_PROFILE="0.0206 0.0056 -0.0085 -0.0506 -0.0409 -0.0423 -0.0524 -0.1120 -0.1602 -0.1998 -0.2528 -0.2639 -0.2626 -0.2835 -0.4249 -0.4485 -0.4629 -0.5405 -0.5959 -0.6071 -0.6411 -0.6392 -0.6616 -0.6599 -0.6632 -0.6625 -0.6633 -0.6802 -0.6774 -0.6779 -0.6819 -0.6786 -0.6837 -0.6874 -0.6907 -0.6927 -0.6853 -0.6819 -0.6813 -0.6753 -0.6691 -0.6619 -0.6516 -0.6424 -0.6353 -0.6219 -0.6141 -0.6029 -0.5899 -0.5790 -0.5630 -0.5438 -0.5238 -0.5049 -0.4819 -0.4566 -0.4314 -0.4056 -0.3793 -0.3523 -0.3217 -0.2901 -0.2585 -0.2263 -0.1935 -0.1498 -0.1041 -0.0564 0.0022" RANK_AT_ES="2051.0000" RANK_SCORE_AT_ES="-0.4057"/>
  <DTG RANKED_LIST="leukemia_cluster2.rnk" TEMPLATE="na_as_pre_ranked" GENESET="gene_sets.gmt#REACTOME_INTERFERON_GAMMA_SIGNALING" ES="-0.8233" NES="-2.4008" NP="0.0000" FDR="0.0000" FWER="0.0000" CHIP="ftp.broadinstitute.org://pub/gsea/annotations_versioned/Human_NCBI_Gene_ID_MSigDB.v2023.1.Hs.chip" RND_ES="0.3799 -0.3057 -0.3760 0.2638 -0.2959 -0.4748 0.2357 -0.2928 0.3917 0.3327 0.2606 0.2977 -0.2102 0.4055 -0.2195 -0.2489 0.2159 0.2831 -0.3571 -0.2225 -0.2418 -0.3523 0.4492 0.2025 -0.3524 0.3838 -0.3418 0.3081 -0.4226 -0.4129 0.3816 0.2752 0.4271 -0.4151 -0.2723 0.3750 -0.3337 -0.2725 -0.3465 -0.5023 -0.3808 -0.3654 0.3264 0.2380 -0.1783 -0.3148 0.4783 -0.3072 0.2907 -0.4228 -0.3928 0.2976 0.3126 -0.2730 -0.3405 0.2674 -0.5373 0.3986 -0.4404 -0.2922 -0.4033 -0.2157 0.2656 0.2631 0.2878 -0.2975 0.4129 0.2803 -0.3142 0.1978 -0.1765 -0.4030 0.2277 -0.3560 0.3534 -0.3055 0.2670 0.4342 -0.2424 -0.3009 0.2326 0.4476 0.3684 -0.2674 -0.3242 0.3529 -0.4269 0.2276 0.2466 -0.3268 -0.2963 0.2652 0.3870 0.2287 0.3265 0.1939 0.3779 -0.5355 -0.2240 -0.2536 0.2848 0.2615 0.2793 0.4762 0.3904 0.2299 0.2776 0.3572 0.2340 0.4047 -0.5089 0.4407 -0.3645 0.3213 -0.2629 0.4997 0.3093 0.3714 -0.3270 0.2702 0.4845 -0.2710 -0.3035 0.3502 -0.2017 0.3198 -0.2497 -0.4840 -0.5168 0.4555 -0.3811 0.4745 -0.2449 -0.4406 -0.2989 -0.3247 -0.2588 0.2129 -0.2162 -0.4484 -0.2481 -0.3699 0.4834 -0.3079 0.3350 0.2863 -0.2546 0.4240 -0.3226 -0.2534 -0.5469 -0.5025 -0.2742 -0.1991 -0.3109 -0.2771 0.3014 -0.2457 0.4251 0.3034 -0.5262 0.4797 -0.5664 0.4333 -0.2645 -0.4304 0.3178 -0.3448 -0.4373 -0.3516 -0.3180 -0.2904 0.1771 -0.3411 0.3894 0.4475 0.4115 0.2691 -0.2783 0.5132 -0.3274 0.4074 0.2124 -0.3038 0.2457 -0.4258 0.5359 0.3023 0.2604 -0.3834 -0.2608 0.2943 0.2627 0.2755 -0.4856 0.3750 0.2663 -0.2826 -0.2503 -0.3319 -0.4096 -0.3631 0.3020 0.4426 -0.5272 -0.2952 -0.4355 0.3054 0.5267 -0.3455 0.2756 0.3079 0.2218 0.3461 0.2675 -0.4433 -0.2145 -0.2353 0.2713 -0.3304 0.2106 0.3349 -0.5410 -0.2188 -0.4070 0.1449 0.2731 0.2535 0.2633 -0.3971 -0.2989 0.4906 0.1835 -0.6155 -0.2918 -0.3853 0.4311 -0.5622 -0.2262 0.2647 -0.3065 -0.3433 -0.2903 -0.3297 -0.3369 0.4001 -0.4162 -0.1675 -0.2246 0.3307 -0.4429 -0.3282 0.2049 -0.2290 -0.3741 -0.2563 -0.4241 0.3326 -0.2977 -0.4634 0.4020 0.3654 -0.4748 0.3323 0.3846 0.2880 -0.5591 0.3682 -0.3795 -0.2710 -0.3617 -0.3267 0.4899 0.3240 -0.2432 -0.3882 -0.2853 -0.5769 0.1764 0.4105 0.2768 0.3829 -0.2302 0.3093 -0.2905 0.2294 -0.3470 0.3215 0.2511 -0.3818 0.4420 0.3375 0.3010 -0.3121 0.2770 0.3354 -0.4136 0.3163 0.3406 -0.3043 0.3637 -0.3830 -0.2787 0.2544 -0.3490 -0.4474 -0.2093 -0.2608 0.3343 -0.3420 -0.3703 -0.3069 0.2973 -0.4136 0.4693 0.3413 0.2719 0.4002 -0.4028 0.3321 0.4099 -0.3836 -0.4251 0.4926 -0.2529 -0.4822 0.4133 0.3628 -0.2619 0.2314 -0.3105 -0.2887 -0.3204 -0.3683 -0.4547 0.2868 -0.2876 0.2780 0.2404 -0.5751 0.4007 0.3920 0.2557 0.2106 -0.3490 0.3242 0.3742 0.3123 -0.3163 -0.3451 0.2940 -0.4943 0.3309 -0.3643 0.4563 0.1665 -0.2832 -0.2691 0.1691 -0.3373 0.3246 -0.3586 -0.4404 -0.3238 0.4162 0.3434 0.4187 0.3597 0.3745 -0.2826 -0.4913 -0.1802 -0.2816 -0.3587 -0.2676 -0.3058 -0.4429 -0.2908 0.3480 0.4259 -0.2853 0.2445 -0.2542 0.2822 0.3382 -0.3398 0.3700 -0.3558 -0.2672 -0.2250 0.2967 -0.2878 0.2677 0.3031 0.1907 0.3494 -0.2411 -0.3290 0.3060 0.2568 0.3758 -0.3627 -0.3970 -0.4288 -0.2588 0.2590 0.2554 -0.2044 -0.2462 0.2776 -0.3297 0.2200 0.2966 0.4179 0.2944 0.3649 -0.3953 -0.2759 -0.4938 0.3621 0.3111 0.2527 -0.4880 0.3604 -0.2595 0.5379 -0.2812 -0.3278 -0.2621 -0.2956 -0.4447 -0.1881 0.3634 -0.5553 0.3532 -0.3029 0.4303 -0.2500 -0.4985 -0.3206 0.1897 0.2814 0.2765 -0.2643 -0.3864 0.3738 0.4456 -0.4287 -0.3277 0.4362 -0.3598 -0.3304 -0.3746 -0.3477 -0.3038 0.1660 0.3399 0.4959 -0.4497 -0.3079 0.2160 -0.3885 -0.3064 -0.2350 -0.3492 -0.3008 -0.3846 0.3085 0.2413 0.2452 0.2825 0.2233 -0.3767 0.2429 0.3754 -0.3672 0.2072 -0.4361 -0.2304 0.3398 0.3338 -0.3088 0.2979 0.3136 -0.2357 0.2388 -0.5588 0.2765 0.3185 0.2192 0.3425 -0.4425 0.2468 -0.4399 0.3576 -0.2944 0.1966 0.3475 0.3944 0.2855 -0.3178 0.4342 -0.4720 -0.2246 -0.2792 -0.4327 0.2690 -0.3610 -0.3314 -0.3067 0.4488 0.2681 0.2510 -0.3719 0.2586 -0.2921 -0.2709 -0.3288 -0.3820 -0.2432 0.3697 -0.3515 0.2434 0.3840 0.2335 -0.1949 0.4030 -0.1963 0.3525 -0.3581 0.3120 0.3079 0.3905 -0.3534 0.4093 0.4931 0.2791 0.2485 0.3817 -0.2372 0.3857 0.2682 -0.4526 -0.2964 -0.3106 -0.4072 0.4151 -0.3368 -0.3372 -0.2435 -0.2921 -0.3553 -0.2722 0.2532 -0.4094 0.2828 -0.3980 0.3275 0.3037 0.3259 -0.2882 -0.3157 -0.2387 0.2206 0.2284 -0.4718 -0.2384 0.4700 -0.3361 -0.3165 -0.4245 0.3541 -0.3755 0.4878 -0.4851 -0.3168 -0.3855 -0.1574 -0.2399 -0.5475 -0.3191 -0.2598 -0.4082 0.3480 -0.2866 -0.3883 0.2525 0.3178 0.2986 -0.3133 -0.3370 -0.2611 0.2978 -0.3854 0.2638 0.2979 0.3573 -0.3812 0.4291 -0.3637 0.1567 0.4280 0.2718 0.2564 -0.4467 -0.2352 0.4064 0.4015 0.2637 0.4016 0.3587 -0.3316 0.3521 -0.3510 -0.5037 0.3618 0.1557 -0.3809 -0.1886 -0.2214 -0.3627 0.3526 -0.3339 -0.3480 -0.3183 -0.3202 0.4278 0.2070 -0.3719 0.3141 -0.2158 0.3098 0.3939 0.2500 0.2207 -0.4463 0.2887 -0.4849 0.2901 -0.3203 0.3258 -0.2055 0.3286 -0.3635 -0.2494 -0.4537 0.3897 0.3476 -0.2927 0.2334 0.3570 0.2986 0.2166 0.4401 0.2690 0.4191 0.3190 0.2954 0.3707 -0.2833 -0.2688 -0.4149 0.3531 -0.2719 -0.3651 0.2544 -0.3205 -0.2425 -0.2762 0.3147 0.2589 -0.2729 -0.4251 -0.3534 -0.3035 -0.3755 0.4838 -0.4708 -0.3405 0.3170 -0.4599 -0.2759 -0.2978 -0.2605 -0.4539 0.2951 -0.4750 -0.4220 0.3805 0.2613 0.2528 -0.4029 -0.3177 0.2500 -0.2757 -0.2768 0.2799 0.3758 -0.2993 -0.3864 0.3109 -0.2584 0.3031 0.2883 0.1946 0.2778 -0.3138 -0.4520 -0.3622 -0.3872 -0.3584 -0.3024 -0.2905 -0.4497 -0.3902 0.2624 -0.2334 -0.5107 0.2978 -0.3940 0.3999 -0.3359 -0.3870 0.2551 0.1859 0.3615 0.3016 0.3965 0.3583 0.3480 0.3471 -0.4501 -0.2950 0.3480 0.1942 -0.2313 -0.3110 0.2811 -0.3362 -0.5249 0.3263 0.1926 0.1731 -0.5037 0.3222 0.3463 -0.1581 0.3016 -0.4592 0.3506 0.3656 0.2798 0.3863 -0.3943 0.2103 -0.3067 0.3274 0.2117 -0.3941 -0.2659 -0.2759 0.2968 -0.3712 0.2911 0.3749 -0.4384 0.3220 -0.2641 0.3641 0.3803 0.4784 0.2594 0.4099 -0.4218 0.3486 0.2564 -0.4202 0.1834 0.3646 0.2411 -0.2315 0.3127 -0.2059 -0.3861 -0.4279 0.2175 0.3081 0.2975 0.2917 -0.3046 0.2754 0.3296 0.3350 0.3659 -0.2336 -0.2889 0.3176 0.3224 0.3398 -0.4552 -0.3317 -0.3756 -0.4155 -0.2410 -0.2084 -0.3050 -0.2674 0.2750 0.3464 -0.2459 0.3985 -0.3620 -0.3590 -0.3443 -0.4881 0.3325 0.2757 0.2515 0.3309 -0.3799 0.3177 -0.3910 -0.2971 -0.2918 0.3654 0.2323 -0.4065 -0.2682 -0.3828 -0.3501 0.3480 -0.2896 -0.4110 0.3265 0.2032 0.3387 -0.2621 0.4847 0.2929 -0.2685 -0.2137 -0.3620 0.2639 -0.2240 0.2688 0.3307 -0.5306 0.2447 0.3355 0.2671 0.2887 0.3845 0.2081 0.3291 -0.2902 -0.3101 -0.2788 0.2994 -0.4573 0.3816 -0.2810 -0.2900 -0.3359 -0.2970 -0.3083 0.2912 0.2609 -0.3074 -0.2561 -0.2715 0.4882 0.3826 0.3382 0.2082 -0.3271 -0.3753 0.2716 -0.5307 0.2645 -0.5306 -0.3584 -0.1434 0.3659 -0.2799 0.2672 0.3057 0.2537 -0.3908 -0.1999 0.3248 0.2756 -0.5230 0.1753 0.4186 0.2472 0.3814 0.2975 -0.3752 0.2986 -0.2938 -0.1853 -0.2785 -0.2784 0.2327 -0.2741 0.3697 -0.3524 -0.4389 0.1853 0.3115 -0.2849 -0.3118 0.3099 0.2173 -0.2543 -0.3077 -0.4809 -0.4500 0.2644 -0.3261 0.3381 -0.2679 -0.4454 0.2654 -0.2200 0.2686 0.3113 -0.2541 -0.4582 0.2378 -0.5371 -0.3351 0.5017 -0.3424 -0.5184 0.3175 0.3990 0.4699 -0.2232 -0.3368 0.2636 0.3166 0.2535 -0.4147 -0.4828 -0.4215 -0.3845 0.5008 0.3140 0.3115 -0.2126 0.3436 0.2270 -0.4578 0.3670 -0.3477 0.2666 0.3392 -0.3795 -0.3565 0.1857 0.4144 -0.6678 -0.4269 0.4560 0.3207 0.4527 0.4333 -0.4280 -0.2771 0.2239 -0.2266 -0.2460 -0.3744 0.3492 -0.3563 0.2605 -0.2825 0.3983 -0.4251 -0.3281 0.2459 0.3303 -0.3499 0.3008 -0.3878 -0.4138 0.3627 0.5217 -0.3593 -0.3787 -0.3099 0.1816 0.2849 0.2300 -0.4390 0.2842 0.2520 -0.4565 -0.3944" HIT_INDICES="318 912 923 1171 1287 1310 1707 1829 2024 2061 2103 2117 2137 2148 2162 2168 2178 2183 2185 2193 2205 2213 2219 2253 2262 2263 2269 2277 2284" ES_PROFILE="-0.1189 -0.3704 -0.3661 -0.4694 -0.5164 -0.5228 -0.6927 -0.7381 -0.8048 -0.7994 -0.7927 -0.7720 -0.7517 -0.7251 -0.6975 -0.6657 -0.6338 -0.5983 -0.5610 -0.5239 -0.4848 -0.4415 -0.3954 -0.3470 -0.2839 -0.2168 -0.1465 -0.0714 0.0092" RANK_AT_ES="2023.0000" RANK_SCORE_AT_ES="-0.3658"/>
  <DTG RANKED_LIST="leukemia_cluster2.rnk" TEMPLATE="na_as_pre_ranked" GENESET="gene_sets.gmt#PID_IL12_2PATHWAY" ES="-0.8396" NES="-2.3909" NP="0.0000" FDR="0.0000" FWER="0.0000" CHIP="ftp.broadinstitute.org://pub/gsea/annotations_versioned/Human_NCBI_Gene_ID_MSigDB.v2023.1.Hs.chip" RND_ES="-0.2613 -0.2553 0.4826 -0.3285 0.2771 0.5116 -0.2615 0.3734 -0.2923 0.1648 0.3557 -0.4588 0.3332 -0.3412 -0.2886 -0.4101 0.3233 -0.5199 -0.3145 -0.3954 0.3222 0.2451 -0.4110 -0.3648 -0.4499 0.1706 -0.5348 -0.2432 -0.4579 0.3955 0.3728 0.2054 -0.3814 -0.4275 -0.4230 -0.5262 -0.3915 0.2935 -0.2494 -0.3297 0.3460 -0.3205 0.5128 -0.3182 0.2693 0.4310 0.2510 0.2381 -0.1719 0.3559 -0.3327 0.4241 0.2211 -0.2040 0.3245 0.3330 -0.3758 0.3625 -0.4024 -0.3172 0.1913 -0.3795 -0.3774 -0.2319 0.1922 -0.2245 0.2994 -0.3171 -0.5251 -0.4555 0.4618 -0.3126 0.4679 -0.4143 0.2593 -0.3155 -0.2016 0.2845 -0.4390 0.3351 -0.4310 0.2685 -0.2462 -0.3380 -0.3424 0.3559 0.2658 -0.2679 -0.2465 -0.2576 0.4060 0.2642 0.2412 -0.3009 0.3957 0.3359 -0.4174 -0.4559 -0.3114 0.2701 0.2626 0.2280 -0.4568 -0.2079 -0.5087 0.3733 -0.3978 -0.3535 0.3537 -0.2812 0.2783 -0.1900 -0.4797 -0.4519 0.3153 -0.4793 -0.3340 0.3389 -0.3990 -0.2676 -0.3172 0.2534 0.2039 -0.3364 0.2788 0.2618 -0.3403 0.5000 -0.3852 -0.2448 -0.4527 -0.3917 -0.3296 -0.4114 0.4009 -0.4857 -0.2985 -0.3013 -0.3353 -0.2520 0.5356 0.2671 -0.3122 -0.5974 0.2945 0.4039 -0.4922 0.3299 0.3327 0.2387 -0.2957 0.2141 -0.3801 -0.2516 0.2637 -0.2995 0.1900 0.2426 -0.2751 -0.2649 -0.3665 -0.2316 -0.2807 0.4857 0.2900 -0.4498 -0.5165 -0.2834 0.3418 -0.2420 -0.4782 0.3436 0.5061 -0.2970 -0.4086 -0.2771 0.3515 0.1993 0.2691 0.2160 0.2969 0.4258 0.2780 -0.2903 -0.3809 -0.3276 -0.5644 -0.6490 0.2970 0.2622 -0.3919 -0.5083 -0.6142 -0.2889 0.4834 0.4789 -0.4050 -0.3666 -0.4113 0.2842 -0.2988 0.1923 0.3909 0.3855 -0.4686 0.3696 -0.4203 0.2324 -0.3486 -0.2459 0.4385 -0.2944 -0.3587 0.2382 -0.1908 0.2436 0.4626 -0.3369 0.4178 -0.2770 0.2974 -0.5757 -0.4783 -0.5143 -0.3649 -0.4529 -0.2777 0.4543 0.2434 -0.4391 0.3169 0.3281 -0.2650 0.4131 -0.3249 -0.5216 0.2376 0.2387 -0.3573 0.4584 -0.3558 -0.3520 0.2482 -0.2094 0.1635 -0.4157 -0.2192 -0.5016 0.4401 0.2521 -0.4237 0.3342 0.4203 -0.2914 0.2531 -0.2000 0.3514 -0.3578 0.1954 0.2539 -0.3156 -0.2920 -0.3195 -0.2808 0.3139 -0.2976 -0.2807 0.4802 -0.4258 -0.4512 -0.3223 0.3325 -0.3828 0.3991 0.4420 -0.3582 -0.4794 -0.3401 0.2702 -0.3282 -0.1934 -0.2942 -0.3368 -0.2585 -0.3144 -0.3278 -0.3147 0.4069 0.3834 0.6074 0.2717 0.3138 0.3819 -0.4026 -0.2936 0.3097 -0.2865 0.3668 -0.4260 0.3609 0.3254 0.3991 0.3388 0.2827 -0.2471 -0.3589 -0.2904 0.2258 -0.4134 -0.5610 -0.3034 0.2254 0.3381 -0.5471 -0.4189 0.4781 -0.4088 0.4010 -0.4162 -0.4144 -0.5692 0.4278 0.2977 -0.3395 0.2184 0.3953 -0.2733 -0.2478 0.3530 -0.3140 -0.2914 0.2971 -0.3053 -0.3222 -0.2208 -0.2059 -0.2165 -0.2761 0.2862 -0.2875 0.2647 0.2755 0.3652 -0.5763 0.1934 -0.2682 -0.2334 0.4232 0.2335 -0.2976 0.5083 0.3934 -0.3655 -0.3342 0.2796 0.2246 -0.2123 0.3860 0.2837 0.2871 -0.3463 -0.2217 -0.6168 -0.3410 0.2852 -0.3454 -0.3928 -0.4643 -0.3342 0.3885 -0.3044 -0.3317 0.3322 0.2908 -0.3594 -0.2954 -0.1976 -0.2707 -0.1920 -0.4022 -0.2638 -0.3880 0.2800 -0.3344 -0.3335 0.3475 0.4019 -0.3286 0.5489 -0.4730 0.1976 0.3063 0.4434 -0.4178 0.4100 -0.3141 0.2680 -0.3037 -0.4079 -0.5600 -0.4447 -0.4948 0.4055 -0.2634 0.5580 0.4264 0.4195 -0.4538 -0.2912 -0.3867 0.3285 -0.2975 0.2561 -0.2606 0.3015 0.3218 0.4940 0.2760 0.2591 0.3365 -0.2874 0.4474 -0.2205 -0.2930 0.2784 -0.4870 -0.2810 0.3229 -0.3227 0.4818 0.2626 0.4143 0.2083 0.2629 -0.3011 -0.6601 -0.3138 0.3522 -0.3388 0.2927 0.3322 0.2419 -0.2686 0.2907 0.3362 -0.3881 -0.3699 -0.2969 0.4072 -0.2726 0.3717 0.3924 -0.2619 0.2754 -0.1635 -0.5339 -0.2931 -0.2618 -0.4325 -0.3721 -0.2174 -0.3251 -0.2574 0.4614 -0.3244 0.1988 -0.3649 0.3499 0.3376 0.4864 -0.4071 -0.2700 0.3182 0.4585 0.3586 0.2267 -0.4279 0.2928 -0.2631 -0.3133 -0.2691 0.2800 0.2380 0.4760 -0.3836 -0.2872 -0.3908 -0.2943 -0.5363 -0.3709 -0.3930 0.2145 -0.2804 -0.2531 -0.3776 -0.3241 0.3692 -0.2762 0.2122 0.3229 0.1891 -0.3441 -0.4160 0.3265 -0.2497 0.2061 -0.4759 0.3224 0.3599 -0.2747 0.2959 -0.2845 0.2962 -0.2899 0.2688 0.2781 0.1657 0.2131 -0.3096 0.2836 0.3338 0.3472 -0.2206 0.2934 0.1789 -0.4111 -0.5227 0.3378 -0.4457 0.2399 0.3337 -0.2963 0.2572 0.3326 0.3516 -0.2340 0.2127 0.3575 0.3165 -0.2693 0.3336 0.3693 0.3046 -0.4049 -0.2981 -0.5092 0.2393 0.2542 -0.5173 0.3125 0.4269 -0.5647 0.4120 -0.1626 -0.4444 -0.5100 0.3269 0.3696 -0.3756 -0.3933 0.4399 0.2340 0.3638 -0.2929 -0.5251 0.2879 -0.2632 -0.3176 0.3185 -0.2948 -0.2806 0.4660 -0.3187 -0.3419 0.3160 -0.2743 -0.4568 -0.3143 -0.2547 -0.2363 -0.2544 -0.3168 0.4926 0.3079 -0.5413 -0.2530 -0.4858 -0.3822 0.4194 0.6034 -0.4549 -0.3932 0.4032 0.3010 -0.4257 0.2430 0.2823 -0.3940 -0.2652 0.3515 -0.5168 -0.4026 -0.3034 0.3834 0.1841 -0.1365 -0.4839 0.2803 -0.3596 0.2260 -0.3641 0.3209 -0.3329 -0.2724 0.4509 0.5530 0.3007 -0.2572 -0.4166 0.2993 0.3424 0.2423 0.3237 -0.2473 -0.3240 0.2341 0.2995 0.2094 0.4044 0.2645 0.2898 -0.4527 -0.5552 0.2460 -0.2551 0.3784 -0.2052 -0.3516 -0.4491 -0.3105 0.4396 0.2729 0.2187 -0.4194 -0.2887 -0.2736 -0.4546 0.2783 -0.3555 -0.2712 -0.2081 0.3011 -0.3145 -0.2274 -0.2744 0.2902 -0.2858 0.2632 0.3889 -0.3741 -0.5544 0.3210 0.2671 0.2069 0.2088 -0.3791 -0.2840 -0.4236 -0.3498 -0.2388 0.3217 -0.3341 0.2969 -0.2998 0.2925 0.3629 -0.5032 0.4199 0.3683 -0.5348 -0.3040 0.2444 0.3396 -0.3949 -0.3279 0.4014 0.2938 0.3085 -0.3326 -0.3923 0.3556 -0.4560 -0.6076 -0.5999 -0.5086 0.1715 -0.4384 0.3277 0.3962 -0.4166 0.2796 -0.3407 -0.4016 -0.2830 -0.3783 0.3330 -0.4401 -0.2328 -0.2426 -0.3069 -0.1652 0.3486 0.2681 -0.3039 -0.2565 -0.2649 -0.3010 -0.5462 0.2463 -0.3810 0.3542 -0.3794 0.2902 0.2939 -0.2582 -0.2851 0.2120 -0.4624 0.1743 -0.2422 0.3737 -0.4456 0.2836 -0.2895 0.4269 -0.4575 -0.2003 0.4238 0.3278 0.4908 0.3783 0.4804 0.4952 -0.2601 -0.2966 -0.2773 0.5073 0.3017 0.4184 -0.4135 0.3293 -0.2587 0.3166 0.4612 0.4349 -0.2889 0.3121 -0.3553 -0.2447 -0.3166 -0.3495 -0.2609 -0.3129 0.3617 0.3145 0.2593 0.4313 -0.4064 0.2961 -0.2728 -0.3921 0.3262 -0.2921 -0.3226 0.3464 0.2976 -0.2968 0.1753 0.1938 0.2998 -0.4329 0.3070 -0.5818 -0.2553 -0.4075 0.2580 0.4474 0.2630 0.3904 -0.4711 0.3270 -0.3175 0.4922 -0.3624 -0.4451 -0.5340 0.3627 0.2800 -0.2797 0.3599 -0.3230 0.3515 -0.4683 0.2915 -0.4239 -0.5274 -0.5123 0.3881 -0.2353 0.3343 0.2106 0.4972 -0.2678 -0.2767 -0.3260 -0.3548 -0.2504 0.3584 0.3655 -0.2477 0.3434 -0.4337 0.3835 0.2898 0.4332 -0.3102 0.2975 0.1471 0.3502 -0.3059 -0.2496 -0.4256 -0.2382 -0.2540 0.2989 0.2519 -0.2450 0.2125 -0.3541 -0.2800 -0.4233 -0.4941 -0.1709 -0.3792 0.4030 0.5308 0.2413 0.6013 0.3912 -0.4773 -0.1857 -0.3622 0.2994 0.3144 -0.3386 -0.3824 0.3178 -0.3402 -0.3084 -0.4243 0.4038 0.2778 -0.3377 -0.4229 0.2965 -0.2471 -0.4819 0.3046 -0.2564 0.2342 0.1672 -0.4107 0.2902 0.2581 -0.4289 -0.4298 -0.4479 -0.2379 -0.4369 -0.3621 0.3885 -0.3165 -0.4068 -0.4359 -0.2886 0.2897 0.3426 -0.2661 0.1842 0.3351 0.2797 0.4502 0.2436 -0.2561 -0.4519 -0.4363 0.3742 -0.3310 -0.3105 0.3368 0.3092 0.3971 -0.3314 -0.1797 0.2735 -0.2914 -0.3762 0.2266 0.2847 -0.3353 0.2816 -0.4019 -0.4158 0.2928 -0.2832 0.2188 -0.5413 -0.4615 0.2918 -0.4513 0.4084 0.5697 0.4772 -0.3877 0.3100 0.2865 -0.3247 -0.3145 0.2707 0.3593 -0.3737 0.4554 0.2492 -0.2988 -0.2287 -0.3217 -0.2927 0.3932 -0.3092 -0.4647 -0.3676 -0.2833 0.4811 0.3488 -0.3191 -0.2868 0.2800 -0.3267 0.3776 -0.4270 -0.5087 -0.2687 -0.2618 0.4090 0.3659 -0.3086 -0.5507 -0.3571 0.3017 0.3408 0.2065 -0.5309 -0.2345 -0.3687 0.2743 -0.3345 0.3580 -0.4398 0.4228 -0.3372 -0.2772 -0.4055 -0.2841 0.2767 0.1887 0.4097 0.4073 0.2965 0.2651 0.3699 -0.2512 0.5321 0.4559 0.4509 -0.2738 -0.2276 0.2043 0.3172 -0.2220 0.2510 -0.5382 -0.2307 -0.3251 -0.3009 0.4554 0.3322 -0.2812 -0.3699 -0.4254 0.3207" HIT_INDICES="798 989 1254 1451 1553 1592 1656 1792 1794 1967 2016 2061 2137 2138 2234 2249 2256 2258 2263 2278 2280 2284 2288 2291 2294" ES_PROFILE="-0.3395 -0.4151 -0.5269 -0.6114 -0.6556 -0.6714 -0.6966 -0.7494 -0.7435 -0.8049 -0.8082 -0.8067 -0.8114 -0.7829 -0.7717 -0.7174 -0.6570 -0.5929 -0.5287 -0.4575 -0.3803 -0.2998 -0.2125 -0.1072 0.0048" RANK_AT_ES="2136.0000" RANK_SCORE_AT_ES="-0.5664"/>
  <DTG RANKED_LIST="leukemia_cluster2.rnk" TEMPLATE="na_as_pre_ranked" GENESET="gene_sets.gmt#REACTOME_INTERFERON_SIGNALING" ES="-0.6967" NES="-2.3704" NP="0.0000" FDR="0.0000" FWER="0.0000" CHIP="ftp.broadinstitute.org://pub/gsea/annotations_versioned/Human_NCBI_Gene_ID_MSigDB.v2023.1.Hs.chip" RND_ES="-0.1939 0.2242 -0.1961 0.3587 0.2230 -0.2352 0.2987 0.3328 0.2366 -0.2462 0.1686 -0.2287 0.2810 -0.3298 -0.3648 0.2578 -0.3064 -0.3770 -0.2724 0.2483 -0.2233 0.2009 -0.2836 -0.3352 -0.3739 -0.3719 0.2011 -0.3163 -0.2597 0.2677 -0.2540 -0.2550 -0.2561 0.2423 0.1913 -0.4343 -0.2382 -0.3647 0.2498 -0.3744 -0.2837 0.2853 -0.3408 -0.2401 0.2413 -0.2475 0.2409 0.2168 -0.2063 -0.2987 0.2709 -0.4807 -0.2979 0.3371 -0.2828 -0.2920 0.2360 -0.3525 -0.2159 0.2772 0.2588 0.3054 0.2192 0.2692 -0.2510 -0.3175 0.3272 -0.3251 0.3181 -0.3451 -0.2459 0.3087 -0.3072 -0.2298 -0.4542 -0.2946 -0.3397 -0.3517 -0.4385 -0.2950 0.3204 0.4278 0.3666 0.2721 0.3121 -0.4376 -0.3782 -0.2509 0.3220 0.3188 0.2096 -0.2300 0.2071 0.2961 0.3070 -0.3233 0.3206 0.2594 -0.2561 -0.3054 -0.2432 0.2415 0.2712 -0.3829 0.2316 0.2268 -0.3734 -0.3496 -0.2876 0.2732 -0.2639 -0.2619 0.2716 -0.3615 -0.2500 0.3589 -0.1935 0.2117 -0.4111 -0.3955 -0.2505 0.2352 -0.2736 -0.2372 0.4466 -0.2682 -0.2770 0.2448 -0.4957 0.3255 0.1534 -0.3862 -0.4385 0.2824 -0.4450 -0.2231 0.2849 -0.3323 0.2168 0.2698 0.2351 0.2757 -0.2587 0.2666 -0.2289 -0.4247 -0.4546 -0.2366 -0.2453 0.3323 -0.4519 0.1882 -0.1862 -0.2412 0.2276 -0.4255 0.2829 -0.2309 -0.3441 0.3067 0.3105 0.2413 0.2936 -0.2360 0.2555 -0.1933 -0.4030 0.2314 0.2269 -0.2614 -0.1771 0.2794 -0.3506 0.1975 -0.4208 -0.4054 -0.3055 0.3040 0.2841 -0.4331 -0.2212 -0.2349 -0.2219 -0.2834 0.3477 -0.3029 -0.2997 0.3121 -0.3052 -0.3556 0.3328 -0.3821 -0.2403 0.3028 0.2469 0.2704 -0.2957 -0.2728 -0.1875 0.2280 -0.2601 0.3821 -0.2631 0.3208 -0.2365 -0.3230 -0.3276 -0.3022 -0.2622 0.3434 -0.2864 -0.3794 -0.3866 0.4064 -0.4473 -0.2278 -0.2186 0.3426 0.3868 -0.3403 -0.3766 -0.3534 -0.3340 0.2522 0.2627 -0.2036 -0.2709 -0.2365 0.2896 0.3593 -0.4020 0.2852 -0.3745 0.1924 -0.3632 -0.3071 -0.2340 -0.3128 -0.3631 0.2201 0.2435 -0.1947 -0.2342 0.2343 0.3432 -0.2164 0.2117 -0.3042 0.2649 -0.2232 0.1899 -0.2218 0.2544 -0.2175 -0.2660 -0.3230 0.3243 0.2649 -0.2664 0.2589 0.2220 -0.3468 -0.2672 0.3040 0.2226 0.2579 0.2380 -0.2400 -0.2916 -0.2355 0.2333 -0.2945 0.2949 0.2412 0.2089 -0.4736 0.2234 -0.2322 0.3321 0.2790 -0.3670 -0.2688 -0.3038 -0.3407 -0.2628 -0.2915 -0.2780 0.2607 -0.1999 -0.3162 -0.2564 -0.4516 -0.2720 0.3975 0.1723 0.1851 -0.2892 0.3016 -0.2305 0.2908 0.2723 -0.4187 -0.3803 -0.2448 -0.2321 0.2494 -0.2524 -0.3531 -0.2646 0.2873 -0.3442 -0.2655 0.2835 -0.2761 -0.2475 -0.3807 -0.2861 -0.3098 0.2151 -0.3469 0.2479 0.2352 0.2553 -0.3691 0.3054 -0.2177 -0.2586 0.3675 0.2173 -0.2633 -0.2996 0.1936 0.2558 -0.3510 -0.1819 0.2648 -0.3628 0.2224 -0.3643 -0.2595 -0.1863 0.4057 -0.5138 0.2578 0.2470 -0.2146 -0.2995 -0.3141 -0.3359 -0.2299 -0.2888 -0.2377 0.3644 -0.5104 -0.4069 0.2656 -0.3112 -0.2322 -0.2647 -0.3584 0.4427 0.3403 -0.2684 -0.3571 0.3843 0.3090 -0.3809 -0.2759 -0.2276 0.1888 -0.2754 0.3834 -0.3642 0.2419 -0.2569 -0.1990 -0.4654 -0.2518 0.2138 -0.3112 -0.3014 -0.2481 -0.2222 -0.3445 -0.2248 0.2494 -0.2395 -0.2299 0.2665 0.2561 -0.2822 -0.3049 -0.2610 -0.3187 0.2265 0.2461 0.2225 0.2138 -0.3372 -0.2961 0.1971 0.2668 -0.2507 -0.3022 0.2717 0.2403 -0.1853 0.2531 0.2254 -0.2998 -0.2911 -0.3751 -0.2620 -0.4409 0.2187 0.2794 0.2807 0.2108 -0.2352 0.2566 0.2323 0.2356 -0.2126 0.3094 -0.4138 -0.2815 0.3318 -0.3418 -0.2020 -0.2955 0.3345 0.2670 0.2191 0.2602 -0.3859 -0.3014 0.2543 -0.2972 0.2452 -0.2604 -0.3934 -0.2681 0.2867 -0.2685 -0.2623 0.3267 0.3757 0.2715 -0.3250 0.3279 -0.2323 -0.4585 -0.2739 -0.4271 0.2336 0.2790 0.3861 0.2709 -0.3879 0.2463 0.4041 0.2602 0.3243 0.3718 -0.2593 -0.2859 -0.3115 -0.4057 0.2625 -0.3367 -0.2441 -0.2644 -0.3608 -0.2283 -0.2436 -0.3247 -0.2872 -0.1722 -0.2602 -0.3724 -0.2100 0.4051 -0.2581 0.3213 -0.3960 0.2784 0.2931 -0.3167 -0.2626 -0.2303 -0.3257 0.2977 0.2934 -0.2253 -0.2666 0.3719 0.3062 0.2432 -0.2622 -0.2165 0.2417 -0.2827 -0.2273 -0.2606 0.2591 -0.3052 -0.2119 -0.2900 0.2019 -0.2181 0.3361 -0.4257 0.2752 -0.2233 -0.3483 -0.2434 0.2993 0.2963 -0.2893 -0.2822 0.3722 0.2951 0.3688 0.2781 0.1729 0.1619 -0.3915 -0.3012 0.2409 0.2973 0.3644 -0.3403 -0.1889 -0.2332 0.2642 -0.3568 -0.2060 -0.2168 -0.3047 -0.2142 0.2054 -0.2876 0.2658 0.2364 -0.2339 -0.2886 -0.3283 -0.3200 -0.2215 -0.2984 -0.3076 -0.3203 0.1945 -0.3127 0.3740 0.3128 0.2334 0.2577 -0.2223 -0.2890 -0.3752 0.1967 -0.2192 0.3084 0.2481 0.2481 -0.2773 0.2494 0.2798 0.2301 0.3342 0.2080 -0.4056 0.3144 -0.3200 0.3013 -0.2258 -0.3153 0.2689 -0.3085 0.3481 -0.3487 0.3037 0.2016 -0.2446 -0.2747 -0.2274 -0.2574 0.2453 -0.3905 -0.3260 -0.3179 -0.2832 -0.2719 0.2492 -0.1884 0.2038 -0.2944 0.2329 -0.2282 0.3938 -0.3313 -0.3465 -0.2542 0.2577 0.2867 -0.3750 0.2535 -0.2978 0.2736 -0.3070 -0.3115 0.2902 0.2379 0.3091 -0.3417 -0.2329 -0.2521 -0.3974 -0.3821 -0.2701 -0.2114 -0.2115 -0.1926 0.3116 0.2769 0.3430 0.3377 0.2767 -0.3169 0.2026 0.2642 0.3783 -0.2335 0.3315 0.2169 -0.3283 0.3625 -0.3280 -0.2537 0.3917 -0.3079 -0.4643 0.3422 0.2084 -0.2634 -0.3373 0.3235 -0.2208 -0.2713 -0.1979 -0.1987 -0.2760 0.2221 0.2780 -0.2637 0.2577 -0.2221 0.2834 -0.2920 -0.3372 -0.2775 -0.2300 -0.3383 0.2730 -0.2933 -0.3309 0.2539 0.2350 -0.2210 -0.1947 -0.4110 -0.2536 0.3332 -0.3279 -0.2090 0.3437 -0.2513 -0.3084 -0.2283 -0.2361 -0.3144 -0.2382 0.1991 -0.3326 -0.1986 0.2448 0.3013 -0.2200 -0.3853 -0.3963 -0.3401 -0.4496 -0.2595 -0.3003 -0.3081 -0.2634 -0.3360 0.2512 0.3047 0.2119 -0.2410 -0.2369 -0.3436 0.2745 0.2824 -0.2335 -0.2286 0.2265 -0.2630 0.2875 -0.3333 -0.3080 -0.2548 -0.3179 -0.2187 -0.3020 -0.3725 -0.2525 -0.3154 -0.1837 -0.3412 0.2590 -0.3727 0.2508 0.2501 -0.2782 -0.2550 -0.3383 -0.3755 -0.3975 -0.3138 0.2323 0.2385 -0.3191 -0.3342 0.2625 0.4293 -0.2387 -0.3369 -0.3074 0.2833 -0.3598 0.2735 0.3281 -0.4429 0.2705 -0.2859 -0.2509 0.2876 -0.3878 -0.4422 -0.2138 -0.2376 -0.3146 -0.2125 -0.2666 0.3219 -0.2940 -0.4411 0.2011 -0.2502 -0.2177 0.2710 -0.3483 -0.2976 -0.2420 0.2990 -0.3379 0.2394 -0.2215 0.2460 -0.2424 0.2973 -0.2416 0.3716 -0.2442 0.2458 -0.2111 0.2928 -0.2382 -0.3971 0.2626 -0.4068 -0.2892 -0.2210 -0.2814 0.2785 -0.3410 -0.3071 0.2515 -0.2406 0.3213 -0.2487 -0.2096 -0.3803 0.2307 -0.2252 -0.2719 -0.3356 0.2773 0.2508 -0.2717 -0.2982 -0.2854 0.2672 0.3145 0.2715 0.2754 -0.2375 0.2642 -0.3592 -0.3021 0.2385 -0.3461 -0.2700 0.3060 -0.2377 0.2156 0.2439 -0.3067 -0.2451 -0.2877 0.3657 0.2599 -0.3475 0.2227 -0.2483 0.3228 0.1983 0.2559 -0.3258 0.2024 0.2419 -0.2795 0.2119 -0.2865 -0.2592 -0.2574 0.3440 0.1768 -0.2278 0.3117 -0.2969 -0.3274 -0.1859 -0.2598 0.2628 0.2950 -0.2132 0.2962 0.3297 -0.2681 0.2477 -0.2394 -0.2289 -0.2344 -0.2052 -0.2795 0.2375 -0.2421 0.3119 -0.2672 -0.4850 -0.1828 0.2253 0.3063 0.2503 0.3183 -0.2558 0.2967 0.2531 0.3242 -0.3132 0.3196 -0.2242 0.3109 -0.2602 -0.3123 -0.2496 -0.2095 0.3262 0.2340 0.2211 -0.2290 -0.3408 -0.3062 0.2716 0.2029 0.2658 -0.2374 -0.2186 -0.3050 -0.2310 -0.2437 0.2259 0.3576 0.3028 0.1976 -0.2225 -0.4365 -0.3392 0.2431 0.2893 -0.3974 0.2466 0.3637 0.2983 0.3730 -0.2614 -0.1561 -0.2105 0.2347 -0.2601 -0.2534 0.2971 0.1858 0.2862 0.2910 -0.2566 0.2235 -0.2724 0.3150 0.3044 0.3726 0.2163 0.3611 -0.2367 0.2369 0.2531 -0.4608 -0.2901 0.2489 0.2100 0.2474 0.3074 -0.2339 -0.2664 0.2602 0.2211 0.2624 -0.2027 0.2057 -0.2748 -0.2568 -0.2850 0.2453 0.2326 0.2197 -0.2844 0.2486 -0.2583 0.2958 0.3533 0.3563 -0.2372 -0.3785 -0.3307 0.3833 0.2848 0.2183 -0.2562 -0.3515 0.3001 -0.1928 -0.3324 -0.2622 -0.2821 0.3126 0.2324 0.3796 0.2922 -0.4272 -0.3427 -0.4199 0.3082 -0.2633 0.2657 0.3117 -0.2646 -0.3229 -0.4730 -0.3575 -0.2845 0.3071 -0.2706 -0.2418 -0.2175 -0.3464 0.2468 -0.3403 0.2473 0.1928 -0.2975 0.2835 0.3440 0.3478 -0.3396 -0.2837 -0.1953" HIT_INDICES="64 273 318 403 435 518 781 799 903 912 923 993 1111 1171 1287 1296 1310 1340 1408 1418 1506 1562 1575 1638 1650 1687 1707 1716 1825 1829 1832 1850 1963 2000 2024 2061 2062 2103 2116 2117 2137 2148 2162 2168 2178 2182 2183 2185 2193 2205 2213 2218 2219 2223 2238 2245 2253 2262 2263 2269 2277 2284" ES_PROFILE="-0.0033 -0.0814 -0.0874 -0.1130 -0.1153 -0.1415 -0.2513 -0.2519 -0.2919 -0.2897 -0.2884 -0.3140 -0.3622 -0.3852 -0.4341 -0.4354 -0.4391 -0.4501 -0.4787 -0.4816 -0.5199 -0.5443 -0.5492 -0.5755 -0.5789 -0.5927 -0.5986 -0.5993 -0.6426 -0.6388 -0.6346 -0.6366 -0.6774 -0.6826 -0.6807 -0.6829 -0.6690 -0.6706 -0.6586 -0.6413 -0.6310 -0.6152 -0.5992 -0.5792 -0.5597 -0.5368 -0.5124 -0.4882 -0.4650 -0.4411 -0.4139 -0.3845 -0.3530 -0.3222 -0.2926 -0.2578 -0.2197 -0.1797 -0.1357 -0.0905 -0.0424 0.0094" RANK_AT_ES="2060.0000" RANK_SCORE_AT_ES="-0.4165"/>
  <DTG RANKED_LIST="leukemia_cluster2.rnk" TEMPLATE="na_as_pre_ranked" GENESET="gene_sets.gmt#REACTOME_GENERATION_OF_SECOND_MESSENGER_MOLECULES" ES="-0.8901" NES="-2.3587" NP="0.0000" FDR="0.0000" FWER="0.0000" CHIP="ftp.broadinstitute.org://pub/gsea/annotations_versioned/Human_NCBI_Gene_ID_MSigDB.v2023.1.Hs.chip" RND_ES="0.3281 0.2298 0.2923 -0.3002 0.3106 -0.4411 -0.5869 0.3152 0.4481 -0.4334 -0.3629 0.4797 -0.4423 0.2529 -0.3297 -0.2760 0.2668 -0.2919 0.3890 0.2622 0.3461 -0.2789 -0.3483 0.4469 0.3907 0.4202 -0.2716 -0.2767 -0.4688 0.2353 0.3346 0.2774 0.2991 -0.2602 -0.4010 -0.5178 0.3192 -0.3483 -0.3813 0.2893 -0.3097 0.1698 0.5430 0.3335 -0.4129 -0.4214 0.4498 -0.5740 0.3113 -0.2691 -0.4111 -0.3655 -0.3610 -0.4422 -0.3590 0.4049 -0.4805 0.2988 -0.3172 0.3943 0.3776 0.4079 -0.5837 0.3411 -0.4106 0.3021 -0.2232 0.2907 -0.3636 -0.5779 -0.1999 -0.2302 -0.4981 0.4762 -0.3262 0.3131 -0.3222 -0.6659 -0.3647 0.2962 -0.5697 0.3377 -0.4739 0.4525 0.3871 0.4485 -0.2017 -0.2807 0.2995 0.3722 0.4231 -0.2653 -0.4422 0.2427 0.2561 -0.4478 0.3020 0.3959 -0.3058 -0.4473 -0.4519 -0.2758 0.3290 0.2877 0.2544 0.4736 -0.2164 -0.3599 0.3037 -0.3164 -0.2458 0.3568 0.2540 -0.3365 -0.6257 -0.3777 -0.3823 -0.5054 0.4127 0.4857 -0.5813 -0.3448 -0.3385 0.5986 0.3706 -0.3997 -0.5703 -0.3267 -0.2421 -0.2480 -0.3323 0.2456 0.4383 0.5634 -0.5454 -0.4008 -0.4759 -0.5236 0.3540 -0.5801 -0.4754 0.3592 0.2539 -0.2634 -0.3134 -0.3679 0.5214 0.3200 0.4268 -0.2814 0.4702 -0.5345 0.3028 0.3011 -0.5942 0.5004 0.3916 0.2572 0.5362 0.2790 -0.2253 0.4364 0.4966 -0.5164 0.5639 0.3812 -0.3714 0.2830 -0.4557 0.3549 0.2308 -0.3053 0.3585 0.3384 -0.3568 -0.2671 -0.4494 0.2471 -0.2558 0.2402 0.3798 0.2215 0.2536 -0.3448 0.3090 0.2760 -0.4808 0.3563 -0.1917 -0.5771 0.5317 -0.3878 0.5613 0.4281 -0.4291 -0.2516 -0.4477 -0.4930 0.3689 0.3002 -0.3268 0.4443 0.5948 0.3173 -0.2491 -0.2699 -0.5322 0.3394 0.3090 -0.7230 -0.3685 0.5299 0.4162 0.4759 0.3496 0.5056 0.5298 0.5165 -0.3460 -0.3444 -0.3618 -0.3205 0.2585 -0.3341 0.6028 0.2296 -0.2639 -0.3142 -0.5045 -0.2342 0.3874 -0.5072 0.4578 -0.2555 -0.4754 -0.3499 -0.3234 -0.2566 0.3363 0.3569 -0.5320 0.4634 -0.3566 -0.2453 -0.4792 -0.3224 -0.3388 0.2992 -0.2662 0.1721 0.3791 0.2673 0.2676 0.3454 -0.4292 0.4736 0.2701 -0.3823 0.3081 -0.2628 0.3169 0.2991 -0.4055 -0.2356 -0.4519 -0.3432 0.3101 0.4094 0.4165 -0.3334 -0.3031 -0.2507 0.4374 0.4212 0.4795 0.3075 0.3985 -0.2918 0.4317 -0.4752 -0.2732 -0.5696 -0.4182 -0.5330 -0.5387 -0.2946 -0.4795 0.4552 0.3556 -0.3711 0.2160 -0.2047 -0.2880 0.3566 -0.2958 -0.5028 -0.3406 -0.2618 -0.4085 0.3192 0.3466 -0.3507 0.3564 -0.3725 0.2623 -0.3661 -0.2762 -0.6570 0.3325 -0.3544 -0.3067 -0.3075 0.4377 -0.3476 -0.4955 -0.2582 -0.2358 0.2669 0.3506 0.1538 -0.4206 -0.3805 0.3343 0.4843 0.3906 -0.3891 -0.2885 0.3521 -0.5323 0.3206 -0.2886 0.2737 0.3367 0.3206 -0.2469 -0.4753 -0.3402 0.3472 -0.4021 0.3682 0.2636 -0.2638 -0.5981 -0.2204 0.1537 -0.2500 0.2327 0.3162 -0.6147 0.4859 0.4487 -0.2406 0.2693 0.3575 0.1953 0.3457 0.4404 0.2809 -0.3661 -0.3527 0.3745 -0.2694 0.4880 -0.4196 -0.3042 -0.5003 0.5374 0.3456 0.4614 0.2883 -0.3203 0.4073 -0.2578 -0.3706 0.2885 0.4873 0.4714 -0.3827 -0.2277 -0.4097 0.4446 -0.2269 -0.1575 0.3730 -0.5162 -0.4756 -0.2245 -0.5218 0.2119 -0.4795 0.4116 0.4704 0.4102 -0.3825 0.3984 0.3566 0.1977 -0.3375 0.4068 -0.3326 0.4154 0.2260 -0.3535 0.2436 -0.5169 0.2206 0.3384 0.3609 -0.4605 -0.4452 -0.2922 -0.2023 0.2986 -0.2711 0.4317 -0.3436 -0.4410 -0.3543 0.4013 -0.3243 0.2887 -0.3656 -0.5991 -0.2962 -0.3071 -0.3474 0.3634 0.3194 -0.3950 0.2790 -0.2203 -0.4009 -0.3850 -0.2664 0.2620 -0.2908 0.3700 -0.2700 -0.5774 -0.5907 -0.2900 0.3127 0.4794 0.3986 0.3273 -0.6052 0.2207 -0.3758 0.3287 0.5952 -0.5898 0.4162 0.3629 0.5889 -0.4398 0.3079 0.4393 0.3468 0.3987 0.3133 -0.4448 0.2723 0.3681 0.2968 -0.5114 0.5654 -0.5680 0.3094 0.3305 0.4272 -0.3275 0.4310 -0.2842 -0.3294 0.4189 -0.2915 0.4923 -0.3389 -0.4282 -0.2767 0.2764 0.4026 0.3564 -0.1770 -0.3921 -0.3705 -0.3621 -0.4231 -0.2381 0.2975 -0.3581 -0.4536 -0.1616 -0.3238 0.3605 -0.2878 0.5176 -0.3709 0.3523 0.2820 0.3704 0.5186 0.2701 -0.3644 -0.2786 -0.4042 0.4453 0.2587 -0.3253 0.3609 0.3130 0.3523 0.3105 0.3215 0.5010 0.2899 0.3646 -0.4575 -0.3571 -0.5168 0.5231 -0.3607 -0.5075 0.3201 0.2470 0.2413 0.3241 -0.1971 -0.3454 -0.3206 -0.4546 0.4433 -0.5162 0.4267 -0.2386 0.2443 -0.2127 0.2664 -0.3040 -0.3150 0.3705 0.3705 0.4210 0.4561 -0.2588 -0.3354 0.3772 0.4957 -0.3017 -0.3573 -0.4274 -0.4935 -0.4555 0.4453 0.3579 -0.4868 -0.2720 -0.2228 0.3432 0.3587 -0.5082 0.5385 -0.4978 -0.6833 -0.3333 -0.2617 0.3252 0.5012 -0.2533 0.6197 0.4678 0.4879 -0.3314 0.3909 -0.3455 0.3438 -0.2166 -0.3945 0.4997 -0.2831 -0.2897 -0.3483 0.3397 0.3889 0.3676 -0.3941 0.4131 -0.3196 0.3031 0.3465 -0.3472 -0.2465 0.2558 0.2845 0.5524 -0.3857 -0.3797 0.5850 0.2648 -0.4554 -0.3369 0.3362 0.2643 -0.5999 0.3176 -0.4378 0.2692 -0.4787 0.3960 0.3791 0.3316 0.6542 -0.3362 0.4828 -0.2758 0.3610 -0.2128 0.5510 0.2996 -0.4209 -0.1508 0.5143 0.3477 -0.2915 -0.3524 0.4572 -0.2921 -0.4158 -0.3356 0.4192 0.3021 0.1760 -0.4092 -0.3966 -0.3100 -0.6543 0.2852 -0.5902 0.3029 0.5106 -0.2804 0.3250 0.4558 -0.4258 0.2840 -0.3797 -0.3281 0.3594 -0.4609 0.4383 -0.5155 0.2552 -0.3508 0.4595 0.2380 0.1930 -0.2469 0.4341 -0.4456 -0.3557 -0.4795 0.3460 0.3759 -0.4869 0.2934 0.5024 0.3856 -0.3519 0.3619 0.4123 0.3703 -0.3060 0.3213 -0.4028 0.2653 -0.4865 0.3496 0.3907 -0.2932 -0.2295 0.4382 -0.4608 -0.3072 -0.3795 0.3843 0.3082 -0.4034 -0.3153 0.3117 0.2454 0.3200 -0.2543 0.5389 0.3773 -0.4229 0.3722 0.1842 -0.6140 -0.2672 0.3217 -0.5247 -0.5571 0.3119 -0.2251 0.2704 -0.4553 -0.3532 0.3720 0.3459 0.3975 -0.2681 0.3975 -0.3763 -0.2962 -0.3915 0.2884 0.2872 -0.2963 -0.3056 0.2535 0.5914 0.1937 -0.2737 -0.3734 -0.5325 -0.4098 0.5158 -0.5505 -0.4049 0.2657 0.3091 -0.4093 -0.2978 0.2802 0.2729 -0.4161 0.4178 -0.2839 -0.2736 0.2158 -0.3083 -0.4220 0.2274 0.2416 0.3561 -0.5314 0.3537 -0.5815 -0.2784 0.1995 -0.6044 0.4421 0.2795 -0.6144 0.3499 0.2173 0.2565 -0.3426 0.2208 -0.3677 -0.2491 -0.4954 0.3448 0.2999 -0.4099 0.4950 0.4268 -0.2740 0.4662 0.4267 -0.3747 0.4266 0.3594 -0.2751 0.5958 0.3281 0.4004 -0.2913 0.2617 0.2971 -0.3463 0.2886 -0.2743 -0.3655 -0.5368 -0.3206 0.5162 0.3173 -0.4559 -0.3646 -0.3852 0.4215 0.3274 -0.3427 -0.6141 -0.3824 0.2751 -0.3038 0.5253 -0.2934 0.2904 0.3462 0.4253 0.4544 -0.4046 -0.5359 -0.4601 -0.2630 0.3028 -0.4233 0.4583 0.3732 -0.3869 -0.4526 -0.3555 0.4355 -0.3292 -0.3145 0.6686 -0.3928 -0.3085 0.3426 -0.4057 0.5873 -0.4307 0.4416 0.5732 -0.2587 -0.4844 -0.1961 0.3506 -0.4159 -0.4555 0.2970 -0.5278 -0.6040 0.2435 0.2875 0.3555 0.3374 0.3595 0.3765 -0.2625 -0.2649 0.3930 -0.5018 -0.3219 0.4436 0.2426 -0.5910 0.4141 -0.4330 0.4969 0.4154 0.2564 -0.3045 0.5036 0.4565 -0.1926 0.3987 0.2907 0.1909 0.4453 -0.4003 0.4488 -0.3804 -0.5377 0.2877 0.2246 0.2150 -0.2042 0.3994 -0.2652 0.5147 -0.3918 0.4678 -0.4827 -0.5122 -0.5235 0.3262 0.3677 0.4707 -0.5670 0.4538 0.4932 0.4139 -0.4172 -0.4548 -0.3705 0.5226 -0.1884 0.5016 -0.4209 -0.3354 0.2833 0.3095 0.2051 -0.4853 -0.3083 -0.2909 -0.5174 -0.3372 -0.2285 -0.4491 0.5071 0.2664 -0.2029 -0.3933 -0.3421 0.5257 -0.5067 -0.1924 0.4548 0.3111 0.4167 0.2902 0.3057 0.3222 0.2985 -0.4986 -0.2012 -0.3521 0.4585 -0.2834 0.3496 -0.3429 0.1857 -0.5342 -0.3314 0.2862 -0.4538 -0.3955 -0.2928 0.4301 -0.5288 -0.5755 0.3406 -0.2828 0.4422 -0.4666 -0.3536 -0.3084 -0.2198 0.5005 -0.3090 -0.2439 0.2195 -0.3901 -0.2705 -0.2083 0.3474 -0.3620 -0.4958 -0.3449 -0.4518 -0.3607 -0.3336 -0.4121 -0.3888 -0.2592 -0.2431 -0.3935 0.3870 0.4024 -0.6686 -0.2962 -0.3210 0.2620 0.4188 -0.5026 0.4403 0.4555 -0.4254 -0.3057 -0.4023 -0.4175 0.3452 -0.4691 0.5026 -0.3911 0.4555 0.5115 -0.4420 0.4831 0.5505 0.3752 0.3550 0.3307 0.5394 -0.5592 -0.5149 0.2144 -0.3509 0.4076 0.3166 -0.2688 0.2316 0.4075 -0.4651 0.3237" HIT_INDICES="1429 1757 2061 2085 2096 2117 2138 2159 2168 2178 2193 2205 2219 2234 2249 2258 2280 2287" ES_PROFILE="-0.6222 -0.7576 -0.8604 -0.8379 -0.8085 -0.7802 -0.7484 -0.7111 -0.6670 -0.6207 -0.5705 -0.5139 -0.4521 -0.3830 -0.3029 -0.2146 -0.1132 0.0079" RANK_AT_ES="2060.0000" RANK_SCORE_AT_ES="-0.4165"/>
  <DTG RANKED_LIST="leukemia_cluster2.rnk" TEMPLATE="na_as_pre_ranked" GENESET="gene_sets.gmt#KIM_LRRC3B_TARGETS" ES="-0.8793" NES="-2.3504" NP="0.0000" FDR="0.0000" FWER="0.0000" CHIP="ftp.broadinstitute.org://pub/gsea/annotations_versioned/Human_NCBI_Gene_ID_MSigDB.v2023.1.Hs.chip" RND_ES="0.3235 0.3373 0.4055 0.3936 0.3948 0.3007 0.2735 -0.5146 0.3198 -0.3636 0.2712 -0.3117 -0.6424 -0.4712 -0.2492 0.3347 0.4078 0.5051 0.2889 0.2436 0.4213 0.4294 -0.3419 0.4659 -0.2703 0.3339 0.2543 0.3552 -0.3489 0.4552 -0.4163 0.3318 0.3895 -0.2762 -0.2286 -0.2227 0.2634 -0.2219 -0.4938 -0.2813 0.2694 -0.5009 -0.3834 0.2391 -0.3589 0.4416 0.3155 -0.4907 0.3926 -0.5017 0.4000 0.3576 0.3999 0.2094 0.2975 0.4424 0.1976 -0.2560 -0.4449 -0.2861 0.2478 -0.5678 -0.4268 0.3290 -0.2718 -0.2934 -0.2913 0.3097 0.1811 -0.5433 -0.3345 -0.4248 -0.4195 -0.2768 -0.2359 0.2695 0.2969 0.3386 0.2757 0.3493 -0.3545 0.3072 -0.5218 0.3720 0.1458 -0.3543 -0.4013 0.3583 -0.3657 -0.3561 -0.5296 -0.2826 0.2955 -0.4695 0.2084 -0.2771 -0.3812 0.4514 0.2741 0.3601 -0.5942 0.4908 0.2842 -0.3478 0.3351 -0.2933 -0.4003 0.2791 0.3725 0.4465 -0.4639 0.3307 -0.4388 -0.3284 0.3369 -0.4068 -0.3279 -0.5629 0.4145 0.2603 -0.5463 0.3921 0.2758 0.3066 0.4907 0.2551 -0.3579 -0.2797 -0.2942 0.3866 0.4000 -0.5759 -0.6267 0.3681 -0.3380 -0.3292 0.3214 -0.3180 0.4525 0.3677 -0.3567 -0.3745 -0.2497 -0.3264 -0.3423 0.4266 0.4776 -0.3389 -0.2969 -0.3737 -0.4862 0.4166 0.4183 0.3559 -0.4424 -0.4542 0.3447 0.2330 0.4165 -0.3136 -0.3423 0.4133 -0.3534 -0.5172 0.6015 -0.2635 -0.5259 -0.3754 0.3257 -0.2767 -0.3001 -0.4570 -0.5987 -0.4390 0.2250 -0.3139 0.4296 0.2059 -0.3757 0.4158 -0.3771 -0.2461 0.3650 0.3362 -0.5112 0.4566 -0.2515 -0.4871 -0.5311 0.4415 -0.3149 -0.3340 0.2161 0.2614 0.2908 0.2472 0.3951 -0.4387 -0.2351 0.2171 -0.4536 0.5187 0.4149 -0.3321 0.2735 0.3679 -0.1934 -0.4457 0.3792 -0.3270 0.2569 0.3409 -0.2893 0.2589 -0.3396 -0.3854 0.3969 0.2488 -0.2033 -0.3722 0.4433 0.3946 0.2972 -0.3889 -0.3150 -0.6867 -0.3891 0.2654 0.3479 0.3655 0.3262 -0.3232 0.3030 0.2528 -0.2874 0.2250 0.3190 0.3157 -0.3544 0.4086 0.2945 0.2181 -0.4322 -0.2797 -0.3231 0.3539 0.4121 0.3999 0.2892 -0.5289 -0.4322 -0.5104 0.2809 -0.3688 0.2165 0.4558 -0.3052 -0.3674 -0.3691 0.2661 -0.2507 -0.3418 0.3840 0.3797 -0.4471 -0.2955 -0.2059 0.2305 0.2207 0.3511 0.2578 -0.2787 -0.3299 0.3391 -0.4870 -0.4206 -0.3665 -0.2709 0.2474 0.2982 -0.3387 -0.6525 0.3931 -0.3341 -0.3742 0.3040 0.2957 0.3567 -0.4409 -0.4586 -0.4364 0.2343 -0.5995 0.3352 -0.3406 0.2478 0.3047 0.3707 0.2175 0.3510 -0.4025 0.4369 0.4564 0.5301 0.2737 -0.3835 -0.4640 -0.5651 0.3839 -0.3648 -0.3655 0.2781 0.2625 0.2599 -0.2673 0.3927 -0.4476 0.3764 -0.3317 0.2746 0.4178 -0.6542 0.2841 -0.3242 -0.3105 -0.4300 -0.2882 -0.1941 -0.4894 -0.4941 0.3362 -0.5401 -0.4984 0.2303 -0.3969 -0.2806 -0.3054 -0.2117 0.2651 0.3763 0.4429 0.5912 0.4640 0.3858 -0.3875 -0.4147 0.5263 -0.3907 -0.4420 -0.4028 -0.4791 0.3474 0.3822 -0.2240 0.2612 0.4917 0.3056 -0.3355 0.3893 -0.4014 0.5059 0.3843 0.3536 -0.5870 0.4064 0.3118 0.2513 0.3549 -0.4068 0.3786 0.2330 -0.3012 0.4222 -0.5922 0.3283 0.4926 -0.2063 -0.5340 -0.1851 0.3391 -0.4280 -0.4090 -0.3200 0.5583 -0.3594 0.2953 0.3466 -0.3811 0.4318 0.3537 -0.3946 -0.3890 0.4381 -0.3680 0.5645 0.3891 -0.3072 -0.2615 0.1759 -0.3282 -0.3272 0.3202 -0.3143 0.2347 0.2960 -0.4654 0.2805 0.3331 -0.3672 -0.4688 -0.3021 0.3250 -0.3029 0.4588 0.5551 -0.4798 0.3731 -0.5476 0.3865 0.3632 -0.3646 -0.2303 -0.3070 0.3480 0.4408 -0.5947 -0.2105 0.2107 0.2600 -0.5796 0.3964 0.2408 -0.2600 -0.3858 0.4476 -0.3278 -0.4004 -0.3407 -0.3042 -0.2868 0.2859 0.2850 -0.5036 0.2637 -0.1593 -0.3420 -0.4348 0.5378 0.2556 0.2627 -0.3486 -0.2599 -0.3955 -0.4712 -0.3859 0.3038 -0.2960 -0.4068 0.4253 -0.3767 -0.3102 -0.4927 -0.3852 0.4479 -0.3834 0.4709 -0.3211 -0.3953 0.3649 -0.4857 0.3355 -0.4509 0.3610 0.4011 -0.2978 0.2575 0.3271 -0.3062 -0.3657 0.3287 0.3405 -0.4872 0.3800 -0.2387 0.4792 0.2069 0.3799 0.3801 -0.4558 0.3380 -0.4216 0.3350 -0.6217 -0.3189 0.3095 -0.3896 0.3179 -0.4553 -0.2760 -0.5812 -0.3953 -0.4400 -0.2573 -0.2466 -0.4208 0.4129 0.4075 0.3261 0.3803 -0.3116 -0.4387 0.2967 -0.3722 -0.3165 0.2845 -0.2130 -0.2237 0.2515 -0.2284 -0.1959 -0.4977 0.3685 0.4968 0.3596 -0.2618 -0.2378 -0.4691 0.2751 0.4711 -0.2433 0.4438 -0.5436 0.3595 -0.3948 -0.2948 0.3548 0.2095 -0.3707 0.2245 -0.3071 -0.4111 -0.4327 -0.3289 0.5003 0.1947 -0.3139 0.2804 0.2589 0.3879 -0.2797 0.4206 -0.4239 0.2793 -0.3925 -0.2660 -0.3087 0.3169 -0.3311 -0.4076 0.3280 -0.3291 -0.3906 -0.4086 -0.3308 0.3470 -0.2662 0.4483 -0.3203 -0.4330 -0.3867 0.3149 0.2785 -0.2068 -0.5144 0.6089 0.2815 -0.2317 -0.5151 -0.2272 -0.3848 -0.5001 0.3831 0.2518 0.4623 0.3958 0.3602 -0.3345 0.4279 0.3687 -0.2264 0.2337 0.3231 0.3858 -0.3194 -0.3064 0.3622 -0.4296 -0.3126 0.3497 -0.4224 0.4025 -0.1765 -0.4232 0.3469 0.2065 -0.4195 -0.2753 0.4942 -0.2883 -0.3538 0.4385 0.3851 0.4213 -0.4598 -0.3546 0.4743 -0.2276 0.3536 -0.1711 -0.2453 0.3852 0.2651 0.4577 0.3516 0.4901 0.4537 -0.3817 -0.3787 -0.2560 -0.4381 -0.5440 0.4811 -0.3767 0.3354 -0.3889 0.4093 0.2327 -0.2605 -0.4404 0.3027 -0.4108 0.2913 0.2854 0.3086 0.4558 0.4340 0.3710 0.2735 0.4411 -0.4737 -0.2663 -0.3419 -0.3531 -0.4864 -0.4554 -0.3508 -0.5758 -0.3295 0.4055 0.2454 -0.3170 -0.5106 0.2353 -0.2491 -0.4832 0.2631 0.4701 -0.2201 0.4631 -0.4544 -0.4568 0.3784 0.3141 -0.4548 -0.4398 0.4255 0.2340 -0.4122 0.2919 0.3501 0.2793 0.4835 -0.2926 -0.3420 0.2567 -0.6440 0.3526 -0.5152 -0.2910 0.4497 -0.4412 -0.1969 0.3649 0.4208 -0.4058 -0.3937 0.2096 0.2790 0.3508 0.3781 -0.5239 0.3781 -0.1917 -0.2808 -0.4059 0.2806 0.2818 -0.5127 0.5541 0.4479 0.4019 0.2372 -0.2019 0.4896 0.2862 0.4571 -0.5058 0.2852 0.3325 -0.4787 0.4709 0.3636 0.3142 -0.2388 0.2304 0.2742 0.3621 -0.5616 -0.3253 -0.3391 0.3951 -0.3151 -0.3351 -0.3342 -0.3978 -0.2696 -0.2951 -0.3092 0.3324 0.3715 0.4796 -0.4948 0.3906 0.2558 0.2407 0.5840 0.5528 0.4072 0.5235 -0.5099 -0.2170 -0.3005 -0.2666 -0.3028 -0.3767 0.4461 -0.3615 -0.3626 0.4344 -0.3552 0.4333 0.2457 -0.4047 -0.6801 -0.4803 0.2311 0.3196 0.2831 -0.2842 -0.3385 0.2808 0.5240 -0.2323 -0.2982 -0.2853 0.3682 0.3359 -0.3118 -0.4346 0.3550 -0.4859 -0.3204 0.4484 -0.5149 -0.1551 0.2028 -0.3355 -0.2640 -0.2689 -0.3436 0.3689 0.3895 -0.3019 -0.4417 -0.4610 -0.3274 0.3900 -0.4634 -0.4298 -0.3413 -0.5871 0.3251 0.3954 0.3587 0.5240 -0.2689 0.2210 -0.5132 -0.5684 0.3527 0.5050 -0.3950 -0.5407 -0.2057 0.2320 0.5574 -0.2043 0.3671 0.3414 -0.3664 -0.4958 0.3160 -0.4211 0.4726 0.4018 -0.4218 0.2591 0.4896 0.4811 0.3867 0.4022 -0.2214 0.3402 -0.2618 0.4310 0.3065 -0.3911 -0.2825 -0.3949 0.3305 -0.2247 0.1843 0.3145 0.3949 -0.2433 0.2224 0.2658 -0.3136 -0.3349 -0.3637 0.3981 0.3003 -0.4048 -0.2952 -0.3204 -0.2415 0.2042 0.3368 0.2846 -0.4132 0.3602 0.4747 -0.2890 0.1641 0.3442 -0.4065 0.2007 0.3108 -0.1922 0.2322 0.2492 0.3747 -0.2690 -0.5526 0.4811 -0.2608 0.3184 -0.2376 -0.4669 0.4815 0.2511 0.3143 0.2893 -0.2309 0.2840 0.2273 -0.5679 -0.2151 -0.3719 -0.2754 -0.4624 -0.5365 0.2803 0.2788 -0.4346 -0.5620 0.3006 0.3848 0.3074 -0.4200 -0.4121 -0.4928 -0.4773 0.5432 0.2539 0.4195 0.2930 0.3932 -0.4414 0.3115 0.2997 0.2956 -0.4068 -0.4327 -0.4767 -0.3284 0.3189 0.3530 -0.4983 -0.3770 -0.3685 -0.4036 -0.4028 -0.3522 0.3738 0.4601 -0.3908 -0.2946 -0.3751 0.3608 -0.3454 -0.3086 -0.4364 -0.3064 0.2424 0.4754 -0.3683 -0.3379 0.3382 -0.1704 0.4179 0.2899 0.4951 0.3918 0.4742 -0.4122 0.3039 -0.2006 -0.4584 0.3676 -0.4545 0.2334 -0.3379 -0.2236 -0.3733 -0.3685 -0.3893 0.2526 0.3532 0.2625 -0.2586 -0.4215 -0.3577 0.3627 0.3627 -0.2653 0.4732 -0.4533 0.3186 -0.4091 -0.3495 -0.2914 0.5673 -0.4432 -0.4129 0.4470 -0.3660 -0.4727 0.5655 0.3136 0.5338 0.4840 0.2820 -0.4075 -0.4408 0.2222 -0.3285 0.3408 -0.3034 -0.3694 0.3496 -0.2511 -0.6451 -0.4554 0.4317 -0.3046 -0.4181 0.3620 -0.5478 -0.4795" HIT_INDICES="278 967 1526 1734 1765 2116 2119 2143 2168 2169 2178 2186 2218 2219 2253 2257 2262 2263 2269 2284 2300" ES_PROFILE="-0.0977 -0.3899 -0.6337 -0.7192 -0.7261 -0.8506 -0.8221 -0.8002 -0.7738 -0.7369 -0.7014 -0.6635 -0.6256 -0.5733 -0.5195 -0.4510 -0.3805 -0.3077 -0.2313 -0.1472 0.0022" RANK_AT_ES="2115.0000" RANK_SCORE_AT_ES="-0.5203"/>
  <DTG RANKED_LIST="leukemia_cluster2.rnk" TEMPLATE="na_as_pre_ranked" GENESET="gene_sets.gmt#KEGG_VIRAL_MYOCARDITIS" ES="-0.8139" NES="-2.3376" NP="0.0000" FDR="0.0000" FWER="0.0000" CHIP="ftp.broadinstitute.org://pub/gsea/annotations_versioned/Human_NCBI_Gene_ID_MSigDB.v2023.1.Hs.chip" RND_ES="-0.2530 -0.2616 0.3265 -0.4655 -0.3580 -0.4179 0.4354 -0.3375 -0.3052 0.3068 0.4206 0.1730 0.2928 -0.3965 -0.2007 -0.2217 0.2854 -0.3965 -0.3309 0.3139 0.4100 -0.2819 -0.3609 -0.3177 -0.4753 -0.2373 -0.3288 -0.3137 -0.3751 0.3418 -0.4290 0.3795 -0.3605 0.2125 -0.3104 -0.3210 0.2356 0.2758 -0.4572 -0.4926 -0.5115 0.3236 0.3593 0.3493 -0.3130 0.2537 0.4496 0.4195 -0.4777 -0.2398 0.3378 -0.4058 -0.3461 0.2769 -0.2273 -0.4949 -0.3955 0.4146 -0.4036 -0.1921 0.2333 0.4278 -0.3128 0.3433 0.4208 0.4313 0.3342 -0.2569 -0.3238 -0.3219 -0.3030 0.3806 0.3288 0.4585 0.2845 -0.5456 0.3666 -0.3763 -0.3382 -0.3186 0.3882 0.3424 -0.3833 0.3346 0.2118 0.2311 -0.5857 -0.4754 -0.2008 -0.2876 -0.2069 0.2804 0.2926 0.4268 -0.2627 -0.3096 -0.2856 -0.5050 -0.2894 -0.4256 0.2758 -0.2449 -0.3387 -0.2827 0.4206 -0.1899 0.3461 0.2646 -0.4121 -0.3072 -0.2775 -0.2767 0.3621 -0.4400 0.2288 -0.1990 -0.3382 0.3393 0.4891 -0.6075 0.3515 -0.3048 -0.2218 0.4626 0.3093 0.3980 0.4805 0.2283 0.2937 0.3873 -0.3842 0.2446 0.4418 0.2358 -0.3366 0.4079 0.2683 -0.3447 -0.3576 -0.4227 0.3487 -0.2793 -0.3364 0.1993 -0.3534 -0.5150 0.3687 0.3628 0.3739 0.3793 0.4418 0.1747 -0.3704 0.2422 0.4838 -0.1995 -0.4029 0.3499 0.2445 -0.2978 0.5210 -0.3427 -0.3652 -0.3695 0.3110 -0.3794 -0.2505 0.3416 -0.5318 0.4693 0.2662 0.3817 0.2599 -0.1831 -0.2718 0.4305 0.3674 -0.2927 -0.4153 0.4960 -0.4411 -0.3877 -0.3406 0.2084 -0.2401 -0.4810 0.2838 -0.2585 0.3042 0.5044 -0.2694 -0.2801 0.3348 -0.2718 -0.3062 0.3733 -0.3747 -0.3801 0.3978 -0.2807 -0.2646 -0.2807 -0.1953 -0.2335 -0.5252 0.2708 -0.4018 0.4324 0.2654 0.3317 -0.4442 0.2237 0.1962 0.1782 -0.4501 0.3788 0.3153 -0.4549 -0.4053 -0.4876 -0.4481 -0.5059 -0.2250 -0.3731 0.3072 0.3816 -0.4608 0.3546 0.3906 0.2413 0.5541 0.3715 -0.2470 -0.3239 -0.3506 -0.3811 -0.2694 0.3602 -0.4657 0.2619 0.4667 -0.2651 -0.4999 -0.4191 -0.4006 -0.2946 -0.2242 -0.3773 0.4062 -0.3035 -0.2827 0.5251 0.2447 -0.4476 -0.3931 0.3401 0.3220 0.2892 -0.2429 -0.3789 -0.2266 -0.4851 -0.3408 -0.3400 -0.3284 -0.3957 0.2884 0.5009 -0.3270 0.3044 -0.2293 -0.3420 -0.2415 -0.2683 0.2274 -0.3116 -0.3136 -0.3202 -0.4897 0.2885 0.3352 -0.2775 -0.3436 0.3410 0.2690 -0.3001 0.2945 -0.4099 0.2658 0.3043 0.3072 -0.3313 0.2583 0.3044 -0.4411 -0.2750 -0.3785 -0.3303 0.3747 -0.4197 0.2244 0.2707 0.2969 -0.2252 0.4377 -0.2268 0.3252 -0.4506 0.2460 -0.3059 0.3501 -0.3406 -0.4777 0.2555 0.2108 0.3050 -0.3662 0.2696 0.2580 -0.3824 -0.4702 0.4709 -0.3516 0.4910 -0.4850 -0.2879 0.2972 0.2587 0.3697 0.4128 -0.3057 -0.4910 0.1847 -0.2678 0.3998 -0.4375 0.3780 0.1657 0.3194 -0.4480 -0.5281 0.1876 0.3222 -0.4513 0.2459 0.3570 -0.3826 -0.3036 0.3416 -0.4873 -0.3458 -0.3397 -0.3605 -0.4843 0.3085 -0.2392 -0.3072 -0.3133 0.3419 -0.2895 0.3791 0.2812 0.3790 -0.2559 -0.4483 -0.4715 -0.4219 -0.2169 -0.3339 -0.2949 -0.5069 0.1327 -0.2346 0.1487 -0.2342 0.2104 0.4998 0.3433 0.3061 -0.2120 0.2940 0.3559 -0.2710 -0.3948 -0.3027 0.1767 -0.4619 -0.2987 -0.2714 -0.2279 0.2737 0.3808 -0.4693 -0.4726 0.3036 0.2899 -0.3938 -0.2977 0.3023 -0.2877 -0.5845 0.2243 -0.2799 0.4327 0.5286 -0.4135 0.3434 -0.3806 0.3759 -0.4564 -0.3220 -0.3798 -0.4641 0.4218 0.3194 0.3445 0.3690 0.2491 -0.6301 -0.4080 0.3682 -0.5001 0.3391 -0.5420 -0.3119 0.3048 0.3165 -0.4059 -0.2622 0.3913 0.2867 0.2099 0.3370 0.3200 0.4607 -0.2552 -0.3498 0.2877 0.2760 0.2771 0.4160 -0.3665 -0.2970 -0.4440 -0.3935 -0.2975 -0.2769 -0.4340 0.3866 -0.1819 -0.2450 -0.3418 0.2634 0.3679 0.3621 0.2633 0.3863 0.4140 0.2556 0.2614 -0.2836 0.4676 0.3032 -0.5043 -0.4288 -0.4023 0.3566 0.4199 0.4305 0.3249 0.2206 -0.2793 0.2450 0.3332 0.2590 -0.3004 -0.3149 0.3233 0.3207 -0.4024 0.4486 -0.5190 0.2932 0.3191 -0.4848 -0.4216 -0.2532 0.2963 -0.3701 0.1451 0.2365 -0.3807 0.3222 0.3593 -0.3827 0.2872 -0.2528 0.2713 -0.3926 -0.4002 -0.2494 -0.2830 -0.3887 -0.3968 -0.3542 0.4162 0.2883 -0.2741 -0.2685 0.3237 0.2756 -0.2453 -0.2965 -0.3364 0.2957 0.3110 -0.3453 -0.2671 0.3093 -0.3667 -0.2640 0.1821 0.3758 -0.3470 0.2856 0.3488 0.3295 -0.4331 -0.3751 -0.2221 0.2480 -0.2843 0.4125 -0.2232 -0.5460 -0.3906 0.1869 -0.3204 0.3867 -0.3109 0.4615 -0.1683 0.2232 0.2756 0.3235 -0.2570 -0.2463 0.4422 0.3536 0.3416 -0.3236 -0.4676 -0.3676 0.1410 0.5843 0.3444 0.2847 -0.3305 -0.3096 0.1930 0.4615 0.2042 0.3316 -0.4353 0.4454 -0.3132 -0.2249 0.2482 0.3314 0.3593 -0.2205 -0.5378 -0.5274 0.1999 0.2943 -0.4520 0.2631 0.3372 -0.2701 -0.1958 0.3843 0.4136 0.3207 0.3645 -0.3181 0.2518 -0.3331 -0.1693 -0.4299 -0.4097 0.3819 0.4820 -0.3363 0.2120 -0.4154 0.2281 0.1847 -0.4181 0.2979 0.4045 0.3417 0.3368 0.2879 0.4784 0.2988 0.2384 0.2373 -0.2701 0.3820 -0.3096 -0.3936 0.2993 0.4004 0.2050 0.3195 -0.3843 -0.4322 0.4178 -0.3172 -0.3130 0.2764 0.2865 -0.3372 -0.3306 -0.5093 -0.3374 -0.2882 -0.4636 -0.4400 0.2624 0.3615 -0.1984 0.2057 0.2862 0.3710 -0.3632 -0.3856 0.3160 0.3718 -0.2701 -0.3224 0.3558 0.4469 0.3787 -0.2310 0.4119 0.4153 0.3321 -0.3027 0.1840 -0.3542 -0.3847 0.4357 0.3193 0.2330 -0.3110 -0.3661 -0.2998 -0.2496 -0.3028 0.2924 -0.2193 0.2547 0.2429 0.3713 0.4425 0.2810 0.4062 0.3860 -0.4764 0.3416 -0.3641 0.5090 -0.4794 -0.1610 -0.3097 -0.4260 0.3099 0.2782 0.3239 0.2611 0.2637 0.5322 0.2150 -0.6320 0.3333 0.2367 0.3146 0.2663 0.4882 -0.3857 0.4324 0.3453 0.2385 -0.3410 -0.1892 -0.2526 -0.3008 -0.2535 -0.1708 -0.4103 -0.3036 0.1837 -0.2713 0.3533 -0.2960 -0.2595 0.4389 -0.2594 -0.3493 0.3405 0.2534 0.4170 0.4729 -0.2331 0.2986 -0.2771 0.4075 -0.2053 -0.3067 0.2325 0.2232 -0.4440 0.2390 -0.3158 -0.3890 -0.2327 -0.4607 0.3137 0.2440 -0.2378 0.3115 -0.2868 -0.4350 0.4594 -0.2450 -0.4834 0.3706 -0.2979 -0.2353 0.4079 -0.1914 0.4196 -0.5497 -0.3743 -0.3982 0.5568 0.1756 0.3850 -0.2577 -0.2824 0.2617 0.4799 0.3140 0.2555 0.3224 0.2335 0.3842 -0.3954 -0.2528 -0.2810 -0.3442 0.3403 -0.3501 0.4409 0.2579 -0.5054 -0.2627 -0.2817 -0.3418 -0.4542 -0.4925 0.3480 -0.1718 -0.4360 -0.2748 -0.4079 -0.4290 -0.2734 0.3317 0.2806 -0.4776 -0.3370 0.4797 -0.4023 -0.5438 -0.2784 -0.1854 -0.3300 -0.1769 -0.4920 -0.5264 -0.3623 0.4513 -0.3720 -0.3451 0.2620 0.2598 -0.4184 0.2329 -0.4186 0.2236 -0.3442 -0.3272 -0.3302 0.3007 -0.4974 0.3422 0.3737 -0.3757 -0.3774 0.3367 0.5280 -0.3034 0.2204 0.3434 -0.2594 0.4210 -0.4758 0.4917 -0.3424 -0.4991 -0.4746 -0.2547 -0.4150 0.1776 -0.2569 -0.2388 0.2474 -0.5322 -0.3512 0.4863 -0.3805 0.1651 -0.2470 -0.2406 0.2573 0.2365 0.2916 0.3801 -0.2939 0.2804 -0.3657 -0.2484 -0.2946 -0.4906 0.2067 -0.2851 -0.4074 -0.3576 -0.3475 -0.3195 -0.3768 0.1764 -0.2369 -0.4324 -0.1897 -0.3393 -0.3370 -0.2925 -0.3188 0.2682 -0.4369 -0.3571 0.2724 0.3021 0.3031 -0.3910 -0.3511 0.1648 -0.3717 -0.4688 -0.3119 -0.3700 -0.3634 -0.3480 -0.3964 -0.4083 0.3224 0.3849 -0.2612 0.4662 -0.3223 -0.3647 0.3516 0.2873 -0.2761 -0.2712 0.3686 0.2702 -0.2870 0.5209 -0.1623 -0.2611 0.2588 0.3095 -0.4908 -0.4396 -0.4101 -0.5343 -0.5304 0.4076 -0.2466 -0.3380 -0.3226 0.2187 -0.2948 0.4643 -0.2563 0.3762 -0.2686 -0.5011 0.3583 0.2317 -0.2965 -0.3155 -0.3245 -0.3495 0.2311 0.2691 -0.2965 0.3750 -0.4048 -0.3894 -0.3314 0.2562 0.2760 0.3558 -0.3757 -0.4644 -0.3013 0.3978 -0.3821 -0.3462 0.3003 -0.3455 -0.2510 0.4733 0.2693 0.3094 -0.2958 -0.3625 -0.3080 0.3857 -0.4239 -0.3767 0.2666 -0.5088 0.3347 0.2841 -0.4351 -0.2972 -0.3621 0.3645 -0.4174 -0.3881 0.2948 0.2899 -0.3495 -0.2333 0.2719 -0.4097 -0.3136 0.3277 -0.2545 0.5276 0.2528 -0.2972 -0.4428 0.3400 0.1421 -0.3855 0.4300 -0.3046 0.4879 0.3635 0.5855 -0.4361 0.3087 -0.1886 0.3989 0.2706 -0.4275 -0.2855 -0.3772 -0.3211 0.2235 -0.2415 -0.3165 -0.4969 0.2951 0.3002 0.3147 0.3774 0.2956 -0.3884 0.3437 -0.2500 0.2759 -0.2302" HIT_INDICES="78 851 903 1340 1411 1641 1745 1782 1943 2061 2070 2095 2117 2168 2178 2193 2205 2219 2220 2236 2242 2253 2262 2263 2269 2277 2292" ES_PROFILE="0.0026 -0.3263 -0.3397 -0.5281 -0.5570 -0.6554 -0.6956 -0.7052 -0.7626 -0.7928 -0.7745 -0.7609 -0.7437 -0.7316 -0.6996 -0.6656 -0.6265 -0.5840 -0.5357 -0.4882 -0.4351 -0.3765 -0.3134 -0.2463 -0.1760 -0.1008 0.0057" RANK_AT_ES="2060.0000" RANK_SCORE_AT_ES="-0.4165"/>
  <DTG RANKED_LIST="leukemia_cluster2.rnk" TEMPLATE="na_as_pre_ranked" GENESET="gene_sets.gmt#KEGG_ANTIGEN_PROCESSING_AND_PRESENTATION" ES="-0.7747" NES="-2.3296" NP="0.0000" FDR="0.0000" FWER="0.0000" CHIP="ftp.broadinstitute.org://pub/gsea/annotations_versioned/Human_NCBI_Gene_ID_MSigDB.v2023.1.Hs.chip" RND_ES="-0.3375 0.2744 0.2775 0.3512 0.3355 -0.4946 -0.3230 0.3196 0.3482 0.1909 -0.3093 0.3067 0.3159 0.4874 -0.3267 0.2157 0.3342 0.4243 -0.5361 -0.2368 0.2803 -0.3332 0.2300 -0.3095 -0.3488 0.2916 -0.3345 0.3480 -0.2173 0.2666 -0.3352 -0.3704 0.5563 0.2781 0.2904 -0.5015 0.2145 -0.3239 -0.4167 -0.2031 0.3546 -0.2843 0.2854 0.4140 -0.4180 -0.2637 -0.1833 -0.4260 0.2550 0.2293 -0.2411 -0.3393 0.1593 -0.2704 0.2641 -0.2989 -0.2771 0.2849 0.3653 -0.3684 -0.2904 0.3355 -0.2582 -0.3107 -0.4731 0.1967 0.2803 0.3664 -0.2688 -0.2796 0.3812 0.2115 0.3321 -0.2581 -0.2960 0.3517 0.2178 0.3081 0.3573 -0.4033 0.3440 -0.3061 -0.3883 -0.2883 -0.3788 0.3053 -0.3964 -0.3263 0.4304 0.3766 -0.4017 -0.3384 -0.1827 -0.2419 -0.3465 0.2763 0.2260 -0.4376 -0.4587 -0.3219 -0.3123 -0.2820 0.2331 0.3306 0.3744 -0.2582 0.3495 -0.1879 0.2355 0.3548 -0.4155 0.3466 -0.2551 -0.2835 -0.3356 -0.2911 -0.2851 -0.1764 0.2260 0.2433 -0.4017 -0.3442 -0.2604 -0.3232 0.4014 0.3649 0.3051 -0.4342 0.2639 0.2518 0.4353 -0.2287 -0.3033 -0.3162 -0.3148 -0.4814 0.3434 0.3313 -0.4081 -0.2235 -0.4855 -0.2443 -0.4490 0.3282 0.1892 0.5128 0.2867 0.1997 -0.3113 -0.3027 -0.4895 0.2500 0.3510 -0.2826 0.3332 -0.2195 0.5226 0.3248 -0.3160 -0.2578 0.2466 0.3426 0.3971 -0.2848 0.2058 0.3562 -0.3027 -0.3830 -0.5490 -0.2645 0.3732 -0.3449 0.3609 -0.3215 -0.2190 0.3061 -0.3552 0.3127 0.4209 -0.3359 0.2507 -0.4170 0.4531 0.2601 -0.3541 0.4098 -0.2498 0.4188 0.3364 -0.2735 -0.4599 -0.4203 0.3927 0.2624 0.3016 0.4359 0.2473 0.2870 -0.4917 -0.2456 0.2964 -0.3907 0.2947 -0.4249 0.2690 0.3958 -0.3616 0.2429 -0.3463 0.4553 0.3250 -0.2750 0.3264 0.3218 -0.2789 -0.2727 0.3647 -0.4180 0.3747 0.3734 -0.2853 0.4007 0.3331 -0.2105 -0.4279 -0.3387 0.3187 -0.4075 0.2235 -0.4351 0.3193 -0.2246 0.3571 -0.4323 -0.2476 0.3117 0.3020 -0.3379 0.2685 0.2837 0.2480 0.3294 -0.3715 0.3084 -0.4515 0.2532 -0.4334 0.3116 0.4390 0.2210 0.3026 0.4062 -0.3522 -0.2667 -0.2708 -0.5927 -0.2440 0.2971 -0.4054 -0.2626 0.2607 0.3857 -0.3288 0.3758 0.2517 0.2922 -0.3008 -0.2205 -0.4071 -0.3837 0.3556 -0.2704 -0.3005 -0.2554 0.4115 -0.2279 0.2504 0.4704 -0.4974 0.3318 0.2918 0.2490 -0.4675 -0.3228 -0.3317 -0.2137 -0.2716 -0.3551 -0.3946 0.2063 -0.3357 0.3685 0.2231 -0.3730 0.2770 -0.3392 0.2744 -0.3586 -0.4655 -0.1882 0.4334 -0.3598 0.3162 0.3348 0.3444 -0.3084 -0.4263 0.3428 -0.4529 -0.2839 0.2659 -0.3945 -0.4067 0.2186 0.2352 -0.2543 0.2465 0.3228 0.3198 0.2853 0.2457 -0.3386 -0.3283 -0.3004 0.3676 0.2592 -0.2767 -0.2779 -0.2518 0.3299 -0.2450 0.3256 0.4135 -0.3206 0.2618 0.2193 0.3643 0.4708 -0.4400 -0.3825 -0.3543 -0.3614 0.3721 -0.4305 0.3179 0.4638 -0.2322 0.2861 -0.3415 -0.3616 -0.2605 0.2144 -0.2825 -0.2565 -0.3689 0.3696 -0.1787 0.3008 -0.2561 0.3232 -0.3316 0.3331 -0.2687 -0.3311 0.2950 -0.4399 -0.3867 -0.3514 -0.2884 -0.3575 -0.1982 0.3297 -0.4839 0.4688 0.2876 -0.2568 -0.2995 -0.3285 -0.3585 0.3553 0.3654 0.3016 -0.4137 0.3918 -0.2607 -0.4853 -0.4253 -0.3505 -0.3264 0.2463 -0.4114 0.3192 -0.3411 -0.4376 0.2483 0.4986 -0.4511 0.3565 0.2695 -0.3010 -0.2615 0.3208 -0.3020 -0.2275 -0.4792 0.2089 0.3143 -0.3569 -0.4239 -0.3621 -0.2669 0.2817 -0.2440 0.3414 0.2647 0.2905 -0.2855 0.2286 -0.3179 0.3944 -0.3046 -0.4426 -0.4153 -0.2725 -0.4955 -0.4548 0.2413 -0.3507 -0.1930 -0.3425 0.2910 0.3302 -0.2331 0.3128 -0.4349 0.3781 -0.3233 0.4330 0.1920 0.1382 -0.3298 0.1441 0.4997 -0.2944 0.3292 -0.2890 0.2369 0.2352 0.2293 0.3841 -0.5717 0.2049 -0.2947 0.2535 -0.3113 0.3788 -0.4134 0.2458 0.3173 0.2760 0.2211 -0.2079 -0.2843 0.5499 0.2640 0.4182 -0.2553 -0.3982 -0.4118 -0.3367 -0.2731 -0.2929 0.2832 0.2645 -0.2530 0.2422 0.2585 0.2579 -0.2503 0.2902 -0.3222 -0.2021 -0.3005 -0.3363 -0.4928 0.2670 0.2663 0.3434 0.2460 0.2382 0.2960 0.2241 0.3349 -0.1977 0.3641 0.3541 -0.3276 -0.2565 -0.4112 -0.3096 0.4344 0.3071 -0.2332 0.4025 -0.2827 -0.3000 0.4606 -0.3436 -0.4794 -0.2121 0.3785 0.3518 -0.3110 0.3745 -0.3428 0.2085 -0.3731 0.2108 -0.4071 0.3132 0.3773 -0.2551 -0.5090 -0.3426 0.2269 -0.2381 0.2743 -0.2696 0.2310 0.3910 -0.2660 0.2708 0.3104 -0.2276 0.3636 0.2130 -0.2357 -0.2466 -0.2745 0.3266 0.3195 0.2801 -0.2858 -0.3102 -0.3109 -0.3055 0.2648 0.1803 0.2325 0.4496 -0.3493 0.3676 0.4417 -0.3878 0.3974 0.1942 -0.2420 0.3579 -0.3047 0.2564 0.2296 0.3491 0.2753 -0.3647 0.2661 -0.4557 -0.4001 -0.3358 0.3689 0.3079 -0.2879 -0.4051 0.3446 -0.2241 -0.4722 0.3874 0.2023 0.2491 0.2365 0.2607 -0.2949 -0.2539 -0.2263 -0.2666 -0.2294 0.2360 0.2500 0.3054 0.3617 -0.4112 -0.2734 0.3705 0.3400 0.2314 0.3556 -0.4211 0.4080 -0.3528 -0.3100 0.5726 -0.4107 0.2373 -0.3618 0.3579 -0.1677 -0.3645 -0.2342 -0.4965 -0.2608 0.3058 0.3861 0.5585 0.2897 -0.3218 -0.2302 0.2668 -0.1857 0.3961 -0.2563 -0.2557 -0.3650 0.3264 0.3233 -0.3863 -0.2512 0.2352 -0.3973 -0.3848 -0.3647 -0.2331 0.3280 -0.4489 -0.3879 0.2636 -0.3716 -0.2193 0.3084 -0.2683 0.2582 0.2377 -0.2664 -0.2655 -0.4180 0.3781 0.3659 -0.2813 -0.3075 0.2638 0.3964 0.2793 -0.1905 -0.2222 0.3108 -0.3028 -0.4540 -0.2521 0.2650 -0.2839 0.2731 -0.3770 0.3403 0.3269 -0.3755 0.3197 0.2982 0.3608 0.3905 0.2497 -0.4200 0.2750 0.2637 0.3964 0.4006 0.4027 -0.4773 0.3274 0.4109 -0.2286 0.2078 0.3300 0.3575 0.3648 -0.2483 -0.2600 -0.3312 -0.3309 -0.1959 0.4070 -0.3932 -0.3276 -0.3323 -0.4841 -0.4301 -0.2560 -0.2573 -0.2591 0.3221 0.2017 0.2574 0.4341 0.3051 -0.2384 -0.2355 -0.2853 -0.4237 -0.3217 -0.3415 0.3212 -0.3054 -0.4073 -0.2287 0.2466 0.2986 -0.3525 -0.2851 -0.1708 -0.4836 -0.3746 0.2534 -0.3512 0.3575 0.2585 -0.2766 -0.2822 -0.3242 -0.3237 -0.4581 0.2453 0.2721 0.3754 -0.3157 0.3887 -0.3194 0.2762 0.3800 0.2027 0.2726 -0.2497 0.1723 -0.4000 0.3409 0.3049 -0.3867 0.4217 -0.2762 0.2870 0.3031 -0.3820 -0.3481 0.2759 -0.3326 -0.5139 -0.4378 -0.4299 -0.2635 0.2477 0.4617 -0.2563 -0.4613 -0.4433 0.2905 0.2904 -0.2173 -0.3613 -0.2315 0.3243 -0.2985 -0.4717 -0.3581 0.3374 -0.4335 -0.4035 -0.5930 0.3900 -0.3536 0.4553 0.2811 -0.3115 -0.3273 -0.3865 -0.4707 -0.2682 0.3071 0.3011 -0.2535 -0.4468 -0.2475 -0.3093 0.4708 0.2383 0.4056 0.3411 0.3688 0.5048 0.3446 0.2405 -0.3557 -0.4377 -0.4864 -0.3817 0.3422 0.2234 0.2022 -0.5418 0.2885 -0.2127 0.2673 0.2266 -0.2822 -0.4484 -0.2810 -0.4036 0.3515 -0.2518 0.3094 -0.3227 -0.5153 -0.2910 0.2693 -0.2857 -0.2539 -0.2230 0.3028 -0.4266 0.3221 -0.3180 0.2387 -0.2693 -0.1488 0.3173 -0.3445 0.2133 0.3898 -0.1534 0.3201 -0.3257 -0.3275 0.2784 -0.4095 -0.3857 0.3098 -0.3667 0.2512 -0.2348 -0.4328 -0.4131 0.1897 -0.2295 0.2777 0.5011 0.3024 0.2311 -0.4980 0.3301 -0.2791 0.3076 0.2236 -0.2168 -0.4035 -0.5185 0.4898 0.2726 0.2363 -0.2993 -0.4139 0.3071 0.2771 -0.3696 -0.2930 -0.3102 -0.4754 -0.2791 0.3224 -0.2640 0.2297 0.2411 -0.3118 0.2855 -0.2433 0.2271 0.2857 -0.4359 0.3532 -0.2615 -0.3338 -0.2760 -0.3051 0.3942 0.3347 0.4226 -0.3205 -0.3323 -0.2823 0.4187 -0.2367 0.2101 0.3448 -0.3990 -0.3426 -0.2653 -0.4552 0.2223 0.3139 0.2339 -0.1903 -0.3287 -0.4086 0.2689 0.3359 -0.2726 0.2645 -0.2597 -0.3984 0.2620 0.2720 -0.3440 -0.3293 -0.4111 0.3631 -0.2855 -0.4439 -0.2775 0.3949 -0.4514 0.2454 -0.2711 -0.3058 0.3352 0.2058 0.2744 -0.3421 -0.5405 0.2576 -0.2652 -0.3809 0.4130 -0.3562 0.2758 0.2119 0.3172 0.2077 -0.3950 -0.1808 -0.3844 -0.2382 0.3822 0.2883 -0.4489 -0.2804 0.4294 0.2173 0.2900 -0.3661 -0.2860 -0.2274 0.1608 0.4245 0.4144 0.4105 0.3310 0.2722 -0.4830 -0.4346 0.2665 0.2551 0.2718 -0.3770 -0.3676 -0.2284 -0.3570 0.1818 -0.2556 0.3552 0.2834 0.3401 -0.2363 -0.2787 -0.3903 0.3490 -0.3892 -0.3024 -0.2552 0.2028 -0.3120 0.1907 -0.3608 -0.3759 0.1759 -0.3074 0.1917 0.2399 -0.3962 -0.3454 -0.3045 -0.3515 0.2921 -0.3169 -0.4335 -0.3058 -0.2902" HIT_INDICES="68 293 465 831 892 1060 1162 1526 1646 1745 1852 2002 2030 2061 2070 2117 2143 2168 2169 2178 2186 2193 2201 2205 2213 2219 2253 2262 2263 2269 2272 2277 2284 2288" ES_PROFILE="0.0012 -0.0797 -0.1410 -0.2934 -0.3123 -0.3802 -0.4203 -0.5798 -0.6304 -0.6695 -0.7092 -0.7611 -0.7574 -0.7532 -0.7388 -0.7373 -0.7241 -0.7067 -0.6787 -0.6527 -0.6248 -0.5944 -0.5624 -0.5276 -0.4926 -0.4551 -0.4179 -0.3667 -0.3115 -0.2542 -0.1936 -0.1311 -0.0653 0.0075" RANK_AT_ES="2001.0000" RANK_SCORE_AT_ES="-0.3288"/>
  <DTG RANKED_LIST="leukemia_cluster2.rnk" TEMPLATE="na_as_pre_ranked" GENESET="gene_sets.gmt#FARMER_BREAST_CANCER_CLUSTER_1" ES="-0.8164" NES="-2.3238" NP="0.0000" FDR="0.0000" FWER="0.0000" CHIP="ftp.broadinstitute.org://pub/gsea/annotations_versioned/Human_NCBI_Gene_ID_MSigDB.v2023.1.Hs.chip" RND_ES="0.2687 -0.2998 0.2683 -0.2684 -0.2870 -0.4015 0.2090 -0.2756 0.4041 -0.4616 -0.4488 -0.3677 -0.4663 0.2723 0.3947 -0.2952 -0.2170 0.3175 0.2575 -0.4380 -0.4554 -0.3057 -0.2008 0.2505 -0.2903 -0.2772 -0.3205 -0.2555 -0.2491 0.2677 0.2970 -0.2501 0.3196 -0.2520 -0.4094 -0.4844 -0.2917 0.2727 -0.2141 -0.4181 0.3527 0.4823 0.4425 -0.4074 0.3076 0.2273 0.5194 -0.2777 -0.5848 -0.2176 0.3049 0.6100 -0.3753 -0.3474 -0.2529 -0.4608 0.3301 0.3121 0.1968 0.1977 -0.2751 -0.4940 0.2755 -0.3667 -0.3417 0.4010 0.3679 0.3084 -0.2957 -0.4818 0.3542 0.2836 -0.3593 0.2846 0.2826 -0.3029 -0.2144 0.3478 0.3846 0.3543 0.5209 0.3175 0.4382 -0.2885 -0.2833 0.3940 0.4705 -0.1618 0.4869 -0.6281 -0.5134 -0.3681 -0.2261 0.4628 0.6574 0.2911 -0.2571 -0.4024 0.2724 0.4974 0.2192 -0.2158 -0.2812 -0.4929 0.2608 0.3200 -0.4408 -0.6473 -0.4092 0.3854 -0.2358 0.3056 -0.3290 -0.2162 0.4077 0.3676 -0.2825 0.1811 -0.3237 -0.3580 -0.2958 -0.2725 -0.2621 0.2981 0.5273 -0.2264 0.2757 0.2397 -0.2171 -0.1406 -0.3934 0.2993 -0.3927 -0.2947 -0.5515 0.3509 -0.3329 0.2933 -0.2288 -0.3736 0.2940 -0.3244 -0.3210 0.3631 -0.4338 0.2236 -0.3986 -0.3483 0.2286 0.2311 0.2320 0.4353 0.4288 0.2779 0.3775 -0.3505 -0.2198 -0.3786 -0.4548 -0.2457 -0.3131 0.4294 0.4641 -0.3572 -0.1713 0.2474 -0.3302 0.3218 -0.3481 -0.6560 -0.3852 -0.3099 0.3582 -0.2171 0.4020 0.3914 -0.2692 -0.4104 -0.2638 0.3165 -0.3358 -0.3464 -0.4975 -0.1742 -0.2643 0.3701 0.1961 0.2623 -0.4720 0.2952 0.2810 0.2743 -0.2339 -0.3627 -0.4199 -0.3367 -0.2650 -0.1910 -0.2489 0.2529 -0.3095 0.3464 -0.4159 0.3540 0.4504 0.3188 0.2904 0.3472 0.4180 0.4022 0.4599 0.2327 -0.3077 -0.2283 -0.4978 0.4645 -0.2514 -0.3316 -0.5484 -0.3674 -0.2503 -0.2971 0.4917 0.2970 0.2523 0.2839 0.3521 -0.5288 -0.2041 -0.2763 -0.2582 -0.3842 -0.5115 0.3840 0.2526 -0.3466 -0.3947 0.3493 -0.2996 -0.3344 -0.2420 0.4267 0.3860 -0.1882 -0.3044 0.4131 0.4303 0.2952 0.2795 0.5529 0.2329 0.2756 -0.2963 0.2895 -0.5397 -0.5870 0.2116 0.3804 -0.3084 -0.4298 0.4061 -0.3767 0.2192 0.2486 0.3426 0.2260 -0.2502 0.4007 -0.3379 -0.3417 0.3599 0.3252 -0.5364 0.5459 -0.4354 -0.3730 0.3268 -0.4625 -0.6128 -0.2496 -0.3621 -0.2513 -0.2107 0.3912 -0.2718 -0.4488 -0.2748 0.3233 0.4318 0.2819 0.4034 0.2734 -0.3059 0.3345 -0.3853 0.2776 0.4552 0.3601 0.2060 -0.4713 -0.3458 -0.4473 0.2365 -0.4231 -0.4714 0.3512 -0.2985 0.2981 -0.4810 -0.3161 -0.5203 -0.4427 -0.4790 -0.2532 0.4320 0.3173 0.2640 -0.2446 0.2902 -0.3850 0.2810 0.4007 0.3752 0.2704 -0.4223 -0.2908 -0.3235 0.2962 -0.3142 -0.3015 0.4731 -0.4663 -0.3147 -0.2305 -0.4117 -0.3017 -0.3745 -0.1646 0.2408 0.2983 0.2866 0.3536 0.4598 -0.3493 -0.4975 0.4579 -0.2452 -0.2908 -0.3564 0.4565 -0.4406 0.4076 -0.5436 -0.3707 -0.3084 0.3823 0.2640 -0.2713 -0.3328 0.3443 -0.1900 -0.2182 -0.2688 0.2938 -0.3174 0.2275 -0.2349 0.4038 -0.4265 -0.5369 0.4342 -0.1735 0.5483 0.2676 -0.5532 -0.2673 0.2992 -0.2524 -0.1767 -0.3128 0.2400 -0.2823 -0.3160 0.2615 0.3896 -0.2636 -0.5214 0.3137 0.2884 -0.3934 -0.2356 0.2693 0.1627 0.3085 0.3773 0.3232 -0.4122 0.4562 0.2385 -0.3401 -0.2721 -0.4757 0.3648 -0.5475 0.2536 -0.2523 -0.6523 0.2762 -0.2114 -0.2035 -0.1401 0.3024 -0.2783 -0.4931 0.3200 -0.3382 -0.3586 -0.3334 0.2612 0.3735 0.2769 0.4039 0.4458 -0.1825 0.4393 0.4432 0.3308 0.3551 -0.2004 0.2544 0.2527 -0.3029 0.2054 0.4937 -0.4962 0.2240 0.4203 -0.4302 0.5453 0.3421 0.3821 0.3520 0.2418 -0.4583 -0.4301 0.4707 -0.3855 -0.3456 0.3507 -0.6260 0.3805 0.3630 -0.4703 -0.4581 0.3168 0.2465 -0.2883 -0.3838 0.2653 -0.2318 0.2050 -0.2585 0.2238 -0.2788 0.3172 -0.5352 0.2933 -0.1164 -0.3238 -0.3083 0.2932 -0.5087 -0.2494 0.3131 -0.5882 -0.3626 0.4887 0.3192 -0.4563 -0.3223 0.2840 0.2005 0.2983 -0.3336 0.2424 0.3934 0.4097 -0.3575 -0.2151 0.4480 0.2774 -0.3770 -0.2857 0.3219 0.3357 0.2687 0.2902 0.5004 0.3208 0.2963 -0.4872 -0.4268 -0.3668 -0.4093 0.2450 -0.3653 0.3065 0.1863 0.3127 0.2488 0.2978 -0.3560 0.3031 0.2661 0.3890 0.3213 -0.2557 0.1907 0.3792 0.3227 0.2794 -0.2777 0.3348 0.2707 0.4402 0.4792 0.2741 0.3473 -0.2435 -0.2587 -0.4209 -0.4313 -0.3322 0.3336 -0.4783 -0.4786 0.3869 0.2273 0.3359 0.4001 -0.2939 0.3909 -0.3946 0.3734 0.4041 0.2414 0.2932 0.4709 0.2487 -0.3374 -0.3673 -0.3638 0.2335 0.2805 0.1492 0.3986 0.3727 0.4189 0.3033 0.2286 0.3711 -0.4125 0.2633 0.2063 -0.3684 -0.3934 0.4655 -0.3093 0.5962 0.2641 -0.2304 0.3348 -0.2265 0.4321 0.4192 0.3283 0.2690 0.3663 -0.2782 -0.3624 -0.4292 -0.3579 -0.3231 -0.3863 -0.4767 0.3889 -0.4449 0.3758 -0.4744 0.3689 0.3301 -0.2279 -0.2800 0.2253 -0.3650 -0.2038 0.3760 0.3493 0.2724 0.3350 0.3395 -0.5397 -0.3441 0.2725 -0.3543 0.2522 0.3159 -0.2575 0.3026 0.2874 -0.4003 0.2896 -0.3528 -0.5867 -0.3211 -0.3064 0.3990 -0.2651 0.3168 0.3336 -0.3969 0.2129 -0.4400 -0.4811 0.3567 -0.4647 -0.3728 0.3720 -0.3984 -0.2999 -0.3638 -0.2632 0.2843 -0.3309 0.4598 -0.3342 0.2269 -0.4366 0.3940 0.2371 0.2029 0.5032 -0.3423 0.2765 0.4656 0.2540 0.2780 -0.2962 -0.5585 0.3852 -0.3447 0.2371 0.4052 -0.3311 0.3423 0.2377 -0.4284 -0.3104 -0.5570 0.2707 0.2912 -0.2474 -0.2732 -0.4481 -0.3266 -0.2515 -0.5363 0.4738 0.4472 0.1136 0.2046 -0.2541 -0.3268 -0.3052 0.2789 0.3066 -0.4582 -0.2841 -0.3921 -0.2950 -0.2459 -0.4222 -0.3933 -0.2960 -0.4993 -0.5847 0.2979 0.3430 -0.2662 0.3095 0.2464 0.3218 -0.1796 0.3692 0.3018 -0.5231 0.3403 0.2941 0.3242 -0.2848 0.5347 0.3946 -0.4467 -0.3613 -0.2995 -0.4339 -0.3782 -0.2637 -0.2571 -0.3618 -0.3568 0.5143 -0.3923 -0.4252 0.2472 -0.2773 0.3076 -0.2158 0.2747 0.2753 -0.2706 0.4385 0.4915 0.3880 0.2790 -0.3194 0.2481 0.3807 -0.3708 0.4517 0.3930 0.2497 0.2990 -0.3026 0.4509 0.1508 0.2292 0.4076 -0.5525 0.2401 -0.3477 0.3608 0.2826 0.2818 -0.4099 -0.3337 0.3132 0.5147 -0.1866 0.2831 0.2845 -0.2849 0.3258 0.3406 0.3082 0.3973 -0.5473 -0.6492 -0.3198 -0.3230 0.2914 0.2704 -0.3598 -0.5131 0.1932 -0.2176 0.3539 -0.4894 0.4854 -0.1495 0.2781 0.3061 0.2432 0.2740 -0.1929 -0.5769 0.3132 -0.2033 -0.2877 -0.4104 0.3346 -0.3246 0.2605 -0.4408 -0.3782 -0.3871 0.3437 -0.4826 -0.3538 -0.2783 0.3289 0.3486 -0.3645 -0.2705 -0.3076 0.3623 -0.2656 0.3063 0.3591 0.3000 0.5292 -0.1987 0.2351 0.3435 -0.3289 0.2770 0.2040 -0.3743 0.2511 -0.3753 -0.3891 -0.3073 -0.5146 -0.4576 -0.4577 0.3338 0.5009 -0.2602 -0.3439 0.2017 0.2276 0.3347 0.2740 -0.2784 -0.3415 0.3621 0.4088 -0.3617 -0.3313 0.1808 0.2851 -0.4352 0.4864 0.4093 0.3829 -0.4007 -0.4703 -0.2851 -0.4206 0.3435 0.3394 0.3118 -0.5436 -0.2236 0.3423 -0.3848 -0.3752 -0.4438 -0.2467 -0.2642 0.2701 0.2576 -0.2957 -0.2681 0.2197 0.3839 -0.3971 0.4683 -0.3480 0.1819 -0.3118 -0.5975 -0.4208 -0.1675 0.2364 -0.4001 -0.3421 -0.4659 0.2176 -0.1915 0.4494 0.2837 -0.4445 0.4794 -0.3508 0.2575 -0.3615 0.4603 0.2907 0.3016 -0.2474 -0.6694 0.2733 0.3902 0.2748 0.4248 0.3321 0.4631 0.4457 -0.2933 0.2279 0.1976 -0.4336 0.2394 0.4637 0.3157 -0.3986 0.3474 0.2609 0.3047 -0.3213 -0.3689 -0.3572 -0.3315 0.2449 -0.2346 -0.6126 -0.1761 0.3870 -0.2865 0.1952 -0.4066 -0.4235 0.3042 -0.2423 0.3599 0.2338 0.3055 0.2698 0.2548 0.3497 0.3676 0.2848 0.3798 -0.2348 0.2207 -0.2790 0.1782 0.3081 0.2767 -0.3542 0.3529 -0.2073 -0.4532 -0.2964 -0.2868 0.3812 0.1340 -0.3319 0.3712 0.3814 -0.3129 0.4742 0.2499 -0.4231 0.2863 0.3324 -0.3506 -0.3534 0.3937 -0.3784 -0.4122 -0.4223 0.2911 -0.3776 -0.3761 -0.4706 -0.3808 -0.3059 -0.4519 -0.3030 0.3119 -0.2446 0.3474 0.3382 -0.3853 0.3214 0.3960 -0.2672 0.3084 -0.3317 0.4563 -0.4735 0.4344 -0.2314 -0.1842 0.3308 0.2804 0.3364 -0.4046 -0.2784 -0.4613 -0.3104 -0.5946 -0.3050 -0.3133 -0.2947 -0.3298 -0.3600 0.5497 0.4428 0.2891 0.3975 0.3103 0.3060 -0.2870 -0.1707 0.2946 -0.3982 -0.2815" HIT_INDICES="307 380 469 1575 1734 1963 2000 2001 2017 2085 2116 2138 2225 2249 2250 2260 2268 2273 2286 2288 2294 2297 2301 2304" ES_PROFILE="-0.1185 -0.1359 -0.1618 -0.6456 -0.7113 -0.8006 -0.8038 -0.7913 -0.7842 -0.7959 -0.7891 -0.7764 -0.7766 -0.7402 -0.6936 -0.6475 -0.5976 -0.5413 -0.4815 -0.4139 -0.3293 -0.2366 -0.1289 0.0004" RANK_AT_ES="1999.0000" RANK_SCORE_AT_ES="-0.3286"/>
  <DTG RANKED_LIST="leukemia_cluster2.rnk" TEMPLATE="na_as_pre_ranked" GENESET="gene_sets.gmt#HAHTOLA_SEZARY_SYNDROM_DN" ES="-0.9131" NES="-2.3215" NP="0.0000" FDR="0.0000" FWER="0.0000" CHIP="ftp.broadinstitute.org://pub/gsea/annotations_versioned/Human_NCBI_Gene_ID_MSigDB.v2023.1.Hs.chip" RND_ES="-0.6604 -0.4623 -0.4742 -0.3541 -0.4027 -0.3159 -0.3696 0.3427 0.3073 -0.4516 -0.4503 0.3581 -0.3390 0.3435 -0.3738 -0.5888 0.5214 0.3084 -0.5149 0.2215 -0.5707 -0.6619 -0.2514 -0.6989 -0.3871 0.2833 0.2453 -0.2838 0.3854 -0.4401 0.3492 -0.5203 0.3666 -0.4548 -0.2877 0.4914 -0.2715 -0.2463 -0.3682 -0.4955 0.5129 0.1415 0.2734 0.3477 0.4796 0.4775 -0.3527 0.3258 0.3700 0.3131 -0.4675 0.3421 0.3497 0.3228 -0.2936 -0.3998 -0.4232 0.3726 -0.4480 0.4022 -0.3532 0.4947 -0.3948 0.2888 -0.1787 -0.2373 -0.2522 0.2653 0.3319 0.2664 -0.3178 0.3689 0.3615 0.3948 -0.3545 -0.3807 0.3894 -0.5833 -0.2112 0.4714 -0.3396 -0.3545 0.5047 -0.3417 -0.3397 -0.4174 0.1850 0.5264 -0.3884 -0.3794 -0.4115 -0.4245 -0.3042 -0.6424 -0.6225 0.5226 0.3592 -0.3181 0.2637 0.2392 -0.4054 -0.4323 -0.4964 -0.3103 -0.2833 0.3791 -0.5099 0.3557 0.3938 0.3818 -0.4495 0.2502 0.4063 0.3463 0.5541 -0.2974 0.4037 -0.2346 -0.3809 -0.4038 0.4937 0.2956 0.2841 -0.2009 0.3563 0.2267 0.4942 0.2984 0.4033 -0.3945 0.4705 -0.4221 -0.4187 0.3345 0.5653 0.5754 -0.3095 -0.3305 -0.2302 0.3491 -0.3566 0.4878 -0.4550 0.2890 0.2389 -0.2015 0.5266 -0.1927 0.3623 -0.4820 -0.4755 -0.4516 0.2934 0.3067 0.3623 -0.3964 0.4342 0.4442 -0.4300 -0.2723 0.5249 -0.5381 -0.3710 -0.3778 0.4095 -0.3146 0.4893 -0.3103 -0.2819 -0.3183 -0.2166 -0.6453 0.4401 -0.1669 0.3811 -0.4581 -0.4470 -0.2956 0.4469 0.4842 -0.3681 -0.3597 0.1889 -0.3390 0.5214 0.3450 -0.4726 -0.2727 0.3060 0.5336 0.4137 0.4527 0.3850 0.3615 0.4256 -0.4657 0.2477 -0.4382 0.4181 0.4061 0.5123 -0.4367 -0.4693 0.5349 0.3970 0.4452 -0.2670 0.2926 0.3093 0.4234 -0.3877 -0.2549 -0.4524 -0.4921 -0.2866 -0.2969 -0.4562 0.2055 0.2902 0.5326 -0.2962 0.4086 0.4579 0.4357 0.3679 -0.3174 -0.2849 -0.3470 0.3428 0.3309 -0.2665 0.5590 0.2802 -0.4745 -0.4091 -0.3229 -0.5748 -0.4241 -0.3269 -0.5289 -0.2607 -0.6373 -0.5594 0.2970 -0.2673 -0.7077 0.4414 0.4751 -0.4773 0.3095 0.5009 -0.3475 0.2711 -0.3392 -0.3864 -0.4726 -0.5008 0.4162 0.3699 0.6079 -0.5090 -0.5360 -0.4488 0.4809 -0.2691 0.2074 0.4802 -0.2241 0.3430 -0.2851 -0.6321 -0.1855 -0.4193 0.4246 -0.4445 -0.2640 -0.2163 -0.5079 -0.4620 -0.3597 0.3758 -0.2592 0.5152 -0.2190 0.3547 0.3869 0.3065 -0.3241 -0.3718 0.4432 0.2150 0.4258 -0.3588 -0.5639 -0.5178 0.3322 -0.2967 -0.3579 0.4821 -0.3121 -0.3070 0.5160 -0.7017 0.2795 0.2365 0.4042 0.2322 -0.2941 -0.2360 0.4049 -0.1979 -0.5949 0.3963 0.3059 -0.3806 0.2535 -0.6799 0.2280 0.4192 0.2841 -0.4067 0.1646 -0.3806 0.4514 0.4371 0.3021 -0.2755 0.3223 0.4093 0.3484 0.3087 -0.3698 0.2954 0.3155 -0.5833 0.3030 0.3059 0.3951 -0.3855 0.2189 0.2739 0.3948 -0.2306 0.3790 0.3142 -0.3886 -0.5323 -0.4177 0.4296 -0.6294 0.4997 -0.3831 0.3238 0.4276 0.3507 -0.1752 0.4865 -0.6953 0.5183 0.4516 0.3205 0.4105 0.5477 -0.5192 0.3868 0.4033 -0.4049 -0.2898 0.2307 -0.2951 0.3556 0.4139 0.3984 -0.2150 0.4074 -0.2542 -0.1611 -0.2733 0.4087 0.3905 -0.3610 -0.5374 0.4965 0.4292 -0.3899 0.3551 0.4663 0.5012 -0.3519 -0.3845 0.3010 -0.4255 0.2555 -0.4641 -0.3118 -0.3071 -0.5288 0.3503 0.2881 0.3948 -0.2738 0.4512 0.3913 0.2496 0.3716 0.3076 -0.4110 0.2911 0.5276 -0.6745 0.4335 0.4311 -0.3617 0.2998 -0.2529 -0.3982 -0.6177 0.4415 -0.2471 -0.3269 0.4583 0.2149 0.3216 -0.3874 0.4173 0.2470 -0.3324 -0.5264 0.4277 0.2715 -0.5043 -0.2510 -0.5958 0.2699 -0.3041 0.3823 -0.4689 0.3728 -0.4061 -0.5118 0.4801 -0.3094 0.2430 0.4626 0.4285 0.4066 -0.3497 0.4125 0.3333 -0.6876 0.3674 0.3854 0.3316 0.2945 0.3565 -0.2965 -0.4639 0.2553 0.2437 -0.4436 -0.5493 0.5062 0.2927 -0.3787 0.2925 0.2753 0.3217 0.3795 0.2527 0.3316 -0.3719 0.3073 -0.3998 0.5653 0.2504 -0.3872 -0.2899 -0.2156 -0.3031 -0.3096 -0.3749 0.3994 0.4647 0.5199 0.3023 0.3167 -0.4953 0.4236 -0.2700 -0.2723 -0.3186 -0.3278 -0.3539 0.3593 -0.4964 0.2625 -0.2699 -0.3977 0.1815 0.2525 -0.5322 0.3538 -0.2983 0.3377 0.3438 0.3880 0.3858 0.6065 0.2663 0.5347 -0.5188 0.2619 0.4726 -0.2519 -0.3490 0.4328 0.3696 0.2712 0.3125 0.4461 0.3606 -0.3528 -0.2490 -0.3411 0.3748 0.2523 0.3169 -0.3528 -0.4611 0.3036 -0.2283 -0.3605 -0.3017 0.2373 -0.4092 -0.5576 -0.4011 0.3519 -0.3377 0.3107 -0.2628 -0.3610 0.3651 0.5134 -0.4570 0.3874 0.2965 0.2805 -0.6333 -0.2200 -0.1992 -0.4133 0.2235 -0.2096 -0.4070 -0.4325 -0.4319 0.1688 0.5597 -0.4088 -0.2153 0.3060 -0.5574 -0.5891 0.3102 -0.4519 0.2765 -0.5925 -0.4325 -0.4080 -0.4880 -0.2656 0.4288 0.5078 0.4333 0.5409 0.5224 -0.3135 -0.3106 -0.2339 0.2856 0.3218 0.4860 -0.3179 -0.5112 -0.3892 -0.4711 -0.3511 -0.2564 0.3347 -0.1957 -0.3651 -0.5257 0.5527 -0.3721 0.2954 0.2537 0.3468 0.3841 -0.4530 0.3230 0.4758 -0.4480 0.2145 -0.4673 -0.5811 -0.3312 0.5807 0.2248 -0.4195 -0.6316 -0.5243 0.3551 0.4852 -0.4341 -0.4010 0.2379 -0.4963 -0.3616 -0.3415 -0.2153 0.5167 0.3906 -0.4439 -0.2895 -0.3830 0.4532 -0.4675 0.1669 0.4022 0.3052 0.2771 0.2685 0.4590 -0.3795 0.2509 -0.2489 0.3996 0.3440 0.4147 -0.3690 -0.4387 0.2447 -0.3688 -0.5796 0.3624 -0.2630 0.2975 -0.5578 -0.2195 0.3288 -0.4804 -0.2514 0.3831 0.2551 -0.2805 -0.4045 -0.4784 0.4758 0.4692 0.3648 -0.3888 -0.2791 0.3268 -0.3304 -0.3022 -0.2575 0.4856 -0.3082 0.2109 0.3801 0.2677 -0.2572 -0.4087 0.2337 -0.3006 -0.2231 -0.3944 -0.4103 -0.3203 0.3196 0.5504 -0.4700 0.4174 0.4097 0.3978 0.4514 -0.4937 -0.3731 -0.5323 0.2752 -0.5556 -0.4885 -0.3824 -0.3382 -0.2668 0.3244 0.4012 -0.5775 0.3849 -0.3570 -0.4061 0.2014 -0.3247 0.4139 -0.2894 -0.2442 0.4627 0.3983 0.3166 -0.3375 0.2328 -0.6561 0.3103 -0.3068 -0.6178 0.4226 0.2658 -0.3831 0.3296 -0.5046 0.4470 0.2629 0.3538 -0.4038 -0.2682 0.4159 0.2941 0.2646 -0.4937 -0.4444 -0.5300 0.3502 0.3411 -0.2484 0.3049 -0.4037 -0.4878 0.2468 0.3396 0.4380 0.3881 -0.4039 -0.4163 0.2392 0.5531 -0.3048 0.4496 0.2518 -0.3614 -0.4905 -0.3282 0.4115 0.2949 -0.4440 0.2714 0.2994 0.3155 -0.3626 0.2962 0.4390 0.3233 -0.2864 -0.4637 -0.5100 -0.1403 0.4670 0.5076 -0.2952 -0.4160 -0.3645 0.3990 0.2477 0.3298 0.3492 -0.2804 0.4179 0.3468 0.4295 0.3340 -0.4515 -0.3161 -0.4075 -0.3444 0.3400 0.1809 -0.2914 0.3239 -0.4746 -0.3316 0.4558 -0.4340 0.2443 -0.5006 0.2781 0.4084 0.2387 0.2683 0.3104 -0.3090 -0.3706 -0.4107 0.3178 0.3663 -0.5266 -0.5361 -0.6285 -0.5372 -0.1916 0.4028 -0.3678 0.4462 -0.5572 -0.7234 -0.4138 -0.2564 -0.4800 -0.2894 -0.3998 -0.4079 0.5777 -0.4795 0.4916 -0.5111 -0.4246 0.2764 -0.5993 0.2739 0.4326 -0.4287 -0.3817 0.4428 0.4189 0.4317 -0.4160 0.2099 0.2379 -0.5771 -0.2912 0.4189 -0.4579 0.5121 0.4118 0.2633 0.5052 -0.2784 0.5615 -0.6008 0.3589 0.2877 0.3082 0.2287 -0.5856 0.2682 -0.5046 0.4333 0.3367 0.3171 0.2662 0.3105 0.2914 -0.4654 0.2735 0.5813 0.4082 -0.2225 -0.3228 -0.3679 -0.5486 -0.4003 0.2808 -0.2633 -0.2774 0.3018 -0.5004 0.2691 -0.3050 -0.5049 -0.2617 0.4165 0.4140 -0.2158 0.4271 0.2880 -0.3438 0.2907 0.4118 0.4583 0.4111 -0.3156 -0.5053 0.4222 -0.6213 -0.3706 -0.4347 -0.3855 -0.4205 -0.7585 -0.2778 -0.2886 0.2942 -0.2086 -0.5142 0.2018 0.3906 -0.4892 0.4788 0.2117 0.2975 -0.2647 0.4631 -0.5569 -0.2675 0.3756 -0.2574 -0.4915 -0.4597 -0.2720 -0.3939 0.2227 0.4401 0.2159 -0.3405 0.2640 -0.3931 -0.3451 -0.3078 -0.3600 -0.3597 0.3676 0.3171 -0.4110 0.3308 0.4022 0.2917 0.4186 -0.5072 -0.5285 -0.4085 0.2471 0.3460 0.2924 -0.4062 -0.4820 -0.5434 -0.3596 0.3275 0.3330 -0.3000 -0.2843 0.3476 -0.2379 0.3564 0.4685 -0.4184 0.2334 -0.2916 -0.5295 -0.3185 -0.6292 -0.3260 -0.3334 0.2852 0.3520 -0.4491 0.6683 -0.4268 0.4441 0.3723 0.3502 -0.3355 -0.2369 0.3122 0.3630 -0.2735 0.2722 -0.3218 -0.6491 -0.3678 0.5000 0.3868 0.3192 -0.3289 0.3371 -0.4457 0.3625 0.2217 -0.5194 0.3508 0.2672 0.4452 0.3636 -0.5164 -0.3534 -0.4639 -0.3842 -0.5546 -0.4393 0.4721 -0.2038" HIT_INDICES="781 1453 1708 1827 2142 2183 2231 2235 2256 2260 2270 2272 2278 2291 2299 2300 2305" ES_PROFILE="-0.3317 -0.6236 -0.7311 -0.7759 -0.8871 -0.8717 -0.8459 -0.7997 -0.7518 -0.6945 -0.6326 -0.5670 -0.4996 -0.4094 -0.2887 -0.1616 -0.0000" RANK_AT_ES="2141.0000" RANK_SCORE_AT_ES="-0.5772"/>
  <DTG RANKED_LIST="leukemia_cluster2.rnk" TEMPLATE="na_as_pre_ranked" GENESET="gene_sets.gmt#WUNDER_INFLAMMATORY_RESPONSE_AND_CHOLESTEROL_UP" ES="-0.7936" NES="-2.3201" NP="0.0000" FDR="0.0000" FWER="0.0000" CHIP="ftp.broadinstitute.org://pub/gsea/annotations_versioned/Human_NCBI_Gene_ID_MSigDB.v2023.1.Hs.chip" RND_ES="-0.4386 -0.2957 -0.2934 0.2124 -0.2621 0.4833 0.2592 0.3070 0.2960 0.4025 -0.3281 -0.4669 -0.1947 -0.4814 -0.2407 0.2780 0.4063 -0.4537 -0.1642 -0.2168 0.3120 0.2545 -0.4120 -0.3222 -0.3502 -0.2563 0.3467 -0.4005 0.3942 -0.2282 -0.2412 -0.3962 -0.2786 0.2669 -0.4502 0.2405 0.3704 0.2944 0.2199 -0.3359 0.3613 -0.3058 -0.4069 0.3615 0.4576 0.2202 -0.3557 0.2005 -0.3370 0.4446 0.3499 -0.4563 -0.2894 0.2321 -0.4940 -0.4058 0.3412 -0.4253 0.4171 0.2831 0.3538 -0.2062 0.3467 -0.3039 0.2826 -0.3144 -0.4542 -0.3244 -0.3135 -0.5797 -0.3927 -0.3283 0.3152 0.2800 0.2633 -0.1748 -0.3503 -0.2839 -0.3590 -0.3666 -0.2960 -0.2889 0.2988 0.2295 0.3392 0.2480 -0.3544 -0.3912 0.2155 0.3436 0.4358 0.2570 -0.3019 -0.2877 0.2905 0.4663 0.2673 0.3313 -0.2765 0.2770 -0.3532 -0.3547 0.4273 0.2309 -0.4194 -0.1899 -0.2973 -0.3301 -0.4312 -0.2923 -0.3146 0.3530 -0.2223 -0.4271 0.1887 -0.3257 0.2896 -0.3645 -0.4295 0.4053 0.2537 0.3721 0.2287 -0.2877 0.3564 0.2550 0.2173 -0.4949 -0.4710 0.3152 -0.2509 0.4716 -0.2627 -0.1940 0.4447 -0.2628 0.2343 -0.1819 -0.3969 0.4159 -0.4516 0.1585 0.4190 0.4766 -0.4720 -0.3899 -0.2788 -0.3597 -0.1866 -0.3105 -0.3772 -0.3634 0.3887 0.2677 -0.2470 0.2978 0.2854 0.4100 -0.3973 -0.5974 0.3062 -0.3398 0.1722 0.2456 0.2780 -0.5703 -0.2619 0.4211 0.2439 -0.3573 -0.2633 0.2181 -0.2217 -0.2401 0.2152 0.2777 -0.5007 -0.2225 -0.4599 -0.3326 -0.4101 -0.2665 0.2599 0.3222 0.2514 -0.3354 -0.4030 0.5375 -0.5093 0.2675 0.4197 -0.3750 -0.4098 0.2352 0.3288 -0.2749 -0.4536 0.4762 0.3357 -0.3752 -0.3129 0.3468 -0.3986 -0.3402 0.3963 0.3404 -0.2890 -0.3133 0.3157 -0.4439 -0.2547 0.2938 -0.3039 0.2206 0.4712 0.3320 -0.2940 0.3500 0.2679 -0.5796 0.2978 -0.2421 0.3050 -0.3684 0.4556 0.2837 -0.2637 -0.2019 -0.3061 -0.2186 -0.2917 -0.2662 -0.3739 0.3370 -0.5120 -0.4713 0.3385 -0.3853 -0.3330 0.3290 -0.5012 0.3996 0.2542 -0.3010 0.3935 -0.3190 -0.4893 -0.3403 -0.5359 0.2416 0.3417 -0.4634 -0.5114 0.1853 0.2654 0.3087 0.3312 0.2602 -0.2552 0.3506 0.2241 -0.3191 -0.3904 0.3306 0.5258 0.3807 -0.3018 0.3520 0.3132 -0.2500 0.2522 0.3256 -0.2460 0.2269 -0.3032 -0.4446 0.2765 -0.4999 -0.2652 -0.2768 -0.4503 0.3329 0.2826 0.2701 -0.3637 -0.3805 0.4289 0.4526 -0.3607 -0.3026 0.3818 0.2508 0.3433 0.2234 -0.2819 0.2620 -0.5565 -0.5670 0.3178 -0.2446 0.3434 -0.4584 -0.2966 0.2011 0.2817 0.3892 -0.5325 0.4016 -0.4293 0.2626 -0.4567 0.2224 -0.5198 0.4084 0.2892 -0.4593 -0.2629 -0.1853 0.2574 -0.2230 -0.2839 -0.4165 0.3921 0.2522 -0.2899 0.2313 -0.2708 -0.3473 -0.4521 -0.2467 0.4592 -0.3231 -0.3081 -0.4066 0.3321 -0.3442 -0.3186 -0.3872 -0.3583 0.2261 -0.3647 0.2840 0.2198 -0.3561 0.3021 -0.3205 -0.3609 0.2526 0.3482 -0.5137 0.2798 0.5321 -0.2485 -0.4183 -0.2669 -0.2614 0.3264 0.2911 -0.2112 0.3447 -0.4926 0.2904 -0.5220 0.3180 -0.3278 -0.3812 -0.2623 -0.3613 0.3002 -0.2930 -0.2648 -0.4932 -0.4433 -0.4565 -0.4920 -0.3071 -0.4370 0.2533 -0.2958 -0.2592 0.1422 -0.3230 0.2079 -0.2393 -0.4009 -0.2636 -0.2452 0.2407 0.4040 0.3598 -0.4377 0.3354 0.2587 -0.4503 -0.5859 -0.3427 0.3161 0.2542 -0.3042 -0.4183 0.3281 -0.2360 -0.2929 -0.3099 0.2882 -0.2956 0.2644 0.1664 -0.4410 -0.4598 -0.3112 -0.1584 0.1577 0.2810 0.3444 0.3076 -0.1883 0.3130 0.4278 0.2614 -0.5663 0.3457 0.3031 -0.2380 -0.4499 0.5313 -0.2808 -0.2065 0.3615 0.4302 -0.2940 0.2881 0.2607 -0.2825 -0.2712 -0.3294 -0.3325 -0.3240 0.3777 -0.2633 -0.4906 -0.4056 0.3291 0.2608 0.2035 -0.3840 -0.3172 -0.3907 -0.4317 -0.4476 0.3132 -0.2935 -0.2850 -0.4964 0.2798 -0.2535 -0.4229 0.1563 0.3443 -0.2800 -0.2735 -0.3184 0.3185 -0.3805 -0.3759 -0.3552 -0.1574 0.3898 -0.3369 -0.4772 -0.3732 -0.2932 -0.4442 0.1931 -0.4278 0.2524 0.2864 0.4201 0.2911 -0.3579 -0.3847 -0.3066 0.2571 -0.3112 -0.1807 -0.3760 0.3170 0.3225 0.3862 -0.1650 -0.5483 -0.3559 -0.4253 -0.4443 -0.1792 0.2449 -0.2076 -0.3266 0.3325 -0.2993 -0.4714 -0.4377 -0.2772 -0.3923 0.3435 -0.3202 -0.2634 0.3781 -0.3173 0.5380 -0.3486 0.4460 0.2926 -0.3763 0.2494 -0.3157 0.3759 0.3596 0.2870 -0.2423 -0.2395 -0.3280 -0.3288 -0.3614 0.3579 -0.3242 0.3259 -0.4289 -0.2870 -0.2912 0.3983 0.4960 0.3136 -0.4422 0.3026 -0.4256 0.2175 -0.2723 -0.3693 -0.2988 -0.2927 0.3405 -0.2028 0.4284 0.4440 0.2167 -0.4056 0.4193 -0.2484 0.2551 -0.3177 -0.2209 0.3491 -0.3101 -0.3287 -0.2384 -0.3046 0.3081 -0.3371 0.4322 -0.4993 -0.3350 -0.2871 -0.2795 -0.3609 0.3073 0.4830 0.2072 0.1583 -0.3263 -0.3018 -0.2818 -0.1824 0.2800 -0.3655 0.4739 -0.2452 0.2753 0.2646 0.2623 -0.2380 -0.3976 -0.3359 0.2939 -0.3383 -0.4518 -0.4293 -0.2308 -0.3805 -0.4935 0.2325 -0.3638 0.3046 -0.3657 0.2717 -0.3321 -0.3460 0.1919 -0.2970 0.4453 -0.2364 0.2960 0.2440 -0.2495 0.3283 -0.4027 -0.3167 0.2671 0.2041 -0.2451 -0.2754 -0.3303 0.3545 -0.3715 -0.3028 0.3031 0.3066 -0.2775 -0.4031 0.3163 0.3896 -0.2982 0.3375 -0.2321 0.5490 -0.4445 0.4058 -0.4290 -0.3172 -0.3366 -0.2872 -0.2873 -0.2977 -0.3049 0.3019 -0.4025 0.4329 0.2884 0.2257 -0.2171 -0.3373 -0.2734 -0.3466 -0.3785 -0.3501 0.2445 0.3042 -0.3605 -0.2101 0.2004 -0.3560 -0.3696 -0.3762 0.3227 -0.3263 -0.2966 -0.2921 -0.2459 0.2857 -0.4354 -0.4028 0.4877 0.3368 -0.3041 0.3220 -0.2737 -0.3166 -0.2776 0.3994 0.4545 0.3169 -0.3121 -0.3682 0.3792 -0.3830 -0.2631 -0.4476 0.4221 0.3514 0.1922 -0.3280 0.4193 -0.2791 -0.3859 -0.3432 0.2806 0.2528 0.1973 -0.4069 0.3590 -0.3261 -0.3082 -0.3495 0.2817 -0.3843 -0.2436 0.1931 0.2454 0.4688 -0.2431 -0.4670 0.3793 0.1910 0.4024 0.3525 -0.4407 0.2985 0.2644 0.5342 -0.2393 -0.3798 0.2340 0.3113 0.4048 0.3413 0.3853 -0.3064 0.4696 -0.2277 0.2847 0.3800 -0.2818 -0.2832 -0.3969 -0.4068 0.2782 -0.2438 -0.3173 0.3599 -0.2562 -0.2982 0.4273 -0.3421 -0.2601 0.2895 -0.3078 0.4313 -0.3636 0.3702 0.4787 0.3819 -0.2666 -0.3645 0.3637 -0.3444 -0.2708 0.2808 -0.3020 0.4516 -0.3507 -0.2841 0.2125 -0.2830 0.2790 0.4518 -0.3571 -0.4550 0.2437 -0.4348 -0.4585 0.3370 -0.4260 0.2414 0.2197 -0.2292 -0.2904 0.3292 -0.2090 -0.4264 0.2492 0.3490 0.4595 0.3342 -0.2603 0.4052 -0.3480 0.2892 0.3873 0.2687 0.3761 0.2113 0.4739 -0.3236 0.3512 0.1234 -0.4172 -0.3331 -0.1999 0.2532 0.2553 -0.2842 -0.3603 -0.5145 -0.3367 -0.3584 0.3479 0.2750 -0.3320 -0.2282 0.2100 -0.2561 -0.3074 0.2637 0.3260 -0.5386 -0.3734 -0.2640 0.3179 0.4444 -0.3889 -0.3957 0.3130 -0.2669 -0.4382 -0.4341 0.2329 -0.2991 0.4569 -0.3182 0.2620 0.4611 0.2147 0.2499 -0.3472 0.1946 -0.5240 -0.2756 -0.4199 0.3600 0.3324 -0.4753 -0.3130 0.2243 -0.4908 -0.4911 -0.4183 -0.3358 -0.2089 -0.2232 0.3249 0.2147 0.3601 0.3409 0.2682 0.3472 -0.2963 0.1954 -0.3821 -0.2361 0.3497 -0.3300 0.3198 -0.2575 0.2904 -0.2822 -0.3729 0.2697 0.2163 -0.3646 0.2864 -0.3888 -0.4387 0.3020 -0.2711 0.3679 -0.3745 0.2629 0.2315 0.3953 -0.4313 -0.2996 -0.3866 0.3761 0.2250 -0.3758 -0.2945 0.3635 0.2514 0.3843 -0.2517 -0.5763 0.2398 0.3937 -0.3212 0.2717 -0.2689 0.5425 -0.3031 -0.2880 -0.2533 -0.1991 0.3670 -0.3263 -0.1780 0.2365 -0.2625 0.2927 -0.3835 0.3385 -0.2749 -0.2639 -0.4375 -0.5092 0.3298 -0.3722 0.3099 -0.1946 -0.2132 0.2231 0.1995 0.3776 -0.4480 0.2527 -0.2571 0.3785 -0.3281 -0.2906 -0.3244 0.2882 0.3803 0.3184 0.3522 -0.4514 -0.3456 -0.4178 0.3259 0.3543 -0.2939 -0.2927 0.2730 -0.3110 -0.2967 -0.2724 0.3890 -0.2920 0.3051 -0.2817 -0.3067 0.2092 -0.2830 -0.3540 -0.5622 -0.2086 -0.3671 0.2166 -0.2469 -0.3881 -0.2725 -0.3791 -0.3020 -0.2244 0.2178 -0.4573 0.2458 0.3171 0.2834 -0.5343 -0.2969 0.4032 0.2395 0.3291 0.3551 -0.3483 -0.4266 -0.4413 -0.3700 -0.3703 -0.3446 -0.3475 -0.3707 0.4824 -0.2813 -0.3548 -0.4172 0.3221 -0.3839 -0.4512 -0.3129 -0.4123 -0.4093 -0.4942 0.2845 0.2805 0.3038 -0.3925 0.2135 -0.2836 0.2635 0.2671 -0.2436 -0.2192 -0.4861 0.5030 -0.2797 -0.3476 -0.4282 0.2660 0.1975 0.2044 0.3285" HIT_INDICES="305 778 781 993 1526 1716 1734 1745 1926 1927 2030 2070 2102 2105 2115 2117 2122 2128 2129 2137 2186 2193 2201 2219 2262 2263 2269 2284 2300" ES_PROFILE="-0.1115 -0.3073 -0.2969 -0.3813 -0.6146 -0.6930 -0.6955 -0.6947 -0.7613 -0.7488 -0.7736 -0.7677 -0.7553 -0.7296 -0.7057 -0.6781 -0.6509 -0.6240 -0.5947 -0.5675 -0.5486 -0.5086 -0.4666 -0.4230 -0.3710 -0.2999 -0.2254 -0.1434 0.0022" RANK_AT_ES="2029.0000" RANK_SCORE_AT_ES="-0.3746"/>
  <DTG RANKED_LIST="leukemia_cluster2.rnk" TEMPLATE="na_as_pre_ranked" GENESET="gene_sets.gmt#REACTOME_ANTI_INFLAMMATORY_RESPONSE_FAVOURING_LEISHMANIA_PARASITE_INFECTION" ES="-0.8390" NES="-2.3159" NP="0.0000" FDR="0.0000" FWER="0.0000" CHIP="ftp.broadinstitute.org://pub/gsea/annotations_versioned/Human_NCBI_Gene_ID_MSigDB.v2023.1.Hs.chip" RND_ES="-0.3765 0.3504 0.3578 0.2761 0.2346 -0.2270 -0.2415 0.2855 0.2701 -0.3845 -0.4571 -0.3248 -0.3125 -0.2519 -0.3252 -0.3434 -0.3031 -0.2828 0.2631 -0.2908 -0.3361 0.2338 0.3971 0.2694 0.2380 -0.3216 -0.4966 -0.4021 0.3193 -0.1942 0.2751 0.2989 -0.4138 0.4269 -0.3040 -0.4066 -0.3439 -0.3615 0.3717 0.2598 0.2669 0.3648 -0.2992 -0.4575 -0.3092 -0.3602 -0.2423 0.3851 -0.3222 -0.3004 0.3623 0.1959 -0.2502 0.4063 0.2660 -0.3475 -0.3329 0.4836 0.3968 -0.4659 0.3018 -0.2832 0.3011 -0.4881 0.3784 -0.3125 -0.3491 -0.4401 -0.3602 0.2438 -0.4529 0.4303 -0.2556 0.2680 0.3496 -0.5077 0.4142 -0.2694 0.3609 -0.2877 -0.4687 -0.2231 0.4083 0.5156 0.5123 -0.3825 -0.3972 0.3016 0.2537 -0.3433 0.1552 -0.6090 0.3406 0.3334 0.4256 -0.5640 -0.5489 0.3689 0.3619 0.2459 -0.3815 0.4500 0.5032 -0.3108 -0.3267 0.4194 0.3065 -0.3907 0.3125 -0.4031 -0.2010 0.3386 -0.5626 -0.4469 -0.3278 -0.3035 -0.4880 0.3491 0.2441 -0.3671 -0.4842 -0.3666 0.3730 -0.3753 0.3627 0.3969 0.2767 0.2730 0.4528 0.4047 0.3371 0.3587 -0.3348 -0.5580 0.3183 0.2730 0.3012 0.5442 0.3512 0.1907 -0.2313 0.2239 -0.4196 0.2979 0.4059 -0.3497 0.3394 0.2590 -0.2601 0.2869 -0.3217 0.2626 0.3095 -0.1851 -0.5151 0.4337 0.1923 0.2957 -0.5469 -0.2878 -0.3106 0.4646 -0.1978 -0.3643 -0.2777 0.2819 -0.4825 0.3159 -0.2776 0.2399 0.3325 0.4743 0.2372 0.2985 0.3480 -0.4581 0.3865 -0.5121 0.2352 0.2928 -0.3342 -0.4044 0.2556 0.2782 0.2764 -0.3117 -0.2237 0.2999 -0.4243 0.4658 -0.5506 0.4157 -0.5016 -0.2278 -0.4645 0.3551 -0.4888 0.3633 0.2926 -0.2549 0.2682 0.4533 -0.3523 -0.3769 -0.4313 0.3283 -0.3714 0.2628 0.2402 0.2718 -0.4597 0.5356 0.2625 0.3136 0.3348 -0.4175 -0.2840 -0.3203 0.2773 0.2614 0.3029 -0.3029 -0.2112 0.5160 -0.2838 -0.2347 -0.2244 0.3462 -0.3060 0.3274 -0.5098 0.3772 0.5082 0.1473 -0.4221 0.1914 0.2880 -0.2858 -0.4377 0.3870 0.2562 -0.3157 0.3071 0.3782 -0.3198 -0.2815 0.3284 0.2075 -0.3349 -0.3165 -0.2990 0.4950 0.5505 -0.4852 0.4049 -0.4921 -0.4582 -0.2362 -0.3004 0.2494 -0.3049 -0.3199 0.4877 -0.2322 -0.2868 -0.2949 -0.2938 -0.5375 0.4542 -0.2501 -0.1862 -0.3696 -0.3290 -0.4690 -0.2826 -0.4082 -0.2770 -0.4109 -0.3378 0.3107 -0.4975 -0.4071 -0.3423 -0.3922 -0.3651 -0.2080 -0.3273 0.2747 -0.4437 0.3853 -0.3896 -0.3374 0.5609 0.2936 0.3922 -0.3991 -0.2558 0.3296 -0.2321 -0.5358 -0.2065 -0.4015 0.3048 0.3832 0.3948 0.4066 0.2406 0.2809 -0.2266 -0.3029 0.2911 0.3006 -0.2644 0.4055 0.2849 -0.4692 0.3640 -0.5064 -0.4592 0.4449 -0.1759 -0.5164 0.3605 0.3258 -0.2919 0.4300 -0.2074 -0.3017 -0.3090 0.2785 0.5256 0.2545 0.4439 0.4756 0.3969 -0.4530 0.3148 0.2385 0.3459 -0.5419 -0.3995 0.5874 0.2947 -0.5679 -0.3085 -0.2475 -0.4608 -0.1634 -0.3129 -0.4375 -0.3034 -0.5854 0.1711 -0.5602 -0.2966 -0.2021 -0.4314 0.3237 -0.3965 -0.3595 -0.3748 -0.4091 0.2808 -0.4309 0.1933 0.2873 -0.2996 -0.2479 0.4547 -0.3411 0.3945 0.4020 -0.2299 -0.3697 0.4399 -0.5469 -0.2977 -0.4062 0.4861 -0.4257 -0.2156 -0.4505 -0.2403 -0.2421 0.2493 -0.2468 -0.4690 0.4209 -0.2861 0.3301 -0.2573 -0.4317 0.2696 -0.3986 0.2780 -0.5323 -0.4890 0.3758 -0.2895 0.3137 -0.4803 -0.4281 0.3901 0.2923 -0.4616 0.4692 0.3783 0.3079 0.3097 -0.2082 0.4869 -0.4787 -0.4147 -0.6432 -0.3198 0.3904 -0.4198 -0.5476 0.2810 0.3235 -0.5035 -0.5889 -0.3984 0.4600 -0.4321 0.2636 0.5269 -0.2954 -0.2678 -0.2814 0.2882 0.2342 0.3614 0.4658 -0.3891 -0.1506 0.5713 0.3949 -0.5276 0.3777 0.4447 -0.3898 -0.3169 -0.2420 -0.4097 0.4272 -0.3707 0.4263 -0.4160 -0.2359 -0.4109 -0.5815 0.3096 0.2564 0.5399 0.3586 -0.2724 0.4553 0.2676 0.1874 -0.2990 -0.3889 0.2963 -0.3319 -0.2226 -0.1662 -0.3681 0.2889 -0.2754 -0.3860 0.4285 -0.2350 -0.2656 0.5007 0.3368 -0.3198 -0.2489 -0.3634 0.3831 -0.2515 -0.5613 0.4510 -0.3586 0.4184 0.4080 0.3308 0.4518 -0.3401 -0.4037 -0.3312 0.3465 0.2658 -0.3392 0.3592 0.3623 0.2991 -0.3617 0.3402 -0.4180 0.3288 0.3221 0.3635 -0.2651 -0.5436 -0.3227 0.3257 0.4671 0.4677 -0.5092 -0.2249 0.3479 0.2845 -0.5965 -0.5824 -0.3648 0.2842 -0.3520 0.5032 -0.2252 0.3215 0.2221 0.3454 0.3961 0.3266 0.4415 0.2464 0.4165 -0.4886 0.3968 -0.4184 0.3560 -0.5174 0.2996 -0.3713 -0.3195 0.5370 0.3019 -0.4346 -0.1914 -0.2118 -0.5242 0.4825 0.3776 -0.2789 -0.4038 -0.3192 0.4055 -0.4515 0.2165 0.2840 0.4067 -0.3082 -0.3338 0.1170 0.4521 0.3426 0.3869 0.3229 0.2694 -0.6412 0.3816 0.3188 0.3110 -0.4828 0.3253 -0.2240 0.5233 -0.4105 -0.2378 0.4177 -0.4310 0.3542 0.2355 0.6092 0.3403 -0.3455 0.3060 0.1274 -0.3887 -0.1520 -0.1517 -0.4704 0.2378 0.4407 -0.5482 0.2035 0.4294 -0.4004 0.3834 0.3650 -0.4359 -0.2695 -0.2106 -0.4771 0.3678 0.4904 -0.3362 0.2580 -0.4098 0.2959 -0.3580 -0.3664 0.4121 -0.2606 0.2373 0.2768 0.3684 0.2995 -0.5922 -0.4461 -0.3578 0.2656 -0.5309 -0.2543 0.2505 0.5038 -0.4160 -0.3701 -0.3702 -0.3367 0.4087 0.3491 -0.3757 -0.4148 0.2130 0.3148 0.3796 -0.2396 0.3742 0.3118 0.3437 0.3994 0.2856 0.2562 -0.2604 0.3320 -0.4676 -0.2281 -0.2378 -0.4099 0.3191 -0.3619 0.3729 0.3872 -0.4494 -0.4630 -0.2554 -0.3592 -0.3361 -0.3708 -0.5207 0.3235 -0.3404 -0.2967 0.2278 -0.2118 0.3482 -0.3982 0.4770 -0.2053 -0.2389 0.3328 0.4268 0.3826 0.4064 0.2408 0.2901 0.4240 0.3464 0.4213 0.4059 0.3156 0.4082 -0.4372 0.2334 -0.5252 -0.3410 -0.5575 -0.1384 -0.3314 0.2435 -0.3317 0.5139 0.2440 -0.3287 -0.3332 0.3269 -0.4593 0.3399 0.3086 -0.2649 -0.3998 0.5454 0.4165 0.4731 -0.2560 -0.2133 0.2666 -0.4566 0.3311 -0.2919 -0.2686 0.2902 -0.2807 0.4520 -0.3225 0.5008 -0.1787 0.2101 0.4107 0.2900 0.3201 0.5673 -0.4310 -0.1963 -0.3150 -0.3092 0.3700 0.2564 -0.5254 0.4110 0.3235 -0.3878 0.3633 0.5550 -0.2866 0.3212 0.5404 0.3415 0.3966 0.3453 0.2245 -0.3519 0.3935 -0.5027 0.2993 0.5354 -0.4622 0.3276 0.2497 -0.2903 -0.4619 0.2324 0.3181 -0.4159 0.3334 0.2846 0.2903 0.2608 -0.4319 0.2238 0.2403 -0.5320 0.2198 0.3498 0.4047 -0.2866 -0.2886 -0.5250 -0.4778 0.2393 0.3014 0.3972 0.4285 0.3268 0.3256 -0.1942 0.3748 0.3251 -0.3806 -0.4332 0.2405 0.3386 -0.3588 -0.2641 -0.5948 0.2722 0.3269 0.3307 0.2717 0.2542 0.3877 0.3290 0.2925 0.3147 0.2419 0.2624 -0.5307 0.3689 0.4429 -0.3388 0.3586 0.2716 -0.4957 -0.2642 -0.4037 -0.3181 -0.2493 -0.3975 -0.3498 -0.3721 -0.2046 -0.2470 0.1941 0.2923 0.1673 0.3387 -0.4485 -0.5142 0.2964 -0.4570 0.2459 0.3090 -0.4914 -0.2666 -0.3982 -0.3543 -0.4281 -0.5647 0.2673 0.2807 0.3525 0.3448 -0.2734 0.3351 -0.3013 -0.4439 -0.2786 0.2728 -0.3146 -0.4672 -0.2815 -0.3004 -0.2277 -0.3454 -0.5882 0.4864 -0.2127 -0.2154 -0.4946 0.1843 -0.2557 0.4151 0.2949 0.3585 -0.4087 -0.3784 -0.2599 0.3458 0.5389 0.5574 -0.3450 0.3634 -0.3068 0.2842 0.2718 0.3422 0.3264 0.2831 0.1643 0.2650 -0.2900 -0.3130 0.2725 -0.4573 -0.5297 0.2329 -0.3746 -0.4501 -0.3522 -0.3039 -0.4900 0.5098 0.4319 -0.3474 0.3650 -0.2785 0.2420 -0.3034 -0.4862 -0.3287 -0.4786 0.4941 0.2537 -0.5787 -0.4022 0.4149 0.2570 -0.2402 -0.4593 -0.3804 -0.5064 0.1749 0.3559 -0.1879 0.3931 0.3086 0.3373 0.3152 0.2946 0.1897 0.3462 0.3959 0.2969 0.3295 -0.4461 -0.2676 -0.4924 0.2667 -0.4190 0.3214 0.4815 0.2641 0.3948 -0.2806 -0.2438 -0.4624 -0.3273 0.5125 0.4666 0.2540 0.2565 -0.2675 0.3440 0.3572 0.2844 -0.3132 0.3702 -0.4031 -0.6238 0.3196 -0.2848 -0.4873 -0.2749 -0.2961 0.5148 -0.4316 -0.2907 -0.2123 -0.3918 0.2556 0.2308 -0.2654 0.2526 0.2368 0.2320 0.3836 0.4333 -0.2719 0.3251 0.4591 -0.2493 -0.4033 -0.4633 0.2979 -0.4585 -0.1787 -0.4049 0.4189 0.2800 0.3509 0.4479 0.3339 -0.3313 -0.4179 0.3491 -0.4495 -0.4359 -0.2244 0.3514 0.4238 -0.4322 -0.2583 0.1566 0.3291 -0.2679 -0.3987 -0.3564 -0.3508 0.1749 0.2924 0.3871 0.3845 0.2713 0.2048 0.3967 -0.2588 0.2568 0.3731 -0.2829 -0.2823 -0.3230 -0.3653 0.2917 -0.4210 -0.4299 0.3818 0.2058 -0.2460 0.2022" HIT_INDICES="894 1113 1114 1446 1497 1498 1501 1549 1782 1798 2021 2060 2105 2165 2210 2234 2236 2255 2258 2274 2296 2297 2304" ES_PROFILE="-0.3815 -0.4703 -0.4636 -0.6070 -0.6280 -0.6272 -0.6272 -0.6477 -0.7425 -0.7417 -0.8186 -0.8121 -0.8037 -0.7924 -0.7611 -0.7120 -0.6529 -0.5903 -0.5189 -0.4407 -0.3229 -0.1866 0.0004" RANK_AT_ES="2020.0000" RANK_SCORE_AT_ES="-0.3643"/>
  <DTG RANKED_LIST="leukemia_cluster2.rnk" TEMPLATE="na_as_pre_ranked" GENESET="gene_sets.gmt#QI_PLASMACYTOMA_UP" ES="-0.6410" NES="-2.3143" NP="0.0000" FDR="0.0000" FWER="0.0000" CHIP="ftp.broadinstitute.org://pub/gsea/annotations_versioned/Human_NCBI_Gene_ID_MSigDB.v2023.1.Hs.chip" RND_ES="-0.3172 0.2179 0.1778 -0.3120 -0.2891 -0.3488 -0.3030 0.2757 -0.3523 -0.2512 -0.1900 -0.3254 0.3243 -0.2485 0.3150 0.1646 0.2520 -0.2830 -0.2515 -0.2591 -0.3429 0.2353 0.2383 -0.2957 -0.2412 0.2578 -0.3935 -0.1910 0.2694 -0.1729 0.2683 -0.3405 0.2429 -0.2824 0.3111 0.2259 0.2603 -0.2659 -0.2629 -0.3213 -0.3906 -0.2292 0.2350 -0.2336 -0.2963 0.2138 -0.3009 0.2917 0.2210 0.2155 0.3032 -0.3142 0.2467 0.2589 -0.2795 0.2224 0.2165 -0.2736 -0.2857 -0.3062 -0.3403 -0.2418 0.3502 -0.1779 0.2185 0.3224 -0.2879 -0.3253 -0.1960 0.2616 -0.2714 -0.2897 -0.4023 -0.2024 -0.2381 -0.3205 -0.4097 0.4044 -0.2491 -0.2913 0.2127 -0.3114 0.2519 -0.2292 0.2258 0.2711 -0.3105 -0.2998 -0.2616 0.3068 -0.2419 -0.2845 0.2302 -0.2709 -0.3411 -0.3162 0.2840 0.2037 -0.2944 0.2432 -0.2241 0.2193 0.2965 0.2509 0.1918 -0.1674 0.2697 -0.2946 -0.3076 -0.2410 0.2524 -0.2603 0.1918 0.2257 -0.1939 0.2381 -0.2728 -0.1764 0.2177 -0.2551 0.2918 0.2182 -0.3159 -0.2945 -0.2682 -0.2233 -0.2232 -0.2847 -0.2579 -0.2538 0.2480 0.3457 0.2741 0.2798 -0.3585 0.2254 -0.2678 -0.2271 -0.2276 -0.2904 0.2479 0.2696 -0.2136 0.2840 -0.2409 -0.1985 -0.3209 0.2893 0.2759 -0.3593 0.2651 -0.2782 -0.2725 -0.2160 -0.2671 -0.3445 0.2440 0.2288 -0.3246 -0.2542 0.3201 -0.2725 -0.2851 -0.2935 -0.3305 -0.2516 -0.3017 -0.3549 -0.3485 -0.2401 -0.3492 -0.2496 -0.2741 0.2361 -0.4017 -0.2468 0.2603 -0.3791 -0.3253 -0.2925 0.1910 0.2098 0.2415 -0.3706 0.2984 -0.2085 0.2363 -0.2226 -0.2667 -0.2180 -0.3557 -0.1744 0.2374 0.2177 -0.3752 -0.2737 -0.2141 0.1976 0.2757 -0.2741 -0.1916 0.2500 -0.2855 -0.2996 -0.2127 0.2055 0.2739 0.2482 -0.2974 0.2269 0.2273 -0.2369 -0.3532 0.2244 0.3075 -0.2185 -0.3066 -0.2157 0.2742 -0.3608 0.2618 0.3224 0.1940 0.2351 -0.2898 0.1889 -0.2065 0.2285 -0.2805 0.2265 -0.2580 -0.2203 0.2489 0.2713 -0.2958 0.2734 -0.3040 -0.3047 -0.2038 -0.2398 -0.3422 -0.1982 -0.2234 -0.4108 -0.3068 -0.3801 -0.4364 -0.1913 0.2240 -0.1712 -0.2664 -0.2719 0.2267 -0.2544 0.3175 -0.2999 -0.2285 -0.1748 -0.2604 -0.2298 -0.2531 -0.4256 0.3546 -0.2994 -0.3578 0.4015 -0.2453 -0.1999 -0.3043 0.2317 -0.4753 0.3279 0.3031 -0.2759 0.2322 -0.1619 0.1952 -0.3247 -0.3803 -0.1970 -0.2222 0.2005 -0.3161 -0.2788 -0.2790 -0.2294 -0.2570 -0.2160 0.2649 0.2787 -0.1998 -0.2886 -0.3541 -0.2975 -0.2872 0.3164 -0.3459 0.2793 0.2431 -0.2173 -0.4097 -0.2975 0.2566 0.1832 0.2267 -0.2623 -0.3226 -0.3496 0.2160 -0.3309 -0.2423 -0.2317 -0.2709 -0.3058 -0.2708 -0.2212 -0.2793 0.2343 -0.2849 -0.2551 -0.2560 -0.3908 0.3302 0.2232 -0.2430 0.1669 -0.2175 -0.2268 -0.2890 -0.3067 0.2381 0.1884 -0.2428 -0.2344 -0.2335 0.2657 -0.2546 -0.2967 -0.3602 -0.3302 -0.3423 0.2200 -0.4260 -0.2045 -0.2805 -0.2958 -0.2633 0.3048 -0.2353 -0.2071 -0.2845 -0.2072 -0.3764 -0.2801 0.2270 -0.2872 -0.2617 0.1678 0.2130 0.2827 -0.2899 -0.2443 0.2890 -0.2567 -0.2839 -0.4070 0.2838 -0.2109 -0.3062 -0.2640 0.1718 0.2740 -0.2898 -0.2111 -0.2130 -0.4032 -0.3254 0.3163 -0.2908 -0.3466 -0.2583 -0.2801 -0.2356 -0.3509 -0.2336 0.2769 -0.3339 -0.2368 0.2108 0.2203 -0.2123 -0.3692 0.3160 -0.2916 -0.3057 0.2727 -0.3179 0.3022 -0.2748 0.2647 0.2384 -0.2819 0.2137 -0.3249 -0.2525 -0.2271 0.2138 0.2078 -0.2312 0.2081 -0.2449 0.2548 -0.2782 0.2884 0.2669 0.3011 -0.4206 0.2196 -0.4535 -0.2603 -0.2327 0.2404 0.3144 0.2713 0.3014 -0.2724 0.2281 0.2816 -0.2655 -0.2612 -0.2522 -0.2863 -0.2938 0.3360 0.2298 -0.2044 -0.2649 0.1677 0.2456 0.1932 0.2845 -0.2549 0.2608 -0.2479 0.2372 -0.3710 -0.3219 -0.3866 -0.3742 0.2379 -0.2633 -0.2919 -0.2152 -0.2347 -0.2168 -0.2348 0.2509 -0.2309 -0.3161 -0.3083 -0.3410 -0.3449 0.2456 0.1740 -0.2961 -0.3057 -0.2802 -0.2683 0.1821 -0.2855 -0.2686 0.2238 -0.3247 -0.3927 -0.2963 0.2984 -0.2993 0.3149 0.3007 -0.3056 0.2523 -0.2824 0.2728 -0.3953 -0.3367 0.1930 -0.2389 0.2314 0.2855 -0.2361 -0.2881 -0.2120 -0.2817 0.2776 -0.2476 -0.2110 -0.3005 -0.2669 0.2530 -0.2288 -0.2975 0.2786 -0.2814 0.2681 -0.2790 -0.2971 -0.2070 -0.3761 0.2029 -0.2007 -0.2372 -0.2867 0.2814 0.2385 -0.2447 -0.1833 -0.3482 -0.2500 0.2458 -0.2114 -0.2538 -0.3351 -0.3802 -0.2138 -0.2829 -0.2628 0.1915 -0.2781 -0.2668 -0.2077 -0.3153 0.2769 -0.2546 0.2915 -0.2604 0.1866 -0.2680 0.2946 0.2223 -0.2322 -0.2234 -0.3873 -0.2640 -0.4009 -0.3989 -0.2056 0.2581 -0.2273 -0.3071 0.2737 -0.3612 -0.3669 -0.2691 -0.3024 0.2098 -0.2661 0.1953 -0.2957 -0.2103 -0.2924 -0.2966 -0.2922 0.1909 0.1701 -0.3109 0.2523 0.2310 -0.3745 -0.1762 0.2984 0.2080 -0.2071 0.2431 0.2313 0.2993 -0.2845 -0.2011 0.2710 -0.3194 0.2073 0.3110 -0.3253 0.2663 -0.2285 0.2725 -0.2713 0.2909 0.2489 -0.2005 0.2056 0.2728 0.2486 -0.3533 -0.2667 -0.2885 -0.2319 -0.2487 -0.3569 -0.2384 0.3111 -0.2305 0.2260 -0.2083 -0.2541 -0.2446 -0.2806 0.2838 0.2134 0.3720 -0.3293 -0.2535 -0.2186 -0.2217 0.1950 0.2416 -0.2171 0.2158 0.2394 -0.2750 -0.2094 -0.2052 0.2370 0.2096 0.2727 -0.3196 -0.2087 -0.2754 0.2295 0.2841 0.2909 -0.2724 -0.1866 0.1887 0.2156 -0.2500 -0.2696 0.2628 -0.2570 -0.2487 -0.2398 -0.2559 -0.2198 -0.2238 0.1906 0.2572 -0.2472 -0.2624 0.2241 0.2163 -0.2398 -0.2552 0.2178 -0.2118 0.1740 0.2810 -0.2548 0.2177 -0.1895 -0.2581 -0.2605 -0.2833 0.1757 -0.2398 -0.2019 -0.2965 -0.2211 -0.2019 0.2302 -0.4058 -0.2527 -0.2176 0.2168 -0.2816 0.2176 -0.2624 -0.2229 -0.2057 -0.2422 -0.2433 -0.3382 -0.2221 0.3056 -0.3022 -0.2419 -0.2314 -0.2745 -0.2982 -0.2334 -0.2232 -0.3240 -0.4479 -0.2827 -0.2345 -0.2135 0.1818 -0.3473 0.2747 -0.2242 -0.2400 0.2438 -0.2808 0.2962 0.2662 0.2335 -0.2632 0.2286 0.2267 -0.2439 -0.2877 0.2454 -0.2279 0.3017 -0.2249 0.2555 -0.2386 -0.3683 -0.3170 0.2186 0.2443 -0.2577 0.2646 -0.2193 -0.3177 -0.2241 -0.2437 -0.3026 -0.3063 -0.2938 -0.2500 -0.2098 0.2355 -0.2926 -0.2681 -0.2966 -0.2452 0.1843 -0.2016 -0.2499 0.2640 0.2449 -0.3532 0.2078 -0.2765 0.2539 -0.3182 -0.3288 0.3636 -0.2133 0.2896 -0.3931 0.2055 0.2722 -0.2029 0.2504 -0.2584 -0.2189 0.2902 -0.2548 -0.1963 -0.1816 -0.3166 -0.2400 0.2728 -0.2788 0.3038 -0.3548 0.2309 0.2343 -0.1914 0.2491 0.2747 0.3224 -0.2578 0.2489 0.2727 -0.2910 -0.3297 -0.3100 -0.2842 -0.2836 -0.1932 -0.3343 -0.2208 -0.1729 0.2636 0.2241 0.1724 -0.3055 -0.2644 0.2811 0.3078 -0.3303 0.2733 -0.2900 0.2640 -0.3395 0.1872 -0.2583 0.2531 -0.2650 -0.3008 -0.3899 0.3100 -0.2814 -0.3952 -0.2436 -0.2396 -0.2572 -0.2391 0.2119 0.3436 0.1932 -0.2449 -0.3478 -0.2418 0.2373 -0.2678 0.3002 -0.2699 -0.3309 -0.2250 0.2435 -0.3158 0.2090 -0.2491 -0.3118 -0.3201 0.3288 -0.1977 -0.2505 0.2342 -0.2612 -0.3559 0.2626 -0.3260 -0.2233 -0.1935 -0.3114 0.2764 -0.2168 -0.3238 0.2904 -0.2169 0.2304 0.3813 -0.2841 0.2302 0.2847 0.2259 -0.2905 -0.2207 0.2828 -0.3131 -0.3552 0.2694 0.2671 -0.3202 -0.2352 -0.3002 -0.3786 0.2554 -0.3411 -0.2351 0.2009 0.2726 -0.3233 -0.3012 -0.2931 0.3188 -0.4231 0.2444 -0.2807 0.2687 -0.1971 -0.3324 0.2503 -0.3132 0.2244 0.3456 -0.3122 0.2428 -0.2953 0.3248 -0.2165 -0.2166 0.2142 0.2046 -0.2611 -0.3520 -0.2980 0.2511 0.3186 0.3186 -0.1543 0.2631 0.4022 -0.3949 -0.2561 0.3506 -0.2615 0.2138 -0.2346 -0.2214 0.2222 0.2063 -0.2068 -0.2758 0.2540 0.3135 -0.1869 -0.3670 -0.2646 -0.2568 0.3923 -0.2223 -0.2144 -0.2787 0.2586 -0.2576 -0.3291 -0.3568 -0.3878 0.2510 -0.3365 0.2364 0.2115 -0.2955 0.2368 -0.3293 0.2241 -0.3001 -0.2602 0.2930 -0.2511 0.2398 -0.3424 -0.3115 0.2381 -0.3034 -0.3363 -0.3615 0.2563 -0.1970 -0.2312 0.2686 -0.3200 -0.2618 0.1950 -0.2894 -0.2298 -0.2313 0.2444 -0.2746 0.2550 -0.2469 -0.3828 0.3040 -0.2631 -0.2836 0.2219 -0.3294 -0.3186 -0.2441 0.2330 0.2077 -0.1916 0.2731 -0.2936 0.2309 -0.3444 0.1784 0.2577 0.2467 0.1982 -0.3344 0.1669 0.2185 -0.2762 0.3081 -0.2730 0.2115 -0.1908 0.2635 -0.3028 -0.1685 0.2225 -0.2621 0.2612 -0.2170 0.1657 0.2200 -0.3138 -0.2872 -0.2267 0.1721 -0.3032 0.2075 0.2691 -0.2644 0.2518" HIT_INDICES="1 25 32 36 39 143 192 261 297 431 614 853 868 873 1250 1303 1357 1423 1453 1472 1478 1572 1666 1674 1716 1809 1814 1826 1829 1846 1884 1888 1900 1905 1908 1921 1931 1939 1943 1952 1954 1958 1964 1987 2016 2021 2032 2041 2053 2063 2068 2086 2087 2092 2096 2100 2103 2114 2115 2123 2126 2127 2128 2129 2138 2146 2148 2155 2170 2180 2181 2183 2190 2195 2198 2210 2217 2221 2226 2234 2235 2239 2242 2249 2256 2266 2272 2278 2280 2290 2300" ES_PROFILE="0.0335 0.0440 0.0604 0.0775 0.0947 0.0596 0.0481 0.0261 0.0184 -0.0349 -0.1118 -0.2155 -0.2182 -0.2164 -0.3847 -0.4069 -0.4298 -0.4585 -0.4711 -0.4787 -0.4806 -0.5224 -0.5633 -0.5652 -0.5821 -0.6210 -0.6201 -0.6223 -0.6202 -0.6243 -0.6372 -0.6348 -0.6357 -0.6334 -0.6302 -0.6313 -0.6309 -0.6293 -0.6258 -0.6243 -0.6197 -0.6159 -0.6128 -0.6167 -0.6225 -0.6173 -0.6146 -0.6107 -0.6079 -0.6038 -0.5974 -0.5962 -0.5874 -0.5802 -0.5724 -0.5644 -0.5559 -0.5505 -0.5405 -0.5333 -0.5238 -0.5133 -0.5029 -0.4924 -0.4850 -0.4765 -0.4652 -0.4558 -0.4491 -0.4392 -0.4251 -0.4115 -0.3995 -0.3858 -0.3707 -0.3582 -0.3431 -0.3260 -0.3087 -0.2915 -0.2711 -0.2516 -0.2315 -0.2109 -0.1893 -0.1671 -0.1410 -0.1134 -0.0838 -0.0483 0.0023" RANK_AT_ES="1883.0000" RANK_SCORE_AT_ES="-0.1962"/>
  <DTG RANKED_LIST="leukemia_cluster2.rnk" TEMPLATE="na_as_pre_ranked" GENESET="gene_sets.gmt#PID_CD8_TCR_PATHWAY" ES="-0.8430" NES="-2.3142" NP="0.0000" FDR="0.0000" FWER="0.0000" CHIP="ftp.broadinstitute.org://pub/gsea/annotations_versioned/Human_NCBI_Gene_ID_MSigDB.v2023.1.Hs.chip" RND_ES="-0.4649 0.3268 -0.2615 0.1900 0.2984 0.3194 -0.5815 -0.2415 -0.5503 0.2724 0.2634 0.3531 0.2777 -0.5227 -0.4102 0.4928 -0.3243 0.5597 -0.2206 0.3465 0.2480 0.3184 -0.3451 0.3966 0.4619 0.3099 0.3198 0.2622 -0.2934 0.2036 0.3356 0.3408 0.2104 -0.2889 -0.3446 0.2606 -0.3656 0.3361 -0.2760 0.4531 0.2421 0.2702 -0.2824 -0.6218 -0.4251 0.3439 0.2438 0.3016 -0.3714 0.4593 0.3056 0.3073 -0.2927 -0.2504 0.2945 -0.3620 -0.5599 0.3861 -0.2952 0.2337 0.5843 0.3205 -0.4562 -0.2412 -0.3561 -0.4276 -0.3976 -0.6949 0.2482 0.3850 -0.3144 -0.2989 -0.3467 -0.3554 0.3617 0.2389 0.3492 -0.3423 -0.4056 0.2834 0.4555 -0.2835 -0.2271 -0.4432 -0.2949 -0.4536 -0.4191 0.3248 -0.4111 -0.4545 -0.3463 0.2428 -0.4857 -0.2770 -0.3627 0.3907 0.3314 0.1641 -0.2331 -0.2652 -0.4483 -0.3837 0.3567 -0.4215 -0.1924 0.3655 0.3816 0.2037 -0.5019 0.3130 -0.2390 0.2691 -0.3681 -0.4160 0.2532 0.2805 -0.3537 -0.4950 0.1895 -0.2390 -0.2039 -0.2144 -0.3450 0.3744 0.2790 0.4468 0.3193 -0.2592 -0.3537 -0.4017 0.3391 -0.1935 -0.4276 -0.3663 0.3202 -0.3259 -0.3345 0.2101 -0.4195 0.4070 -0.4853 0.3027 0.2789 0.3136 0.3476 -0.4162 -0.5012 0.2358 0.1928 -0.3371 -0.5206 0.5416 -0.3399 -0.4085 -0.4240 -0.4798 0.3408 0.3135 0.3594 -0.3755 -0.2001 -0.3186 -0.3393 -0.6132 0.2652 -0.2919 0.2076 -0.3295 -0.2562 -0.4780 -0.4335 0.2863 0.4067 0.2654 -0.4580 0.2486 0.3119 -0.3649 0.2904 -0.2080 -0.3411 -0.4054 0.3679 0.4850 0.2657 -0.4306 -0.2807 0.2714 0.2829 -0.1923 -0.3476 -0.3049 0.2968 -0.4475 -0.4652 -0.2510 0.2633 0.3281 0.2844 -0.2880 0.4290 0.3867 -0.5695 -0.6205 0.3777 0.1808 -0.4186 0.4537 -0.4987 0.4256 -0.4438 0.2714 0.3765 -0.2491 0.7086 -0.2735 -0.2982 -0.5379 0.3757 0.2633 0.3277 0.2408 -0.2922 -0.3319 -0.5543 -0.4892 0.3033 0.3177 0.3564 -0.3637 -0.3850 -0.2677 0.3701 -0.3311 0.5280 0.4075 0.3080 -0.3274 0.3268 0.2966 -0.4136 0.3447 -0.4655 0.3630 -0.3041 0.2478 0.4330 0.4622 0.2538 -0.1881 -0.2161 -0.1677 0.3339 0.2912 0.3291 -0.2362 0.3859 0.4563 -0.4496 0.3943 0.2877 -0.2397 0.2992 -0.2994 -0.2822 -0.4072 0.2783 -0.3210 0.3301 -0.4400 0.3235 0.2987 0.3406 -0.3770 0.4285 -0.3487 -0.5444 -0.4351 -0.3431 0.4211 -0.4012 -0.3869 -0.2783 -0.1687 -0.3330 0.2646 0.3818 0.3736 0.2409 -0.2990 -0.4907 -0.4867 0.3798 -0.3120 0.4441 0.3714 0.3280 0.3291 0.4134 -0.5606 -0.4054 -0.3669 -0.3035 0.2826 0.2357 0.2984 0.1813 -0.2997 -0.4431 -0.3831 -0.4501 0.3128 -0.6318 -0.2853 0.2331 0.3453 -0.4835 0.2822 0.2166 -0.4653 0.3690 -0.2526 -0.3979 -0.4087 0.3910 0.2591 0.4829 -0.6061 0.4126 -0.2725 -0.4093 0.3281 -0.2560 -0.3068 -0.3386 0.4380 0.4621 -0.2898 -0.4485 0.2793 -0.1375 -0.3161 0.4778 -0.4753 -0.3070 -0.5471 0.3798 0.3354 0.4841 0.3765 -0.4524 0.1891 -0.5644 0.4030 -0.2962 0.4286 0.2452 -0.3201 -0.2926 0.3009 -0.2928 0.2727 0.4409 -0.3299 -0.1962 -0.5033 -0.4443 0.3462 0.3151 -0.1986 0.3185 0.5115 0.3590 0.5204 -0.5366 0.5130 -0.4595 0.2545 -0.2580 0.3406 0.5118 0.2653 0.2806 -0.4588 0.4408 -0.4550 -0.4114 0.3661 -0.2909 -0.3239 0.4122 -0.5549 0.3110 0.3184 -0.3153 -0.2853 -0.1920 0.1954 -0.4928 -0.3124 0.4308 0.2769 -0.4379 0.3070 -0.5084 0.3275 -0.3617 0.2894 0.3344 0.3286 0.1546 -0.2677 0.2778 -0.2419 0.5027 -0.4419 -0.3302 -0.2781 0.3538 0.2829 0.3278 -0.2524 -0.3147 -0.4067 -0.4771 -0.4250 -0.2405 0.3392 -0.3987 0.2200 0.3780 0.2594 -0.2129 -0.2991 -0.2635 -0.4141 -0.5260 -0.3493 -0.2858 0.2655 -0.3472 -0.4676 -0.3692 0.2723 0.2778 0.3683 -0.2435 -0.5120 -0.2656 -0.3472 -0.2949 0.4028 0.2548 0.2845 0.4015 0.4367 0.1665 -0.3839 -0.3046 0.4935 -0.3068 -0.3016 -0.2694 -0.3726 0.3863 0.3301 -0.4926 -0.2718 0.4308 0.2782 -0.1970 0.3875 0.2304 -0.4122 -0.3711 -0.3821 0.3938 0.4313 0.3171 0.2531 0.2644 0.2902 -0.2927 -0.3124 0.2851 -0.2866 -0.2381 -0.4080 0.3976 0.4688 -0.3201 -0.4665 0.2097 0.3688 0.4800 0.2091 -0.2663 -0.3219 -0.3464 0.3218 -0.4623 -0.3988 -0.3590 0.5581 0.2921 0.2859 0.3480 -0.2945 0.3593 -0.3385 0.3172 0.2400 0.4005 -0.3151 0.3740 -0.4129 0.2579 -0.2961 -0.4015 0.4070 0.2197 -0.3689 0.2348 -0.3870 0.4176 -0.3704 0.4404 -0.2553 -0.5161 0.4050 -0.3431 -0.2704 -0.5157 -0.2749 -0.3659 -0.4777 -0.4327 -0.4627 0.2372 0.3769 -0.2648 0.5193 0.2158 0.2599 0.2909 -0.3477 -0.2846 -0.4076 0.3905 -0.4272 0.2684 -0.3085 -0.5007 0.2542 0.4017 0.3151 0.3154 0.2556 -0.3342 0.2366 0.3547 0.2922 -0.5574 0.5577 -0.5213 -0.3123 0.4838 -0.1818 -0.3699 0.5263 -0.2606 -0.3862 0.3414 0.4113 -0.4316 -0.4117 0.4749 0.4313 -0.3643 -0.3676 -0.4269 0.3455 -0.2551 -0.3418 -0.2447 0.2345 0.2861 -0.1644 0.3096 -0.3227 -0.2829 -0.4574 -0.3966 -0.3822 0.3377 -0.5660 -0.5482 0.4819 -0.4255 0.2163 0.1939 0.2701 0.4042 -0.4491 0.3824 -0.1578 -0.3388 0.3507 0.1798 0.2784 -0.3812 0.2926 0.3421 -0.3370 -0.4624 -0.5822 -0.4800 -0.4631 0.3520 -0.2376 -0.2621 -0.3477 0.3214 0.2707 -0.3707 0.2918 -0.3389 0.4376 -0.2992 -0.3255 -0.2498 -0.3516 0.2444 0.3119 -0.2577 0.3757 0.3098 -0.3035 -0.3260 0.4086 -0.3643 -0.2967 -0.2469 -0.4238 -0.3418 -0.4397 0.3697 0.2688 0.4008 0.1847 -0.3644 -0.3321 0.4235 0.2600 -0.2293 -0.2575 -0.4411 -0.3558 0.3044 -0.3101 0.3944 -0.4365 -0.2765 -0.4585 0.4626 -0.3487 -0.3209 0.3617 0.4557 -0.2392 0.2711 -0.3261 -0.5214 -0.2572 -0.4920 -0.4263 -0.4544 0.3248 0.3734 0.2539 -0.4390 -0.3289 0.3665 -0.3384 0.2690 0.2414 -0.3306 -0.3704 0.4712 0.3565 0.4442 0.2097 0.2229 -0.3790 0.3434 -0.4079 0.4517 0.5420 0.2898 0.2823 -0.4162 -0.3412 -0.5390 -0.4595 0.2288 0.4223 -0.2930 0.4029 -0.3760 -0.5441 0.3198 -0.4343 -0.5141 -0.2792 -0.4595 0.3138 -0.3061 0.2647 0.3326 -0.5910 0.3954 -0.4354 -0.4079 -0.3640 0.2203 -0.3478 0.3305 -0.3399 0.3902 0.3406 -0.5554 -0.3292 -0.2391 0.2924 0.3205 -0.4782 -0.1718 -0.2792 -0.5372 0.2561 -0.3459 0.3945 -0.4218 0.5164 0.3660 -0.2053 0.2963 0.3083 0.3339 -0.2749 -0.3970 0.2962 -0.3496 -0.5521 -0.3874 0.5004 -0.4450 -0.3704 0.3265 0.2845 0.3464 0.4517 -0.2765 -0.3452 0.2970 0.3934 0.2215 0.2565 0.4272 0.3202 -0.4426 -0.4166 -0.5693 -0.5975 0.2460 0.3416 0.3051 -0.3830 0.4539 0.3030 0.3197 0.2114 -0.2761 -0.2810 0.4846 0.3480 -0.2256 -0.2741 0.3049 0.2903 0.3066 0.3341 -0.3393 0.3273 -0.1856 -0.3667 -0.6276 -0.4207 -0.5755 0.5382 0.3230 -0.4834 -0.2843 -0.4894 -0.3385 0.3045 -0.3083 -0.3432 -0.2516 0.3471 -0.3473 0.3622 0.1920 0.2386 0.4606 0.5105 -0.3978 -0.3730 0.2494 -0.2783 -0.4798 0.2992 -0.3755 -0.3427 0.2716 -0.2535 -0.4156 0.2777 0.3684 0.2390 0.3949 0.2375 0.2958 -0.2151 0.2593 -0.3644 -0.4294 -0.2826 0.3504 -0.3747 0.5771 0.3533 -0.2906 -0.4562 0.3278 -0.3324 -0.3273 0.3479 -0.4959 0.4480 0.3590 -0.2875 -0.5279 -0.4895 0.2516 0.3369 0.3120 -0.5463 0.3560 0.3806 0.3646 -0.3985 0.1875 -0.2300 -0.2510 0.2377 0.3267 -0.3338 -0.5293 -0.3230 -0.2336 0.3519 0.2498 -0.2050 -0.2644 0.4318 -0.2378 0.3125 0.3392 0.5206 0.4770 0.2369 0.3293 -0.5066 0.2047 0.3368 0.4462 0.4919 0.3923 -0.1945 -0.2157 -0.6208 0.3729 0.4459 -0.5143 0.4090 -0.3260 0.4298 -0.2934 0.2811 0.2368 -0.4162 0.2476 -0.2855 -0.5190 -0.3187 0.3401 -0.2957 -0.3083 -0.3271 -0.3760 -0.2779 0.3281 0.2672 -0.1777 -0.3517 -0.5594 0.3578 0.1315 0.2485 -0.2452 -0.3046 -0.2857 -0.3154 0.3312 -0.2459 0.3522 0.3601 0.4566 0.4969 -0.2151 -0.2556 0.3870 -0.4419 0.3327 -0.5083 0.4779 -0.3158 -0.3597 0.3354 -0.2749 -0.3822 -0.3542 -0.2977 -0.5909 -0.2394 0.2485 -0.2103 -0.2444 -0.4722 -0.5145 0.3553 0.4689 -0.3418 -0.4058 -0.2287 -0.3972 -0.3814 -0.3639 0.4730 -0.2976 0.1684 0.3896 0.4631 -0.4721 0.3075 0.3355 -0.3305 0.5202 -0.2796 -0.2428 -0.3122 -0.3807 -0.3638 -0.3959 0.3408 0.3708 0.3375 0.4955 0.4437 -0.2123 -0.3814 -0.2973 0.4681 0.4046 0.2271 -0.4074 0.4041 -0.3196 0.3917 0.2859 0.4771 0.2128 0.3407 0.3452 0.3409 -0.2648 0.3962 -0.3552 0.4198" HIT_INDICES="441 955 1250 1607 1809 1829 1851 2066 2080 2085 2138 2194 2234 2236 2249 2258 2261 2263 2280 2284 2288 2292" ES_PROFILE="-0.1743 -0.3899 -0.5142 -0.6687 -0.7493 -0.7492 -0.7493 -0.8198 -0.8008 -0.7773 -0.7688 -0.7490 -0.7079 -0.6499 -0.5886 -0.5211 -0.4502 -0.3781 -0.2997 -0.2110 -0.1148 0.0057" RANK_AT_ES="2065.0000" RANK_SCORE_AT_ES="-0.4226"/>
  <DTG RANKED_LIST="leukemia_cluster2.rnk" TEMPLATE="na_as_pre_ranked" GENESET="gene_sets.gmt#BOYLAN_MULTIPLE_MYELOMA_C_D_DN" ES="-0.7389" NES="-2.3086" NP="0.0000" FDR="0.0000" FWER="0.0000" CHIP="ftp.broadinstitute.org://pub/gsea/annotations_versioned/Human_NCBI_Gene_ID_MSigDB.v2023.1.Hs.chip" RND_ES="-0.2609 0.4056 -0.2895 -0.3538 0.2878 -0.2409 0.2806 -0.2627 0.2587 -0.2732 -0.3435 -0.4188 -0.2072 0.2969 -0.2202 -0.4239 0.2105 -0.2979 0.3449 -0.3963 0.2564 -0.3437 -0.4196 -0.3297 0.2682 -0.3116 0.3661 -0.4290 0.2836 0.1877 0.4581 -0.3742 0.3921 -0.2259 -0.2038 0.2913 -0.3885 0.2352 0.5040 -0.3418 0.3336 -0.2520 -0.3086 -0.3545 0.4348 -0.2955 0.2169 0.2781 0.2682 -0.4433 -0.3621 -0.3577 -0.2910 0.2343 0.3733 -0.5921 -0.4162 -0.3166 0.2932 -0.2655 -0.4171 -0.3225 -0.3282 -0.2487 0.2956 0.2302 -0.3165 -0.3416 0.5870 0.1992 -0.2444 -0.5018 0.3384 0.3460 0.4902 -0.2244 -0.3386 -0.2421 0.2529 0.2652 -0.4026 0.3887 -0.2498 -0.2480 0.3145 -0.3195 -0.4240 0.3879 0.3395 0.2905 0.2836 0.3837 0.2755 -0.2423 -0.2733 0.2898 -0.2487 0.3785 0.3792 0.3851 -0.3660 0.2151 0.2344 -0.4753 -0.5411 0.1609 -0.2693 0.2312 -0.4890 0.2383 0.3104 0.3072 0.2110 -0.3798 0.2032 0.3667 0.2447 -0.2656 -0.2536 -0.3209 -0.4769 -0.4176 0.3829 -0.2317 0.2689 -0.3619 -0.2532 -0.2821 0.3728 0.2469 0.2932 0.2681 -0.2105 0.2721 0.2799 0.2134 -0.3589 -0.3159 -0.1837 0.3400 -0.3213 -0.2527 -0.2511 -0.2901 -0.3563 0.2700 -0.4915 0.2554 -0.2780 -0.2313 -0.3582 -0.3645 -0.3788 -0.3195 -0.1852 -0.5039 0.3747 -0.3424 0.2658 0.2510 -0.2555 0.2364 0.3969 -0.3444 -0.3960 -0.3944 0.4027 -0.3869 0.3444 0.2345 -0.2284 0.3041 0.4340 -0.4730 -0.3499 0.2035 0.4309 0.2180 -0.2566 0.3564 0.2667 0.2514 -0.2969 -0.2434 0.2323 -0.2026 0.2577 -0.4531 0.3832 0.2543 -0.2814 0.2854 -0.2047 -0.2975 0.3555 -0.4456 0.2312 0.3506 -0.2268 -0.3194 -0.4877 -0.4502 -0.2135 -0.2272 -0.3059 0.5075 -0.3522 -0.4183 -0.2415 0.2717 0.2558 -0.2812 0.2470 0.5323 -0.2889 -0.3824 -0.3290 -0.3485 -0.3565 -0.2451 -0.1859 0.3045 0.1820 -0.2537 0.3857 -0.2342 0.2794 0.3643 -0.3044 0.2593 0.3978 0.1990 0.3543 -0.2237 -0.3344 0.4967 0.2183 -0.2053 0.2392 -0.2905 0.1915 -0.4671 0.2558 -0.2649 -0.3491 0.2277 0.2489 0.3669 -0.1970 0.2924 0.3411 0.3109 0.3003 0.2334 -0.2913 -0.3927 0.4195 -0.2975 -0.2226 -0.1994 0.2586 0.1771 -0.2539 -0.4422 0.2390 0.2338 -0.3433 0.2618 -0.2818 0.1768 -0.3333 -0.1931 0.3038 -0.4463 -0.2089 -0.4172 -0.2738 0.3281 -0.3747 -0.1984 0.2790 0.2648 0.4528 -0.2921 -0.4304 -0.2384 -0.4648 -0.3373 0.2452 -0.3106 -0.2122 0.3360 -0.4520 -0.3023 -0.2872 0.4066 -0.2921 0.1906 -0.2203 -0.2350 -0.4178 -0.3322 -0.4229 -0.4035 -0.2368 -0.4708 0.3085 -0.2077 -0.2235 -0.4513 0.2680 -0.2880 0.3297 0.3986 0.2296 0.2842 -0.2558 0.3247 0.2228 0.2727 -0.3511 0.5000 0.3198 -0.2819 -0.2210 -0.3550 -0.2476 -0.3103 0.2663 -0.3054 0.2708 -0.2597 0.3858 -0.3046 -0.2892 -0.2565 0.2830 -0.3826 -0.3727 0.3188 0.4153 0.2406 -0.2932 0.4600 0.3468 0.2496 -0.5281 -0.4164 -0.3042 -0.2312 -0.2273 -0.2257 -0.2921 -0.3732 0.2324 0.2154 0.2937 0.2007 -0.5025 0.2277 -0.3935 0.2949 -0.2714 -0.3578 -0.4514 0.4694 0.3829 -0.2249 0.3578 0.3556 -0.2886 0.2710 -0.1522 -0.2808 -0.2915 0.4160 0.2978 -0.3346 -0.2263 -0.2290 -0.3203 0.2629 0.3370 -0.3188 -0.3267 0.2294 0.3801 0.2111 0.3297 -0.2051 0.2742 0.2545 0.2589 -0.3331 -0.3948 -0.4171 0.3705 0.1962 -0.4291 -0.2469 0.2310 -0.1861 0.2232 -0.3145 -0.3253 -0.3263 -0.3021 -0.2315 -0.2417 0.3415 -0.3318 -0.2775 0.2241 0.2801 -0.3296 0.2743 -0.3487 -0.3727 0.3215 0.3007 -0.4031 -0.3854 0.3886 0.4640 0.1959 0.3420 -0.2586 -0.3369 0.2391 0.1988 -0.2604 -0.3503 -0.4067 -0.3180 -0.2903 0.3270 0.3412 0.1978 0.2384 -0.2315 0.3079 0.3126 -0.2751 -0.2886 -0.3026 0.3623 0.3155 0.3140 -0.4201 0.2427 -0.2536 -0.2534 0.1964 -0.2844 0.3102 -0.2344 0.2888 0.3613 -0.3393 0.2214 -0.3266 -0.3881 0.3510 0.3023 -0.4589 -0.4105 -0.3054 0.3205 0.2904 0.2866 -0.2888 -0.4543 0.3442 0.2287 -0.2769 -0.4052 0.2021 -0.3283 -0.4047 -0.2877 0.2481 -0.3689 -0.5236 -0.2108 -0.3806 0.2811 -0.4807 -0.2771 -0.4494 -0.3593 0.4097 -0.4007 -0.2220 -0.2630 -0.3033 -0.1621 -0.2151 -0.1803 -0.2676 -0.3312 0.4471 0.2927 0.4688 -0.2913 -0.3698 0.2929 -0.2459 0.2617 0.1984 0.2445 0.2384 -0.4197 -0.3761 -0.3745 0.3698 -0.2905 -0.1665 0.3876 0.2718 0.2044 0.2040 0.3086 0.2485 0.2137 -0.2945 -0.3311 -0.3235 0.1726 -0.2313 -0.3504 0.2776 -0.3158 0.2194 -0.3276 -0.3783 -0.3096 -0.3416 0.3708 -0.3623 -0.3723 0.1977 -0.4394 0.2389 0.3025 0.3056 -0.4092 0.2768 -0.3916 0.2445 -0.3333 0.2654 0.2145 -0.3355 -0.3066 -0.3673 0.2685 0.2474 0.4073 -0.3322 -0.3128 0.2578 -0.2305 -0.3826 -0.2521 -0.4526 -0.3642 -0.2686 -0.3378 -0.2461 0.3017 0.2853 -0.3823 0.3907 0.3995 -0.3859 -0.3961 0.2733 -0.2437 -0.3481 -0.2139 0.2639 0.2800 0.3006 -0.2406 -0.4082 -0.3211 0.4241 0.4665 -0.2873 0.3340 -0.2969 0.2861 -0.2983 -0.2722 -0.3126 0.3627 0.1784 -0.3841 0.1978 0.4474 0.3499 -0.3061 0.2321 -0.2263 -0.3379 -0.2960 -0.1702 -0.1961 -0.5104 -0.2867 0.2190 -0.1918 -0.3490 0.2308 -0.2917 -0.5261 0.3441 -0.2911 0.2698 -0.2846 -0.3782 -0.3140 -0.2282 0.2225 0.3089 0.2998 -0.2556 0.1844 -0.2460 0.2868 0.2632 0.2050 0.2470 -0.2569 0.2901 0.3256 0.2486 0.3140 -0.2727 0.2972 0.5024 0.4200 -0.4103 -0.2442 -0.3259 0.2840 0.3189 0.3338 0.3105 -0.2750 -0.2158 0.2735 0.3995 0.2950 -0.2935 -0.3013 0.3204 -0.3097 -0.4668 0.3009 0.3739 0.2287 0.2671 -0.3825 -0.2192 -0.2785 -0.3009 0.3129 -0.5575 0.2923 -0.2004 0.3121 0.2636 -0.4022 -0.2724 -0.2998 -0.3586 0.2060 -0.1425 0.2755 0.2486 -0.2784 0.3181 -0.4294 -0.3053 0.3138 -0.2410 -0.3198 -0.3660 0.2562 0.3715 -0.2400 -0.2461 -0.2177 -0.2154 -0.3072 -0.3052 -0.2415 0.3046 -0.2109 0.2576 0.2753 -0.2354 0.3155 0.2490 0.2831 0.3112 -0.4550 0.3665 0.4063 -0.2380 0.2228 -0.3262 -0.2987 0.3488 0.2398 -0.2213 0.2309 0.2710 0.2824 -0.4186 -0.2641 -0.2304 0.2801 -0.3081 0.3313 -0.2349 0.2655 0.3441 -0.2612 -0.4387 -0.2466 0.3265 -0.2976 -0.5218 -0.2687 -0.3292 0.1970 -0.3781 -0.3122 -0.3135 -0.3156 0.2862 0.2650 0.3583 -0.3810 0.2387 -0.2617 0.3441 -0.4423 -0.4764 -0.3202 0.3421 -0.3243 -0.3629 0.2721 -0.2655 -0.3433 0.3338 -0.3344 -0.2604 0.4465 -0.2781 0.3244 0.2882 0.2789 0.2817 -0.4928 -0.2796 -0.2660 -0.3687 -0.2266 -0.3167 0.4618 0.2977 0.3121 -0.2874 0.4370 -0.3668 0.2616 -0.3036 0.2669 -0.2288 -0.2380 -0.2529 -0.2659 -0.3527 -0.3377 -0.4449 0.2535 -0.5071 0.3170 0.2380 0.3947 0.3777 -0.3686 -0.2859 -0.2446 -0.3453 0.2464 -0.3110 0.2991 -0.3436 -0.3792 -0.3844 -0.2959 -0.2972 0.2270 -0.3042 -0.3152 0.2734 -0.4333 0.2670 -0.2292 0.2832 0.2563 -0.3066 0.3931 0.3276 0.3560 0.2099 0.2297 -0.2165 -0.5197 -0.4770 0.4521 -0.2758 -0.3283 0.2764 0.4351 -0.2426 -0.3183 0.2078 0.1765 -0.2761 -0.3871 -0.2272 -0.3618 -0.3483 0.2018 -0.2962 -0.4875 -0.2277 -0.2675 0.4049 -0.2849 0.3018 0.2399 -0.2763 -0.2450 0.2195 -0.2991 0.4865 0.3014 -0.4421 -0.3785 0.2656 0.2492 -0.6021 -0.4424 -0.2159 0.3117 -0.3045 -0.2449 -0.1807 -0.4225 -0.2965 0.3659 -0.2029 0.4038 -0.4038 0.2960 -0.3158 -0.2997 -0.2082 -0.2890 -0.3267 0.2443 0.2263 -0.3269 0.2465 -0.3636 -0.3756 0.2581 0.3467 0.2609 -0.3560 -0.2816 0.3295 -0.3111 0.3304 -0.3226 -0.3818 -0.3999 -0.3984 -0.2510 -0.4230 -0.3289 -0.4101 -0.3374 -0.3249 0.2708 -0.4493 -0.2326 -0.3158 0.2194 0.3113 0.3559 0.3463 0.3183 -0.4380 0.2801 0.3204 -0.3184 0.2558 0.3048 -0.3489 -0.3989 -0.2921 -0.2841 -0.2786 0.2499 -0.3594 -0.1939 0.3672 -0.2724 -0.3837 -0.5110 0.2645 -0.2619 -0.2712 0.2361 0.2928 0.2169 -0.4029 -0.3735 -0.2761 -0.2518 0.1987 0.3719 -0.3949 0.2581 -0.3727 0.3815 -0.3521 0.2243 0.3604 0.3177 0.2571 -0.3416 0.2680 -0.2397 -0.4071 -0.2505 0.3379 0.2592 0.2070 0.3095 -0.2903 0.2576 0.5119 -0.2429 0.2596 -0.2856 -0.2924 0.3413 -0.2751 -0.3925 0.3012 -0.3488 0.2969 0.2673 -0.4259 -0.4223 0.2755 -0.2866 -0.2600 -0.2660 -0.3335 0.2258 0.1706 -0.2528 0.2657 0.2717 -0.1914 -0.4189 0.2053 0.2452 -0.4214 -0.3085 0.4324 0.2301 -0.2914 0.2553 -0.3893 -0.1993 0.2010 -0.2465 0.2703 0.4912" HIT_INDICES="11 53 146 198 240 290 518 711 1018 1193 1254 1512 1764 1765 1773 1843 1905 2038 2069 2084 2135 2138 2180 2220 2222 2226 2231 2234 2239 2245 2256 2257 2263 2272 2279 2280 2286 2287 2294 2299 2300" ES_PROFILE="0.0314 0.0364 0.0121 0.0040 -0.0010 -0.0107 -0.1022 -0.1805 -0.3115 -0.3857 -0.4100 -0.5232 -0.6309 -0.6278 -0.6276 -0.6535 -0.6745 -0.7221 -0.7234 -0.7168 -0.7231 -0.7081 -0.7059 -0.6965 -0.6700 -0.6437 -0.6166 -0.5878 -0.5594 -0.5300 -0.4991 -0.4637 -0.4289 -0.3912 -0.3505 -0.3070 -0.2618 -0.2131 -0.1524 -0.0770 0.0022" RANK_AT_ES="2134.0000" RANK_SCORE_AT_ES="-0.5637"/>
  <DTG RANKED_LIST="leukemia_cluster2.rnk" TEMPLATE="na_as_pre_ranked" GENESET="gene_sets.gmt#SANA_RESPONSE_TO_IFNG_UP" ES="-0.7827" NES="-2.3060" NP="0.0000" FDR="0.0000" FWER="0.0000" CHIP="ftp.broadinstitute.org://pub/gsea/annotations_versioned/Human_NCBI_Gene_ID_MSigDB.v2023.1.Hs.chip" RND_ES="0.3495 0.2418 0.3467 -0.3094 -0.2892 0.1864 -0.3574 -0.2310 -0.1822 0.4050 0.2498 -0.4201 0.3005 0.2564 -0.2689 -0.2667 -0.2220 -0.4885 -0.3447 -0.3858 0.2910 0.4210 -0.3822 -0.4195 -0.2467 -0.2321 0.3355 -0.2093 -0.3871 0.2330 0.3502 0.3417 0.3485 -0.4390 0.3931 -0.4269 -0.4268 0.3222 0.3460 0.3647 0.3357 -0.3589 -0.3130 -0.3171 -0.2980 0.2973 -0.3791 0.4258 -0.3203 -0.4170 0.3358 0.3197 -0.2323 -0.2743 0.3285 0.2776 0.3074 -0.4452 -0.3349 -0.2871 0.3791 -0.2554 -0.3966 -0.6541 0.2570 0.2729 0.2378 -0.4155 0.3744 0.2584 0.3457 -0.3711 0.3764 -0.2811 0.3187 0.3914 -0.2375 -0.4377 0.2692 0.2857 0.5061 0.2208 -0.4765 -0.4091 -0.4837 -0.4909 -0.2728 -0.3861 0.3016 -0.2269 0.3529 -0.3899 -0.3741 -0.2184 0.2260 0.1921 -0.2885 -0.3535 -0.3621 0.2750 -0.4926 0.3259 -0.3776 0.3336 -0.3045 -0.2932 0.2334 -0.2364 -0.5028 -0.3060 -0.3426 -0.3130 -0.4555 -0.2309 0.3599 0.2678 0.5010 0.3284 -0.1911 0.4468 -0.5030 0.1860 -0.3974 0.3527 -0.2904 -0.4332 -0.3114 0.4295 -0.3509 0.3290 0.2349 -0.2681 -0.3284 0.2416 0.2550 -0.4012 -0.2001 0.2998 0.5547 0.3756 -0.4635 0.4399 0.2759 0.2032 -0.2741 0.2465 -0.2076 0.3872 -0.2490 -0.3478 0.4203 -0.3104 -0.3974 0.2136 0.4742 -0.3976 0.4500 0.4002 -0.3579 -0.2749 0.2678 0.3406 -0.1742 -0.2851 -0.3342 -0.3793 0.3330 -0.3435 0.2531 -0.4388 -0.2280 -0.3326 -0.2631 -0.1929 -0.3275 -0.2662 0.4785 -0.2244 -0.4710 0.1807 -0.3404 -0.2336 0.2649 -0.3937 0.2759 0.2752 -0.5687 -0.2478 -0.2129 0.2053 -0.2778 -0.2470 0.3554 -0.3255 -0.4497 -0.1898 -0.2403 0.2310 -0.3459 -0.3135 -0.3957 -0.2988 0.2750 -0.2534 0.2737 -0.6010 0.3820 -0.2489 0.2996 -0.3658 0.3234 0.3738 -0.2334 0.3463 0.2597 -0.4529 0.3168 -0.5321 -0.3228 -0.3530 0.2000 -0.3484 0.2637 -0.2751 -0.3708 0.3659 -0.3661 -0.3231 0.3741 -0.2053 -0.3584 -0.3842 0.2808 0.3414 -0.2023 0.3724 -0.2203 0.3230 -0.2558 -0.4553 -0.4403 0.2747 -0.4895 0.3089 0.2803 0.3820 -0.3950 -0.2720 -0.4637 0.3686 0.2399 0.2869 -0.3809 0.3124 -0.4578 -0.4361 -0.4476 0.4011 -0.2728 -0.5846 0.4474 -0.3295 -0.3500 -0.4844 0.2359 -0.3004 0.3650 -0.4242 -0.2335 -0.2884 -0.3414 -0.3860 -0.4173 0.3828 -0.2129 0.4974 0.2950 -0.2974 0.2763 -0.3242 -0.2639 0.1920 0.2948 0.2518 0.2618 -0.3687 0.2540 0.3326 0.2617 0.3363 0.2717 -0.3503 0.4264 0.2177 0.1282 -0.2807 0.3119 0.2744 0.2724 -0.3622 0.2780 0.2348 0.2911 0.2124 -0.3742 0.2746 -0.3411 0.3559 -0.2792 -0.2671 -0.3320 -0.2193 -0.2375 -0.3507 -0.2602 0.4202 0.3353 0.3641 0.3072 -0.3850 -0.3175 -0.4499 0.2583 -0.2296 -0.2850 -0.2501 0.3244 -0.3212 0.2659 -0.2883 -0.4392 -0.2227 0.3530 -0.2554 -0.5008 -0.3105 -0.4157 0.1868 0.2821 0.2254 0.2790 0.3057 -0.4326 -0.2525 -0.2476 0.2612 0.3068 0.2303 -0.2263 0.3193 -0.3496 -0.4855 0.2783 -0.4111 0.2706 -0.2947 0.3066 0.3474 -0.2791 0.2178 -0.2823 0.2575 0.3797 0.2173 -0.2113 -0.3146 0.3371 -0.5146 0.5788 0.3111 -0.3534 -0.3691 -0.4865 0.4669 0.2785 0.4627 -0.3356 0.3138 -0.3593 -0.5273 0.3697 -0.4786 -0.2499 0.3406 0.4335 -0.3100 -0.2831 -0.2978 -0.3052 -0.3763 -0.4210 0.2397 -0.5283 0.4084 0.3796 -0.4017 0.3519 -0.3096 0.2875 0.2373 0.3874 -0.4674 -0.3507 -0.3390 -0.3577 0.3157 0.4044 -0.3087 -0.5780 -0.3026 0.1953 -0.3194 -0.2667 0.2671 0.4110 -0.4103 -0.2855 -0.3495 -0.4634 0.3656 -0.3476 -0.3921 0.2866 0.2510 0.2940 -0.3141 -0.3745 -0.1853 0.2469 -0.3547 -0.2097 0.3628 0.2957 -0.1397 0.1959 0.1836 -0.2866 0.4050 0.1966 -0.3493 -0.3196 -0.3164 0.4259 0.3118 -0.5470 -0.2019 0.3211 0.3698 -0.2231 0.1893 0.2725 -0.2512 -0.4208 0.4034 0.2597 0.3348 -0.5353 0.3832 -0.3863 -0.3057 -0.2744 0.4660 0.2971 -0.4096 -0.4211 0.2437 0.2721 -0.2114 -0.4211 -0.2471 -0.3918 -0.3697 -0.3333 0.2472 -0.4188 -0.1939 -0.3261 -0.4744 -0.3376 -0.2310 0.2687 -0.5678 0.2883 0.3774 0.2621 0.2791 0.2530 0.3548 -0.3316 0.4804 -0.2621 -0.5239 -0.3753 -0.3427 -0.3737 -0.2414 -0.2332 0.1863 -0.2643 -0.2665 -0.3099 0.3809 -0.2116 0.2676 -0.4714 0.3418 -0.3109 0.3190 0.3886 0.2649 0.4974 0.2227 -0.4429 -0.2573 0.3176 -0.3157 -0.3708 -0.3663 -0.2749 0.3063 0.2462 0.3637 -0.4624 -0.4928 -0.2935 -0.2266 -0.4929 -0.4107 -0.2882 -0.2145 -0.3092 -0.2556 -0.2871 0.3905 -0.3501 0.3014 -0.3356 -0.2420 -0.4081 -0.4930 -0.3618 -0.3249 -0.4131 0.2814 0.3601 -0.4735 0.3486 -0.3205 0.3459 0.3585 -0.2425 0.2969 -0.2106 0.3465 0.3120 0.3150 0.3375 -0.4429 -0.2629 -0.2691 0.2593 0.2542 -0.2644 0.2600 0.2486 -0.3337 -0.3170 0.2506 0.2466 0.3305 -0.3918 0.4936 -0.3730 -0.2640 0.3567 0.3126 -0.5859 0.2664 0.2943 -0.3451 0.4058 -0.1832 0.2734 0.3069 0.3790 0.4110 0.3073 -0.2415 0.4276 0.3334 -0.4123 -0.3359 -0.2589 0.3405 -0.3302 -0.3151 -0.3179 -0.2734 -0.3347 -0.3200 -0.3428 -0.3429 0.5934 -0.2893 -0.2859 0.4375 0.3240 0.3802 0.3765 -0.4794 0.2827 -0.2711 -0.2272 -0.4544 0.3309 0.2333 -0.3719 0.5192 -0.3370 -0.3628 -0.3152 -0.2476 -0.2378 -0.3077 -0.2215 0.3063 -0.2578 0.4513 -0.3944 0.2852 0.3328 0.2354 0.1840 -0.4794 0.2704 0.3694 0.3296 0.3608 -0.3304 -0.3357 -0.3408 -0.2656 0.1993 0.4483 0.3533 -0.3101 -0.3109 0.2906 -0.2852 -0.5435 -0.3955 0.2894 -0.3868 -0.3732 -0.4370 -0.2883 0.2368 -0.3865 0.4274 0.2691 0.2716 -0.3965 0.2072 0.2966 0.2703 0.2631 0.2778 0.2705 0.2751 -0.3319 -0.3053 -0.3758 0.2369 0.4103 -0.3278 0.2219 0.2236 0.2888 -0.3602 -0.2514 -0.3762 0.2841 -0.3602 -0.3566 0.3135 -0.3071 -0.2330 -0.3389 -0.3626 0.2756 -0.2602 -0.4733 -0.3179 0.4291 0.3975 -0.2983 -0.2606 -0.4069 -0.4003 0.3600 -0.3994 -0.3068 -0.2651 0.2183 -0.2703 -0.3344 -0.2572 0.2773 -0.4908 0.2411 0.2628 -0.3484 -0.2448 0.2529 -0.3025 0.3430 0.2534 0.4029 0.3621 0.2890 -0.3663 0.2871 -0.2576 -0.3674 0.2104 0.3607 0.3240 0.3968 0.4416 0.2690 -0.2647 0.2598 -0.2855 -0.4169 0.4098 0.3210 -0.5335 -0.2418 -0.3538 0.4645 0.2496 -0.4677 -0.2636 0.2262 0.2649 -0.3180 -0.3316 -0.2757 -0.3642 -0.5125 0.3181 0.3236 0.2157 0.2700 -0.3352 -0.2614 -0.2402 0.4180 0.2749 0.2940 0.3987 0.2744 -0.3395 -0.2514 -0.3184 -0.3029 0.2856 0.2721 0.2745 0.2438 -0.3934 -0.3142 0.4062 0.2850 0.3903 -0.4464 0.2014 -0.2380 -0.2471 0.4338 -0.2809 -0.5581 0.3569 0.2393 0.3373 -0.2345 0.2276 0.4585 -0.4106 -0.3231 0.2383 0.3463 0.1692 -0.1990 0.2124 0.4083 0.2788 0.3355 -0.4266 0.3501 0.2681 -0.4785 -0.2892 0.2918 0.2585 -0.3182 0.2260 -0.4088 0.3805 -0.3271 -0.2578 -0.3891 0.2858 0.2833 -0.3514 0.3322 -0.3671 -0.4261 0.1603 0.3570 -0.2604 0.3906 0.1981 0.5308 -0.5775 -0.3633 0.2442 -0.3376 -0.3260 -0.2608 0.2336 -0.5346 -0.4192 -0.3510 0.3805 0.3462 0.1800 0.3076 -0.1789 -0.3375 -0.2689 0.3594 0.1792 -0.4986 0.4061 0.2657 0.1839 -0.4111 -0.2457 0.4052 -0.5515 -0.4391 -0.4933 0.2912 -0.3171 0.2578 0.2595 0.4449 -0.3698 -0.3687 -0.3389 0.3262 -0.5628 -0.3085 0.3316 0.3152 -0.3536 0.3285 0.3085 -0.3188 -0.2535 -0.3033 0.2836 0.2820 -0.4575 -0.5569 -0.2116 0.3071 0.2293 0.2534 -0.2868 0.2281 -0.3247 0.3717 -0.2898 0.2947 -0.1997 -0.4912 -0.2364 -0.4250 -0.3662 0.4074 -0.1505 0.2594 0.2536 0.3798 0.2734 0.2863 0.2207 -0.3028 -0.4299 -0.4726 0.1463 0.3234 0.3295 0.3837 0.1534 0.4394 -0.3930 -0.2713 -0.2157 -0.3481 0.3925 -0.2688 0.1879 -0.6321 -0.3355 -0.3314 0.3206 -0.4834 0.2313 -0.2643 -0.2871 0.3770 -0.2574 -0.2485 -0.2124 0.4043 0.2827 -0.3489 -0.3565 0.3647 0.3008 -0.3206 -0.4218 0.2094 0.3739 -0.2885 -0.5134 0.3765 0.3569 0.3988 -0.3600 0.2845 0.1834 -0.3503 -0.2945 0.3173 0.2884 -0.2826 0.4794 -0.2876 -0.3837 -0.2732 -0.2870 -0.3567 0.2886 -0.3908 -0.3168 0.3854 -0.2474 0.3443 0.1736 0.3011 0.2332 -0.2800 -0.2987 -0.2096 -0.3747 -0.2605 0.2647 0.2668 0.3117 0.4479 -0.4146 -0.2227 0.3784 -0.2778 -0.4757 0.3109 -0.2947 0.2437 -0.2671 -0.2661 -0.4020 0.3019 0.4109 -0.2362 0.3308 -0.3181 0.4155 0.3201 0.2115 -0.2555 0.2715 0.2836 -0.2482 0.4224 -0.2432 0.2375" HIT_INDICES="172 431 781 943 1310 1343 1543 1562 1592 1745 1963 2017 2024 2115 2117 2137 2163 2168 2186 2193 2205 2211 2214 2216 2219 2223 2253 2262 2263 2269" ES_PROFILE="-0.0450 -0.1388 -0.2803 -0.3416 -0.4988 -0.5098 -0.5972 -0.6048 -0.6167 -0.6780 -0.7578 -0.7610 -0.7432 -0.7536 -0.7248 -0.7014 -0.6756 -0.6398 -0.6055 -0.5637 -0.5200 -0.4710 -0.4203 -0.3688 -0.3164 -0.2634 -0.2065 -0.1364 -0.0621 0.0158" RANK_AT_ES="2114.0000" RANK_SCORE_AT_ES="-0.5180"/>
  <DTG RANKED_LIST="leukemia_cluster2.rnk" TEMPLATE="na_as_pre_ranked" GENESET="gene_sets.gmt#GAURNIER_PSMD4_TARGETS" ES="-0.8618" NES="-2.3041" NP="0.0000" FDR="0.0000" FWER="0.0000" CHIP="ftp.broadinstitute.org://pub/gsea/annotations_versioned/Human_NCBI_Gene_ID_MSigDB.v2023.1.Hs.chip" RND_ES="-0.4891 0.3561 0.3835 -0.3253 0.2762 -0.6679 -0.3045 0.3393 0.4009 -0.4495 0.5710 -0.4697 0.4513 0.2274 -0.3879 -0.5962 -0.5503 0.2509 0.3029 -0.3141 -0.5215 0.4385 -0.2695 0.3054 -0.3835 0.4721 -0.2966 -0.2410 0.3492 -0.3882 0.4092 -0.2372 -0.5013 -0.4111 0.4481 0.3519 -0.4475 -0.4329 0.2313 0.3243 0.4790 0.5075 0.4243 0.2220 -0.3799 0.4386 -0.4112 0.3206 -0.4479 -0.3500 -0.3579 -0.2855 0.2669 -0.5672 0.3617 -0.2817 0.4028 -0.6339 -0.2649 0.3891 0.2511 -0.4106 0.3742 -0.4045 -0.5025 0.4106 -0.3245 -0.2433 -0.4162 0.2151 0.4355 0.3090 -0.3493 -0.3525 -0.4133 -0.5630 -0.2865 -0.3877 0.2527 0.3718 0.2082 0.2160 0.3711 -0.3240 -0.2411 -0.3884 -0.2625 -0.2943 0.3388 -0.3380 -0.4681 0.3400 0.3539 0.4996 0.2284 0.2710 0.2908 -0.2748 -0.3373 -0.1596 0.4608 -0.2312 -0.3628 -0.2902 -0.3596 0.2267 -0.3107 0.3808 -0.2491 -0.3203 -0.3805 0.3268 -0.3503 -0.2370 0.4025 -0.5879 -0.2272 -0.4489 0.3097 -0.3937 -0.4145 -0.3555 -0.5842 -0.2869 0.2874 0.3845 0.2928 -0.3774 -0.3269 0.1581 -0.5473 0.2658 -0.4456 0.3725 0.2773 0.3759 -0.1819 0.3127 0.2711 0.3029 -0.2329 0.2601 -0.3427 0.1904 0.4281 0.2301 -0.4420 0.4093 -0.3900 0.4035 -0.3834 -0.3014 -0.3265 -0.3435 -0.3039 0.3790 0.4353 0.3187 -0.3842 0.3444 -0.2993 0.3972 -0.2916 0.3534 -0.4676 -0.4261 -0.3286 0.3025 -0.2146 0.3479 -0.3764 0.3385 -0.4689 0.2980 0.3992 0.2931 0.2937 -0.4686 -0.5939 0.3326 -0.2092 0.3490 -0.4614 -0.5418 0.3015 0.4037 0.2072 -0.2675 -0.5496 0.3237 -0.2793 -0.3178 0.2949 0.2265 0.2381 -0.1848 0.5561 0.2067 -0.3348 0.3058 -0.5017 -0.2511 0.2954 0.2249 0.4362 0.3971 -0.4499 0.2488 0.2784 0.4556 -0.4171 0.2685 -0.2987 0.2701 0.2582 -0.2735 0.5242 -0.4472 0.5197 0.2171 -0.2780 0.5309 -0.6216 -0.3496 0.3726 -0.4308 -0.5021 0.4614 -0.3382 0.3481 0.2723 -0.2887 0.4683 0.4645 -0.3897 0.3728 -0.3414 -0.3239 0.3453 -0.3391 -0.2856 -0.3810 0.4330 0.2963 -0.5582 -0.1646 0.3505 0.4151 0.3787 -0.2643 0.2727 -0.3276 -0.3656 -0.3495 -0.4087 0.2475 -0.5086 0.2967 -0.2946 0.5812 0.5454 -0.4941 0.2195 0.3750 0.2844 0.2184 0.3833 -0.4561 -0.3359 0.3615 -0.3767 -0.4766 -0.3169 -0.4294 0.3028 -0.3975 0.3247 -0.4541 -0.4876 -0.2851 -0.2260 0.5153 0.4148 -0.2556 0.4252 -0.2520 -0.2878 -0.3339 0.4978 0.4264 -0.4229 0.5109 -0.3540 0.5144 -0.2577 0.2954 -0.3314 0.4720 0.5081 -0.2896 0.3223 -0.1873 0.2194 -0.2621 0.2794 0.2835 0.4619 -0.3489 -0.4400 0.3194 -0.4933 0.3903 0.6301 -0.3756 -0.4860 0.5233 -0.3556 -0.2746 0.4648 0.3677 -0.4057 -0.3072 -0.5518 -0.4079 0.2797 0.3153 0.2067 0.3114 -0.3443 0.1856 -0.5318 0.3653 0.2017 -0.3342 -0.3270 -0.2203 -0.2749 -0.3374 -0.4087 -0.3112 -0.5181 0.2045 -0.3255 -0.3618 0.3113 -0.2444 0.2555 0.4742 -0.2558 0.4466 0.2357 0.4348 -0.2149 -0.2537 0.2589 0.4145 -0.3555 -0.2836 0.3230 0.4719 0.2966 -0.2539 -0.5294 -0.2683 -0.6176 0.2768 -0.2541 -0.3634 -0.3224 0.2725 -0.2341 -0.3301 0.3526 -0.3287 0.2699 -0.3617 -0.3371 0.4954 0.3138 0.3875 -0.3791 -0.3070 -0.3181 -0.5382 0.3193 0.2569 -0.4324 -0.4455 0.3649 0.5871 0.4452 -0.4463 -0.4192 -0.3109 -0.6785 0.3092 0.3891 0.4508 0.4707 -0.3147 0.4079 0.4344 0.2674 -0.3203 0.4109 -0.3011 0.2992 0.3253 0.3330 -0.2231 0.4870 -0.5102 0.3071 -0.3361 -0.4184 -0.2894 0.3876 0.3267 0.3351 0.2894 -0.3455 -0.3680 -0.4043 0.5801 0.3002 -0.3703 -0.2262 0.2454 -0.3172 0.4169 0.3026 0.3095 0.4537 -0.2606 -0.3067 -0.3461 -0.1794 0.5243 -0.3468 0.3757 0.2672 -0.2316 0.4694 -0.1790 -0.2916 0.3428 -0.3398 0.4565 0.3807 -0.2623 0.3309 -0.3254 0.3594 0.2737 0.3247 0.2871 -0.4052 0.4241 -0.5460 0.5620 -0.3699 0.3834 -0.4523 -0.2954 -0.2744 0.2554 -0.3073 -0.3170 -0.5419 0.3098 0.4172 -0.1837 0.3833 -0.3864 -0.3807 -0.2382 -0.4159 -0.5989 -0.3169 -0.3078 0.4343 0.4172 -0.2434 0.3448 -0.5410 -0.3436 0.4173 -0.1650 0.3100 0.4364 0.3513 0.4070 -0.2875 0.3628 -0.4560 -0.3154 -0.4576 -0.3744 -0.6249 -0.2701 -0.4465 -0.4486 0.4957 -0.3802 -0.4682 -0.3867 -0.4785 0.3945 -0.2310 -0.4699 -0.3896 0.4647 -0.3436 0.2180 0.3139 -0.4434 -0.2260 -0.3244 -0.2778 0.4436 -0.3602 -0.2913 -0.5717 -0.2932 0.4133 -0.2782 -0.5511 0.3337 0.4440 0.2920 -0.2790 0.3765 -0.2891 -0.2313 -0.2597 -0.3537 -0.5482 0.4779 -0.3751 -0.2984 -0.5623 0.3227 0.3672 0.3470 0.2393 0.3125 -0.3197 0.3095 0.3254 -0.5054 -0.3262 0.5127 -0.5825 0.4237 0.4338 -0.4738 0.3441 0.3024 -0.5267 0.2680 -0.3555 0.2098 0.3747 0.4142 0.2288 0.3653 0.6450 -0.2994 -0.1955 0.3440 -0.2257 -0.3155 -0.4230 -0.3388 0.4593 -0.4758 0.2505 0.2212 0.2977 -0.5480 -0.3280 -0.5477 -0.4235 0.2755 -0.2826 -0.3692 0.4718 0.3088 -0.2391 0.5061 0.2730 0.4322 0.4031 0.5816 0.3034 -0.4869 -0.4198 0.4993 0.2716 0.1878 -0.4545 -0.2737 0.3486 -0.5552 -0.3457 -0.4951 0.2585 0.6229 -0.3655 -0.2833 0.2868 0.3396 -0.2596 -0.4653 -0.2601 0.4445 -0.3648 0.4790 -0.2755 -0.5921 -0.2706 0.2823 0.4386 0.2442 -0.2558 -0.3656 -0.5260 -0.2009 0.3310 -0.5671 0.4098 -0.2730 0.3148 -0.1962 -0.4266 0.2965 0.2900 0.2813 0.3740 -0.3479 0.3107 -0.3893 -0.2415 0.3637 0.5078 -0.5551 0.3114 -0.3656 -0.2292 0.3099 0.4754 -0.2802 -0.2493 -0.5684 -0.2687 -0.2757 0.3111 0.2436 0.3653 -0.6308 0.2602 0.4666 0.3366 0.3950 0.3315 0.5584 -0.2395 -0.3557 0.4734 -0.2726 -0.3749 0.3284 0.3569 0.4941 0.5210 0.2970 0.3542 0.2322 -0.4913 -0.2104 -0.4134 0.4819 0.2793 0.4400 -0.3109 0.3921 -0.3982 -0.3366 -0.5437 -0.3933 -0.3940 -0.5628 -0.2864 0.2700 -0.3654 -0.3812 -0.5155 0.2744 0.3893 -0.4857 -0.4762 -0.4421 -0.3767 -0.5311 -0.3525 -0.4789 -0.4425 -0.5147 -0.2081 -0.3300 -0.3425 -0.2460 -0.4388 0.4304 -0.3608 -0.4633 0.1702 0.4159 0.4050 0.5100 0.2272 0.1720 0.4876 -0.5555 0.4523 -0.4732 0.4161 0.2761 0.2583 0.2872 -0.4716 0.3677 0.4079 -0.2488 0.3400 -0.2722 -0.3452 -0.3965 0.4244 -0.3460 -0.3108 0.2167 0.4196 -0.4770 0.2028 -0.4418 -0.7092 0.2861 0.3498 -0.2970 0.4097 -0.1733 -0.5070 -0.5132 0.2518 0.2678 -0.3928 0.4227 0.2524 0.4065 -0.3141 -0.3772 -0.5056 -0.3524 -0.3896 -0.3733 -0.4629 0.3866 0.2423 0.3274 0.4585 -0.2775 -0.3939 0.4466 -0.5132 0.3562 0.2989 -0.2531 0.3238 0.5311 -0.3840 -0.5674 0.3894 0.4814 0.2884 0.3814 0.4246 0.4311 -0.2494 -0.3030 0.3588 0.4890 0.3913 0.3486 -0.3330 -0.4507 -0.3707 0.3222 0.3316 0.4286 0.4847 -0.3727 0.2389 -0.4018 -0.3641 0.3875 -0.3823 -0.3701 0.3534 0.3461 -0.2409 -0.4958 -0.2665 0.5565 0.4954 0.2594 -0.2113 -0.4445 0.4770 0.3675 0.2134 0.3461 -0.2850 -0.4131 0.3725 0.2593 0.2750 0.4809 0.2989 0.3444 -0.3104 -0.2988 0.4599 0.3684 -0.4418 0.4133 0.2153 -0.2229 -0.3986 0.3031 -0.3209 -0.3580 -0.4729 -0.4814 0.3245 -0.5013 -0.3866 0.4191 0.2586 -0.4781 0.2381 -0.3287 0.2844 0.3893 -0.5528 -0.4537 0.3033 0.4450 -0.6225 0.4016 0.2474 0.3373 0.3142 -0.3332 0.5031 0.3136 0.4809 -0.4545 -0.2151 0.4763 0.3421 -0.2830 0.2852 0.4203 -0.4475 -0.3119 0.3357 -0.4421 0.3065 0.3633 -0.4753 -0.4052 0.3063 -0.2357 0.3316 0.2534 -0.4203 0.4297 0.3588 -0.3176 0.2769 -0.3126 0.4557 -0.3885 -0.4812 0.3222 0.4433 -0.2189 -0.5143 0.5643 -0.4307 0.4519 -0.6767 -0.4139 0.5214 -0.2461 0.3099 0.3067 0.2728 0.4622 -0.4131 0.2852 0.1881 -0.2377 -0.3779 -0.4810 0.3771 0.4700 0.2687 -0.5696 -0.2614 -0.2256 0.3286 -0.3038 -0.2801 0.3052 -0.2849 0.3602 -0.3761 0.3927 -0.3572 -0.3012 -0.4742 -0.6086 -0.3258 -0.3257 -0.3450 0.2156 0.2231 0.4857 -0.4342 -0.2943 0.3580 -0.4699 0.4474 0.3965 -0.2530 -0.5027 -0.5097 0.4471 -0.3489 0.3498 -0.4734 -0.4897 -0.2261 -0.6070 -0.3568 0.3963 -0.3603 -0.3250 -0.2942 0.4371 0.4315 0.3321 -0.4367 0.1981 -0.4335 -0.3786 -0.5202 0.1980 -0.3698 0.5168 0.2554 -0.3171 -0.3617 -0.4658 -0.3696 -0.3658 -0.4384 0.2726 -0.4823 -0.5526 0.3331 -0.3967 -0.4895 0.3124 -0.3881 0.3400 0.2748 0.5240 -0.5674 -0.3067 -0.3221 -0.1916 0.3185 0.2709 0.2716 -0.2475 -0.3570 -0.2462" HIT_INDICES="724 1745 1792 1921 2061 2070 2112 2117 2168 2178 2193 2205 2219 2253 2262 2263 2269 2277 2284 2300" ES_PROFILE="-0.3039 -0.7446 -0.7576 -0.8010 -0.8384 -0.8179 -0.8071 -0.7796 -0.7640 -0.7283 -0.6901 -0.6465 -0.5990 -0.5440 -0.4740 -0.4000 -0.3222 -0.2390 -0.1498 0.0022" RANK_AT_ES="2060.0000" RANK_SCORE_AT_ES="-0.4165"/>
  <DTG RANKED_LIST="leukemia_cluster2.rnk" TEMPLATE="na_as_pre_ranked" GENESET="gene_sets.gmt#BASSO_CD40_SIGNALING_UP" ES="-0.7135" NES="-2.3011" NP="0.0000" FDR="0.0000" FWER="0.0000" CHIP="ftp.broadinstitute.org://pub/gsea/annotations_versioned/Human_NCBI_Gene_ID_MSigDB.v2023.1.Hs.chip" RND_ES="0.1853 -0.2654 0.3538 -0.2476 -0.2616 -0.3243 0.2986 -0.4708 -0.1965 -0.4643 0.2089 -0.2241 -0.2809 0.1856 -0.4354 0.3128 -0.2944 -0.3387 -0.3218 0.3290 0.2997 -0.2756 0.3245 0.3855 -0.4211 0.2582 -0.2978 0.3141 -0.4412 -0.2534 -0.2029 -0.3462 0.3270 -0.3121 -0.2286 -0.2858 0.3106 0.2714 -0.2727 -0.3159 0.2888 -0.2054 -0.2927 -0.2995 -0.2671 0.3136 0.2960 0.3475 0.3046 -0.2320 0.2735 0.1852 -0.4911 -0.2460 -0.3703 0.2795 -0.3473 0.1801 -0.3429 0.2865 -0.2867 -0.2890 -0.2525 0.3141 -0.2732 0.3212 0.2375 0.4404 -0.3683 0.3471 0.2685 -0.2705 -0.2240 0.2796 0.2152 -0.2353 -0.2583 -0.3851 -0.2534 0.3257 0.2786 -0.3079 0.4017 0.2430 0.2817 0.3201 -0.4590 0.3528 -0.3398 0.2934 0.2510 -0.2129 -0.2375 -0.2724 -0.4087 -0.2760 0.3068 0.2539 0.2297 0.2503 -0.2830 0.2290 0.3006 -0.3496 0.4558 0.2013 -0.4051 0.3552 0.2318 -0.3762 0.3272 -0.2808 -0.3062 0.3965 -0.5436 0.2440 -0.2013 -0.2889 0.2633 -0.2635 0.1974 -0.3693 0.4108 -0.4192 -0.3808 -0.2468 0.2414 0.2360 0.2342 0.3010 0.2751 0.2713 -0.3533 0.2566 -0.4174 0.3178 0.2084 -0.2329 0.2652 0.3646 -0.2941 0.2197 -0.3693 -0.3037 -0.3549 0.2872 0.3022 0.2448 -0.2044 -0.3518 -0.4332 0.2741 -0.3066 0.3261 -0.2299 -0.2865 0.3045 -0.3397 -0.2584 -0.3775 -0.2414 -0.2982 0.3107 -0.4018 -0.3005 0.3670 -0.2347 -0.2764 -0.3377 -0.3574 0.2270 0.3097 0.2468 0.2201 0.2873 0.2472 -0.3049 0.1739 0.2957 0.2065 -0.2953 -0.2641 0.2257 -0.3146 0.3842 -0.3194 -0.4188 0.2119 0.2564 0.2463 -0.2096 0.2305 0.1764 0.3969 -0.2781 -0.2857 -0.3955 -0.3157 -0.2397 0.2230 -0.2112 -0.4050 0.2772 0.2195 -0.1971 0.2953 0.2454 0.2976 -0.3259 0.2267 0.2145 0.2272 -0.2112 -0.1773 -0.4222 0.2641 -0.4315 0.1788 -0.3355 -0.2694 -0.2178 0.2487 0.2803 -0.3803 0.3152 -0.3043 0.2712 0.2415 -0.5119 0.2844 0.3212 0.2558 0.4325 0.2035 -0.1784 -0.2763 -0.2052 -0.3189 0.4245 -0.1651 -0.3604 -0.2581 -0.2378 -0.2502 -0.2013 0.2676 -0.2238 -0.3291 0.3958 0.3053 0.3655 -0.2788 0.2698 0.3143 0.2268 -0.2868 -0.2798 -0.3426 -0.2428 -0.1951 0.3017 -0.2673 -0.3480 -0.2406 -0.4594 0.3040 0.1799 0.1895 -0.4032 0.2744 0.4856 0.2832 -0.2762 0.2541 -0.5093 0.3677 0.2709 0.2947 -0.2669 0.2682 0.3904 0.3417 0.3705 -0.2710 0.2784 -0.2960 0.4499 0.2545 -0.3685 -0.2992 -0.3229 0.3680 0.2517 -0.4095 -0.2187 0.2392 -0.3190 0.3073 0.2193 0.3007 -0.2019 -0.2564 -0.3136 -0.4284 0.3586 0.1900 -0.2531 0.3455 0.3588 -0.4548 -0.3407 -0.2512 0.4331 0.3249 -0.2652 -0.3277 0.2930 0.3315 -0.3731 0.1766 -0.5160 -0.2938 -0.2567 0.3322 -0.3594 -0.3531 -0.3503 -0.3500 -0.1212 0.3262 0.3800 -0.3045 0.3004 0.3718 -0.2413 0.1944 0.3534 -0.3034 0.2799 -0.3550 -0.3633 -0.4003 0.3634 0.2087 0.2996 0.2919 -0.2990 -0.1781 0.3619 -0.3760 -0.3237 -0.2860 -0.3727 0.2201 0.2153 0.1946 -0.2239 -0.3309 0.4159 0.2446 -0.2285 -0.2770 0.2601 -0.4020 -0.3682 -0.4533 0.3912 0.2761 -0.3788 -0.4530 -0.3682 -0.3398 0.4167 0.3254 -0.2541 -0.2801 -0.2827 0.3104 -0.3239 -0.4233 0.1881 0.2360 0.3186 -0.3969 0.2692 0.2291 0.3061 -0.2188 -0.4283 0.2274 -0.4197 0.3258 -0.2550 -0.3475 -0.2228 0.2775 -0.1920 -0.2962 -0.4889 0.2713 -0.2587 -0.2711 -0.4158 -0.3385 0.2513 -0.2895 -0.2792 -0.2740 -0.2700 0.3065 0.3063 0.2175 -0.2936 -0.2303 0.3964 0.3247 0.2908 0.3560 0.2705 0.2312 0.2097 -0.2496 -0.3668 -0.2301 0.2405 0.3319 -0.2906 0.3523 0.2766 -0.3288 -0.3277 0.2994 -0.2715 0.2720 0.3064 -0.2251 -0.4241 0.4546 -0.4813 0.1789 -0.2612 0.2531 -0.3561 -0.3255 -0.2937 -0.3915 -0.2047 0.2779 -0.3392 0.2218 -0.3600 0.2995 -0.2100 0.2698 -0.3046 0.3817 -0.3941 0.2451 -0.3028 -0.3509 0.2953 0.2477 0.3483 -0.3321 0.3004 0.2233 -0.2269 -0.3009 -0.2295 0.2321 -0.2423 -0.3073 0.2779 -0.2656 -0.4856 0.2850 -0.4202 0.3509 0.3037 0.2749 -0.2583 -0.4911 -0.4034 -0.2768 0.2563 -0.3826 0.2595 0.3971 -0.1753 -0.2485 0.3145 0.2775 -0.3400 -0.3200 -0.2594 0.3073 0.3184 0.2568 -0.2274 0.2657 -0.2650 -0.3421 -0.2032 -0.3117 -0.3421 0.3147 0.2000 0.3058 0.2664 0.3261 -0.4029 -0.3240 -0.2101 -0.2018 0.4159 0.2107 -0.2924 -0.2660 0.2002 0.2580 -0.3703 0.2939 0.2155 -0.3072 0.3451 -0.3515 -0.4462 -0.3221 0.3435 0.3089 0.2334 -0.2374 -0.2696 -0.3235 -0.4184 0.2648 0.2688 0.2502 -0.2948 -0.2488 -0.2594 0.2321 0.3064 -0.3029 -0.2048 -0.2763 -0.4467 0.2506 -0.2215 -0.3354 -0.2741 -0.2457 -0.3143 0.3744 -0.2210 0.2336 -0.2445 -0.3322 -0.3238 0.2544 -0.2707 0.3276 -0.3630 -0.3582 0.3047 -0.3111 -0.3853 -0.1663 -0.2061 -0.4071 -0.2374 -0.3391 -0.2779 -0.2004 0.4412 0.2581 -0.2583 -0.4632 -0.2447 0.2759 0.2778 0.2543 0.4191 -0.3010 -0.2188 -0.4113 -0.3877 -0.4631 -0.2769 -0.2287 0.2567 -0.2625 0.2391 -0.3106 0.2017 -0.2285 0.2682 -0.2968 0.1945 -0.3084 0.2561 -0.1777 0.2169 -0.2631 0.3701 -0.2949 0.2708 0.2697 -0.2511 -0.3808 -0.2783 0.3889 -0.3742 -0.3944 -0.3453 0.2675 0.3268 -0.3892 -0.3316 -0.3092 0.2322 0.2787 -0.4627 -0.3787 0.2992 0.3106 -0.2147 -0.4754 0.2951 -0.2561 -0.2206 0.2558 0.3127 0.2890 -0.3808 -0.3726 0.3473 0.4625 -0.3269 0.3270 0.3351 0.3264 -0.2935 -0.2754 0.3406 -0.2898 -0.5340 -0.4148 0.2554 0.2609 -0.2466 0.2492 -0.2066 0.2907 0.2662 -0.2641 0.2703 0.2362 -0.3260 -0.5351 -0.3415 -0.3930 -0.2042 -0.3499 0.3700 0.4079 0.4133 -0.3966 0.2834 0.2065 0.2355 0.2734 0.3519 -0.4317 -0.3553 0.3658 -0.4159 0.2530 0.3333 -0.1835 0.1829 0.2270 -0.3819 0.2223 -0.3538 -0.2755 -0.2953 -0.4096 -0.3024 0.2302 -0.2625 0.2809 -0.2686 -0.4812 0.1851 -0.4690 -0.4155 0.2226 -0.2461 -0.2458 0.2438 0.3264 0.3417 -0.2025 -0.1840 -0.3350 -0.3309 -0.2133 0.2186 -0.3348 -0.2211 0.3072 0.2956 0.3622 -0.2915 -0.2860 0.2119 -0.2784 -0.2709 0.3159 0.3875 -0.2955 0.2428 -0.3275 0.2254 0.2647 0.1825 -0.4738 -0.2777 -0.3784 0.2141 -0.3728 0.2961 -0.2160 -0.5033 0.2265 -0.3888 0.3182 -0.2737 0.2395 -0.2466 -0.3720 -0.3200 0.2470 -0.3929 0.3292 0.2432 0.2617 0.3019 0.2239 -0.2943 0.3977 0.2151 0.3699 -0.1649 -0.2786 0.2497 0.3826 0.2690 -0.4308 0.3202 0.2145 -0.2824 -0.2825 0.2469 0.2625 0.2066 -0.3285 -0.1838 0.2868 -0.5038 0.2527 -0.2929 -0.3925 0.2881 -0.2547 0.3369 -0.3929 -0.2714 0.3771 -0.3463 -0.4235 -0.2244 -0.2172 -0.3999 -0.3155 0.2693 0.3791 -0.2070 0.2477 0.3097 0.2049 -0.2890 0.3541 -0.2662 0.2206 -0.3473 0.2270 -0.2719 -0.4425 -0.4009 0.2751 0.2684 0.3544 0.3012 -0.2411 0.2404 -0.2542 0.2866 -0.3893 -0.2273 0.2011 -0.3204 -0.2662 0.2519 -0.3188 -0.2999 0.2606 0.2286 -0.3212 -0.3291 0.3516 -0.2591 -0.2679 -0.3434 0.2265 -0.3818 -0.3324 -0.2521 -0.2851 0.2521 -0.3077 0.2553 0.3457 -0.3294 -0.2412 0.2411 -0.2074 -0.4339 -0.2297 -0.3943 0.2501 -0.2873 -0.1837 0.3113 -0.2910 0.2633 -0.2191 0.2755 -0.4421 0.2855 0.2378 -0.1806 0.3888 -0.4478 -0.2164 0.2863 0.2826 -0.2299 0.2411 0.2410 0.2524 0.3079 0.3117 0.2856 0.3362 -0.2611 -0.2363 -0.3265 0.2366 0.3625 0.2443 -0.2917 0.2424 0.2757 -0.2227 -0.3546 0.2358 -0.3277 -0.3127 -0.2330 -0.2221 0.3212 0.2692 -0.2201 -0.2529 0.3490 0.3671 0.2617 0.2610 0.3454 0.2757 0.2986 0.2900 -0.2334 0.3287 0.2294 0.2620 -0.3448 -0.1886 -0.3109 -0.2060 0.2288 -0.3004 -0.2693 -0.2470 0.3240 -0.1480 0.2796 0.3141 -0.3621 -0.2764 -0.2373 -0.2262 0.2885 0.3308 -0.3339 0.3563 0.3449 -0.2806 -0.2977 0.2620 -0.2846 -0.2337 -0.2304 -0.3231 0.2288 -0.2593 -0.5593 -0.3338 0.2759 -0.4352 -0.4210 0.3858 0.2429 -0.3701 -0.4057 0.2652 -0.2075 -0.2918 -0.1905 -0.3301 -0.2518 0.2419 0.3238 -0.2870 0.3825 0.2170 -0.2289 -0.3454 0.2386 -0.3679 0.2697 0.2871 -0.4061 -0.2588 -0.3640 -0.2647 -0.2207 0.2376 0.4589 0.3499 0.2793 0.2383 -0.3091 -0.4133 0.2781 -0.3761 -0.2061 -0.3741 -0.3308 0.2713 0.2694 0.2750 0.3884 0.2113 0.3073 0.2869 -0.3113 -0.2499 0.3039 0.2871 0.2657 -0.2751 0.3087 0.4430 0.2597 -0.2807 -0.3371 0.1893 0.3088 0.2500 0.2739 0.4230 -0.2965 -0.3000 -0.3291 -0.5109 0.2729 0.2889" HIT_INDICES="32 167 192 243 318 526 756 798 809 1307 1453 1550 1602 1645 1745 1843 1847 1943 1958 1988 2005 2087 2105 2114 2126 2136 2137 2140 2168 2169 2178 2180 2186 2190 2193 2207 2213 2215 2217 2219 2235 2248 2254 2277 2278 2297" ES_PROFILE="0.0212 -0.0184 -0.0103 -0.0158 -0.0340 -0.1147 -0.2082 -0.2189 -0.2160 -0.4336 -0.4968 -0.5392 -0.5609 -0.5780 -0.6183 -0.6555 -0.6510 -0.6840 -0.6806 -0.6823 -0.6776 -0.6971 -0.6869 -0.6721 -0.6576 -0.6415 -0.6214 -0.6018 -0.5899 -0.5659 -0.5443 -0.5188 -0.4945 -0.4686 -0.4412 -0.4156 -0.3852 -0.3527 -0.3201 -0.2867 -0.2555 -0.2180 -0.1760 -0.1308 -0.0755 0.0035" RANK_AT_ES="2086.0000" RANK_SCORE_AT_ES="-0.4618"/>
  <DTG RANKED_LIST="leukemia_cluster2.rnk" TEMPLATE="na_as_pre_ranked" GENESET="gene_sets.gmt#ICHIBA_GRAFT_VERSUS_HOST_DISEASE_D7_UP" ES="-0.7307" NES="-2.2979" NP="0.0000" FDR="0.0000" FWER="0.0000" CHIP="ftp.broadinstitute.org://pub/gsea/annotations_versioned/Human_NCBI_Gene_ID_MSigDB.v2023.1.Hs.chip" RND_ES="0.2717 0.2755 -0.2093 -0.4006 0.3645 0.4497 0.3979 0.3285 -0.3242 0.2934 0.3652 -0.2249 0.3965 0.3505 0.1998 -0.1983 -0.2855 0.2387 0.2427 -0.2856 0.3687 0.2709 0.3388 -0.4440 -0.3045 0.1452 0.3214 0.2310 -0.3917 0.2030 -0.3829 -0.3790 0.2379 0.2877 -0.3353 -0.3124 0.2619 -0.2762 -0.2056 0.2788 0.3131 0.2680 0.2625 -0.3640 -0.3318 -0.2527 -0.4027 -0.2487 0.2329 -0.2815 -0.2424 -0.3315 -0.3736 -0.3732 -0.3116 0.4599 -0.2432 -0.2600 0.1971 0.3474 0.2340 -0.3634 -0.4318 0.2570 -0.2699 -0.2320 0.3554 -0.2485 0.3409 -0.2756 -0.3202 0.2975 -0.2691 -0.4529 -0.4205 -0.4126 -0.2023 0.4077 -0.2919 0.2578 0.3500 -0.2150 0.2874 -0.4214 -0.3409 -0.2986 0.2950 0.2781 -0.5081 0.3548 0.3632 0.3564 -0.3640 0.4110 -0.1579 0.2630 -0.3485 -0.3848 -0.4405 0.2533 0.2505 -0.3084 0.3878 -0.3569 -0.3828 -0.3013 -0.4323 -0.3206 0.1953 -0.3662 -0.3995 -0.3579 -0.2854 0.2129 0.2279 0.2489 -0.3166 -0.4356 0.3417 0.2086 0.2478 -0.2674 -0.4244 0.3232 -0.3346 0.3182 -0.2207 -0.3855 0.3242 -0.2811 0.2724 0.2684 -0.2792 -0.4430 -0.2587 -0.3087 -0.2479 -0.3198 -0.4497 -0.2583 -0.4142 -0.3219 -0.4029 -0.3205 -0.2981 0.2415 0.3002 0.1998 0.2183 0.1900 0.2123 -0.2798 -0.2321 0.3375 -0.2404 -0.2894 0.3966 0.2076 -0.2410 0.2411 0.2443 0.2306 0.2907 -0.3950 -0.4690 0.3234 0.2930 -0.4974 -0.2573 -0.2657 -0.2498 -0.4636 -0.4636 -0.3520 0.2605 0.3442 -0.3042 -0.2151 -0.3809 -0.3094 -0.2091 -0.3350 -0.3633 -0.2672 -0.3571 0.4410 -0.4601 -0.1838 0.2772 0.2704 -0.3688 -0.2277 -0.1946 0.2806 0.2261 -0.3520 0.2735 -0.4140 -0.3950 -0.3227 0.2674 -0.1652 0.3514 0.3398 -0.2937 -0.2898 -0.2691 0.2549 -0.3268 0.4222 -0.4771 0.3450 0.1966 0.2612 -0.3199 -0.2783 0.3123 -0.3917 -0.3487 0.2081 0.2072 -0.2839 0.3712 0.3044 -0.1733 0.4445 0.2846 0.2345 -0.2849 0.2179 -0.3010 0.2798 -0.4479 -0.3890 0.3206 -0.4003 -0.2867 -0.3137 -0.2840 -0.2989 -0.2366 0.2191 -0.3420 0.2780 -0.2666 0.3371 0.3501 0.2583 -0.2593 -0.2871 0.2556 -0.3081 0.3238 -0.2639 -0.2257 0.2506 0.3529 -0.4545 -0.3054 -0.4769 0.2283 0.4584 -0.4501 0.2728 -0.3511 -0.2975 0.3173 -0.2584 0.2876 0.2413 0.2694 -0.1818 -0.2541 -0.2785 -0.3385 -0.3599 -0.2669 0.3604 -0.2842 0.2690 0.2014 -0.4289 -0.2469 0.2337 0.2051 0.1539 -0.2638 -0.2699 -0.4710 0.2264 0.2067 0.3358 0.2916 0.4270 0.3046 0.2173 -0.2259 -0.3994 0.2793 -0.3256 -0.3653 -0.2287 0.3453 -0.4745 -0.4088 -0.2337 0.3152 0.2548 -0.2366 0.2305 -0.3824 -0.2706 0.2368 -0.4174 0.2604 -0.3597 0.2545 0.3322 -0.3153 0.3508 -0.2932 -0.2933 -0.3415 -0.3092 0.2151 -0.1893 0.3602 -0.2853 0.2785 -0.4404 -0.4758 -0.2642 -0.2836 0.2424 -0.2525 0.4003 0.3043 -0.2873 0.3115 0.2797 -0.3735 -0.3964 0.2403 -0.2714 -0.3308 0.2137 0.2942 0.2995 -0.2678 -0.3138 -0.2050 0.3809 -0.2169 -0.2781 -0.3268 -0.3638 0.2850 -0.3467 -0.4545 -0.2671 0.2300 0.2862 -0.4953 0.3065 0.3223 -0.3399 0.2340 0.3096 -0.2593 0.2614 -0.4168 -0.4777 -0.4100 -0.2031 -0.3697 0.2580 -0.3046 -0.2513 -0.2346 -0.2906 -0.3352 -0.3237 -0.3688 -0.2426 -0.2410 0.1956 0.1612 -0.5994 0.3006 0.3577 0.3397 0.2361 0.2328 0.1589 -0.3075 0.3386 -0.4642 0.2626 -0.2851 -0.4097 -0.4661 -0.3369 -0.3996 -0.2639 0.1656 0.2125 -0.4329 -0.5359 -0.2083 0.3532 0.3230 -0.2007 -0.4269 0.3316 0.2214 0.3175 -0.2181 -0.2692 -0.2219 -0.2768 -0.4474 -0.2489 -0.2030 -0.2331 0.2365 -0.3442 -0.3749 0.2165 0.2505 0.2783 -0.2336 -0.2867 0.2302 -0.3411 0.2603 0.2915 -0.3393 -0.4327 0.2941 0.2446 0.3080 0.4240 -0.2301 -0.4509 -0.2477 -0.2537 0.2777 -0.4392 -0.2696 -0.3823 -0.4357 -0.2547 0.3216 -0.4133 -0.2910 0.2240 0.2150 -0.3741 -0.2841 0.3637 0.4504 0.2108 0.2554 -0.2475 0.2843 -0.3599 0.2175 -0.2673 0.3075 -0.3479 0.1477 0.2306 -0.4980 -0.2743 -0.3970 -0.1649 0.2253 0.2400 -0.2529 -0.3092 0.2062 -0.5292 -0.3970 -0.3581 -0.3723 -0.3153 -0.3447 0.2340 0.2122 -0.2201 0.2156 -0.2852 0.2816 -0.2722 -0.3513 -0.3289 0.2745 -0.2021 -0.2590 -0.3199 -0.3666 0.2425 -0.3391 0.1998 0.2870 -0.2067 -0.1622 0.2961 -0.3855 -0.2691 -0.2885 -0.3705 -0.3252 -0.3450 -0.2636 -0.3280 0.3444 -0.2811 0.2123 -0.2326 -0.2685 0.3703 0.2193 0.2855 -0.3042 0.2934 0.2473 -0.3664 0.3605 -0.2161 0.2869 0.2618 0.2316 0.3177 -0.2985 -0.2625 0.1871 0.2615 -0.3251 0.2635 -0.1753 -0.3263 -0.4064 0.2510 -0.2361 0.2830 0.3575 0.2517 -0.2533 0.3863 0.2868 -0.3115 0.2668 -0.3281 -0.2914 0.1879 0.2187 -0.3186 -0.2014 -0.3061 0.2794 -0.3038 -0.4976 0.3906 0.3020 -0.3713 -0.2178 -0.1711 -0.2657 -0.3116 0.3328 0.3441 0.3104 0.2760 0.3095 0.2504 0.2630 -0.3601 -0.3276 0.2372 0.2842 -0.3123 0.4444 -0.2823 -0.3859 0.3516 -0.3606 -0.2401 0.2733 -0.3618 -0.2006 0.2741 -0.4083 -0.3548 -0.4776 0.2387 -0.3230 -0.1683 -0.4034 0.2507 -0.2465 -0.2796 0.3041 -0.3333 0.2925 0.2889 0.2446 0.3079 0.3498 0.2614 -0.2438 0.2404 0.2964 -0.3646 -0.3055 -0.2082 -0.4082 0.2603 0.4469 -0.2518 -0.2338 -0.3234 -0.3757 -0.2838 0.3700 0.3302 0.2004 -0.3614 0.2989 0.3350 -0.3764 -0.3415 0.2697 -0.2462 -0.4085 0.2011 0.2047 -0.2590 0.3490 -0.2879 -0.3397 -0.3370 -0.2609 -0.3775 -0.3002 0.1950 -0.2823 0.2313 -0.2896 0.2953 0.3355 0.1952 -0.2856 0.2207 -0.2690 -0.2394 0.2933 0.2172 -0.2347 0.2593 -0.3466 0.2632 0.2478 -0.3517 -0.2227 0.2271 -0.2603 0.2906 0.1907 -0.3103 -0.2787 0.1840 0.3651 0.2938 -0.3179 -0.2170 -0.3483 0.3066 0.2411 -0.3637 0.3104 0.2923 0.2185 -0.3269 -0.3677 -0.5186 -0.2525 0.3219 0.2409 -0.2837 0.2402 0.3472 -0.4260 0.2398 0.4002 -0.3283 0.2936 0.4010 -0.2891 -0.3144 -0.3278 0.3080 0.3044 0.1747 0.3212 0.2441 -0.2512 0.2364 -0.2886 0.1942 -0.3708 0.4044 -0.2606 0.2166 -0.2603 -0.2492 -0.4444 -0.4462 0.2211 -0.2930 -0.4184 -0.3326 0.4131 0.3883 -0.2305 -0.3240 0.2404 -0.3912 0.3342 0.3071 0.2735 0.2759 0.3419 -0.2414 -0.2783 -0.3442 -0.2556 -0.3596 -0.3229 0.3612 -0.2719 -0.2706 -0.2981 0.3512 0.2929 -0.4385 0.2392 -0.2285 -0.2896 -0.3092 -0.2605 0.2302 -0.2740 0.2850 0.2468 -0.3829 0.3553 0.3691 -0.4013 -0.1971 0.1968 -0.2210 0.1861 0.3093 0.3254 0.2570 -0.3766 -0.2895 -0.2868 0.1985 0.2213 0.2373 0.3540 0.3320 0.2451 0.1871 0.2463 -0.3127 0.4214 -0.4848 -0.4116 0.1696 -0.3279 0.3625 -0.3523 -0.3824 0.3048 -0.3146 0.3548 0.4072 0.3321 -0.4480 -0.3090 0.2618 0.3047 0.2083 -0.2735 0.3361 -0.3250 -0.4284 -0.2735 -0.4724 -0.4428 -0.2816 0.3734 0.4287 -0.2202 -0.2031 -0.2765 0.2458 0.3012 -0.3170 0.2765 0.2166 -0.3800 -0.3042 -0.3726 -0.2773 0.3161 0.3442 -0.2896 -0.4900 0.3030 -0.2206 0.3745 -0.4193 -0.4226 -0.2838 -0.2873 0.3470 0.2637 -0.2876 -0.3371 -0.2582 0.1983 -0.2446 -0.4779 0.3149 0.3074 0.1947 -0.2244 -0.2671 -0.2663 -0.2924 -0.2852 -0.4161 0.2520 -0.2619 0.2078 -0.3165 0.3258 0.2374 0.3276 0.1942 -0.2599 0.4159 -0.2428 -0.2695 0.2619 -0.4308 -0.2411 -0.3919 -0.3514 -0.3413 0.3134 -0.3706 -0.2834 -0.2761 -0.2740 -0.3301 0.2407 -0.3600 -0.2660 -0.3164 0.2292 -0.2752 0.2541 -0.4621 -0.5047 -0.3571 -0.4523 -0.2317 0.2817 0.3056 -0.2773 -0.2084 0.3591 -0.2496 0.2878 -0.2324 -0.3429 0.2293 0.2539 -0.2864 -0.3102 -0.3115 0.3436 0.3231 0.2804 0.2222 -0.3086 -0.2899 -0.4590 -0.2991 -0.3175 0.2771 0.4171 -0.3345 0.3613 -0.2140 -0.3183 -0.2867 0.3268 0.2800 0.3100 0.3790 -0.3637 0.3342 0.1648 -0.3929 -0.3103 -0.3466 -0.3542 0.2857 -0.2408 -0.3280 0.4030 -0.2757 0.3893 -0.3503 0.3803 0.2936 -0.3517 0.2798 0.3399 0.2906 -0.4232 -0.3114 -0.2207 -0.3231 -0.3080 -0.3453 0.3881 -0.2446 -0.2785 -0.3330 0.3557 -0.2862 0.3260 -0.2834 -0.2459 0.3847 -0.2784 -0.2840 0.2336 -0.3471 -0.4095 0.2640 0.2113 -0.3279 0.2720 0.2665 0.2661 0.2505 0.2583 -0.2184 -0.2946 -0.2068 0.2920 -0.2207 -0.2581 -0.3193 0.2919 0.3707 -0.4397 -0.2063 -0.2173 -0.3445 -0.2383 -0.3475 -0.1808 -0.2231 0.2965 -0.2321 0.2892 -0.2938 0.2305 -0.2566 -0.2818 -0.2547 0.2348 0.2833 -0.1731 0.4638 0.2956 -0.4069 -0.3663 -0.3703 -0.5351 -0.2574" HIT_INDICES="58 172 242 622 953 993 1162 1211 1310 1520 1526 1716 1738 1745 1765 1900 1926 2030 2061 2070 2085 2092 2098 2103 2114 2116 2117 2128 2129 2137 2143 2162 2169 2183 2186 2190 2193 2196 2201 2219 2223 2246 2254 2257" ES_PROFILE="0.0108 -0.0144 -0.0237 -0.1789 -0.3173 -0.3276 -0.3972 -0.4144 -0.4548 -0.5467 -0.5486 -0.6283 -0.6334 -0.6316 -0.6349 -0.6847 -0.6852 -0.7137 -0.7080 -0.6920 -0.6773 -0.6588 -0.6391 -0.6187 -0.5997 -0.5764 -0.5527 -0.5324 -0.5077 -0.4851 -0.4609 -0.4390 -0.4111 -0.3835 -0.3506 -0.3172 -0.2820 -0.2456 -0.2091 -0.1734 -0.1307 -0.0889 -0.0356 0.0212" RANK_AT_ES="2029.0000" RANK_SCORE_AT_ES="-0.3746"/>
  <DTG RANKED_LIST="leukemia_cluster2.rnk" TEMPLATE="na_as_pre_ranked" GENESET="gene_sets.gmt#YU_MYC_TARGETS_DN" ES="-0.7979" NES="-2.2970" NP="0.0000" FDR="0.0000" FWER="0.0000" CHIP="ftp.broadinstitute.org://pub/gsea/annotations_versioned/Human_NCBI_Gene_ID_MSigDB.v2023.1.Hs.chip" RND_ES="-0.2650 -0.3449 -0.3135 0.3216 -0.4893 0.3364 0.2245 -0.3386 0.2891 -0.1651 -0.3058 0.2249 -0.3773 0.3156 0.3344 0.4005 0.3857 0.2400 0.3448 -0.3259 0.4235 0.2869 -0.3945 -0.4354 -0.4747 -0.5036 -0.3726 -0.4153 0.3733 0.3252 -0.2163 0.3318 0.2107 -0.2476 0.3789 -0.3839 -0.3544 -0.2541 -0.3269 0.2464 0.3215 0.2512 -0.4015 0.3774 0.3247 0.2659 0.2706 0.4580 0.3391 -0.3902 0.4139 0.3482 -0.4975 -0.3232 0.2778 0.3256 0.2753 0.3359 -0.2953 0.2719 -0.3428 0.2840 -0.2589 -0.5965 0.3497 0.3783 0.3933 0.4011 -0.2099 0.2317 -0.4148 -0.4044 0.4148 -0.2984 0.3402 -0.4890 0.2895 0.2084 0.3749 -0.3720 -0.2366 -0.4013 -0.4068 0.4663 -0.2499 0.4405 0.3520 0.3556 -0.1661 0.2843 -0.3384 -0.2257 0.2741 -0.5084 -0.4106 0.3268 0.3611 -0.2409 -0.3919 -0.4205 -0.4539 -0.2861 0.2839 -0.3296 -0.2550 0.5526 -0.4417 -0.3488 -0.2503 -0.3354 -0.3974 0.2552 0.2540 0.2803 -0.3685 0.2715 0.3934 -0.4596 -0.4474 -0.3260 0.3751 0.3895 -0.2444 0.3758 -0.3918 0.4317 -0.4185 -0.4278 0.2395 0.3467 -0.3187 -0.6361 0.2099 0.3848 0.3908 0.2518 -0.2352 -0.3311 0.3463 0.3852 0.2760 0.3786 -0.2160 0.4183 0.4442 -0.2910 -0.4651 0.3871 -0.2132 0.3299 -0.3183 -0.3682 -0.4078 0.3003 0.3747 0.2845 0.4513 0.2783 -0.2806 0.2689 0.3296 -0.3467 0.3609 -0.4153 -0.2383 -0.3587 0.2903 0.3212 0.2237 0.2469 -0.4133 0.3438 -0.3897 -0.3689 0.3680 0.3881 0.3212 0.2742 0.3682 0.4543 -0.3218 0.2309 -0.4155 0.3731 0.2273 0.3658 0.4309 0.3412 0.3309 0.3469 -0.2409 0.3588 0.4088 -0.2566 0.2325 -0.2800 -0.5456 0.2742 -0.2766 -0.3317 0.2998 -0.3061 0.4687 -0.3301 -0.3557 -0.3503 0.3472 -0.3775 0.3043 -0.2569 -0.4723 -0.2293 -0.4951 -0.4690 -0.2498 0.3864 0.3105 0.3623 0.3007 -0.3420 -0.5885 0.4172 -0.2870 -0.3713 -0.2482 -0.4296 -0.4468 0.3071 -0.2676 -0.2823 0.3502 0.4360 0.2940 -0.3934 0.3344 -0.3460 0.3026 -0.4082 0.4853 0.3291 -0.2179 0.1933 -0.5065 -0.4265 -0.3902 0.3488 0.2389 -0.4478 0.3726 -0.3992 0.2725 0.3472 0.4324 0.2218 -0.3264 0.3644 -0.4136 -0.3990 0.5060 -0.4430 -0.3160 -0.2915 -0.3301 -0.3723 0.2226 -0.1802 -0.4441 -0.4811 0.2555 0.2754 0.2705 -0.2801 -0.4388 0.3981 -0.3320 -0.3562 0.2068 0.4145 -0.2402 -0.2694 0.3554 0.3143 -0.2667 -0.2363 0.3366 0.3152 0.3261 -0.3533 -0.4898 0.3004 -0.3353 0.3497 0.2231 -0.4419 -0.2495 0.2391 0.3564 -0.3036 0.3442 -0.5252 0.3400 -0.3679 0.2012 0.4969 -0.2642 -0.2534 0.3610 0.4175 -0.5314 -0.2428 0.1507 -0.2934 -0.5053 0.2820 -0.2610 -0.4221 0.2278 -0.3384 -0.4375 0.5724 0.4310 0.2392 0.5842 0.4925 0.2605 -0.2395 0.4265 -0.4995 -0.3603 -0.3438 0.2236 0.2211 0.2706 0.3985 -0.5149 0.3277 0.2058 0.3368 -0.4246 0.2893 0.2985 0.2635 -0.4223 0.2254 -0.2871 0.2838 0.3464 0.2564 -0.2423 0.2255 -0.3116 0.3818 0.2163 0.2979 -0.5436 0.4246 -0.3368 0.2859 0.2934 0.3960 0.4567 0.3179 -0.4281 0.2401 0.3667 -0.5624 -0.1554 0.3581 0.4174 -0.3052 0.2067 -0.3593 0.2737 0.2729 -0.2179 -0.2044 0.3235 0.3821 -0.3624 -0.2245 0.3960 -0.3024 -0.4832 0.3021 0.3279 0.2922 0.2150 0.2512 -0.1469 0.3157 0.3792 0.5268 0.4618 0.2789 -0.3918 0.4144 0.3967 0.4022 -0.3304 -0.2563 0.5031 -0.2873 -0.4512 0.3935 0.3779 0.3555 0.2646 0.3161 0.2049 0.3476 0.4830 0.2772 0.2819 0.3006 0.4071 -0.2412 -0.4673 -0.2804 -0.5999 0.2751 0.3335 0.3115 0.2525 0.2475 -0.4931 -0.4859 0.4203 0.3681 -0.3483 -0.3347 0.4743 -0.4228 0.2511 -0.2481 -0.3017 0.2762 -0.4466 -0.3590 0.4410 -0.3639 -0.3390 -0.2754 0.3369 -0.2575 -0.2441 -0.3507 0.1743 0.3144 0.3296 0.2954 -0.3654 0.3238 0.4126 -0.2750 -0.3282 0.3347 -0.4845 -0.5939 0.3359 0.2847 -0.2037 -0.3186 0.3271 -0.3262 -0.2419 0.5992 0.3478 -0.2564 -0.2982 -0.3193 -0.2597 0.3692 0.2972 0.4823 -0.3016 0.2945 0.3014 0.4159 0.3349 0.2186 0.2980 -0.2179 -0.2719 -0.1722 0.2543 0.2525 -0.3250 0.4175 -0.4354 0.5551 -0.2970 -0.3430 -0.1843 -0.4672 0.1980 -0.4503 -0.4772 -0.2543 -0.4063 -0.3438 0.3554 0.2423 -0.2404 0.3475 0.2765 0.3244 0.2779 -0.2582 -0.3811 0.4042 0.5360 0.3710 -0.2919 0.3846 -0.3328 0.2886 0.2656 -0.4125 -0.4022 0.2770 0.2413 -0.2471 0.5178 -0.4258 0.2377 0.3298 -0.2079 -0.3181 -0.2863 0.4620 -0.5273 0.3934 0.1948 0.3153 0.1877 -0.2930 -0.3731 0.3811 0.3120 -0.2645 -0.2786 -0.2552 0.3233 -0.4639 0.3838 -0.4381 0.3043 -0.2571 0.4309 0.3473 0.3192 -0.3750 0.2723 0.2935 -0.4325 0.2374 -0.3383 0.3185 0.3710 0.3931 -0.4091 0.3652 -0.3692 0.4645 -0.4289 -0.4429 0.2975 -0.1631 0.2823 0.3474 -0.3485 0.2743 0.2563 -0.2859 0.2926 -0.3184 -0.5000 0.4195 -0.6038 -0.2777 0.3113 -0.4347 -0.2703 0.2576 -0.3853 -0.3189 -0.3900 -0.2930 0.3706 -0.3892 -0.3942 0.2562 0.3085 -0.2259 -0.4542 0.4164 0.2769 -0.2371 -0.2702 0.3341 -0.2968 -0.4592 -0.3664 -0.3699 -0.5282 -0.4304 -0.1832 -0.5188 -0.6092 0.4568 0.2921 0.4497 0.3841 0.3052 0.2432 0.5015 -0.2945 0.4854 0.2889 0.5956 -0.2030 -0.2939 0.2889 0.3160 -0.4593 -0.4291 -0.3321 -0.2719 -0.3105 0.4572 -0.3587 -0.1685 -0.2377 0.4635 -0.3957 0.3620 -0.5046 -0.3074 0.3998 -0.4240 -0.2538 -0.2820 -0.4228 0.3910 0.2579 -0.3581 0.3863 0.3113 0.3607 -0.3136 0.3267 -0.2980 0.3970 0.3352 0.3383 -0.1860 -0.2926 -0.2333 -0.2515 -0.2991 -0.3075 -0.4592 0.3881 0.4934 -0.2695 -0.2536 -0.2738 0.2248 -0.3774 -0.3282 -0.3511 -0.2815 0.3761 0.2605 -0.2593 -0.4437 0.3662 0.2756 0.4147 -0.4511 0.2436 -0.2915 -0.2392 -0.3790 0.4318 -0.3439 -0.3155 0.3399 0.3568 0.2920 -0.3439 0.4468 0.2956 0.3095 -0.2727 0.3951 -0.2944 0.2410 -0.2434 0.3409 -0.3208 -0.3747 0.2582 -0.3265 0.3352 -0.2632 0.4744 0.3066 0.3204 -0.3896 0.3219 -0.1498 -0.2073 -0.3257 -0.3486 -0.2390 -0.3149 0.5218 -0.4387 0.2256 -0.3443 -0.2948 0.3911 -0.2339 0.1790 0.2069 0.4360 -0.1633 -0.3066 0.3045 -0.4263 -0.5877 -0.3072 -0.6587 0.5010 -0.1593 -0.4327 -0.3260 0.4827 0.2350 0.2355 -0.2694 -0.4571 -0.4658 -0.4316 -0.3685 0.3926 0.3245 -0.2195 0.3126 -0.3851 0.2820 -0.3445 -0.3960 -0.3432 -0.2822 -0.3240 0.2978 -0.5203 0.2547 -0.2258 -0.3443 0.3695 0.2415 0.3503 0.3150 0.3502 0.5193 -0.3390 0.3501 -0.3730 0.3232 -0.4543 -0.3929 0.2954 0.4447 0.3374 -0.2843 -0.3921 0.3123 -0.2747 0.4320 0.2161 0.3607 0.3567 -0.2852 -0.3523 -0.2642 0.3985 0.1310 -0.4254 0.3904 0.2994 -0.2738 -0.4889 0.2974 -0.2794 -0.3055 0.2807 -0.5072 -0.4072 0.4467 -0.3286 -0.3236 -0.4366 -0.2589 -0.4365 0.2408 0.3010 -0.5549 -0.4447 0.2612 0.3762 -0.4006 0.2377 0.4196 0.3207 0.1869 0.3372 0.3415 0.2775 0.3147 -0.4436 -0.4736 0.5167 0.1923 -0.4213 -0.3324 0.4401 0.3215 -0.3944 -0.2448 -0.2982 0.2889 -0.4985 0.3205 0.5166 -0.3189 -0.3426 -0.4144 -0.2989 -0.3892 -0.4496 0.2095 -0.3037 -0.2677 0.5516 0.4626 -0.4268 0.3283 -0.3096 0.2458 0.2124 0.2286 0.3469 -0.3475 0.4740 -0.2440 0.2819 -0.4504 0.3414 -0.3796 0.2971 -0.2021 0.2860 -0.2024 0.3339 0.2871 -0.2368 -0.2924 0.3606 -0.2586 -0.3699 0.4158 -0.2761 0.4807 -0.2188 0.3652 0.3005 0.2679 0.2995 -0.2232 0.2661 0.3531 0.4725 -0.2822 0.3341 -0.3473 -0.2170 -0.3742 0.2742 -0.2413 -0.2813 -0.2750 0.3018 0.4062 0.2304 -0.2278 0.3936 0.4016 0.2873 0.1801 -0.2761 0.3562 -0.5793 -0.3035 -0.4636 -0.4813 0.2962 0.1928 0.2923 0.3034 0.1953 -0.2424 0.3398 -0.2988 0.2753 -0.3646 0.3436 0.3325 -0.3218 0.4194 0.2981 -0.4503 0.3746 -0.3666 0.3678 -0.2486 -0.4956 0.2412 -0.3906 -0.4503 -0.3005 -0.2636 -0.3792 -0.4379 0.3734 -0.1664 0.3085 0.3088 -0.2961 -0.4588 -0.3373 0.1892 -0.4264 0.4268 0.2535 0.2518 0.3062 0.2644 -0.3049 0.3364 0.3230 0.4534 -0.3625 -0.3327 -0.2556 -0.3087 0.2894 0.3199 0.2875 0.1864 0.2567 -0.3415 0.2706 0.2930 0.4016 0.4480 -0.3678 0.3208 -0.2352 0.2923 -0.5265 0.3122 -0.2727 0.3452 -0.2881 0.3893 -0.3677 0.2402 -0.3114 0.2983 0.3581 0.4379 -0.3242 0.2946 -0.3893 -0.4007 0.5940 0.4203 -0.5129 0.4366 -0.1829 -0.4726 0.3069 -0.3819 -0.3250 0.2352 0.3520 0.3706" HIT_INDICES="24 995 1059 1310 1745 1765 1820 2049 2056 2070 2080 2104 2117 2159 2186 2193 2219 2221 2222 2227 2239 2250 2261 2263 2266 2273" ES_PROFILE="0.0487 -0.3684 -0.3887 -0.4949 -0.6799 -0.6821 -0.6979 -0.7761 -0.7565 -0.7388 -0.7182 -0.7017 -0.6785 -0.6612 -0.6320 -0.5915 -0.5507 -0.4989 -0.4464 -0.3937 -0.3397 -0.2779 -0.2109 -0.1392 -0.0659 0.0140" RANK_AT_ES="2048.0000" RANK_SCORE_AT_ES="-0.3992"/>
  <DTG RANKED_LIST="leukemia_cluster2.rnk" TEMPLATE="na_as_pre_ranked" GENESET="gene_sets.gmt#BLANCO_MELO_COVID19_SARS_COV_2_POS_PATIENT_LUNG_TISSUE_UP" ES="-0.7644" NES="-2.2917" NP="0.0000" FDR="0.0000" FWER="0.0000" CHIP="ftp.broadinstitute.org://pub/gsea/annotations_versioned/Human_NCBI_Gene_ID_MSigDB.v2023.1.Hs.chip" RND_ES="-0.5280 -0.2395 -0.3028 -0.3074 0.2694 0.3085 0.3047 0.2737 -0.3044 -0.4709 -0.2593 0.2339 0.2924 -0.1858 -0.4243 0.2040 -0.3214 -0.3891 -0.3410 -0.2958 0.3815 0.4514 0.2671 -0.4781 -0.2522 -0.2841 0.1889 -0.4258 0.3271 0.2954 0.4380 -0.3014 -0.5008 -0.2224 0.2876 -0.3857 0.4393 -0.4252 -0.4552 0.3188 0.3164 -0.3498 0.2561 -0.2659 -0.3990 0.2702 0.2953 0.2364 0.2674 0.2585 -0.4047 -0.3832 -0.2793 -0.2541 0.2863 0.3368 0.3399 0.3445 -0.4919 -0.3166 -0.3470 -0.3385 -0.2998 0.5382 -0.4295 -0.4370 -0.3714 0.4471 0.2728 0.3034 0.3365 0.2309 -0.2995 0.3023 -0.2172 -0.2565 -0.3821 -0.4483 -0.4181 0.3818 0.2515 0.5139 -0.4090 -0.4793 0.2917 0.2258 0.3329 0.3229 0.2437 -0.4523 0.2165 -0.4140 -0.2402 0.4245 0.2753 0.3374 -0.2973 -0.2835 -0.3970 0.2176 0.3165 0.4149 -0.3597 -0.3511 0.2353 0.3675 0.3524 0.2845 0.2112 -0.2827 -0.5642 0.4366 -0.3439 -0.5485 0.2850 -0.4078 -0.2283 -0.3795 0.2363 -0.4024 0.3874 -0.5156 -0.2698 0.2234 -0.2648 0.2596 -0.3178 0.2221 -0.3729 -0.2578 -0.3874 -0.3117 -0.2913 0.2565 0.2302 0.1838 0.3987 -0.4029 0.3214 0.3622 0.2756 0.2988 -0.3870 -0.3627 -0.3669 0.3081 -0.2869 -0.4541 0.2223 0.5744 0.3660 -0.3912 -0.4259 -0.2542 -0.3428 0.3734 -0.3089 -0.3752 -0.3334 0.3271 -0.3141 0.2724 -0.2282 0.3474 0.2759 -0.2229 -0.3266 -0.2987 0.2638 0.3573 -0.4154 -0.3360 -0.4310 0.3017 -0.3013 0.2423 0.3261 0.2203 0.3196 -0.2265 0.3535 -0.3685 -0.3386 -0.2810 0.2345 -0.2161 -0.3794 -0.3488 0.3058 0.3913 -0.5581 0.2641 -0.5031 0.2547 -0.3373 0.3253 0.2859 -0.2414 0.4620 0.3645 -0.4706 0.2855 0.3911 0.2806 0.3381 0.2804 -0.1459 -0.4345 -0.3715 -0.2300 -0.2030 0.3263 -0.2704 -0.3267 0.3345 -0.3616 0.2052 -0.2795 0.2918 0.3364 0.1686 -0.2618 0.2303 0.2347 0.3053 0.3132 0.2321 -0.2604 -0.3602 -0.3494 -0.3008 -0.2278 0.4473 -0.4560 -0.2633 0.2712 0.3000 -0.2143 -0.2804 -0.2545 -0.5818 0.3105 -0.3690 -0.3079 0.3906 -0.3787 0.2439 -0.1988 0.3931 -0.2029 0.3162 -0.2459 0.4619 -0.5118 0.3728 -0.2247 -0.3852 -0.2336 -0.2737 -0.2421 -0.4294 -0.2384 0.2530 -0.2899 -0.4372 -0.3428 -0.4330 -0.3596 -0.3349 0.3014 -0.2264 -0.4349 -0.2226 0.2601 0.2830 -0.3511 0.3995 0.2712 0.2553 0.3118 -0.3469 -0.3284 0.1529 0.2901 -0.3812 0.5231 0.3461 -0.1854 0.2002 -0.4277 -0.3242 -0.4955 -0.2967 0.3191 0.4485 0.1759 0.2380 0.3119 0.2352 -0.3650 0.3414 0.3962 0.4129 -0.2645 -0.2326 0.3250 -0.3250 -0.5058 -0.2458 0.2821 0.2437 -0.2982 -0.4891 -0.2872 0.3707 0.3759 -0.3077 -0.3835 0.3603 -0.2422 0.2809 0.2193 0.2503 -0.2951 0.3711 0.3011 0.2793 0.2812 0.3697 -0.3284 0.3647 0.3930 -0.5026 -0.3906 -0.1657 0.1712 0.3581 -0.3702 0.3259 0.2920 -0.2070 -0.3480 0.3337 -0.3231 0.3381 -0.4889 -0.2495 -0.3220 -0.2567 -0.1989 -0.3216 -0.4018 0.2549 -0.2084 0.2226 0.2285 -0.5000 0.4422 0.3374 0.2333 -0.3634 -0.3826 -0.4273 0.2081 0.2804 -0.1967 -0.4738 0.3186 0.3238 0.4854 -0.2232 -0.4304 -0.4023 -0.2905 -0.2830 -0.5520 -0.4051 0.2835 0.2601 0.4456 -0.4019 0.3341 0.3500 0.4687 -0.3052 0.2819 -0.2233 0.3594 0.2962 -0.4560 0.2927 0.3892 -0.3489 0.2954 0.2323 -0.3581 0.2143 -0.2539 -0.2893 -0.3392 -0.5186 -0.3121 -0.3511 -0.4904 0.2917 -0.3843 -0.3383 0.2990 0.2113 0.2215 0.3264 0.4136 -0.2749 -0.2687 -0.3626 -0.2878 -0.2399 -0.1999 0.2780 -0.2133 -0.2740 -0.2235 -0.2809 0.2737 -0.3806 0.3912 -0.2696 0.2794 -0.2547 -0.4030 -0.2576 -0.3247 0.2741 -0.3255 -0.3524 -0.1778 -0.1936 0.2515 -0.2919 0.2769 0.3610 0.2834 -0.3199 -0.4573 0.2750 0.2362 0.2045 -0.2895 0.2773 0.3200 -0.3372 0.3226 0.3217 -0.2594 0.3185 -0.4698 0.2611 -0.4661 -0.2568 0.3373 -0.3236 0.2613 -0.2847 -0.2451 0.3843 -0.3752 0.3631 0.1721 -0.4177 -0.4531 0.4948 0.2560 -0.3170 0.2296 -0.4851 -0.3258 0.2854 -0.3227 -0.2804 0.2801 -0.3223 0.3754 0.1746 0.3147 0.3128 0.5306 -0.2826 -0.3046 -0.2944 -0.2423 -0.2928 -0.5220 0.1973 -0.2951 -0.3180 -0.6015 0.1982 0.1923 0.2596 0.2189 -0.3477 -0.3889 -0.3566 0.2798 -0.2642 -0.2440 -0.2336 0.2840 0.2496 -0.4188 0.3029 0.4655 -0.4120 -0.3851 -0.3078 -0.2891 -0.4895 -0.2476 -0.5153 -0.3988 0.4075 -0.2620 -0.2446 -0.4625 0.2367 0.2732 -0.5036 0.3526 -0.2182 -0.2673 -0.3780 -0.3449 0.5213 -0.2751 0.4173 0.3101 -0.2704 0.4464 -0.4372 0.2825 -0.2821 -0.2633 -0.4427 0.3834 -0.4971 -0.4350 0.2892 -0.3787 -0.1985 0.3684 0.2866 -0.3760 -0.3119 0.2120 -0.3345 -0.3812 0.2502 0.4638 -0.3015 -0.3612 -0.4124 0.2016 -0.2568 -0.3164 0.3791 -0.2007 0.5067 -0.2952 0.3022 0.2718 0.4609 0.2839 0.2876 0.2749 -0.3297 -0.2287 -0.3483 0.2266 -0.2971 -0.3947 0.2914 0.2533 -0.5868 0.4427 -0.2777 -0.3295 -0.3516 -0.2668 0.4349 0.4043 0.4335 -0.2946 0.4930 -0.1834 -0.5174 0.5348 -0.2308 -0.3662 0.3001 -0.4334 -0.2681 0.2194 -0.3177 -0.3004 -0.3069 0.2203 0.2081 -0.3666 -0.3458 -0.2833 -0.2746 -0.2878 0.2571 -0.2492 0.3510 -0.4617 -0.3836 -0.3497 0.2935 0.3283 -0.4791 0.3930 -0.3447 -0.3155 -0.2820 0.3225 -0.2970 0.2738 0.2470 -0.3662 -0.3383 -0.3439 0.3759 -0.2727 -0.2906 -0.4865 -0.4127 0.3250 0.3739 0.2930 0.1966 0.2982 -0.2298 0.2026 0.2850 -0.3135 -0.3875 -0.2921 0.3273 -0.4202 -0.3588 -0.3273 0.2887 -0.2185 0.2842 -0.2595 -0.2517 0.3878 0.3456 0.2694 -0.2831 -0.3001 0.4398 0.3209 0.3623 -0.3381 -0.4495 -0.4575 -0.3152 0.3575 -0.3587 0.2142 0.3985 0.5383 0.3172 -0.6056 0.3850 0.3103 -0.2697 -0.3915 -0.3605 0.3933 0.2965 0.2440 -0.4269 0.3387 -0.2557 -0.3711 0.2029 -0.2599 -0.2965 0.3416 0.2067 0.2356 0.2821 -0.2362 -0.3166 0.2459 0.3765 -0.1957 0.4256 0.2742 0.3069 -0.4965 0.4065 0.3033 0.2397 0.2104 -0.2277 0.2729 0.2537 0.3517 -0.5088 0.3046 0.2484 -0.2876 0.4233 0.3864 -0.5034 -0.3089 -0.2655 0.3270 0.2430 0.3748 0.3081 -0.2152 -0.4334 -0.4399 -0.2519 -0.3029 0.3423 -0.4481 0.3741 -0.3445 0.2210 -0.2236 0.3295 0.3061 -0.3273 -0.3241 -0.4549 -0.3560 -0.2431 -0.2930 0.2174 -0.3965 -0.3043 0.3622 -0.2447 -0.2748 0.2913 -0.2244 -0.2890 0.2784 -0.1922 0.3341 0.3109 -0.3183 -0.2617 -0.3158 0.3389 -0.3466 0.2070 -0.4622 -0.2844 0.4189 0.3102 0.3248 0.3474 -0.2583 0.2852 0.3109 0.3524 0.1999 -0.2987 -0.3104 -0.1749 0.2209 0.3872 -0.4233 -0.2936 -0.3124 -0.2761 -0.5172 0.3229 0.3163 0.3979 0.2666 -0.2206 0.2896 0.2732 0.4730 -0.3516 0.3516 0.2149 -0.3872 -0.2756 -0.3469 -0.2971 0.3070 0.2666 -0.2957 0.3080 0.4332 -0.4784 0.2591 -0.5655 0.3222 -0.3259 0.2986 -0.2081 -0.2946 0.2885 -0.6028 -0.5618 -0.2741 -0.2389 -0.1795 -0.2871 -0.2194 -0.4824 0.3244 -0.2605 0.2601 -0.2801 0.2276 -0.5073 0.2471 0.3575 -0.2459 -0.2140 0.4585 -0.2441 0.2052 -0.3266 -0.3221 -0.2014 0.2629 -0.3240 0.3898 -0.2736 -0.3201 -0.3135 0.2720 0.3022 0.3193 -0.3055 0.2913 0.2739 0.2748 0.2812 0.2306 0.2225 -0.3454 0.2691 -0.3296 0.2917 -0.3135 -0.2695 -0.3391 0.3336 -0.4196 0.2414 -0.2775 0.3218 -0.4143 -0.3770 -0.3511 0.3893 0.3833 -0.2787 -0.2495 0.4492 0.2983 0.3184 -0.1768 -0.3590 -0.2999 -0.3345 -0.3255 -0.3219 0.2926 -0.1901 -0.2596 0.2788 -0.3335 0.2745 -0.3699 -0.3481 -0.2087 0.2514 0.3089 0.4544 -0.2731 0.2999 0.4629 0.2559 -0.2363 0.2635 0.3393 -0.2301 0.2900 -0.3913 -0.2949 -0.2775 -0.4217 -0.5485 0.3697 0.2369 0.2388 0.2480 -0.3635 -0.5183 -0.2391 0.2415 -0.2541 -0.3037 -0.4708 -0.2310 0.3283 0.5055 0.2429 -0.2255 -0.2689 -0.3152 -0.3742 0.3058 -0.3942 -0.2180 -0.3940 -0.4424 -0.3678 0.2331 0.3347 -0.3227 0.2615 0.3273 -0.2970 -0.3504 0.2321 0.2544 -0.3577 -0.3022 0.2740 0.3667 -0.4407 0.2808 0.3514 -0.2667 0.2679 -0.3184 -0.3024 0.4517 -0.2406 -0.3038 0.2529 0.3265 0.2270 0.2903 0.4191 0.2881 -0.2346 -0.2141 -0.3595 -0.2497 -0.3074 -0.3157 -0.2209 0.3584 0.2301 -0.2933 -0.2311 -0.5095 0.2563 -0.4471 0.3443 -0.1725 -0.3082 -0.3824 0.3695 0.4150 0.3827 -0.3662 0.5101 0.3186 -0.4897 0.3928 0.2869 -0.2520 -0.3077 0.2431 0.3777 0.2703 0.3685 0.2482 0.2605 -0.2342 0.3240 -0.3381 0.4678" HIT_INDICES="165 471 518 756 1418 1575 1622 1757 1778 1833 1963 1979 2016 2017 2031 2085 2086 2092 2116 2128 2155 2166 2180 2197 2204 2218 2221 2238 2246 2248 2276 2278 2287" ES_PROFILE="-0.0445 -0.1620 -0.1666 -0.2598 -0.5488 -0.6169 -0.6354 -0.6890 -0.6917 -0.7077 -0.7505 -0.7418 -0.7398 -0.7217 -0.7086 -0.7088 -0.6856 -0.6643 -0.6481 -0.6256 -0.6055 -0.5762 -0.5454 -0.5108 -0.4700 -0.4285 -0.3811 -0.3339 -0.2798 -0.2197 -0.1541 -0.0764 0.0079" RANK_AT_ES="1962.0000" RANK_SCORE_AT_ES="-0.2749"/>
  <DTG RANKED_LIST="leukemia_cluster2.rnk" TEMPLATE="na_as_pre_ranked" GENESET="gene_sets.gmt#VILIMAS_NOTCH1_TARGETS_UP" ES="-0.8886" NES="-2.2901" NP="0.0000" FDR="0.0000" FWER="0.0010" CHIP="ftp.broadinstitute.org://pub/gsea/annotations_versioned/Human_NCBI_Gene_ID_MSigDB.v2023.1.Hs.chip" RND_ES="-0.4364 -0.3583 -0.3825 -0.2710 -0.3712 -0.3757 -0.2567 -0.5141 0.4114 0.3652 0.2960 0.2272 0.3640 -0.3966 0.5598 0.4392 -0.3391 0.3905 0.5184 -0.3917 -0.4102 -0.2959 -0.5373 0.4032 0.2014 0.4145 -0.3196 0.4381 0.3690 0.3076 -0.3828 0.5126 -0.3402 -0.4664 -0.5698 -0.4458 0.2380 0.4585 0.2515 0.3543 -0.5128 -0.4352 -0.2801 -0.4652 0.4783 -0.2971 -0.3850 0.3575 0.2362 -0.5123 0.4854 0.5182 -0.3598 0.3806 -0.4918 -0.4787 0.1739 -0.4438 0.4143 0.2787 0.2762 0.5074 -0.2875 0.3590 0.3609 0.5466 -0.3119 -0.5176 0.2371 0.4057 0.3432 0.3944 -0.4391 0.2788 0.2949 -0.2226 0.5401 0.3777 -0.4037 -0.4609 0.4179 0.3810 -0.3650 -0.4325 -0.2394 0.4194 -0.3588 0.4457 0.3532 -0.5623 -0.2938 -0.3993 -0.3474 -0.4687 -0.5543 0.3168 0.3518 -0.4459 0.2389 -0.4191 -0.3906 0.4484 0.5020 -0.4522 -0.3593 0.3549 -0.4983 -0.5953 0.5376 0.3873 -0.5430 -0.4399 -0.2847 -0.3436 0.3522 -0.3173 -0.6403 -0.2937 0.4256 -0.5000 0.6427 0.4247 -0.6175 -0.4983 0.3485 -0.3057 0.2882 -0.2311 -0.2891 -0.1997 0.5123 -0.3313 0.2504 -0.3382 -0.4460 0.3131 -0.2888 0.4544 0.3901 0.5356 0.3377 0.3029 -0.4008 -0.2903 -0.5733 0.2521 0.3029 0.3631 0.1917 0.2219 0.2787 0.4262 0.3795 -0.3654 -0.4396 -0.5138 -0.3179 0.3962 -0.3016 -0.4477 0.3141 0.2283 -0.3255 0.2270 -0.5606 0.3571 0.4584 0.4986 -0.3237 -0.6331 -0.3553 0.2983 -0.3434 0.3487 0.4673 -0.4992 0.4098 0.3089 0.3596 -0.3187 0.5070 -0.4592 -0.3790 0.3795 -0.1281 0.3656 -0.6974 0.6035 -0.4642 0.3925 0.4370 -0.4008 0.5483 -0.4724 -0.5156 0.5133 0.4472 -0.2911 0.2599 -0.1790 0.2820 0.5243 0.3122 -0.2630 0.3785 0.3785 -0.4204 0.3336 0.3535 -0.3763 -0.2149 0.4637 -0.4055 -0.2364 0.3290 0.3266 -0.3732 0.3239 0.3545 -0.4172 0.3851 0.3242 0.3148 0.2537 0.1879 -0.6071 0.2211 -0.4861 0.3674 -0.2868 0.3021 0.3668 0.2248 0.3468 -0.2897 0.3628 -0.4151 -0.2732 0.4945 0.4771 -0.2558 0.3822 -0.6508 -0.6110 0.4071 0.3484 -0.3440 -0.3112 -0.4063 -0.3244 0.2824 -0.2738 0.3359 -0.3123 -0.5012 -0.3366 -0.3321 0.2801 -0.1743 -0.5715 0.3311 -0.4122 0.4746 0.4429 0.4320 0.6080 -0.3178 0.5819 0.2577 0.4647 0.4508 0.4077 0.4095 -0.2660 0.5952 -0.2518 -0.3523 -0.2442 -0.4543 0.4887 0.3631 -0.2426 0.3585 0.3450 0.3099 -0.4173 -0.1949 0.3446 -0.4861 0.3886 0.2859 -0.2803 -0.3166 0.2563 -0.4786 0.2339 0.3952 0.3778 -0.4154 0.1226 -0.5120 0.2975 0.3749 -0.3996 -0.3412 -0.4714 -0.6437 -0.3691 -0.2738 -0.3476 -0.4333 -0.3561 0.5244 -0.3681 0.4216 -0.3365 -0.3560 0.1328 0.2346 -0.3408 -0.3056 -0.3786 0.5369 -0.2614 0.5456 -0.3120 -0.3746 -0.4498 0.2722 0.5195 0.4018 -0.4694 -0.2223 -0.4051 0.3038 0.2583 -0.5156 0.4448 -0.5394 -0.2755 -0.2547 -0.3598 0.2020 -0.4926 -0.2146 -0.4208 -0.5548 0.3643 0.3438 -0.4988 -0.5430 -0.6127 -0.2683 -0.3936 0.2032 -0.5070 0.3965 -0.2980 -0.2801 0.4016 -0.3732 -0.4036 -0.3592 -0.3190 0.3422 0.3905 -0.3633 0.3792 -0.3161 0.5691 -0.3235 0.4345 0.3645 0.2871 -0.2690 -0.3012 -0.4199 0.3340 -0.2596 -0.2523 -0.5517 0.1807 0.3888 0.2093 -0.3304 0.3819 0.3266 0.4227 0.2061 -0.3037 0.2413 -0.5598 0.3949 0.4959 -0.4163 -0.6184 -0.2766 -0.5791 -0.3143 0.2257 0.5520 0.5561 0.4180 -0.3663 0.2860 0.2398 -0.4301 0.3881 -0.3093 0.2868 0.3330 0.3019 0.1865 -0.4555 0.2185 -0.3807 0.5605 0.2735 -0.3871 -0.5171 -0.2411 0.3003 0.3312 -0.5742 0.4504 0.3224 -0.3368 0.3633 -0.2916 -0.4371 -0.3161 0.4590 -0.3188 -0.6255 -0.5397 -0.2296 -0.4958 -0.4132 -0.5926 0.3179 -0.4823 -0.2637 0.3499 0.4681 0.4535 -0.3554 -0.4920 0.3990 0.3504 0.2516 -0.2709 -0.2899 0.4497 0.3130 0.1794 0.5701 -0.7241 0.3809 0.4232 0.3732 -0.4052 -0.3035 -0.4116 -0.4810 0.3825 -0.3048 0.4841 0.5755 -0.6170 -0.3773 0.3285 -0.2903 -0.2668 -0.5006 0.2598 0.2715 0.2943 -0.4149 -0.2922 0.1982 -0.2726 0.2037 -0.4764 -0.3593 0.4851 0.4119 0.2765 0.3406 0.3002 -0.4588 0.3409 -0.2939 0.2783 -0.2703 0.2744 -0.3161 -0.3736 0.3641 0.5451 0.1618 0.2316 0.5208 0.4145 0.3534 -0.6598 0.4840 0.3815 0.3008 -0.2714 0.2340 -0.3670 0.1958 -0.3416 0.3444 0.4383 0.4211 -0.4419 0.2950 0.2492 0.4945 0.2160 0.3050 0.2976 -0.2535 0.2816 0.2232 0.3389 0.3626 -0.5716 0.5086 0.2401 0.4280 0.4878 0.2347 -0.3405 0.3252 -0.4370 0.3784 0.3838 0.3934 0.2592 0.3258 0.2684 0.5546 0.3837 -0.3450 0.5360 -0.4182 -0.4559 -0.3202 0.5044 -0.5927 -0.2686 -0.2720 -0.4180 0.3873 0.3560 0.4346 -0.2396 -0.2913 0.3360 -0.3240 -0.4574 -0.3595 -0.4038 -0.3782 -0.4451 0.3340 -0.4438 -0.2700 0.3197 -0.3938 0.4324 0.3243 0.4110 0.3274 0.3195 -0.3466 -0.4914 -0.4785 -0.3645 0.2034 -0.3952 0.3919 0.3104 0.4129 0.3439 0.4938 -0.3727 -0.6088 0.4643 -0.5322 0.5386 0.4057 0.4459 -0.2646 0.2642 -0.2120 -0.2784 0.3456 -0.3165 0.3658 -0.3160 0.2592 -0.3628 -0.2499 -0.5207 -0.2694 0.3052 -0.3179 0.3576 -0.4216 -0.4344 0.4304 0.3973 0.5094 -0.3085 0.3089 -0.2577 0.3907 0.3520 0.3274 0.3765 0.4689 -0.4707 0.3418 0.4608 -0.3137 0.3544 0.4560 -0.3289 -0.4171 -0.3537 -0.4552 -0.4648 -0.2739 -0.3970 0.4320 0.3576 -0.4787 -0.3002 0.3560 -0.4933 0.2638 -0.2564 -0.4639 0.3678 -0.3677 -0.4194 0.1964 0.5084 0.3470 -0.4703 -0.2182 -0.3160 0.5125 -0.2338 -0.5233 -0.4679 0.3308 0.2379 0.6658 -0.5446 0.2585 -0.2901 -0.3294 0.4224 -0.2741 0.4392 0.4817 -0.2451 0.2575 -0.5132 0.3647 -0.2404 -0.4286 0.4807 -0.3258 -0.3520 -0.4428 0.3509 -0.4198 0.4233 -0.5002 -0.3755 -0.2205 0.2662 0.4368 0.4366 -0.4848 -0.2392 -0.4353 -0.2843 0.3492 -0.2331 -0.3871 -0.2843 -0.4155 -0.4682 -0.2818 0.3303 0.3505 0.3509 -0.1995 0.4043 -0.3487 0.4277 0.3526 -0.5141 0.3700 -0.4574 -0.5469 0.5200 -0.2651 0.2578 -0.4322 -0.4830 0.3463 -0.2146 0.2883 -0.4666 0.4277 0.2679 0.1958 0.4394 0.3512 -0.3471 0.5648 0.3663 -0.4773 -0.3256 0.4716 -0.3703 0.3640 0.2684 -0.2190 -0.6748 0.3981 0.5314 0.2733 -0.2031 0.2832 -0.3630 0.2242 -0.2931 -0.2417 -0.5883 -0.2344 0.3650 -0.5344 0.2995 0.2940 0.3218 -0.2545 0.3629 -0.4832 -0.2239 -0.3854 -0.4894 -0.5181 -0.2977 -0.4145 0.2069 0.4773 -0.4861 0.3692 0.4925 -0.3713 -0.4750 0.3348 -0.6183 0.2610 0.2728 0.2459 -0.4300 -0.3928 -0.6166 -0.3580 -0.5630 -0.5426 0.4980 -0.2800 0.4172 -0.4203 0.3528 0.3510 -0.4528 0.3074 -0.3887 -0.2316 0.3857 0.4119 -0.3738 0.5303 0.4948 0.4579 -0.4361 -0.5789 -0.4816 -0.3210 -0.4354 -0.3647 -0.4522 -0.3737 -0.2561 0.4397 0.5118 0.4157 0.4788 -0.3836 -0.2846 -0.2928 -0.2565 -0.4058 0.2526 -0.4753 -0.4743 -0.3454 -0.3952 0.3241 -0.5205 -0.3344 -0.3459 -0.3394 0.2754 0.2284 0.3856 -0.2823 0.5480 -0.2491 -0.3802 0.2354 -0.3023 -0.3986 0.4662 -0.3428 -0.3124 -0.4326 0.5777 0.4264 -0.2947 0.3567 0.3297 0.3529 -0.3219 0.4534 -0.5503 0.3542 -0.2274 -0.5738 -0.5328 -0.3588 -0.2713 0.3281 -0.4524 -0.4082 0.3397 0.3668 0.3332 -0.2030 -0.2999 0.2213 -0.3886 0.3730 0.3777 -0.4122 0.4801 -0.3869 0.2824 0.2607 0.2670 -0.2753 -0.2167 0.2181 -0.4896 -0.3090 0.2636 -0.2926 0.3476 0.1514 0.3279 0.2656 -0.3827 -0.5980 -0.2104 -0.2656 -0.4742 -0.4106 -0.3250 0.4501 -0.4204 -0.3648 0.3394 0.3760 -0.4243 0.2573 0.3388 0.2300 -0.1679 -0.4530 -0.5343 0.3254 0.3572 0.4731 -0.5082 0.2378 -0.6028 -0.2558 0.2991 -0.3791 -0.3390 -0.4674 0.3847 -0.4961 0.5094 -0.2529 -0.3995 0.3571 0.1896 -0.4186 -0.7051 -0.6739 -0.4209 -0.3461 0.3342 0.2634 -0.4287 -0.4041 0.4361 0.3794 -0.2420 -0.3850 0.3667 -0.3848 -0.2335 0.3396 0.4330 -0.3406 -0.5057 -0.4664 0.5112 0.2573 0.3833 0.4602 -0.5463 -0.5643 0.2142 0.3078 -0.4784 0.4711 0.2306 0.4797 -0.4831 0.3500 -0.2379 -0.4699 0.2973 0.3082 0.2806 0.4096 -0.4754 0.4217 -0.2916 -0.2390 0.2723 -0.3537 0.5111 -0.6242 0.2544 0.2896 -0.3309 -0.3172 0.4565 -0.4743 0.2520 -0.3543 -0.4630 -0.2986 -0.2671 0.2923 0.1725 -0.4145 -0.3237 0.3575 0.4742 -0.2551 -0.3159 0.2252 0.4825 0.3475 -0.6261 0.4274 0.3680 0.2347 -0.2780 0.3843 0.3771 -0.3291 -0.2197 -0.4484" HIT_INDICES="403 1740 1886 2114 2138 2162 2186 2215 2226 2234 2249 2250 2273 2289 2291 2294 2300" ES_PROFILE="-0.1574 -0.7362 -0.7894 -0.8618 -0.8423 -0.8183 -0.7898 -0.7541 -0.7072 -0.6554 -0.5986 -0.5356 -0.4666 -0.3690 -0.2591 -0.1425 0.0022" RANK_AT_ES="2113.0000" RANK_SCORE_AT_ES="-0.5166"/>
  <DTG RANKED_LIST="leukemia_cluster2.rnk" TEMPLATE="na_as_pre_ranked" GENESET="gene_sets.gmt#HELLER_SILENCED_BY_METHYLATION_UP" ES="-0.6966" NES="-2.2812" NP="0.0000" FDR="0.0000" FWER="0.0010" CHIP="ftp.broadinstitute.org://pub/gsea/annotations_versioned/Human_NCBI_Gene_ID_MSigDB.v2023.1.Hs.chip" RND_ES="0.2390 0.3393 -0.1687 0.2388 0.3485 -0.2537 -0.3531 -0.4071 -0.2627 0.2990 0.3554 -0.4159 0.2537 -0.2139 0.2495 0.2612 -0.3327 -0.3161 0.2553 -0.2447 -0.2535 0.3834 0.3140 -0.3746 -0.2571 0.1586 -0.4776 0.3151 0.1725 -0.2855 -0.3358 0.1974 0.3318 0.3439 -0.2689 0.3421 0.3254 -0.2816 -0.2961 0.2275 0.3433 0.2749 0.3010 -0.3498 -0.2300 -0.2919 -0.3414 0.2444 0.2501 0.2297 0.4549 -0.2936 0.3401 0.2363 -0.3108 0.1607 0.2263 -0.4510 0.2687 -0.4175 -0.4157 -0.2296 0.1960 -0.3041 0.2942 -0.2804 0.2312 -0.2442 0.3009 0.2865 -0.4472 -0.3775 -0.3155 0.3257 0.2071 0.2872 -0.3034 0.2688 0.2775 0.2848 -0.2271 -0.3082 -0.3006 -0.3528 -0.3427 0.4144 -0.3759 0.2297 -0.4471 0.2130 0.3227 -0.2309 -0.3046 0.3340 0.3928 0.3995 0.3563 -0.3017 -0.3579 -0.2089 -0.3054 -0.3187 -0.1775 0.3161 -0.4962 0.2395 0.3218 0.2428 0.1908 -0.4085 0.2713 0.3272 0.2823 0.2485 0.2147 0.2503 -0.2494 -0.4752 -0.3624 -0.2703 0.2095 0.4104 -0.2512 -0.5098 0.2240 0.2853 -0.2665 -0.2647 0.2837 0.3440 0.2937 0.2262 0.3940 -0.1404 -0.2712 -0.2230 -0.2640 -0.2623 -0.2408 -0.2323 -0.2059 -0.2826 -0.2548 0.2633 -0.2326 -0.2501 -0.2749 -0.3850 -0.4022 0.2987 -0.2518 -0.2873 -0.3101 0.2449 -0.2303 -0.2391 -0.2202 0.2784 0.3990 0.2514 -0.4632 0.3451 0.2074 -0.3620 0.2932 0.2851 0.1818 0.4112 -0.2685 0.2294 -0.2397 -0.4310 0.3123 0.2588 0.2683 0.2199 -0.4132 -0.2797 0.1925 -0.3710 -0.2185 0.2900 0.2688 0.2522 -0.3586 -0.2522 0.3452 -0.2492 0.2204 0.2618 0.2978 -0.2994 0.3277 -0.2508 0.2590 -0.2405 -0.3390 0.2894 0.3406 -0.2326 0.2890 -0.3464 -0.2333 -0.2702 0.3324 -0.2680 0.3727 -0.4067 0.2140 -0.3183 0.2007 0.2316 -0.2798 -0.2802 0.2251 0.2840 0.2846 -0.1971 0.3075 -0.3012 -0.3512 0.2911 0.2952 -0.3280 -0.2611 -0.3004 -0.2870 0.2283 -0.3048 0.1903 0.2901 -0.3146 0.3690 -0.2872 -0.3208 0.2421 -0.3004 -0.2384 -0.3242 0.2624 -0.3078 0.2669 -0.2461 -0.3052 0.3423 -0.3010 0.3610 0.3486 0.1995 -0.2707 0.2417 0.2455 -0.4043 -0.2486 -0.2091 0.3112 -0.3031 0.2967 -0.2433 -0.3640 -0.2805 0.1928 0.3414 0.2781 -0.2999 -0.2434 -0.3738 0.3431 0.2925 -0.2578 0.3606 -0.2764 -0.3326 0.2520 -0.3180 0.3570 -0.3324 -0.2163 0.2172 0.2474 0.3136 0.2929 0.1682 0.2364 0.3015 -0.2973 -0.3446 -0.4426 -0.3050 0.2554 0.2094 0.2191 -0.2998 -0.3624 0.3422 0.2087 -0.3329 0.2850 -0.1928 0.3354 0.4004 -0.2083 0.3065 -0.2925 -0.3279 -0.2172 0.2504 -0.2369 0.2626 0.3555 0.2559 -0.3107 0.3566 -0.4078 -0.3836 -0.1930 0.2410 -0.2541 -0.1970 -0.4082 -0.3446 -0.3055 -0.2028 -0.3496 0.4244 0.2773 -0.3389 -0.3374 0.2903 -0.2066 -0.2391 0.2985 -0.2248 -0.4136 0.2793 -0.3009 -0.3322 -0.2914 0.2553 -0.2649 0.4206 0.2790 0.3695 0.2701 -0.2756 0.2792 0.3046 -0.2535 -0.2943 -0.2969 0.2012 -0.2306 0.2033 0.2732 -0.3166 0.2510 -0.2243 -0.3053 0.1820 -0.3012 0.2532 0.2448 -0.3693 -0.3241 -0.2272 -0.3163 -0.4493 -0.3286 0.3442 -0.2767 -0.2392 0.1892 0.3552 0.3777 -0.2992 -0.2770 -0.2390 -0.2605 -0.3632 -0.2743 -0.4795 0.2225 0.2243 -0.2343 0.2669 0.3034 0.3298 -0.1956 0.3011 0.2841 0.2592 -0.5335 0.3343 -0.1804 0.2354 -0.2215 0.3777 -0.4314 0.2786 -0.2125 0.2619 -0.2703 -0.3138 -0.3524 0.2997 -0.4233 0.3939 0.3196 -0.3035 -0.2681 -0.4397 -0.3273 -0.2876 -0.2855 -0.2783 -0.2953 -0.3601 -0.3262 -0.2453 -0.5308 -0.2214 0.2636 -0.2643 0.2980 -0.3246 -0.3555 -0.3243 -0.3282 0.2219 -0.2599 -0.3359 0.3191 -0.2933 -0.2487 0.3034 -0.5470 -0.3329 0.2512 -0.2188 0.3359 -0.2558 0.2054 -0.2218 -0.3507 -0.3473 -0.4616 -0.2980 -0.4362 -0.2486 0.2672 0.2319 -0.4378 -0.3318 -0.2761 -0.2829 -0.4875 0.2430 -0.3059 0.3478 -0.3670 -0.2582 -0.2444 -0.1780 0.3542 -0.1980 0.4404 -0.4381 -0.1618 0.3947 0.2945 0.2556 -0.2272 -0.2989 0.2570 0.3620 -0.2043 -0.3588 -0.4515 0.2453 0.2403 0.2451 -0.3293 -0.2272 0.3303 -0.4323 -0.3225 -0.3515 0.2681 -0.1951 -0.3054 0.2529 -0.1960 0.3644 0.3238 -0.2737 -0.3404 0.2587 0.2216 -0.4057 0.2925 0.2834 0.2517 -0.3094 -0.3555 0.3891 -0.3297 0.2301 0.2714 0.2746 0.3590 -0.2277 0.1529 0.2596 -0.2720 0.4697 0.2731 0.2190 0.3373 -0.2170 -0.3760 0.4154 0.4081 -0.2426 -0.2817 0.2989 0.2808 -0.2034 -0.1751 -0.4154 0.3282 -0.3155 -0.2314 0.2917 0.1733 -0.2899 -0.3757 0.3035 0.2481 0.2386 0.2171 -0.2568 -0.2742 -0.3092 0.2373 -0.3316 -0.3620 0.2227 0.2793 -0.3896 -0.3107 -0.2820 -0.2549 0.3678 -0.2175 0.2537 0.2236 0.2768 -0.2703 -0.4286 0.2875 -0.3110 -0.3050 0.3263 -0.2271 -0.4539 -0.3708 -0.2507 0.2872 -0.2620 -0.4265 -0.4048 -0.2772 0.3330 -0.4468 -0.2254 -0.3226 0.2119 0.2858 -0.2971 -0.3345 0.2573 0.3053 -0.3680 0.2848 -0.3340 0.2352 -0.3697 0.2716 0.4828 -0.1809 0.2704 0.4054 -0.3554 -0.2244 -0.3539 0.3493 -0.3290 0.4673 0.3480 0.2210 -0.4326 0.2735 0.2946 0.2819 -0.2450 -0.2085 -0.2833 0.3209 -0.3631 0.2462 -0.3432 0.2656 -0.3458 0.3008 0.3079 -0.2797 -0.3577 -0.2522 0.2733 -0.4037 0.2559 -0.2492 0.2834 0.2903 -0.2910 -0.2803 0.2739 -0.3322 0.2927 0.2251 -0.2127 0.2807 0.2392 0.2767 -0.3045 0.2516 -0.2499 -0.2681 0.4001 0.3374 -0.3262 0.3338 -0.4335 -0.3334 -0.2502 0.2916 0.2774 0.4192 0.3245 0.3087 -0.2285 -0.2717 0.2736 0.3071 0.2561 -0.4788 0.2943 0.3237 0.3329 0.2576 -0.2880 -0.4308 0.1318 0.2522 0.3291 -0.2081 0.2110 -0.3898 0.3688 -0.3330 0.4991 0.3026 0.2575 -0.3025 0.2511 0.3048 -0.2853 -0.2622 -0.2529 -0.3128 -0.1954 -0.2730 -0.3852 -0.3439 -0.3045 -0.3593 -0.2586 0.2215 -0.5387 -0.2922 -0.1908 0.2392 -0.2628 -0.2475 -0.2911 -0.3238 -0.3364 -0.3874 -0.4373 -0.3074 -0.3517 -0.3435 0.2536 -0.2949 -0.3386 -0.3286 -0.4134 -0.3026 -0.2256 -0.2716 0.2535 0.2375 -0.2708 0.3700 0.2538 0.3113 -0.1974 -0.2727 -0.2803 0.2352 -0.2736 0.3656 -0.2661 -0.3435 -0.2735 0.2161 -0.2222 0.1947 -0.1761 -0.2525 -0.3181 0.2133 -0.2609 0.2993 0.3412 0.3258 0.2600 0.3414 -0.2768 -0.4233 0.3514 0.2597 0.2869 -0.2952 0.3174 -0.2362 0.2128 -0.3004 0.2192 -0.3793 -0.2761 -0.2851 -0.3150 -0.4803 -0.2111 -0.3780 -0.4544 -0.2729 0.3039 0.2601 -0.2077 -0.2235 -0.2499 -0.2126 0.4568 0.2738 -0.2416 -0.1743 0.2672 -0.2306 0.3699 0.2086 -0.3939 0.2360 0.2376 0.3445 0.1615 -0.3023 0.3463 0.2471 0.2342 0.2437 0.3939 -0.4503 0.2433 0.3189 0.2754 -0.3291 0.2936 0.2481 0.2622 -0.5029 -0.2319 0.3021 -0.3166 0.3479 0.2413 0.3326 -0.2491 -0.2829 -0.3225 -0.3247 0.2592 -0.1623 -0.2613 0.3183 -0.3854 -0.3578 -0.2459 -0.2934 -0.4049 0.3315 -0.3839 0.2987 -0.3271 -0.1934 -0.2632 0.2523 -0.3066 0.2482 0.3612 -0.3585 -0.2550 0.2953 0.3233 -0.2666 0.4007 0.1625 0.2022 -0.4048 0.2744 -0.2888 -0.2253 -0.2436 -0.2800 -0.3834 0.3095 -0.3829 0.2090 -0.3222 -0.3168 0.2979 0.3801 0.4090 -0.4063 0.3176 0.2499 -0.2972 -0.2920 0.3142 -0.2217 -0.3253 -0.4229 -0.2484 -0.2537 -0.2877 -0.2123 -0.2808 -0.2753 0.2892 -0.3415 0.2662 -0.2963 -0.4503 -0.3297 0.3368 -0.2233 -0.2677 -0.2521 0.3859 -0.2162 -0.3761 -0.2356 -0.3814 0.2687 0.2636 -0.3204 -0.3732 0.2994 -0.1795 -0.2332 -0.4112 0.3851 0.3845 -0.2251 -0.2705 -0.3181 -0.2940 -0.2121 0.2392 -0.3281 0.3091 0.2124 0.3354 -0.2999 0.3006 -0.2328 0.3207 -0.2367 0.3531 -0.3939 -0.2690 -0.3943 0.2899 0.1889 0.2145 -0.4702 0.2932 -0.2647 0.2495 0.3110 0.2488 0.3777 0.3699 -0.4007 -0.2870 -0.2846 -0.2662 -0.4009 0.1909 -0.2754 -0.2411 -0.2835 0.1937 -0.2178 -0.4207 -0.2809 0.2093 -0.4304 -0.2271 -0.3871 0.2822 0.2936 -0.3636 -0.2324 0.2742 -0.2824 -0.3032 0.3344 -0.2472 0.3295 0.2621 -0.3911 0.2426 0.3842 0.2802 0.2700 -0.2783 -0.2669 0.2624 0.2795 -0.4010 -0.3362 0.2074 0.2331 0.2630 0.3669 -0.3710 0.3401 0.3274 -0.2330 0.2681 -0.4102 0.3401 0.2839 0.2768 0.2605 0.2699 0.2869 -0.2904 -0.4055 0.2311 -0.4290 -0.2371 0.2210 -0.3507 -0.2858 0.3243 -0.3549 0.2034 0.2525 0.2359 -0.3546 0.3734 0.3060 0.2654 -0.2743 -0.3362 -0.2581 0.1947 0.2811 -0.3009 0.3732 -0.2931 0.3110 -0.3099 -0.2740 0.2614 -0.2006 -0.2617" HIT_INDICES="74 132 190 192 193 376 602 603 622 868 884 912 1032 1062 1088 1245 1333 1645 1734 1745 1802 1908 1963 2003 2017 2024 2061 2070 2082 2086 2116 2137 2168 2171 2178 2180 2193 2201 2205 2219 2233 2237 2238 2245 2267 2279 2290 2292 2301 2302" ES_PROFILE="-0.0107 -0.0178 -0.0274 -0.0121 0.0035 -0.0661 -0.1575 -0.1492 -0.1491 -0.2521 -0.2533 -0.2600 -0.3085 -0.3174 -0.3247 -0.3915 -0.4283 -0.5649 -0.6011 -0.6026 -0.6235 -0.6636 -0.6793 -0.6868 -0.6819 -0.6736 -0.6771 -0.6678 -0.6592 -0.6467 -0.6440 -0.6360 -0.6292 -0.6099 -0.5914 -0.5701 -0.5518 -0.5297 -0.5052 -0.4825 -0.4569 -0.4263 -0.3941 -0.3630 -0.3312 -0.2896 -0.2325 -0.1666 -0.0851 0.0013" RANK_AT_ES="2002.0000" RANK_SCORE_AT_ES="-0.3290"/>
  <DTG RANKED_LIST="leukemia_cluster2.rnk" TEMPLATE="na_as_pre_ranked" GENESET="gene_sets.gmt#KEGG_GRAFT_VERSUS_HOST_DISEASE" ES="-0.8946" NES="-2.2720" NP="0.0000" FDR="0.0000" FWER="0.0010" CHIP="ftp.broadinstitute.org://pub/gsea/annotations_versioned/Human_NCBI_Gene_ID_MSigDB.v2023.1.Hs.chip" RND_ES="-0.6016 -0.2950 -0.2657 -0.5250 0.2873 0.2667 0.3178 -0.4101 -0.2627 -0.4034 -0.2888 0.4738 0.4558 -0.5649 0.3900 0.4202 0.2945 0.2732 0.2352 -0.3756 0.3336 -0.3588 -0.2973 0.5112 -0.4461 0.2199 0.2985 0.2211 0.4649 -0.5390 0.5800 -0.3524 0.2412 -0.2406 0.4694 -0.2541 0.3396 -0.3942 -0.2004 0.2017 -0.3106 -0.1930 0.3382 -0.2522 -0.3922 -0.4299 0.2111 -0.3029 0.3974 -0.1623 -0.3981 -0.2672 0.3993 0.3168 0.4642 -0.4344 0.3068 0.2867 0.6506 -0.5843 -0.3478 0.3259 -0.3369 0.4075 -0.2274 -0.4190 0.2860 -0.4304 -0.4560 0.2881 0.3513 -0.5198 0.4040 -0.2613 -0.4048 0.4320 0.3077 -0.6372 0.4210 0.3497 -0.3790 0.6080 0.2825 -0.3038 -0.6163 0.2799 -0.3210 0.4564 0.3165 -0.1996 -0.3189 0.3338 -0.5609 0.3045 0.5352 0.3731 0.3085 0.1970 -0.4014 0.2090 0.3988 0.4906 -0.2240 0.3902 -0.4205 -0.2542 0.4336 -0.5218 0.3042 0.2153 0.5288 0.4097 -0.2166 -0.3272 0.3707 -0.4248 0.3670 -0.4342 0.4798 0.5037 -0.3596 -0.3017 0.3262 0.4770 -0.2692 0.3124 0.2850 -0.5093 -0.2983 0.3749 -0.3920 -0.4364 -0.3858 0.3528 -0.3653 0.3905 -0.3321 -0.3523 -0.3932 -0.3973 -0.4343 -0.2815 -0.3785 0.5018 -0.5141 0.4590 -0.4943 -0.3795 -0.3866 0.3658 0.3936 0.2548 -0.3877 -0.2218 0.2319 0.3262 -0.1747 0.2222 0.3453 0.2758 0.4501 -0.2445 -0.3771 -0.5108 -0.3191 0.4228 0.1871 -0.2847 0.3214 -0.3121 -0.5939 0.5790 0.3379 0.4192 0.3178 -0.2721 0.3312 0.2858 0.2488 -0.5797 0.3914 -0.4256 -0.2111 0.4253 0.3535 0.2195 -0.6146 -0.3412 0.3370 0.3587 -0.3407 0.3991 0.4992 0.2531 0.2491 -0.3766 -0.3240 0.2470 -0.4063 -0.4219 -0.4572 0.2916 0.3845 0.5143 -0.4248 -0.3386 0.4030 -0.4003 -0.3081 -0.4287 0.2770 -0.3262 0.2140 0.2843 -0.2485 0.2403 0.4228 0.3326 -0.2409 0.6292 0.2992 0.1948 0.4288 -0.3334 0.3453 0.4413 -0.2773 -0.5261 -0.4290 0.3146 -0.3178 0.2329 -0.2595 -0.3696 -0.2908 0.2655 0.3880 0.4055 -0.3368 0.2716 0.2987 0.4648 -0.3323 -0.6452 0.2759 0.2868 0.2848 0.3825 -0.5187 -0.6011 0.2719 -0.4133 0.3711 0.4156 -0.4303 -0.5489 -0.2384 -0.3731 0.3785 0.2882 -0.3952 0.2312 0.2286 0.2913 -0.5347 0.3659 -0.3889 -0.6069 -0.6593 0.4833 -0.3084 -0.3651 0.4970 -0.5487 -0.2114 0.4927 -0.3838 -0.3337 0.2943 -0.4516 -0.4804 0.2632 -0.1557 0.1789 0.2497 -0.4022 0.4321 0.3058 0.1477 0.6344 -0.3726 0.4120 -0.6037 0.2880 -0.5876 -0.4930 0.2909 0.2888 0.2561 -0.5106 -0.3178 -0.3282 0.2368 0.2619 0.3915 0.4788 0.4010 -0.3825 -0.4736 -0.6487 -0.2858 0.2776 -0.2653 -0.3331 0.2516 0.5620 -0.3303 0.3659 0.3999 0.1750 0.4460 -0.3165 -0.4368 0.2761 -0.3248 0.4446 0.3604 -0.3708 -0.2457 0.2645 0.3547 -0.4163 0.3677 -0.5355 0.3575 0.2717 0.4801 0.4318 -0.4413 -0.5260 0.2102 0.3757 0.3114 -0.4889 0.1903 0.2644 -0.3675 0.2653 0.4624 0.5251 0.3978 0.4536 0.4999 -0.6601 -0.1529 0.3891 0.3320 -0.4711 0.2562 -0.3039 -0.5904 0.6308 -0.2889 0.2778 0.4059 0.3722 0.5008 -0.2477 -0.4371 -0.1830 -0.3913 -0.5323 -0.3615 -0.5132 0.4297 -0.2129 0.4302 0.5766 0.3124 -0.2609 0.4558 0.1565 0.2735 0.4876 0.2839 0.4677 0.3543 0.3458 -0.4041 -0.2430 -0.3332 -0.3583 -0.2341 0.3765 0.4414 -0.4605 -0.5424 -0.4481 -0.6993 -0.3918 0.4584 0.2458 -0.4047 -0.4919 -0.3918 0.2355 0.6272 0.3862 -0.2003 0.4109 0.3771 -0.4078 -0.4551 -0.2787 0.3135 -0.3670 0.4438 0.4290 0.3156 0.3047 0.2850 -0.4086 -0.5008 -0.4978 -0.3320 -0.1585 -0.3985 0.2344 0.2882 -0.4151 -0.5170 0.2136 -0.2775 -0.3557 0.4875 0.3254 0.2514 -0.3495 0.3727 0.2594 0.4595 0.2904 -0.4748 0.3342 -0.3956 -0.3396 -0.3804 -0.6803 -0.5728 0.4566 -0.2889 0.4705 0.3951 -0.6684 0.3594 -0.1822 -0.5043 -0.3211 -0.6133 -0.1995 -0.4127 -0.3442 0.3646 0.3218 -0.2993 -0.3422 -0.3099 -0.2989 -0.3613 -0.3317 0.3178 -0.3039 0.3979 0.3149 -0.4426 0.4057 -0.2538 -0.3937 -0.2353 0.3454 0.3231 -0.3031 0.5103 -0.3819 -0.3079 0.5870 0.4049 0.3571 0.3661 -0.4219 -0.6041 -0.4242 -0.5222 -0.4226 -0.3691 -0.4157 0.4304 0.2902 -0.3800 0.2429 0.3450 -0.3942 -0.3507 -0.4755 -0.5154 0.3005 -0.3688 0.4774 -0.3984 0.4464 0.4915 -0.3077 -0.2211 0.1698 0.2820 0.3986 -0.4562 0.3452 0.2179 -0.3821 -0.2715 0.2438 -0.4909 -0.4110 0.4126 0.4605 -0.5711 -0.3873 -0.4675 0.3944 -0.4578 -0.5405 0.4075 -0.5987 -0.3497 -0.3022 -0.3348 -0.4346 -0.3669 0.1947 -0.5576 -0.3204 -0.6179 -0.2675 -0.3172 -0.4035 -0.3555 -0.4923 -0.4497 -0.5107 0.4258 0.4484 0.2945 0.3715 0.2842 -0.3051 0.2842 0.2083 -0.3489 -0.2748 -0.3736 -0.4389 0.3366 -0.2710 0.3785 0.2546 -0.4356 -0.4181 -0.6249 -0.3245 0.3023 0.5841 -0.6091 -0.3541 0.4298 0.2396 0.4368 -0.5245 -0.5134 -0.3437 -0.6705 -0.4875 -0.4405 0.3364 0.2015 -0.4025 0.3266 0.3834 -0.5135 0.4722 -0.2776 0.3270 0.4502 0.5839 -0.3220 -0.3563 -0.3316 0.4567 0.5211 0.3929 -0.4484 -0.4878 -0.4516 0.4040 -0.4761 0.3104 0.3079 0.4958 -0.4880 -0.5614 -0.3144 -0.3394 0.4283 -0.3040 -0.4757 0.1958 -0.3617 0.4246 0.2240 -0.5416 -0.2911 -0.4518 0.4891 -0.4724 0.4103 0.2533 -0.5531 0.5767 -0.3747 0.5166 -0.3052 -0.4133 -0.5822 -0.3606 0.5155 -0.4458 -0.4977 -0.4591 -0.5617 0.3412 -0.5623 0.2906 0.4101 0.3537 -0.2975 0.2995 0.2617 0.3969 -0.2151 0.3212 -0.3447 0.4765 -0.2308 -0.5065 0.2217 0.3543 0.3514 -0.6027 0.3164 0.4972 -0.2751 0.3989 0.3299 -0.6337 -0.4625 -0.2916 -0.4530 0.2878 -0.2232 -0.3724 0.6219 0.4096 0.6286 -0.4853 0.1904 0.5225 -0.4106 -0.3974 -0.4121 -0.4331 -0.2378 -0.3064 -0.4045 0.3181 0.3282 0.4113 -0.3713 0.4583 -0.3937 -0.4668 0.2573 -0.4111 -0.5698 -0.5036 -0.5192 -0.5852 -0.2372 0.2111 -0.3889 -0.2468 -0.4212 0.4934 -0.2602 0.3486 0.4349 -0.5207 0.2677 -0.4693 0.3026 0.3169 0.4073 -0.2673 -0.5189 -0.3764 0.4374 -0.4168 0.4144 -0.2030 0.4739 0.3020 -0.2837 -0.3054 -0.2515 0.2420 0.2531 0.3967 -0.2212 -0.4855 0.4393 0.3810 -0.3451 0.3542 -0.4687 0.6507 -0.2739 0.2338 0.5042 -0.4484 -0.3552 -0.4213 0.4550 -0.1734 0.3634 -0.3538 -0.5094 -0.1905 -0.6809 0.6216 -0.3536 0.4393 -0.5951 0.3995 0.2366 -0.3173 -0.4250 -0.6766 -0.3202 -0.2484 -0.6025 -0.3114 -0.3118 -0.3962 0.2924 -0.3210 -0.3164 0.2662 -0.3916 0.4478 0.4399 -0.3979 -0.4439 0.3163 0.3319 0.3910 0.5570 -0.4420 -0.3741 -0.2619 0.2353 -0.3187 0.4224 -0.4203 -0.3236 0.6402 -0.5452 -0.3524 0.2847 -0.1786 -0.3707 -0.4270 -0.3992 -0.3985 -0.4681 0.4059 0.3338 -0.3266 -0.5612 0.2189 0.2797 -0.4070 0.3372 -0.2741 -0.3691 -0.3144 0.2778 0.4016 0.2665 -0.5616 -0.3708 0.4481 -0.5187 0.2089 0.4979 0.2944 -0.5419 -0.3323 0.3613 -0.5525 -0.4152 -0.2954 0.4008 0.3663 -0.2191 0.2476 -0.6699 0.3539 -0.3846 -0.2064 0.5131 -0.2383 0.3500 -0.3966 0.3461 0.3682 -0.4165 -0.3864 -0.2975 -0.5025 -0.4236 0.3386 0.2836 -0.4969 -0.3348 -0.5139 -0.6186 -0.4281 0.6606 0.2914 0.4334 -0.3408 -0.4029 -0.3925 -0.2025 0.4565 0.4189 -0.4806 0.1753 0.2439 0.2719 -0.3937 0.2572 -0.4015 0.3915 0.3004 -0.3569 -0.3651 -0.3023 0.4788 -0.5388 -0.3056 0.1957 -0.4108 0.2934 -0.5386 0.3267 -0.3057 -0.5057 0.2077 -0.3399 -0.3734 -0.2698 0.4344 0.3663 -0.4389 -0.3009 0.3064 0.4113 -0.2869 -0.1866 -0.2622 0.4313 -0.2785 -0.5004 0.4168 0.2469 0.2095 0.3542 -0.4050 -0.4898 0.5154 -0.4199 0.2904 -0.3803 -0.3717 -0.2430 -0.3257 0.3047 -0.3114 0.4350 -0.2135 0.3329 0.4317 0.4056 -0.4070 0.4057 -0.2573 0.2937 -0.5658 -0.2672 -0.4902 -0.4383 0.4729 -0.3193 -0.4029 -0.4068 0.3654 -0.3781 0.2908 0.2359 -0.5127 0.2621 0.4465 0.3000 -0.1660 0.2854 0.3407 0.3443 0.1935 -0.5142 0.3980 -0.3338 -0.4192 0.2410 0.4631 0.2841 -0.4495 -0.3118 0.4141 0.2289 -0.5668 -0.3128 0.4501 -0.4902 -0.3748 0.3642 -0.3091 -0.4140 0.5138 0.3411 0.3427 -0.5499 0.4125 0.3241 -0.5138 0.2519 -0.3831 -0.2091 0.2855 0.2256 0.4040 0.4614 -0.4259 0.3406 -0.5010 -0.3455 0.3180 -0.3403 -0.6419 -0.3195 0.3309 -0.3364 0.1713 0.1935 0.3403 0.2960 -0.4813 0.3837 0.2552 0.2869 0.3855 0.2920 0.3904 0.2783 0.3981 -0.2574 0.5481 -0.5333 0.2952 -0.4274 0.3778" HIT_INDICES="1745 2061 2070 2117 2168 2178 2193 2205 2219 2253 2262 2263 2269 2272 2277 2291 2292" ES_PROFILE="-0.7569 -0.8715 -0.8513 -0.8426 -0.8275 -0.7924 -0.7548 -0.7118 -0.6651 -0.6110 -0.5421 -0.4691 -0.3924 -0.3120 -0.2287 -0.1169 0.0057" RANK_AT_ES="2060.0000" RANK_SCORE_AT_ES="-0.4165"/>
  <DTG RANKED_LIST="leukemia_cluster2.rnk" TEMPLATE="na_as_pre_ranked" GENESET="gene_sets.gmt#KEGG_ALLOGRAFT_REJECTION" ES="-0.8937" NES="-2.2717" NP="0.0000" FDR="0.0000" FWER="0.0010" CHIP="ftp.broadinstitute.org://pub/gsea/annotations_versioned/Human_NCBI_Gene_ID_MSigDB.v2023.1.Hs.chip" RND_ES="0.4365 -0.4812 -0.3854 -0.4748 -0.2572 -0.3021 -0.3412 0.3850 -0.6378 0.4738 -0.3155 0.2945 -0.1980 0.3960 -0.3083 0.4816 -0.4686 -0.2889 0.4602 0.3583 -0.3437 -0.2633 -0.4997 -0.5828 -0.4489 -0.4120 0.4530 -0.4453 0.3512 0.5631 -0.6573 0.5363 0.3680 0.3850 -0.5142 0.3480 0.3615 0.5870 0.3527 -0.3017 0.3565 0.1653 -0.5345 0.3572 -0.3903 -0.3655 -0.3130 -0.3405 0.3423 0.3327 0.5068 0.5128 -0.3139 -0.4470 0.2337 0.3461 -0.4708 0.4180 -0.6271 0.4444 -0.4318 -0.2351 0.3690 0.3276 0.3392 -0.2991 -0.5212 0.2947 0.2694 -0.2194 0.2498 0.4297 0.2227 0.1821 -0.5007 -0.2701 -0.3612 0.2982 0.3022 0.4025 -0.6059 -0.3234 -0.4371 0.4349 0.4906 -0.2780 0.3639 0.3407 -0.6618 0.3734 0.4019 0.3531 0.2291 -0.1639 -0.4081 -0.3916 0.3280 0.5693 -0.5635 -0.4610 0.4681 0.5706 0.3529 0.3135 0.3826 0.6380 -0.4954 -0.4114 -0.5399 -0.4804 0.4392 0.5688 -0.2727 -0.5835 -0.2954 0.3396 -0.2336 -0.3463 0.2884 -0.4734 -0.2822 -0.3663 -0.4005 -0.5056 0.3095 -0.4450 0.4603 0.2771 0.3468 -0.5864 -0.7034 -0.5248 0.2513 0.3925 -0.3052 -0.3083 0.3927 -0.3079 -0.5476 -0.4089 -0.3496 0.6263 0.2612 0.4166 0.4158 0.3760 0.3981 -0.3393 -0.5219 -0.2411 0.3404 0.4150 -0.4148 0.3183 -0.3781 0.3194 -0.2336 -0.4207 -0.4230 0.3001 -0.4370 0.5279 -0.3526 -0.4704 -0.3365 0.3560 -0.4071 0.5345 0.3427 -0.2882 0.4558 -0.3267 0.4774 -0.2686 0.3246 -0.4426 -0.5037 -0.5671 -0.2914 0.5081 0.3490 -0.2390 0.4873 0.2741 0.2409 0.6835 -0.3437 -0.3695 -0.2956 0.3966 -0.4365 0.5129 -0.4197 0.4141 0.4357 0.2529 -0.5417 0.4172 -0.5337 -0.3100 0.2970 -0.2262 0.2640 0.2473 0.2804 0.4925 0.2493 0.2814 0.2713 -0.2048 0.4598 -0.4221 -0.3728 0.2884 -0.4336 -0.6155 0.3906 0.3386 -0.4710 0.3338 0.2875 0.2235 0.3878 -0.2308 0.4555 -0.4249 -0.4517 -0.4296 -0.2721 -0.4076 0.1842 0.2577 -0.4094 0.3860 -0.6137 0.4638 -0.3813 0.4849 0.3296 -0.3631 0.3055 -0.2813 -0.4559 -0.4290 0.3437 0.3464 -0.3537 -0.4235 -0.3129 0.4833 0.4112 -0.4177 -0.2311 -0.3497 -0.2022 -0.3727 -0.2504 -0.6712 0.5145 -0.2440 0.5154 0.2797 0.3365 -0.2820 -0.2632 0.3589 0.3711 0.4752 -0.2969 0.3209 0.4433 -0.4252 0.5137 0.6501 0.3805 -0.4822 0.2942 -0.4923 -0.2550 -0.6243 0.3834 -0.4500 0.2784 -0.3454 -0.3446 -0.5487 -0.4853 0.5817 0.2105 0.3200 0.4787 0.2300 -0.3881 0.3575 0.2529 -0.3698 -0.2283 -0.2652 0.4211 -0.4481 0.4508 0.2402 -0.3752 0.3105 -0.6000 -0.4636 -0.2465 -0.3985 -0.4004 0.3383 0.4425 0.2862 -0.7015 0.6872 0.5901 -0.4382 -0.3367 -0.4878 0.3840 0.2925 0.5047 0.2345 -0.3561 0.4304 0.2765 -0.4305 0.4736 0.3012 0.4119 -0.3715 0.2101 0.5725 -0.3590 -0.4873 -0.3092 0.4011 0.2891 -0.4096 -0.3692 0.3100 -0.4542 0.4798 0.3610 -0.3136 0.3036 -0.3421 -0.1545 0.2979 -0.3944 -0.3155 -0.2885 0.3103 0.2163 -0.3430 0.3634 0.5007 0.3968 0.4384 -0.4078 0.2888 -0.5531 -0.4496 0.4745 -0.2827 -0.4672 -0.5214 -0.5159 0.6437 0.4297 -0.2894 0.3513 -0.2559 0.4851 0.3040 0.5744 0.5060 0.5459 -0.3382 -0.3992 0.4230 -0.2064 -0.4020 -0.6115 -0.5013 0.6656 0.2779 0.5759 -0.3383 -0.3083 -0.4680 0.4074 -0.2978 -0.3874 0.6430 0.3218 0.2605 0.5256 0.4025 0.5028 0.2268 -0.2966 -0.2673 0.4366 0.3513 -0.4287 0.5877 -0.4612 0.2584 -0.5614 0.4025 0.2968 0.2264 -0.4936 0.2850 -0.1729 0.2407 -0.3215 0.4645 -0.3741 0.5192 -0.4436 0.2825 0.3494 0.4044 0.3918 -0.3075 -0.3679 0.2589 -0.3127 -0.4148 -0.3387 -0.3087 0.3041 -0.4961 -0.3106 0.4026 -0.3900 0.4787 0.5421 0.5518 -0.4750 0.3090 -0.3360 -0.4130 0.3836 0.3574 -0.4706 -0.3236 -0.5849 0.3153 -0.2733 0.5398 0.2667 0.4510 -0.5134 -0.3851 0.3135 0.3698 -0.2535 0.5018 -0.4521 0.3635 0.3936 -0.2947 0.4043 -0.2777 0.2751 -0.3655 0.4906 -0.2349 -0.4582 -0.3386 -0.3826 0.1943 0.4279 0.3837 0.5532 -0.4586 -0.3432 -0.3289 0.3840 0.4876 0.2741 0.3129 0.2578 0.3435 -0.2581 -0.1821 0.2594 -0.3555 -0.3834 0.3151 0.1799 -0.3710 -0.4170 -0.4594 -0.4256 -0.3586 0.6199 -0.4614 -0.4455 0.3383 0.3707 -0.5268 -0.4470 -0.3019 -0.3607 0.3768 -0.2598 -0.6035 -0.4744 0.4145 0.2999 0.4424 -0.4182 0.4263 0.3886 -0.5085 0.4211 -0.6356 0.2485 -0.2756 -0.3958 0.3400 -0.4659 -0.4019 -0.4713 -0.4434 0.5577 -0.2179 -0.6721 0.2644 0.4029 -0.5040 -0.3197 0.2793 0.3580 0.3642 -0.5014 0.1873 0.4618 -0.4655 -0.3057 -0.3826 0.4180 -0.3599 0.5255 0.2498 -0.4290 0.4746 -0.2829 -0.2906 0.4768 0.5291 -0.4940 0.2399 -0.3280 -0.4742 -0.3028 0.4658 0.3237 -0.5166 0.4024 -0.5361 0.4233 0.4797 -0.5126 -0.4391 0.3040 0.4202 0.5592 -0.2815 -0.3141 -0.4752 -0.2225 -0.4472 0.6133 0.2870 0.2688 0.2763 0.3065 -0.4706 0.4391 -0.3208 0.2793 0.2030 -0.2595 -0.3264 0.3449 -0.3014 0.4113 0.4107 0.2027 -0.4051 0.2859 0.3651 0.3566 0.2210 -0.2527 0.2966 -0.3050 -0.3429 0.4353 0.2177 0.2280 -0.5871 0.5096 0.3922 0.4801 0.3078 0.5237 0.3480 -0.5791 0.5956 -0.2539 -0.4197 0.3117 0.4426 -0.4766 -0.2963 -0.2558 0.3479 0.3678 -0.5130 0.2404 -0.3897 -0.3218 0.4241 -0.6017 0.3348 0.6201 0.4288 0.2351 -0.4965 -0.1927 0.3733 -0.2628 -0.4179 -0.3904 -0.3115 -0.3147 0.3251 0.3896 -0.4046 0.5153 -0.4607 0.3478 0.3959 -0.2677 0.2416 -0.5106 0.3885 0.5226 0.3819 -0.6800 -0.2990 -0.4263 0.5732 -0.4522 -0.4365 -0.3109 0.3144 0.3728 0.3802 0.3144 0.3003 -0.3625 0.3823 -0.3742 -0.4831 0.4745 -0.3634 0.3293 0.3209 -0.4816 -0.4634 0.4102 -0.4313 0.5604 0.4579 0.2311 -0.2756 -0.5166 -0.5234 0.6167 0.4234 -0.7113 0.3389 0.2574 0.3479 0.3137 0.3439 0.2131 -0.2286 0.2245 0.3702 0.3885 -0.3412 -0.2233 -0.3489 -0.3282 0.2740 -0.6123 0.3683 0.6775 0.6313 -0.3160 -0.4353 0.5808 -0.3713 0.3362 0.2878 -0.3717 0.2898 -0.6233 0.2937 -0.3323 -0.5304 0.3895 -0.3376 0.5070 0.4670 -0.3742 0.4372 -0.4826 0.3319 -0.4873 -0.4225 0.3332 0.4064 0.3520 -0.2360 0.4053 -0.2279 0.3419 -0.2140 -0.3267 0.4511 -0.5338 -0.4352 -0.5836 0.2924 0.3851 0.3999 -0.3777 -0.5257 -0.3840 -0.3222 0.5876 -0.2000 -0.5608 -0.3558 -0.5178 0.5811 -0.2261 0.3414 0.3193 0.3610 -0.5725 -0.4628 0.2646 0.3388 -0.4882 0.5691 0.4124 -0.4109 -0.3594 0.3062 -0.5064 -0.3857 0.2276 0.3483 -0.5132 0.5229 0.2078 -0.5599 -0.4660 -0.2512 0.4649 0.4260 0.3727 -0.4520 -0.3096 0.4202 -0.2935 0.3364 -0.4740 0.3121 0.5134 -0.3486 0.2768 0.2018 -0.2894 -0.5308 0.2954 -0.2119 -0.2529 0.2776 -0.4444 0.5597 0.3681 -0.2202 0.4581 -0.3381 -0.4856 -0.4001 0.2737 -0.3188 0.2591 0.2621 -0.3287 -0.4369 0.2218 0.4233 0.4604 -0.2307 -0.2803 -0.4788 0.2357 0.4070 -0.3045 -0.4959 0.3296 0.3652 0.2943 0.2867 0.4250 -0.3130 0.3265 0.3959 0.5021 0.4822 -0.2311 0.4578 0.3064 -0.4501 -0.4978 -0.5390 0.4924 0.5243 0.2799 -0.3247 -0.4077 -0.3183 -0.5038 0.3136 0.4127 0.4443 0.3330 -0.3341 0.3645 -0.3467 0.2361 0.2679 -0.3502 0.4483 0.4947 -0.2911 0.3494 -0.2828 0.4427 0.3011 0.5502 -0.6383 -0.4545 0.6671 0.4098 0.2593 -0.3481 0.2756 0.3008 0.3663 0.4426 0.3986 0.2755 -0.4807 -0.2286 -0.3471 0.3683 -0.2252 0.2727 -0.4179 0.3382 -0.4077 -0.3560 -0.3239 0.4195 -0.3677 0.3077 -0.4620 0.4921 0.4091 -0.4110 0.3939 0.3392 0.2919 -0.3010 -0.3479 0.4613 0.4295 0.4370 -0.4079 -0.3657 -0.3103 -0.3514 0.5494 -0.3730 0.4227 -0.4430 -0.2781 0.3761 -0.4875 0.2712 -0.4021 -0.4271 -0.3125 -0.5590 0.3321 -0.3157 -0.3969 -0.4930 -0.2414 0.2820 -0.3755 0.3107 0.4557 0.3627 -0.3770 0.3546 0.2814 -0.3728 0.3567 -0.2621 0.3957 -0.3349 0.3228 -0.3938 0.3123 -0.4377 0.3427 -0.4399 -0.6263 -0.3749 0.2693 -0.1816 0.3288 0.1995 0.4207 -0.3277 -0.2563 0.3272 0.2887 0.3947 -0.2586 0.3436 0.4796 0.4532 0.3256 0.2555 -0.2525 0.4281 0.5525 0.2951 0.3051 -0.4298 0.3517 0.3052 0.3636 0.3521 0.3892 -0.3688 -0.2730 0.4096 -0.4172 0.4312 0.3350 -0.4186 0.4078 0.4747 -0.5580 0.3783 -0.3246 -0.2391 0.5230 0.4794 0.4916 -0.2408 0.3547 0.2524 0.5081 0.2799 0.4786 -0.6757 0.4539 -0.5617 0.2690 0.2451 -0.4971 -0.6312 0.3519" HIT_INDICES="1745 2061 2070 2117 2168 2178 2193 2205 2219 2253 2262 2263 2269 2277 2291 2292" ES_PROFILE="-0.7561 -0.8686 -0.8463 -0.8351 -0.8167 -0.7781 -0.7366 -0.6894 -0.6380 -0.5779 -0.5026 -0.4231 -0.3395 -0.2499 -0.1277 0.0057" RANK_AT_ES="2060.0000" RANK_SCORE_AT_ES="-0.4165"/>
  <DTG RANKED_LIST="leukemia_cluster2.rnk" TEMPLATE="na_as_pre_ranked" GENESET="gene_sets.gmt#REACTOME_LEISHMANIA_INFECTION" ES="-0.6788" NES="-2.2649" NP="0.0000" FDR="0.0000" FWER="0.0010" CHIP="ftp.broadinstitute.org://pub/gsea/annotations_versioned/Human_NCBI_Gene_ID_MSigDB.v2023.1.Hs.chip" RND_ES="-0.4163 -0.2539 -0.2823 0.2397 -0.3995 0.3216 0.2958 -0.3068 -0.2959 0.2573 -0.2991 -0.2753 0.2408 -0.3224 -0.2116 -0.3234 -0.2903 0.2753 -0.2470 0.1640 0.3543 0.2649 0.2498 -0.3630 -0.3505 0.3674 -0.2729 0.2710 -0.2869 0.1982 0.2747 -0.3272 0.1738 -0.2590 0.2677 0.3120 -0.3033 0.2751 -0.2916 -0.2246 -0.3672 -0.3411 0.3426 -0.2715 0.3347 -0.2279 -0.3197 0.3133 0.2386 -0.3663 -0.3115 0.2375 -0.2648 0.2605 -0.3631 -0.3235 -0.3261 0.2470 -0.2733 -0.3581 0.2089 -0.2590 -0.2212 -0.2234 0.2926 -0.3634 -0.2513 -0.5153 -0.3492 -0.4277 -0.2626 -0.2916 -0.3060 -0.2659 -0.2592 -0.2491 0.2670 0.2226 -0.2649 0.2613 0.2668 0.2259 -0.2156 -0.2729 0.3193 0.3073 -0.3298 0.2521 -0.2585 -0.2710 0.4562 0.2853 -0.3055 -0.2862 -0.3607 -0.2333 -0.3580 -0.2829 0.3410 0.3043 -0.2739 -0.2689 -0.2475 -0.2063 -0.3912 0.2009 -0.3274 0.3690 -0.2908 -0.2276 0.3248 -0.3735 0.2687 -0.2834 -0.3141 -0.3383 -0.4545 0.2859 0.2241 -0.3027 0.2992 -0.2660 -0.2623 -0.2932 0.3186 -0.2884 -0.2073 0.2518 -0.1565 -0.3019 -0.1864 0.2543 0.3058 0.4207 -0.2332 -0.3420 0.2556 0.3289 0.3624 0.2664 -0.2518 -0.3987 -0.2676 -0.1931 0.2129 -0.1476 -0.2441 -0.3088 -0.2212 0.2763 -0.2094 0.2748 0.3366 -0.3598 -0.4774 0.2125 -0.2567 0.2807 -0.2991 0.2976 -0.2578 0.2778 0.1977 0.3005 0.3081 -0.3134 -0.3197 0.3397 0.3122 -0.3759 0.3035 -0.2615 -0.3240 0.2475 -0.3992 0.2846 0.1812 -0.2167 0.1758 -0.3131 0.2390 -0.2019 -0.3177 0.2529 -0.2536 -0.4138 0.2184 -0.3019 0.3592 -0.1766 0.1487 0.2587 0.3112 -0.2509 -0.2643 -0.3831 0.2300 -0.2269 0.2354 0.2897 -0.2234 -0.2591 -0.2336 0.2475 0.2009 0.3152 0.3424 0.2237 -0.3796 0.2946 -0.4687 -0.2317 0.2229 -0.2592 -0.3281 0.3022 -0.1965 -0.2673 0.2961 -0.2836 -0.2364 0.2859 -0.2661 -0.3367 0.2947 -0.2886 0.2291 0.2647 -0.4281 0.2435 -0.2807 -0.2708 -0.2689 -0.2431 -0.3039 0.2460 0.2531 -0.2384 0.4074 0.2214 -0.2683 0.2300 0.2604 0.2611 -0.3256 0.2345 -0.3915 0.2906 -0.2914 -0.3426 0.2999 0.2760 0.3278 -0.2181 -0.2226 -0.3424 0.2468 0.2781 -0.4096 -0.3280 0.2857 -0.3494 -0.3620 -0.3823 -0.3086 -0.2375 -0.3158 -0.2770 0.2447 -0.2275 0.2765 0.2659 -0.3152 -0.2180 -0.3842 -0.2895 -0.3057 0.2195 -0.3712 0.2908 -0.3124 -0.2096 -0.3589 -0.3655 -0.2299 0.2157 -0.2541 -0.3507 0.2928 0.3227 -0.2791 -0.3422 -0.2753 0.2804 -0.2718 -0.2857 -0.3380 0.2923 -0.3274 0.3748 0.2755 -0.2730 -0.3661 0.2884 0.2747 -0.3278 -0.2632 -0.3995 0.2804 0.2019 0.3024 -0.3228 0.3353 -0.2939 0.2969 0.4250 0.2479 0.2736 0.2846 -0.3495 -0.3524 0.3310 0.1732 -0.3334 0.2525 -0.5528 0.3357 -0.3236 0.1826 0.2141 -0.2823 -0.2497 -0.2186 -0.3115 -0.2958 0.2536 -0.2726 -0.3464 -0.2077 0.3783 0.3058 -0.4315 -0.2687 -0.2478 -0.3846 0.2854 0.3252 0.2188 0.3790 0.2585 -0.2646 0.2731 0.2631 0.3079 0.2493 -0.2055 0.2885 -0.1834 0.2618 0.2784 -0.2442 -0.3036 -0.2025 0.2547 -0.2919 -0.2891 -0.2971 -0.3930 0.2828 0.2353 0.1815 -0.3499 0.2504 -0.2096 -0.3677 0.2365 0.1603 0.2699 -0.2312 -0.4304 -0.2551 0.2475 0.2980 -0.2139 -0.2946 -0.2357 -0.2408 -0.2874 -0.2671 0.2019 0.3688 0.2712 0.2214 0.3674 -0.2243 -0.2313 -0.2199 0.3641 0.2656 0.2701 0.2061 0.2840 -0.3600 0.2099 -0.3669 -0.2110 -0.4475 -0.3145 -0.3585 -0.3005 0.3489 -0.3694 0.2690 0.2252 -0.3176 -0.4534 -0.2752 -0.4152 0.2148 -0.2988 -0.2530 -0.4079 -0.2489 -0.3013 0.1994 -0.4271 0.2856 0.2034 0.2438 0.3510 0.2350 -0.3604 0.2770 -0.4250 -0.2640 0.2757 -0.3657 -0.1700 -0.2591 -0.3252 0.2190 -0.2166 0.3448 -0.2931 -0.3192 -0.2361 -0.3607 -0.2526 0.3175 -0.3265 -0.4359 -0.2336 0.3542 0.2761 -0.2679 -0.3289 0.3545 0.3473 -0.3328 -0.2783 0.2255 -0.3334 0.1901 -0.2425 -0.2276 -0.4622 0.2628 -0.4334 0.2054 -0.2560 0.2761 -0.5750 -0.2704 0.2729 0.2858 -0.1999 0.2914 -0.2499 0.2334 -0.3023 0.2666 -0.2782 0.4628 -0.1932 -0.2995 0.2118 -0.2782 0.3576 0.2691 0.3752 -0.3142 -0.2733 0.1921 -0.2946 -0.3153 -0.3146 0.2130 -0.3928 0.2254 -0.2629 0.2841 -0.3171 -0.2429 0.3019 0.1705 0.3364 -0.2379 -0.2205 -0.2773 -0.3252 -0.3599 0.2258 0.2558 0.2657 -0.3621 0.2831 -0.3106 -0.3328 0.2659 0.2768 -0.3652 0.2570 0.2234 -0.4767 0.2489 -0.1567 -0.3109 0.2100 -0.2690 -0.3381 -0.4002 -0.2168 0.3525 0.2419 0.2596 0.2395 -0.2267 -0.3144 0.2836 0.3048 -0.2750 0.3533 -0.3618 -0.1827 0.2181 -0.4122 0.1997 0.1910 0.2854 0.2273 0.2568 0.2685 -0.3455 0.1964 0.3227 -0.2738 -0.3476 -0.3889 -0.3254 0.2144 0.2181 -0.2109 -0.2791 -0.2790 -0.3968 0.3022 -0.4353 -0.1983 0.2305 0.2475 -0.3704 0.3400 0.2262 0.2308 -0.3589 -0.3164 0.3854 0.3064 0.3383 -0.2419 -0.2909 -0.2503 -0.3552 -0.2442 -0.3398 -0.2249 0.2203 -0.3113 0.2005 0.2367 0.3337 -0.2379 0.1604 -0.2492 0.3115 0.2957 -0.2194 0.3387 -0.1850 -0.4382 -0.3218 0.1890 -0.2949 -0.3068 0.2702 -0.4031 -0.2533 -0.2160 0.2478 -0.3460 -0.3452 -0.3447 -0.1947 -0.3831 -0.3541 0.2945 -0.2480 -0.3457 -0.2211 0.2525 -0.3849 -0.2305 -0.4045 0.2271 -0.3799 -0.4443 -0.2832 0.1850 -0.2389 0.3050 -0.2394 -0.2785 -0.3959 -0.2991 0.3260 -0.4048 0.2906 0.3459 0.3437 -0.3297 -0.2708 -0.3057 -0.2850 -0.3968 -0.2282 0.2959 0.3044 -0.4232 0.3478 0.4440 0.3152 -0.3712 -0.3863 -0.3204 -0.3171 -0.1785 0.2111 0.2401 0.2515 0.2736 -0.3444 -0.3058 -0.3528 0.3276 0.2960 -0.2760 0.2205 0.2541 0.2355 -0.2395 -0.3092 -0.3664 -0.2514 0.3217 0.2100 0.2129 0.2005 0.3853 -0.2644 -0.3013 -0.2616 -0.2078 -0.2829 -0.2390 -0.3900 0.2806 -0.3263 0.3463 -0.2120 -0.3318 0.2788 -0.2636 -0.2709 -0.2505 0.1864 -0.3165 -0.3054 0.2630 -0.2795 -0.2467 -0.3473 -0.3001 0.2639 0.2757 -0.2146 0.2436 -0.3424 -0.2022 0.1876 0.2625 0.2670 0.3405 0.2615 0.2357 -0.3229 -0.3763 0.2459 0.3428 -0.2888 0.1546 0.2442 -0.2483 -0.3611 0.2691 0.3195 0.2989 0.2072 -0.3163 -0.3344 0.2080 0.1885 -0.3726 0.2321 -0.2500 -0.2871 -0.5076 0.2610 -0.4049 -0.4433 0.2808 -0.2697 0.2376 -0.2580 0.2372 0.1989 -0.2643 -0.2360 -0.2351 -0.3376 -0.3631 0.3476 0.2401 -0.2620 -0.4251 -0.2380 0.2821 0.2735 -0.2255 -0.2076 0.2510 -0.2129 -0.2412 -0.1873 -0.4409 -0.2156 0.2240 -0.2920 -0.2400 0.2389 0.3998 0.2281 -0.3619 0.2224 -0.2249 -0.3717 -0.2680 0.3092 0.2507 -0.3582 0.3055 -0.2921 0.2595 -0.3503 0.4475 0.1824 -0.3612 -0.2238 -0.2880 -0.3009 -0.3164 -0.1941 0.2219 -0.3062 -0.2510 -0.4134 0.2336 -0.2922 -0.1799 -0.2851 0.2143 -0.4584 -0.3030 -0.2262 0.2906 -0.2693 0.2109 0.2552 -0.4124 -0.3796 0.3055 0.3361 0.3256 -0.3231 0.2455 0.3599 0.3074 0.2887 0.2866 -0.2480 0.2658 -0.2495 0.2913 -0.3476 0.3691 -0.2418 -0.2619 0.2595 0.2509 -0.2516 0.3041 -0.2708 -0.3840 -0.2974 0.4190 0.3225 -0.2533 0.3261 0.3765 -0.2880 -0.4073 -0.3838 -0.3933 -0.3682 -0.2820 -0.3139 0.2516 -0.1853 -0.3038 -0.1887 0.4012 0.2955 -0.2922 -0.3486 -0.1602 -0.2572 -0.2633 0.1937 0.3302 -0.3242 0.3849 -0.3891 0.3709 -0.2349 -0.3191 0.3239 -0.4883 0.2931 0.3041 -0.2864 -0.1925 -0.2039 -0.3452 -0.5094 -0.1934 0.2641 -0.2835 0.2051 -0.2502 -0.4155 -0.2391 0.2407 -0.2390 -0.2339 0.2898 -0.2047 0.2596 0.2668 0.2779 -0.3964 0.2064 -0.2890 0.2542 -0.2414 -0.2378 -0.3496 -0.2479 0.2666 -0.3250 -0.2535 -0.4093 -0.2870 0.2916 -0.2289 0.2400 -0.3143 -0.2207 0.3783 -0.2147 -0.3761 0.2490 0.2588 -0.2777 -0.3379 -0.3198 -0.2314 -0.3831 0.2292 0.2542 -0.2975 0.3621 0.3561 -0.2752 0.2752 -0.3323 -0.3368 -0.2024 -0.3298 0.2416 0.2505 0.2303 -0.2633 0.3308 0.2929 0.1903 0.2547 0.4060 0.3483 -0.5308 -0.2425 0.1472 -0.1816 -0.2021 0.2577 -0.3416 0.4040 -0.2392 0.2020 -0.2060 -0.2404 -0.2299 0.3663 0.2506 -0.2557 -0.2698 0.2346 -0.2546 0.3187 0.2767 0.3985 0.2816 -0.3176 -0.3203 -0.3494 0.2349 -0.2942 -0.2313 -0.3656 0.2171 -0.2839 -0.2641 -0.2288 0.2535 -0.2840 -0.3197 -0.3732 -0.2111 -0.3894 -0.2446 0.2257 -0.3925 -0.1788 -0.3187 -0.2947 -0.4014 -0.3683 -0.2626 0.2779 -0.2424 -0.4012 -0.3242 -0.3024 -0.2351 0.2510 0.2550 0.2279 0.2905 -0.2725 -0.3373 -0.2211 0.2197" HIT_INDICES="68 78 170 589 682 851 889 894 1072 1113 1114 1119 1245 1250 1440 1446 1497 1498 1501 1520 1549 1557 1602 1656 1666 1757 1782 1785 1792 1798 1809 1846 1865 1911 1948 1981 2021 2038 2060 2093 2095 2105 2106 2115 2132 2141 2153 2165 2210 2234 2236 2255 2258 2274 2281 2296 2297 2304" ES_PROFILE="-0.0043 0.0169 -0.0045 -0.1806 -0.2130 -0.2810 -0.2911 -0.2866 -0.3608 -0.3744 -0.3703 -0.3680 -0.4208 -0.4198 -0.5028 -0.5040 -0.5257 -0.5252 -0.5255 -0.5332 -0.5456 -0.5486 -0.5673 -0.5893 -0.5913 -0.6277 -0.6341 -0.6306 -0.6289 -0.6265 -0.6262 -0.6365 -0.6384 -0.6509 -0.6578 -0.6615 -0.6662 -0.6600 -0.6549 -0.6528 -0.6367 -0.6234 -0.6061 -0.5916 -0.5793 -0.5629 -0.5461 -0.5278 -0.5158 -0.4892 -0.4525 -0.4166 -0.3724 -0.3263 -0.2730 -0.2000 -0.1151 0.0004" RANK_AT_ES="2020.0000" RANK_SCORE_AT_ES="-0.3643"/>
  <DTG RANKED_LIST="leukemia_cluster2.rnk" TEMPLATE="na_as_pre_ranked" GENESET="gene_sets.gmt#LEE_EARLY_T_LYMPHOCYTE_DN" ES="-0.8356" NES="-2.2623" NP="0.0000" FDR="0.0000" FWER="0.0010" CHIP="ftp.broadinstitute.org://pub/gsea/annotations_versioned/Human_NCBI_Gene_ID_MSigDB.v2023.1.Hs.chip" RND_ES="0.5348 0.3340 -0.3845 0.5127 -0.5274 -0.3897 0.4890 -0.4012 0.3919 -0.2689 0.5521 -0.5207 -0.4615 -0.3408 -0.3375 -0.4883 0.4451 -0.3094 0.3069 0.2776 0.3011 -0.2709 0.2978 -0.4736 -0.3786 -0.3640 -0.3042 -0.5931 0.2538 0.3484 -0.3317 0.3914 -0.4759 -0.3216 0.2313 0.3524 -0.2407 0.2986 0.2917 0.2542 -0.2969 -0.2227 0.3539 -0.3697 -0.4443 -0.6586 0.3057 -0.4691 -0.2038 -0.2679 -0.2610 0.5657 -0.3004 0.5372 -0.3217 -0.6221 -0.5728 0.4716 0.2803 -0.4210 -0.2670 -0.3341 0.3375 -0.4456 -0.2074 0.3005 0.3520 0.3074 -0.3441 0.3795 -0.4219 -0.3151 -0.2774 -0.2860 -0.4133 0.2959 -0.4887 -0.3003 -0.5966 -0.2612 0.4331 0.2628 0.2461 -0.3208 -0.3914 0.4217 -0.3063 -0.2298 -0.3720 0.4204 -0.5021 -0.5261 0.4922 -0.4895 -0.3007 -0.3314 0.3211 0.4658 -0.3451 -0.3263 0.5217 0.3384 0.2389 0.3252 -0.2776 0.4810 0.3498 -0.3997 0.2592 0.3157 -0.2839 0.3489 -0.4232 0.1836 -0.3511 0.3539 0.2906 -0.3802 0.2079 -0.5340 0.2779 0.3427 -0.4762 -0.4917 0.2222 0.3198 0.4598 -0.2837 0.4285 -0.2577 -0.2506 -0.2621 -0.3607 0.4876 0.3882 -0.2901 -0.3068 0.3127 -0.4898 -0.2552 -0.3771 -0.3157 0.3730 0.2258 0.3042 -0.3508 0.3968 0.3004 0.4915 -0.2840 0.5153 -0.4264 -0.2752 -0.2646 -0.4990 -0.2771 -0.2096 0.2129 0.2936 -0.5812 -0.3811 0.4458 -0.2552 -0.3990 -0.4632 0.3463 0.3119 0.2659 0.3569 0.1836 -0.3118 -0.4776 -0.2813 -0.2702 -0.5061 -0.4709 0.2993 -0.2361 0.4802 -0.1605 0.2216 -0.3712 -0.4471 0.2157 0.3809 0.2464 0.3677 -0.1852 0.3149 -0.4539 -0.4122 -0.2628 0.5006 -0.1816 -0.2368 0.3992 -0.3285 0.5007 -0.2611 -0.4269 0.2824 0.3460 0.3174 0.3253 0.3939 -0.2392 0.3618 0.3109 -0.3610 0.3392 -0.4129 -0.4344 0.3889 0.1754 0.3169 -0.3545 0.4716 -0.3999 0.3004 0.2039 -0.3549 0.4206 0.2655 -0.3950 0.3191 -0.4116 0.3978 0.5075 0.3117 -0.3224 -0.3006 -0.4090 0.3315 0.2438 -0.2976 0.5092 0.4220 0.3406 0.5174 -0.2705 -0.3661 0.2737 -0.2144 -0.3102 0.4586 -0.3805 0.5433 0.3327 0.4392 0.4347 0.4356 -0.5569 0.3366 0.3160 -0.2829 0.5457 0.4874 -0.4298 0.4196 -0.3033 -0.3347 0.2087 -0.2715 -0.4934 -0.3134 -0.2774 0.3949 0.2661 -0.2663 0.4948 -0.4129 0.3909 -0.5127 0.2311 0.3798 -0.3770 0.3942 0.3165 0.6807 -0.4893 -0.3886 -0.5492 -0.3487 0.3248 -0.5321 0.3526 -0.2806 0.4000 0.2957 0.2704 -0.5050 -0.2984 -0.2087 -0.3410 -0.4324 0.3306 0.3954 -0.2886 -0.2777 -0.1816 -0.5360 -0.2501 0.3172 0.2706 -0.5081 0.4140 -0.3667 0.5507 0.2345 -0.3679 0.2602 0.2631 0.4481 0.5988 -0.4244 -0.2074 0.3434 -0.2149 0.3676 -0.4085 -0.3464 0.4040 -0.2029 0.2398 -0.4312 0.2492 -0.5153 0.3084 0.3297 0.3602 -0.2544 0.6090 -0.2972 0.2554 -0.2891 -0.3411 0.2700 -0.3012 -0.2978 0.4942 -0.1718 -0.3651 0.2629 0.4396 0.2240 -0.2323 -0.2054 0.2205 -0.3069 0.2282 -0.3002 -0.4866 0.2913 0.4909 -0.5507 -0.3790 -0.3420 0.5610 -0.3587 0.2321 -0.2441 0.2623 -0.2811 -0.4289 0.3940 0.3205 0.4653 0.3311 0.3194 -0.2867 -0.3188 0.2999 0.3361 -0.4863 -0.3348 0.4848 -0.4707 0.2951 0.3895 0.2488 0.2420 0.2878 -0.5329 -0.3791 0.4354 -0.4919 0.3009 0.5538 0.3225 -0.3620 0.3631 -0.2944 -0.4741 -0.2912 0.2964 0.3927 -0.5551 -0.1666 0.2345 0.2994 -0.5405 0.5090 -0.4334 -0.4703 -0.3042 0.3002 -0.3818 0.5471 0.2725 0.3760 0.3395 -0.2778 0.2047 -0.6091 0.4241 -0.2708 -0.2848 0.3525 0.4158 -0.4279 -0.4114 -0.4023 -0.1909 0.4182 0.5396 0.3040 -0.3504 -0.5076 -0.5669 -0.1870 -0.3738 0.4167 0.4184 0.4577 0.4467 -0.3360 -0.3595 -0.3566 -0.3853 0.4638 0.3015 -0.6356 -0.2961 -0.4179 -0.3227 0.3790 0.2563 -0.4103 -0.1544 0.3814 0.3586 -0.2951 -0.3000 -0.3032 -0.4508 -0.2439 -0.3274 -0.5219 0.4573 0.2941 0.5832 0.2452 -0.3298 0.4431 0.2751 0.2944 0.2588 0.1816 -0.3241 -0.2439 0.3421 -0.2601 -0.3018 0.3757 0.3858 -0.4097 0.2401 -0.3711 -0.4030 -0.3845 0.4372 -0.2868 -0.3555 -0.4110 -0.4662 -0.4142 -0.2503 0.2933 -0.3753 0.3055 -0.5842 0.4062 0.2925 -0.2256 0.3634 -0.4734 0.3433 0.4835 0.3662 -0.3199 -0.3603 -0.1878 -0.2512 -0.4069 -0.3055 0.4223 0.4151 -0.3996 -0.2941 -0.5597 -0.4500 -0.2956 -0.4209 -0.4808 -0.3787 0.3108 0.2576 -0.5358 -0.4170 -0.1876 0.4078 0.3134 -0.2764 -0.4429 -0.3871 0.5291 0.1468 0.2146 -0.5575 0.2898 -0.2941 -0.2454 0.2886 -0.3093 0.3824 -0.5273 -0.4750 -0.3797 0.4557 -0.5951 -0.2171 -0.3603 -0.4279 0.2828 -0.3782 0.2198 -0.3485 -0.3156 0.3939 0.5624 0.5510 0.2328 -0.3416 -0.4292 0.3238 0.3839 0.6265 -0.2763 0.3971 -0.3395 0.4135 -0.2762 0.2970 -0.1516 -0.2705 0.3291 0.3677 -0.2721 -0.2772 0.2434 -0.2258 0.4373 -0.4160 0.3408 -0.2754 0.4088 -0.2695 0.3428 -0.3397 -0.3462 0.3029 0.3054 -0.2219 0.5561 -0.3997 0.3116 -0.4630 -0.4769 -0.3825 -0.3815 -0.3513 0.3970 -0.3794 0.3392 0.2579 0.4311 0.3986 0.3255 0.2823 0.4302 0.3413 -0.2104 -0.6724 -0.4954 -0.2914 0.2471 0.3528 0.3265 0.4056 0.4027 -0.4624 -0.2998 0.4445 0.5597 0.3033 0.4830 -0.3097 -0.2332 0.4300 0.2345 0.4602 -0.2757 -0.3961 0.2415 0.3560 -0.3226 0.3413 -0.3483 0.3862 -0.7256 -0.5451 -0.2447 -0.4369 -0.2013 0.2879 -0.3222 0.3193 0.4114 0.4345 -0.3740 0.5256 -0.4429 -0.2053 0.2857 0.4795 0.4618 -0.5475 0.3886 0.3580 0.3864 -0.4758 -0.3296 -0.4504 -0.4516 0.3357 0.4183 0.1987 0.2647 -0.5009 -0.2729 -0.3981 -0.3774 -0.2413 -0.4036 0.2580 -0.5820 -0.2745 -0.3473 0.2430 -0.2364 -0.2963 -0.5266 0.4209 -0.3661 -0.5469 -0.3800 0.3711 0.2375 -0.4576 -0.3798 -0.4677 -0.3883 -0.5181 0.2931 0.5363 -0.3737 0.3946 -0.2320 0.3457 0.4673 -0.2074 -0.5501 0.5397 0.2655 -0.5248 0.2050 -0.6171 0.3399 -0.3380 -0.4460 0.3173 -0.2486 -0.2661 0.3232 -0.4212 -0.2774 -0.6045 -0.5761 -0.2966 0.5114 -0.5501 0.3761 -0.2883 0.2833 0.4371 -0.2989 -0.2323 0.2973 -0.4364 0.4683 -0.2060 0.2940 -0.2326 -0.3172 -0.3975 0.3460 0.4171 0.4646 0.5200 -0.4847 0.2915 0.3139 -0.3618 0.2705 -0.5264 0.4271 -0.5248 -0.3898 -0.3071 -0.6239 -0.4878 -0.3527 -0.3127 0.1963 -0.4845 0.3396 0.3806 -0.3663 0.3886 -0.5966 -0.3259 0.2171 0.4369 0.3604 -0.3504 -0.3374 0.3067 0.4114 0.4860 0.3139 0.6434 0.3823 -0.1707 -0.3318 0.2687 0.3999 -0.4707 -0.4377 -0.2906 -0.4801 -0.2859 0.2563 -0.4430 -0.4474 0.2495 -0.2889 -0.4874 0.2171 0.2847 -0.3409 -0.3253 0.4687 0.3711 -0.6335 -0.4482 0.4082 0.3303 -0.3330 -0.4652 -0.3321 -0.4198 0.3574 0.2740 0.2953 0.4615 -0.4037 0.4767 -0.2820 0.2608 0.3013 0.3430 -0.3803 0.2347 0.3678 0.5094 0.3896 -0.2409 -0.2231 0.2808 -0.3188 0.2796 0.3851 0.3362 0.2615 0.3067 -0.4513 -0.4362 0.3690 -0.3944 0.3173 0.3775 0.3257 0.3079 0.3631 0.3547 -0.2379 -0.4157 0.2935 -0.2503 0.3393 0.3253 -0.3945 0.1776 -0.3462 0.2937 -0.4793 -0.2926 0.3203 0.2808 -0.5654 -0.3852 -0.3070 -0.2338 0.5144 -0.2297 -0.3381 -0.4854 0.6146 0.2630 -0.3358 0.2725 0.4590 -0.5023 0.2569 0.3607 -0.4322 0.3861 -0.4031 0.3010 -0.3330 -0.4546 0.2436 0.3108 0.3457 0.4977 -0.5126 -0.3890 0.3065 0.2858 -0.2962 0.5148 0.4458 -0.2787 -0.2925 0.2525 -0.2431 -0.3981 -0.4101 -0.2421 0.2670 0.2849 0.3178 0.3826 0.2827 0.2121 0.3673 -0.5187 -0.2992 0.4710 0.4635 -0.2594 -0.3976 -0.3205 0.4699 0.2704 0.2426 0.3462 0.6811 0.5771 0.2821 0.3735 0.3657 0.3455 -0.4091 -0.4259 -0.3115 0.2666 0.1751 0.4096 -0.4271 0.2460 0.3559 -0.2506 -0.4318 -0.4222 -0.4010 0.2061 0.4954 0.4554 -0.3936 -0.3555 0.2991 0.1970 0.4781 -0.4221 0.3107 0.4277 -0.4480 0.2358 0.3436 0.5305 -0.3747 -0.4879 -0.4104 -0.3830 0.3493 0.2280 -0.3881 -0.2551 0.4431 0.3051 0.4757 0.2582 0.3118 -0.5377 0.2020 -0.3827 0.3347 -0.3481 -0.3318 -0.2851 0.4454 0.5008 0.2877 0.2904 -0.4971 0.2283 -0.2568 0.3131 -0.4773 0.3467 -0.4520 -0.2930 0.3843 -0.4324 0.2461 0.4449 0.3660 -0.3081 0.2570 0.4712 -0.2800 0.2454 0.3235 -0.2882 0.4494 -0.4353 0.5065 -0.3951 0.5876 -0.3427 0.6238 0.3260 -0.3993 0.4487 -0.4066 -0.3143 0.2586 -0.2575 0.4582 0.2385 -0.4037 0.4580 0.2903 0.3625 0.2007 -0.5488 0.2625 0.4131 0.3952" HIT_INDICES="159 318 1808 1961 2108 2121 2151 2163 2216 2218 2223 2226 2227 2238 2247 2262 2263 2269 2277" ES_PROFILE="-0.0351 -0.0792 -0.7220 -0.7718 -0.8050 -0.7775 -0.7527 -0.7175 -0.6838 -0.6271 -0.5698 -0.5104 -0.4495 -0.3881 -0.3184 -0.2445 -0.1637 -0.0788 0.0122" RANK_AT_ES="2107.0000" RANK_SCORE_AT_ES="-0.5032"/>
[truncated: 22,415,409 more chars]
