# Supplementary material for: Multiomic single cell sequencing identifies stemlike nature of mixed phenotype acute leukemia
Source: Nat Commun. 2024 Sep 18;15:8191. doi: 10.1038/s41467-024-52317-2 (PMC11411136; doi:10.1038/s41467-024-52317-2)
Supplement: Supplementary file 17 — Source Data [file 41467_2024_52317_MOESM17_ESM.zip › Source Data compressed/Panel S11F.csv]

Panel S11F
Derivation of MPAL95 gene set score for the TARGET-ALL-P3 dataset (n = 69).
	TUBA1B	TYMS	GSTP1	HMGB2	HMGN2	TUBB	PCNA	KIAA0101	IGLL1	DUT	H2AFZ	TOP2A	CD3D	CD7	UBE2C	AC002454.1	STMN1	DHFR	mpal95
SJMPAL017981_D1	-2.864054587	-1.40589655	-2.552297483	-1.213268904	-2.743668238	-3.315233467	-2.739980218	-3.01641522	-1.344771652	-1.103779962	-2.513021617	-1.563945335	-1.801924641	-0.95797285	-1.671254743	0.229008756	-2.275477133	-1.541623017	-0.333879332
SJMPAL017977_D1	-0.877876734	-1.448600026	-1.274671087	-0.89253115	-2.031330366	-1.148390285	-0.854060694	-2.031249249	-1.777893833	-3.511352239	-2.061653656	-0.752540486	-1.76704057	-1.154159012	-0.791515257	-1.03013427	-3.220798159	-1.517908205	1.232815521
SJMPAL017978_D1	-1.931767024	-0.765344402	0.612993137	-2.903310144	-2.19804774	-2.33338265	-2.373889958	-2.339735563	0.066156664	-1.475418635	-2.637536916	-2.939063027	0.996553056	1.98899374	-2.134275526	0.561509728	-1.070192824	-2.15820813	2.216998647
SJMPAL044950_D1	-2.310086615	-2.025096959	-0.411410009	-1.077572162	-1.546334368	-0.691321801	-2.163110717	-1.991444563	-0.330872002	-1.34615301	-1.906009532	-1.538322024	-1.267035552	-0.310975936	-2.495431736	1.635324343	-1.590119389	-1.517908205	2.638784659
SJMPAL042787_D1	-1.837187126	-0.562502888	-1.148059462	-2.829293739	-1.955549742	-1.554673381	-1.996706053	-1.991444563	0.919276111	-1.168412775	-0.645292126	-2.042247141	1.074073213	1.559053855	-1.356400611	0.839502344	-0.715697439	-1.660197077	1.128264217
SJMPAL041122_D1	-1.053525116	-1.726172624	-1.378262417	-0.929539352	-0.940089371	-1.148390285	0.43280204	-2.04120042	-1.072429675	-1.491576839	-0.053844454	-1.931212793	-1.077111166	-0.974669545	-1.291577702	0.730485632	-2.606339492	-1.019897153	-2.017665161
SJMPAL046467_D1	-0.958945218	-1.747524362	-1.194100053	-0.26339171	-1.713051743	-1.859385704	-0.144067461	-1.105790306	0.456622872	-2.299486999	0.537603218	-0.940444767	-1.018971047	-0.978843719	-0.76373401	-0.577714915	-1.755550568	-1.411191551	0.848593214
SJMPAL043509_D1	-1.269707739	-0.615882234	-0.204227351	-1.089908229	-0.364156623	-1.148390285	-1.175776378	-1.62325122	-0.878837185	-0.505926443	-2.326248668	-0.667129449	0.624456298	-0.135660643	-1.12489022	0.643272262	-0.55026626	-0.711604596	-0.619596885
SJMPAL042801_D1	-1.985812679	-0.327633767	-1.907729211	0.674149416	-1.728207868	0.45981364	-2.074361563	-0.966473906	0.788026965	-1.087621759	-1.018838024	-1.128349048	0.256235549	0.966321198	-0.430359046	0.632370591	-0.195770875	-2.110778506	1.791440137
SJMPAL040036_D1	-1.566958846	-0.562502888	-0.986917395	0.711157618	0.423961873	-0.589751027	-1.042652646	-0.29974542	-0.727900667	-2.283328795	-0.614163301	-0.590259516	-0.476329943	0.031306302	0.903140807	-2.523663228	-1.991880825	-2.241209972	-2.702629073
SJMPAL042943_D1	-1.202150669	-0.647909841	-0.503491191	1.290952788	-1.12196287	-1.148390285	-1.319993753	-1.085887963	-1.512114313	-0.48976824	-0.660856538	-0.59880062	-1.526728081	-0.68247739	0.051182568	0.992125741	-1.448321235	-0.367739822	0.631285897
SJMPAL043773_R1	-0.823831078	-0.135468123	-1.26316094	-0.522449127	-0.349000498	-0.606679489	-1.608428504	-0.220136049	-0.744306811	-0.89372332	-0.598598889	-0.043628881	0.329879699	0.878663551	0.254911712	-0.299722299	-0.727513952	-3.213517265	1.619017984
SJMPAL042794_D1	-1.012990874	-1.021565261	0.474871364	0.205378853	-0.288375999	-0.911391812	-0.909528915	-1.245106706	-1.387427624	-0.069654957	-1.174482148	-1.042938011	1.244617561	0.252537505	-0.865598582	0.218107084	0.572302459	-1.423048957	-2.207787157
SJMPAL040030_D1	-0.337420176	-0.135468123	0.969807716	-0.769170476	0.423961873	-0.555894102	-1.464211128	-0.449012992	-0.754150496	0.140401685	-0.567470064	-1.000232493	-0.197257375	-1.166681533	-1.27305687	-1.013781764	-1.661018466	-0.960610122	4.269951635
SJMPAL012419_D1	-0.094214724	-0.242226814	0.072016194	-1.435318118	-1.379616994	-0.708250263	-0.421408568	-0.886864535	0.194124581	0.31814192	-0.614163301	-0.94898587	-1.309671639	-1.667582369	-1.458265183	0.381632153	-0.160321336	0.308132321	-4.184444601
SJMPAL042791_D1	-0.945433804	-0.274254422	0.256178558	1.809067621	0.257244499	-1.300746446	-0.465783145	-1.145594992	-0.229153914	-0.505926443	-1.127788911	-1.316253329	0.961668985	0.482117055	-1.393442274	0.343476303	-0.136688311	-0.664174972	-4.954629245
SJMPAL040024_D1	-0.675205525	-0.530475281	-0.952386951	0.328739527	-0.136814749	-0.928320274	0.222022799	-0.498768849	-1.111804418	-0.699824882	-0.302875053	-0.205909851	-0.464701919	-0.649084001	-0.189588239	-2.049440529	-0.869312106	-0.047589859	7.244207279
SJMPAL041118_D1	-0.35093159	-0.509123543	-0.975407247	-1.42298205	-1.349304744	-0.132682543	-0.077505596	-0.737596963	0.965213312	-0.554401053	-0.676420951	-0.086334399	-0.635246266	-0.557252181	-0.439619462	-0.452345696	0.276889638	0.248845291	8.45910472
SJMPAL042792_D1	0.162502141	-0.252902684	0.739604761	-0.115358901	0.348181248	-0.166539468	-0.432502212	-0.339550106	-2.142110212	-1.136096368	-0.707549776	-1.674979683	0.837636732	0.624038959	-1.245275623	0.654173933	0.217807074	-0.782749032	0.246181
SJMPAL017975_D1	-0.594137041	-0.904130701	-0.503491191	-0.781506543	-0.697591372	0.256672091	-0.16625475	-0.269891906	0.302405126	-0.231236989	-0.34956829	-0.863574834	0.422903888	-0.803528426	-0.985983985	0.457943851	0.005109843	-0.261023168	0.893438124
SJMPAL016344_D1	-0.769785423	0.814684229	-1.217120349	-0.029006429	-0.909777121	-1.503887994	-0.632187809	-0.498768849	0.466466558	-0.635192069	0.319701444	0.357802992	0.415151872	1.283558394	0.634588754	0.114541208	-0.822046055	-0.5218861	3.249651912
SJMPAL041117_D1	-1.06703653	0.238187296	-1.274671087	-0.473104857	-0.864308746	-0.522037177	-0.321565769	-0.618182906	0.499278845	-0.408977224	-0.629727713	0.30655637	0.023675075	-0.394459409	-0.393317384	-0.975625914	-0.254853439	0.616424878	6.080741195
SJMPAL041120_D1	-0.391465832	0.216835558	-0.146676612	-1.139252499	-1.046182245	-0.589751027	-0.554532299	-0.011161449	1.040681571	-0.231236989	-0.92545155	-0.188827643	-0.309661603	0.611516438	0.523463766	-0.076238039	0.005109843	-0.391454634	-1.436899747
SJMPAL040039_D1	0.121967899	0.088725129	-0.388389714	0.341075595	-0.621810747	0.493670565	-1.009371714	0.128154951	-0.741025582	-0.586717459	0.755504992	-0.402355235	-1.104243221	-0.707522432	-0.680390269	-1.646078694	-0.963844209	-0.166163919	-4.90012799
SJMPAL040035_D1	0.554333146	-1.096296345	0.348259739	-1.114580364	0.120839374	-0.369681016	-0.132973817	-0.528622363	-0.957586672	-0.08581316	0.10179967	0.033241052	-0.933698874	-0.394459409	-0.050682005	0.419788002	-0.84567908	0.142128637	-0.143951646
SJMPAL044948_D1	-0.661694111	1.369829424	-1.585445075	-1.213268904	-1.334148619	-0.928320274	0.055618135	0.635664694	-0.501495891	0.431249342	-0.972144787	-0.11195771	-1.402695828	0.064699691	0.199349218	-0.937470065	-0.313936003	0.011697171	-0.761651577
SJMPAL012422_D1	1.743337575	-1.907662399	0.555442398	0.106690313	0.029902625	1.357022145	-0.621094165	-0.180331363	0.335217413	-0.602875663	0.132928495	-1.290630018	-0.751526503	-1.17502988	-1.587911002	-0.681280791	-0.278486465	-0.747176814	-2.021859361
SJMPAL003414_D2	-0.783296837	1.102932696	-0.779734736	-1.163924634	-0.758215872	-0.996034123	-0.332659414	-0.259940735	0.669902734	0.011136059	-1.43907716	0.537166169	0.71360448	1.521486292	-0.032161173	0.937617385	0.300522664	0.272560103	0.833171053
SJMPAL040028_D1	0.121967899	-1.181703298	-0.733694145	-0.066014631	-0.091346375	-0.166539468	0.06671178	0.078399094	-0.363684288	-0.182762379	-0.334003877	0.1442754	-1.286415592	-1.538182987	-0.004379926	-0.89386338	-0.278486465	0.711284126	-4.658387932
SJMPAL040034_D1	0.027388001	-0.861427224	-0.768224588	0.156034583	-0.151970874	-0.200396392	-0.210629327	0.038594408	-0.317747087	-0.457451834	-0.489648002	1.066714597	-0.949202905	-1.504789597	0.94018247	-1.87501379	-0.396651593	0.296274915	-4.58841521
SJMPAL041119_D1	-0.242840278	0.013994045	-0.561041929	-0.94187542	-0.530873998	-0.301967166	0.122180001	-0.031063792	0.14818738	0.366616529	-0.754243013	0.255309748	0.353135746	-0.2692342	0.143786724	-0.021729682	0.146907997	-0.189878731	-3.223224873
SJMPAL040031_D1	0.027388001	-0.626558103	-0.572552077	1.599354474	0.711928247	-0.657464876	-0.08859924	0.317227208	-1.430083597	-0.505926443	0.755504992	0.118652089	-0.154621288	-0.306801763	0.097484646	-2.327433146	-1.070192824	0.201415667	-3.139685775
SJMPAL040026_D1	-0.026657655	-0.562502888	-0.618592668	1.463657732	0.666459872	-0.860606424	0.111086357	-0.220136049	0.407404443	-0.215078786	0.132928495	0.23822754	-1.410447844	-0.469594535	-0.12476533	-1.002880092	0.028742869	0.130271231	-3.208790639
SJMPAL016341_D1	0.081433657	-0.284930291	0.256178558	-0.917203285	0.378493498	-0.217324855	-0.24391026	-0.478866506	-0.839462441	-0.08581316	0.10179967	-0.069252192	1.13608934	0.327672631	-0.05994242	0.883109029	0.725917126	-0.142449107	-1.516977615
SJMPAL042797_D1	-0.580625627	-0.039385301	0.912256977	-0.596465531	0.423961873	-0.369681016	-0.232816615	-0.419159478	0.338498641	-0.570559256	-0.302875053	-0.000923363	0.973297008	1.392086909	0.078963815	1.019379919	0.820449229	-0.5218861	-2.114362497
SJMPAL040025_D1	0.554333146	-0.808047878	-0.261778089	0.304067392	-0.394468873	-0.589751027	0.466082973	0.177910808	1.257242661	-0.13428777	1.346952664	-1.119807944	-0.898814803	-0.703348258	-0.384056968	0.414337166	0.028742869	-0.308452792	1.504297605
SJMPAL017973_D1	0.121967899	0.184807951	-0.4574506	-0.473104857	-0.546030123	0.409028253	0.288584665	0.008740894	0.118656322	0.156559888	-0.084973279	0.98130356	-0.705014408	-1.667582369	0.551245013	0.479747194	0.312339177	-0.213593543	6.844052336
SJMPAL040027_D1	-0.202306036	-0.701289187	-1.090508724	-0.645809801	-0.546030123	0.764525962	-0.033131019	0.237617837	1.450835151	0.625147781	-0.271746228	0.246768644	0.934536929	1.191726574	0.745713741	0.13634455	0.820449229	0.426706381	-7.865765245
SJMPAL042799_D1	0.446241834	0.013994045	-0.020064987	-0.300399913	0.04505875	0.527527489	-0.820779761	0.396836579	0.322092498	0.075768872	-0.162795341	-1.136890151	1.329889734	1.316951784	-0.365536137	-1.171855996	1.564889537	-0.035732453	-0.151508131
SJMPAL044953_D1	0.743492941	-1.245758513	1.395683181	-0.201711373	0.10568325	0.121244393	0.388427463	-0.538573535	-1.134773019	0.334300123	-0.427390352	-0.01800557	1.031437127	0.252537505	0.060442983	0.13634455	0.40687128	0.58085266	3.264254768
SJMPAL004013_D1	0.000365173	-0.028709432	-0.618592668	-0.275727778	-0.151970874	0.493670565	0.222022799	0.128154951	1.037400342	0.075768872	-0.256181815	1.14358453	-1.61975227	-2.151786512	-0.967463154	-0.163451408	1.127678562	0.509708223	-3.046174534
SJMPAL043510_D1	-0.634671283	1.028201612	0.382790183	0.156034583	0.257244499	0.39209979	-0.543438655	-0.249989563	0.331936184	-0.861406914	0.273008207	0.409049614	0.221351478	0.857792683	0.51420335	0.681428111	0.725917126	-0.64046016	1.557827568
SJMPAL011911_D1	0.203036383	0.376973595	1.188500522	0.057346043	1.18176812	-0.911391812	0.099992712	-0.170380192	-0.783681554	1.287634112	0.73994058	-1.358958847	1.240741553	0.557252181	-1.180452714	0.452493016	0.335972203	0.082841607	-1.498697335
SJMPAL012425_D1	0.770515769	-1.598062194	0.106546638	-0.793842611	-0.470249498	0.290529016	0.654674926	0.028643237	1.293336176	0.705938797	0.848891467	0.272391955	-0.189505359	-0.699174085	-0.560004865	-0.147098902	0.194174049	0.343704539	0.122558404
SJMPAL046469_D1	0.270593453	0.248863166	0.509401807	-0.423760587	0.04505875	1.10309521	0.222022799	-0.220136049	0.683027649	-0.118129567	-0.022715629	-0.000923363	-0.77478255	-0.198273248	-0.096984083	0.463394687	0.926797844	0.806143374	3.755333001
SJMPAL040459_D1	-0.323908762	0.131428605	0.659033727	0.933206832	0.848333371	0.561384414	-0.499064078	1.123272094	-0.275091115	0.075768872	0.070670846	-0.334026406	0.864768787	0.77430921	0.069703399	0.616018084	0.217807074	-0.213593543	-0.366889297
SJMPAL043514_D1	-0.377954418	0.291566642	1.269071556	-1.052900027	0.393649623	0.155101317	-0.132973817	0.386885408	0.94552594	0.301983717	-0.318439465	-0.351108613	1.085701237	1.442176993	-0.356275721	0.763190645	0.477770357	0.343704539	-0.791768569
SJMPAL042946_D1	-0.21581745	0.825360099	-1.113529019	-0.448432722	0.302712874	-0.403537941	0.732330435	0.904346322	1.385210578	0.608989577	0.28857262	0.1442754	1.349269774	1.020585455	-0.013640342	0.632370591	0.32415569	0.782428562	-0.471439816
SJMPAL042798_D1	0.459753248	0.707925538	0.831685943	-0.26339171	-0.091346375	0.815311349	0.687955858	0.177910808	-0.107748454	-0.053496754	0.350830269	0.88735142	0.263987564	0.644909827	0.541984597	-0.932019229	0.501403382	0.367419351	0.137647052
SJMPAL012417_D1	0.243570625	-0.701289187	1.269071556	-0.214047441	0.166307749	0.036602081	0.787798657	1.023760379	1.280211261	0.221192701	-0.022715629	0.938598042	0.128327288	0.749264168	0.569765844	0.763190645	-0.408468106	-0.059447265	-1.621923855
SJMPAL042796_D1	0.230059211	0.526435763	-0.952386951	-0.090686766	0.181463874	0.612169801	0.222022799	0.366983065	1.33271092	0.415091139	-0.22505299	0.528625065	0.329879699	0.632387307	1.125390783	0.490648865	0.903164818	0.319989727	-5.139297561
SJMPAL012420_D1	0.878607081	-0.082088778	1.142459931	-0.374416317	0.393649623	-0.064968693	0.854360522	0.526201808	-0.98711773	1.061419267	-0.038280041	0.477378443	0.837636732	-0.098093081	0.3660367	0.305320454	-0.396651593	0.272560103	1.534067534
SJMPAL016342_D1	0.351661936	-1.875634791	1.119439636	0.045009976	0.924113996	0.121244393	0.74342408	1.023760379	0.338498641	0.899837235	0.459781156	1.066714597	0.953916969	0.010435434	0.884619976	-0.005377176	-1.058376311	0.402991569	0.056591912
SJMPAL046470_D1	0.067922243	0.601166847	0.152587228	1.155256046	0.636147622	1.069238285	-0.887341627	0.974004522	0.915994882	0.544356765	-0.007151217	0.742152657	-1.829056696	-2.306230936	0.995744964	0.245361262	0.229623587	1.078863712	0.740874254
SJMPAL016448_D1	0.135479313	1.17766378	-0.630102816	0.772837955	-0.167126999	0.612169801	0.66576857	0.098301437	1.290054947	0.011136059	0.506474393	1.271701085	-1.367811757	-0.732567474	1.403203252	-0.942920901	0.962247383	0.616424878	0.329058879
SJMPAL016447_D1	0.838072839	0.334270119	0.820175795	0.205378853	0.439117998	0.798382887	0.51045755	1.212832636	0.646934134	-0.457451834	0.397523507	0.186980918	1.031437127	0.7283933	0.310474206	0.321672961	0.501403382	0.094699013	-4.297803194
SJMPAL016340_D1	1.108301118	0.793332491	-0.043085283	0.279395257	0.787708872	0.578312876	0.099992712	0.506299465	-0.72133821	0.172718091	0.957842354	0.853187005	1.205857482	1.204249095	1.310599096	0.229008756	0.903164818	-0.308452792	-0.77898419
SJMPAL046466_D1	1.256926672	0.163456212	0.164097376	0.550788741	0.969582371	0.781454425	0.499363906	0.675469379	0.400841985	0.285825513	0.880020292	0.40050851	-0.263149509	-0.561426355	0.782755404	-0.610419928	0.265073126	0.485993411	1.486465548
SJMPAL046468_D1	0.892118495	0.174132082	0.520911955	1.007223237	0.226932249	0.45981364	1.042952475	0.486397122	-1.069148446	0.786729813	1.113486478	0.545707273	-0.782534566	-1.200074922	0.94018247	-3.646535363	-0.266669952	1.553159953	0.631031713
SJMPAL040033_D1	1.459597881	0.206159689	-1.343731973	1.007223237	0.393649623	0.730669038	1.508885534	1.302393179	1.388491807	0.560514968	2.389768297	-0.325485302	-0.984086976	-0.402807756	-0.134025745	-1.008330928	0.182357536	0.912860028	4.819970414
SJMPAL046471_D1	0.743492941	0.537111632	0.751114909	1.093575709	1.15145587	0.849168274	0.710143147	1.212832636	0.660059048	0.819046219	0.67768293	0.503001754	-0.282529548	0.736741648	0.625328338	0.092737865	0.548669434	-0.213593543	5.154305958
SJMPAL042793_D1	0.932652737	0.878739444	0.843196091	1.624026609	0.545210873	0.815311349	0.887641455	0.635664694	-2.010861066	0.657464187	0.880020292	0.545707273	0.953916969	0.565600528	1.032786626	0.065483687	0.714100613	0.64013969	2.203411885
SJMPAL040037_D1	0.63540163	0.93211879	0.7971555	1.537674137	1.378797744	0.679883651	0.821079589	1.212832636	-0.317747087	0.124243481	0.817762642	0.853187005	0.182591399	-0.035480476	1.51432824	-0.812100846	0.32415569	0.675711908	-2.949595634
SJMPAL011914_D1	0.540821732	1.29509834	1.315112147	0.279395257	1.030206871	1.086166747	0.920922388	0.844639294	-2.371796217	1.497690753	0.195186145	0.65674162	0.977173016	0.22331829	0.986484548	0.250812098	1.139495075	0.663854502	2.718900412
SJMPAL011915_D1	0.63540163	1.561995069	1.545315101	1.648698744	1.666764118	0.358242866	0.255303732	0.476445951	-1.069148446	2.160177085	0.771069405	-0.76108159	1.000429064	0.515510445	0.87535956	0.910363207	1.056779485	0.497850817	-1.319498971
SJMPAL011913_D1	0.243570625	1.754160713	1.061888897	0.84685436	0.878645621	0.425956715	1.231544427	0.765029922	-1.869768235	1.546165363	0.61542528	0.434672925	1.143841356	0.277582547	0.57902626	0.964871563	0.914981331	1.138150742	-0.188670752
SJMPAL046472_D1	1.797383231	1.166987911	-1.113529019	2.142141442	1.454578369	0.713740575	1.464510957	1.073516237	0.666621505	-0.037338551	1.7671918	1.451064262	-1.115871245	-1.638363154	1.421724084	-1.062839284	0.525036408	1.268582208	3.495270312
SJMPAL040038_D1	0.959675565	1.508615723	0.24466841	0.859190427	0.999894621	1.272379833	1.497791889	1.003858037	1.313023548	1.449216144	0.957842354	1.297324396	-1.627504286	-1.354519346	0.671630416	0.485198029	1.245843691	1.565017359	-1.29726852
SJMPAL011912_D1	0.662424458	1.871595273	0.636013432	0.328739527	1.363641619	1.238522909	1.253731716	1.143174437	0.96849454	1.707747395	0.61542528	1.083796804	0.903528866	0.565600528	1.097609536	1.221060837	1.375825332	1.23300999	3.038898666
SJMPAL005001_R4	1.392040812	0.120752736	1.729477464	1.303288855	0.818021121	1.780233704	1.253731716	1.023760379	1.007869284	0.560514968	0.708811755	2.100188142	0.946164953	0.561426355	0.653109585	1.70073437	1.281293229	1.659876607	0.878842433
SJMPAL044949_D1	1.027232635	1.444560508	0.325239444	0.26705919	0.317868999	1.594020618	1.176076206	1.401904894	0.860213995	1.88548763	0.895584704	1.186290048	1.403533884	1.500615424	0.893880392	1.433643425	1.600339075	1.885167321	-0.220371879
SJMPAL012418_D1	2.040588682	0.836035968	1.625886135	1.192264248	1.803169242	1.594020618	1.719664775	1.750195894	1.125993515	1.513848957	2.171866523	0.947139145	-0.871682747	-0.724219127	-2.439869242	1.106593289	0.229623587	1.731021043	-2.375137036
SJMPAL016343_D1	1.527154951	0.953470528	2.235923963	0.920870764	1.621295743	0.866096737	1.719664775	1.292442008	1.142399658	0.350458326	1.70493415	1.929366068	1.329889734	1.133288143	1.143911614	1.20470833	0.194174049	0.841715592	-1.634829921
SJMPAL022667_D1	1.959520198	2.949858055	1.706457169	0.254723122	2.106291741	2.626656822	2.107942324	1.909414636	0.121937551	2.33791732	2.000657986	2.202681386	1.143841356	1.826200968	2.847828094	0.626919755	2.167531691	1.565017359	-2.906717092
