# Supplementary material for: Multiomic single cell sequencing identifies stemlike nature of mixed phenotype acute leukemia
Source: Nat Commun. 2024 Sep 18;15:8191. doi: 10.1038/s41467-024-52317-2 (PMC11411136; doi:10.1038/s41467-024-52317-2)
Supplement: Supplementary file 17 — Source Data [file 41467_2024_52317_MOESM17_ESM.zip › Source Data compressed/Panel 1D.csv]

Panel 1D
RNA-derived UMAP from panel 1B. Cells are annotated based on transcriptionally defined cell populations, clustered by the expression of cell-surface immunophenotypic protein expression into 13 immunophenotype-defined clusters, and then color-coded based on cluster
Single Cell Barcode	UMAP_1	UMAP_2	Antibody-derived clusters
ATCGATATAGGAATTC_1	6.558120397	-10.08853482	CD19/CD22/CD45+
ACAAAGGAAGCAACAT_1	5.784162191	-9.338727466	CD14+
CCCTAAGCACGTCAAG_1	5.941569952	-9.320460788	CD14+
CCCCAACACCTTCCTC_1	5.957121042	-9.410601131	CD14+
AACCCCACCACGAAGA_1	5.871423868	-9.399360172	CD4/CD14/CD10/CD13/CD56/CD64/IgG1+
ATTAAGCTACCAAGCC_1	5.920954851	-9.464282504	CD33/CD34/CD117+
ACCTAATTAATGAGGT_1	5.829436449	-9.420425883	CD19/CD22/CD45+
AATGCATTATGGACAA_1	5.836445478	-9.366006366	CD33/CD34/CD117+
AAAGACGCCCGCAGTC_1	5.8505837	-9.377521983	CD7/CD11b/CD45/CD56+
CATACCTCAGGGAGTC_1	5.87244716	-9.443758479	CD4/CD14/CD10/CD13/CD56/CD64/IgG1+
ACTGAGAAAATGATCA_1	6.589792398	-10.09969281	CD14+
ATGCACCTAGGTCCCA_1	6.039564756	-9.453963748	CD33/CD34/CD117+
AATCCATACCACCAGA_1	5.883575109	-9.986604205	CD19/CD22/CD45+
AGCACCCGATAAAACA_1	5.824884561	-9.253840915	CD64/CD33/CD11b+
AATCAATGAAGGATTC_1	5.887974409	-9.391882411	CD4/CD14/CD10/CD13/CD56/CD64/IgG1+
CAACCCCAATGAATGT_1	5.793751386	-9.421067706	IgG1/HLA-DR+
CAGCAGAAATACAGCT_1	6.615738538	-10.11302613	CD19/CD22/CD45+
ACTGACTGAGTTCCCA_1	5.914527086	-9.382685176	CD14+
AGCGCCTGAAGCACAG_1	5.805941728	-9.448174945	CD19/CD22/CD45+
ATCGCCAGAGGTCAGT_1	5.850744394	-9.863739482	CD19/CD22/CD45+
AACTACGTAACGCAAA_1	5.905460027	-9.371420375	CD4/CD14/CD10/CD13/CD56/CD64/IgG1+
ATACACAGCAGTAAAC_1	5.891134409	-9.478885165	CD14+
AAATATAACAAAAGAA_1	5.82986894	-9.839421741	CD14+
ACATACCCAACGAGAA_1	5.932599691	-9.416866771	IgG1/HLA-DR+
ATGCCCGACCGCAGAT_1	5.819362787	-9.482058994	CD19/CD22/CD30+
CCCTACACCCATCCTG_1	5.824622778	-9.606831065	CD19/CD22/CD45+
AGTGATCTAGCTACAC_1	6.160000948	-9.977584354	CD19/CD22/CD45+
CCTGCACCATTTATGC_1	5.751422075	-9.768964282	CD14+
ACTTAGAGACCGCAGA_1	6.625036386	-10.11012982	CD14+
ACCGATCACCACCAGA_1	6.019879488	-9.958782664	CD14+
CCATCAGAATGCCCGT_1	5.858628896	-9.766291133	CD19/CD22/CD45+
ATTAACGAAGAAACGA_1	5.851938871	-9.781452647	CD4/CD14/CD10/CD13/CD56/CD64/IgG1+
ATACAAGAACCACATC_1	6.659068254	-10.16636323	CD19/CD22/CD45+
AAGCCAGACCATAGTA_1	5.917877344	-9.547365657	CD19/CD22/CD30+
CCTGATAGACAGAAGA_1	6.268570093	-9.54017686	CD33/CD34/CD117+
CCGCAAACCCGGCCTG_1	5.795251039	-9.414111606	CD19/CD22/CD45+
CCAGAGTAAGCACAAG_1	6.160570291	-10.05890512	CD19/CD22/CD45+
ATCTACATAGCAAGAT_1	5.865967897	-9.680799953	CD14+
CATCACAAACGGAAGG_1	5.972688345	-9.875244609	CD4/CD14/CD10/CD13/CD56/CD64/IgG1+
CATCCCCCATCCCATT_1	6.658973364	-10.18202352	CD19/CD22/CD45+
ATTGAGACCCCTAGAT_1	5.825994638	-9.358284465	CD33/CD34/CD117+
ACGCAAACATAAATGT_1	5.817024378	-9.37528371	IgG1/HLA-DR+
ATAAATTTCATCAACT_1	5.88568559	-9.842945567	CD19/CD22/CD45+
CAACCATGCATGCAGA_1	5.723807958	-9.292501918	CD19/CD22/CD45+
CCTTATCTCCACATGT_1	5.683362154	-9.346200458	CD19/CD22/CD45+
ATGAATTCCACAATCT_1	5.858409075	-9.505091182	CD13/CD34+
CATCAGATACTTATAA_1	5.717374471	-9.340758792	CD19/CD22/CD45+
ACTACCTAATACAGTT_1	5.841762689	-9.376691333	CD14+
ACATATTGCACGCCAC_1	6.031979231	-9.936097614	CD19/CD22/CD45+
CATTATGGAACGAACT_1	5.994310049	-9.955177776	CD19/CD22/CD45+
ATCCAGCCACGTCAAC_1	6.547084955	-10.04476403	CD33/CD34/CD117+
ACGGATGGACATAGAC_1	6.057201055	-10.05989408	CD14+
ATCGCACTATCGATCA_1	5.829277185	-9.3286786	CD64/CD33/CD11b+
AGGGACTTACGACACT_1	5.85363355	-9.447609416	IgG1/HLA-DR+
CCTTAGATAAGCACTC_1	5.715637354	-9.742613307	CD19/CD22/CD45+
CAATAAGGAAGTAAAC_1	6.005888132	-10.14735078	CD19/CD22/CD45+
CCCGAACCACACACAT_1	5.898261694	-9.70726823	CD19/CD22/CD45+
CCTCACTTACCAATGC_1	5.757622389	-9.406155101	CD64/CD33/CD11b+
ATTACCACCATTAGTT_1	5.860547689	-9.725764743	CD4/CD14/CD10/CD13/CD56/CD64/IgG1+
AACCAGGCAAGCAAGC_1	6.604908613	-10.11840963	CD7/CD11b/CD45/CD56+
ATTCAAGAAAGCACAG_1	6.719966081	-10.18101739	CD19/CD22/CD45+
ACAGATGGCCGTATTT_1	5.88045278	-9.38030862	CD14+
ACGGCATCAGCAAAGG_1	5.999073175	-10.01896047	CD14+
CCTTACCGACGGACTC_1	5.826753286	-9.797073833	CD14+
CAATAAGCAACTATGT_1	5.296953825	2.740434178	CD19/CD22/CD30+
AGACAGCCAGAGCCCC_1	5.86221805	-9.892895213	CD10/CD19/HLA-DR+
ATCTCACACAATAAGG_1	5.982506899	-9.921800128	CD19/CD22/CD45+
CCCAAGACCAATCCGC_1	5.832243589	-9.809395305	CD10/CD19/HLA-DR+
CCATAGGTACGTCAGT_1	6.540170816	-9.659446231	IgG1/HLA-DR+
AGTGCCTAAACCAATC_1	5.930109171	-9.419562808	CD14+
CCCGATTAAAATCCCC_1	5.850558904	-9.409956447	IgG1/HLA-DR+
AGGCAGAACATTCATC_1	5.831598428	-9.435548297	CD13/CD34+
CATAAGGTAGATCCCC_1	5.717335371	-9.385209552	CD19/CD22/CD45+
ACCTACACAGGCCATA_1	-2.590128752	6.69853402	IgG1/HLA-DR+
CAGCATATAGTACCTC_1	-4.557469698	6.659545907	CD14+
CAACCCCTCCTTAGAG_1	6.039783624	-10.06902551	CD14+
CCGCAACCCCCTAGGT_1	5.806965975	-9.423365108	CD19/CD22/CD45+
ACGCCCGGAAGTAGCT_1	3.878285078	-0.331190444	CD14+
ACGTAAGCATTAAAAG_1	-3.215737673	6.815056809	IgG1/HLA-DR+
AGCGCAACAGCCCACG_1	5.818178323	-9.435435764	CD4/CD14/CD10/CD13/CD56/CD64/IgG1+
AACCCCTGAAAGACTG_1	5.864058641	-9.599634639	CD19/CD22/CD45+
CCGGATTCATAGCAGT_1	3.033556846	7.589099416	CD33/CD34/CD117+
CCATCCTGATCCAACC_1	6.065830854	-10.00871228	CD14+
ATATCCTTATTTCCTA_1	5.954637197	-9.377332202	IgG1/HLA-DR+
CATTCCACAATTAAAC_1	5.870280412	-9.789586536	CD19/CD22/CD45+
AAAGCAAACAGCCCAG_1	5.063378004	2.206445226	CD33/CD34/CD117+
AATCCCGTAATGACCC_1	-4.534210058	6.610431203	CD14+
ACGGACCTACACAGTT_1	5.906663564	-9.965567104	CD14+
AATGACGACATAAAAT_1	5.690228132	-9.371051303	CD19/CD22/CD45+
CCAACCATCAGGACCG_1	4.581914572	2.599580773	CD64/CD33/CD11b+
AAGGCCATCACCATAA_1	6.504102854	-9.682581416	CD10/CD19/HLA-DR+
CACACAAACATTACTC_1	5.868857054	-9.351167194	CD64/CD33/CD11b+
AGACAGAAATGGCCTA_1	2.493448404	8.099195012	CD33/CD34/CD117+
CCAGACTTATCCATAA_1	4.219775347	1.875935086	CD14+
CCAGAGGAAGTTCCCG_1	2.914640335	8.083228597	CD33/CD34/CD117+
ATTGAGGGATGCCCGC_1	5.939226774	-9.919993869	CD19/CD22/CD45+
CAACCAGCATCAACCC_1	5.582967905	-9.603506557	IgG1/HLA-DR+
CACCACTAAACCAAGA_1	-4.408485266	5.966457852	CD14+
AAACAGATAACAAGTC_1	3.816852478	0.250999638	CD13/CD34+
AACCAACGACCGCACG_1	5.20228496	2.624403724	CD19/CD22/CD30+
AAGGCACACCGTCAGG_1	3.392955927	6.962725171	CD3/CD5/CD7/CD45+
CCTTCATTAATCAAAG_1	4.049064306	0.037805864	CD14+
AAGTAGAAACTCATTC_1	5.866396097	-9.757765285	CD4/CD14/CD10/CD13/CD56/CD64/IgG1+
AGCGACGCCCGCACAA_1	2.303884414	7.45054675	CD14+
CCTACATGCCGCACGG_1	5.148753313	3.140848645	CD14+
AATAAGTAACTACCGT_1	4.221345571	0.689825782	CD33/CD34/CD117+
ATTGATCCAAGTATGC_1	4.763448385	2.775363454	IgG1/HLA-DR+
AGGACATGCCGTCCGA_1	2.272512106	7.414284238	CD13/CD34+
AACTCATGAAAAACAC_1	-2.844963404	6.898631581	CD10/CD19/HLA-DR+
ACTTCAAGACGTAAGT_1	2.353875784	7.370005616	CD33/CD34/CD117+
CACCAGCGCCCAATAA_1	5.864789633	-9.799670688	CD19/CD22/CD45+
AAGCAGGTAGCTAGTG_1	2.974800018	8.162551411	CD13/CD34+
AACGAGACAGTTAGTC_1	2.45865765	8.097504147	CD33/CD34/CD117+
AACAATCCCAATCAAA_1	4.490694193	1.038351783	IgG1/HLA-DR+
ATCAATCTAGCTACAA_1	5.842832235	-9.402295581	CD14+
ATTGAAAGCCCCACGT_1	5.096144823	3.70968295	CD33/CD34/CD117+
ATGAAAGAAGATACTA_1	5.251701502	4.025619038	CD33/CD34/CD117+
ACCAATCAATAGACGA_1	4.097491649	0.552792319	CD14+
CCGGAACTAATAAATA_1	4.649752763	5.335265168	CD33/CD34/CD117+
CCTTAAAGATCCAGTT_1	4.585514692	3.212269791	CD14+
AATACCTCACCTAAAG_1	2.605418113	7.620004185	CD14+
AATCCATGAAAGATAC_1	5.847211031	-9.570302478	CD13/CD34+
AATAATAGATGAATAT_1	5.867410806	-9.423051349	CD14+
AAAGAGCACCCTACCT_1	4.683585314	5.961267957	CD33/CD34/CD117+
AGCCACCACATGAGCG_1	5.05966535	3.981801041	CD13/CD34+
ACTTAGCCAAGAACTT_1	5.007736353	5.173033723	CD33/CD34/CD117+
AATGCAGAAACCCCTT_1	5.115327982	1.189162144	CD33/CD34/CD117+
ATTCATGGAATTCCAG_1	-2.400573822	6.526989468	CD10/CD19/HLA-DR+
CAGAAAATAATCAAAT_1	4.945105222	5.157355317	CD33/CD34/CD117+
ATGCCATAAACAATCA_1	2.610191015	8.117727765	CD33/CD34/CD117+
AAGTACCGACATAGAG_1	-2.659792992	6.793170937	CD14+
AGTTAAGCATCACCGC_1	-2.307757708	6.415907868	IgG1/HLA-DR+
ATCTAAAGCACCATCT_1	4.478423742	6.259189137	CD19/CD22/CD30+
AACGCAGCACCCCACT_1	5.737046388	-9.740385524	CD19/CD22/CD45+
ACGAAATGACAACCTT_1	2.291305331	7.922464856	CD33/CD34/CD117+
CATAAATGAGGCCCGA_1	4.715219644	1.304603823	CD14+
CAAGATGACAGACCCG_1	-2.39256725	6.518025407	CD7/CD11b/CD45/CD56+
ATCAATTGAGTACCGT_1	3.128910927	7.905468472	CD33/CD34/CD117+
CATTCAGACAAGATAA_1	2.667462734	7.94347144	CD13/CD34+
CCCCCAGAAGGGACTT_1	-2.607905957	6.714225777	CD33/CD34/CD117+
ACTTCCTAAACTACGT_1	3.890679744	1.188575753	CD33/CD34/CD117+
AGCCAACGAATAAACC_1	-2.503233763	6.63004876	CD19/CD22/CD30+
ATAAACACAATTAGCC_1	4.683672575	2.435187587	CD33/CD34/CD117+
ACTGCATGCCTGACCA_1	4.838359026	5.937512883	CD33/CD34/CD117+
ACTAACCCATCCAGGG_1	5.073719171	1.776137122	CD14+
AGGTACAAAGGGACAT_1	-4.397191855	5.948657521	CD14+
ACGACCCCCCTGACCT_1	2.929927734	7.627110966	CD33/CD34/CD117+
AACAATGACAAGAAGC_1	3.59457126	0.305203208	CD14+
ATCAAGATCATTACAT_1	4.020017532	6.735764035	CD64/CD33/CD11b+
CCTCATCTCCAGCAAT_1	3.319527296	7.606083401	CD14+
CCCTCAAAAAGTCACT_1	2.681432155	8.107706555	CD33/CD34/CD117+
ATCACCGGAAGTCATC_1	5.20367637	4.194246301	CD64/CD33/CD11b+
ACCTACGAAAGGACAG_1	3.89126983	6.714002141	CD33/CD34/CD117+
CATAACCAAGGCACAC_1	5.722113279	-9.324795238	CD19/CD22/CD30+
AACGCATTCCTCACCA_1	2.730568317	7.97790862	CD33/CD34/CD117+
ACCCCAGCAACTCCGC_1	2.828540472	7.51915408	CD33/CD34/CD117+
AAAGAACCATGAAAAC_1	5.963334707	-9.95390462	CD19/CD22/CD45+
CAACAGAGCAAACAGC_1	2.683628944	8.097381123	CD3/CD5/CD7/CD45+
ATTAACTCACTCATAC_1	2.478607563	7.830718526	CD33/CD34/CD117+
ATCCATCAACTACCCT_1	4.46719375	6.179220208	CD3/CD4/CD5/CD45+
AACACCAAAATACCTT_1	2.234277157	6.773944863	CD64/CD33/CD11b+
ACCAACCGACTTACGC_1	-2.848019215	6.861922749	CD14+
AGTCACATAACAATTG_1	2.345384625	8.182560452	CD19/CD22/CD30+
CCAGATCACCGAAACT_1	2.292473582	8.090068349	CD33/CD34/CD117+
CCACCATTACAAACAA_1	5.83571401	-9.681672565	CD19/CD22/CD30+
CCTCAGGCAAAACCTG_1	4.880809931	3.243981608	CD33/CD34/CD117+
AGGCCCGAAACTCCTT_1	-2.839576098	4.061649331	CD33/CD34/CD117+
AGCAACCACAGAACGC_1	5.138848928	4.341709145	CD33/CD34/CD117+
AGAAAGTGATGCAGGC_1	2.335883883	7.961687573	CD19/CD22/CD45+
AAGTAAACATTGACAT_1	-2.633951994	6.747295865	CD14+
ATATCCGCACATATTA_1	-2.172865721	6.246632108	IgG1/HLA-DR+
CCCTACCGACAGAGCA_1	5.362716345	3.731599339	CD64/CD33/CD11b+
CCCCATAGATGTAGGT_1	2.713758138	7.910644063	CD14+
ACACCCATAGGCAATA_1	5.856174139	-9.438265315	CD3/CD5/CD7/CD45+
AAGTCACGCATGATTC_1	5.243989614	2.712572106	CD13/CD34+
AAAGATGGCACTCCCC_1	5.696144727	-9.40170621	CD4/CD14/CD10/CD13/CD56/CD64/IgG1+
ACGACCTCACTGAAGA_1	5.679428724	-9.343747607	CD13/CD34+
CATCATAGAGCCACGT_1	3.534529117	0.77261556	CD33/CD34/CD117+
AGTAAGAGCCGCAGCC_1	3.51922026	6.467244633	CD33/CD34/CD117+
CCGCCACTAGCCACCA_1	2.10103896	7.874784955	CD14+
AACAACTCCCACCCTA_1	4.388256696	1.49395276	CD64/CD33/CD11b+
ATGCATTAAGACCCTT_1	4.745781091	1.987012633	CD64/CD33/CD11b+
CAGGATCAACAAAATG_1	5.70034614	-9.340979091	CD3/CD5/CD7/CD45+
CATCAGACACGTCACG_1	2.401497987	7.792378911	CD33/CD34/CD117+
CCTTACTACATTACCG_1	1.988501695	6.432457455	CD19/CD22/CD30+
ACTAAAACACGGCCCG_1	2.816435484	7.113440999	CD14+
AGTACAGGCCGACAGC_1	2.974158434	7.729714879	CD33/CD34/CD117+
CATAATTTAGGGACAC_1	-2.934087607	6.874586591	CD3/CD5/CD7/CD45+
AGGTAGAGCCTAAAGA_1	2.269372371	7.293046006	CD33/CD34/CD117+
ATACACTTCAAGAAGC_1	2.781039861	7.775656232	CD33/CD34/CD117+
AATTAGAGCAAGATAT_1	4.278087047	0.411522278	CD33/CD34/CD117+
CCGTCAAGAGACAGAG_1	4.378726152	6.235570439	CD14+
CACTCCAGACGTATCT_1	5.092474607	5.370956429	CD14+
CAAAAGCGATTTACAC_1	3.296771673	7.612077245	CD14+
AAGCAAACCAAAATCA_1	5.289970545	4.435947427	CD14+
CAAAACGCCCGACAAG_1	2.418465999	7.459357747	CD14+
ACATAGGGAAACCATC_1	4.690689234	1.788048753	CD13/CD34+
ATATAGCCAGCTAATC_1	-0.928371283	4.966638573	CD64/CD33/CD11b+
AGAGACACACCCAAAT_1	2.409667162	7.464921006	CD33/CD34/CD117+
AATTACAAATAGCAGA_1	-2.21420488	6.291196832	CD14+
CCATAAGTAGGGAGAT_1	4.059734491	1.710733661	CD33/CD34/CD117+
CATCATACACGCCCGG_1	5.948953298	-9.888651363	CD3/CD5/CD7/CD45+
AGTGAGTGACGAACTG_1	6.237111715	-9.981312267	CD14+
ACATAACAACATAGTC_1	5.151682523	3.514908561	CD33/CD34/CD117+
AGGTAATAACAGATTA_1	4.139763502	1.9075358	CD14+
AGTGCAGACAAAATGG_1	3.96925464	-0.886119178	CD33/CD34/CD117+
ATTCAGGCAAAGCATC_1	-2.854208084	6.862484464	CD10/CD19/HLA-DR+
ATTTAAGTAATTAATT_1	5.350527433	3.782109746	CD19/CD22/CD30+
AGTGATCGATACACTG_1	2.573723701	8.218530186	CD33/CD34/CD117+
AGTGAGGAATAAATCT_1	6.181826738	-9.522945872	CD14+
ACCAATAAAAGCCATT_1	4.697470812	5.435546883	CD14+
CCTTAGGGAACCATGA_1	3.529006389	7.488469609	CD64/CD33/CD11b+
AACCATAGAAAAATTC_1	2.666839985	8.036285886	CD19/CD22/CD30+
CAAACACTCAAGATCA_1	2.215880779	8.020416745	CD14+
CCTTAAGGCCTACACT_1	-2.852183434	6.91284562	CD19/CD22/CD30+
AGATAAGAAGTTCCTC_1	2.277606872	7.46253682	CD7/CD11b/CD45/CD56+
CCAGAGTGAACAAATG_1	2.318035392	7.800381192	CD33/CD34/CD117+
ACCCAGTTAAAGCCTG_1	5.918059973	-9.981674663	CD19/CD22/CD45+
AGTGCCGGCACCATCA_1	4.894024996	4.188059815	CD33/CD34/CD117+
AGCAAAAGACCAATTA_1	5.872177747	-9.84231042	CD34+
AACGAGCTCATGCACG_1	-2.645658108	6.744938859	CD14+
AGATCCTGCAAGATGG_1	6.063944963	-9.589176646	CD3/CD5/CD7/CD45+
AACAAAGGACACAGCC_1	-3.496365162	2.45186592	CD4/CD14/CD10/CD13/CD56/CD64/IgG1+
ACTTAGGAACAAACTC_1	-3.514171454	2.500303754	CD4/CD14/CD10/CD13/CD56/CD64/IgG1+
CCCTAACCAGCAACAG_1	5.962946085	-9.993944637	CD19/CD22/CD45+
ATTACATCACTTACTT_1	2.378026394	7.941411504	CD14+
ATTCACAAATAAATTT_1	6.574323324	-10.09981965	CD19/CD22/CD45+
CACAATACCAGGAGGG_1	-2.561747166	6.692808636	CD34+
AGTCACTTAGACCCCG_1	-3.052821966	4.047947892	IgG1/HLA-DR+
ATCTAGGAACAACCTA_1	5.794295934	-9.780266277	CD14+
AATTAAGGCAAGATTG_1	4.521685747	-1.638163916	CD19/CD22/CD30+
ACGCAGTGATATATTC_1	-9.939267966	4.496345528	CD3/CD5/CD7/CD45+
AAAGACGTATTCCATC_1	4.47228351	2.250312575	CD14+
CAGCCCCTATATATTG_1	2.384240535	7.50257779	CD33/CD34/CD117+
AGGTAGCGAATTACCC_1	4.570976404	6.091009148	CD19/CD22/CD45+
CAAGAGAGCCTCCACC_1	5.00113645	4.907059678	CD33/CD34/CD117+
AACTCATACAGCCCCT_1	4.708202032	5.582996377	CD33/CD34/CD117+
AAAGAAGTACGCACCA_1	4.850767282	5.670280942	CD19/CD22/CD45+
CAAACAGTAGTCATCT_1	3.5913178	-0.119355193	CD64/CD33/CD11b+
AACAACATAGCGAAGG_1	5.277575163	2.066898354	CD33/CD34/CD117+
CCCACCGCAGGCAACT_1	-1.856269928	5.869329938	CD33/CD34/CD117+
AACGAAACACTAATGC_1	2.024804023	7.93818427	CD33/CD34/CD117+
AGTTCAGACAAACACT_1	5.760213999	-9.749768726	CD64/CD33/CD11b+
ATGTATTGATTCATTC_1	4.484882025	3.281778106	CD14+
AGGGAGTGAACAAGTT_1	4.940675405	2.990208873	CD33/CD34/CD117+
ATAGACAAATGGCAAT_1	4.453476576	5.768317231	CD64/CD33/CD11b+
CCGTCCGGCCAACCGG_1	4.338214067	6.208652982	CD33/CD34/CD117+
AAATCCAGCCTACAAC_1	2.51672974	7.91945506	CD14+
CCACATTTAAACCAGC_1	-1.158500286	5.161495694	CD4/CD14/CD10/CD13/CD56/CD64/IgG1+
CAAGCAGCAGACAACT_1	2.745156435	8.022783765	CD33/CD34/CD117+
CCAGAGACCAGAATCC_1	-3.068425032	4.04018546	CD13/CD34+
AACTATGAAGATAGAC_1	4.165997413	1.409599789	CD33/CD34/CD117+
ATCGACAAAAAGCATC_1	2.163092283	7.960550793	CD33/CD34/CD117+
ATATAATAATCCACAC_1	-2.276776882	6.388610848	CD64/CD33/CD11b+
CCGAACGGAATCCACT_1	5.238298563	1.134889134	CD33/CD34/CD117+
CCGACCAAAAGTAATC_1	2.635859874	7.628800877	CD14+
AATCATGAATTGATAA_1	5.241792825	3.440584191	CD19/CD22/CD30+
AAAACATTATTCCCTT_1	5.737125543	-9.646975986	CD19/CD22/CD45+
ACCAAATGCAAGAGTA_1	4.332752374	-0.909691653	CD14+
CCAGAGAACCTCATAG_1	1.22519317	5.438960084	CD14+
CCAACCCTAGTTACGG_1	3.7665216	7.152186402	CD14+
CCAGCAAGCCAAAACT_1	3.877468733	1.880844125	CD64/CD33/CD11b+
AGTGAGTGCCTCACAC_1	-1.023604723	-4.807623378	CD14+
AAGTCACAACGTAGAT_1	-11.14383683	-0.272723949	CD3/CD5/CD7/CD45+
CCTGAGAAATAAACCG_1	-2.872351023	6.870388039	CD13/CD34+
CATAATTTAACCCATA_1	3.179266599	7.891932973	CD33/CD34/CD117+
ACTACACTAATCCAGT_1	4.806968359	2.227377185	CD14+
CCGGATATATCTAAGG_1	2.375394729	8.037553319	CD33/CD34/CD117+
AGCCAACGCCCGAGCT_1	-2.634873482	6.751954087	CD14+
CCCAAACGCACTCCGG_1	-3.401315066	2.619626769	CD4/CD14/CD10/CD13/CD56/CD64/IgG1+
CCACATCTATTGCCTG_1	0.071514425	5.567049035	CD14+
CCTAATTTCCTCCATC_1	3.615414289	0.070810326	CD3/CD5/CD7/CD45+
ATAGCAAACCTACAAC_1	3.98438516	0.279235729	CD14+
CCAACAATAGTAAAAG_1	2.079625157	7.324498185	CD14+
CATTAAGCCCAACACT_1	-3.530083271	2.664609202	CD4/CD14/CD10/CD13/CD56/CD64/IgG1+
ATGAAACAAAATCCGT_1	4.078685192	1.030768045	CD33/CD34/CD117+
CCGTAGAAATTAAGTG_1	-0.602404388	4.613489159	IgG1/HLA-DR+
CCTGCCCAAACTATGA_1	-2.003045889	6.057559975	CD19/CD22/CD30+
AAGTAGACAGCAACCC_1	3.836619762	-0.679141543	CD4/CD14/CD10/CD13/CD56/CD64/IgG1+
CCCGAGGCCCGTCAAC_1	2.610691694	7.970620641	CD33/CD34/CD117+
CCTTCCGACCTGAATT_1	3.281685976	7.175345906	CD14+
CCTGACTAAGTTAAGT_1	-3.578849407	2.495551118	CD4/CD14/CD10/CD13/CD56/CD64/IgG1+
AGTACCGGAAAAATGC_1	-2.193702074	6.285136231	CD14+
ACGACCCCCACGACCA_1	3.458038477	2.33715988	CD33/CD34/CD117+
AGCACCTTAAAAACCG_1	-2.49247274	6.623839387	CD3/CD5/CD7/CD45+
AAATAGACCCTGAGCA_1	-3.484139057	2.388952025	CD4/CD14/CD10/CD13/CD56/CD64/IgG1+
CACAATACACAGCCGC_1	4.140028385	6.194305428	CD33/CD34/CD117+
AGCGACGTACGCCCGC_1	3.21033564	7.643029698	CD3/CD5/CD7/CD45+
AGAACCCTAACAACTA_1	4.719852594	3.042882689	CD33/CD34/CD117+
CCACACTAACCCAAGT_1	5.914980081	-9.421429149	CD64/CD33/CD11b+
AGTTAATACACAAAAG_1	4.316495088	-0.513020082	CD14+
CATCACCCATTGACAG_1	5.735350279	-9.650787822	CD14+
AAACCCACAGAGCATA_1	4.410259393	6.018970498	CD33/CD34/CD117+
AGCAAGGCAAGCAACT_1	3.482781557	-0.147457383	CD33/CD34/CD117+
AAGTCCGGACCTAGCT_1	5.189591078	4.57117606	CD4/CD14/CD10/CD13/CD56/CD64/IgG1+
AATAAAGACAAACAAA_1	-2.836795183	6.856137761	CD14+
CCTCAACCAAGTCCAA_1	4.798965601	0.45168651	CD14+
CAAACCGAAGAAAGCA_1	4.404888777	2.264549741	CD33/CD34/CD117+
CCTACAAAACCTAATG_1	5.030880598	5.170680054	CD14+
CATAAGGAAACCAATA_1	3.944802192	1.515970119	CD33/CD34/CD117+
ACAACCTACATTACGA_1	5.118171362	3.897974976	CD33/CD34/CD117+
ACAGAGCAAATCCCTG_1	4.964100507	1.549260625	CD33/CD34/CD117+
CACGATCTCAACAAAA_1	3.718285707	1.124611267	CD10/CD19/HLA-DR+
ATGAAAATCATTCAAT_1	-2.861569973	4.089431771	CD14+
AACTATAAAGAGAGGC_1	2.317749647	7.897187718	CD10/CD19/HLA-DR+
ACGGCCAGAGAAATAG_1	-3.490794512	2.48360134	CD4/CD14/CD10/CD13/CD56/CD64/IgG1+
AAGTAGCTCACAATCA_1	0.537157429	5.9245658	CD14+
CCTCCATCCCGGACTC_1	5.790252355	-9.751471988	CD19/CD22/CD45+
ATTGACTGATGAAATG_1	4.930850176	5.321871289	CD14+
CACTCCCTCATTCATG_1	-2.107070538	6.161507615	CD3/CD5/CD7/CD45+
AAGTAGTCATGGATGG_1	-2.536707255	6.669395932	CD13/CD34+
AGCCATCTCATCCAAC_1	5.028232721	3.886810311	CD14+
ACGAATTAAGGAAGTC_1	4.926907209	5.426946648	CD34+
AGTAATGTAAACAAAC_1	4.518964437	5.994888791	CD14+
CCGAACATAAACATAC_1	4.784944681	3.960138329	CD33/CD34/CD117+
ACCTCACACCCTCCCA_1	5.147389082	3.272328385	IgG1/HLA-DR+
CCAGCCCGAAATAAAA_1	6.080237535	-10.00325631	CD19/CD22/CD45+
ATTTAGTGAAGTACTG_1	-2.402722212	6.520095357	CD3/CD5/CD7/CD45+
ATTACACCACCTCCCC_1	-2.537388178	6.688006409	CD14+
AACAACGGAATGCCAC_1	2.493573335	7.318513879	CD33/CD34/CD117+
CCACCCAGAATTAACT_1	3.837856678	6.932084092	CD64/CD33/CD11b+
AGATCAGCAATACCGT_1	6.512316374	-9.722199908	CD19/CD22/CD45+
AGAACCCCAATAACAA_1	-2.599502178	6.728816518	IgG1/HLA-DR+
CACAACTAAGGAATCC_1	4.190873293	2.386296042	CD10/CD19/HLA-DR+
AAGCCCGCAAGTAAGG_1	4.67398086	5.469610223	CD33/CD34/CD117+
ACCGCACAACACATTA_1	4.766662744	5.257144936	CD33/CD34/CD117+
ACCGCACCATCGCAGA_1	-4.579440924	6.437459477	CD19/CD22/CD30+
AAATCATAACCCACGC_1	2.325851349	7.806727895	CD33/CD34/CD117+
ACGGCCCCAAATAAAT_1	3.062973407	7.964003094	CD33/CD34/CD117+
AAACCCTGAGGCATCC_1	-2.55496678	6.668584832	CD14+
AGCACCTACCCCCACC_1	0.529476134	6.225853928	CD14+
AAAGCCTTATTACATG_1	3.809932855	0.671877273	CD19/CD22/CD30+
AAGGCACGACGTATAA_1	-2.702689978	6.791115292	CD64/CD33/CD11b+
ATAACCTAACGCAACT_1	3.080643562	6.80288268	CD33/CD34/CD117+
ACGTACGAAGGTAACC_1	-3.493345829	2.49085451	CD4/CD14/CD10/CD13/CD56/CD64/IgG1+
CATGAGAAACAGAGCT_1	2.501122144	7.137323865	CD14+
ACTAAACAAAGCACTT_1	4.81402984	5.378756055	CD33/CD34/CD117+
AGACACAGCCTGAAAG_1	-2.439460608	6.56385661	CD14+
ATCTAAACAGGTAAAG_1	-0.611515316	5.188810357	CD33/CD34/CD117+
AACTATATACAGCCCG_1	5.150808481	4.152741441	CD13/CD34+
CAACCAGAAGACAGAC_1	2.873718885	8.019514569	CD64/CD33/CD11b+
CCGTCAAACCGGATTT_1	2.055734543	7.978141316	CD33/CD34/CD117+
CAAAACATCCCGCAGC_1	4.742665437	5.194418916	CD64/CD33/CD11b+
AGATCCAAACCTCCGG_1	2.207154063	7.710678586	CD33/CD34/CD117+
CCGTCCGAATGTCCTT_1	3.617014078	0.631993421	CD33/CD34/CD117+
ACGGACCAATATCCCG_1	4.739812998	5.779540547	CD64/CD33/CD11b+
ACCGACGTATCTAGCT_1	4.262453226	0.63205243	CD33/CD34/CD117+
AAAGAAGGAAGTCAAC_1	4.297103075	0.046197542	CD13/CD34+
AAAAATCTACCAAGGT_1	-2.138242098	6.230097779	CD13/CD34+
ATAGATTCCAACCAAC_1	2.740590242	8.349291333	CD33/CD34/CD117+
CCCTAGACCAAAATGG_1	4.190809158	2.963519343	CD33/CD34/CD117+
CACAATTACCCAATGG_1	-1.370737883	-3.758090726	CD33/CD34/CD117+
ATAGATCGAGACACAT_1	3.244508175	-0.842335693	CD33/CD34/CD117+
CCTAATAGACGCCAAC_1	2.096451906	7.703881749	IgG1/HLA-DR+
AGCGCCGCCACAACTC_1	5.986670641	-10.00858258	CD13/CD34+
AGCACACTCAGAAGTG_1	4.725037721	2.315307387	CD64/CD33/CD11b+
CCAAACGAACCTCCTG_1	4.80556312	5.120405206	CD33/CD34/CD117+
ACGCAAATAGTGAAAG_1	0.48425184	6.263790139	CD33/CD34/CD117+
AAGGCAGAACAGCCAC_1	4.862698225	5.517126092	CD14+
AGATAACTCAAGACTC_1	-4.609211775	6.57919217	CD14+
AGGGATCTACTGCCGA_1	4.072877077	1.950072058	CD19/CD22/CD30+
ATTGAGAAACCCAGAA_1	4.801028875	3.922991761	CD33/CD34/CD117+
AATAAACGATTGATAC_1	2.085362223	7.959873685	CD33/CD34/CD117+
AAATACTGATTGCATG_1	3.371109632	7.481425294	CD64/CD33/CD11b+
AGTAAGATAATGATCC_1	4.42688289	6.15721608	CD33/CD34/CD117+
AACTATCTATTTAGTA_1	-1.004521581	-4.72530841	CD64/CD33/CD11b+
ATCCAGTTATATCAAA_1	-0.832370492	4.851188668	CD3/CD5/CD7/CD45+
AAGCATGACAACACGC_1	4.021826891	-0.636469698	CD19/CD22/CD30+
ACCACCACATACAACT_1	-2.782016608	6.85233117	IgG1/HLA-DR+
CAGGAACTAGCCAACT_1	4.028513817	5.975618371	CD33/CD34/CD117+
CCTGATTCCCCTAAGT_1	2.881565241	7.712124356	CD33/CD34/CD117+
AGTCAAGTAGCTACGG_1	4.173547891	1.4802183	CD14+
ATGGCCCGCCTCCATA_1	3.790668396	-0.209925196	CD14+
ATAAAGCTATATAAGG_1	-0.154834958	6.182541379	CD33/CD34/CD117+
AGAAACTAATAAACCG_1	6.577450899	-10.11075925	CD14+
AACCAAGTCCGTAAAC_1	-2.206486317	6.301151284	CD33/CD34/CD117+
ACGGCCGAATGACCAT_1	5.018067507	3.022713908	CD19/CD22/CD45+
ACAGCAGAACGAAGGG_1	2.45673242	7.993251332	CD19/CD22/CD30+
AAGCCCAAAGCCCATG_1	-4.743519636	6.513796815	CD3/CD5/CD7/CD45+
ATGTATCACCTTCATT_1	4.910767702	4.383613118	CD13/CD34+
AACTAGGACAAAAGGG_1	5.177236704	3.384138116	CD13/CD34+
CAGTAGCTAATGATGT_1	-2.371651264	6.491569527	CD14+
ATCAACCAAGTTCCAC_1	3.593423036	7.189963826	CD33/CD34/CD117+
ACCACAGACAAGCAGA_1	4.97123113	2.725333222	CD19/CD22/CD30+
CCTGCACACCGACCTT_1	-0.934962126	4.974905976	CD10/CD19/HLA-DR+
CACCCATGCCTTCATA_1	6.091594843	-10.09505223	CD19/CD22/CD45+
CATCCCTAATTCACCA_1	0.9193283	5.729546078	CD14+
AAGAAAATAAAGAATC_1	-2.052961203	6.103363522	IgG1/HLA-DR+
AGTGACAAAACTCAAA_1	4.382895616	2.000409612	CD13/CD34+
AGAGAGGCATATCCTG_1	5.031641153	3.90770007	CD14+
ATTGAAACAATGCCGT_1	4.681594518	1.806357631	CD14+
AAGACACTAGCTAACC_1	-2.523569914	6.65334464	CD14+
ACATAAGGAAAAACCG_1	3.313073305	0.233845898	CD4/CD14/CD10/CD13/CD56/CD64/IgG1+
ACAGAACAAGAAAACG_1	5.778690962	-9.620088092	CD14+
AATCAGGTACCTAGTA_1	4.721988348	1.73059822	CD64/CD33/CD11b+
ACTACAGTAGAGCACC_1	-4.967323157	-1.210137895	IgG1/HLA-DR+
CACAAAATCCCACACT_1	4.706746248	1.825483331	CD33/CD34/CD117+
ACCGCATTCCCTCCCA_1	3.272888807	7.506814965	CD33/CD34/CD117+
CCCTAAACCCGGATAT_1	4.450149206	1.37150515	CD33/CD34/CD117+
ATTCAGCTAAAAAAAC_1	-4.00249848	-5.002534381	CD19/CD22/CD45+
AAGTAAACAACACCGT_1	5.791605619	-9.404395572	CD19/CD22/CD45+
CCACATTGACCCAAGA_1	0.292050322	5.903001317	IgG1/HLA-DR+
AATAACATAGGTCCTC_1	4.948102144	3.959744462	CD33/CD34/CD117+
CCATATGAAAACCCAC_1	4.219705013	0.0053036	CD33/CD34/CD117+
CCGAACGAAAGCCCAA_1	-2.552499386	6.689751157	CD14+
CCGGAAAAAGGACCGT_1	4.817460684	2.826920756	CD14+
AAGGCCGGATACCCTT_1	-2.381338688	6.496270188	CD14+
AAAACAACCAGCAGTA_1	-3.090880009	4.088390836	CD64/CD33/CD11b+
CAAGATCTAAAGCACC_1	4.067639736	1.516552457	CD14+
ATCGATCGCACCCCGA_1	4.902040628	1.026433476	CD13/CD34+
CCAGAAGCAGCTCCTT_1	4.694042829	2.374175557	CD14+
AATCATAGCATCAAAT_1	4.641881136	3.074650296	CD33/CD34/CD117+
CACGCCTACCCTAGGG_1	4.676026491	5.922364243	CD13/CD34+
CCCAAGTGCCTCAGTG_1	2.318226842	8.046696194	CD13/CD34+
ATGGCATGAGAGACCA_1	5.068301347	4.387928017	CD13/CD34+
CACGCAGACATCCCTT_1	3.509822992	7.283261308	CD33/CD34/CD117+
CAATAGAGATCAACCT_1	5.646099237	-9.377539149	CD14+
CACCCCATAATACAAG_1	6.35772386	-9.799700252	CD13/CD34+
AGATCATCAATAAGCT_1	3.590389398	0.046887168	CD13/CD34+
AAAGCAAAAACCCAGA_1	-2.579068753	6.716206559	CD14+
CCTCCACTATAGACTC_1	-3.564081284	2.585981377	CD4/CD14/CD10/CD13/CD56/CD64/IgG1+
CCGACCTCCCCCCAAC_1	5.721437124	-9.363416187	CD14+
ATCCCAACACCTATGG_1	3.641467003	6.887548932	CD64/CD33/CD11b+
AGGACATGACAAACGA_1	4.029913572	2.11442829	CD14+
ACCTAAGTAGCAATAA_1	2.478385833	7.54135085	CD33/CD34/CD117+
ACCCAAGTCAGAACCA_1	5.771209387	-9.869779102	CD14+
CCGAAGCGAGCACCAT_1	2.131043581	7.740664014	CD64/CD33/CD11b+
CACGCCCAAATACCCA_1	3.376422552	7.489083298	CD33/CD34/CD117+
ACTAAATAATGTAGAT_1	-2.507054182	6.628085145	CD4/CD14/CD10/CD13/CD56/CD64/IgG1+
CAAAATGTAACCAACG_1	4.630444673	5.745768079	CD64/CD33/CD11b+
ACTTATGTCCGTCCTT_1	4.81405845	4.972349175	CD13/CD34+
CAAAAGATACACCAGG_1	5.173592714	-1.526196352	CD64/CD33/CD11b+
AGAACCATACGGATTG_1	-3.330602022	3.765162	CD14+
AGCCACCTAGCCAGGG_1	5.445696501	3.347148427	CD14+
AATACAATCCACAATC_1	-10.46307549	4.101781853	CD3/CD5/CD7/CD45+
AAAAACTGAATGATCA_1	-2.317492338	6.417180547	CD14+
AGTTAAGCACTTACCA_1	3.574573902	2.083353528	CD14+
ATCCAGCAATGCCCAT_1	4.578442243	0.165994414	CD64/CD33/CD11b+
CCAGACCCCAATCCTA_1	-1.259014579	5.282544144	CD14+
CCCAATCCACCTAGTT_1	-4.380771967	6.616618165	CD4/CD14/CD10/CD13/CD56/CD64/IgG1+
CACCCATTATGGCCAA_1	-2.241321417	6.33060027	CD14+
ATCAACACAGCGCCTT_1	4.029462961	6.683062085	CD19/CD22/CD30+
AAACAAATAGCCATGG_1	-4.5443953	6.592707166	CD3/CD5/CD7/CD45+
AACTAACGATGCATTG_1	4.817174581	4.515925416	CD64/CD33/CD11b+
AAGTCCTTATTGACAG_1	-10.37112507	4.20908595	CD14+
ATCTCAGACCTAATGG_1	5.770957617	-9.766291133	CD19/CD22/CD30+
CCTGAACTCCAACCCA_1	2.25886443	7.693473347	CD13/CD34+
CCACATCGACACCCTA_1	4.071234373	1.51903797	CD64/CD33/CD11b+
ATAGACCAATTTAAAT_1	-3.544876429	2.466476926	CD4/CD14/CD10/CD13/CD56/CD64/IgG1+
AACAAGGAAAGACCAA_1	5.123007921	4.042552956	CD13/CD34+
ATTCACTCACGGACTA_1	-1.012742015	5.076886185	CD14+
AAGTCCTTACCTACAC_1	3.037476925	1.204522499	CD19/CD22/CD30+
AATCAGGTATAGAGGA_1	3.04933205	-4.905322543	CD14+
CCCACCCCAGGGATAC_1	-2.269529911	6.368321427	CD33/CD34/CD117+
ACCTAATCAGGCCCCC_1	3.102282432	-5.153035155	CD14+
AGGTAGGCCCCTCACC_1	-4.579777094	6.366091737	CD14+
ATTTATTGATCGACGT_1	-3.016088816	4.102489957	CD64/CD33/CD11b+
CAATATTAAGCGAAGA_1	3.692379621	0.705905803	CD3/CD5/CD7/CD45+
ACATCCGCCCGCCCCA_1	-2.34823999	6.45277501	CD3/CD5/CD7/CD45+
CATACAATAGCAATCT_1	-2.653710934	6.766912469	CD64/CD33/CD11b+
AGTTCAGTAGTGAAGT_1	5.242076067	4.289063462	CD33/CD34/CD117+
ACTAAGCGCCCACATA_1	2.631383804	8.152842053	CD33/CD34/CD117+
AGTCACAAACAAAAGA_1	-4.288299414	-2.596872798	CD64/CD33/CD11b+
ATTACCCAACATCCGA_1	-2.511597487	6.641045579	CD14+
AAGACCGACAGTATGT_1	2.115225104	7.586460599	CD3/CD5/CD7/CD45+
ACATATTTCACGAGAT_1	6.559957174	-10.10838365	CD19/CD22/CD45+
CCGTACTCATTCCAAA_1	4.603214411	6.175200948	CD33/CD34/CD117+
CACTAGCCAAATCAGG_1	4.53389707	-0.532851639	CD14+
ATGTCATAAAAAACTC_1	-2.581451269	6.713212022	CD14+
ATCCATCCCCAAAAGA_1	-2.754275414	4.13120509	CD14+
CCGTATTGCCGGATGA_1	5.010867742	-1.658376447	CD33/CD34/CD117+
CATAAGAAAGTTCCCT_1	5.009268907	1.430991896	CD33/CD34/CD117+
AGGTATACAAACATCT_1	5.808549551	-9.388379565	CD14+
CCCAATAGACTCCATG_1	5.879161028	-9.816248409	CD13/CD34+
AATCCCAAAGACATCC_1	4.627283243	-1.115306131	CD14+
ACGCAGAACAATAACC_1	4.965443758	3.950322636	CD33/CD34/CD117+
ATTCAACGACAGAAGG_1	4.881327776	2.906345376	CD33/CD34/CD117+
AGGTAGGTAGGTATCA_1	5.778289942	-9.770333759	CD19/CD22/CD45+
CCCCCCTTACTGACGA_1	2.350423721	7.01860238	IgG1/HLA-DR+
AGTTAAGTAATAAGAT_1	2.634106306	7.005767354	CD33/CD34/CD117+
CCTCATCCCCTACCCT_1	6.764275697	-10.13074636	CD64/CD33/CD11b+
ACGAAGGCACCTAGTT_1	5.896733431	-9.842088214	CD14+
ACATCCGTCCAACAAT_1	3.019030956	0.378880926	CD14+
CATACAGGATCGATTT_1	4.027222542	1.149977692	CD33/CD34/CD117+
ATTAACTGAGAACCAT_1	2.962477592	7.739711293	CD33/CD34/CD117+
AACCAATTATAGCAAG_1	3.103947309	7.616740712	CD33/CD34/CD117+
AATGAACCCCTTATGT_1	-4.43551478	6.010466584	CD14+
CATTAATTCAAAATTC_1	-2.267776343	6.371242532	CD3/CD4/CD5/CD45+
CCAAACGCATCGATTT_1	0.731848029	6.056428441	CD33/CD34/CD117+
AGCAACTTCAATAGTG_1	2.219174293	8.167130002	IgG1/HLA-DR+
CCGACACGATGTAGCT_1	5.096411852	4.505724915	CD14+
ATATCAAAATTGCCAA_1	4.504108099	2.478951701	CD13/CD34+
AGTAAAGTAGTGAAGC_1	5.22384849	3.734112271	CD14+
CCCTAGTCCATAAGCC_1	-0.935757729	4.980628976	CD64/CD33/CD11b+
ACCAAATAAATCCATG_1	0.254221266	5.863609322	CD3/CD5/CD7/CD45+
AGGTACTAAGAACATG_1	4.708106664	-1.029677621	CD33/CD34/CD117+
AAACCAAAAAATAACT_1	4.660665182	5.151605614	CD7/CD11b/CD45/CD56+
CCATAATCAGCAAGAA_1	-1.959158274	6.000266084	CD14+
ATCGACATATATACCC_1	4.256668953	6.52878333	CD33/CD34/CD117+
AGTTCCTAAATTAGAA_1	4.54287639	5.456429013	CD33/CD34/CD117+
AACCAGATCCGTAATC_1	-4.593276354	-1.59600412	CD19/CD22/CD45+
CCCGCAACATGACCCG_1	-2.527545067	6.649442204	CD7/CD11b/CD45/CD56+
AATCAGGGACTTAGAT_1	3.575888542	7.273548611	CD33/CD34/CD117+
AACTACGAAATAACAA_1	2.607056288	7.947827824	CD14+
ACACCAATAATACAAC_1	2.454324869	8.278246411	CD33/CD34/CD117+
AATTCCGCAACCACGC_1	6.133791593	-10.01946878	CD19/CD22/CD45+
CCGCAATAAGCAAGTT_1	4.596692232	1.916641244	CD13/CD34+
AACTCAACAGGTAGGT_1	5.166462568	3.890049943	CD14+
CACGAACAACACAAGG_1	-8.009467932	1.365411052	CD3/CD5/CD7/CD45+
ATACACGGCCGAACCC_1	1.859094886	6.907590398	CD64/CD33/CD11b+
ACATAAGTCCAAACTA_1	4.363532213	2.040938386	IgG1/HLA-DR+
CCCTAAGTCAGGCAGC_1	-10.29626927	4.240620145	CD3/CD5/CD7/CD45+
AGCCATGGACTTAGCG_1	2.245080618	7.420535096	CD19/CD22/CD30+
CACACCCTCATTCATG_1	-1.810193392	5.815963754	CD14+
AACCATCCAATCAATT_1	2.73509231	8.078021535	CD34+
AACCCCAAATGAAGCA_1	5.710915235	-9.322255603	CD14+
CCCAATGCAATTAAAG_1	-1.015817376	5.037299641	CD64/CD33/CD11b+
AAGTATTTAACCCCTT_1	-8.530202719	2.41191245	CD3/CD5/CD7/CD45+
AAGCAAGTATCGCACA_1	3.928692487	0.874791154	CD14+
ATCGAGCAAAATACAC_1	-1.910460325	5.934160718	CD3/CD4/CD5/CD45+
CATAAAATATTGAAGG_1	4.537177232	5.364072808	CD14+
AGACAGTCATGCACTT_1	2.235938338	7.991952428	CD3/CD5/CD7/CD45+
AGCCATCTAACCAATT_1	4.216149477	6.215391167	CD33/CD34/CD117+
CAACACTGCACGACCG_1	5.02556291	3.542815217	CD33/CD34/CD117+
CCATCCTTATGAAAAT_1	-0.881196948	-5.023252002	CD14+
ACAACCAAAGGACACG_1	5.217272905	3.678419598	CD33/CD34/CD117+
ACCGAGGTATGCATCC_1	4.732248453	5.519490727	CD33/CD34/CD117+
CACGCATGACGTAGAG_1	-3.552949044	2.503533372	CD4/CD14/CD10/CD13/CD56/CD64/IgG1+
ATGGACGTATTTACCA_1	2.538350252	7.503390321	CD33/CD34/CD117+
AAGCCCTCACCCAATC_1	4.598397878	1.08185161	CD33/CD34/CD117+
AATCAAAAACCCAGCA_1	3.747103361	0.465667852	CD13/CD34+
ACTGCCAGAAGTACAT_1	-10.51412472	3.182948598	CD3/CD5/CD7/CD45+
AATACCGCCATTCACG_1	-3.590569588	2.648574837	CD4/CD14/CD10/CD13/CD56/CD64/IgG1+
ATGTAATGAAGGCCCA_1	-1.716540428	5.705554971	CD13/CD34+
CCCGCATGCATAATGT_1	-3.782267424	3.275380381	CD14+
CCCCCCGGACGGACTT_1	3.731267837	0.941051015	CD14+
CCCGAACCAGCAAAGG_1	2.316355971	7.7728839	CD33/CD34/CD117+
ATCACACCAGTGATGA_1	-2.381592842	6.485817441	CD19/CD22/CD30+
ACAGAACTCCATACTT_1	3.546777872	7.232393273	CD33/CD34/CD117+
AAGCCCAAATCAAATA_1	4.952290205	3.396162757	CD14+
ACGGAATGCAATCCCT_1	2.532135633	7.896307477	CD64/CD33/CD11b+
ACATATGAAGGCCAGG_1	5.977904943	-9.96273183	CD14+
ATAGATCGATGGACAT_1	-0.526804777	-5.251504413	CD19/CD22/CD45+
AGTACCTCACTGACTC_1	3.587220577	-0.25666999	CD14+
AGACACATATGTATCA_1	2.245462683	7.703110226	CD33/CD34/CD117+
AGTAATAAAACGCATA_1	0.693017659	-6.340953342	CD14+
ATTCAGGCAGACACCG_1	4.987566141	4.784696111	CD33/CD34/CD117+
CCACACCAAGCCCCCC_1	3.13942614	7.540061482	CD19/CD22/CD45+
ACGAAGACCCCAAGAG_1	5.066266683	3.604283341	CD14+
AGCGACCAATTTCCTA_1	2.541491178	8.084781178	IgG1/HLA-DR+
AACGACATCACTAAGT_1	5.072542337	2.330851563	CD33/CD34/CD117+
ATAAATATCAGAATCG_1	5.244374899	2.601912984	CD13/CD34+
AGAGCCAGAAGGCAAA_1	2.183232931	7.772725591	CD33/CD34/CD117+
ACCAATCTAGTCAGCA_1	2.624568371	8.242907056	CD3/CD5/CD7/CD45+
CCACCAACCAAACAAC_1	4.051036743	0.726844796	CD33/CD34/CD117+
CCTACATGACAGAACA_1	3.61775699	6.345042237	CD64/CD33/CD11b+
CAATACTTATATCCGC_1	4.893965868	4.385113725	CD33/CD34/CD117+
CCCGCACAAGGCAAGG_1	-3.564004513	2.491131791	CD4/CD14/CD10/CD13/CD56/CD64/IgG1+
AGCAAAATCACCAATG_1	5.119589475	4.173398503	CD33/CD34/CD117+
AATGAAGTACGACAGT_1	1.938341407	7.146852502	CD33/CD34/CD117+
ACAAATCCCCGAAAGT_1	3.998030332	0.175942191	CD3/CD5/CD7/CD45+
AGTGAATGATGACCTA_1	3.430615572	-0.528173096	IgG1/HLA-DR+
ATTCAGCAAGAAAAAG_1	2.279539374	8.154284009	CD64/CD33/CD11b+
AACTCACTCAGTATGC_1	-4.580890509	6.556010732	CD14+
ACAAATATCATCCCGC_1	3.349946169	7.628834256	CD33/CD34/CD117+
ATCCACCAATTACCTT_1	5.155357031	4.663709172	CD33/CD34/CD117+
ACCCCATAACGAAACT_1	2.475270895	7.220867642	CD33/CD34/CD117+
ACCTCATACCAAAATG_1	5.801191477	-9.736649982	CD64/CD33/CD11b+
AGAGACTCAAGTACGA_1	3.029482034	0.867455491	CD14+
ACCCAGCTCAGGCAAT_1	5.044428972	4.303455838	CD14+
AGCAAAGAACCGCCGG_1	5.200399545	0.975263485	IgG1/HLA-DR+
CCTGCCTCATGTATCG_1	5.143345026	3.475260505	CD14+
CCTGCCTGAGTCACCT_1	4.906615881	3.820976743	CD64/CD33/CD11b+
CCCGCCAACATCAACC_1	2.499993948	7.741078862	CD14+
ACTGACCTAAACCCTG_1	-0.895407411	4.922853001	CD3/CD5/CD7/CD45+
ATTGAGAAAAGAAAGC_1	4.629464773	-1.771879665	CD14+
ATTCAACACATCATCT_1	4.251541284	1.953044184	CD64/CD33/CD11b+
AACCATGCATTGCAAA_1	-2.319803807	6.420628079	CD33/CD34/CD117+
CCAGACCTACTTAGTT_1	4.864065317	3.794970998	CD14+
CCGAATTTAGGTATCA_1	3.899722484	6.692944058	CD19/CD22/CD30+
CCGTCCTCAGCGCCTG_1	4.920335439	1.694435128	CD33/CD34/CD117+
CATCATTGATTAACCG_1	4.918050436	4.620487698	CD33/CD34/CD117+
ATATACCTATGTAGCA_1	-1.951748225	5.981328973	CD7/CD11b/CD45/CD56+
ATGAACTTATCTAGAC_1	3.250034002	-0.130745671	CD13/CD34+
CCCGCCATCAAGACAG_1	3.775088218	6.31862832	CD14+
ACTTCACAAGTTCAAA_1	3.389050153	7.589097508	CD14+
AAGTACAACCGAACGG_1	4.997432855	4.54501439	CD64/CD33/CD11b+
ACAAAAGAATTCATAG_1	2.06761351	-3.978949062	CD7/CD11b/CD45/CD56+
ACCCCAGAAAGTCAAA_1	6.654415754	-10.13281106	CD14+
ACTGCAGGCAATAGTT_1	3.272594122	0.332215973	CD33/CD34/CD117+
AGATACTGAGGGACAT_1	2.329904345	8.03568221	CD33/CD34/CD117+
ATCGAAGCATCACCGG_1	-2.612932774	6.742115506	CD14+
ACGTAGAAACAGCCTA_1	4.973648695	4.730179318	CD33/CD34/CD117+
ACCACATTACTGCAGA_1	3.818696645	0.14840413	CD14+
CCGTCAGAAAAGAGTC_1	2.173551468	7.83658553	CD33/CD34/CD117+
CACTCAGAAACCAGCT_1	4.689203409	5.177391061	CD14+
AGGTACCTATTTCATG_1	3.035066513	2.92299486	CD33/CD34/CD117+
ATTACCGAACTCAGTT_1	2.356445221	8.049435147	CD14+
AACGACGCAAACCATG_1	5.80206838	-9.829778186	IgG1/HLA-DR+
ATCGCAGCATGCCATA_1	-10.4723967	3.898649224	CD33/CD34/CD117+
ATAGAACGACCAACCA_1	5.747885851	-9.736385814	IgG1/HLA-DR+
AGTCCCCAAGCGAACC_1	4.184152273	2.936063775	CD33/CD34/CD117+
CCGTAGGGACGAATAA_1	-2.389426562	6.49752427	CD14+
AGCTAAGCATCAAACG_1	5.743462232	-9.408426753	CD14+
AAAACCAGCCCGACCC_1	2.813450721	8.023028859	CD14+
CCTAAGTCAGCAAGTC_1	4.562254575	-1.313242189	CD13/CD34+
ATAAAGAGATTGAACC_1	5.061469702	3.920636185	CD14+
AGAAAAATCAAAATTG_1	3.690128473	6.687304982	CD33/CD34/CD117+
AAGCACCTCCCGAGAG_1	3.509386924	7.419304379	CD19/CD22/CD45+
ATCCAATACCATAGCC_1	4.973338274	4.524197587	CD33/CD34/CD117+
ATGTCCTCACGCACGT_1	2.289274124	7.770865926	CD33/CD34/CD117+
CCATAGTCAGCTAGAC_1	3.316450504	-1.109150938	CD14+
CACTACCAACCACATC_1	4.898719457	5.417979249	CD19/CD22/CD45+
AACAATGACCACCACC_1	4.061233906	3.377377995	CD14+
AATCCCATAGGTAAGC_1	1.220351425	6.520633229	CD33/CD34/CD117+
ACGGAGTAACCAACCT_1	-2.656956526	6.773259171	CD10/CD19/HLA-DR+
CCATAAGGCATAAGGG_1	2.35486689	8.128297337	CD33/CD34/CD117+
ACACCAAAATGTAACG_1	-0.73738012	5.073602685	CD33/CD34/CD117+
AAGCAAAGCAACCAGC_1	-2.587758871	4.185901173	CD14+
CCTCCCTTAGAACCAC_1	3.614090112	1.375635036	CD13/CD34+
CCCCCACTATGGATAA_1	3.875935701	1.718548783	CD33/CD34/CD117+
CCTGATAGCCACCAGT_1	4.132346061	0.665503749	CD13/CD34+
ATGAAACTACGAATGA_1	-1.972934338	6.008203038	CD14+
ATACAGGGCAGCCCAT_1	-2.000017258	6.051809796	CD13/CD34+
AAGGATGCACCGCCAA_1	4.311298994	-0.725620038	CD19/CD22/CD30+
ACGAACAGATACAAAG_1	3.389787582	0.009973326	CD64/CD33/CD11b+
AAAACCGGCACTAAAA_1	4.293347267	1.276802906	CD19/CD22/CD30+
ATTGAGCTCAGCAGAT_1	3.560887722	7.29887391	CD33/CD34/CD117+
AAGAAGTGACTGCAGA_1	5.051603941	3.78666974	CD14+
CCGTATCTAGAGACCT_1	2.295995501	7.420124062	CD33/CD34/CD117+
AGCCACCTAACTAGCG_1	4.86632934	5.710433015	CD33/CD34/CD117+
AAAGAGGTAAGCCAAA_1	5.097818521	3.570797929	CD14+
CACTAGGGATTTAGGG_1	-0.522354754	4.501531609	IgG1/HLA-DR+
CCATAATTAAGGCCTC_1	5.268752722	3.887965688	CD33/CD34/CD117+
AAGTAAATCAAGAAAA_1	2.503931431	7.921676167	CD19/CD22/CD30+
CCTGCAGGCATTCAAC_1	4.143651155	1.064954528	CD33/CD34/CD117+
CAGACAAAATATCCCG_1	-4.50542626	6.587996491	CD4/CD14/CD10/CD13/CD56/CD64/IgG1+
AGTAAGGAATATCCAT_1	5.732888368	-9.408599368	CD19/CD22/CD45+
CAAAACCACAATAACC_1	4.109561113	3.503678092	CD64/CD33/CD11b+
CATACCGCCCTAATGT_1	3.972598461	0.481103846	CD14+
CATGAGATCAGAAGCC_1	-4.409132334	5.965751656	CD14+
ATACCAAAAGGAAACA_1	-3.577485176	2.540252932	CD4/CD14/CD10/CD13/CD56/CD64/IgG1+
ATACAATTATTGATAC_1	4.430957941	6.313766965	CD14+
ACTCCAGGCCCACCAT_1	5.065501837	4.025453099	CD14+
CACCAAACAATAAAAT_1	3.970182327	6.597414502	CD33/CD34/CD117+
AATAAAGGCCGACACT_1	4.687629846	5.066799172	CD33/CD34/CD117+
CAAGCCGGATTGATAT_1	4.276498703	-0.046239159	CD33/CD34/CD117+
CCCTCACCACTGCATT_1	-2.710682007	6.824424752	IgG1/HLA-DR+
CATACCTTCCAGCAAA_1	5.015532163	3.399583825	CD13/CD34+
AGGTAGGAATAGCCCG_1	3.261666683	0.418232807	CD14+
AATACATTAACGCAGA_1	4.926871923	-1.323855571	CD33/CD34/CD117+
CCGTACATCAAAAAGA_1	5.903412012	-9.835381023	CD19/CD22/CD45+
CACAATACAGGCAAGC_1	-2.670526358	6.785978802	CD19/CD22/CD30+
AATCCACCCCGGCATG_1	2.523231891	7.790551671	CD7/CD11b/CD45/CD56+
CCGTCATCAGCGACTA_1	4.158969311	5.943231591	CD33/CD34/CD117+
ATTAACCAAATTACGG_1	2.842058805	7.313992032	CD14+
CATTAGTGATCAATTT_1	0.051132647	6.259632119	CD13/CD34+
CAATCATTCCTGACAG_1	0.485633043	6.242529877	CD33/CD34/CD117+
ACGACAAGCCCTAATT_1	-2.735673043	6.839382657	CD10/CD19/HLA-DR+
CCCTATACACGAACTG_1	-3.557553145	2.585820445	CD4/CD14/CD10/CD13/CD56/CD64/IgG1+
ATCCATCACATAATTG_1	-0.51208553	4.513478764	CD33/CD34/CD117+
AAGACCTCATAAAACG_1	-0.731555077	4.808829793	CD33/CD34/CD117+
AAAGAGATCAACAGAT_1	2.359810022	7.994572171	CD33/CD34/CD117+
ACCCATTGATCCATGC_1	3.192344097	2.252369174	CD33/CD34/CD117+
CAGGCCCGAACTATGC_1	2.370037941	7.989425191	CD33/CD34/CD117+
ACGTAGCTAATAAGTT_1	3.221850303	1.046897897	CD33/CD34/CD117+
AGCGAATTATAGCAGG_1	3.340998558	7.572775372	CD33/CD34/CD117+
ATAACCACATCGAAGA_1	4.084513334	-0.330677173	CD14+
ATCAACGTAGCGCAAT_1	-4.571166369	6.427320489	CD4/CD14/CD10/CD13/CD56/CD64/IgG1+
ACGCAAGACCGAAGTG_1	0.401345023	5.929142484	CD14+
AGACAACCAGACCATA_1	5.233208326	3.46612502	CD13/CD34+
AAGTAATGAGATCCTG_1	3.916515735	-0.51273398	CD13/CD34+
ACCGCACCACGGAGAC_1	-2.32187328	6.449817666	CD19/CD22/CD30+
AACAAATGCACAACGA_1	3.168900398	7.743466862	IgG1/HLA-DR+
ACGAACTGATGCAGAA_1	2.339802769	7.167489537	CD14+
AAGGCCAGCCCGAACA_1	4.601146368	2.37814761	CD64/CD33/CD11b+
ATCAATAGACTGAAAA_1	5.136352209	4.291740903	CD13/CD34+
ACGAATATAGTCCCTA_1	-2.564165446	4.247447976	CD14+
AGCTAACAACTTCCGT_1	-2.265594097	6.365903863	CD14+
CCTTCCCACCGTAATG_1	5.22999492	3.557780751	CD14+
AGGAAGTCACAACCCG_1	-0.46764824	4.454186448	CD14+
AACTCCCAACACATTA_1	5.025797037	4.018642911	CD33/CD34/CD117+
CCTAATGTCCGTAATG_1	-3.491575094	2.615429648	CD4/CD14/CD10/CD13/CD56/CD64/IgG1+
AACCATCCACCCAACT_1	-10.42196545	4.171548375	IgG1/HLA-DR+
CAAAAGTCCAATCCTC_1	2.238954452	7.783483037	CD19/CD22/CD30+
AGATAAGCAAACATAC_1	-2.763170334	6.849771508	CD10/CD19/HLA-DR+
AATGAGTCATATCAAC_1	3.117608694	7.974372395	CD19/CD22/CD45+
ACATAGGGAAACAAGC_1	-2.514704081	6.638360986	CD3/CD5/CD7/CD45+
ATACAGACATAGACTG_1	-4.798009249	-1.447082392	CD14+
AAATAAAACCGGCCCA_1	4.186466602	0.189402291	CD14+
CCACATCGACGAACCG_1	3.201909689	1.511684784	CD33/CD34/CD117+
AAGCAAGAACGAAGCG_1	4.417604116	5.943260678	CD34+
AGAGAGGTAAAAAGGA_1	4.083170084	2.793261775	CD33/CD34/CD117+
CCTTCCTAACTGAAAG_1	3.424768118	6.967322835	CD33/CD34/CD117+
AACTACGGAAAGCATT_1	2.497029451	6.443124303	CD13/CD34+
ACGCAACGAGCTACTT_1	2.717297939	7.951076039	CD13/CD34+
ACAACCACACGTCATT_1	4.386951116	3.330197104	CD33/CD34/CD117+
AATTCAATCCATACCC_1	-3.085889908	4.078015813	CD33/CD34/CD117+
ATTGAACGAATTAGGG_1	4.983931211	4.903996476	CD14+
AGACCCGTACCAAGTT_1	4.08080211	0.891916164	CD14+
AACACCGCAGAAATTC_1	5.346385626	1.99581767	CD33/CD34/CD117+
ACATAATAAATGAAGC_1	4.913725046	5.25783635	CD19/CD22/CD30+
CACCATGAAGTACAGA_1	-1.996346089	6.029656419	CD10/CD19/HLA-DR+
ACGCAGCCAGTGAGTC_1	4.354893831	0.038440594	CD64/CD33/CD11b+
ACTCAACTCAACATTA_1	2.239173678	7.915166386	CD19/CD22/CD30+
ACTAAGGGCAGTATGA_1	4.4812161	0.126666495	CD14+
ATCGAGTTCACACATT_1	4.018489984	6.50550557	CD33/CD34/CD117+
AGACAGACAGTAAGGG_1	0.365829043	6.203876027	CD33/CD34/CD117+
ACCGAACCCCATACTT_1	0.565432963	5.86080695	CD33/CD34/CD117+
ACAACCGGCCAAAATA_1	5.097579626	4.501502522	CD33/CD34/CD117+
CCCAAGACATACAGGG_1	4.540213255	6.006405362	CD33/CD34/CD117+
CCTGACAGCCCAAGCA_1	-4.662574621	6.619329461	CD10/CD19/HLA-DR+
AAATCCGCAGCAATGT_1	3.858315376	-1.00034701	CD14+
AGATAAGCACTCACGT_1	2.20497003	7.811751851	CD33/CD34/CD117+
ACACATATAAGAAAGA_1	-8.02532849	1.422650346	CD13/CD34+
AGTAATCGCAGGCAGT_1	-3.160645577	4.018865117	CD14+
CCAGAGACCCACAGGA_1	4.760826734	2.523975858	CD33/CD34/CD117+
AGTTACGCAGTTAGGA_1	5.305767206	4.297004708	CD14+
ATACCAACATCTCAAG_1	4.99118009	4.238007554	IgG1/HLA-DR+
CAGCAATTCCTCCCCT_1	4.014522461	7.049579152	CD33/CD34/CD117+
CAGCACGCACAGAATC_1	4.793221143	1.110018023	CD33/CD34/CD117+
CAAACAGAACAAATAC_1	4.343760637	-1.541235558	CD14+
ATACACCCACGCAACT_1	3.760448126	2.982851275	CD33/CD34/CD117+
CCCCAGAAACATATAG_1	2.69553676	7.521947392	CD13/CD34+
ATGTAACAACCGAACA_1	2.504949478	7.303167352	CD14+
ATTACCTTACGACCCG_1	5.048084406	4.017389306	CD14+
CCGCCCGAACACAAAT_1	2.95252004	7.982223042	CD14+
CACACAGAAACTATAT_1	5.761019377	-9.782118312	CD4/CD14/CD10/CD13/CD56/CD64/IgG1+
ATGTAGACACACACGG_1	-4.586884352	6.494582661	CD14+
AGAACACGAGTACCAA_1	-1.905371519	5.915383347	CD13/CD34+
AAATAGGTACTCCCCC_1	5.057659773	2.451114901	CD33/CD34/CD117+
ACCCCACCATCGCAAT_1	5.775464205	-9.694642535	CD14+
ATAAAAGCCAGTATAC_1	3.88468304	7.042524346	IgG1/HLA-DR+
CCGCATAAATGTCAAA_1	4.77086511	0.987235435	CD33/CD34/CD117+
AATAAGTACCGTAGCA_1	5.656508116	-9.385572902	CD14+
ACCCAGGGAATCCAGG_1	4.138317732	4.302822121	CD14+
ATAGAGTGAGTTACGA_1	-2.587900969	6.716690072	IgG1/HLA-DR+
AACGCCTGCCCAAGAC_1	2.314129142	8.08662177	CD33/CD34/CD117+
CAAGATTTATTCAGTC_1	5.279949335	1.501886257	CD13/CD34+
AATCCCTTCCCAATCA_1	-2.561967703	6.676939019	CD10/CD19/HLA-DR+
CCGGAAACCAGAATAA_1	5.927808908	-9.441590778	CD14+
AGTAAGGCCCAGCAGG_1	6.70480409	-10.11116742	CD19/CD22/CD45+
ACGCAGGGACAGATCC_1	3.938795236	1.870861062	CD33/CD34/CD117+
AGTAATCACCCGATAG_1	-2.935830923	3.954007157	CD13/CD34+
AAGACCCAAGTAATGA_1	4.796843675	5.37080861	CD33/CD34/CD117+
ATTACATAATGCCCAT_1	0.540171904	5.904111394	CD14+
AATCAATTAACCATAC_1	2.345486311	7.912790784	CD33/CD34/CD117+
ACGACCTTACGACCGC_1	3.375960258	7.521559247	CD64/CD33/CD11b+
CCTTACCGAAGTCCGA_1	-1.777716728	5.787741669	CD33/CD34/CD117+
CAACATCCCAATCAGC_1	3.774485019	0.196098396	CD14+
CACAAAGGATACAAGG_1	-2.040219399	6.085559377	CD14+
ATAGAAGGAGTCATTT_1	5.099546102	-1.430391184	CD19/CD22/CD30+
CCGACATGAACTAACT_1	1.259019581	5.598902234	CD33/CD34/CD117+
CCCAAACAACTGAATA_1	2.370462326	8.109054097	CD33/CD34/CD117+
AAAAATGTATTGAAGG_1	4.224378971	-1.740558497	CD14+
CACCAGGCAGCACCGT_1	-8.384470793	1.54923726	CD3/CD5/CD7/CD45+
AAGTATTCAGTCAAGC_1	5.185568479	1.559911498	CD33/CD34/CD117+
AACACCACCCTTATTT_1	4.324604658	6.390522488	CD33/CD34/CD117+
AGTCCAGCAGTAATTC_1	4.014199642	0.33809323	CD33/CD34/CD117+
CCTGATATACACATGG_1	-2.478536936	6.605861672	CD64/CD33/CD11b+
CATCACTTCAGTAGAA_1	-11.24575505	-1.84464871	CD7/CD11b/CD45/CD56+
ACCAAAGGCAGTAGCG_1	2.69675198	6.367725858	CD64/CD33/CD11b+
ACGTATATACTGCCCT_1	5.089782385	4.145278462	CD3/CD5/CD7/CD45+
AATGAACCCAGAATCC_1	4.910267977	5.50564576	CD33/CD34/CD117+
AACGAAGTCAATACCG_1	4.410999445	5.844460496	CD33/CD34/CD117+
ATCGCATCAACGAAGG_1	2.865633873	7.487413892	CD33/CD34/CD117+
AGTTACCTAACTCCGT_1	-4.594247195	6.615449437	CD3/CD5/CD7/CD45+
ATCAAGGCCATTAGGC_1	4.61588159	5.156666287	CD33/CD34/CD117+
CCTACCTAAGCCCACT_1	4.882670072	2.536914357	IgG1/HLA-DR+
AATAAGTAACTGAATC_1	-2.903226944	4.008185395	CD14+
CATACAAAATCAAGTT_1	4.175146011	6.569981583	CD33/CD34/CD117+
CACTAAGGACTGAGCT_1	5.138344911	3.929265508	CD13/CD34+
AACACCTTACCCAAAT_1	4.013944057	1.135163435	CD33/CD34/CD117+
CCTGACGTAGTCAATC_1	5.04065719	5.593370446	CD33/CD34/CD117+
ATAGCCATAGCCAAAG_1	-10.33419308	3.691011914	CD3/CD4/CD5/CD45+
CCTGCCTACCTAACTC_1	3.849004892	6.478007325	CD19/CD22/CD30+
CCGCCAGGAACGATTG_1	3.825844911	5.944032677	CD14+
CACCAGAACAACAGTC_1	0.20696379	6.319461831	CD33/CD34/CD117+
CCTTAGACACTCCCTT_1	4.997457174	4.763012418	CD14+
CCCCCCGAAGGGATAC_1	-0.926958653	4.935114392	IgG1/HLA-DR+
AATCAAGTCCTAAAGA_1	3.246816782	0.813572773	CD19/CD22/CD30+
CATCAACCAAAGAGTT_1	-7.625249716	-0.094483606	CD3/CD5/CD7/CD45+
AGGGACGACCACCATT_1	2.402031568	8.2448392	CD33/CD34/CD117+
CAGGATACCAGAATGT_1	4.178870109	3.872378358	CD33/CD34/CD117+
CCTGCCCGAAGCAGCA_1	2.584119943	7.583487996	CD33/CD34/CD117+
CCATATACCAGTAAGA_1	3.223144439	0.539525994	CD19/CD22/CD30+
AAAGATCGATGGACCA_1	4.281232027	-2.509175054	CD14+
ACGCAGCCATACCACT_1	2.257365493	7.951904782	CD33/CD34/CD117+
CATAATTGATAGCACT_1	-0.402296397	4.407595643	CD13/CD34+
AACAAGTAAACTAGCC_1	2.980078367	0.705965527	CD33/CD34/CD117+
CCACAGAGCAACAGCG_1	4.041691688	-0.291496388	CD14+
ACTTAGCGCATTATCT_1	3.335284141	-0.09175115	CD14+
ACAGAGTCATGAATAC_1	-2.613608214	6.739674577	CD14+
ATCTATGAAGGAAGCA_1	0.805415121	5.534431943	CD33/CD34/CD117+
AGTCAGAGACAACCTC_1	2.412568001	8.098489293	CD33/CD34/CD117+
AGAACATGCAAGACCC_1	2.47961965	8.133529195	CD14+
CCCCAGCTACGAAGTG_1	6.272184519	-9.890472881	IgG1/HLA-DR+
CAATAGATAAGCCAGT_1	-0.656503412	4.591949948	CD33/CD34/CD117+
CAGTCAAAATTCATCT_1	4.193016437	1.820417413	CD14+
ATAGATTACAGCACTC_1	5.779959348	-9.550172321	CD3/CD5/CD7/CD45+
ACTTAGTGAAGGAACC_1	-5.082400652	-1.414381794	CD7/CD11b/CD45/CD56+
CAATACATAGCGATAG_1	5.080547956	5.072830209	CD33/CD34/CD117+
CCTTATCGCACACCCA_1	-7.711491438	0.363769063	CD3/CD4/CD5/CD45+
ATTCATGCCAGAATGG_1	4.511051325	2.958411464	CD14+
AGTTCCTTATCACAAC_1	2.560232548	7.454886922	CD14+
AATTCCGCCATGATCG_1	-2.530260178	6.657456406	CD13/CD34+
CACTCCGACCGCCCCT_1	2.282920269	8.091366299	CD64/CD33/CD11b+
ACAACCCAAGTTACTC_1	-10.28886208	4.186809548	CD3/CD5/CD7/CD45+
ATTCCCGCAACAAGAG_1	5.799127725	-9.582079402	CD14+
ACACAAGGAAACAAAC_1	3.154747871	7.729298123	CD33/CD34/CD117+
AAGTCATGATACAAAA_1	3.724858669	0.040169963	CD33/CD34/CD117+
CCACCCCTAGTAAGAC_1	-2.457269045	6.582508096	IgG1/HLA-DR+
AGTGATGCACGTCCGT_1	-0.599530371	4.625381001	CD33/CD34/CD117+
CCCGAGGGATTCAATG_1	4.196015028	2.902246484	CD14+
CCGGAATGATTAATTT_1	3.790678886	0.07284958	CD19/CD22/CD30+
ACCTAAGGAATGCCGG_1	-3.000893446	4.295635232	CD14+
CCTTAGCAACATCCCA_1	-3.435970875	2.343609103	CD4/CD14/CD10/CD13/CD56/CD64/IgG1+
AGGAACCAACGTACTA_1	-2.978246304	3.933143624	CD33/CD34/CD117+
ACATATTCAAAGCCTT_1	-2.429047915	6.555033215	CD14+
ACTTCCCAAATTATAA_1	4.404559759	2.500525483	CD4/CD14/CD10/CD13/CD56/CD64/IgG1+
CCGGATGGATGCAGGT_1	4.220750717	5.457839974	CD33/CD34/CD117+
ACGAACAGCCCAACGC_1	5.204671053	4.67540408	CD14+
ACGTCCCTAAGCCCTT_1	5.147534994	-0.821609608	IgG1/HLA-DR+
ACGTCCTCAGCTAAGT_1	3.987851528	0.53954924	IgG1/HLA-DR+
AAGTCCCACAACAGCT_1	-2.314504477	6.422050008	CD14+
ACATATAAAGGAAGCA_1	5.109661249	-0.497947833	CD34+
CACTCACTCCGTACGT_1	2.305822042	7.617013463	CD33/CD34/CD117+
AATGCCTGACTTATAG_1	4.219900278	4.434150704	CD64/CD33/CD11b+
ACCAATCCAACGAGTC_1	4.75096908	0.544674524	CD14+
CCCTACTACCTAATAC_1	4.86834493	5.372861871	CD19/CD22/CD45+
CCCGATAAAGACCCAT_1	4.644823221	5.257599362	CD3/CD5/CD7/CD45+
ACCTCCTGATCCAACT_1	3.277625707	2.965731391	CD64/CD33/CD11b+
CCCGCCTAAGTTACGC_1	-3.411526772	2.309179791	CD3/CD5/CD7/CD45+
AGTGATGCATGTATCC_1	5.746649889	-9.358742229	CD4/CD14/CD10/CD13/CD56/CD64/IgG1+
AATCACGAAATGACCC_1	3.859110502	6.703003415	CD33/CD34/CD117+
CCTCAAAACATGAAAT_1	3.172955183	7.475644597	CD33/CD34/CD117+
AAATAGCCATTAAATC_1	5.12032142	4.807827004	CD33/CD34/CD117+
CCGAAGCGCCGAAGGG_1	-0.564567181	4.573688515	CD14+
CAGTAGGGCACTAGGC_1	-2.31538138	6.467121133	CD14+
AACTAGTAACAGACTA_1	-2.774474951	6.8505869	CD3/CD5/CD7/CD45+
AGAGCAAAAATCACCA_1	4.093380598	-0.478310044	CD33/CD34/CD117+
CCGGCCCCAAGACCAG_1	5.014351991	4.790274628	CD13/CD34+
CACCCAGTAGAGCCAC_1	4.638664392	1.857419022	CD64/CD33/CD11b+
ATTAACGTATTCACAT_1	-2.088525387	6.132739075	CD14+
AGCTAGCGAGTCATTT_1	4.058153061	1.853701123	CD64/CD33/CD11b+
ACGAAGTTCCGTAATG_1	0.30870478	6.043803223	CD13/CD34+
AGGCCCGGATAGATAG_1	2.326716331	8.022890576	CD13/CD34+
ACAAACCTAAATACTG_1	2.589652685	7.39296008	CD64/CD33/CD11b+
CCCTATGCATACCAAT_1	-3.191117617	4.068109044	CD3/CD4/CD5/CD45+
AGGAACGAACAAATAC_1	2.89261022	7.908313283	CD33/CD34/CD117+
AGCCAAGTACACACTG_1	2.706412224	-3.405277244	CD13/CD34+
AAGTATGGATCGATTC_1	3.4086422	-4.309820405	CD14+
AAAGATATCCCCAGCC_1	2.368525652	7.962436208	CD13/CD34+
CCTTACCAAGTAAACC_1	-8.799974295	-1.10648059	CD3/CD4/CD5/CD45+
ACAAAGACAATCAATA_1	2.497872022	7.762116917	CD33/CD34/CD117+
CCCTAGCTATCTAGCT_1	3.589699653	-0.470833996	CD64/CD33/CD11b+
AGGACACAACTTCCCT_1	3.148399023	0.753472098	IgG1/HLA-DR+
CAGCCCCTATCAAGAG_1	-1.166435214	5.192759522	IgG1/HLA-DR+
AAACCCGCCCGCAGAA_1	4.885687975	4.863570699	CD33/CD34/CD117+
ATACCCCTCAGTAAGT_1	2.081871656	7.597234258	CD33/CD34/CD117+
ATAAAATTCAACCCAT_1	5.055062441	4.040787705	CD64/CD33/CD11b+
AAATACATAATAAAGA_1	-0.598672184	4.592473992	CD33/CD34/CD117+
ATTCAGGAACAACCTC_1	0.526607854	6.225106725	CD33/CD34/CD117+
ATCTAATGCAGGAGTG_1	3.549763111	-1.520158044	CD14+
ACCACCCTAACACATC_1	3.749897865	1.503538617	CD33/CD34/CD117+
CAGAACGCAAAGATTT_1	2.413263468	8.108152875	CD33/CD34/CD117+
AGAAACAGCAGCAAGC_1	-0.955557796	-4.965064517	CD13/CD34+
AGGAATTTCCGAATAA_1	-2.30197558	6.402003774	IgG1/HLA-DR+
AAGACCTAATCGACGC_1	3.461802152	1.199047335	CD33/CD34/CD117+
AAAGACAAATTACAGC_1	4.259590296	-0.398791387	CD7/CD11b/CD45/CD56+
AAGGATACATCGAGCA_1	4.347654966	6.289165982	CD33/CD34/CD117+
ATGGCACCATGGAAAT_1	2.498840955	8.16609908	CD64/CD33/CD11b+
CCTTCCGTCAGCATGT_1	2.505428699	-2.07692217	CD14+
AGAAAAGCCAAGCAGT_1	4.463777689	6.420950898	CD33/CD34/CD117+
ATTTCAGTCCTACCCC_1	2.238280205	7.719101437	CD14+
CACCAGATCCTTAACG_1	3.750601677	0.349013635	CD33/CD34/CD117+
AGAACAACCAATAAGG_1	2.542257932	7.724660405	CD14+
AGGCATTTAAGAATGT_1	2.484772829	7.724135884	CD33/CD34/CD117+
AGACCAAGAATAAACA_1	3.040630487	7.952772626	CD33/CD34/CD117+
ACCCACAGAGAAAGCC_1	-3.605344387	2.545263776	CD4/CD14/CD10/CD13/CD56/CD64/IgG1+
AGCACCCGAACCCCCA_1	5.028769163	3.914336213	CD14+
AAATCAAGAGCAAGCG_1	4.745987085	3.185249099	CD14+
AGCAATCGAATACCGG_1	4.393136171	2.625025281	CD14+
CCTGAGGCCCGTCCGC_1	-8.07285771	1.871675023	CD3/CD5/CD7/CD45+
CCTCAACTATCTAGTG_1	6.012442735	-10.03268956	CD19/CD22/CD45+
ATGGATATATTTCACG_1	-0.53960404	4.453500279	CD64/CD33/CD11b+
AGATACCCCCCCCCCT_1	4.393684534	5.524993428	CD33/CD34/CD117+
ACTAAGACACTACACA_1	5.307042269	2.527196416	CD3/CD5/CD7/CD45+
ACTTAGTCATGTAATG_1	3.266332058	0.683806189	IgG1/HLA-DR+
AACTACTGCAGTCCGG_1	-2.358660313	6.479751595	IgG1/HLA-DR+
AACTACACAGGAAGCG_1	4.604493288	5.911122807	CD14+
CCATCATCAGGAAGTA_1	-2.268274399	6.359904774	CD14+
CCGGCCAAACTTATGC_1	2.756812004	7.505063065	CD33/CD34/CD117+
ATGTACGAACTACAAT_1	5.776780752	-9.62914323	CD14+
CACTCCGTACACAGAA_1	5.472541002	-1.195326558	CD33/CD34/CD117+
ACAACCGGATTTACCC_1	-3.209422442	4.151869305	CD14+
AATGACTTAAATCAGC_1	4.830804971	3.690822133	IgG1/HLA-DR+
CATCATATCCAGCACG_1	4.919892935	2.396991738	CD7/CD11b/CD45/CD56+
CATCATGAACACAAGA_1	-0.153661224	4.174126633	CD14+
CACAAATCACGGAGCC_1	4.997471002	2.338025817	CD14+
AGTGCCTTCATGCACT_1	-3.242043825	4.117648133	CD14+
AAGCAACCCAGCCCCA_1	3.046869186	0.969825753	CD64/CD33/CD11b+
ACGTAGATAATTACCA_1	2.306607751	7.367647656	CD33/CD34/CD117+
CCCGCCTCACAAATCC_1	-2.134525629	6.196592816	CD3/CD5/CD7/CD45+
ACATACCCAGACATCA_1	-0.380324038	5.03973771	CD33/CD34/CD117+
AATGAACCAAGCAACG_1	2.927147535	2.024430999	CD64/CD33/CD11b+
AATGAAGAACAGCACG_1	-2.225174042	6.316601285	CD13/CD34+
ATGTACGGAAAAAGAA_1	3.735829262	-0.320567987	CD33/CD34/CD117+
AAATCAGGCCTCCCGT_1	2.136798052	7.859949597	CD33/CD34/CD117+
CATCAAAGACGACCGT_1	1.404069809	5.534748563	CD14+
ATCACCACCCATACTT_1	-2.301234814	6.406659612	CD14+
ATACATATACGCATTG_1	2.344076184	8.130913266	CD14+
AGGCAAGCATAAAACG_1	4.638269094	2.532303103	CD14+
CCTTCCGTAACCCCCT_1	-1.314905497	-4.382108203	CD33/CD34/CD117+
ATATCCATACCAAATC_1	2.106122164	7.640103825	CD33/CD34/CD117+
CCGACCTTAAAAAATG_1	0.47464372	6.076169499	CD14+
ACCAAAGTAATTACTG_1	3.881127981	2.849979647	CD3/CD5/CD7/CD45+
ATCCAAGCAACCAGCG_1	-4.693796488	6.521636494	CD14+
AACACAACAACGAGTG_1	-0.772898766	4.975492963	CD33/CD34/CD117+
ATTTCCCTACGAATAC_1	3.04904714	1.564448365	CD64/CD33/CD11b+
ATCTATGTATACCCGG_1	4.724858431	2.835972079	IgG1/HLA-DR+
ACTAATGCATGGCATA_1	5.048288969	4.476279267	CD33/CD34/CD117+
ATCTAACTCCAAAGCA_1	4.480688719	0.821891078	IgG1/HLA-DR+
AGTCACACAGCTCAAT_1	2.130406884	7.858952054	CD14+
AAAAACACAAGTCCTC_1	-0.896361562	4.9099269	CD14+
AGAAAGCCAATCAAGC_1	0.595169393	6.27377654	CD64/CD33/CD11b+
AGAAAGCTAACCAAAT_1	4.816136984	5.176450738	CD33/CD34/CD117+
AGACATCAAGACCATC_1	3.605148939	-0.031165323	CD14+
ATGAATCAAATCAACA_1	4.510215429	2.341641434	CD33/CD34/CD117+
CACCAGGAAGAACAAG_1	3.725880531	2.694983968	CD33/CD34/CD117+
ACTTAAACCACACCAA_1	4.136453298	3.343057164	CD14+
CACCACAAAACGAATG_1	2.440993456	8.131745824	CD33/CD34/CD117+
ACAGCCCTAGATAGGT_1	2.415530351	7.722521313	CD13/CD34+
CAGTCCCCAACACCTT_1	5.255265383	-1.574913493	CD64/CD33/CD11b+
CCATCAAGCAGAAGCT_1	5.44671121	-0.454573809	CD64/CD33/CD11b+
ATATAACTACTAATAG_1	5.94434419	-9.344034663	CD14+
CCTCAATGAAGCCAGC_1	-3.575811001	2.583266505	CD4/CD14/CD10/CD13/CD56/CD64/IgG1+
ACAACACCAAAGCCCT_1	2.21781495	8.122257718	CD33/CD34/CD117+
ATCAACTCCACCAGTA_1	-2.531613919	6.654848584	CD14+
ACCAACAACCGCACAC_1	3.682598976	7.12365342	CD33/CD34/CD117+
AAGCACGTAGTCCCTG_1	4.138782409	0.004255899	CD64/CD33/CD11b+
CATCAAACCCTAATAC_1	2.273338107	7.237281808	CD14+
CCCGAACCCCCCCAAT_1	-3.17156634	4.109382161	CD14+
AGTGACATCATTAGTT_1	4.765694765	-1.050819925	CD33/CD34/CD117+
ATCAACGCATGCCCAA_1	-1.007157418	5.023602971	CD14+
CAACACTGCATGACCT_1	5.013281969	5.364578255	CD33/CD34/CD117+
CAGGAACTAGGGAGTT_1	-3.297521683	4.090495595	CD14+
ACGGACCTAGAGCCGT_1	-1.134958478	5.141725072	IgG1/HLA-DR+
ACAGCCGGATCCATAA_1	4.996398119	4.967660912	CD33/CD34/CD117+
AGAGATTAAACCAGAA_1	2.213015226	7.738753804	CD33/CD34/CD117+
ACGTAGTCATCACAAC_1	2.017440823	7.529957303	CD19/CD22/CD45+
ACATAGGCATAAACAA_1	2.619485763	7.98836852	CD14+
CCTACAACAGATATAT_1	3.526394752	0.509226927	CD14+
AAGCACAGAAGAACTT_1	2.473933367	8.018805989	CD33/CD34/CD117+
AGGACAGAATCCAGCA_1	5.34843078	1.335418352	CD33/CD34/CD117+
ATTAAACGAAGTAGAT_1	4.172144798	2.931853303	CD13/CD34+
AAGGAGAAATGCACCA_1	6.314521936	-2.740767947	CD64/CD33/CD11b+
AAGTAGGTCCGTAATA_1	5.064724592	4.26337386	CD64/CD33/CD11b+
CCTAAATACAGTAATT_1	-2.129684063	6.202560433	CD3/CD5/CD7/CD45+
CCAAACCCACTACAGT_1	3.210093406	0.767848619	CD34+
CATTATTACCTGATGC_1	0.468994459	6.081502923	CD33/CD34/CD117+
AATGAAATAGCCCCAT_1	4.403296617	6.273168572	CD14+
ATGGAGGTACCTAGGT_1	-0.541818472	4.548307904	CD3/CD5/CD7/CD45+
ATGGACTGAGTTAGCT_1	2.337947634	8.132506856	CD33/CD34/CD117+
AGTCAGTTCCATCCAT_1	3.236114887	7.681154736	CD14+
ACATAACCCATGATAG_1	2.69821277	8.056634435	CD34+
CAGAAGAAAAGGCACG_1	-1.960306021	5.997607716	CD14+
CCTAAGAAATTAAAAC_1	5.405132917	1.487092861	CD34+
AGGTACAGATATACGA_1	4.917953638	-1.045269064	CD19/CD22/CD30+
ATATCCTAAAAAACTT_1	2.619906811	7.897490987	CD33/CD34/CD117+
CAGCAGTTAAAGCATA_1	3.139155534	1.546926984	CD33/CD34/CD117+
ACGCAGAGAAGCCCGC_1	-7.656148764	1.679001817	CD3/CD5/CD7/CD45+
ATGTCAACCATGATCA_1	4.635872511	5.487413892	CD33/CD34/CD117+
ACTAACTAATCCCACA_1	4.417728094	5.876563557	CD33/CD34/CD117+
ACCGATGCAAGAAGGC_1	3.911868957	0.264204987	CD33/CD34/CD117+
ATAAATTTATATAGCC_1	-1.832716795	5.851132401	CD34+
CACTAGAAACGCAAAT_1	-2.030161473	6.101504811	CD14+
ATGTCAGTCAACAATT_1	3.770426658	-1.395630351	CD19/CD22/CD30+
ATGTCCCGACAGAATC_1	4.698459772	2.261496791	CD64/CD33/CD11b+
ACTAATGGAACACACC_1	4.487464098	5.373710164	CD33/CD34/CD117+
AATTCATACCGGAAGC_1	2.181133536	8.061705121	CD33/CD34/CD117+
ACAACCACAACCAATC_1	-2.925201269	4.084181317	CD33/CD34/CD117+
CCACACAAACAGATGC_1	2.422216562	8.230615147	IgG1/HLA-DR+
ATCGAGTCCCCACACG_1	4.108076242	1.596800574	CD33/CD34/CD117+
CCTACATCCAAGATTT_1	5.293201116	3.687346944	CD14+
AGCCAACCATTCAAAC_1	2.306299595	8.095554837	CD33/CD34/CD117+
ACTTCATTCACCAGGA_1	3.455774454	0.583451756	CD13/CD34+
AAGGAACAATGTATCG_1	2.126073865	7.484777936	CD33/CD34/CD117+
CCTGCAAGCAATCCGA_1	0.958875922	5.761682042	CD13/CD34+
ACAAATTCAGAGATAG_1	4.875060705	1.829343566	CD13/CD34+
CCTGCCGGCACTCCTC_1	4.702664999	3.971817502	CD14+
ACCAACTACAAAACAG_1	3.196210769	6.787029752	CD33/CD34/CD117+
CATGACCTACCTAAGA_1	4.78820577	4.829655179	CD33/CD34/CD117+
CACCAACGAAAACCCG_1	-2.641495081	6.764734277	CD10/CD19/HLA-DR+
CATTAACGAGTGAGAG_1	4.492653993	6.374010571	CD33/CD34/CD117+
AGTACCTAAGTGAGGG_1	3.7321569	2.059304007	CD14+
AACTCCCACATAACCC_1	5.93503776	-10.0526452	CD19/CD22/CD45+
AAGACCGAACAAACGC_1	-1.610725614	5.624812135	CD19/CD22/CD30+
ATTTCAGTCACCAGCT_1	-2.312844607	6.426848897	CD14+
ATATCAAAAGGACACC_1	-10.01654229	2.765103349	CD3/CD5/CD7/CD45+
CAAAAGGGATGTCAGT_1	-2.021486851	6.069459447	CD14+
AATCCACAATTAAAGA_1	5.659414915	-1.935168258	CD14+
CCGTATAGCAATATGA_1	3.116505531	1.37508274	CD33/CD34/CD117+
CCCGAGGACATCAGTC_1	4.515760092	3.036339053	CD33/CD34/CD117+
ATGCCCGGATTACAGT_1	2.890593199	7.244415768	CD33/CD34/CD117+
ATCCCAGAAGCGATTC_1	-0.61517814	-3.720619193	CD13/CD34+
CCAGAATCCAAAATAA_1	0.343687312	5.980044373	CD14+
AACACACTCATAAAGG_1	4.334096578	2.741008529	CD13/CD34+
CCGTCCACACTACATG_1	2.699623255	8.00785304	CD33/CD34/CD117+
AATTATGCACGGATGA_1	2.629737047	0.623103508	CD14+
ATGGACAAACTCACCC_1	3.890011934	6.877380856	CD19/CD22/CD45+
CCTTATGAACAACATC_1	4.879861025	5.081781873	CD14+
ACATAAAGATACACTC_1	-2.24873695	6.363985547	CD14+
ATCTAGACACTCAGAT_1	4.486270097	-1.047808937	CD14+
AATCAGCTAACTAGTC_1	-0.509779366	4.518196114	CD33/CD34/CD117+
ACTGCCTAAAGCCACT_1	2.396141437	8.169104108	CD14+
AATTAAACATCCAGAG_1	2.595080045	0.77363778	CD33/CD34/CD117+
ACGTCCGTACCCCATT_1	4.524625448	2.041983374	CD33/CD34/CD117+
AAAACCTTAAATAAAC_1	3.600067524	1.619213589	CD14+
AAGCAAGGAGGACAGC_1	-7.851812216	1.660706052	CD3/CD4/CD5/CD45+
ATTTATAACAGAAGGC_1	2.34705439	8.070896634	CD3/CD5/CD7/CD45+
ACAAACTCCAAACCCT_1	-7.79281983	1.552344569	CD14+
CCTGAGTAACAAACGT_1	2.239862112	8.1331153	CD33/CD34/CD117+
CACACCATCCGAATCT_1	-0.593429121	4.60249091	CD14+
ATCAAATACATTATCG_1	2.792340187	8.017020711	CD33/CD34/CD117+
CCCGAAGAACCCCAGG_1	3.105872062	-0.81684526	CD64/CD33/CD11b+
CAACCAGTCATCAGCT_1	3.882217554	1.219876417	CD33/CD34/CD117+
CAATAACCATACACTT_1	1.800300745	7.169051656	CD33/CD34/CD117+
CCTCATGTACCACCAC_1	3.761338142	2.331454047	CD33/CD34/CD117+
CCGTAATGAAGTACCA_1	3.482142118	1.800496587	CD14+
AGTTATGTCAACCCCC_1	4.436659483	5.473008164	CD33/CD34/CD117+
AAGAAGTAAAGAAATT_1	0.208668319	6.175621518	CD19/CD22/CD45+
CCGACCTTATGAATAC_1	4.904154447	2.022880324	CD33/CD34/CD117+
CATGAGACCAGTCCTG_1	-8.702354285	1.162297615	CD3/CD4/CD5/CD45+
AAGGACAAATGAATGG_1	-2.710264536	6.823388585	CD3/CD5/CD7/CD45+
AACCCCGGAAGTATTG_1	3.396474508	0.794778236	CD14+
AGCTACGTCAGCAGTT_1	6.591809419	-10.12728452	CD19/CD22/CD45+
ATAACAAAAAGGAAAA_1	4.648014692	2.428918847	CD33/CD34/CD117+
AACTAACGACAGAGAA_1	2.940130619	0.248821386	CD33/CD34/CD117+
AAAGCCCCAATTATAT_1	4.773030905	5.053154954	CD14+
AAGCCCTGATGCAAGA_1	2.506183771	7.891516217	IgG1/HLA-DR+
CAACCCTGACTCATAC_1	4.657584814	0.985609897	CD14+
AATACCTAATACAAAA_1	4.292543081	5.762763509	CD13/CD34+
CCTCAGGTAGTAATGA_1	3.234844831	0.582980284	CD13/CD34+
ATCGAATAACGGACGA_1	1.868080047	6.986549386	CD19/CD22/CD30+
ATTCAGTCATGAAGGC_1	4.570569662	5.372783669	CD33/CD34/CD117+
ACCCAAGCACATCACC_1	2.898528723	7.921446332	CD14+
AATCACGTACGGAACC_1	3.899547962	-0.279195166	CD33/CD34/CD117+
AGAGACAGACAACAGC_1	-10.37387643	3.96052123	CD7/CD11b/CD45/CD56+
CCGTCCGGAATGCAAG_1	5.00162187	-1.47964286	CD13/CD34+
ATAAATCCAATCATGA_1	-7.978378149	1.794043073	CD3/CD5/CD7/CD45+
ATGCAGCGAACGACGG_1	3.921395687	1.283901104	CD14+
ATCTCCCTCATTCCCT_1	3.486915497	0.224303612	CD14+
CCGCATGGAATAAGGC_1	2.109597114	7.473661908	CD33/CD34/CD117+
CCTTATGCAGTTAGCC_1	4.430550245	6.456353196	CD14+
AGGGCCTGACACCAAT_1	2.415242819	7.742352017	CD33/CD34/CD117+
AAACAGACATCGCCGT_1	-10.4187201	3.872313031	CD14+
AAACAAGACACACAAG_1	5.198383001	4.504329213	CD13/CD34+
AGTAACGTAGATAGCA_1	4.68407884	-0.802487454	CD3/CD5/CD7/CD45+
CAGTCCCCATTCAACC_1	4.462273267	2.538454779	CD33/CD34/CD117+
CCTCATTGCACACATA_1	4.176198152	-2.290937415	IgG1/HLA-DR+
CAAACATAAATGCAAA_1	4.871750978	4.397011765	CD14+
ACGAACACAGGCATCG_1	-4.463410231	-5.463623038	CD19/CD22/CD45+
ACCTCAGGAGGTAATC_1	4.570397047	2.508961924	CD13/CD34+
AAGGAACGAGTGAACA_1	4.573697237	0.24672968	CD33/CD34/CD117+
CCCCACTGATGGCATT_1	-8.400051924	1.561473616	CD3/CD4/CD5/CD45+
ACATAAAAATTCCCCC_1	5.81076732	-9.906634799	CD13/CD34+
CCATAATTACCGATTA_1	-3.323722931	4.202279576	CD14+
AATCCCTGCCGGATAA_1	3.740243105	0.923623093	CD13/CD34+
AAGTACTCCCGCCAAT_1	-0.631481084	4.580563077	CD33/CD34/CD117+
AAAGAAGTCCGTATTG_1	5.19515529	1.836411008	CD10/CD19/HLA-DR+
CAGTAGGCCCGAAACG_1	-2.781112524	6.867204198	IgG1/HLA-DR+
AGACACAGAGGCCCGT_1	4.663189081	3.076762446	CD33/CD34/CD117+
CCCAAGAGAAGTCAAA_1	3.205765632	-2.042172304	CD14+
CCTGACAAACAGACCA_1	-2.025257202	6.150398263	CD14+
AGGACCGAACGCAGTA_1	2.322871116	8.112180241	CD33/CD34/CD117+
ATGCAAGTCAACCAGC_1	4.203766969	1.891577252	CD14+
AATAAGCCATTGCAGT_1	3.456185964	7.252476224	CD14+
CAGTATCAATAAACTG_1	4.336302665	6.344670304	CD33/CD34/CD117+
ACACAGGCAGGAAGCT_1	-0.500385197	4.493124017	CD13/CD34+
CCTACACTCAATACTA_1	0.354346738	6.049043664	IgG1/HLA-DR+
CCGTCCGGCAGGACAC_1	-2.396956059	6.508629807	CD4/CD14/CD10/CD13/CD56/CD64/IgG1+
AGCGCCGTCACCAAGC_1	-3.106799933	4.084084996	CD14+
CATACATCAATGATGC_1	4.953966764	3.48204399	CD13/CD34+
ACATCACACCGAAGGC_1	-3.100199791	4.083996781	IgG1/HLA-DR+
CCCAAGTAAATAAATC_1	-3.268083903	3.835383424	CD33/CD34/CD117+
CAATACCCATAGCACG_1	4.337851909	6.13639737	CD33/CD34/CD117+
AGAAAAGGATTCACCA_1	4.068019537	0.420789608	CD33/CD34/CD117+
ACCGATAAAGGTAGGG_1	4.024556307	1.820254096	CD3/CD4/CD5/CD45+
AGCGACTCAACGCAAG_1	-2.644475075	6.771232137	CD64/CD33/CD11b+
ACTAATGTAGCCACAA_1	3.53730884	1.382677563	CD33/CD34/CD117+
CCCACCCTCAAGCCGC_1	-2.007454487	6.056114205	CD4/CD14/CD10/CD13/CD56/CD64/IgG1+
AAGGACCAAATGAAAA_1	3.573996214	0.66757811	CD33/CD34/CD117+
AGCTCACGCAAAACCC_1	-2.974517676	4.044730195	IgG1/HLA-DR+
AGCAAGGTATAGCACC_1	3.759399561	1.565010794	CD33/CD34/CD117+
CCAAAGCAAGCCAAAG_1	4.501488832	3.593615063	CD64/CD33/CD11b+
AGAACACTAATAACAA_1	5.831046251	-9.827825061	CD19/CD22/CD45+
CCTAAATGAACGAACA_1	2.257254151	8.00408698	CD19/CD22/CD30+
CAAAATATCCATAGGA_1	2.387766269	-1.113974324	CD33/CD34/CD117+
ACCTCATACCTACCCA_1	2.505498317	-3.393930665	CD14+
ATTACAGGACGGACAT_1	4.700059084	5.189244279	CD64/CD33/CD11b+
ACCCAAGAATGGCCTC_1	2.364632276	8.166609296	CD33/CD34/CD117+
ACTTACCGACTTAGAC_1	-2.047463032	6.112234124	CD4/CD14/CD10/CD13/CD56/CD64/IgG1+
AACAATGCACCTCCAG_1	0.73733258	5.871718892	CD33/CD34/CD117+
CCGCATGGACAAAAGG_1	3.514640955	-0.570608183	CD14+
AAGTAATGACTGAAGC_1	5.23691049	2.923067817	CD19/CD22/CD45+
ATCAATTAATTTCCGG_1	-3.576226803	2.625060328	CD4/CD14/CD10/CD13/CD56/CD64/IgG1+
AAATATACAATCAACA_1	2.302516369	8.201771268	CD64/CD33/CD11b+
CACGACGCAATGAAGA_1	2.530502466	7.900957593	CD19/CD22/CD30+
ATCGAAGCCAGGATGT_1	0.174251465	6.13267661	CD14+
CACAAATTACTCCCAT_1	4.460791734	4.985425957	CD33/CD34/CD117+
ACCTACATAATTCAAA_1	2.301408557	8.069642552	CD3/CD5/CD7/CD45+
AATACCGCATATATAC_1	4.631081251	0.807938107	CD34+
ACAGCCATCAACACGG_1	4.08475366	2.583455333	CD14+
AGACAAAAATTCACGC_1	2.904545454	1.94127489	CD14+
AACCACTAACGGAACG_1	4.463475374	4.892723092	CD14+
AAAACACGACTTACGG_1	4.701400903	5.25988675	CD64/CD33/CD11b+
ATTTCCCACAACCATT_1	2.425830988	7.451878079	CD33/CD34/CD117+
CAGCAGGCCCGAATTA_1	-3.216354224	4.089138993	CD33/CD34/CD117+
AGTTAGTGAAGCATAG_1	4.391668466	6.027683266	CD33/CD34/CD117+
CCTGCAACCAAGAAGG_1	-2.801306816	6.857218751	CD14+
CCAGAATCCAGTCCCA_1	2.228018192	8.069972524	CD33/CD34/CD117+
CCTTATGACCTTACGG_1	5.100898412	4.627825745	CD64/CD33/CD11b+
CCGAATAAAAGTAGAA_1	3.899037746	0.718174228	CD14+
ACTGCAAGACTAAAGT_1	-1.814861866	5.828000554	CD13/CD34+
AAAAACGAATAACAGC_1	2.463146356	7.983256825	CD14+
AATGCATGCAACAAAC_1	4.483914522	-1.780553809	CD64/CD33/CD11b+
AAGCATTGCCTTAACT_1	4.705397276	2.658328303	CD34+
AGTTACGTAGTAACAA_1	5.109560636	4.874103078	CD33/CD34/CD117+
AGGTCACAACACAGCC_1	2.424744991	8.091966161	IgG1/HLA-DR+
AGGTATATATGTATGT_1	0.350574406	6.214287766	CD34+
ACATAGGACACCAAAT_1	4.530758051	1.651050814	CD19/CD22/CD30+
CCGGATTCAGATAGAC_1	4.218622116	2.470536479	CD34+
ACTGAAGGAGAGACCG_1	-8.100645872	1.504740366	CD19/CD22/CD30+
ATGCAGTAAAGGCCGG_1	-2.670616242	6.871522435	CD14+
ATCTACCGACGTATCC_1	2.369560627	8.108572491	CD14+
CAGCATAACCCCAAAG_1	-7.494062277	1.398007997	CD19/CD22/CD30+
ATTAACTCAGGGCCCG_1	4.52116218	-3.006753436	CD3/CD5/CD7/CD45+
CATCAAGGACGTACCG_1	4.224858669	3.657017716	CD33/CD34/CD117+
CATTACTCAAGCCAAG_1	4.714193014	3.31353999	CD13/CD34+
AGCTATTTATTTAGGA_1	2.706281809	8.126851567	IgG1/HLA-DR+
ATGTACCGACCCAAAG_1	0.536461321	6.124819287	CD14+
AATACCGCAGTTCCTT_1	3.885555891	-0.981224469	IgG1/HLA-DR+
ACTACAAACAGACAGT_1	5.06614509	4.938377389	CD64/CD33/CD11b+
ATATCCTCCCTCCAAG_1	4.307496456	2.428926476	CD13/CD34+
ATGTACAAAATTAGAT_1	0.263896262	6.10891343	CD13/CD34+
AGAGAGAGAAGACACC_1	-2.01929197	6.072690972	CD4/CD14/CD10/CD13/CD56/CD64/IgG1+
CCCAACCTCCTTCCAG_1	2.667043833	7.782733449	CD64/CD33/CD11b+
CACCCCCTCCTCACAT_1	2.434013036	7.347353944	CD14+
CACTACGAACATCCGG_1	3.202906278	3.586983689	CD13/CD34+
ACGTACATCAAAAGGC_1	-3.524740311	4.359935769	CD34+
AGAGCCCGAGCGCATA_1	4.597366956	4.558644303	CD14+
CCTCAAGTCCCAAGTC_1	1.555296568	5.231182107	CD14+
CCGGAAGTAAGTCAGA_1	5.169395117	-0.859876684	IgG1/HLA-DR+
CAGCCACCATTAACCC_1	4.697737364	5.41305972	CD19/CD22/CD45+
AGAAAAGTAAGTACCG_1	3.562323478	2.270194777	CD13/CD34+
AATTAGATACCAAGCC_1	4.212089447	-0.61910387	CD33/CD34/CD117+
AAAGCCCCCAGTATAA_1	-2.481121393	6.595705994	CD33/CD34/CD117+
ACGTAAATAGGGCATA_1	3.961949733	2.984613189	CD14+
CAGCCAAAAAGCCCGT_1	-3.179444166	4.093858727	CD14+
ACCACCACCCCTACGA_1	-3.27620277	4.114721783	CD10/CD19/HLA-DR+
CCGAATCAACAGACAA_1	5.092548994	4.540256509	CD64/CD33/CD11b+
CATAAACCCATTATAA_1	-0.92706153	5.028755196	CD64/CD33/CD11b+
ATCTCCGGAGAGCATC_1	3.584307579	0.879063138	CD14+
CCAAAATGCAGGACGT_1	-0.506118568	4.485606679	CD19/CD22/CD45+
ACTAAGCAAAGAAATG_1	-1.80313048	5.810075291	CD33/CD34/CD117+
CCTGCCTGACAGCAAG_1	5.741903452	1.748737582	CD33/CD34/CD117+
AAAAAATAAGACAACC_1	4.291823295	-0.76283314	CD14+
ATGACCATAGGCAACC_1	-2.668478819	6.761506089	CD33/CD34/CD117+
AATAAAGTATTCAATT_1	2.091575531	7.919081219	CD14+
CCACACGAAAGGACCC_1	3.743729976	2.427721032	CD34+
CCCCCAGCATCTAGAC_1	4.359125761	5.560067662	CD33/CD34/CD117+
CCTCCAGACATTAGCT_1	3.131212143	0.372052618	CD13/CD34+
ACCGCCTCAAATCCAA_1	4.467434076	2.495288619	CD13/CD34+
ATTAACTAAATGCACG_1	3.445121912	1.31482757	CD13/CD34+
ACGCATATAAGGAGAT_1	-2.569181772	6.698492059	CD3/CD5/CD7/CD45+
CCTAAGCTACGTACAA_1	4.180077938	1.478591212	CD13/CD34+
AAGTACGTCATAACTT_1	3.179834512	-0.43178638	CD4/CD14/CD10/CD13/CD56/CD64/IgG1+
CAGAAACGCCGTAACC_1	-3.568218085	2.546595582	CD4/CD14/CD10/CD13/CD56/CD64/IgG1+
CCAAAAGCATTTCAGA_1	4.768583444	-2.061789623	CD64/CD33/CD11b+
CAATAACTACACACGG_1	4.849486498	4.424125203	CD33/CD34/CD117+
ATATAAGTATGCCAGT_1	2.515626339	6.66024352	CD33/CD34/CD117+
CCTGAGGCAGAAACTT_1	5.055243162	5.18123866	CD19/CD22/CD45+
AAGGATGGCAACACGG_1	-10.43743596	3.955258378	CD3/CD5/CD7/CD45+
ACATAAAAAATTAAGC_1	3.935468582	6.678982743	CD3/CD5/CD7/CD45+
CATTCCAGAATCCCGG_1	5.326415209	3.567471989	CD33/CD34/CD117+
CATAACTTACGTCAAC_1	2.981650499	-5.486624232	CD14+
CCTGAGCTACCCAAAG_1	4.812516359	-3.474115125	CD33/CD34/CD117+
CAGTCCCCCCCAAAGG_1	-2.213783118	6.305749425	CD64/CD33/CD11b+
AACCCAGGCCTAAACT_1	2.802932409	0.792390474	CD14+
CAGTCAGCAATAATCT_1	3.775671152	-0.633076868	CD64/CD33/CD11b+
CCATAATGAGTGACAT_1	0.297295605	6.243625649	CD14+
ATTCCACAAGGTCCTC_1	-7.731789442	1.76922942	CD3/CD4/CD5/CD45+
AAAAACTTCCTGATTA_1	4.015050319	1.450360187	CD33/CD34/CD117+
AAGTAACCACCAAGAC_1	2.390822796	7.958678731	CD14+
ATGGAACCAAAAACCG_1	4.969213632	4.657657155	CD33/CD34/CD117+
AGCTACATACGCACCT_1	-0.465031656	4.465927609	CD14+
ATCCAGCGCCTGCCCC_1	2.881796745	0.763110646	CD14+
AGTACACAAGGGCATA_1	4.245813278	1.904007443	CD13/CD34+
CCGTCAGCAGGGCCCC_1	4.876475481	-1.54008495	CD19/CD22/CD45+
ACCAATTCCATGAAAC_1	3.084549097	2.000854262	CD13/CD34+
AAGTACTCCAACAAGA_1	3.45388904	-1.057113997	CD64/CD33/CD11b+
CCCCAAGCAAAAATGC_1	2.379119066	8.020915517	CD33/CD34/CD117+
CACTAATGACTAATCG_1	4.02376881	1.172370204	CD13/CD34+
CCCAAGTGCAGCAGGG_1	4.909307626	-1.40471398	CD64/CD33/CD11b+
AACGCCTACATAATAC_1	2.65604153	8.076222905	CD33/CD34/CD117+
AGGAAAGTCATTCCTT_1	3.996205477	-0.615102104	CD14+
CCCCAGCTACATAGTA_1	4.388447908	1.277598389	CD14+
AGTAACCGAAATATCA_1	4.917569307	4.879837045	CD33/CD34/CD117+
ACACAATGACTGAATG_1	-0.553968879	-4.394699327	CD14+
ACATATACAATAATAA_1	1.614080337	5.199508199	CD33/CD34/CD117+
CATGAGCAAACCAGGG_1	3.856717018	-0.949271492	CD33/CD34/CD117+
ATCCATCCAACCACTC_1	4.737755922	-1.028353683	CD64/CD33/CD11b+
CCGGAGTAATTCAGCG_1	4.562512068	2.995753058	CD33/CD34/CD117+
ACACCACTACACCCTA_1	2.240198997	7.932119855	CD19/CD22/CD30+
AACCAGATACTAAACC_1	-3.344545218	4.170232781	CD33/CD34/CD117+
CATCCCGCCCGCAACT_1	-3.451945397	3.962851056	CD19/CD22/CD30+
CAGTAGCGACCGATTG_1	3.830628303	1.260901579	CD14+
ATCCAAGTCCTAATTT_1	3.933753637	-1.552328459	CD14+
CCTAAAGAAACAAAGT_1	4.304645208	1.6221881	CD14+
CACCAGTTCAAGAGCC_1	3.631422428	-1.099993936	CD33/CD34/CD117+
CACTATTCAGCCCCCT_1	3.169819263	0.212344238	CD14+
AACGCAAACATGCCTC_1	2.348391203	7.128452309	CD33/CD34/CD117+
AAGGCAATCCTTATAT_1	-7.895984503	1.799079903	CD3/CD5/CD7/CD45+
AGTGACGCCCACAGGG_1	2.234970955	-0.215872041	CD13/CD34+
ATCCCCCCAATCATGT_1	4.586990026	3.796015748	CD33/CD34/CD117+
CCGTATATAGTGCCGA_1	5.342599062	2.183945426	CD33/CD34/CD117+
AAGTCCTACCCCAAAC_1	-1.011921974	5.049669751	CD3/CD5/CD7/CD45+
CAGTACAGATAGAACC_1	4.230947641	2.199113377	CD33/CD34/CD117+
AAGAAGAGCATGAAGA_1	-7.528964373	1.547742614	CD3/CD5/CD7/CD45+
AACAAGGTCCTGCCAG_1	0.434253727	6.118225106	CD7/CD11b/CD45/CD56+
CCTTCAAACCCGCCTG_1	2.187623051	7.992385396	CD13/CD34+
CAACAGCGCCATCCCG_1	4.48225942	2.764342793	CD64/CD33/CD11b+
AACGAGTGCCACAACT_1	-4.534412237	3.873052129	CD19/CD22/CD45+
ATCGCCCCACGGCCAA_1	0.144944367	6.312227258	CD13/CD34+
AGAAATGGATTAATCT_1	-7.820578429	1.763696441	CD3/CD5/CD7/CD45+
CACAATCGAAGGCCTT_1	0.689245222	-6.313067428	CD64/CD33/CD11b+
CCCCCCTTATGGCAAC_1	-0.469701859	4.476382741	CD14+
AAGCCATACATCCAGT_1	-7.443907114	1.629215964	CD3/CD4/CD5/CD45+
ACACCAGCCATAACGG_1	2.963187603	0.801185378	CD33/CD34/CD117+
ACTACCGAAGAACACT_1	4.699245123	-1.732146374	CD14+
AGTAATCTATCCAACT_1	3.73906341	0.823415884	CD33/CD34/CD117+
AACGAACAATTCATCC_1	3.396753458	6.786503323	IgG1/HLA-DR+
AGTGAAGAAGCGATAT_1	3.278015045	-0.297740704	IgG1/HLA-DR+
CCTTCCGCAAATACCG_1	4.573060659	2.338621386	CD14+
AGTCATTAACACATAT_1	4.53780475	6.170887002	CD33/CD34/CD117+
CATTCCCTAATTATTG_1	-1.133011791	5.260687836	CD14+
CCATACCTCACGATTG_1	4.001595882	-0.362969092	CD14+
ACAGATACATCACCTG_1	4.351233152	6.439482697	IgG1/HLA-DR+
CAGGCAGTAACACACG_1	4.394734529	2.823477753	CD64/CD33/CD11b+
ATGGCATAATATAAAT_1	4.465039877	2.862272271	CD14+
AACCAGAAAGCAAGCC_1	5.322060255	1.663464078	CD14+
CCTGACTCCACAAGGC_1	3.290743974	1.102335223	CD33/CD34/CD117+
AATCATTTAAGTAGCT_1	2.260278729	8.232457646	CD33/CD34/CD117+
CCCCCATAAGAACCGT_1	3.036593584	7.832785138	CD33/CD34/CD117+
AAAACACTAGAGAGAT_1	3.022649196	8.138351926	CD33/CD34/CD117+
CCTCAGAGATCCACTA_1	3.639509825	7.077518472	CD33/CD34/CD117+
ATAGAGGCACAGACCA_1	-2.711942526	6.829545983	CD64/CD33/CD11b+
CAGTCATACCTAAACC_1	3.42804828	0.905120858	CD14+
ACACAGCGAAAGACAG_1	-2.341852757	6.444848546	CD3/CD5/CD7/CD45+
CCGCCACTACAAAGGC_1	-4.459589335	6.561682233	CD14+
CCGAAGCGACACCCAA_1	-2.114748808	6.195778855	CD4/CD14/CD10/CD13/CD56/CD64/IgG1+
CAAGAGTGCCTCAAAA_1	6.515421537	-2.626839153	CD33/CD34/CD117+
ATGCAATCAAGCAAGA_1	3.889782337	-0.905777059	CD33/CD34/CD117+
CAAGCCGAACCGCCTG_1	4.608357576	4.428014287	CD13/CD34+
CAGAAGAAAGGTACAG_1	3.085523275	7.915022382	CD19/CD22/CD30+
ATTACCAAATTCATGC_1	4.814881471	-1.200124196	CD14+
AAAACCTTCAGTAAGG_1	3.030629543	1.384258755	CD13/CD34+
CCGTAATGACATAACT_1	2.569500116	7.545587071	CD33/CD34/CD117+
AGCGCCAGCCTCAATC_1	4.149186519	2.481984147	CD19/CD22/CD30+
ATATAACAACAAAGAC_1	4.975104955	4.099817284	CD3/CD5/CD7/CD45+
CCGCCATAAGTGAAAC_1	2.544924644	8.171428212	CD33/CD34/CD117+
AGCACCACACCAAATG_1	2.438626198	8.096987256	CD4/CD14/CD10/CD13/CD56/CD64/IgG1+
CCGCAATGAAGTCCCG_1	4.201812652	2.992866763	CD33/CD34/CD117+
ATAAAATAAGTGAGCA_1	2.594687847	6.405896195	CD3/CD5/CD7/CD45+
CCGGAGCCAGCACACG_1	0.054188637	6.372296342	CD13/CD34+
ACCGCATGAGGCATCC_1	4.590400366	6.220126637	IgG1/HLA-DR+
CATGCCTTATTCCACA_1	3.735135702	-1.379196695	CD33/CD34/CD117+
CCCGAGAGAGATAACC_1	4.364795355	5.957220563	CD14+
CAGCACATATAGACAG_1	-2.395706269	6.511443147	CD14+
CACAACTCCACAATTA_1	4.964831022	5.21522952	CD33/CD34/CD117+
CATCAAGTCCGCAGAA_1	-3.651609274	3.449491271	CD33/CD34/CD117+
ACTGACGTCAAACCGT_1	-7.889979216	1.676599511	CD3/CD5/CD7/CD45+
AGGAAACGCCTTAACC_1	4.415970472	5.384944924	CD14+
ACGTATGTCAAACCGA_1	5.272761492	3.302707204	CD33/CD34/CD117+
ACAAAGACCAACATTC_1	3.748736767	4.936584958	CD19/CD22/CD30+
AACCCCATCAAAAAAC_1	3.739478019	-2.090978972	CD14+
ACTTACGTACACCACT_1	2.381256965	6.864696034	CD33/CD34/CD117+
AGTGAATTCCTTAGTC_1	2.853345064	0.275586673	CD64/CD33/CD11b+
AACGAAGGAAACAAGG_1	4.587900785	1.93013812	CD33/CD34/CD117+
AGTACAACAACCCACT_1	4.476811079	-1.31148254	CD33/CD34/CD117+
CCGACCGTACTTAGCC_1	3.448281435	7.149929532	CD10/CD19/HLA-DR+
ATAACAAACCATCCTT_1	3.269907383	1.494176039	CD13/CD34+
CCACATTCAGGTAAAA_1	2.217731146	7.723518857	CD3/CD5/CD7/CD45+
ACGCATAAAGGGACGG_1	5.05835977	-0.355791978	CD33/CD34/CD117+
CCTGCCCCCCATCACC_1	4.624960569	-0.793904028	CD14+
AAATCAGTCCTTAGAT_1	4.704622415	-0.91761016	CD64/CD33/CD11b+
ATTACCGAACCTACTG_1	3.693848757	-0.371713101	CD33/CD34/CD117+
AAGGAGGAAAGTCAAT_1	-2.506834837	6.638200768	CD3/CD5/CD7/CD45+
AATACCGTCAAGACTC_1	-8.757880064	2.647906789	CD3/CD5/CD7/CD45+
AACCAAGGCACTATTA_1	4.916902212	4.465052613	CD14+
CCCGCCCTCCTTACGT_1	4.407277731	-0.806729815	CD14+
CCGGCCTCCCCCAAAT_1	-0.563541623	4.569053658	CD33/CD34/CD117+
CCTGCCTGCACAATTA_1	-7.588561865	1.186802157	CD3/CD5/CD7/CD45+
ATCCAACGATTTACGC_1	-0.860630485	5.092803487	CD64/CD33/CD11b+
CATTAGCTATAAAAAC_1	2.43401852	7.536837109	CD33/CD34/CD117+
AGTTAGTTAACAAGTC_1	-4.470685335	-1.600175253	CD64/CD33/CD11b+
ACAAACTGACCCCCGG_1	3.890358833	-0.609008051	CD14+
AGGTACTGAGTCCCGA_1	5.078119425	-0.161482534	CD64/CD33/CD11b+
AGCAAGGGCACTATTT_1	2.724342254	0.854096302	CD33/CD34/CD117+
AACAATACAATCAAGC_1	-2.453390452	6.568137177	CD3/CD5/CD7/CD45+
AGATATGCAACCCAAA_1	4.731895593	5.150560387	CD33/CD34/CD117+
CATAAAAAACCGCCTC_1	5.91121879	-9.497247211	CD13/CD34+
AAGACCTTAAGACCTG_1	-7.860056731	1.623533496	IgG1/HLA-DR+
AGGACCACCCGAATTG_1	3.351850895	3.823102483	IgG1/HLA-DR+
ACAACCAAAACAAGTA_1	4.637257723	-1.723182074	IgG1/HLA-DR+
ACCCAGGAATTCCATC_1	-8.037019583	1.887058505	CD3/CD4/CD5/CD45+
CAGGAGATCCGGCCTA_1	3.607495931	7.4266162	CD14+
CCCTATCACCTGATGA_1	4.93829265	-0.858292899	CD14+
CACCAGACAAGGAGGT_1	3.175116686	1.283151993	CD10/CD19/HLA-DR+
ATAGCCCGCACCCACT_1	2.352926639	6.944295415	CD33/CD34/CD117+
AAGTCCTTAGCACATC_1	4.838162569	4.212728509	CD14+
CATAATTAACGAATGA_1	4.022512583	-0.600690975	CD14+
CCAGATCTAATCCAGT_1	0.626834152	6.158414849	CD33/CD34/CD117+
AACAATGCAGAGAGAC_1	2.375460533	1.42252148	CD64/CD33/CD11b+
AAACCCGCAAACCATA_1	2.034819511	7.423018464	CD14+
AAGACCCTAACTAAAC_1	5.845097688	-9.859796992	CD14+
AATACAGCACCTAAGC_1	3.446087745	2.120246657	CD13/CD34+
CATCAAACCATTCACC_1	-3.873997542	3.238651284	IgG1/HLA-DR+
AGACAGATAGTACCGT_1	-8.030696722	1.686101207	CD14+
CAAAATGTAGACATTG_1	-4.51670489	-1.367571047	CD64/CD33/CD11b+
AAGTAAACACGACAGG_1	-4.689578387	3.841826447	CD19/CD22/CD45+
AATGAGGCCCATAAAG_1	6.170188574	-10.04670381	CD13/CD34+
ACTGATTTCCCGAACA_1	4.622384695	2.769173869	CD33/CD34/CD117+
ATGCATTTAAGTAGCA_1	-1.513895723	5.489635953	CD14+
ATCGAAGACCTTAAGG_1	0.628823069	6.139671334	CD14+
ATACCACCATGCAGAA_1	2.494984773	0.960375079	CD14+
AAGTATAACCGACATG_1	-8.214728209	1.603075751	CD3/CD5/CD7/CD45+
CATTAACAAGTCACCA_1	-2.510003897	6.641007909	CD64/CD33/CD11b+
ATTAAAAGCCCAACTG_1	3.822862533	4.804525861	CD33/CD34/CD117+
ACGCACTCACTAAGGG_1	2.98113933	0.764914044	CD33/CD34/CD117+
ATACACTAACCACCCG_1	3.044240621	-0.459697745	CD33/CD34/CD117+
AAAGAGGAACTGACTA_1	-7.575507017	1.678596028	CD3/CD5/CD7/CD45+
ATAGCCCGAGTGACGG_1	4.874584821	3.394481429	CD33/CD34/CD117+
CCGGACATAAGTCCCT_1	3.792979864	6.605620393	CD14+
AACAACCTAGCCACGA_1	-4.667199465	-2.188188187	CD64/CD33/CD11b+
ACACAGTCCAATACAC_1	4.314315943	6.303142079	CD19/CD22/CD45+
CAACATAAAATTATGC_1	5.49385753	2.061244258	CD33/CD34/CD117+
ACCGATCGAATCAACT_1	4.392235426	2.627581843	CD33/CD34/CD117+
AGAGATCTCAAGATTG_1	-3.450117203	4.264771947	CD33/CD34/CD117+
CCTTATGGAAACAAAT_1	-3.525179716	2.420201548	CD4/CD14/CD10/CD13/CD56/CD64/IgG1+
ACCCACTGCAAGAACA_1	-2.233343693	6.332211026	CD14+
CCAGAGCTCCGAAGAA_1	3.511762527	2.084288367	CD13/CD34+
ATTAAAACAGCCATCT_1	-1.691339823	5.681534299	CD14+
CCCCAAAGCATAAATA_1	4.828906683	2.87787486	CD33/CD34/CD117+
AACGCCGCAACGATAA_1	3.644804147	0.48698146	CD19/CD22/CD30+
CCCACAGGAATCACTG_1	4.004948047	3.680254468	IgG1/HLA-DR+
ACGGCCTGAACCATTC_1	-3.295016619	4.146033772	CD14+
CAAGAGTTAATCACTG_1	3.29997888	1.196656236	CD64/CD33/CD11b+
CCTGCCTGCCTTACGA_1	4.916584638	3.752048501	CD14+
CCGGAAGCAAGTCCTT_1	-4.805940481	-1.817586056	CD33/CD34/CD117+
ACATCCTGAGCGCATT_1	3.263072876	-0.116914085	CD64/CD33/CD11b+
AGTAATTGCAGCAATA_1	2.401103643	7.173687943	CD33/CD34/CD117+
AATACCTAAGGACATG_1	2.63919082	8.229156026	CD14+
AAACAGCCACTCCATG_1	4.022944597	-1.175537578	CD64/CD33/CD11b+
ATCGACACACCCCAGT_1	3.377908853	5.780846127	CD34+
ACTCAAGCAACCCCGC_1	3.242535976	7.497297772	CD33/CD34/CD117+
AACCACTACCCTACCC_1	2.676829008	0.225890287	CD33/CD34/CD117+
AGCAAGAGCCTCCCAT_1	0.212931884	6.27981902	CD14+
ACGTACGAATAAAGGG_1	5.162306932	1.947412022	CD13/CD34+
AATAACTACACGCCAC_1	2.838321832	-1.75186371	CD14+
AGTGATGTAGGGATTA_1	5.022002844	3.085589656	CD64/CD33/CD11b+
CCGTACTACATCCAGC_1	3.400440363	-1.570423475	CD19/CD22/CD45+
AGCCACCGCCCGATCA_1	-8.195046278	1.665805825	CD3/CD5/CD7/CD45+
CCGCAGGGACAAACTC_1	5.677538542	1.962825068	CD14+
CACCAAAAACACCCTT_1	3.864530948	-1.11374437	CD64/CD33/CD11b+
AGACCCCACCGCCCTC_1	3.048902181	7.846418866	CD7/CD11b/CD45/CD56+
CAAGAGAGACTTAGGT_1	-2.292626473	6.385746011	CD14+
CATTCAGAAAGACCGG_1	-8.220648619	1.670076379	CD3/CD5/CD7/CD45+
ATTAAGAAAAATACAT_1	2.484950927	7.64491702	CD33/CD34/CD117+
CATAATATAAAGCCTT_1	-8.08825955	1.8764155	CD3/CD4/CD5/CD45+
ATGCCATGAGTCATTT_1	4.501252321	5.872896203	CD19/CD22/CD45+
AGATAATACAATCAGC_1	3.35883799	0.228900441	CD13/CD34+
AGCAACTAAATCACGG_1	4.345813183	3.302715548	CD13/CD34+
ATGAATCGACTCCCAG_1	3.008846668	-1.869651667	CD64/CD33/CD11b+
CCCAAGATAAATAAGG_1	-1.619878742	5.59007264	CD64/CD33/CD11b+
AAACAACGACGCCACT_1	5.099002508	-1.448465279	CD13/CD34+
ATGGAAAACCTACACC_1	4.42799106	4.912488946	CD19/CD22/CD30+
CATCAGCTATGGACTA_1	4.714651254	2.769515761	CD33/CD34/CD117+
CCATATCTAGGCCAGT_1	0.627113399	-6.385637752	CD64/CD33/CD11b+
CCGACCTAAAATAAGT_1	3.444728283	-0.893816642	CD14+
AGAACATCAGCAATAA_1	2.447466282	7.82609702	CD33/CD34/CD117+
AACTCATCCCTTAACG_1	4.694925932	4.4456997	CD64/CD33/CD11b+
ATCCACCAAAACAGCT_1	4.670980123	4.94585801	CD19/CD22/CD45+
CCGGAATGAGATCCTG_1	-0.117060157	6.676893719	CD13/CD34+
AGCGAGTCCAGAACAG_1	-7.607950064	0.279572436	CD3/CD5/CD7/CD45+
ATCTATACAGAGACGA_1	-1.941360804	5.963743218	CD14+
AACGCCATAAGAATAC_1	3.322526363	-5.079972259	CD14+
CCTGACAACAATCAGG_1	3.219301847	1.690946111	CD33/CD34/CD117+
AACAAACTAGTGATTA_1	-7.924888464	1.513183364	CD13/CD34+
AGGAACCTAGTGAGAA_1	2.452847151	7.758614072	CD33/CD34/CD117+
ACGACCTAAGGCCCAT_1	3.900735048	3.59333373	CD14+
ACGCCATACCAGATTG_1	3.898955015	1.085178741	CD14+
AAGCATCTCCTAACCA_1	5.120952276	3.607481965	CD14+
CCGCCACCCCTACATC_1	-2.236420485	6.337531575	CD13/CD34+
CCTCCCTGATGCATGT_1	-3.321513268	4.130937108	CD33/CD34/CD117+
AGCCAGACAACCCATC_1	-4.587208124	6.445646294	CD4/CD14/CD10/CD13/CD56/CD64/IgG1+
AAAACATGAAAGCCGC_1	0.267681254	6.280766496	CD33/CD34/CD117+
CCCAACTTCAGAATTT_1	5.427479414	1.230642923	CD64/CD33/CD11b+
CCGAACATCAGCAAAA_1	4.682389406	5.267612466	CD19/CD22/CD45+
AGGGAGAAACAACACT_1	-10.23055634	3.872461804	CD3/CD5/CD7/CD45+
ACCTAGGCCAACAGAC_1	2.599205879	7.710577496	CD14+
ACAAACATCCCTACGT_1	-8.20810208	1.874462613	CD3/CD4/CD5/CD45+
ATACAGCAATGAAGCC_1	6.052503256	-10.04453038	CD64/CD33/CD11b+
AAATAGTCACGCAGAC_1	2.886879114	0.382270166	CD13/CD34+
CCCACACAACTGAGCG_1	-4.992450567	-2.04015731	CD14+
ATAGCCTGCAGGAATC_1	4.016768602	1.790594348	CD14+
CAATAGGCAATAATCG_1	-8.039026114	1.900412806	CD3/CD5/CD7/CD45+
ACCGCATCAGGGAGTA_1	3.214466242	7.247866639	IgG1/HLA-DR+
AATCCACCATATAATC_1	3.8755168	0.166149446	CD14+
ATGCCCTAAAGGCAGG_1	-8.772189947	2.604290255	CD14+
CAAACATCAGATAAGG_1	3.885611919	2.329603442	CD13/CD34+
CAACCATTCAAAAGGG_1	3.786738781	-0.063926003	CD33/CD34/CD117+
ATCGCCTACAATAAAA_1	4.034060148	2.372342356	CD14+
ATGAACTCAGATATTA_1	2.083414582	-4.066400281	CD10/CD19/HLA-DR+
AGACAACTAACTCCGG_1	2.537790683	1.539497622	CD14+
CAAAACCTAGCCACTA_1	4.237095979	0.721436271	CD33/CD34/CD117+
CATTATACAGATATGC_1	-7.610443445	1.710410126	CD3/CD4/CD5/CD45+
CCGTAATACCACAGGC_1	3.776633648	6.624365815	CD13/CD34+
CCACACTCCCTAAACT_1	4.324303774	2.453758725	CD34+
ACGGCAACATACACGT_1	4.938985971	3.886777886	CD14+
AACCAGGCAATTCCAT_1	0.263997493	6.113479623	CD64/CD33/CD11b+
CACTAGTACCTGACCG_1	3.998728899	-0.62601491	CD13/CD34+
CACCCCGAACACAGAC_1	4.923528341	4.609066972	CD33/CD34/CD117+
CCGCATCAAAAGAGGA_1	4.841612486	4.293206223	CD14+
AATGAGTTCCAACCCT_1	-7.819457861	1.714238175	CD3/CD5/CD7/CD45+
AGCAAGCCCCCACCCT_1	4.44523826	5.365491875	CD33/CD34/CD117+
ACCCCACGAACTCCAC_1	3.015285877	2.001692303	CD33/CD34/CD117+
CAATCCGTCCTAACCA_1	2.628032831	1.753296861	CD14+
CCTAATTAACAACAGG_1	-8.324068877	1.989410409	CD3/CD5/CD7/CD45+
CCGTAGTTATCAAATA_1	2.923794655	7.84707404	CD14+
ACACAGCTATTTCAAA_1	2.226672438	7.740734586	CD19/CD22/CD45+
ATTCCCGGAGGTACCT_1	5.042922643	4.440346726	CD13/CD34+
ACCGATTAAATTCACT_1	5.092126516	1.44024516	CD13/CD34+
AATCCCCGAAATATAA_1	-4.301122519	-5.222527019	CD19/CD22/CD45+
ATTACCGTCAGGCCCT_1	4.726330904	5.771002778	CD14+
AACCATCCACCCATGT_1	4.609571127	4.528587827	CD14+
CCGCCAAAACGGCAAA_1	-8.011296126	1.599118003	CD3/CD5/CD7/CD45+
ACTAAAACACGTCAAC_1	4.617031721	6.073941239	CD19/CD22/CD30+
CATAAACAAATTCACT_1	3.073182491	1.468334802	CD14+
ACGAACAGAAGAAGAA_1	4.80449262	3.07461501	CD13/CD34+
ATGGCCTCCAAACATC_1	3.065120605	0.316506752	CD13/CD34+
CAATAGGTAGCCCAGG_1	5.718362955	0.812692531	CD19/CD22/CD30+
CCTCAGCAAATGAGAT_1	4.478089956	3.70327998	CD33/CD34/CD117+
AATGAGCGAAGACCAT_1	-10.49559674	3.847165593	CD14+
CATACCAAATTAACGA_1	2.453483967	6.91349698	CD33/CD34/CD117+
AAGTCATACAACCCGG_1	-0.545830461	4.526175507	CD19/CD22/CD30+
ACTAACCGACGACCTG_1	-8.008972021	1.490400084	CD3/CD4/CD5/CD45+
ACAACCGAACGTATTC_1	3.509649423	7.119749078	CD33/CD34/CD117+
CAACATGAAAACCCTT_1	-2.308338972	6.412525185	CD14+
ACACCAAGCACACCGG_1	2.240343002	-4.091788999	CD14+
ATAAATATATCGAGCG_1	-7.659911009	1.612873324	CD3/CD5/CD7/CD45+
CATACCATAAGTCCGT_1	5.978363661	-1.984841338	CD34+
CCGAAGTGACGCCCGA_1	-10.26668152	2.903354176	CD3/CD5/CD7/CD45+
AGTAAGTGACACCACT_1	-2.205907198	6.29130555	CD34+
CCATATGCATCAACGT_1	2.793125776	8.117653378	CD33/CD34/CD117+
CAGGAAACACAGAGAG_1	3.428599266	0.404054829	CD19/CD22/CD30+
ACGGCCGTCAAAAATT_1	4.875119356	4.824335107	CD33/CD34/CD117+
AGCAAGTAAGTACCAA_1	2.776498464	1.004642853	CD33/CD34/CD117+
CAACAATGCAGCAGAC_1	0.657120523	-6.324562541	CD14+
ACGTAAGGCCAGACCA_1	3.141395477	1.118523964	CD14+
ACTACCAGAGTTAGAT_1	3.402050403	-1.375582865	CD14+
CATCATGTAATGCCAG_1	2.956985859	0.693875202	IgG1/HLA-DR+
AAGCACAGACAGATAC_1	-10.50946984	0.798458704	CD3/CD5/CD7/CD45+
CAAGCCTCAAGCCACC_1	4.46426597	5.794556626	IgG1/HLA-DR+
AAAAACGGCATCCCCT_1	2.937860159	1.098283538	CD14+
ATAGAAAGACCCAGGC_1	-10.24342522	2.244241723	CD3/CD4/CD5/CD45+
CAGACCTAAAGAATTC_1	4.529658464	4.408912667	CD14+
AAACCCCGCACCCAAA_1	2.853748945	0.972260841	CD33/CD34/CD117+
CCTCCATAATGACCCA_1	2.267855552	7.305944928	CD33/CD34/CD117+
ACGACCTTCATAACGT_1	2.524160055	0.968066105	CD33/CD34/CD117+
CACAAGGTCACCCACC_1	-7.763768049	1.66503621	CD3/CD5/CD7/CD45+
CCAAACTCAAGTATGG_1	-7.766338202	1.577560433	CD3/CD5/CD7/CD45+
AACGATCCCAGAATGA_1	-2.090761515	6.170980462	CD14+
ACAGATAAACTTCCCG_1	-3.562185856	2.472387084	CD14+
CCCGATCAAGCAAAGT_1	3.243149427	0.413963326	CD64/CD33/CD11b+
CATAACTCCCTTCATA_1	3.29698315	-3.230960838	CD3/CD5/CD7/CD45+
CATGCATGATCCATCC_1	-7.683750006	1.755165347	CD3/CD5/CD7/CD45+
AGGCAGTTATATCAGA_1	3.855978159	0.698069819	CD64/CD33/CD11b+
ACAAACTAAACTAGAG_1	2.384613422	-0.196697853	CD14+
AAGGAAATAAGCATTG_1	3.556214956	-0.299481935	CD14+
CCACATATAAGTCAAT_1	3.669013408	-0.354122943	CD13/CD34+
CATGAAAAACACCACA_1	4.166412739	-1.087259999	CD13/CD34+
AAGGAACGACAAATCC_1	5.546787409	0.59675897	CD4/CD14/CD10/CD13/CD56/CD64/IgG1+
AGAGCCGTACGCATTC_1	-4.889762255	-1.444893888	CD14+
ATCCCAAACCGAATTA_1	-0.941638204	5.004123219	CD14+
ACTTAAACAGCCAGCT_1	2.8394815	1.717913398	CD14+
AAATCCAACCTTCCTT_1	4.435193685	3.572040566	CD14+
AACCATACCAATATGT_1	4.211317686	-0.948154471	CD33/CD34/CD117+
ATACCCGCACGAAAAT_1	3.254054455	0.369861313	CD14+
AGGTAGGAATCCCCTT_1	5.032721666	4.20367051	CD33/CD34/CD117+
AGCCCAGTCCAAATTT_1	4.341777471	-1.677749149	CD14+
ACTAATTGAGTGACCA_1	2.22262278	8.062366971	IgG1/HLA-DR+
AACGAACTAAGGATTT_1	2.350424556	8.10653735	CD33/CD34/CD117+
ACCCAAATCAGTCAGT_1	2.393416075	7.515028962	CD33/CD34/CD117+
ACCAAGTACCTCCAGC_1	-8.305345389	1.487060913	CD3/CD5/CD7/CD45+
AAACAAGCCCCCATTG_1	4.42355409	2.403540858	CD33/CD34/CD117+
AACGAGTAAAAACCAG_1	-2.75734696	6.832555779	CD34+
ATTTAAGAACACACCT_1	-7.804724547	1.577488431	CD3/CD5/CD7/CD45+
CATCATATAGTAAAGT_1	3.958402065	-0.915204457	CD33/CD34/CD117+
AGTACAGTAAATAACT_1	2.895536808	0.312268742	CD33/CD34/CD117+
AACCATAGCCTCAATC_1	2.711651949	0.380950757	CD3/CD5/CD7/CD45+
CAGCATAAAAGGCCGA_1	4.552939562	5.609920987	CD33/CD34/CD117+
CCCTCACCACGAATTG_1	4.577695039	-1.236518196	CD3/CD5/CD7/CD45+
ACAAATTGCACCCCGT_1	2.23471835	8.231833943	CD33/CD34/CD117+
ACATCCGGCACAATAT_1	5.521224169	-0.908408157	CD33/CD34/CD117+
AATGCCGAAAGGAACA_1	-2.939439389	4.110129842	CD33/CD34/CD117+
CAGTAAGCACGGAAGA_1	0.453756576	6.393601903	CD13/CD34+
CAAAAGTTAAAGAGTC_1	2.952159313	-0.095161787	IgG1/HLA-DR+
AATCATGAATGACCGT_1	-2.27643952	6.373130807	CD3/CD5/CD7/CD45+
CCCAAAGGATACCCCT_1	2.602375416	8.025673398	CD19/CD22/CD30+
CATGACGGATCTATGT_1	2.690764812	7.593340405	CD33/CD34/CD117+
CCATCCTACATGCCCG_1	3.519774107	0.505680629	CD14+
CACAACTACATCAAGG_1	4.348012832	1.871679076	CD14+
AGTACCCTAGCCACCA_1	2.289320854	7.601580151	IgG1/HLA-DR+
CCATATTACCAAAAGA_1	4.469309953	-0.87472128	CD33/CD34/CD117+
ACACACCAAGGTACAA_1	2.526024011	8.06465865	CD14+
ACTGAATGAATTCAAT_1	2.51111236	7.698852071	CD33/CD34/CD117+
CCGACCTAATCTATTT_1	4.613083509	4.809948453	CD33/CD34/CD117+
CATCAAGTCACCACAA_1	-3.484177443	2.370442876	CD4/CD14/CD10/CD13/CD56/CD64/IgG1+
ATCAAAAGCCGTATTG_1	2.866361526	0.753429779	CD64/CD33/CD11b+
AACGCAGAATGAACAC_1	-3.486119362	2.674014338	CD4/CD14/CD10/CD13/CD56/CD64/IgG1+
CATTACGAACCCAAGG_1	3.339469103	1.901196488	CD14+
ACCAAGTGATATCCTC_1	3.705429701	-0.441074292	CD14+
ATGGACGGCCTGAACC_1	-7.57775292	1.723871955	CD3/CD4/CD5/CD45+
ACGCCCCGCCTTAAGC_1	2.584420828	1.854810723	CD19/CD22/CD30+
AACAATAACCGTATGT_1	-7.791973921	0.074675092	CD64/CD33/CD11b+
ACTTACCAAAAAACAT_1	2.319527773	8.352176198	CD14+
AATGCAAGAACAAGTG_1	4.932975916	2.428145655	CD64/CD33/CD11b+
CATAACGCCCGTCAAA_1	-3.38614473	4.259204396	CD33/CD34/CD117+
AAGTCAAGATACAACT_1	3.908575443	-1.028879455	CD19/CD22/CD30+
ACTAAGTCAGCAATCG_1	3.106559423	0.699381002	CD33/CD34/CD117+
CATGACTTACCAACTC_1	4.559151319	2.05192233	CD14+
ACAACAGCAAAACAAT_1	3.794565347	6.643030652	CD13/CD34+
ACATACGAACCTCCGC_1	2.771560577	6.989705094	CD33/CD34/CD117+
AAGGCATACCGTAAAG_1	2.287452368	7.753767499	CD14+
AGTCATGCACTTATGC_1	-2.350515934	6.468451508	CD14+
CAGTAGAGAATACCGT_1	3.788943676	-0.707538775	CD14+
ACAAAGTAACGTAGCG_1	0.307161873	6.408428677	CD14+
ACACAAGGCCTGAGTC_1	-2.755484196	6.822074899	CD14+
CCCGCAAGAGAGAGGC_1	4.248947529	-0.607866502	CD19/CD22/CD30+
CCACCAGAAGTGAGAC_1	-2.23572168	6.316657075	CD14+
AATAAATTAATAAAGT_1	0.497934294	6.29204131	CD34+
AATTCCGCAGATACAA_1	-10.77862725	1.064905294	CD34+
ATCCATACACCGATCA_1	2.219900516	7.722866544	CD33/CD34/CD117+
AAAGATACAAGTCCAC_1	0.237905314	6.268211373	CD64/CD33/CD11b+
AATGAAACAAATAGCC_1	0.154165623	6.226627835	CD33/CD34/CD117+
AAACAAACCCTACCAG_1	-0.834743711	4.882616528	CD64/CD33/CD11b+
CCCGCATCATAACACT_1	2.650957016	0.188753673	CD33/CD34/CD117+
ACCTAAGAAAGTAAGT_1	-7.842079016	1.850013264	CD14+
CAGGAGGCCCTCAACA_1	4.915599016	5.416346082	CD64/CD33/CD11b+
ACCTAAAGCCATAGAG_1	3.455215362	-0.145009748	CD14+
AAGAACGTCCCACCCC_1	3.165779022	0.829125055	CD64/CD33/CD11b+
CCGCAGGCACCCACAT_1	4.608963636	-1.470624498	CD64/CD33/CD11b+
AGGCAGTCAATTCAGA_1	0.455076461	6.042677888	CD34+
AAACCCCTACTCCACG_1	0.802329836	5.698554047	CD14+
ACGCAAGACCCAACCA_1	3.823959736	-0.641302443	CD33/CD34/CD117+
AAGTCAGGAATCCCAG_1	4.947139887	0.907482752	CD13/CD34+
AGCCAGTCAATACCTT_1	3.460280327	0.301342436	CD13/CD34+
ACAGATGTAAAACACG_1	2.228856472	7.308726796	CD33/CD34/CD117+
AAGTCCCGAACTAGTT_1	5.116100935	4.539530762	CD33/CD34/CD117+
AAACATAACAGGCAGA_1	4.055394081	2.891282567	IgG1/HLA-DR+
CCGCCAATCAGGCATA_1	4.266297249	6.240855225	CD33/CD34/CD117+
ACTAACCTAAGTATCC_1	3.78549805	2.898173579	CD14+
ACAAACCTCCTGAACT_1	1.065539447	-0.5859038	CD33/CD34/CD117+
AAGTACAGCCTCCAGC_1	-2.481170985	6.606488236	CD14+
ATCTATAACACAACCA_1	3.568149952	-1.059287122	CD64/CD33/CD11b+
ACCACCTCAAGGACTC_1	2.320191649	8.109689244	CD33/CD34/CD117+
CATGACAACCGACCCC_1	4.592719225	-1.153091959	CD14+
AGAAACAGACCACAGT_1	-4.583835932	-4.751362315	CD19/CD22/CD45+
CACGCAAACCCTCCTC_1	3.912267832	1.859607705	CD14+
AGTGCACCAGCTCAGC_1	4.498875288	4.38698531	CD34+
AGGAATCTAACGCCTC_1	3.216101555	0.362822779	CD33/CD34/CD117+
AAGGCCAGAAGGACTC_1	5.308435587	-0.248125902	CD4/CD14/CD10/CD13/CD56/CD64/IgG1+
CCGTCAACAGCGCACG_1	3.961547521	1.412433037	CD33/CD34/CD117+
AAAGATATATTCCATA_1	3.146344093	7.415370473	CD14+
AACAAAAGATTGATGC_1	2.363610176	7.946718701	CD33/CD34/CD117+
ATGACAAGCCTGAAGA_1	2.612864403	-1.857373468	CD14+
AGGAAACTCAGAAATG_1	4.717421201	4.793833264	CD33/CD34/CD117+
AGTCCCAGCACTCACT_1	4.738162664	2.805756577	CD19/CD22/CD45+
CCATCCCGCCGCACAA_1	3.578402666	-1.016074351	CD10/CD19/HLA-DR+
CAGCCCTAAGGAACCC_1	3.025873092	0.318302401	CD33/CD34/CD117+
ACCTCCACATATAGAT_1	0.197328014	6.336748132	CD3/CD5/CD7/CD45+
ACTTCACTATTAAACG_1	2.562972692	8.067410954	CD34+
CCTTACGCCACCCCTC_1	-2.43474588	6.544539937	CD14+
AGAAAATTCATTATCA_1	3.758220104	-0.395082048	CD14+
ATCCCCGGATTCAGGG_1	3.875195411	0.704726824	CD33/CD34/CD117+
CCGGCAGCAGACAAGC_1	-2.281770083	6.407826909	CD4/CD14/CD10/CD13/CD56/CD64/IgG1+
AGCGCCAGCCTGAAAC_1	-3.232373806	4.081418999	CD14+
ACTGCCTTAGCCCAGT_1	-0.515328916	6.111210355	CD14+
ATCGATAGCATGCAGG_1	0.236018827	6.056166657	CD64/CD33/CD11b+
ACTAAGATAAGTCAGG_1	4.998953489	4.340009221	CD14+
CCTGAAACACAGAGTG_1	-3.310864779	4.136853226	CD33/CD34/CD117+
ACGTAGAAACTCCATC_1	2.08353248	-3.922253123	CD13/CD34+
ATCAATTCATAGATGA_1	-2.318964335	6.428025254	CD14+
ATCTACACAACGCCGA_1	3.249662546	-0.512386321	CD13/CD34+
ATGCAGTCAGCAACCA_1	5.736873773	-2.782393209	CD14+
CCTTCACCAGGCAACC_1	-7.93251309	1.644220361	CD3/CD4/CD5/CD45+
CAGTCAGCCCGCCCTT_1	-4.050732466	-6.56474351	CD19/CD22/CD45+
AGCGCCTTAAAGAAGG_1	-2.588294836	6.719355592	CD10/CD19/HLA-DR+
CCCAACTCAAGACACG_1	4.212479023	-1.097062699	CD14+
AATTCAGTATAAACTC_1	2.367736963	-3.429505578	CD14+
AGATCCGGAGAGAACG_1	3.965486912	1.502274879	CD14+
AGCCAACGAAGGAGAA_1	-3.127670141	4.165811547	CD14+
CAATAAACCAACACGC_1	3.460606006	7.089683064	CD33/CD34/CD117+
ATAGCAGGCAGTCACA_1	-3.344829174	4.155392655	CD33/CD34/CD117+
ATTGAAACAAGCCAGA_1	4.224918989	4.626790532	CD14+
ACGTCACCCCGGAGTT_1	4.008513359	-0.45248687	CD14+
ATTGAGTAAGGGACCG_1	5.308470396	0.226293215	CD14+
CAAAAGGCACCCCAAA_1	4.571271089	2.842981108	CD33/CD34/CD117+
AACCCAAAAATGATAT_1	-11.47253976	-1.096120826	CD3/CD5/CD7/CD45+
AGCTACTAAAGAAACA_1	4.309829859	6.505000123	CD14+
CAACATATACAAAGGC_1	4.852851537	1.70880843	CD33/CD34/CD117+
CCGCCCGCAACCATAT_1	-7.705614897	1.767557868	CD3/CD4/CD5/CD45+
AACCACGCACCTACCG_1	2.563549904	-3.655977956	IgG1/HLA-DR+
CATCCCTGCCACATGC_1	0.657408235	5.505542764	CD33/CD34/CD117+
CAAGATCCCATCATCC_1	4.392574934	4.758039483	CD4/CD14/CD10/CD13/CD56/CD64/IgG1+
ACGAATGGAGACATCT_1	-2.836020323	6.888319978	CD14+
CATCAGACAGCCATCC_1	5.063369421	-0.841450981	CD14+
CAGGCCGCCCGCCCTG_1	4.813462881	4.062575826	CD14+
CCTTACCGACGAATAC_1	-7.718648764	1.745660552	CD14+
CCAGAATCACGGCCGG_1	3.662108091	0.543973454	CD33/CD34/CD117+
AGACACCAACCTAACC_1	3.952891496	5.531876572	CD33/CD34/CD117+
CCTTACGTATCAACCA_1	3.514691023	-0.699259064	CD33/CD34/CD117+
AGGGCACGATTACCCT_1	5.77016559	-1.70633041	CD14+
CATTAGCACCTACCAC_1	4.40922418	4.896649846	IgG1/HLA-DR+
ATCCAGATATATAATT_1	-7.637890669	1.554266938	CD3/CD5/CD7/CD45+
ACCAATCTATTAAATT_1	3.798038868	0.41173745	CD33/CD34/CD117+
ACAAAGCGAAGTAAGG_1	3.383249429	0.608147272	CD64/CD33/CD11b+
ATTTAGCGATCCAACT_1	4.210930017	1.258197316	CD64/CD33/CD11b+
CCGTAGGAAGCCAAAC_1	-8.398547026	1.954374083	CD3/CD4/CD5/CD45+
ACCTATATAACCACCG_1	4.984695104	3.159856805	CD33/CD34/CD117+
ATTAAAAGCCCACACA_1	-0.569725128	4.557371148	CD14+
CCCTATGGCACTACAG_1	4.384928373	5.914537438	CD33/CD34/CD117+
ACGCAGACAAGAATAT_1	2.329410819	7.762107381	CD33/CD34/CD117+
AAAGACTTCCCACCTC_1	2.82301989	0.666213163	CD14+
ATTCAGTAACTAAGTT_1	-7.806741568	1.671184787	CD34+
AATAACACACACAAGC_1	2.893882898	8.069479474	CD13/CD34+
ATTGAGCGAGCTAAAC_1	5.12073913	5.001830586	CD13/CD34+
ACGTCCAACCCAAGCG_1	5.40761104	-0.260953582	CD13/CD34+
AAGTAGAAACCTAATC_1	2.848117498	0.639196523	CD14+
ACTGATAGAATTAACC_1	3.401651529	2.370183953	CD13/CD34+
AGAGCCATCCGGCCTG_1	4.116012958	2.286041507	CD33/CD34/CD117+
CATTATCCAAAACCTG_1	-7.309706064	1.670605906	CD3/CD5/CD7/CD45+
CATGCCTAAAACCCTT_1	4.841885713	4.511791714	IgG1/HLA-DR+
AGAGAGGCAACGATAC_1	2.731582311	1.591794738	CD33/CD34/CD117+
ATGGAAGAAGCAACCA_1	4.019220022	2.461904057	CD13/CD34+
ACGTATTCCCCAAAGC_1	5.236039785	1.43180097	CD14+
AGGTATACACATAGTC_1	2.549850134	1.801234254	CD13/CD34+
AGCAACGAAAGGACAG_1	2.52511063	7.981837758	CD13/CD34+
CATGATTAACATAAGC_1	4.734799532	4.076376923	CD33/CD34/CD117+
AACAAGACACACAATT_1	-8.141857954	2.122169741	CD3/CD5/CD7/CD45+
AGCGAGTGAAAAATGC_1	2.885286716	8.402683743	CD7/CD11b/CD45/CD56+
CACCCCGTCCCAATAA_1	4.719228414	1.043079861	CD14+
AATGAGGGATTCAGAA_1	-2.225756737	6.321666726	CD14+
ACGAATGCATCACACA_1	-2.460710617	6.58785344	CD13/CD34+
AGAGAGCCAGAAACGT_1	2.328873066	7.717156895	CD33/CD34/CD117+
CAATAAACAGTCACAA_1	2.541906503	0.608496674	CD34+
CAGGCAGAATGAACTT_1	4.971667436	4.043390759	CD14+
AATGATCCCAGTATTG_1	5.570104269	-1.446316651	CD3/CD5/CD7/CD45+
AACCCCGCACAAACGC_1	6.208911089	-10.01599549	IgG1/HLA-DR+
AATAAAGAACTTAGGA_1	3.769174722	-1.553168884	CD13/CD34+
AGGCACCAAGGTCCAA_1	-5.037671419	-1.883962504	CD33/CD34/CD117+
ACGAAGAGAATTAGGT_1	2.710732845	0.092056283	CD13/CD34+
CCACCAAGCAGCAATA_1	2.80230203	6.512270459	CD64/CD33/CD11b+
ATTAAATGAACAAATT_1	-8.856727453	1.846934089	CD3/CD5/CD7/CD45+
CAGAAGCTATAAACTT_1	3.101738123	7.658820638	CD13/CD34+
ACATAGACACGACCTT_1	2.378923324	8.034618863	CD13/CD34+
CCGTAGATCACTATCC_1	2.878532795	0.734318861	CD3/CD5/CD7/CD45+
ATACCAACACAACCGG_1	6.135218767	-10.04744863	CD19/CD22/CD45+
CCGTCAAACACCAAAT_1	-3.329291912	2.707499274	CD4/CD14/CD10/CD13/CD56/CD64/IgG1+
AAATCCCTATTACCGT_1	-3.741129252	4.041671284	CD33/CD34/CD117+
AGTAAATGACTTAACG_1	-2.324913832	6.43321515	CD19/CD22/CD30+
AGGGACCAAGGGACCG_1	-2.622844073	6.666655549	CD10/CD19/HLA-DR+
AGAAACAGAAATACCC_1	-2.738863322	6.821217545	CD13/CD34+
CCAGAGGGAGCGCACC_1	3.385667232	-0.342714927	CD64/CD33/CD11b+
ATGAACATACACATAG_1	0.335665909	6.096263894	CD64/CD33/CD11b+
ACTGAGAACAAGAATG_1	-7.873735281	1.749664792	CD3/CD5/CD7/CD45+
CACGAATCACGTAAGT_1	3.629840044	1.146800765	CD33/CD34/CD117+
ATACAATAAAGACAAC_1	5.215745596	4.378112801	CD14+
ATTCATTCCCACCACC_1	5.221749929	-2.798723212	CD7/CD11b/CD45/CD56+
AGATACCTCCTCAAAC_1	4.563068537	2.470970162	CD13/CD34+
AATGCAACATGTAGAG_1	4.715381769	-2.755568496	CD33/CD34/CD117+
ACATCCTGAAAAAGGT_1	5.5576798	-1.89338111	CD14+
AAAGAAGAACTCACTG_1	4.460887579	6.223546037	IgG1/HLA-DR+
CATCAACCCCACCCCC_1	2.611167339	7.11845971	CD64/CD33/CD11b+
CATCCCCCATGTCCTA_1	4.231610445	6.384603986	CD33/CD34/CD117+
AACTCCGGCAGACATG_1	-3.564738842	2.606070527	CD4/CD14/CD10/CD13/CD56/CD64/IgG1+
AGTCACCACCCCATGA_1	2.396655229	7.703609952	CD33/CD34/CD117+
CATGAATGCAATACCC_1	2.244583873	-0.095028332	CD33/CD34/CD117+
ACCAAGGCAAGAAAAA_1	-8.234552237	1.834759959	CD3/CD5/CD7/CD45+
CACCATCGAACTCCCT_1	-4.867176863	-1.514461271	CD13/CD34+
CCGACACCACTTAAGG_1	4.671873716	2.505517014	CD33/CD34/CD117+
AAGCAGAAATTAAGCG_1	4.141655592	1.539209613	CD13/CD34+
ATTAAATTACGGATAT_1	-8.662812086	1.382190117	CD10/CD19/HLA-DR+
CATGATCGACATCAAA_1	-1.954787823	6.01025916	CD64/CD33/CD11b+
CATGAATAAGCGCCAC_1	2.883540539	-0.137492648	CD3/CD5/CD7/CD45+
AGATAATAAACGACAA_1	-0.879040571	4.894333371	IgG1/HLA-DR+
ACCGAGGACCGTATGA_1	0.567850245	-2.213581554	CD33/CD34/CD117+
AATACAGGATGCATTC_1	-0.618828925	4.604117402	CD33/CD34/CD117+
ACTTCCATACAAAGCC_1	3.028257755	0.403999814	CD64/CD33/CD11b+
ATCTACTGACCCAGGC_1	5.092302946	2.876119384	CD33/CD34/CD117+
AATAAGTGACATACTG_1	3.390272764	3.088147172	IgG1/HLA-DR+
AATCCCCGATCACCGC_1	0.776686547	6.054470071	CD33/CD34/CD117+
ATCCAACGATTCAAAA_1	4.157043842	4.229249009	CD33/CD34/CD117+
AGGCCCTCAGACCATG_1	4.144591001	-0.407873287	CD3/CD5/CD7/CD45+
ATCTCCAGAGTCCCTA_1	-10.98447976	-0.405117556	CD3/CD5/CD7/CD45+
AGAAAATCAACTCCGT_1	5.737125067	-9.445235721	CD19/CD22/CD30+
AGGACCTGCCGTAAAC_1	4.275535969	1.664462336	CD14+
CAGGAAATCATCCATC_1	3.658418087	-1.087593964	CD33/CD34/CD117+
AAATATTCCATCACGG_1	4.144358782	6.512561806	CD33/CD34/CD117+
ACGCAGATCCTCAAAC_1	-3.641518923	2.879350909	CD4/CD14/CD10/CD13/CD56/CD64/IgG1+
ACAGCCTGCCCGCAAT_1	6.166148332	-2.275605551	CD13/CD34+
AGCGAGATCCAACATA_1	0.236918924	6.093930253	CD13/CD34+
CAAGATGAAGACAACT_1	4.91433349	4.410757073	CD19/CD22/CD30+
ACGCAGTAATCTAAGT_1	-7.670124861	1.626080283	CD3/CD4/CD5/CD45+
AACCATTAATACAGAT_1	2.257053045	7.61183978	CD14+
AGATACCTATCGATTC_1	-4.598703715	-5.004102222	CD19/CD22/CD45+
AGAGAAGGAGGAAGCA_1	-1.778610083	5.780953416	CD3/CD5/CD7/CD45+
CCCGCATGCAATCCTT_1	4.619723467	4.047896394	CD33/CD34/CD117+
ACTGCCTTATATATTG_1	-2.251477572	6.345521935	CD4/CD14/CD10/CD13/CD56/CD64/IgG1+
AAGGCACTATAGATTT_1	3.455561308	-0.743109218	CD10/CD19/HLA-DR+
ATGTCCGTCCAGAGCT_1	2.986951975	1.233173856	CD14+
ATCAAAGGCATGAGGT_1	2.8075954	1.924355038	CD14+
CCACATCACATCATAA_1	4.59022489	2.629028806	CD10/CD19/HLA-DR+
AGTACCCCCCCAAAGC_1	2.213898805	1.361906418	CD14+
CCAGATGAAGCGATCC_1	4.053306011	5.378542908	CD33/CD34/CD117+
AGATACCTAAGTATCT_1	2.493303446	0.948165544	CD64/CD33/CD11b+
CATCCCTGCCTGACCT_1	-2.37419376	6.558000573	CD14+
CCCGCCAACCCCATGA_1	-4.917216154	-1.447558335	CD13/CD34+
ATCTAAGAAGAGAAAT_1	3.367382196	-1.560186378	CD33/CD34/CD117+
AAGGAGACATGAATTA_1	4.639972357	5.154875287	CD33/CD34/CD117+
CCTTAAGAACCGATTA_1	2.40534964	-0.785994074	CD14+
CCTCATATAATGAAGA_1	2.599655775	1.500374564	CD19/CD22/CD30+
CCTACAGAAAGTCCTC_1	-1.820135685	5.818250665	CD3/CD5/CD7/CD45+
AGAGAAGCAATAACAG_1	2.567209152	0.339166411	CD19/CD22/CD30+
ACTCACCGAGCTCCAT_1	5.25266662	4.089918145	CD33/CD34/CD117+
CCTACCCGATACCCAG_1	0.23855674	6.456822404	CD13/CD34+
AAAGATAAAAGCAACT_1	-1.109481188	-3.327762834	CD33/CD34/CD117+
ACCGAAGAAGGACCGG_1	4.57573953	-1.058204702	CD33/CD34/CD117+
ACTGACGCCACTACCC_1	2.607635406	6.96453143	CD14+
CATGCCGTAACTAAGG_1	-1.918724629	5.948872098	IgG1/HLA-DR+
CCGGCAGAAGTCCCTG_1	2.224544433	6.982489594	CD64/CD33/CD11b+
AAGGCCAAATAGATCT_1	-3.31143746	3.939251431	CD10/CD19/HLA-DR+
AATCCAAGAATGAAAA_1	4.566160825	4.176320561	CD33/CD34/CD117+
ATCCACCAATGGCCCA_1	2.441987423	8.054074773	CD33/CD34/CD117+
ATTCAATGCCATAAGC_1	-2.253808829	6.343945035	IgG1/HLA-DR+
AACAAATAACGCATAA_1	3.604324249	0.44866074	CD14+
AAGTACCCCCTAAGGT_1	2.380710272	6.517912396	CD33/CD34/CD117+
AAGGCATACCTTCCAT_1	4.173062233	-2.16772019	CD7/CD11b/CD45/CD56+
CCAGACTACAGGAGCA_1	0.23267675	6.624430665	CD14+
ACACCCGTAATAATCG_1	1.929017333	2.742849597	CD13/CD34+
ACGTCCCTATCACCGC_1	2.662476686	0.437307426	CD3/CD5/CD7/CD45+
CCTTCAATAACGACGA_1	4.035631803	-0.282147503	CD33/CD34/CD117+
AACGCATTATAAAAGA_1	4.226160434	3.462213048	CD33/CD34/CD117+
ATGTACTGAGAGATTC_1	4.668594507	4.303354749	CD64/CD33/CD11b+
AGCGCATCAGCCCAAA_1	2.804073004	1.591115483	CD14+
AATAAGTACCAACAGC_1	2.17702165	7.822167882	CD33/CD34/CD117+
CACCACTTATGAATCT_1	2.479854492	0.839574226	CD33/CD34/CD117+
AGGTAGGTCCATCAAG_1	2.525150923	1.439545282	CD14+
AACACAGTAATGAAGC_1	3.651780752	-0.113495789	CD33/CD34/CD117+
AATAATAGAGGTAGCT_1	4.25378075	6.170642861	CD14+
CCACACAGAAATATAA_1	4.562028555	-2.001522652	IgG1/HLA-DR+
AATGAATGCAGTAGCA_1	2.939177183	0.230280765	CD33/CD34/CD117+
CCCTATTAACGTATGA_1	-1.93211207	5.959908017	CD64/CD33/CD11b+
ATCACCGAAAGGAGGG_1	-4.298447462	-5.049693099	CD19/CD22/CD45+
AATCAATAACGGACTA_1	6.06041303	-1.725510231	CD13/CD34+
AGTCCATGCCAAAGTT_1	-4.947562548	-1.994915715	CD33/CD34/CD117+
AAGTCCTGATGAAATC_1	2.203403858	-3.626972905	CD19/CD22/CD45+
AGTCACGTCCTCCAAG_1	-2.055872771	6.09611226	CD3/CD5/CD7/CD45+
AGGAACCAACCCACAC_1	4.344315675	5.478135117	CD33/CD34/CD117+
CCTGATCACCAAATCC_1	2.711114792	7.28150607	CD14+
AACTCCCTATCCAAGA_1	-4.526856753	6.601695546	CD64/CD33/CD11b+
AGTGCAAGCACCAGCA_1	-1.234293314	-4.399300805	CD19/CD22/CD30+
ATACAGCGCAAAATCC_1	-2.462749573	6.592298516	CD4/CD14/CD10/CD13/CD56/CD64/IgG1+
AACCAAGCCCCTCCAA_1	3.024229435	1.771467933	CD33/CD34/CD117+
CCCTACATAGGCACCT_1	3.000949053	-0.49559236	CD14+
CCCGATAAACGTCCCT_1	-4.556601378	6.487192162	CD14+
ATTAAACTAGAAATGC_1	4.955081609	4.0753131	CD14+
AACCCAAGAAGCATTT_1	-8.042940947	1.5645938	CD3/CD5/CD7/CD45+
CCACCCCCCAAGCCCC_1	4.254097131	-0.478633654	CD64/CD33/CD11b+
CCTGCAAAATACCAGG_1	-7.500826689	1.595979461	CD3/CD5/CD7/CD45+
ACAGACAACCAGCATT_1	4.046612171	4.466942319	CD19/CD22/CD30+
ACTTCCTGCAAAAAAC_1	5.055117754	0.224211403	CD13/CD34+
ACTCAAGTAAGCCAGG_1	4.519286302	-1.939637533	CD19/CD22/CD45+
AGTCACGAACTACCTT_1	3.676526693	3.405343541	CD14+
AACGCAGAAGTGCCGA_1	6.175811914	-9.971680156	CD14+
CCAGAAGTACATAGCA_1	-3.202611538	4.079093942	CD14+
AGATCAGGCAGTAAAG_1	-8.659067007	2.642561683	CD3/CD5/CD7/CD45+
CCATAGAAAGGTATTA_1	2.50062075	0.912475594	CD14+
AGGTACGTCCTAAGCC_1	0.163708833	6.53232766	CD14+
CCAGCATGACGGCCCA_1	4.524210123	4.903568276	CD64/CD33/CD11b+
AAACAAGAAACACCAC_1	2.001327423	7.358058938	CD33/CD34/CD117+
ACGAAGTGAGGTCATT_1	5.76875749	-9.824915401	CD14+
CCGGACAGACGTATAA_1	5.510188726	-2.087575189	CD34+
AAAGAACGAGCACAAA_1	4.559199957	3.015511283	CD10/CD19/HLA-DR+
ACTAACGAAGGAATGA_1	2.485095409	0.7209071	CD13/CD34+
AACTACACAAACCCAG_1	-2.026230665	6.090229043	CD14+
ATAAAACTCCATATTC_1	-7.730770918	0.074027308	CD19/CD22/CD30+
ATTCCAGGAAACATTC_1	-2.096051546	6.14183093	CD33/CD34/CD117+
AATAATAGATACCAAC_1	3.659642605	0.832855948	CD19/CD22/CD45+
AAACAACTACTGCCTA_1	-2.379057499	6.49874688	CD13/CD34+
CCTAACGGAATCATTG_1	-2.371107432	6.485789784	CD14+
CCTGCAGGAGATAACC_1	4.886192468	-1.531902662	CD33/CD34/CD117+
AGCGACATCCCTAACT_1	-0.609364899	4.585175523	CD14+
AATCCAGCCCACAAGT_1	-2.48398647	6.601066121	CD14+
AACACACTCAGTCCGC_1	2.502866176	-0.33665078	CD33/CD34/CD117+
AGGAAGATAGGTACGA_1	0.512866882	6.298203477	CD14+
ACCGAATTCAGCCAGT_1	2.868818191	0.838907012	CD14+
ATAGCAAAAATGCCAG_1	2.368060735	7.988083371	CD14+
AATCACACAAATATAT_1	-2.053387734	6.226552495	CD33/CD34/CD117+
AGCAAACACATAAAGA_1	4.502798227	-2.489821187	CD14+
CCGTACTCACTTACCA_1	-3.56024799	3.489350089	CD33/CD34/CD117+
ATGAATAACACTATAA_1	0.56889492	6.14290429	CD33/CD34/CD117+
CCTCCAGCAGCACATT_1	1.943790225	0.72397519	CD64/CD33/CD11b+
ACAAAAACACCCATCT_1	0.065984575	6.24294711	CD14+
AAATATACATGCAATT_1	3.304699806	-0.06782069	CD33/CD34/CD117+
ACATACATCACCAGCC_1	4.197147516	0.735862621	CD34+
CCCGAAATAGGGATAA_1	5.063604978	4.245102414	CD14+
ACGAAACAAACTATGA_1	6.309125093	-2.248052708	CD3/CD5/CD7/CD45+
ATAAATCAATGTATTG_1	3.440870193	0.211540946	CD14+
CATGAAGCAGCGAAAC_1	-0.4724817	4.449836263	CD14+
ACCTACTTAAGTCAAT_1	0.23575644	6.132422456	CD14+
AATTCATGCATAAACC_1	2.615710405	0.684307822	CD14+
CCGTAGCGCCGAAATG_1	2.719031481	1.233196267	CD33/CD34/CD117+
AATAATCGCAGCCAGT_1	-2.856592985	6.846467503	CD3/CD5/CD7/CD45+
ACTCACCTAAGGCAAC_1	2.253207115	7.9578662	CD14+
AGATAGTCACGAAACC_1	2.855498461	7.529903897	CD33/CD34/CD117+
AGCCCCGGCAGTCCGT_1	4.850618509	1.182471165	CD13/CD34+
ACTCCAGAAAGCCATG_1	3.213058857	3.451290139	CD13/CD34+
CCAGATGCACTGACCA_1	2.778741268	-0.90308424	CD3/CD5/CD7/CD45+
AAACATTACCTGAGAG_1	3.124895958	0.835476288	CD13/CD34+
ACCACCGACATGAGAC_1	2.350893644	7.98531104	CD33/CD34/CD117+
CAGAACCTCCGAACTT_1	3.412941841	-0.080685399	CD10/CD19/HLA-DR+
CATTACCCACTGACCG_1	2.177466539	7.608004102	CD14+
ATCGAGCGAACAATGA_1	-1.099205824	-4.054021112	CD64/CD33/CD11b+
ATGCACATACTCATGC_1	-7.702216002	1.627611646	CD3/CD4/CD5/CD45+
AACAAGTGAAGGCAAG_1	-1.149626466	-3.049142829	CD64/CD33/CD11b+
AGTCATTTAAATATGC_1	-5.138735625	-1.610713712	CD14+
AGCCATGTACGCCCTT_1	2.40054026	7.969816693	CD19/CD22/CD30+
CCCCCCATCCTGACCC_1	3.529776481	7.043698796	CD14+
CAGCACTTACGAAAGA_1	-7.422092768	1.49798406	CD3/CD5/CD7/CD45+
AGTTACCTAGCAAATG_1	2.148857263	6.746659287	CD33/CD34/CD117+
AAATAGTTACAACACG_1	3.053585199	0.272128292	CD14+
ACAAAAACCCTGAGGA_1	3.192574886	-1.446661464	CD13/CD34+
AACAAGCTATGAATTC_1	3.723246483	0.613123545	CD33/CD34/CD117+
AAATCCGGAAAAACTG_1	0.587323648	6.138453015	IgG1/HLA-DR+
ACAGCACCCCTCAATC_1	4.032768396	-0.380945831	CD14+
AGAGCACGAACAAGAT_1	5.024120954	4.07294465	CD33/CD34/CD117+
AACCATGTAACAACGG_1	2.798941044	7.840183743	CD3/CD5/CD7/CD45+
AGCCATTTATGGCCAC_1	2.92364159	2.55191017	CD64/CD33/CD11b+
CCATCCCGAAGGAGAC_1	1.367320446	2.064544925	CD19/CD22/CD30+
ATGCCCACATAGACCC_1	4.673254637	2.654293546	CD14+
AGGGAACAACTGACGA_1	6.245299486	-9.767819873	CD10/CD19/HLA-DR+
ACTACCCAAGGCACAG_1	3.537649301	0.120344528	CD13/CD34+
AATCCCTTCCTTACCG_1	0.738015292	0.780610212	CD14+
ATCTCAGTCATCCACA_1	4.455995706	1.139799126	CD14+
CAAAAAAGAGTTATTA_1	4.205266384	5.257126817	CD33/CD34/CD117+
AACGCAGTCAGTATCA_1	0.416399246	6.420459279	CD3/CD5/CD7/CD45+
CACGCCCTACGGCACT_1	-0.094446304	6.244786271	CD14+
ACCCAACGATTCAAAG_1	2.093964008	0.330906519	CD14+
CCATAGACCAGCCAGA_1	4.534164575	3.51206685	IgG1/HLA-DR+
ACATCAAGAGACCCGT_1	2.177305964	0.532579788	CD13/CD34+
AAGTACAACCTTCACA_1	2.69167724	0.225987562	CD33/CD34/CD117+
ATAACAGTATTTCAAG_1	-2.556483361	6.626571664	CD4/CD14/CD10/CD13/CD56/CD64/IgG1+
CCGCAACGAGCACACC_1	2.730580477	-0.410449996	CD13/CD34+
ATCTACCACCAAAAAA_1	-2.182556959	6.232574948	CD14+
CATTCAACAAGTCCGT_1	3.425006059	-0.243196107	CD33/CD34/CD117+
CCCTCAGTATCTCATG_1	4.752187399	4.341758736	CD33/CD34/CD117+
AAATACCACATTACTT_1	5.126904157	3.60824252	CD3/CD5/CD7/CD45+
AATGCCGGACTGCAAG_1	-7.910828444	1.313082703	CD14+
CCCGCCAGACATAACA_1	2.090303448	7.661914357	CD64/CD33/CD11b+
ATTTCCGTCACGAGTA_1	2.594273714	1.289348968	CD33/CD34/CD117+
ACGAAGGTATCCACAG_1	5.343692449	-2.496824256	CD33/CD34/CD117+
AATCCCGAAGATACCA_1	-4.591625544	-5.107956878	CD19/CD22/CD45+
ATCTACGAATTACACA_1	-3.210005852	4.193740853	CD10/CD19/HLA-DR+
AGAGCCCTCCCACCGA_1	4.248578695	-1.037234715	CD14+
AGACAATTCATCATTC_1	2.798265127	7.928483495	CD33/CD34/CD117+
AGGGAAATAACGCATG_1	-1.477655979	-4.526538364	CD3/CD5/CD7/CD45+
AAGGCCGGACATATTC_1	-4.907083842	-1.487100474	CD33/CD34/CD117+
CCTAAATTACTGCATC_1	4.607766298	4.392302998	CD33/CD34/CD117+
ATCTAGCTACGAACAC_1	-5.086985918	-1.628120891	CD14+
AACAAGCAATGTACTT_1	4.485970167	3.950372227	CD4/CD14/CD10/CD13/CD56/CD64/IgG1+
AACTAACTATGAACAG_1	4.35393968	5.769632825	IgG1/HLA-DR+
CATTATGCACAGCCAG_1	-3.990737292	3.228904494	CD64/CD33/CD11b+
ATAAATCAATTAAAGA_1	2.318162111	7.196465977	CD19/CD22/CD30+
AAAAACCAACCTAATT_1	3.171538023	0.102145084	CD13/CD34+
AAATAATGCCTCAAAA_1	3.761656193	-0.34314043	CD34+
AGGTAACCCATAAAAA_1	2.468120722	7.870112904	CD33/CD34/CD117+
AAGAAATAACTTATTA_1	3.69895449	1.719642886	CD33/CD34/CD117+
AATGCATTCCACAACC_1	2.068557767	-4.086160413	CD13/CD34+
CCATCCGAACGGCCCG_1	2.20062795	7.698237904	CD64/CD33/CD11b+
AACAAGCTCCGTACTC_1	4.712140707	5.231513032	CD33/CD34/CD117+
CAGTAAGCAAACACCG_1	3.132651952	1.383135446	CD14+
AGTTCCGTAGTTCATG_1	-1.243203255	-3.481083385	CD34+
AATACCTACCCTATAT_1	0.518649635	5.933638581	CD64/CD33/CD11b+
AGCAAATCACAGATCG_1	2.729412225	0.364518591	CD4/CD14/CD10/CD13/CD56/CD64/IgG1+
AATGCCGGAACGCAGG_1	4.042594341	-0.247245154	CD13/CD34+
CCCACAGGAAGGACTT_1	3.391338733	1.827287206	CD13/CD34+
AAGTAGGACCTGACTA_1	3.418778328	-0.132381788	CD33/CD34/CD117+
AATGACACACAGAAAC_1	2.144946603	-3.989413491	CD13/CD34+
AGAGCCTGAGAGATGT_1	3.084398893	-0.800567797	CD14+
AAACACAAAATACCCG_1	3.039641765	7.936594495	CD33/CD34/CD117+
ACCTACCTCCTGCCGC_1	-5.044824454	-1.617754093	CD33/CD34/CD117+
ACGACCTAAGTTCCCG_1	2.742541221	0.83883191	CD14+
CCGGATTCCCCGATTA_1	-8.051273199	1.358311542	CD7/CD11b/CD45/CD56+
AGCACCACAGAGATAT_1	4.23895636	5.516268262	CD13/CD34+
ATACAGGGATGTAAGT_1	3.067355541	0.468444177	CD64/CD33/CD11b+
ATCCCAGCAAGTAGGC_1	2.244791058	1.779179343	CD14+
AAGAATATCCCCAAGG_1	4.123423485	2.56273652	CD3/CD5/CD7/CD45+
CAAGCAATATGCCAGG_1	4.016690162	5.88350583	CD13/CD34+
CCAGCCGGAACCCAAC_1	-8.983835074	2.694641599	CD7/CD11b/CD45/CD56+
ATACATTGACCTACTT_1	2.318646101	7.777992734	CD19/CD22/CD45+
ATCCAGACCAGAAGGG_1	4.691876081	-2.526581994	CD14+
ACGCAGTGCCTTCATG_1	-3.636326882	2.741919287	CD4/CD14/CD10/CD13/CD56/CD64/IgG1+
AGTCAGAGCAGACATA_1	2.603602079	1.078169235	CD19/CD22/CD30+
AGTGATGAATGCATGT_1	3.503454832	-0.909063033	CD19/CD22/CD45+
CACCACTGACATCCGT_1	5.7967917	-1.375748864	CD14+
AACTACTTCATACCTA_1	-0.963047477	-4.300635091	CD7/CD11b/CD45/CD56+
AAGAAGCACCCTCCTT_1	4.419696954	2.176081904	CD14+
ACGTAGATAATCATGT_1	-7.769345137	1.001874694	CD13/CD34+
CCTGATCAAGATAGTA_1	3.759082464	-0.565601072	CD33/CD34/CD117+
CATTACTTCCCTCCTC_1	6.238840727	-10.02929925	CD14+
AGATACCTAGCTCCAC_1	2.757875589	0.222174891	CD64/CD33/CD11b+
ACAGACATAGAGACTT_1	4.659582762	-0.824979744	CD14+
ACCGAGCGACCACCTA_1	2.377263454	7.423692712	CD14+
AAGAACTACCTTACTT_1	-3.097364994	4.190305241	CD64/CD33/CD11b+
AGGTCCCCCCTAAGGA_1	3.348068622	3.180906304	CD64/CD33/CD11b+
CAACAGCTCCGCCCGT_1	-4.564695688	6.512978562	IgG1/HLA-DR+
AGTCACCACCTAAAGC_1	0.673561839	5.948619374	CD13/CD34+
CCACATTGACTTCATG_1	-1.837175699	5.852766045	CD64/CD33/CD11b+
CACTCCAGAACCCCTG_1	3.235423473	0.131546387	CD64/CD33/CD11b+
CAGGCCCTCACTACGT_1	-2.874899718	-0.427775624	CD64/CD33/CD11b+
ATCAAGCCCACAAGAC_1	4.9581677	-1.287172548	CD33/CD34/CD117+
CCTAAGATACACACCG_1	2.892609504	8.468539723	CD7/CD11b/CD45/CD56+
AGATCAAACCACAGAC_1	3.004845527	0.022900113	CD33/CD34/CD117+
AAAAATCCAGCTAAGA_1	2.328095344	1.912532815	CD33/CD34/CD117+
ACCAAGAAAGCGAGTC_1	3.315605549	0.496825167	CD14+
AGACCATACAAACAAC_1	-4.661538454	-1.376196197	CD33/CD34/CD117+
CAGCCCGTACTGAGGT_1	5.595315603	-1.90344297	CD33/CD34/CD117+
ATGAATCAATTGAAAC_1	-3.442841622	4.168477544	CD14+
ACACCAACCATAACAT_1	5.004439977	3.527722367	CD33/CD34/CD117+
CAACAGTCATGGCCAC_1	4.362541345	-1.115689746	CD14+
ATCACCGAAGTTCCAG_1	5.590027479	-1.581616632	CD13/CD34+
AAGTATTCAGTTAATT_1	3.978744177	3.252956637	CD64/CD33/CD11b+
CCAGACGTCCTAAGAG_1	0.307462943	6.250962266	CD14+
CCCTATTGACCCACCA_1	3.939626125	-2.419101111	CD34+
AAAACAGAACGCAGTT_1	2.1470758	-4.015669576	CD14+
CAGAAACACAGCCCCC_1	4.472307352	6.25668002	CD33/CD34/CD117+
CAAACCTCAGTGAAGG_1	-3.112291189	4.0793686	CD33/CD34/CD117+
CAAAACGGAAGCAGAC_1	-8.078813406	0.947420009	CD3/CD4/CD5/CD45+
ATATAAACAAGGCCAA_1	2.727166084	7.908703336	CD33/CD34/CD117+
ACGGACCTCACTAGAA_1	3.143362669	0.324430295	CD13/CD34+
CCCGAGATACGCAAGC_1	-2.675229403	6.76367999	CD64/CD33/CD11b+
CAATAGCCACCCAGGG_1	-3.351662251	4.118499764	CD13/CD34+
ATGCCCCTAGCTCCCG_1	-10.59866128	0.685436257	CD3/CD5/CD7/CD45+
CCAGACGCATGGACCG_1	1.988528875	0.873536357	CD13/CD34+
CCGGAACTATTGATAA_1	5.050167707	5.077933797	CD33/CD34/CD117+
AAGAAACACCTCATGG_1	-0.999400827	5.148417958	CD14+
CCTGACGAACTCATCT_1	-4.904143664	-1.496838561	CD33/CD34/CD117+
ACAACACAATGTCCTA_1	5.107712892	-2.502803556	CD14+
ATGGACCAAACAACCC_1	3.283229736	0.21401734	CD33/CD34/CD117+
AATGATGTATAAAGTG_1	2.532571939	7.95745612	CD33/CD34/CD117+
AGTGAGCCCAAAAGGC_1	-8.715025755	2.935503491	CD13/CD34+
ATCTCCTAAAACCCGT_1	5.319400934	-1.488203756	CD14+
AATTCCATCCGTCACT_1	4.503650812	3.418139228	CD33/CD34/CD117+
AATTCAACCCTTCAAT_1	4.3397831	-0.418232224	CD3/CD5/CD7/CD45+
CCTGCATGACGCATCC_1	-2.923327776	6.876769074	CD3/CD5/CD7/CD45+
ATTCACCCAGTAAAGC_1	3.132908729	-0.192407153	CD64/CD33/CD11b+
AACCAGTCAGGACCAG_1	5.343063978	-2.476867071	CD4/CD14/CD10/CD13/CD56/CD64/IgG1+
AATAACTCAATTCCTC_1	5.049069074	4.195968159	CD64/CD33/CD11b+
AGCGAATGACCGAAAG_1	2.391905693	1.143507727	CD33/CD34/CD117+
CCAGCCACAACTAACC_1	-8.214111182	1.509837755	CD19/CD22/CD30+
CATGACCAAACCCACC_1	4.702973036	5.106978902	IgG1/HLA-DR+
CCAAACCTCCCTAGGT_1	4.807399896	4.894244202	CD14+
CACCAGGCATAACCGA_1	3.065626053	1.562115916	CD14+
CACACAACCAGCAATT_1	-7.510103556	0.069130012	CD34+
ACTTACGAACAGAATC_1	-8.446369978	1.23787547	CD64/CD33/CD11b+
AAGTATTACAGTACAC_1	3.415622381	0.434889981	CD33/CD34/CD117+
ATTCATCGCCGACAGT_1	-4.091962668	-5.039404861	CD19/CD22/CD45+
CCCGACGCCAGTCAGA_1	5.763316301	-9.716351978	CD19/CD22/CD45+
AAGCCATAACGTAATG_1	-0.114690932	6.27416087	CD13/CD34+
AACACCAGAGCCAGCG_1	3.324358133	-0.451540143	CD19/CD22/CD30+
AATTCCACATAGCCCG_1	4.189006475	1.832253465	CD33/CD34/CD117+
AGTCCCACAGCCCCTT_1	-1.941415163	5.978725919	CD14+
CCGTAGCGACAGAGTA_1	3.899507669	1.737893828	CD64/CD33/CD11b+
ATGAATTTAAGGCCTC_1	0.645137606	6.154545316	CD14+
[truncated: 70,134 more rows]
