# Supplementary material for: Multiomic single cell sequencing identifies stemlike nature of mixed phenotype acute leukemia
Source: Nat Commun. 2024 Sep 18;15:8191. doi: 10.1038/s41467-024-52317-2 (PMC11411136; doi:10.1038/s41467-024-52317-2)
Supplement: Supplementary file 17 — Source Data [file 41467_2024_52317_MOESM17_ESM.zip › Source Data compressed/Panel S10B.csv]

Panel S10B
Volcano plot of transcription factors as identified by analysis of the top conserved genes in the single cells with CytoTRACE >= 0.95 with the ChIP-x Enrichment Analysis (ChEA) and Encyclopedia of DNA Elements (ENCODE) transcription factor targets databases via enrichr. Points color-coded based on statistical significance as pink: p < 0.001, purple: p < 0.01, blue p < 0.05).
Term	Overlap	P-value	Odds Ratio	Combined Score	Genes
E2F4 ENCODE	10/710	7.24E-15	37.02805714	596.0343360174226	TOP2A;DHFR;DUT;TUBA1B;PCNA;MCM7;H2AFZ;HMGB2;TYMS;HMGN2
NELFE ENCODE	4/234	7.64E-06	22.54914674	203.51085306733052	TUBA1B;H2AFZ;STMN1;HMGB2
E2F1 CHEA	6/859	4.45E-06	11.11546099	85.11382628	DUT;TUBA1B;PCNA;MCM7;UBE2C;HMGB2
SIN3A ENCODE	6/1131	3.30E-05	8.311182857	52.94032119665375	DUT;TUBA1B;MCM7;H2AFZ;HMGB2;HMGN2
TAF7 ENCODE	4/640	0.003344277	7.603773585	43.34534731	TUBA1B;H2AFZ;HMGB2;HMGN2
FOXM1 ENCODE	Feb-95	0.004011985	23.759856630824373	131.11803417110073	UBE2C;HMGB2
BHLHE40 ENCODE	3/348	0.004779242	10.043478260869565	53.667058733432974	H2AFZ;STMN1;HMGN2
CEBPD ENCODE	4/734	0.005451571	6.592465753424658	34.35895227991099	TUBA1B;H2AFZ;HMGB2;HMGN2
RUNX1 CHEA	5/1294	0.007698381	4.8334626325316785	23.523231108724723	MCM7;IGLL1;STMN1;CD7;CD3D
E2F6 ENCODE	Aug-45	0.009540833	3.448254556688292	16.04188180142721	DUT;TUBA1B;MCM7;GSTP1;STMN1;HMGB2;TYMS;HMGN2
USF1 ENCODE	5/1423	0.011401026031762452	4.363422661024917	19.52217955547307	TUBA1B;MCM7;H2AFZ;STMN1;HMGN2
FOXP2 ENCODE	2/178	0.013470378493855123	12.502525252525253	53.85165429885327	MCM7;HMGB2
USF2 ENCODE	4/965	0.014053953175869582	4.947710718002081	21.10125176394456	MCM7;H2AFZ;STMN1;HMGN2
KLF4 CHEA	4/987	0.015164579456706243	4.831383519837233	20.237664837244157	TUBA1B;PCNA;TUBB;STMN1
FOXA1 ENCODE	2/205	0.017594828894335023	10.824849480021895	43.73401814815725	MCM7;HMGB2
MYC CHEA	3/573	0.018551972888445477	6.0092879256965945	23.960107466065597	PCNA;MCM7;TUBB
NFYB ENCODE	Aug-15	0.021163359631639542	2.926535383508677	11.28321008852862	TOP2A;PCNA;MCM7;UBE2C;H2AFZ;STMN1;HMGB2;HMGN2
IRF3 ENCODE	3/663	0.02716079	5.165775401069519	18.627687316019305	TOP2A;UBE2C;HMGB2
PBX3 ENCODE	4/1269	0.034561501	3.6986166007905137	12.445899948613972	TOP2A;TUBA1B;MCM7;UBE2C
SOX2 CHEA	3/775	0.040431575	4.390734532154831	14.08610968723426	TOP2A;TUBB;STMN1
TCF3 ENCODE	3/840	0.049418163	4.036053130929791	12.13817652341134	TUBA1B;STMN1;HMGN2
REST ENCODE	2/383	0.055387483473726164	5.715660542432196	16.53770159191254	DUT;HMGN2
ZMIZ1 ENCODE	3/914	0.060765425844785365	3.6938722799767545	10.345554815122995	H2AFZ;GSTP1;HMGB2
NFYA ENCODE	May-50	0.065989161	2.633259094283593	7.1578954623075814	TOP2A;PCNA;MCM7;H2AFZ;HMGB2
PML ENCODE	4/1596	0.069996496	2.887562814070352	7.6789249525001235	DHFR;TUBA1B;MCM7;HMGB2
BRCA1 ENCODE	Jun-18	0.088815448	2.2373243195161003	5.416997738215645	DUT;TUBA1B;MCM7;H2AFZ;HMGB2;HMGN2
TAF1 ENCODE	Jun-46	0.10321437204511938	2.135158254918734	4.848831599985685	DUT;TUBA1B;MCM7;H2AFZ;STMN1;HMGB2
CHD1 ENCODE	2/655	0.13823942259493913	3.2885826101752595	6.5073425301767545	DUT;HMGB2
ATF2 ENCODE	May-52	0.14555378664114077	2.005971198	3.8659269356779165	TUBA1B;MCM7;H2AFZ;HMGB2;TYMS
MYOD1 ENCODE	1/166	0.15360730321466595	6.320574162679426	11.84068497759772	TUBA1B
RCOR1 ENCODE	2/702	0.15451937998163864	3.06031746	5.7149462431809415	DUT;H2AFZ
SP1 ENCODE	2/707	0.15627493049217966	3.037825059101655	5.638623890324044	TOP2A;HMGB2
HDAC2 ENCODE	1/175	0.1612592088043841	5.99092559	10.931894837124037	TUBA1B
CREB1 CHEA	3/1444	0.17177894946520234	2.2703596358737803	3.9993447656020793	PCNA;MCM7;UBE2C
GATA2 CHEA	2/772	0.17945419668965126	2.772005772005772	4.761849298378682	HMGB2;HMGN2
SPI1 ENCODE	3/1540	0.19623408761785344	2.1175322438669677	3.4482890464641978	TUBA1B;MCM7;HMGN2
FOXA2 ENCODE	1/316	0.2728881438519747	3.2857142857142856	4.26713512	MCM7
TP53 CHEA	1/319	0.27510235575515685	3.254220456802383	4.199936127810808	PCNA
AR CHEA	2/1095	0.3000514064228307	1.919995934	2.311293916390148	DHFR;H2AFZ
SALL4 CHEA	1/355	0.30117817516531614	2.9179304192685103	3.5016718691800843	STMN1
MAX ENCODE	Mar-73	0.3439182608537781	1.526854219948849	1.6296897810572744	TUBA1B;MCM7;STMN1
RAD21 ENCODE	2/1265	0.36380049816330434	1.6466086038532595	1.6649677028792047	PCNA;H2AFZ
RELA ENCODE	1/484	0.38748843087789303	2.1245505067015364	2.0142210828802747	HMGB2
EGR1 ENCODE	1/537	0.419927494	1.9092694422623724	1.6566219569144875	HMGN2
NANOG CHEA	1/595	0.4535543919395035	1.7177033492822966	1.3580851109065686	H2AFZ
MYC ENCODE	2/1515	0.4539960359002954	1.3561724315194243	1.0709243611658454	TUBA1B;MCM7
FOS ENCODE	1/637	0.47673978367492836	1.6007944389275075	1.1858436501504335	TOP2A
UBTF ENCODE	2/1631	0.49368228335565695	1.2516881522406385	0.8835205041654288	DUT;HMGN2
CTCF ENCODE	2/1790	0.5453691698984866	1.1304996271439225	0.6854132616805766	PCNA;H2AFZ
GATA1 CHEA	1/807	0.5613839859405204	1.2520569413608462	0.7228752512377329	HMGN2
NRF1 ENCODE	2/1882	0.5737327774323632	1.0697399527186762	0.5943384630289864	TUBA1B;PCNA
BCLAF1 ENCODE	1/851	0.5810720178027116	1.1845201238390093	0.6430529658127075	TUBA1B
SP2 ENCODE	1/994	0.6394216520310088	1.006360311655271	0.450035455	TOP2A
TCF3 CHEA	1/1006	0.6439499151158066	0.9937156323644933	0.43736836153868025	STMN1
ZBTB7A ENCODE	Feb-84	0.6584413230618446	0.9063041042876057	0.37872624	TUBA1B;TYMS
SPI1 CHEA	1/1056	0.6622427113222167	0.944125717	0.3890960709826252	MCM7
SMC3 ENCODE	1/1181	0.7041489216389945	0.8385370205173952	0.2941297807753769	H2AFZ
HNF4A ENCODE	1/1276	0.7326421703896162	0.7721362229102167	0.24020993248632208	TYMS
TP63 CHEA	1/1399	0.7656757329471666	0.6995708154506438	0.18678297601938704	GSTP1
GABPA ENCODE	Jan-82	0.8891550101198664	0.45269227850982574	0.053183961	MCM7
ELF1 ENCODE	Jan-83	0.9295276955960179	0.37105051104796644	0.027115880089230833	MCM7
YY1 ENCODE	Jan-53	0.9483553255891942	0.3294828641370869	0.017471168544880802	HMGN2
