# Supplementary material for: Multiomic single cell sequencing identifies stemlike nature of mixed phenotype acute leukemia
Source: Nat Commun. 2024 Sep 18;15:8191. doi: 10.1038/s41467-024-52317-2 (PMC11411136; doi:10.1038/s41467-024-52317-2)
Supplement: Supplementary file 17 — Source Data [file 41467_2024_52317_MOESM17_ESM.zip › Source Data compressed/Panel S9C, Panel S9D.csv]

Panels S9C-D
C. Overlay of select non-leukemic cell populations on the combined and integrated UMAP, including erythroid, B, T, monocyte, platelet, and mast cell populations.
D. Overlay of HSCs (red) and MPAL blasts (green) on the combined and integrated UMAP. HSCs and MPAL blasts occupy distinct transcriptional regions.
	cell type	UMAP_1	UMAP_2
AGTCACTTAGACCCCG_1	B	2.229365987	1.030038683
CCACATCTATTGCCTG_1	B	2.296487969	1.423397868
ATGAAAATCATTCAAT_1	B	2.54761402	2.347456424
ATTCAGCTAAAAAAAC_1	B	-1.278963345	-6.19906214
AAAACAACCAGCAGTA_1	B	-0.072179395	6.225837915
ATTTATTGATCGACGT_1	B	2.363074464	2.09550163
ATCCATCCCCAAAAGA_1	B	2.829035443	2.759310691
CCTCATCCCCTACCCT_1	B	-3.809313851	1.213595121
ACGAATATAGTCCCTA_1	B	2.459662599	2.387907951
AATTCAATCCATACCC_1	B	3.087608737	1.801359026
AGTAATCGCAGGCAGT_1	B	2.328034324	0.997577875
CCTACCTAAGCCCACT_1	B	2.412358922	2.225831001
AATAAGTAACTGAATC_1	B	2.691187066	1.456574767
CCCTATGCATACCAAT_1	B	2.03113119	1.165157525
ACAACCGGATTTACCC_1	B	3.683016461	1.106250851
AGTGCCTTCATGCACT_1	B	2.373641414	0.855390339
CCCGAACCCCCCCAAT_1	B	2.062204284	1.035650818
CAGGAACTAGGGAGTT_1	B	2.142186088	0.228166996
ACAACCACAACCAATC_1	B	3.106644076	1.840621798
ACGAACACAGGCATCG_1	B	-1.012911218	-6.865549357
AGCGCCGTCACCAAGC_1	B	2.502416534	0.890730111
ACATCACACCGAAGGC_1	B	2.487374944	1.654494731
CCCAAGTAAATAAATC_1	B	2.477930469	1.257785051
AGCTCACGCAAAACCC_1	B	2.60682742	1.701371996
CAGCAGGCCCGAATTA_1	B	1.823099298	0.819290428
ACGTACATCAAAAGGC_1	B	-3.200257617	-1.195114048
CAGCCAAAAAGCCCGT_1	B	-1.806262809	-0.435412766
ACCACCACCCCTACGA_1	B	-0.73686445	-1.523821027
CATCCCGCCCGCAACT_1	B	2.422030372	1.018959253
AACGAGTGCCACAACT_1	B	-1.104725557	-7.262935908
AATACCGTCAAGACTC_1	B	-7.164170104	2.66102144
AAGTAAACACGACAGG_1	B	-1.646788674	-6.002764495
AGAGATCTCAAGATTG_1	B	-1.968333083	-0.8333762
ACGGCCTGAACCATTC_1	B	0.188423616	-3.25892237
CCTCCCTGATGCATGT_1	B	0.205956501	-1.118047388
ATGCCCTAAAGGCAGG_1	B	-7.507127601	2.350267856
AATCCCCGAAATATAA_1	B	-1.271660763	-6.863435538
AATGCCGAAAGGAACA_1	B	2.095414323	1.77340862
CATAACGCCCGTCAAA_1	B	-1.617467838	-0.83551553
AGAAACAGACCACAGT_1	B	-1.078608292	-6.86509207
AGCGCCAGCCTGAAAC_1	B	2.513799352	1.353960245
CCTGAAACACAGAGTG_1	B	1.882689399	1.059671252
CAGTCAGCCCGCCCTT_1	B	-1.285390275	-7.514019282
AGCCAACGAAGGAGAA_1	B	2.292808217	2.030014245
ATAGCAGGCAGTCACA_1	B	1.615307015	-0.632399888
AGATACCTATCGATTC_1	B	-1.127207297	-6.856781275
AAGGCCAAATAGATCT_1	B	1.961628837	0.951809435
ATCACCGAAAGGAGGG_1	B	-1.109154063	-6.791289599
CCAGAAGTACATAGCA_1	B	2.236692828	1.12741205
AGATCAGGCAGTAAAG_1	B	-7.79886468	2.293931692
AATCCCGAAGATACCA_1	B	-1.011020142	-7.0704439
ATCTACGAATTACACA_1	B	-0.959281522	-1.61521724
CCAGCCGGAACCCAAC_1	B	-7.196568805	3.683254449
AAGAACTACCTTACTT_1	B	3.774133367	2.24048969
ATGAATCAATTGAAAC_1	B	2.928840322	1.304433434
CAAACCTCAGTGAAGG_1	B	2.611805839	1.664811342
CAATAGCCACCCAGGG_1	B	2.508316678	-0.440524967
AGTGAGCCCAAAAGGC_1	B	-6.88001092	2.476654498
ATTCATCGCCGACAGT_1	B	-1.653958875	-7.086252959
AAAGCAGAACGGAAAA_1	B	-1.046339768	-6.696667941
CCACAACCCCTCATGT_1	B	-6.961453277	3.296836822
AGCTAAGGACAGCAAT_1	B	-0.496383144	-1.796246798
CCAGCCCAAACAAGAT_1	B	-9.968040305	6.587870805
CATTAGTGCAAGATAG_1	B	-0.067215132	-1.719031603
ATAACAAAAGTTCACA_1	B	5.809004468	-0.282804163
AGCCCCGGCATGACAA_1	B	-7.465346175	2.547477929
AGCTAACAATCGATCG_1	B	1.766833228	-0.543000491
ACTTAAGCACCAATGA_1	B	4.521072072	1.670968025
ATGCCAGGAGCCCCTC_1	B	-1.219413477	-6.583854945
AAGTATTTACCCAACG_1	B	5.3598005	6.70752403
ATCCATGAAAGAAATG_1	B	-7.510783034	2.412690132
CCTAACTCACATCCGA_1	B	1.998763246	0.723635642
ATCGCCGCCAGCAAGT_1	B	-0.825572151	-5.936427386
AAGGAGGAATAGCAGC_1	B	-6.685906249	2.941749542
AAATACAAAACAATAT_1	B	-1.061280268	-7.016650469
CATAACACAAGGCCTT_1	B	-1.32965334	-7.048892768
ACGCATTCACCGAGAT_1	B	-1.669804054	-1.322198184
AATGAAACACTAAGGC_1	B	1.414879602	-0.815159829
AGACCCCCACCCACAG_1	B	-1.151439684	-6.657144816
ATACCAACCCCCCCTA_1	B	5.886909169	2.676084249
AGCTATAACATTAGCG_1	B	-1.483190137	-0.58970669
AAGAATGTAAAAAATT_1	B	-1.340597051	-7.207129271
CCTAATAAATAGCCCT_1	B	-1.002506542	-6.913386614
AGCTATAGAACGCCGA_1	B	-0.805073398	3.894650667
ACTTCAAAAAGCATTC_1	B	1.60827033	-0.347693594
CATCAATCACTACCCT_1	B	-1.082267719	-7.429875643
ATGTAGCTCAAAAAGC_1	B	-0.313385936	-2.318968566
AAGGCATCACTTATTG_1	B	-6.873940783	2.741807191
AAGGAAACCCTTCCAC_1	B	-1.161753255	-7.031500132
CAGCAAAAATGGCCCT_1	B	-6.3653086	1.435271828
AAGTAGCCCCAAACAA_1	B	-0.823789525	-1.726287634
CCTTACTCATAGCCAA_1	B	-1.644167143	-0.47241378
CCAGATGAATTAAAGA_1	B	-1.761975366	-0.940983267
AAGTAGCGCAGCAAAC_1	B	-1.599044281	-7.322737486
AATCACGCAATGCAGA_1	B	-0.591642442	-2.866286309
ATCTATTGAGCTAATA_1	B	1.726373834	-0.144115837
CCTGCCCCCCCACCTC_1	B	-6.737336951	2.596647947
ATCTAATAATAGCCCG_1	B	0.013660175	-1.801143439
ATGGATCGAACTCCTG_1	B	-1.176611501	-7.219763548
CCCCCCACAAAAAAAG_1	B	-7.509611445	2.870194166
CAGACACCAGGGAACC_1	B	2.342289371	1.606948702
ATCCATTGACATCCGC_1	B	2.666954679	-5.889151843
ATTTACGCCCCTCACA_1	B	-1.526279765	-6.263167651
ACAGACCCAAGTAAGG_1	B	-1.578565913	-6.638020308
AGCAATCCACCCATCC_1	B	2.640403432	0.539309649
AATTAATTAAATCACC_1	B	-6.974382239	2.808039873
CCTACCCGAATGAGAC_1	B	4.776240987	-1.934179456
AATCACATCCGGATTC_1	B	-8.213859874	2.08558604
ACGGAATGATTGCAAG_1	B	-1.14077087	-7.079386504
CCTGAAGACCCGAAGC_1	B	1.514989299	-0.045097827
AATCAGCGCATACCTA_1	B	-1.075579482	-7.139895709
AACTAATGAAACAATT_1	B	3.246952933	4.54128763
ACTAACGGAACTCCGG_1	B	-1.040283221	-7.136083872
ACAGACACAGATACGT_1	B	3.48060624	-0.033706015
AGAACCTCAGGGAGCT_1	B	5.21629445	6.854750364
ACCGAGCCCAATCCTC_1	B	-1.446878868	-7.20631388
ATAACAGTAAGACCCT_1	B	-6.514725524	2.572747676
CAAGCCCGATAGATCT_1	B	-0.850531894	-6.66499594
ATCTCCATATTACCAT_1	B	1.426004094	-3.114627392
CACCAAGCAACTATCA_1	B	-2.884433347	-0.457885296
ATACCAATCCAACCGT_1	B	2.437894744	-3.490713627
AAGGATGAATTCAAGC_1	B	-1.145839947	-6.784876616
ATCAACCGCCGCCATA_1	B	-1.268099802	-7.39483145
ACCGAATGCACCCAGT_1	B	-0.944794315	-6.822416575
AGGGACTAACGGCAGG_1	B	-6.497994739	6.076026647
AGTCAACCACCGAGAT_1	B	2.153516454	0.290405123
AATTAACTCCTTCAAA_1	B	-7.984497386	2.496140211
CAAAACGACACCAAGG_1	B	-6.586192447	6.154453008
ATGCAAGCACCAACTC_1	B	3.087459487	1.554005115
ATCAAATCAACGACAG_1	B	0.46477167	-2.768238099
ACAAAACAATGAATTA_1	B	-1.626555282	-5.874415667
CAAGCATGAGTTCACC_1	B	-7.094065028	2.846233814
ATACAGGCAACGAGCT_1	B	1.850760383	-1.176015885
ATGAACTTCAAAACGT_1	B	-0.959306049	-7.060606749
AGGTAAGAACCTAATC_1	B	-0.848304736	-2.596748383
ACTAACCTCAGCCCCG_1	B	-1.469730097	-6.6184285
CCTCCATTACGGATTT_1	B	-1.279017108	-6.782037528
AGCGAAGGCATGACTC_1	B	1.004794997	-1.378391297
CCTGAAACACAGCCAT_1	B	-1.687550384	-5.800123961
AGTAAGTTACCTATTC_1	B	0.289676231	-3.335868628
ACTACCCTAGCCAAGT_1	B	2.862301988	3.485024183
CCCTATAACAGAAAGC_1	B	1.121560973	-2.923357041
AAAAACTCATACCCTA_1	B	-0.210946071	-2.825582297
AATCAGACAATAAAAC_1	B	-8.383430797	6.022038667
AACCCCCCCACCACTA_1	B	2.984623832	-5.95118788
AAATATAGCATTAACG_1	B	-6.747178393	5.271146505
CCTCATTTCCGAACCA_1	B	-1.656804162	-5.690382273
AACAACAACCTGACCC_1	B	7.146855039	-1.181731136
CAGCACTGCCCCCCTT_1	B	-0.199325996	-2.279573233
AGATCAAGCATACCCT_1	B	-1.528049069	-6.47306803
CCGGCAGACCTGCACC_1	B	-1.25011279	-7.085024626
ATGACCGAAAGCATTA_1	B	0.587842626	-0.66992733
CCCCCAAGAGGCATAA_1	B	-1.276183027	-7.309105666
AGTAAAAGCCAAATGT_1	B	-2.045212108	-2.527119191
ATCTATGCAAATCCCC_1	B	-1.530373174	-7.387871058
AGCCAGTACAATAATA_1	B	-6.708839255	3.743945091
CCTTAAGCAGACAAGA_1	B	-0.973738479	-6.727761538
ACAACATTCCTCACCC_1	B	-1.357237535	-6.289575846
CCTCACGGCCAACCTT_1	B	-1.120898682	-7.368636401
ATTGACAGAGGGCACC_1	B	-0.882131833	-6.175954611
ATAAAATACCTCCCAG_1	B	3.011145991	-5.889347346
CCCCAAGAACTCAAGC_1	B	-0.450795586	-2.582461627
CCTGCACAACGGAACT_1	B	2.128834647	-6.13878897
AACCCCGCCCCGATCG_1	B	-1.41169675	-6.980399401
AATCATGTCAGCAGAA_1	B	-1.118225771	-7.251544268
AAGGATAGACTACCCC_1	B	3.082909984	-5.1806691
CAGGCCGGCCCAAGCC_1	B	0.248926503	-2.21202925
AAAGATAAATAGAATC_1	B	-6.843644458	3.984755723
ACGCACGGCAGGCATT_1	B	-1.083821433	-6.868058474
CCCGCCTACCGTCAAT_1	B	-1.316174227	-2.629180939
ATGTACTGCAGACCTC_1	B	-1.140840608	-6.908947737
ACGCACTTAGGCAGAG_1	B	-0.875703859	-7.222964079
AAGCCCATCCGTAACC_1	B	-0.930002886	-6.188607962
AAGGAGCTACACACGA_1	B	-6.790180999	5.990236967
ACTTATCTAACTAAAG_1	B	6.831976575	-1.478430898
AGCACAATAAAAATTC_1	B	-0.884828883	-7.068083079
CCCAAGCTATTAATCT_1	B	3.458195848	2.462072818
AAACCCCGAACCAAGA_1	B	-0.590283769	-6.494318278
CATAATAACAAAAGCT_1	B	-6.607020217	5.892732351
CAGCCCGCAGCCCCCT_1	B	2.734496039	-6.007830412
CAGCAGTGATACACAG_1	B	3.219828767	2.378217189
ACGAATTTCCGAAAGG_1	B	-6.771870452	2.602577894
CCTAAGTTCCTGAACG_1	B	-1.986512977	-1.994337828
AATACAGCCATAAATC_1	B	-1.228685456	-7.254584582
CACAAATCATTTAATC_1	B	-0.96032955	-6.915048869
AGGTAGCTAAGGAAAT_1	B	-1.505411762	-6.610740931
AAATCAAGCCTTAGGG_1	B	-0.863146323	-6.573587687
AAGTACCCAATCCCGT_1	B	-1.066714781	-6.921580107
AGGACAGGAATACAGA_1	B	-1.482573706	-6.554151805
AGTAACAGAACAATTT_1	B	-0.851716864	-6.454823287
CCTTCCTCAGCTAATC_1	B	1.797919911	-1.482661398
AACGACTTACTAACGA_1	B	-2.659635859	-1.427331956
CACGACGCACCAACTT_1	B	0.740992111	-2.064281018
CCGTCCCGCCACAAAT_1	B	-0.913273084	-6.953920157
CCTTAGACCAATATAT_1	B	-6.561531859	5.271597116
AATAATGCCCGACCGG_1	B	-0.892800796	-6.522417815
ACTCACACCCCGAATC_1	B	-6.342500049	5.994882791
AAGTAACTAGTCACCA_1	B	-6.484366733	2.598402946
AGTCCAGAAAAACAAG_1	B	-0.602466578	-7.079389842
AGACCCCTCATGCCGC_1	B	-0.985050636	-7.169719012
CAATAGCAACCGCAAC_1	B	4.494296235	6.775061815
AATCAAGCACACAGCC_1	B	-0.359182658	-2.887221367
ATGTAATCACTTAGCC_1	B	-1.068327623	-7.382266791
ATACAGTAAGAAAGGG_1	B	-1.352675873	-7.384752066
CCTTAGACACGACCCA_1	B	-5.778158503	2.276467531
ACTGAGGGAGTCCCAT_1	B	-0.659251797	-2.815766127
AAAAAATTCACCAGGC_1	B	-1.681754785	-6.340215476
AGTAAGGTCCACCATG_1	B	-1.218650955	-6.920658858
AATCACTGACATATAG_1	B	-6.363121348	2.487386911
ATCCATTCATCGAGGC_1	B	4.172042531	-1.836307438
AAGCAGCCACCTAGCG_1	B	2.145479364	-3.586505444
AACAAATACCCTAAAG_1	B	-0.428712475	-2.394160302
ACCGATGACCTCAAGT_1	B	3.12748043	-5.911392958
ATCGAATTCAAAAACA_1	B	-1.145693081	-6.077514918
ACTCCCTTCCCGCAAC_1	B	1.569709462	-0.395448895
ACGTATCAAGGACCAG_1	B	-1.134440916	-7.227853568
AATTCACGAGATCAAG_1	B	2.741283578	-5.368218215
AATACATCAGATAAAG_1	B	-6.849349814	6.375923841
AATAATGCAATTACGA_1	B	-1.441054481	-7.512926848
ATCGATGTAAACAGAA_1	B	-1.110539037	-7.051881106
AAAAAGTCACACCCAA_1	B	4.295979661	3.726291625
CCTAAAGACCTTATTA_1	B	-1.462799269	-6.924242766
CACCACACAATGAGTC_1	B	2.182214421	0.074624291
CACAATCAAAACCCGA_1	B	6.406794232	-0.64058593
AAGTAGAAAATAATCA_1	B	-1.249224382	-6.871892245
ATTCATGCATCTACCC_1	B	2.216404361	0.47369775
CACGAACCAAGCCCTT_1	B	-0.610213878	-6.252532275
CACAAGAGAGTGATGA_1	B	3.166770619	-2.178623946
AGACCATACCAAAGCG_1	B	-1.109003085	-7.435010226
AAAAACCGCCCTAACC_1	B	-1.151300865	-6.610131056
AATAAAGGAAGCACAG_1	B	-0.938654321	-7.103966982
CACTACAACAGTCCAA_1	B	-7.616728621	6.246842115
AGACCAATAACTACAA_1	B	-0.846565383	-6.549741538
AACACATACAGCAGTC_1	B	-0.886576372	-7.004786284
AGATATTTCCCAACTT_1	B	-1.274959224	-7.30310324
AGCAAATGAATGATAC_1	B	-0.746145549	-6.25351599
ATACAATCATCCACGC_1	B	2.556556148	-1.622906478
AACACCCTAATAACCT_1	B	-0.897022414	-6.496846945
AAGTCCGTATTTCACG_1	B	0.927860302	-3.5887554
AATAAGGACCTGCCTT_1	B	-1.057430046	-7.058659823
ACCCAGGGACATATGT_1	B	-1.129441517	-7.285175116
AGAAAGAGCCGGAATG_1	B	-0.638445201	-7.0642083
AGCCCCTGCCTAAACA_1	B	-0.877495277	-6.645367415
CCTACACAAACCACAT_1	B	-6.584709006	5.857038228
AAGCAGACAGCCATCC_1	B	-9.155695754	5.713441102
AACACCCTAATTACCA_1	B	-8.596685248	5.499378412
CATCAGGCCAGCAAGC_1	B	-0.964287388	-7.302480013
AACCATCTAGGGATCA_1	B	-1.960402804	-5.403586657
AATACCGCAATTCATG_1	B	-1.154250222	-7.004931243
AGGTAAGTAGGCACTA_1	B	-0.425543832	-6.893267424
CCCACCGCCCGGAAAT_1	B	-1.001148599	-7.19604233
CCCCACGCATGAACAG_1	B	-1.221804696	-7.336867602
ATACAGGACATCACTG_1	B	-6.605032283	2.660825221
ATTCAGCAAGCCAACC_1	B	-6.918112594	3.086668699
AAATACTCCCACCCAA_1	B	-6.821569282	2.593135803
AAAAATGACCAACCAT_1	B	-6.713772136	2.634329526
ACCGAGGGAAGTACCC_1	B	-0.960010427	-7.072397978
AACCATACAGCGACGA_1	B	7.010497254	-1.778911622
CCACCAGAAAAGAACT_1	B	-1.01572861	-6.078026564
CAACAAGTAGAAACGC_1	B	2.306605262	-6.135085852
ATTACCGCCACCACCG_1	B	-2.425377923	-2.007790001
AAGTAACACCGCACAT_1	B	-1.144606846	-7.225468905
ATGAATTAATCTCCTT_1	B	1.600575847	-8.428296836
CCAAAAGTACCCCCAA_1	B	-0.717056441	-6.535179885
CATCAGGCCCCCAAGA_1	B	-1.121095198	-7.17240885
CCCGAAACCCTTCCCG_1	B	-1.016245413	-6.485206397
AACAACCAAGGGACCC_1	B	-0.899953919	-6.269161017
AGATAGATAAGGCCAG_1	B	-0.883010196	-7.021673472
AAGTACTAACACCAGG_1	B	-0.56857695	-2.805567057
ATTGCATAATGACAAT_1	B	2.117616099	-1.379858525
AGAGCCCGCCCTACGA_1	B	-1.111044663	-6.983645709
AAGCCCCCATAGAGAA_1	B	-0.863952714	-6.749015124
ACTTCCGGAAAGAACT_1	B	-0.708659786	-6.995941432
CCGGCAGCCAAGAATG_1	B	3.322459382	-4.705117972
AATCAGTAAGGGAAGA_1	B	-1.394701141	-6.104707987
AAATATTGCCTTAACT_1	B	-0.83540492	-6.585510047
CCTTAATCCCGTCAGA_1	B	2.712698621	-1.105634959
ACGCACCACCACCCGA_1	B	0.134455663	-4.07911566
CAATATGTATATAACA_1	B	2.632121486	-5.977683337
AAGTAGGACATAATCA_1	B	3.196737451	-5.693037779
ACGGAGCACCAAAGTT_1	B	6.709589643	-1.253270538
AATGACTGACCCACTA_1	B	-1.596801597	-7.252722056
ACTGCCCCCCACCCTC_1	B	-1.430997687	-6.488946231
ATTGACCACCAGCAGA_1	B	-1.427831727	-6.896160395
CCGTCCATACAAAGGG_1	B	-1.275911468	-6.762173922
CAGCAAAAAATTACAA_1	B	-0.233500856	-5.876503737
CCGGACAGCATACCCT_1	B	-6.119499045	2.734567373
ACCCAGTGCCGGCCAT_1	B	2.216329497	-6.169063838
AATGATACAACCCATT_1	B	-1.021242219	-7.41822222
ATACAGTTCCACCAAT_1	B	6.708808583	-1.303516777
AGGTAACGCCAAACCC_1	B	-0.911526429	-7.221538813
AATCAGCACAGTCCAG_1	B	1.850737256	-3.540093691
CAATAGCCAATGAAAT_1	B	-1.102907675	-7.35231808
AATTAAATAAGGCCAA_1	B	-0.88318451	-6.261070044
AAAGACGCCAGAACTC_1	B	2.740607184	-5.041537078
AGATACTAAACGACTG_1	B	6.567207975	-1.017143042
AAGCCATTAACTCCCT_1	B	-0.883854675	-3.650819094
ACTCATAAAGGTATGT_1	B	-1.462401527	-5.874376567
AAGTCCGCAGCTAAGG_1	B	-0.88582133	-6.772228987
AGTCAATTCCAGCACT_1	B	-1.047202724	-6.348667891
CCTCCCCTAACGCAGA_1	B	-0.685820672	-6.459634097
CATGAAATCCATCCAC_1	B	-1.210835236	-5.933846743
CCTCCCCAACGGATCC_1	B	-1.962701159	-1.622391851
ATAAAAGAACAGAGGA_1	B	3.536722344	-0.668987007
CACGACGACCCGAAGC_1	B	-0.970547485	-2.40910867
AAGAAGGAACGTAGGC_1	B	-10.28553851	6.056492059
CATCAAATATCGACCC_1	B	3.009176177	-5.566410811
ACTTAGACATTGACCG_1	B	-1.02594437	-5.98906544
ATAACCAAAAGAAGCG_1	B	-1.165010291	-6.565617354
ACCACAATAAGAAAAC_1	B	-0.877008694	-6.316120894
AGTAAGACAGAGATCA_1	B	2.73352663	-5.972728045
CAGTCCCGAGCAAGTT_1	B	-1.047947544	-6.792726786
CCATAATCAGAACCTC_1	B	-7.259901839	2.420060604
AACACCGTAGCGCAAG_1	B	2.626770658	-0.476784886
CCGTCCCTACCGCCTC_1	B	-0.358266088	-2.76461509
AACTACGGATGAAACC_1	B	-0.534885254	-6.311589987
CCGAACAGACTTAGCC_1	B	-0.879289883	-6.016695292
ACCTCCTAAGTTCCAA_1	B	-6.9543217	2.304604261
AATAATGCCCCACACT_1	B	3.378594083	-3.986024172
AAAGAACCACACACCC_1	B	-0.615855831	-6.399095328
CCTGCCTTAATACAGA_1	B	-1.758619982	-5.434700282
AGAACCAGCACACCAA_1	B	-0.6438894	-6.472520144
AAGTCCTCACCCCCGT_1	B	-0.99676736	-7.546247275
AGCAATACATTTAGCG_1	B	-1.057405847	-6.85197571
ACTGAGAAAAAGATAG_1	B	-0.920722532	-6.936843188
ACTAACTGAGGCAATT_1	B	2.818104905	-5.90953234
CACGAGACCCATACAC_1	B	-7.971627074	5.903301923
CCTCATTGCCAACCTG_1	B	-6.572038966	6.189488141
AGCAAGTGACACCCTT_1	B	-0.893141794	-6.673066886
AAGGAAGACCTTCAGC_1	B	-0.674749839	-7.036032469
AAAAAAGGACCCAGCA_1	B	-6.158798533	3.553170888
CATTCCCTCATCCATT_1	B	-0.909097898	-6.97452286
ACTAAATTCCAGAGCC_1	B	-0.827430653	-5.748004229
AAGTAAAGAAAGACCT_1	B	-0.759083795	-6.62653187
CCACCCACAAAGATTG_1	B	-1.527843314	-6.213286193
ACGCCCGCACATACGG_1	B	-1.229479628	-6.39985493
CAAGCCGAAAGCAACC_1	B	-1.0301431	-7.559226306
CCGTAAGGAGATAGCG_1	B	-1.28826316	-6.963060172
ATGCCAGCCCGCAATG_1	B	-1.077494698	-7.482409747
AAGAATACAAGGATCG_1	B	-0.778036523	-6.744857581
AACAAAATAAGTAAGC_1	B	2.407280129	-4.73557976
AAAGCCGGAACCCCTT_1	B	-1.07314189	-6.791510851
ATCGCATTAACCCAGT_1	B	-1.279916662	-7.232288153
CATTACGGCACAAAAA_1	B	-2.655499059	-1.353538306
CAGGATAAAGCTCAAT_1	B	-0.844132232	-6.63836983
CATAACTAAACTAGGA_1	B	-0.32512826	-6.842294963
AGGACAGGAACAAATA_1	B	5.935557527	-0.44586
AGAAATTCCCAGAATT_1	B	-0.937884676	-6.257062705
ATATATCGCATCCAGA_1	B	2.126336259	-1.69645241
ATTTACTCCAGCACAT_1	B	-6.622418719	5.982300489
CAAGATTCATGCATCT_1	B	-0.944456327	-6.936032088
AGGCACAGCCTACAGA_1	B	-0.903018224	-7.117838652
AATACACACAGTAATG_1	B	2.616221351	-5.137934477
ATGTCCTACCTGACCA_1	B	-1.039653259	-6.921191962
ATCCACTTAGTTCCTT_1	B	-0.698687154	-6.806808741
AGTAAGCACAGTCCTG_1	B	-0.999582547	-7.051354678
ATCCAAGAAAGGAGTA_1	B	-6.616587478	6.219308584
ACTTAGCCATCGACAC_1	B	0.082807285	-6.27879885
AATCCAACCAAACCTA_1	B	0.984396619	-3.646521599
ATGCATGACAGGATAG_1	B	2.946654481	-5.856715949
ACGCAAGGAGTTACGA_1	B	-0.867291706	-7.312011988
AAACCCGCCAACATTC_1	B	-0.915653246	-6.365376265
CCTTATCAAGGCCCAA_1	B	-1.348508435	-7.41840008
CATACACCATGTAGTA_1	B	-0.586435485	-6.511126788
AAGCCACTACCTCAAG_1	B	-6.662812072	5.989917962
CCGCAACGATAACCTG_1	B	2.061487359	-3.931515248
CATCATATCATGCAAT_1	B	-0.261140304	-6.26269129
CCTTAAGGCCTTACGG_1	B	-0.775049138	-7.137857707
AAGACCTGAGTTAAAC_1	B	-0.906919944	-6.997936041
AACCCAACATGTAGCG_1	B	-2.396153289	-1.275285275
ATGTAGCTATCTAGTG_1	B	-6.463613349	5.92577955
AGTACAAAATTTATGT_1	B	-0.862894255	-6.53920439
AGAGACGTATGGCCGG_1	B	0.656123561	-3.341442616
AGCTAACCCCGACCTT_1	B	-1.320154744	-7.122911246
ACTGATGCCCTCACCC_1	B	-5.909377414	2.426568715
AATAACAACCAACCAT_1	B	-0.467451784	-6.677401812
CCTTAATGATTCATAA_1	B	-5.74634822	2.979048698
AACAAGCTCATCCAAA_1	B	-1.261116463	-6.867197783
AATCCCAGAACGATGT_1	B	-1.2320378	-7.166133673
CCAAACATAACTAAGC_1	B	-1.000713604	-6.581074984
AGAGACTTCAATAAAG_1	B	-0.738201144	-6.703079493
ACGAATACAGGAACCC_1	B	-1.692950326	-6.98137358
CAACCAAGAACTATCA_1	B	-0.449551212	-6.222922118
ACCAAACACCAGATAA_1	B	-9.357027846	5.281005113
ACAAAAGCCCGAACCA_1	B	-0.88762148	-6.314541609
ACAAAACTAACAATCG_1	B	-0.912968862	-6.728311331
AGGCATTGACTCAGTG_1	B	-0.922383713	-6.672439368
CACGCCCGATGAAGAT_1	B	-0.209234672	-6.668921263
CAGGCATAAAAGAACA_1	B	1.04732613	-3.462748797
AATCCAGAAGTCATCC_1	B	-7.925740081	2.865488975
CCCAATCACCATCCCA_1	B	-0.726404133	-5.795035632
CCTAATCACATGAAGA_1	B	-0.92471053	-6.949610026
CCTGAGCTCCGTATCT_1	B	-1.146197635	-6.526539595
AACCAGCGAGGGAAGA_1	B	-0.901673484	-5.67587641
AACGAGGGATTAAGAT_1	B	-1.153147	-6.967261107
CCATAAGGCAGAAACC_1	B	-0.816519755	-7.201397688
AGGTAATTCCTTCCAT_1	B	-6.63410123	2.752587049
CACTACCAAACAACCT_1	B	-0.791650879	-6.926324637
AATAAGAAAGGCAGTT_1	B	-1.144416111	-7.053724082
ATGGATCTACCTCATG_1	B	-0.954507637	-6.92864588
CCGCACATATGAAGAT_1	B	3.066819829	-5.207737239
AGGTAATACCGAACTA_1	B	-1.08370884	-6.856819422
AACTAAGTAGTGAATT_1	B	-8.154064017	6.098126619
ACAACCCTCCGAAGGC_1	B	-0.849137264	-7.13967684
ATCACCTACCCGAGGC_1	B	-0.504029981	-6.151599677
CCAAAAGTATGAATCT_1	B	-6.794416743	3.61204478
ATACCCAACCAGAGAA_1	B	-0.816836226	-6.69299248
CATTCAACAGGAAACA_1	B	-9.525262671	7.216765611
CAACATGCAGTCCAAT_1	B	-7.170398551	4.545723169
ACCACCGTACTTACCG_1	B	-0.899713444	-6.858457358
CATACCTTACACAATT_1	B	-1.974772054	-5.965714247
AGTTCCGTACCACACC_1	B	1.191288752	-3.784786732
CACACAGTATAGCCCG_1	B	-0.298646944	-6.403825076
CCCAATCCACCGACCG_1	B	-9.504338103	5.28201267
ACACAATTCCAAAGTG_1	B	-1.328149754	-6.351974757
AGTCAAGTAAGGAGGA_1	B	3.063315076	-5.926257403
AATAACATAGATAAGG_1	B	-1.148176747	-7.337537558
ACAAAACAACGGATCA_1	B	-0.813295144	-2.854656251
AGTCAAACCAACATGG_1	B	-6.938975173	5.216746061
CCTCAAACCATGATCC_1	B	-6.908735114	5.647768228
ACGACCTGAGGGCAAG_1	B	-0.868579971	-6.604533465
CATAACTACCCAAGTA_1	B	-1.130700665	-7.376041205
ACTCAGATAATCCCAG_1	B	2.974549693	-5.940359385
ACAAAAGGCAGCAACA_1	B	-0.86095317	-5.462168009
AAGTATCCACGTAGAA_1	B	-0.792149979	-6.972877295
CAATCATTATGCAAAA_1	B	-0.674027326	-6.636790545
ACCGAGACACAAAGTT_1	B	1.53575055	-3.940770896
AGAGAGCCCAGACATA_1	B	-0.822285789	-7.264494212
ATCAACACCATAATCC_1	B	-0.332936722	-7.058284075
CAGGCACAATATCAGC_1	B	-1.111506658	-2.070052893
ATCGATTACAGGAATG_1	B	-0.65483621	-6.237522395
AGCCCATTCCTGATAA_1	B	-0.98148899	-7.365667136
ATGCCCCCAAATACTC_1	B	-0.729949179	-7.11006573
ACGACCTGACTTCCTG_1	B	3.169344825	-5.884613307
CCTTCCTAATAGAATA_1	B	-1.047285217	-7.155586989
AACACAGTAAGCCCAT_1	B	-6.219681579	2.793093889
AGCCCAGCCACTAAAA_1	B	-0.571996397	-6.690135272
CCCCAATTCATAATCG_1	B	-0.668677661	-6.35546139
CCATAGTCATATAACT_1	B	-7.660715896	3.652439563
AACCAATAAAAACCCC_1	B	-0.908179837	-6.848793299
ATTTAGACAAAAAGCA_1	B	-0.91295861	-7.220732958
CCTTAGCTAGACACGT_1	B	-0.577031779	-5.523145945
AACTCAGCAGCGACAG_1	B	-0.902212071	-6.564871581
AGGGCCTAAACTATGT_1	B	-0.446884478	-2.705997021
AGGAATGAATTAATCC_1	B	-0.343390169	-7.053561003
CCCAATATCATTCAGG_1	B	-6.750297385	5.322606771
ACTGATTCATCAAAGC_1	B	-6.323921042	2.512957303
ATGGCAAAAGTAAGAA_1	B	-2.328534442	-3.311184676
CCCCAGCAAGAGACAA_1	B	-10.47520145	6.933214395
AAAACCGTAACGACTA_1	B	3.075805587	-5.660583289
AAGACCCGAACTCAAA_1	B	-1.193299907	-7.307641299
ACAAACAGACGCAGCG_1	B	-6.839086848	6.17505285
ACGAAGGCACTGCCAG_1	B	-0.8440647	-6.717052729
ACCCCAGCATTGCCAG_1	B	2.398993892	-2.196022542
AAGAATCTATCGCATA_1	B	2.435552043	-1.66117111
ACAAAACAAACCACCC_1	B	-0.688591289	-6.626778872
AAAGAATTAAGAAATT_1	B	-0.640503908	-6.609136374
ACCAACCTCCACATAG_1	B	-0.738877701	-6.280588896
ATACCCGACACGAGGT_1	B	-6.966639357	6.080565183
ACAGAGGAATCGACCC_1	B	-0.239929336	-3.027152808
CACCATCAAACAAGGC_1	B	-0.972202795	-7.263666422
CAGTCACGCACCATTA_1	B	-8.193221885	5.011310785
CATTACTAATCGACAC_1	B	-1.432387548	-5.557391436
ACCCAGCCCAAGCCGG_1	B	-0.844890463	-7.07999924
CCGCATTTACGCCAGC_1	B	-1.17003842	-6.802788527
CCCGCCGGATATAAAG_1	B	-0.717584628	-6.536009581
CACAAGGAACACAATT_1	B	0.867152137	-6.143680365
AGCTAGCAAAGGAAGA_1	B	0.111007375	-6.06184891
AGAGAGCACAGCAACT_1	B	-0.630937601	-6.943918021
CCGCAGACATTTAAGG_1	B	-0.454484316	-6.99960068
AATTAGTAAGAGACCC_1	B	-10.86452373	6.064773767
AATGAGCCCATACAGT_1	B	-0.62915774	-7.087891848
CAAGATCAAAGGCAGA_1	B	2.948909682	-5.161097796
CCACCCTCAGGAACCA_1	B	3.349691314	-5.653497489
ACCCCCCTATCAAACC_1	B	-7.148959475	5.974214761
CCTACACAACCGACAT_1	B	-0.778451818	-6.43130997
AGCGAACGAAGTCACT_1	B	-0.568872887	-6.611910613
CCTTCCTGCAAGAGGA_1	B	-0.644504088	-6.124530585
ACTCAGCAAAAAACCT_1	B	2.965696734	-5.8942149
AATACCTACAATAATG_1	B	0.578953189	-6.366282256
AACTAAAGCCGCAAGG_1	B	-0.306943881	-2.89227298
ACTGAGTAAGTGATAA_1	B	1.56380145	-4.069345744
CAGCCCTTAATTATAT_1	B	-1.076983291	-2.280086787
AATCACTACCTGCAAA_1	B	-0.810365963	-6.469323428
AGGTACAACCAAAGAC_1	B	-1.094217199	-7.341884883
ATCAACTAAGGCCAGT_1	B	-6.660776931	2.519159048
AATAAATAAATGCACC_1	B	4.091077966	-1.57264355
AACAACTTATATCAAG_1	B	-0.711957487	-6.048963816
AACTCACAATCGAAAG_1	B	-0.826034116	-5.785852702
CCCTCCTTAACAAATC_1	B	3.071681184	-5.027513297
AGCCAAACACGAATGT_1	B	-1.057835179	-6.905545504
AAGTAGACCACTAACC_1	B	-1.13243367	-6.796689303
AGATAGGGAGGAATAT_1	B	-7.52295478	4.418160169
AGAAACTGCAGTACCG_1	B	-0.281054425	-6.090410025
CCGAAATTACACCCAG_1	B	-0.898439157	-6.277981551
AATGATTAACGGAGAA_1	B	-0.752868446	-6.375619681
CACAAACAATCAAATC_1	B	-1.109245854	-7.44764498
AGGCCCCGAGAACCTT_1	B	-0.447342503	-6.798577578
AGTTCCTAATCCACAA_1	B	-0.870924908	-6.906333716
AGTACCGCACGTACGT_1	B	2.342134875	-0.212964849
AGGCAGCAACTTAGCC_1	B	-0.724540236	-6.198072703
CCATATGAACATACCT_1	B	-0.881195235	-5.689957411
ACAGCCACCCGAATCC_1	B	-0.918073225	-6.647994788
CAGACCCTACAAATGG_1	B	0.657633704	-3.060850175
CCTTAGTTATCCATGA_1	B	-0.702322426	-6.629675658
ATGTACCAATTACCTT_1	B	-0.882089007	-7.156099589
AAGAAGACCATCAACA_1	B	-0.610795262	-6.318856509
ACCTCAGTAGGAAGGC_1	B	-5.800957519	2.37502691
CCCTACGGAAGGAGGT_1	B	-1.241064983	-6.642604621
AGGCCCAGAGGCCCGT_1	B	1.243557257	-4.022325308
CCTGATACATATAGAC_1	B	-0.709206897	-6.84708956
ACCAAGCAAGTAAAGA_1	B	3.097624702	-5.741287024
ATGGCCACCCACACTA_1	B	2.733524245	-5.948283942
ATGGACCAATTTATAG_1	B	-0.9183483	-6.522800715
ACCCCAGCAATGAAGA_1	B	-0.391808423	-6.137780936
CCGGCACAAGGTCCAG_1	B	3.394416017	-5.052051337
ATAAAACGATGCACCT_1	B	-0.310137617	-7.165194781
CATGCCCCAATTCACC_1	B	6.807058496	-1.342475088
AATCATTGCAGGAGAC_1	B	-1.111965078	-6.326302321
AACCAACCACGGACAT_1	B	-0.416973847	-6.451173098
AATCAGCAATCCCATG_1	B	-0.783723342	-5.521489413
AAGTCCGGAGTGCAGA_1	B	-6.960916358	5.869352071
AAGCCATACCATAAGG_1	B	-1.162674564	-6.976511271
ATTAAAAGAGCTAGCC_1	B	-0.819242018	-6.580712588
AGGCAGGGCCCCACGC_1	B	-0.902869987	-6.925022872
AGACCAAAAGGACAAT_1	B	-1.148589569	-6.099381716
AGGAATGACATTAGTA_1	B	-0.324180054	-6.367339404
CAGGACCTCACTACTC_1	B	-6.222573596	2.334675043
ATCAAAAGCATAAGAA_1	B	-0.18183397	-6.896944316
CCTGAGAAAGACCCTA_1	B	2.330790204	-4.590948851
ACGCAAGCCCATCCCT_1	B	-1.18411811	-2.058938296
CATTCATTACCGAACC_1	B	-0.664349276	-6.53986624
ACTGATAAACAGAATT_1	B	2.277292413	-4.857795985
CCGTCACGCATCCATG_1	B	-0.527558719	-6.37229851
CCTTACGGAATCAAAT_1	B	1.089972419	-3.68173197
AAACCCGCCCGCAAGG_1	B	-1.567260223	-5.572768004
ACTGACCAATTCATTA_1	B	-0.274982425	-6.654976161
ATTTCCGAAGCCCATT_1	B	0.223729116	-6.345727713
CCTTAAGCCATGAAAA_1	B	-6.498302298	2.657450168
CCCCAACTCCGCACTG_1	B	-0.534346388	-6.928070338
CACACATGCCAAACAC_1	B	-0.673194053	-6.875331671
AATGACAGAAGGATTC_1	B	-8.594218093	5.815767972
AAGCCACCACTTCCGA_1	B	6.99623887	-1.739113481
AAATAGTGAACTAGGT_1	B	-0.47619235	-6.670966895
CCACACTAACATAAGG_1	B	-0.833279806	-6.212658198
ACGGCCGAATTCACTT_1	B	3.159464044	-5.781470091
ACCACCCCCATTCCCA_1	B	-0.80594896	-6.017729075
AAGTCATACCTACCAG_1	B	-0.899997461	-6.517147811
AATTCATCAAAGCCAG_1	B	-0.614543277	-6.543226988
CCGCAGAAAGCACCTC_1	B	-0.539361603	-7.085733683
AGCTCCGGATAAATTG_1	B	-1.80178948	-6.196307452
AGTACAATCCTTAGGG_1	B	-0.4422645	-6.212046893
ATAGACTGACAAACCA_1	B	0.67977683	-5.516659052
CCGAAACGAGGTACCT_1	B	-0.575709957	-6.393157752
ACTGACCGACTCAGCC_1	B	-0.840122032	-7.272596629
ACTGAAGCCAAGAAGT_1	B	3.099940461	-5.888037951
AGGTATGCATGAAAAC_1	B	-0.67786965	-6.778100283
AGTGACCCCATTAATC_1	B	-2.361114579	-3.841388495
CCTAACTGAGCCAAGG_1	B	-1.291749137	-6.052234919
ATCTAAGACACGACGG_1	B	0.657453579	-4.496002944
CACGAAGGAGCGATCA_1	B	-0.87188639	-7.082622321
ACACCAGACCAACCGT_1	B	0.043058199	-6.047810824
AGCCCCTTAAGTATCA_1	B	-6.731612998	4.280193059
ACATCCGAAATAACCA_1	B	-1.025319773	-7.325683863
AATACATCCCAGCAGC_1	B	-0.519032513	-6.426237376
CCATACACAATTCATG_1	B	-0.602215084	-6.635580809
CCCAAATTACCTAAGT_1	B	-0.404850113	-6.498093875
AGCCAGTCATGGAGTA_1	B	-10.6896437	5.841976373
AGTACCCCAAGGATCT_1	B	-6.702936965	6.041012018
CCTGAGGGAAAACCGG_1	B	2.659944219	-5.785470755
CAATCCCCATCCAACC_1	B	-0.932716715	-7.321770938
CAGGCCTGATCTCACT_1	B	-1.466185945	-6.002849372
ATCACCTACAACCCGG_1	B	-1.000046032	-6.07820204
CACACACTAGCGACAC_1	B	0.367073042	-4.170134337
ACTACCTTCCTAAAAC_1	B	-0.635021086	-5.92759207
AGTAAGCTATTCAACG_1	B	6.734527272	-1.275587947
AGCCAAGGAGGTAAAA_1	B	-1.228360611	-7.067432673
AAGACACAATGCCACC_1	B	-0.395327571	-6.5068343
ATGCCCCCCACTAAAC_1	B	-5.350121814	1.340473025
CCCAACAACAGGCACT_1	B	-2.07472189	-2.995010645
ACATATCCAATAAAGC_1	B	-0.117552805	-6.770685465
AATAATGGAGGAACGA_1	B	-0.451402883	-6.396338732
CATCCCTGATTTCAAA_1	B	-0.607306722	-6.638524802
CACAACACCAGCACGG_1	B	-0.673444542	-6.838136942
AGCACAGAAGATATCT_1	B	3.10064165	-5.825551779
ATTCCACCACCGATTT_1	B	-0.929130929	-6.882646353
AACGAAATAACCAGCA_1	B	2.994812888	-5.901228221
AATCAGTACCATAATC_1	B	-0.976341831	-5.878674777
ACGCAGCCCCACATCG_1	B	-0.819761949	-6.383804114
CAGGCCACCAGACAGA_1	B	-0.570460568	-6.373352797
CCCGATACATACAATG_1	B	-0.925139713	-7.539559634
ACCACAGCAAGGAGCA_1	B	-8.655392486	5.508113115
ACCACCCAATCAATTA_1	B	-1.055584508	-7.568398745
ACCTCCGCACAACCTC_1	B	3.320315522	-5.8324807
AAGGCCCCATATCCAG_1	B	-0.683749321	-5.612020762
CAAGATTAACTTACTC_1	B	-1.589341956	-6.430709632
ACTGAGGTATAACATT_1	B	-1.841942268	-6.032281668
AGAGATCTATGTAGAT_1	B	-0.407516363	-7.053850443
ACCGAAGTCAAGCCGT_1	B	-0.903938311	-6.928417952
AACGAAGTACCGATAA_1	B	-0.48438648	-6.445664675
AACACCGCATGGAGAT_1	B	-0.71043286	-6.269865782
ATAGCAGGATAGCAGA_1	B	-0.910774725	-7.2008231
ACACCCCCACAAAAAT_1	B	1.757847232	-4.191462786
CCCGCAACCCCTAGTA_1	B	-6.92049058	5.927107065
AGTGACCCATAGAATC_1	B	-0.000106233	-5.842907221
ATAAAAGCAGTCCCAT_1	B	0.477221531	-7.578609736
CACAAACTCAGACCCA_1	B	-1.450701195	-6.547178538
CCATAACTAAAACCGG_1	B	-0.8218378	-6.701314242
AGGAAAGGCAGCACGT_1	B	-0.707098114	-6.17759207
AGGCCCAAACCACCTG_1	B	-0.807731765	-5.947801859
AGTAATGGATGCCCAC_1	B	-9.951755362	5.26619312
ATCACAGGATCGATAC_1	B	-0.779175806	-5.877449305
AAGCACCAAAGCATTC_1	B	-0.727650064	-6.793498786
ATACCCTAATGTCATA_1	B	-0.827091652	-6.3241556
ACGGATTCAATAATAG_1	B	1.367368502	-3.851492436
CAGAATAAAAGCACAA_1	B	-0.86694749	-6.99260977
CCTTCCTCAAGAACGC_1	B	-0.387124675	-6.757929118
AAATAATACCAGAAAT_1	B	2.889593524	-5.973329814
ATCACACCATTGAGCT_1	B	-0.305776629	-6.164929659
CAGGATCGCCTTCCAA_1	B	-0.39099327	-6.37588814
CATTCCCGAAGCCCCC_1	B	-10.46861632	6.490869729
CAGGCCCTATTGAGAA_1	B	-0.319763335	-6.37066582
AATAAAATATCGAATG_1	B	-0.431729886	-6.821863444
AACGCATTATTGATCC_1	B	-0.00592466	-6.620091708
ATCGCCGCCACAAGTT_1	B	3.249340457	-5.812228472
ATTCAGTCAGAGCCGT_1	B	-1.393490034	-6.284504206
ATCGACTCAGTAATAA_1	B	-0.576946298	-5.823296816
CATCACGACATGAACT_1	B	-0.280705842	-6.230766566
ATCAACCAAGTTCAGG_1	B	-1.161557275	-5.810943873
AGTTAGATCAATCAAT_1	B	-0.539153925	-6.713775904
AGGCCACGCCGTATAG_1	B	8.12429635	2.047424047
CCACCAGAAACGACCA_1	B	-0.249332297	-6.76204756
CCACAAACAATCCACT_1	B	-0.607652622	-6.304435046
CCAGATAGCACTCACT_1	B	-0.261969763	-6.536107333
CCAACCGCAAACAACC_1	B	-9.203920203	5.476703851
AGGCCATGCAATCCGA_1	B	-0.710126283	-6.359694274
CATCATTAAAATCCTG_1	B	-0.556323795	-5.93281153
ATCTACGGATGAATGA_1	B	-0.731084603	-7.075481684
CACTACCAAACGAAAA_1	B	-0.676190707	-5.470850737
CCGTAGTCATGTAGTC_1	B	-0.013921338	-6.377805503
CCGAATGCCAAGCAAT_1	B	-1.300284761	-6.207690985
ACTGACGCCACCCCGT_1	B	0.796731276	-3.426734479
CCGTCAGGAGGGATCG_1	B	3.19774763	-5.634636672
AGGAAAGAAATGACTG_1	B	-6.469392615	6.038970201
ACCCCAAAATTTCAGA_1	B	2.920147819	-5.954623492
AAGGAGGTAGGACATC_1	B	-0.496204751	-7.066992076
AATGATTGCATTCCTG_1	B	2.961095494	-5.81949404
AAGGCACCCACGATAA_1	B	-0.13642435	-7.313375743
AAAGCAACACTTAACA_1	B	-0.626947316	-6.812508376
AGGAACACAGTAATTG_1	B	-0.348738002	-6.471627982
ATGCAGAACAGGAAAG_1	B	-0.81211676	-6.876765521
CATTAATTAATTCCCA_1	B	-0.267364698	-6.167023928
CACGCAATACTCAAAA_1	B	-0.886975276	-5.904708655
ACCAAGTTCAGCCCCA_1	B	0.507471484	-3.188112528
ATCTAGCGAGCCAGTG_1	B	2.043151063	-4.981342585
ATGTAAAAAACTAACG_1	B	-1.794739562	2.072303264
ATACCCATCACTATAT_1	B	-7.762286979	5.181310861
AACAATGGCCGTACTT_1	B	-0.929888326	-6.622525008
ACGTATTCAGATAATC_1	B	-0.487536683	-6.429137023
CATGACACAAATCCCA_1	B	-0.907613891	-5.533014567
CCTCATTGCATAACAT_1	B	3.566938562	-4.869005473
ATGTCCTTAGAGAGTA_1	B	-0.521618941	-6.554202349
CCTCCATAAGTACAGA_1	B	-0.50390319	-6.993434699
CCCGAAATACGGCAAC_1	B	-6.683575469	4.021113126
CAGGAGCGAGAGATAG_1	B	3.113819045	-5.871144087
ACTGAGATCCCTCATC_1	B	-0.316160845	-6.250367434
AGAAAGGTAACCATAT_1	B	1.35101561	-8.596051962
CACACCTAAGATAGCA_1	B	-9.71044715	5.469346731
CCGGATTCAGTAAACG_1	B	-0.223609256	-6.315121443
CATCCCGTACTGACAG_1	B	-0.833550322	-6.5448263
ATAGCCAACATCAACT_1	B	-0.43592004	-6.499992163
AAAACCCTACTAAAAC_1	B	-1.437998432	-5.748159201
CCGTAATGCAGAATAA_1	B	-0.693601447	-6.324183734
ATGTACGGAAGTCAGG_1	B	3.37263338	-4.888403208
AATTAGTAAGCGCCGA_1	B	-0.894001472	-6.87689522
ACGTATGAAATGAGTG_1	B	-7.378991443	4.705208509
ATATCCGCATGTCAAG_1	B	-5.751084166	2.360278814
AGACACTTATCTACAA_1	B	-1.016999471	-6.106885703
AGTCAGTTAAGAAAGG_1	B	4.791397733	-1.822794469
CCACATGTACACATCG_1	B	-0.671570736	-6.411516936
CAGGACTGACAGAGGA_1	B	-10.23771365	7.143594949
CCCGCCATAGGTCCCT_1	B	-0.566435411	-6.605748446
ATGTAGGAAGGTAACA_1	B	-0.665738809	-6.423543246
ATAAAAGTATCAAAAC_1	B	-0.04216783	-5.888079436
AGCGAAATACAACCCA_1	B	-0.808781939	-6.0670245
AAGTACAGCCCTCCAC_1	B	-0.70301001	-7.059481413
CATGATTCCAACAAAC_1	B	-0.514879425	-6.476124079
CCCGAAGTATAACAAG_1	B	-0.257827091	-6.306724341
CCACAAGACCGAAGCA_1	B	2.025861425	-4.53168133
CCGACACAACCTCAGG_1	B	-0.370376411	-6.20532778
CCTTACACAAGGAAAG_1	B	-9.443357306	5.696129053
CCAGCCTCAATAATCG_1	B	-1.010347622	-5.414002688
ACTCATACACTGATGA_1	B	-1.120210904	-7.353095801
CCGGAAGCCCGAACAT_1	B	2.456956786	-4.324520857
AGGAAACTACACCCCC_1	B	-0.702857646	-6.960542472
AACAACGACAGCCATC_1	B	6.805582208	-1.293726475
AATTCCCCAGATAGCG_1	B	-8.043764907	5.854435651
ACTAAGGGATAAATCA_1	B	-0.967031228	-2.27657512
ATCAATCCCACTATCT_1	B	-0.461611251	-6.941839011
AGGGCATACCATCCGA_1	B	2.840192956	-6.047909529
AGCACAACACCAACAG_1	B	-5.904270965	4.238228528
CAGAAGGGCAAACAGG_1	B	-1.13815661	-6.49824074
AGTTCAGTAGACAAAT_1	B	-2.011936503	-5.375552924
CAGTAAAGACTGAATC_1	B	-0.250467616	-6.163404257
CAGCACGAATACCAAC_1	B	-5.5266846	2.335911481
ATCAATCCACATAAGT_1	B	-4.9616216	0.118447377
CCCACCTAATAGACTA_1	B	-0.215208012	-6.233033927
ATGAACCTCATGCAGC_1	B	-0.536681532	-6.735519679
AGTCAAGCCCGGATGC_1	B	3.362564248	-5.02796963
AATGAGCAAGCCACGT_1	B	-0.582760072	-6.651022227
CAATCAGAAATCAGCG_1	B	-0.701183188	-6.070122035
AGCTAAGTAACAACAA_1	B	-0.762068274	-6.116000445
CCGCCCCAAAGCACCG_1	B	-0.528921822	-6.977426322
AAGTCCCACCATACCC_1	B	-0.777522671	-6.555013449
ACTGATTTCATGATAC_1	B	0.785023731	-5.423095496
AAGTCAGGAACTCATC_1	B	-0.514377007	-5.975584777
ATTGCCTGAACGATAG_1	B	-0.813917803	-6.805926116
AGCAAATACCGGACAA_1	B	-0.620707693	-5.773909361
CCATATGCAAGTACCG_1	B	-0.762938904	-6.245846541
AAAACAATACAAAAAG_1	B	-0.279347229	-5.791757376
ATGAATCCATACAAGG_1	B	3.294823331	-5.672630103
ATACCATCATGTAGTT_1	B	3.788389367	-5.235082419
CCTTACCTAATCACAC_1	B	-0.48459649	-6.122350962
AGAAAAAGCAATAAGC_1	B	-0.249883401	-6.478045733
ATGACACGCCGCAGTA_1	B	-0.501931139	-6.723927767
CCCAACCCCAAGAACG_1	B	-0.663715529	-6.525835307
ATTTAATAAATCAGAG_1	B	-0.954101312	-6.596821578
AGGACCCCAACGCAGA_1	B	-6.89777978	6.4176881
CCCCACAAATACCCAC_1	B	-0.230960148	-6.434716017
AAAAACAGAATGCCCC_1	B	0.191970927	-5.580038817
CCTCCACGAATTATTA_1	B	3.404998702	-5.270993502
CACAACGGACATCACG_1	B	2.719250363	-6.003306182
CAATCCCTCAAAAACA_1	B	-0.933818417	-7.449009211
AGTCATGCACATATAA_1	B	-8.000653106	5.47643873
ATTACAGAACTGACAC_1	B	-6.801245051	5.926622121
AAGCCCACAGGCCCCC_1	B	-0.301817077	-6.907176287
CAAACACAAGGCAATG_1	B	-0.336650508	-6.581752093
AAGAATGCCCACAGTA_1	B	7.010783357	-1.796564133
ATCACCAAAACTACTG_1	B	-0.476963996	-5.624801905
AATTACTGCACGATGT_1	B	0.290880364	-6.285423548
CAAGATCGAGAGAGGG_1	B	-5.601319629	2.819286077
CCCCACATCAGTACAC_1	B	-0.148706782	-6.653350146
CAGTAACGCCTGATTG_1	B	-0.983838159	-5.550589831
CCCAACGTCCAAACGG_1	B	3.198468131	-5.742633612
CCTTCACGAAGTCATC_1	B	-0.522292853	-5.375687392
CCCCAATGACAGCCGT_1	B	3.991624517	-5.380430968
CCTTACTGACAAAGTT_1	B	-0.849856603	-7.013767035
ATTCAATCAGAGACCA_1	B	1.05466227	-3.675764115
CAGTATAGATCGACCA_1	B	2.064734859	-4.565060885
ATACCACGAAAACAAA_1	B	-0.223882693	-6.00833729
ATGTAGCTAGAAATTG_1	B	0.572287363	-5.757215293
AACCAGCCAACTCATA_1	B	-1.010790455	-5.89324549
ATGTATAGATATAGTC_1	B	-10.30712302	5.786368577
CCAGCCGTACATCCTA_1	B	-0.568309757	-5.629656584
ACCCACTCATATAGTG_1	B	-0.667894277	-6.455749781
ACGCATGCATTCCCCA_1	B	0.632846636	-5.730948718
ATCGAACGCATGCCAC_1	B	-0.544545798	-6.10735491
ACTTCATTATCAAAGG_1	B	-1.167893547	-4.742082389
CATACATAACCACATC_1	B	-0.880189347	-7.09514931
CCTTAGTACCCAAACG_1	B	-1.497487324	-5.678706439
CCCCAATGCACAATGT_1	B	0.609376711	-5.768132002
ATTCCCTAATTTCAGA_1	B	3.375028295	-5.711412699
AACGAATGATTGCCAA_1	B	-1.056104976	-4.417285235
ATTCCCAACCCCATCG_1	B	-0.203224438	-6.132251055
CCTTAGCAAAAGACGC_1	B	0.143726152	-6.524033816
AATCAGGGAATTATCA_1	B	-7.529341536	5.167451589
ATTAATTCAATTCCTA_1	B	1.564442081	-4.160806449
CCCAAGCGAATTAAAT_1	B	-0.172540176	-5.838832648
CCATATTACCGTAAAA_1	B	-0.592762592	-7.121479304
CATTACATACATAACG_1	B	-0.243203151	-6.175898821
CACTCACTATTCACAA_1	B	-2.12264629	-3.980585129
CAACATGAAGTCCATT_1	B	0.344628972	-5.839790137
ATTCCAAGCAAGCCGC_1	B	-0.282042074	-5.769060881
ACATATGTAACACCCA_1	B	-10.81357749	5.760638444
ATGTAGTGCCTCATGG_1	B	-1.142494577	-6.308573039
AGGGATCTATCACCCG_1	B	2.26558463	-4.663378508
CATAATTAATCTCAGC_1	B	-0.014267999	-6.086199553
CCTCACTAAGTTAAAC_1	B	-9.865143615	5.840994089
ATTCATTACCTGAATC_1	B	3.278224868	-4.345428259
AGATAGTCAAGCAAGG_1	B	2.984949512	-4.99741009
CCAGACAGAATAACAA_1	B	0.62136094	-4.423860343
AGCAACTGAAGACCGA_1	B	-2.239406424	-5.787542136
AAGACATCACTTCATG_1	B	-0.187133419	-6.211008341
CCGTAAGGCCTCCCCT_1	B	2.941334409	-5.881141932
ATTAATGTCCTGAAGA_1	B	-7.066230613	5.419456689
AGTTAGTGCCGCACGC_1	B	-0.677081453	-5.484241755
CAGAAAGAAGTCCAGT_1	B	-0.204418885	-6.058390887
AAGTCAAAAACTAGCG_1	B	-0.704109418	-5.564204962
CATAAAACAATGCCTC_1	B	0.364409906	-4.379938395
ACCACAGTACTCACAA_1	B	4.606884164	-4.890969069
CAAACCCCAGTTATTT_1	B	0.229391021	-5.650255473
AGCACATGAATTATAC_1	B	-0.261571693	-6.238094599
ACACCAACCAGGAAGA_1	B	-0.617179985	-6.8244994
CACACAATACGGACGA_1	B	-7.617030936	5.158168523
ATCGAAGCAAATACAG_1	B	3.325779122	-5.352560313
AAAGAAAGCAGTAACC_1	B	-7.337266761	4.721319883
ATTGCCGTAAAAAGGA_1	B	3.238453788	-5.628586562
ACCGCCGGCAGAACGC_1	B	3.029123229	-5.592201026
AGATCACGCCTACATC_1	B	-0.26197322	-6.439979823
AGGAATACAGATAGTC_1	B	3.320363206	-5.55479029
AATCAAGCCCACATGC_1	B	-0.410239587	-6.325459273
ACAAACAGAGGCACTA_1	B	0.27867983	-5.855270178
ACTCATGCATCCCCTG_1	B	2.875038308	-5.989330084
ATATCACTCCACCAAT_1	B	1.492786092	-3.996276171
CCTCCAGCCCAGCAGT_1	B	-1.501954513	-2.78860596
CCAAATACATAGAAGG_1	B	0.170498056	-5.966222079
AAGGAGCCACTTCAGC_1	B	2.829806251	-4.703210623
CCTACACAAGTAAGCG_1	B	2.980130357	-5.851275237
ATGAACGTCCGAAACC_1	B	2.919350547	-6.064451964
ATCGACTTAGTCCAGT_1	B	-0.494852231	-6.505092414
AAGCAACTCCACCCCC_1	B	2.774307889	-5.941301615
CCCTAATTATAGACCT_1	B	2.51216237	-4.88711241
CCGTAACCCCCAAGGA_1	B	-0.887689191	-7.181629927
ATTCCAAACCTCAAGG_1	B	-0.964541274	-6.454086573
CCGTAGCAACCTCCTG_1	B	3.500899953	-5.690883429
CCCACATCATTGAGGC_1	B	-1.121583301	-5.4947913
ACGAAACACCTAAAGC_1	B	2.954258603	-5.962970526
CACCACTGCAATAGTA_1	B	-0.308194178	-5.978572161
AATACAGGCCTGACGG_1	B	-0.423665973	-6.552116664
CACAAACGACTACAGT_1	B	2.9466335	-5.599792273
CCGAAGGGCAGGCCGC_1	B	-8.560576278	5.103570669
AATACACTAATTAAGG_1	B	2.067863626	-4.392872603
ACGTACGGATTCAAGT_1	B	0.837468905	-5.427239688
CCACAACTATGAAGGG_1	B	2.683667106	-6.076880248
CCAAAAGGCATCCAAC_1	B	-1.169410008	-6.590595992
CCTCAAATCCACAATA_1	B	-9.450225669	4.235982625
AAAACCCGATTACAGC_1	B	3.549982709	-5.363312037
ATCACCAAACGTATGT_1	B	3.015010757	-5.712447913
AACCAGGCCACCCACC_1	B	3.229595584	-5.8023856
CATAATGCCATTACCC_1	B	-0.570365718	-6.938142569
CCGGATACCCCGATCC_1	B	5.322378797	-2.609527381
CCGCCAGCCAGGAACT_1	B	-0.472732643	-5.836043151
CCCCACTGCATTCCTG_1	B	2.945036573	-5.929107459
ATACAGACCCCCAGAG_1	B	3.861398858	-5.121685774
AGGTCATGCACACCTG_1	B	2.940221948	-5.934249194
ACTGCATCATTGCAAC_1	B	2.897038144	-5.673548491
CACTATCAAACGAAAG_1	B	3.084224385	-5.841875823
AACCACACCCAAACTA_1	B	2.713215274	-6.082681449
AATTAACGAAACACCG_1	B	2.74353258	-4.751304419
ACATATGCAACCCCTT_1	B	0.340052349	-6.363814623
CATTATAGCAGCACCT_1	B	0.084578377	-2.768271239
AGCTAATTAGAGATAT_1	B	1.325842065	-3.895670445
AAATCATGACCGATAT_1	B	3.15164463	-5.846517356
CCGCCACGAGCTAGGT_1	B	3.607506913	-5.548426421
AATGCCGGCATTATGC_1	B	3.760685128	-5.570010455
CCTTATATACACCATT_1	B	5.237888974	-2.564295323
AGAGCAGTCATCAAGT_1	B	-0.93495934	-2.365195782
ATAGACAACCTAACCG_1	B	4.820770902	-2.704708369
CAGCACTACCAAAATT_1	B	2.986669702	-5.403936656
CAGAAGTTATAAATAA_1	B	1.404208583	-4.291708739
ACATCACCAATTCCGC_1	B	-0.843293148	-2.659800322
CAAGAAGACAGCATCA_1	B	2.662275476	-6.109595091
ACCTCCATAATGCCCT_1	B	-0.246479916	-5.848277361
CACAACTAAGCAAGGA_1	B	-0.591839987	-5.754997046
CCCACCAGACCACAAG_1	B	2.726417703	-5.184917243
ATCGATGAACGTACGC_1	B	3.044662398	-5.895366938
CCCGATTGCCGGATAG_1	B	-0.719640645	-5.638562949
ACTCATATATCTCATT_1	B	3.672394437	-4.740091117
CACTAATAAGACCCAA_1	B	3.162521762	-5.761665137
AAAGACAAAGTTCATA_1	B	0.453482789	-5.749085696
CCTTAGACATTCACGT_1	B	0.243922693	-3.243819745
CACTAGACAGTTCATG_1	B	1.402315182	-4.112321169
AACTAGTCCAATAAAG_2	B	-0.794261205	-7.199473174
ACGTATCGAACTCCGT_2	B	-2.571728307	-1.723469646
CCCACCAGACCCATTA_2	B	-0.301528263	-7.214469226
AAGACCACATTTACTT_2	B	-1.241900104	-7.49409178
CCTGCAACCCGAAAGC_2	B	-0.912110138	-7.344905169
CCCGCACCCCTACCGG_2	B	-0.808550256	-6.994066031
ACCTATTAACGTATGT_2	B	-1.190207141	-6.875120432
AATAACTCCCTTACAA_2	B	0.639463228	-5.744335444
AACGACCGAAAGACAA_2	B	-0.685876625	-7.020095141
CACGCCTTCCGGATTC_2	B	-0.696179691	-7.266269
ACTGAAACACTGATGC_2	B	-1.318979281	-6.201753886
AGGAACACCAGAAGAT_2	B	0.017978293	-6.427458079
CAAGCAGAAGTTCCAG_2	B	-1.957468825	-5.998673709
CAGTATTTAATAAAAT_2	B	-1.013332236	-7.272371562
AGAAACTGCACTAACC_2	B	-0.88606109	-6.256130011
AATCAAGAAGCTAGAT_2	B	-0.965932685	-7.356336386
CCGCACAGACCGCCAG_2	B	-1.590937572	-5.674995692
AGACATTCAGCAAACC_2	B	-1.016067344	-6.640216143
CCGGAAGCCCATCCGG_2	B	2.925948543	4.800214021
ACTGCAGTCCTACAAA_2	B	-0.817085075	-7.093358786
ATCTCCCACCTCCATT_2	B	-1.143235999	-6.656542094
AAATAGCTCCAGATAT_2	B	-0.734376418	-6.368567736
ACCCAAGGAGGTCAAT_2	B	0.946665091	-4.973055155
AAGAACATAACACCCT_2	B	0.053363425	-6.951354296
AATAAATTACGGACAA_2	B	-0.716121632	-6.25402859
ATGCCCTCAGAAATGG_2	B	1.202277226	-6.414451869
ATGCAACGCCGTCCGC_2	B	-0.025505441	-6.708512099
ACTCATGAAGCGATCC_2	B	-0.998673546	-7.310351164
ACGTAACGAGGAAAGC_2	B	-1.665719706	-5.530499251
CCTGAGGAAGACAAAG_2	B	-0.530843785	-6.628688605
CAGCATTTCACCCCAA_2	B	-0.650881144	-6.511229785
AACGATCTAATACCCC_2	B	0.215974373	-6.072296412
ATGCCCCAAAACAATC_2	B	-0.486934896	-6.539052756
AACGATGCCACAAACC_2	B	-0.513919857	-6.396932395
AAAAAGAACCCTAACC_2	B	-0.640094365	-6.172706397
AATAATACAAAGATGA_2	B	-0.101574796	-6.690640242
CCATAGCCACAGATAC_2	B	-0.9550183	-7.027508528
AATTCCTTCATGCCTC_2	B	-0.222557652	-6.246107848
CCTTATTAACCACCTC_2	B	-1.041623252	-6.614544661
AACTCCGTATATAAGG_2	B	1.545114917	-6.326466353
AAGTATGGCCATCACG_2	B	-0.636767249	-6.856016905
AAGGACCACCGGATAG_2	B	-0.514008074	-6.073877127
ATACACTGCAAAAAAT_2	B	1.6016895	-5.608857901
CCGCAGCTATTAAGAG_2	B	0.036256534	-6.58451298
CAAGAGCAAACTAAGC_2	B	-0.682385894	-6.865929396
ACCCATAGATCACCTG_2	B	-0.323826465	-5.258422644
ATGGAGGTAAGAAGGC_2	B	-1.232808309	-6.118448527
CCGACAAGAGAGATGG_2	B	0.014384133	-6.509924681
CAGAAATGCATAAATG_2	B	0.119357688	-6.445882113
CCTGATCGATTGCATG_2	B	1.255537194	-5.393287928
CCGGCAGCCAGTCCCG_2	B	-0.497774881	-6.264817031
CCAGCCGTAGATCCTG_2	B	-0.338080692	-6.38957289
AAGCACCCAAGGCCTG_2	B	-1.660707789	-5.662020476
AGCAAGCGAAGAAACA_2	B	-0.57181838	-6.213408263
CCGTCCCACAGCACGG_2	B	-0.192572641	-6.213909419
ACCGCAGGAAAGAATT_2	B	-0.065757322	-6.517438204
ATAAATTGAACCACGA_2	B	-0.197714346	-6.782302172
CACTCCCTATCTAATG_2	B	0.150645179	-4.480867655
ATTGAATCCACACATA_3	B	-1.312202769	-7.423136504
ATTGACAGATCCCCTA_3	B	-1.02471711	-7.093642027
CAGTAATGAATTATGC_3	B	-1.513386923	-6.677888663
AGTCACGGAGTGACAT_3	B	-0.826378929	-7.18695143
CCACAAGGCAGACAGG_3	B	-1.278398174	-7.413805754
CACCATATCAGCCACT_3	B	-1.144759613	-7.2105563
ACCTACAGCCTTACAT_3	B	-1.056086141	-6.810677798
CCTAATCAACTGCATA_3	B	-0.609324681	-7.287885459
ATGTCCCCATATACCT_3	B	-1.242952007	-7.348387034
CCCAAGATCAGAATTT_3	B	-0.008739549	-6.270014079
CCCTAACGAACCCATT_3	B	-1.20820381	-7.380052359
CCTGAATAAAGGCCCC_3	B	-0.471301905	-6.614157946
AGTGAACTAGCGCAGA_3	B	-1.433503049	-7.433384211
AAGGCCACCCTGACAA_3	B	-0.507915026	-6.729349883
ACCAAGAAAGAAAAGT_3	B	-0.925479251	-7.192828448
CCGCACCGCACGCACT_3	B	0.09238301	-6.870682986
CCTAAGGAACTGAACT_3	B	-1.426206666	-7.398864539
CCTGAGGGACGAACCA_3	B	-1.601623851	-7.414033206
CACTACGCATTTCAAT_3	B	-1.110818106	-6.615956099
CCGAATATAGCGCCCC_3	B	0.788102311	-6.347516806
CAGCACTCAACTACGA_3	B	-1.609671312	-5.982913764
AACGCACTAATACCGG_3	B	-1.402119237	-7.510144026
CCGGAATTAACGAGTG_3	B	0.435732168	-6.557208331
AAATAAGGAGTCCCGT_3	B	-0.711807656	-6.549512656
AGACAAGTCACCAACG_3	B	-0.622186	-7.32699755
ATACAGGGCCTGATGT_3	B	-0.255427348	-5.724470408
ACACACGTACCCACAT_3	B	-0.948592204	-6.665453227
AATTAAGGAGGTACCG_3	B	-1.258940416	-7.357640059
ACCGATTAACCCATTA_3	B	-0.490535862	-6.458052905
ACCTAAGGCAAAAACG_3	B	0.28656928	-6.398304732
CATCACACCATAACAT_3	B	-0.752391863	-7.440747531
CAATATATACATAAAG_3	B	-0.661346468	-7.268955023
ATAGACGTAACGAAGC_3	B	0.524103326	-6.395234854
AGCCACAAAGCCATAT_3	B	-0.857816922	-6.707084925
ATCGACCGCACTATCT_3	B	-0.826972919	-7.284216673
CCCTCCTTATTGCCTG_3	B	-0.948527145	-6.690690787
ACTACCATAGCCAAAC_3	B	-0.495848973	-5.889516146
CCATAAGGATGTATCT_3	B	-1.039258736	-6.800325663
AAGGAGTCAGCAAGCC_3	B	-0.575034919	-7.359874041
ACTGAGACATCGCCGT_3	B	0.849837941	-6.557586463
AACAAACTAGTTAGAT_3	B	-0.587069395	-6.271977217
ACAGATGTACGGATAA_3	B	-1.403334218	-6.712552817
CCCTATCAATACCCCG_3	B	-0.514380921	-6.351771624
CCATCCCTATAGACTA_3	B	1.385256929	-6.407346995
ATCTAGAACCATATAT_3	B	1.006919307	-6.437917979
CAGTAATCCCTTAGAA_3	B	-0.879766303	-6.134690554
CCTGCAGCACGCCCTG_3	B	-1.230680662	-6.656374247
ACGTAGCACCAGATAC_3	B	-0.178070622	-6.408145697
ATGAACTAACCTACTA_3	B	-0.721066686	-6.78718117
ACCTCATGAAACATAA_3	B	-0.705513823	-6.528677733
ACAAATGTAGCGAAAG_3	B	-1.135929244	-7.09626797
ATTCACCTACCCCCTT_3	B	-0.90691446	-6.435925276
ATCGAGGCATACCAAC_3	B	0.134099168	-6.824346812
AATGACGAATTGAAGA_3	B	-1.469158607	-5.859140189
ATCAAAGGCACTAGTG_3	B	0.532767576	-6.112049849
ATCTATCGCAAGCCGC_3	B	-0.732478562	-7.233258994
CCAGCACACCTCATTC_3	B	-0.32322556	-7.177429469
CCATACACATGTAGAT_3	B	-0.887843567	-7.124326499
CACGATAAAGCGCATC_3	B	-0.605108748	-6.693332942
CACGAATCAGGAAAAG_3	B	-0.292576822	-6.452740939
ATTACATCAAGAAAAA_3	B	-1.530098515	-7.170917304
CAATAAGGAATGACTT_3	B	-0.933176863	-6.820810111
AATCACGTCAAAAGGG_3	B	-0.405104632	-6.9078739
ATGTAATCACCGACGA_3	B	-0.670718389	-6.93987778
CACTCAATACAAACCT_3	B	-0.108260798	-6.984072478
ACGCCCCTATCTAATG_3	B	2.129925174	-5.777813704
AACCATTTAATTAATT_3	B	-0.514810935	-6.201646597
AAGCAAGGAACACCAT_3	B	-0.685126173	-6.529036315
CAAACAGAAACCACGG_3	B	0.868768972	-6.070906432
ATGTCCAAACCGCATA_3	B	-0.790822196	-6.397949011
CCGTAATTAACAACTT_3	B	-0.66717011	-7.250488074
CAGAATGGCATTATGA_3	B	0.155546409	-6.142588408
ACGGCACAACAACATA_3	B	-0.796622532	-6.501976283
CACAACGGCCTTCACA_3	B	-0.507287939	-7.074517996
CCTACCACAGTTAAAT_3	B	-0.502511435	-6.364403517
ACGGACCTAAAGACCG_3	B	-0.567246384	-6.556924613
CAGTACAAACTCATCG_3	B	0.682521385	-6.090664656
ATGTCCAAAAGTCCAT_3	B	-0.659638899	-7.008825572
CAGAATTGAACCCCGT_3	B	-0.752671736	-6.78283623
AATGAGTTCCGAACCT_3	B	-0.835140872	-6.58870867
ACCTATGGAAAGATAA_3	B	-0.760732057	-6.841929705
ACGCAGCACAATAACT_3	B	-0.950583654	-6.872411521
AAGAACCTCCTCCAGG_3	B	1.979006929	-6.278428824
CACGCCAAAAAAATCC_3	B	-0.634214598	-6.419002326
AGAGAGGGCAAAACGT_3	B	-0.727658349	-6.598083289
AAACACCTAACGCCCG_3	B	-0.706842008	-7.13903168
CAGCCAGAACCTAAAG_3	B	-0.632336828	-6.721804412
ATTGAGACCCCAACTC_3	B	-0.042609799	-6.415689738
AGATACAGACACACCC_3	B	0.338269991	-6.694863112
CAGTAGTGAGCCATAG_3	B	-0.234635162	-6.247191222
AGCTCAAACACAAGGT_3	B	-0.828368294	-6.851150782
ACTCCCGACCCGACCG_3	B	-0.684323105	-6.375074179
CAATATGGACGAAGTG_3	B	-0.206650126	-6.479566367
AAACCACTACTCCCCT_3	B	-0.769262451	-6.941073687
CCATCACTATGAAGGG_3	B	-1.162731486	-5.86595753
ATCCAGTTCCCCAGAC_3	B	-1.331455367	-6.65141371
AGGAACTTAAAACATA_3	B	2.119529885	-6.219878466
AAGGAGTGAGGACCCA_3	B	0.086375934	-6.043787749
CCTTAACGACTCCATC_3	B	-0.539848898	-6.204777033
AGTACACAAGGTACCT_3	B	-0.600495982	-7.22579077
AGCAAACAAAAGAAAG_3	B	1.146599931	-8.266861708
AAAGATACATCAAAGA_3	B	0.577105087	-6.37392977
ACCTCAAACATTCCGG_3	B	1.496990127	-4.873770506
CCCCCCAACAAGACTT_3	B	0.198273403	-6.106900962
ATGTCCTAATGCCCCG_3	B	1.06187014	-5.788586886
AATGAGAGATCTAACC_3	B	-0.174102771	-6.406498225
ATACCACTCCCCCAAT_3	B	-0.738865617	-7.195494921
AAACCCAACCTAAAGT_3	B	0.008036715	-4.925516875
CCCACAATAGTTCAAT_3	B	-1.349384921	-6.545444758
AAGGAGTCCAAGACAT_3	B	1.666839284	-6.314466746
CAGGCACTAACAATTG_3	B	-0.683440479	-6.836375029
AACCACTAACCAAGGC_3	B	-1.187416333	-7.429682524
CACCAATCCCATATCA_3	B	-0.268359977	-6.29602936
CCAGCCTCATAACAGG_3	B	-1.28523733	-6.143529208
AGCCCCTTAACCAGCT_3	B	0.180697126	-6.580405028
ATGTAGCACACCATAT_3	B	-0.632529798	-6.746013911
ACCTACAAAGATCCGT_3	B	-0.714219588	-6.632538588
CATCAGTCAACTAGTA_3	B	-3.3265024	1.262398689
CCATAGTGAGGCATCC_3	B	-0.722520205	-6.930247576
AATGACATATTGACAC_3	B	-1.666163164	1.723449199
CACCCCGGCCTGAAAT_3	B	-0.828292507	-6.997823031
ACAGAAGTCACTAAAC_3	B	-0.837791788	-5.874116213
CCTACCGACCTTAAGT_3	B	-1.16269173	-6.372909815
ACGCCCCCCAGACCCT_3	B	-0.738074782	-6.990962298
ACAAAACAACCGAGGA_3	B	-1.385452884	-5.836908133
AAGTAAGGCATCACTT_3	B	-0.452669817	-5.635342391
ATGTCCCACAGGAAGT_3	B	-3.590783912	3.63724014
AGCTCCATACCACCGG_3	B	1.117107433	-5.716783793
AAGTCAGGAGCCCCTC_3	B	1.413622183	-5.492895396
CCGAACCCACTAACTG_3	B	-0.851865071	-6.500243933
CCTGCACTCCAGACCT_3	B	1.254986328	-6.185492308
AAATCCTGCCCAAACC_3	B	-1.270375687	-6.456362517
ATTTAAAACACCCCCG_3	B	-0.334979999	-6.424046309
AACAAACGCCCAAACC_3	B	0.281541866	-6.820992739
AAGCCCATAATTAATA_3	B	1.084335846	-5.774585993
CCACACAACCAGATAG_3	B	-0.721434328	-6.725327761
CAGAAGCGAGTGACGT_3	B	-0.240485418	-6.564632208
ATCAAGAACAATCCCC_3	B	-0.718715954	-5.897177489
ACGCAATGATGGAGGT_3	B	-0.908790308	-7.406769545
AAGGATTAAGCGAGCC_3	B	-0.502214682	-5.701641829
CCCCATATCCTAAACT_3	B	-1.106515306	-7.290742667
ACCCCCCACACTATAG_3	B	-0.01773073	-6.362558634
AAGACCAGAAAACCAC_3	B	-1.370617884	1.849014132
AAAGATTGAGCCCCCG_3	B	-1.001924562	-7.239520342
CACAAAATAGATCCGG_3	B	-0.419164824	-6.531585486
ACGAAATCCCGCAAGT_3	B	-0.673892411	-5.848537238
CACGAGGACCTGAGTT_3	B	-0.514169376	-6.735170634
AGACATGTAGTCATTA_3	B	0.083778662	-6.606034072
ACACATCACAAAAGGA_3	B	-0.680064368	-6.765531333
AAGTATTTAACGCCGC_3	B	1.784180087	-6.274764807
CCCGCCAGCAGTCCTT_3	B	-0.589457261	-6.400047572
CAAAAACCAAGTCCAT_3	B	-0.65787259	-6.681260378
ATTCCCATATGGAATG_3	B	-0.477321937	-6.229834349
AACTCAGCCCCACACC_3	B	-0.917419541	-6.971849234
ACAACCTGCAACAATG_3	B	-0.123040783	-6.476857932
AACTCCGTCCCAAGAG_3	B	1.674704236	-6.322777541
AGCTCAATAGGAAAAC_3	B	-0.625611353	-7.191326888
CATAAGAAACAACAAT_3	B	-0.508939951	-7.098315508
AACAAGCACACTCAGT_3	B	-0.520984718	-6.650269778
ACTAAAACAGGGAACG_3	B	-0.343527633	-6.32770613
ATTAAACTCATTAGGT_3	B	-0.790204155	-6.945731433
AACGCCGTAACTCCGC_3	B	-0.769882101	-6.831404955
CCAACCAACACACATC_3	B	1.810784978	-5.781704218
ATATATTACAACAAAG_3	B	-0.355618956	-6.701826842
CAACCCGACCATATCC_3	B	1.83579914	-6.122045786
AAGACCCAAAGAACCC_3	B	-0.713489282	-6.137586386
AACCAGACATGGACCT_3	B	-0.706931802	-6.462945731
AGCGCCAGAACTAAGG_3	B	-0.027338671	-6.672733576
CCCGCCCCAGAGCATC_3	B	-0.549932164	-6.739727767
ACAACCAGATCGAGTT_3	B	0.372358543	-6.720471175
ATACATGCACGCACTC_3	B	-1.766514617	1.75217983
AAATCAGTCAGACCTG_3	B	-0.611309792	-6.734836371
ATAGCATAAACTACAC_3	B	0.92844407	-5.819954188
CCTAAACTAGCACCAG_3	B	-0.319650638	-7.196263106
ATTTACGTAGGAAAGA_3	B	-0.714830893	-6.272505553
ATTAATGACCTGATAC_3	B	0.563249988	-5.975135596
AAGCATGAATTTAAGT_3	B	0.646097225	-6.161592753
AGTAAGTCCCGTCAAG_3	B	-0.216415721	-6.383791239
CATCACGTCCGACCCG_3	B	-0.765854972	-6.385912688
CCCTCCCGACTAAGGT_3	B	-0.14157145	-7.314678938
AACCACCACAGCAATC_3	B	-0.606896276	-6.58391741
AAGCCAGTCACAAATA_3	B	1.867613954	-8.258406432
AGACAACCAAAACCTC_3	B	-0.021084207	-6.494835169
CCTGCCTGCCACATGT_3	B	-0.409446399	-6.323332579
CCAGCACAATCAAAGG_3	B	-1.383456784	-5.994873793
CCCGATACCCATACGG_3	B	-0.441194455	-7.271437438
ATGACACTCCGTACCT_3	B	-0.934036869	-6.656664641
ACGAACTAAACCCACT_3	B	-0.149309832	-6.326740058
AAATATTGATGTAATC_3	B	-0.140842932	-6.36946276
CCTCATGTAGGCATCC_3	B	0.679188413	-6.074210913
CCCAAAGGATGTAAGT_3	B	-0.758828136	-7.162718089
AAGCAGGGACTAACCC_3	B	-0.48871592	-6.663521559
ACTCAAGACAAACAGT_3	B	-0.741924274	-6.160815032
ACGTAAAGCACAAAAG_3	B	0.005243343	-6.508672984
ACCGAGCAATTGCAGG_3	B	-1.481637853	-6.11610678
CACGACGAATTGACGT_3	B	0.036921841	-6.165437014
CATCCCTCAGCAAATA_3	B	-0.579679347	-6.368918212
ACGACATAAGAAAACA_3	B	0.854799193	-5.908277304
ATCTACGCCCCAAAGC_3	B	-0.841609466	-6.106102736
AGCACAAGAATCCACT_3	B	-0.653593021	-6.414506228
AATTACACAGGTAATA_3	B	-0.97819494	-5.344913275
CAAGCCCTAGACCCTA_3	B	-0.112429696	-6.205750735
ATTTAATCACGGAGAT_3	B	0.545108003	-6.082554133
ATCAAGGGCAAAACAA_3	B	0.512241406	-5.89623955
CCAGCCCGAAACATGT_3	B	1.614048165	-6.311085971
AAGTATGCACGAACAG_3	B	-0.433882209	-6.417922766
AAGCACAGCAAAATCG_3	B	-0.096826958	-7.064853461
ACTTCCTGCAAGATCT_3	B	-0.736657756	-6.140429289
AATACCGGATTCACCT_3	B	0.149342758	-6.573170931
CCGTCAAGAAGGAAGT_3	B	2.658358258	-5.048404963
AGCTACGGACCCATGC_3	B	0.62049107	-6.604879172
CACTCATTCCGCAAGC_3	B	-0.038389373	-6.442372592
AACTAAACCACACAGC_3	B	-0.554985049	-6.457670481
CCCACATTCCGTCATA_3	B	-0.745646867	-7.233041079
ATGGAACTATATAGGT_3	B	-0.818657952	-7.095548422
AATAAAGTATCAAAGC_3	B	0.525913281	-6.153818877
AGCTCCTCAGTAATCT_3	B	-0.559707626	-7.011166365
ATCTATTAATATCAGG_3	B	-0.037425416	-6.14839247
AGCAATAGAATCATGT_3	B	-0.064166236	-5.909401209
CCTAACCGACTTAGCC_3	B	0.645924849	-5.997033389
CCTGACCCACATCAAT_3	B	1.21248166	-6.322523387
ATTAAGCAACCGCATA_3	B	-0.272479939	-6.110274584
CAGCACGCAAGACACT_3	B	-0.518065747	-6.488921435
ACACCCCAAGGAAAGT_3	B	-0.196526634	-6.195703299
ATATAACAAGCACCGT_3	B	0.150061173	-6.25216368
CACTAAGCCCTGCCCA_3	B	2.629469556	-5.654313834
ATGGACTTACACACTT_3	B	-0.602140198	-6.242958338
ACCGACGGACCGCACA_3	B	0.677426261	-6.572958739
CAAAAGACCATGAGCA_3	B	-0.266063082	-6.321230204
ACGTAGCAACCGCATG_3	B	7.042071981	-0.607794077
CCGGCACGCACTCCGT_3	B	-0.406919966	-7.211420329
ACCCAACAAGCTCCGC_3	B	0.570167822	-5.920969279
CACCCCTCCCGTCAAA_3	B	-0.251371222	-5.541390689
AGGTACAGAATTCCTT_3	B	-0.505176852	-6.404571326
ATACAACAAGCTATCC_3	B	-0.888336914	-7.359658034
ACTTACAGCACCCCCG_3	B	0.784255904	-5.996265204
CCTCAACTATCTATCG_3	B	1.978969497	-5.401129038
ACCGAAGTCCTCCATC_3	B	-0.606007601	-6.060968192
ACCTCACTCCTGAACG_3	B	6.992724103	-0.943844111
CCAGATACAACGATCA_3	B	1.860855264	-6.25628546
CCATACGGCCACATGC_3	B	-0.299266877	-6.532656462
ACGAAGAGAAAGATTG_3	B	0.919294042	-5.803317816
CCGTAGTCCCTGAAAC_3	B	0.353274328	-6.708678038
AGATAGAAAGCGACGC_3	B	-1.138103383	-6.247912676
AGAGAGATATTGCAGC_3	B	-0.517255209	-6.577636035
AGAGACCCACTGATAA_3	B	1.663541478	-6.315324099
AGTACCTACCAAAGCG_3	B	-0.047260868	-6.300168784
ACGCCCTAAGAGAGAT_3	B	0.479009193	-6.310924323
AAAAATCTAGGAAATT_3	B	0.227204186	-6.055282385
CCTGCAAAAGGAAGGC_3	B	6.843733949	-1.045223863
ATGGATAACACGATTT_3	B	-0.053555387	-6.232535155
ACCCATGAAACTAGGT_3	B	0.133452577	-7.363256724
AGTACAGCCAGCAGCA_3	B	-0.592391538	-6.410176547
AGCCAACTATGTAATA_3	B	-0.885287034	-6.113296778
CAACAAGGATAGATAC_3	B	2.065609378	-6.264184268
AGATATACAACGAGGC_3	B	2.28754322	-5.879184516
AGATAGCCAAGAATTC_3	B	0.014398498	-5.958083422
ATAGCACGCCCGCAAC_3	B	-0.450676436	-6.390639575
CCTCCACAATCCAACT_3	B	-1.370331961	-5.838704856
AAGGCATAAAACACAT_3	B	-0.429401013	-7.063522132
ATTTACGTATATAAGT_3	B	0.069734794	-6.561881812
CATTCCCTATTTCCAA_3	B	0.609782976	-5.804403098
ACGAATCGCCCCAGAC_3	B	-0.61511832	-6.302328379
CCTCAGGGCAGCAGGT_3	B	-0.373335603	-6.935821326
AATAACCGAGCGCCGT_3	B	0.004189593	-6.69901398
AGTTATACAAGCACAC_3	B	2.007631702	-4.930933268
ACGAAGGGATATCAGA_3	B	-0.16137709	-6.327954085
AGTACAACACACAGCT_3	B	0.521820826	-6.425830157
AGTGAGTTATTCCATT_3	B	1.129554552	-5.721803458
AGTGAAGACAAACAGC_3	B	1.303946537	-5.811903746
AACAATAACCTGAGGC_3	B	0.435577554	-5.768513472
AGGCAACTATTTAAAG_3	B	-0.269449073	-6.219920905
ACGGAAGCAAGTCAAA_3	B	0.81652574	-5.917966635
AAGCACAGCAGCCAGA_3	B	-0.500492669	-6.490373881
AAGTAGCTCCCCACGG_3	B	-1.342705923	-5.997133048
CCCTAAGTCACTCATG_3	B	-0.579413603	-6.654856475
AGGCAGACAGGCAAAT_3	B	-1.529196936	-6.492241652
ACCTATCACCTGCCAC_3	B	-0.778379875	-6.405673297
CAAGATGTAATTAGCA_3	B	1.037817043	-5.781111987
ACCCAGAGAGGGCCGT_3	B	2.606782359	-2.382541211
ACGCATGGACCACACG_3	B	-0.713097977	-6.975885184
ATGCACGAACGAATAC_3	B	-0.767368617	-6.650248797
AAGTAGCCACAAAAGC_3	B	-0.752802568	-6.799637587
ATAGAATAATATCATT_3	B	-0.341666463	-6.317267211
AATAATGCATAGAGGG_3	B	1.941409034	-6.277880461
AAAAATGTATTAACGG_3	B	-1.327168721	-5.995571883
AAGGCCCTCAGAACTA_3	B	3.790368718	-1.252182276
CATCACCAACTAATGT_3	B	0.193100375	-5.743407996
AAGCAATCATGCCATT_3	B	1.149644178	-5.462996276
AACTATAGATCCATCT_3	B	0.278286439	-6.169956954
ATTGACCACCCGAATT_3	B	0.990661663	-5.763470442
CCTGAAGGATTACCAT_3	B	-0.425646613	-6.782968791
CCACACATATCACCAT_3	B	0.866454166	-5.919566424
AACAATACAGCGAAAC_3	B	1.271781725	-6.304332526
ACTAAGTTAACGAAAG_3	B	0.937010211	-5.690703662
AAGCCCCTCCGGAATT_3	B	2.34921853	-4.02820781
CCACATATCCTCAAGT_3	B	-0.425434413	-5.553640158
ACTTAGAACAGTACGT_3	B	-0.392655897	-6.360268862
CCGGCCGGCCGGATAG_3	B	-0.163983124	-6.17958525
CCATCACCCACTAAAA_3	B	-0.224420207	-6.179729254
CCCCAGATATCTAACC_3	B	-0.058063346	-6.296631606
ATTACAGAAGCACACA_3	B	-0.061623949	-6.60704592
ACGACCTAATATCCGA_3	B	0.544790191	-5.67028311
ACGCCCTACCTCATGC_3	B	-0.348568293	-6.351794989
AGCCAAGTAAAGAAGT_3	B	2.422305268	-4.662822516
CATACATTATACAAAC_3	B	0.929201764	-5.976655276
AAGACCATCATTAATA_3	B	2.965137166	-4.807184489
CAGGCATAACGGCCGC_3	B	-0.048584062	-6.477074416
CCCAACCGCAGTACTA_3	B	-1.579980808	-5.676337035
AGGTAGCGCAGAAAAT_3	B	1.053773684	-5.812834056
CCCACCCTACGCCAGA_3	B	1.760850591	-6.322867663
ATAAAGTGATCCACGG_3	B	-0.031536001	-6.446624072
ACGTCAGCACCGAACT_3	B	0.696347398	-6.614792616
CAGCATGCAGACCCCT_3	B	0.00842647	-5.535709174
CACCAGCAAGCACCCT_3	B	-0.263270694	-6.224301608
CCTCATCTAGTGATGA_3	B	0.830597204	-5.324763568
CATTAGGCACTCACAT_3	B	0.95140521	-6.059107096
CCGCCCGGCATCATCC_3	B	0.250606817	-6.488429339
AAGAATCTCAACAAGT_3	B	-0.561971771	-6.799480231
ACCGCCCACATGCAAC_3	B	-0.310489776	-6.674518855
AAAAAACGATACCAAC_3	B	-0.353278908	-6.433698924
ATTCAGGTAGGTACTT_3	B	2.689563197	-4.279422553
ATTTCACTAGTCAAGG_3	B	0.117431742	-6.500328333
CCTTAGGCCACTCATT_3	B	-0.044610935	-6.244849475
AATAACATAGTTCAAA_3	B	-0.732172879	-6.206104548
CCTCAAGCCCTGCATC_3	B	0.280172152	-6.500532897
CCGGACCCATTCCCCA_3	B	2.233932895	-6.051189215
ATATACCGAGGGCACT_3	B	-0.340858268	-6.789052756
CCCTCAGCACGCATCG_3	B	1.775079888	-6.327286513
ACCCAGGTCACAACTC_3	B	2.289141339	-6.17309788
CCATCCCTCAAAACTA_3	B	-0.332620758	-6.948636801
CAGAAGCAATCACCCA_3	B	2.174745006	-6.221144946
ATAACAGGACTGAATT_3	B	0.483153266	-5.962235243
AAATAAGGCACACCTG_3	B	2.705942792	-4.110352786
AGACACCGCCCCACTC_3	B	3.415136499	-3.706331284
ACACCCTTATGGCCGT_3	B	0.797473473	-5.74665478
ATTAACCTAGGTACAC_3	B	2.231950921	-6.188835414
CCTAAATAAACAATTC_3	B	-0.440925437	-6.512634547
CCGAAAGGAACAACTC_3	B	0.261600596	-5.985511096
AACAAGACCAATAATC_3	B	1.294068736	-5.841641696
AGCAAATTACCCAGAG_3	B	0.849345011	-5.963587554
ATAAAAGCCAGTACGG_3	B	-0.496406537	-6.457330973
ACGCCACCCCGGATGC_3	B	-0.171547281	-6.204431326
AGCGCACCATTGAATA_3	B	0.157263679	-6.561725886
ACTCAGACCCCGAAAA_3	B	-0.78434022	-6.427522929
ATTAAACGAGCGCATT_3	B	-0.674652072	-6.755216391
AAGTCCTCCCTGCAGC_3	B	-0.091634559	-6.192210944
ATATCCATCAAAACGC_3	B	3.080421132	-5.671531947
AATTCCCGACTCACAT_3	B	0.041907233	-6.104009898
CAAACATGATCCCAAT_3	B	-0.089129853	-6.711743147
AAACCAGGCCCACCTG_3	B	0.028883916	-6.324181349
CCCCCACTAACCAACT_3	B	0.288053257	-6.327104838
ACCACCTAAAGGAATA_3	B	0.183328849	-6.331635268
ATAGAAGTAATGATTG_3	B	-0.488994638	-6.507669242
AAGTAAGTACACATCG_3	B	0.253204328	-6.024142535
ATTCAGAGCACTAGGT_3	B	-0.001096445	-6.720650466
CATCATAAATTCACCT_3	B	-0.032417077	-5.848491461
ATAAAGCTAAATAAGC_3	B	-0.116694379	-6.530127318
CCTAAGGCACTGACCA_3	B	0.471685332	-6.329575331
ACTACCTGCATTAGAA_3	B	0.303170723	-5.863938601
AAACATATCCTAATTA_3	B	0.339385552	-6.030180247
CAGGCAGGAGGTAGGT_3	B	1.388822121	-4.991513999
ATGACACCCCCGAGCT_3	B	0.867926759	-5.007361205
ACATAAGACCCTAGCT_3	B	-0.005108195	-6.372721942
AGGGACACAAAGATAT_3	B	1.181724829	-5.504906447
CACTAATTAGTTAACG_3	B	1.433999938	-5.114762576
AAGGACGTACCAATAC_3	B	0.836503071	-4.013020785
AATTAATCAAACCCCA_3	B	-0.232575404	-6.760608466
CAGAATGACCTGATGC_3	B	-0.39158571	-6.753143103
AGTGCACTAAAACCCC_3	B	-0.599711428	-5.810344012
AGAAACATCCGCAACA_3	B	2.052721185	-6.164044173
ATAGCACCCCTTCCGT_3	B	1.182897133	-5.70393637
CCACAATAATGCCCAC_3	B	0.780297202	-6.310397894
AGTCCCCTAAGACCCG_3	B	6.299386186	-1.853242071
AAAGATGAAGGACATT_3	B	-0.546769599	-6.102190287
AGTACCTGAGTTAACC_3	B	0.577259583	-5.762952597
ATGTAAGCCCGTAGCA_3	B	2.657234115	-4.398161204
AAGTCAGGAGATAAGT_3	B	6.393903417	-1.401858122
CACTCCTTCAGCAATA_3	B	-0.325887385	-6.461719782
AGCCAAAGACCTATAT_3	B	1.090835256	-5.673617156
AAGGATATCCAAAGAG_3	B	-0.363737809	-6.433989318
CCCGACGTAAGGCCGG_3	B	0.563135666	-6.396972926
CCTGAAGACAGTAGCG_3	B	1.601651115	-4.610348971
AATGAGCAAATCACAG_3	B	0.477251691	-5.841263087
CCTGCAGCACAGCACA_3	B	-0.450646604	-6.073487074
ATGGACCGCAATATGT_3	B	-0.467535662	-6.324513705
ACTCACTCAGCGAGGC_3	B	0.446682972	-6.21842459
AACGATAGATTACAGA_3	B	-0.047220546	-6.143956454
CAGACCATCAGCACAC_3	B	-0.427538696	-6.550735266
CACACCTCATTGAGCC_3	B	0.765988034	-5.433611662
CCTGCAGGATTGATAT_3	B	-0.400865945	-6.395718367
AACCAAGTAGCTCCAG_3	B	0.605745238	-6.215084345
CCCTCCTGCCTCATCG_3	B	0.504017872	-6.209888728
AGGTAGGAAATAACGG_3	B	0.397916955	-6.038321288
ACTGAAAGACGTAAGA_3	B	2.085559291	-6.210111411
CAGTAGGAATGACCGG_3	B	0.142605108	-6.284190447
CACTACGTACCCAGGG_3	B	-1.908435183	1.865236847
AATACCGTCCCCAACG_3	B	-0.711747276	-6.729935916
AGTTAACGAGCTATTT_3	B	-0.042782116	-6.518041403
CCCGAACGATCCAACG_3	B	0.809084815	-5.653930934
CCGAAAGTCAACATCC_3	B	0.038973254	-6.296720297
ATACCATGACATAGGG_3	B	0.889820856	-5.639687331
AGACAAGGCAGAAACT_3	B	1.488064212	-5.878834517
ATCTAAACCCAAAGGC_3	B	0.388936442	-6.339177878
ATAGCACAAGCGCCGC_3	B	0.671149892	-5.525793345
CCCCCCTGAGCTCAGG_3	B	6.709849519	-1.160577686
AGAGACGGCAGACAAG_3	B	0.101604384	-6.310893328
AGTAACACACGAACTA_3	B	0.235825938	-6.223377974
AGGACCTACCCTCAAG_3	B	-0.275396856	-6.566664488
AACACCTTCCTTCCGG_3	B	-0.141134607	-6.642463477
CCCAAAGTCCTACCGT_3	B	1.076435966	-5.650538714
ACTACCCAACGCCCCA_3	B	1.17988829	-5.07040623
AAACCCGAACAAACGT_3	B	1.724609775	-5.614277632
CCACCATCAACAATAG_3	B	-0.697054031	-5.605821402
ACGAAACAAAACAGTA_3	B	1.760555667	-5.104687007
CCTTACAACAGCCAAA_3	B	1.009709877	-5.80748585
CCTGAGAACCCCCAAT_3	B	0.931435865	-5.687060626
ATCGCACAATTGCCAT_3	B	2.829830569	-2.385379346
AAGTATATCATAAAGG_3	B	1.811666173	-6.305124076
AACCAGATACAAAAAC_3	B	3.294831676	-3.727387936
AGTAACATCCGACCGG_3	B	-0.359188634	-6.576954634
AAGCAGTGACAAACCA_3	B	0.351389391	-5.89826277
AATTACTCCCTTATCT_3	B	0.639569205	-5.857694895
CCCCACCACAAAATCA_3	B	-0.406705181	-5.808462889
AGTTAAACATCTCCGC_3	B	1.906520528	-5.092930586
ATTCATGGAGTTACGA_3	B	0.280048174	-6.103265555
CCCTATAGAACAATAC_3	B	-0.410690258	-6.856570037
CCAAATGGAGTAATTA_3	B	-0.286688524	-6.523752959
ACCGAGATAGTCCACG_3	B	-0.510027727	-5.451927455
ATGGCCGGAGCTAAAT_3	B	-3.014187175	1.20468363
ATTCAGCCCATGACCT_3	B	1.053687734	-5.782776625
ACGCACAACACAAGGG_3	B	2.432159585	-5.989099295
ACGTATGTCCTTAACC_3	B	-0.447829748	-6.343422682
CCGTACCTAAGGACTA_3	B	1.245453638	-5.572141917
ACTTCCACAGTGCCAC_3	B	1.07893638	-5.570509703
AAAAAACGCAGCACTA_3	B	1.716364783	-5.124336989
AAGAACACCCAACCGT_3	B	0.325065238	-5.989092143
CCTCACATACGGATAT_3	B	-0.43653893	-5.765241416
AAACATATACCTCCAT_3	B	-0.300157177	-6.213640483
ATGTAGTAATAAAAAA_3	B	0.124128622	-6.592899592
ATTTAGATCAATACTC_3	B	2.37369172	-4.641718657
AATAAGTGATTCAGGA_3	B	1.148176593	-5.511564524
AAAAAACGAGACCCGG_3	B	1.049895686	-5.274258883
AGTGCATTCCTCCCAG_3	B	0.409108562	-5.917615206
AGCGAACGAACTACTT_3	B	-0.216815579	-6.248479159
CCCGACTAAGCGACAC_3	B	0.246854824	-6.063537867
CCTGCAGCATACAACA_3	B	1.963649196	-5.347322257
AGCCACATCCTAAAAG_3	B	0.619320315	-6.148763449
ACATAACGAGGCAATA_3	B	2.04139964	-6.196001322
ACCCAAGGACAACAGT_3	B	-0.273508179	-5.902817996
AGCGCCCTAGCTCCTT_3	B	1.806110782	-4.47770098
ATACACCGCAGCAGGC_3	B	0.735472364	-6.054682524
ACTCAATAATACACAC_3	B	0.551446957	-6.118779452
CCTGCAGGCCTGCCTT_3	B	3.670675916	-2.093390496
AAGTATGAAAGCAGGT_3	B	0.862991137	-5.371806414
AGGTAAGAAACCCCAA_3	B	-0.185810077	-6.117982657
ATCGACCTATAACAGA_3	B	-0.282023343	-6.307376654
AAGCCACTCACTAGGG_3	B	3.741065187	-4.093174727
CACTCCTGAACGACCT_3	B	-0.593938487	-6.656828673
CCTAAAGCCCTGCCCA_3	B	1.376096887	-5.791426928
ATCCAGAGATCCAAGA_3	B	2.067949218	-4.585189612
CACTAATGATCAATCA_3	B	3.268921537	-4.488127024
AGGACCGTCCGGATGT_3	B	2.033105773	-6.249289305
AAACCCCCCCTAATCA_3	B	1.195038718	-5.87614754
CCCCAAGCCCGCCCGT_3	B	1.894975347	-5.478775294
AAGAACTCAAATCAGA_3	B	0.676743192	-5.50636843
CAGGACGCATTCAATC_3	B	3.185911817	-4.748144896
AAACATTAAGATAACA_3	B	1.863452119	-4.474114688
CCTGCCGAAATGCCCG_3	B	0.161801201	-6.369398387
AGCCAAGACATGAGCA_3	B	-0.187495696	-6.15520695
AAGGACCTAGAAACTA_3	B	0.923514527	-5.701442988
CATCAAGCAACCATAG_3	B	0.104606492	-6.231007846
CCCAAGTTAATAAGGC_3	B	3.612251443	-3.750978024
CACCAAGGCAGAAAGT_3	B	-0.461598161	-6.530638011
AGCCAAGCAGCTACCT_3	B	0.202580732	-6.116096289
AACCCCCAAACCAGTA_3	B	4.153258008	-2.011190922
ATCGAAGAACCGACCT_3	B	-0.238219428	-6.515495093
ATAAAGCAATACAGTA_3	B	-0.042440313	-6.269504817
ATACAGGGAGGCATAG_3	B	-0.035907167	-6.874894412
AAGAATTGACCTCATC_3	B	0.198744279	-5.919850142
AAAAAACCACGCATGG_3	B	-0.336644786	-6.040279181
ATTCAAGCATCGAACT_3	B	3.537060422	-4.685261519
ACTAACCTCATACCTT_3	B	2.521310252	-4.228785308
AGCAAGTAAGCTAGCT_3	B	0.20185737	-6.21417454
AGAGAGCTAAGGAATG_3	B	1.017041129	-5.145440371
CATCAAATAACCCATT_3	B	3.801483316	-4.997344763
AATGCAGTCATTCCGT_3	B	2.948752803	-4.753078253
ACCGACCTAATTACTT_3	B	1.086751026	-5.310349257
CACCAAGCCACTCCAA_3	B	0.861938876	-5.687643797
ATAGAGTCAATTAAGC_3	B	0.769296927	-5.413247855
AAGAAAAACAGGAAGA_3	B	-0.929010707	-6.552343638
CCCGCACAAAGACACA_3	B	1.790479583	-5.242381842
ATTCATGGCAAAATAA_3	B	0.852994246	-5.786425383
CCTTAGTGACGGCATC_3	B	0.738755983	-5.441971572
ACGTCACTATCCCCCT_3	B	-0.043091613	-6.039154322
CACGAGGGCAGGACCG_3	B	0.455725593	-5.605392249
ACCAATAGACGTACAT_3	B	3.323789519	-4.07776335
AAGGATCTCCCCAGCA_3	B	1.039167565	-5.666764529
ACTTACAAACCGAATT_3	B	-0.317764032	-6.245338709
AAGAATCGCATGCACC_3	B	1.642810268	-5.529468806
CCTCAGCGATAAAACA_3	B	-0.708134296	-6.621858866
ACGTCAATAGAGACTT_3	B	0.600910467	-5.783165248
CATTAGATACCACACT_3	B	-2.733626204	-3.368655474
CCTGACGGACTGCAGC_3	B	1.893818063	-5.587759764
CACAATCTATTGCCCC_3	B	0.460432393	-5.967506201
AGTAATTTAGGCACAC_3	B	2.204449338	-6.162248404
ACGTAACCCCGAATAT_3	B	0.096317989	-5.753916056
AACAACGGAATTAACC_3	B	0.485152525	-5.772825511
ACACAACGATGAAATT_3	B	1.441555184	-5.375091345
ATACCAGACATAACGT_3	B	-0.260643798	-6.773319037
AGTAACAGACCTCATC_3	B	2.060037774	-6.312879355
CACGCCCGAACAAATA_3	B	0.267158073	-6.204817088
CCCCCCGACCCTAAAT_3	B	1.763855857	-6.270242484
AGGTACCAAGAACCCT_3	B	-0.27582069	-6.56375006
CCATACAAAATCCATT_3	B	0.100350184	-5.980130942
AATCAGCCCAGAAAGT_3	B	-0.387512582	-6.352715285
AAAGACCTCAAACCGA_3	B	1.101913971	-5.62330559
CCGCAACCACGACCAT_3	B	0.751814646	-5.858969004
CCTAAGTTAGCCAGGA_3	B	0.528407854	-5.853558333
AAAAAGTACCCAAAGA_3	B	0.212105733	-6.184585364
AAAACCCAAACTAGGT_3	B	3.558314485	-4.504712851
AGATAGGCAACCAGCA_3	B	0.733580393	-5.690456183
AATCAAAGACCTATTT_3	B	0.772539062	-5.974945338
CCGACAAGAGTCACAT_3	B	-0.434835452	-5.410579474
ACCGACTGAAAAAATT_3	B	0.244492573	-6.181649001
AAGACCTAAAGTAACT_3	B	3.621477765	-4.363539012
ATGGAGAGACACCCTC_3	B	0.369179112	-6.260393889
CCTTCCCACCATATGT_3	B	-0.052040982	-6.146760256
AGTACCTTATTCAGTT_3	B	0.499579352	-6.600090296
AACAAGGCAGCTCACG_3	B	0.736326975	-6.223517687
CCGCAAGCATCGCATT_3	B	-0.153673517	-6.549679549
ACACATAAAACCCATC_3	B	0.139311892	-7.339756281
CCCAAGATCAAAACAT_3	B	0.118206424	-5.91831425
AGATACCTCAGACAAA_3	B	0.253504616	-6.109142573
AAACACACAAAACCTG_3	B	-0.117664325	-6.239515097
AATGAGCACAGGACAT_3	B	-0.573088924	-6.395886214
ACGGCCACAACGACGA_3	B	0.237148863	-5.935376437
AGTTATCGACCGCCCA_3	B	-0.457744527	-6.488994868
AGACAGAGACCGACCT_3	B	0.72640304	-5.490394862
CAACAGATAACCACCT_3	B	0.092650754	-6.023473055
ATTGAGAACAGGACCG_3	B	-0.302020046	-6.22335604
CCAGAACCCATTACCC_3	B	0.434103173	-6.592351706
AACTAGTGAGTTAGGA_3	B	-0.012458878	-6.166746886
AACCAGTTCCCGACGA_3	B	2.056117934	-5.627483161
ACTCACGGACTAAGGT_3	B	-0.132281738	-5.102053435
AATGAAACACGGATGC_3	B	1.254745406	-5.274333747
ACGTACCGAAGGCATC_3	B	-0.463557686	-6.437228949
ACTCAGTGACGCCATC_3	B	0.21272282	-6.181747229
CACACAAACCTAACTG_3	B	0.33045308	-6.19716862
AGACAGCGATATAGGT_3	B	6.99020831	-0.825088651
AACACCATAGGCAGCC_3	B	-0.277173134	-6.820384295
AAGGCCAACACGCCAG_3	B	1.116329831	-5.773350031
AACTCCTGCAGCAGAT_3	B	1.666464967	-5.023156436
AACAATAGAGGTACAG_3	B	1.777247113	-5.470988543
ATCTAAATAACAAGTG_3	B	0.001281959	-6.265270503
AAGGAGTAACACACCG_3	B	3.587102574	-2.611405881
ATCGCACGACACCCCC_3	B	0.442600471	-5.923198493
CCTTCACTAGCGATAC_3	B	2.037209434	-6.247677596
AAATCCACACAAAAAT_3	B	3.095487994	-5.663245947
CCTCCACGCAACCCTT_3	B	-0.208122152	-6.662486346
AACTCACTCACCCCCC_3	B	0.188874168	-6.358796866
ACCTCCACAACGACGT_3	B	0.930933279	-5.644746096
CCACATAGATTCAATG_3	B	1.104256434	-5.574996264
CCTCAACCACGTATAT_3	B	-0.35094482	-6.273414404
AAAAACGGCAGTAGTT_3	B	1.318340463	-5.384023459
AGGCAAGGCAACCCGC_3	B	2.716026467	-4.021242411
CCAGCCTTAACACAAG_3	B	0.047545237	-5.946409018
AGATAGAGCCGTAGAT_3	B	2.192268056	-5.102583678
ATCGCCAAAATACAAT_3	B	2.022492808	-5.742271216
AATTCCGACCAAAGGA_3	B	-0.366240951	-6.331201346
AGGTAAGACAGAACCT_3	B	2.616142911	-4.707331927
AGATAGAGAGTGCCAT_3	B	0.257612926	-5.660526545
CCCTAAAGACCTCAAT_3	B	1.855587167	-4.704505713
ACTTCAACAGAGACGG_3	B	-0.521652838	-5.824450762
ATACCCACACAAAATG_3	B	4.471491975	-3.561086924
AGTTCAAGATGGAGTG_3	B	0.255945009	-6.399810107
AGTTATTTCCGGAACC_3	B	0.426286084	-5.875615866
CAGCCAGCCACTAAGG_3	B	2.605803413	-3.593817027
CCCAAGCCCCGGCACG_3	B	0.539810103	-5.672937663
ATGTCATCATTCATCT_3	B	-0.384589719	-6.515303881
AGACCCCTATGGACGA_3	B	1.71453659	-5.905526908
ACGTAAGGCCTGAACT_3	B	1.157261414	-5.729958804
AAGTAAGTATAGCAAG_3	B	4.915789289	-3.921210082
CCGCACCCAGACATTA_3	B	3.329698485	-2.51428345
AAACCAGCACCGAGCA_3	B	0.184982878	-6.254128726
ACTCAACTAGGGCAAA_3	B	1.392102641	-5.74625376
AATCAACACCGAAGTA_3	B	-0.071242439	-7.014365466
AAGCCCACAAGGAGTT_3	B	1.407445473	-5.494284899
ATTTCCATAAGTACGC_3	B	2.890580339	-4.384291442
CCATAAGAACACAGAT_3	B	1.30569796	-5.74558285
AAGTCCTCATGAAAAC_3	B	2.776476783	-4.430003436
CACGCCGCATCACATC_3	B	-0.124850797	-6.390502722
CAAGATGTCACGACTT_3	B	0.001499099	-6.320619853
AATTCCTCACGAAGCT_3	B	-0.380817535	-5.99938515
CAGGAGATCCTTCACT_3	B	-0.052070844	-6.455780776
ATAGACCCATCAAACC_3	B	1.790378732	-5.217983039
CAATCCGTATGCAGTT_3	B	0.147838396	-6.21043566
CCACAACGCCGTATTC_3	B	1.091841024	-5.607349188
CCCACCAACCCCATTT_3	B	2.901049537	-5.512521536
AACAATCAAGCGCACA_3	B	0.744114679	-5.995392115
ATGGAGGGAATCACAC_3	B	4.199274224	-4.297046931
AAGACCATATCGACGG_3	B	-0.207212764	-6.185357363
AGCACCTTCCGCATAG_3	B	-0.415684412	-6.058061392
ACGTACGAATACCAAT_3	B	1.842393798	-6.252903254
AGTTATGAAAGTAGGG_3	B	-3.674591857	-1.101331027
ATATCCTTAGGTCCTT_3	B	1.33838622	-6.036268981
AGGCCAAGCACACAAG_3	B	3.256659431	-2.673294575
CACTCCTCACGTCCTT_3	B	2.959975404	-4.736826689
AGTACCAGCAATACCG_3	B	2.468431872	-4.141023429
CAGTCCTGCCGCAGCG_3	B	1.881496591	-4.907550128
ATAACCTTAACCACAT_3	B	5.980365914	-1.875807316
CACCATCCCCTCACCT_3	B	-0.623020905	-6.904720099
ACTACCGTCAATCCTT_3	B	0.085125667	-6.390759261
ATGCCCTTACTGACAT_3	B	3.44640128	-4.275821002
ACGCAAGCCAGCCCGT_3	B	1.18037836	-5.705788882
ATGTAAGCATCAAACA_3	B	-0.320467609	-6.442386897
CCCGCAGCATGCAGGA_3	B	0.285151106	-5.906080992
CACTATAAACTTATTG_3	B	0.257572097	-6.4556053
AAGGCATCAATTAAAT_3	B	1.035701913	-7.96675566
CCTCCCTTCACTATAA_3	B	0.703687829	-5.812764437
CAGGATGACAGGCCCA_3	B	0.620127839	-5.839886935
AGTACCTACCTGCCTT_3	B	1.016195458	-5.494932921
CAAAAACCACCCCAAC_3	B	2.324436587	-6.167564662
CAGCCATGATCTCCCC_3	B	3.653389138	-4.159536631
ATACCAACCCGCCCGT_3	B	3.461556119	-4.268563063
ACGGACGTACGCCAGT_3	B	-0.358248982	-5.915479453
CCATAAGGATCCCATC_3	B	0.067188484	-6.124402316
AGGGCACTACGCCACG_3	B	1.509353561	-5.267669947
CCAGACGCCAGTCCTT_4	B	-1.34171285	-6.997068198
AATCATTAACGCCCGG_4	B	-1.645194012	-5.885118754
CCATAGCAATCGACTA_4	B	-1.516561287	-6.816342623
CCACAGTAACCGATAC_4	B	-0.837795663	-6.115009101
CCTGAATTAAACACTA_4	B	-0.953452038	-6.932699473
CAGTAATAAGGAACCC_4	B	-0.605647231	-7.203839095
ACTAAGTACCTAACCT_4	B	-1.114783126	-6.768864424
CATCATAGAAGGACAA_4	B	-1.3534437	-6.469157965
AATCATACAGTAAAAC_4	B	-0.991048324	-7.235129149
ATCTCCGACACAATAC_4	B	-1.208221751	-7.080548556
AGGCATACAGAGCCGA_4	B	-7.811511355	6.07583019
AAAAACCAAAGAAAGA_4	B	-0.619067873	-6.72251919
CACCCCACAAGTATAC_4	B	-1.307065922	-6.47274998
CACCCCTGCCAACATC_4	B	-1.253475028	-6.259892733
CACGCACTATGGAAGG_4	B	-0.732329833	-7.022960932
CACTAAGGACAGCAAA_4	B	-1.067986685	-6.943591387
ACTAAGACAGGCAGAG_4	B	-1.092840093	-6.336733134
CATGCCTAAATAAGAC_4	B	-0.777606654	-7.084995539
AGGCAGCTATGACCAA_4	B	-1.091409582	-6.929857524
ACAGAGGCCATCCCCT_4	B	-0.928872484	-5.818130763
ACGCCCTTAACAATCG_4	B	-1.095568257	-6.8700507
CCAACAATATCGCCTG_4	B	-1.132971424	-6.943336756
CCTTACGGAATACCCG_4	B	-1.324704426	-6.530255587
ACTCCCTGACGTACAT_4	B	-1.095222372	-6.265554221
ATTCAGATCAACAGCA_4	B	-1.192661959	-6.711630614
CCGACCATATCGACCC_4	B	-0.981877494	-5.851332457
CCTGCCGGAAGACAGG_4	B	-0.550085899	-7.124039919
CCTAATCGACACCAGG_4	B	-0.784477639	-6.165079386
ATCAATTGCCATCAGG_4	B	-0.856325882	-6.397200377
CCGGCACGATCCATTT_4	B	-0.846195149	-6.130562098
AGTGCCTCACTCATCA_4	B	-0.722307312	-6.547777445
AGCCACCTATAGACCA_4	B	-0.497445204	-7.345496447
AACCAACAACGTCACT_4	B	-0.816830831	-6.499459536
CACTAGGACCGGCACC_4	B	-0.923715788	-7.157637389
AATAATTTATGGATGC_4	B	-0.723683092	-6.544121058
CACTCAGGAGGGAACA_4	B	-0.645916249	-7.024169715
ACTACAAGCCAACCTA_4	B	-1.25856902	-6.257386954
ATTAAAATCAGCAGCC_4	B	0.474062604	-6.678047927
AGCGATAAAATCAAGT_4	B	-1.411677438	-7.25490454
ATCTAGCACCACCCGC_4	B	-1.319837707	-6.706055911
CCCTACAAAAGTAAAA_4	B	-0.70635027	-6.423504622
ACGAATATAGGACCCC_4	B	-1.093847352	-6.050666602
AGTTCATGACTAATTA_4	B	-0.742343205	-6.858765872
CATTAACGCAGCAATG_4	B	-0.220715093	-7.097903521
CACGATTTACCTATGG_4	B	-0.681627857	-7.289593489
ATGGATGACATTCCCC_4	B	-0.736692699	-6.933548243
ATGCATCAATCTAGGC_4	B	-1.156057018	-6.501521857
ACGACACACAAACCCT_4	B	-1.146233695	-6.524979861
AGAGACTAATCGCCTT_4	B	-0.875680524	-5.913183005
CAGCACTAAAGTCATT_4	B	-0.886685091	-6.183057578
ACCTCCTGAGAGATTC_4	B	-0.668411153	-6.953142912
ACTTAAACAACGACTG_4	B	0.279697877	-6.479368479
ATGTAAGGAAGCAAAG_4	B	-1.194168526	-6.292041094
AGCGAACTCCAGACGT_4	B	-0.825175839	-6.099641116
CCCGAATCCCACCAGG_4	B	-0.94585495	-6.35798672
CACGAGCTAATACCCA_4	B	-1.777635413	-5.717788012
AATCCACTAAGCATTT_4	B	-1.097681242	-7.627278597
CCATAGTACAGTACGT_4	B	-0.543574707	-7.205868037
ATTCCCTACCTAAGCA_4	B	-0.793211269	-6.973136695
CCATCCGTAGGCCCTT_4	B	-1.481909233	-6.36001137
CATACCTCAAATATTC_4	B	-0.580521877	-6.639590056
CATCCCTAAGTCCCAG_4	B	-0.999385673	-6.764360697
AATCAATGCAGCCAAA_4	B	-0.733601439	-6.247700961
AGACCACAAGCAATCA_4	B	-1.801331597	-5.470155509
CCCAATAAAAAGCCGA_4	B	-0.766535225	-6.556982787
CACCAGTCCAAAATAT_4	B	-0.843270915	-7.056015284
AACAATCGAGCCAGTG_4	B	1.447986645	-6.320029528
CCTGCAGAAAAGAGTC_4	B	-1.063546973	-7.03967026
CCCTAGTAACTTACCC_4	B	-1.577105361	-5.715317519
ACGTCAAGACTTAACT_4	B	-0.736247125	-6.09506491
ATGGAGTGATGAACGA_4	B	-0.768334034	-6.800236018
ATATCCGGAACGATGG_4	B	-1.304638582	-7.275795252
AGGACACAACTGACAT_4	B	-0.516759274	-6.616280348
AAGTACAGCAGACAAG_4	B	-0.635389562	-7.326444419
ACCGAAGCACATCACA_4	B	-1.182180243	-6.626646311
AATGCCCCCCAAAGGT_4	B	-0.917120564	-6.723680766
AATGACCTATTGAGCC_4	B	-0.73903929	-7.332595141
AAGGCAGTCCCAACTG_4	B	-0.70488179	-6.892717631
ATACATGCATCGAGTG_4	B	-1.512748319	-5.781915934
ATTCATATACACATCG_4	B	-0.513933111	-6.595786364
ACAGATATATAGATCC_4	B	0.02761553	-6.782752307
ACGCCAAGCCATCACT_4	B	-0.563524759	-6.549507887
ATACCAATCACGACCG_4	B	-0.330855596	-6.803828986
AAGTCCGCAATAATTT_4	B	-1.797529179	-5.500881941
AAGGCATGATGCAGCT_4	B	-0.270771908	-5.343993933
ATTAACACACGTAACC_4	B	-0.576399459	-5.417417796
ACGCATGCAACTCCTG_4	B	-1.477618056	-5.865664275
CACTATCAACTTCCCT_4	B	-0.97714265	-7.435220034
ACGTCAGTCATGCCGG_4	B	-1.068968254	-6.790842326
ACCAAAGTAACGAAGA_4	B	-1.363307017	-6.030375273
AAGAACACATACCAGG_4	B	-0.403640333	-6.734975607
ACCACAACAAGACACG_4	B	0.448374492	-6.375705512
ATGTATGTCCTTAGGT_4	B	-0.255656528	-7.150133879
CACTACTAACTGAACT_4	B	-0.59510159	-6.833246024
AGATACCCAAAGCATA_4	B	0.61113171	-6.407159598
AAGACCCGATACAAGG_4	B	0.42022906	-6.547138007
CACTCCTTAGTAAAGG_4	B	1.183910293	-6.122609408
AGCTACGAATGGACCG_4	B	-1.151282268	-6.489627631
AATCATTGAGAGCCTA_4	B	-0.400215926	-5.325775416
ATTGCCAAAACGATGT_4	B	1.401740235	-6.290422709
CCCTCCTCCACACACT_4	B	-1.314990955	-5.807457717
CAATAAGGATATCCCA_4	B	0.902481598	-5.799100669
CCCCCAGAACCCCAAC_4	B	-0.729250106	-6.592835696
AACGAGGAATCCCACG_4	B	-0.857751327	-6.73689297
CACAATTACATTAACG_4	B	-0.448211606	-5.485551627
ACACCCCTAACGAGCG_4	B	-1.190869528	-6.914713175
AACTCCGGAGGCATTA_4	B	-1.357246118	-6.217604907
ACCCATGTAACTAGCC_4	B	0.188509626	-6.403950961
ACTAACCGCCCCAGCG_4	B	-0.484939414	-6.900169642
AAGACATCATCTCATA_4	B	-0.754479694	-5.868180544
CCTGACGCATGTCAGG_4	B	-0.922547149	-6.489045413
CCGAATGGAGATCCAA_4	B	-0.62724224	-6.717506678
CAAACCCAAACGCCTA_4	B	-0.356157767	-6.883157523
CCTGATCGCCAAACAC_4	B	-0.035885292	-6.308602126
CCCAAAGGATACAGGA_4	B	-0.794134247	-6.720898421
AATAATGTCAGAATTT_4	B	-0.532524515	-6.902844222
AGCTACGTAAGCACAT_4	B	-0.721671316	-6.487483771
CATCCAACATTGCCCG_4	B	-0.177146005	-6.561564238
CCGCAAGGCCAAAAAC_4	B	-0.569446764	-6.78621176
AGCGACGAACGTCAGT_4	B	-1.12039991	-6.809322627
ACCAACCACCTAACGA_4	B	-0.777717191	-5.806252272
ATCTAGGCCCTGAGTT_4	B	-0.076908278	-6.382216246
CACCCATGAACGAGCC_4	B	0.11228512	-6.316947253
AGCAACCCAACTATCG_4	B	2.112437409	-6.249532969
ATCCAAGCATGTCACT_4	B	-1.47928186	-5.589200766
AATCCCCGAAATAACG_4	B	3.693280858	-5.402889044
ATGCCAATATGTAATC_4	B	-0.640294592	-7.040107043
ATAGCCCAAGTCAGCG_4	B	0.25749628	-6.014911444
AATAAATGCAGGAAGG_4	B	-0.829321611	-6.613636763
ACGGAGTTATATCCCC_4	B	-0.950989055	-6.466182978
ATTGCAAAAGTGACGC_4	B	-0.785413819	-6.068583281
AAACATAGATGTAGGT_4	B	-1.934554535	-5.291132243
CCGCCCTCAGACACAC_4	B	-0.824665385	-5.952877791
AGCTAACTAGAGATTG_4	B	0.219023925	-6.233318122
CACACCTTCCTTACTA_4	B	-0.446615885	-6.696115763
CCCCCCTCAGGTATAG_4	B	-1.066776174	-6.226188929
CCTAATGGCCACATTG_4	B	0.922617954	-6.124709399
AGTGAGGCCACGAATT_4	B	-0.287072155	-6.449399741
ATGGCCGGAGCGATGC_4	B	-0.595593388	-5.907174857
ATTAAGCGAAACCCAG_4	B	-0.299514371	-6.488103182
AATGAGTGAGATAACT_4	B	-0.359040114	-6.504850657
CACGATTCACCTAGCG_4	B	-0.689976158	-6.132742198
AGCTATCAAGTAACCA_4	B	0.944694919	-6.46500519
CCCCAGCGATGAACTG_4	B	0.736363811	-3.269680293
AGATCCAAATTTACGT_4	B	-0.333813566	-6.333246977
CCACCAAAAGCTACAG_4	B	-0.474790058	-6.148103507
ATTAATGAACATAATA_4	B	-0.912143427	-5.936977656
AATGCACTAGGTAGAC_4	B	-0.509982115	-6.821372302
CAAAAAGGAGAGCCCA_4	B	1.203746599	-5.617146285
AAGAAGGGCAGACAAC_4	B	0.094050688	-6.364744933
AAGCCCGAATCGAACG_4	B	-0.357059377	-6.354001792
AACTCCCGCAAAATTT_4	B	-0.822152722	-5.823751719
AAAAACATAACCACCA_4	B	-3.196616727	5.564827173
CCATCCTGCAACATTA_4	B	2.283512038	-6.191587241
ATTAACTGCATCCCAC_4	B	0.539464516	-6.61446789
CATGCCTTCATCCACT_4	B	-0.626757766	-5.96980408
CATAATGAATGGCCCC_4	B	-0.665750238	-6.691288741
ACGCATGTACTGACAG_4	B	-1.279163557	-5.74922684
ATACCCCGAAAAAGCA_4	B	-0.518303269	-6.744544299
CCACCCGCATAGAGGG_4	B	1.01840691	-5.694713862
CCGGATGTAATAACCT_4	B	-0.248114514	-6.371028693
CACTACCTAAGGAATG_4	B	-0.352748665	-5.372544558
AACCACACCCAGAATC_4	B	-0.129647422	-6.655606539
CAGAACTCCAAACCAC_4	B	0.331104559	-6.668334754
AGCTCAAAAAGACCTT_4	B	-0.583112704	-6.557599814
AGGCAAACCAAAACGT_4	B	-0.631918873	-6.619923384
CAAGCCCGAGGCAAGT_4	B	-0.744769844	-6.51570061
CCGTAACGCATCATGT_4	B	-0.370841998	-6.477858813
AGGGATAAAGTCCCGG_4	B	0.669557494	-6.460661204
CCGAAATTAAGTACCG_4	B	-0.617657187	-6.40977648
AAGTCAACACATAATG_4	B	1.205188912	-4.976840766
AGTTAAGCCCGGAGTA_4	B	-0.178262102	-6.732954295
CCGAAGCTCCGTACCA_4	B	0.213780088	-6.763014586
CCTGAAGAACCCCACA_4	B	-0.540811767	-6.541978629
ACAGACAGACAACCTG_4	B	-0.009848731	-6.459204943
ATCAAGGAAGGCATTC_4	B	1.87329523	-6.299947054
ACCGCCTTACGTCCCC_4	B	-0.609182204	-6.198318274
AGTCAGTAATTAAAAG_4	B	1.284675163	-5.724809439
ACTCATGAAAATCAGC_4	B	-0.896309751	-6.577106269
CATTCCAGCCCGCCCC_4	B	-0.60436024	-6.387219222
AATGAACCCATGACTT_4	B	0.017551703	-6.260999472
ACCAATCCAGCCACGG_4	B	-0.132338243	-6.302590163
AGTTCAGGCACTCATA_4	B	-0.29141486	-6.530521662
AGTGAAGTACCGACCC_4	B	0.492947978	-6.307092459
AATCAGCGAAGTACTC_4	B	-0.424460868	-6.640910418
AGGAAGAAATTCACGG_4	B	-0.512990494	-6.521273882
ATACCAGAAGCGACAT_4	B	-0.358109194	-6.382732661
CATGACTTAACAAATG_4	B	-0.760203826	-7.177822383
ATACATCCAGTGAACG_4	B	-0.20107134	-5.996961386
CAGAAACAAATTACGC_4	B	-0.855678546	-6.275432856
AATAAAGCAATGACCG_4	B	-0.689194801	-5.96593693
AAGTAAAGCCAACCGC_4	B	-0.28600848	-6.4577792
CCTTATCCATTAAAAA_4	B	0.109649819	-6.336137564
AGTCCAGCACACATTT_4	B	0.121657354	-6.637667449
CAATCCCAACGCCAAA_4	B	-1.293980318	-6.694266112
AAGGAGTGATTACATA_4	B	-4.142453509	-12.54284552
ATCGCATCAGATATGG_4	B	0.436754448	-6.657180102
ATGACCTTCAGTAGCT_4	B	-0.670399534	-6.280613692
CAAGCAGCACTTCCAA_4	B	-3.600251275	1.389223187
ATCAAGGGATGGACTG_4	B	0.263039452	-6.203781874
AGACATCGCCTTCACT_4	B	0.282021267	-6.050202162
CCTTATCTACGTACCG_4	B	-1.502446073	-5.771367343
CCTGCCTAACAGCATA_4	B	-0.11167382	-6.495387347
ACGCAAAGAAGAATCT_4	B	-1.52946468	-5.140454562
ATAAATGGAAAGAACT_4	B	0.502541823	-6.710657389
AAGGACCCAGCACAGG_4	B	-0.759201827	-6.883416922
AGTAACCAATCTCAAG_4	B	3.270262164	-3.284276993
CAGTCCATCCAAAGGT_4	B	2.317148608	-5.058279784
AGTTATTCCCCTATTC_4	B	-1.030953008	-5.979940684
CAATCCTGCAGACCTT_4	B	-0.734093624	-6.458236487
CCGCAGTAAGTCAGGA_4	B	0.055290801	-5.791240962
CCAGCCTTATCTATAC_4	B	-0.52763829	-7.096299918
ACAGCACCATTTCATG_4	B	0.753587169	-5.691174777
AACACACAAGTTCACG_4	B	0.099357707	-6.17364672
AAATAGACCACCAAGG_4	B	0.710304898	-7.820124419
AGCAAAGGCCATAAAG_4	B	1.085805458	-5.404482634
CACGACCTAAGGATTG_4	B	-0.958796429	-6.127027304
CAAACCGGAATCAGGT_4	B	0.245776576	-6.223830016
CAGGCCTGAATTATGT_4	B	-0.450335177	-5.312757285
AGTGCAAGAGGACAAC_4	B	6.924804372	-0.6419262
ACACAAACCCACAGGG_4	B	-0.136094737	-6.428303988
AACGACTTCAGCCAAA_4	B	-0.53131758	-6.869224818
AGGACCGGCAATCACG_4	B	-1.526525455	-5.533985407
ATACACCACCTACCGA_4	B	0.199196559	-6.181597025
AGGAAAGAATGCAATC_4	B	0.455209893	-6.31466368
CCTACAAGACGCAGGC_4	B	0.853396339	-5.850718768
CCAGCCATAACGAAGT_4	B	0.065100175	-6.37294081
AAGACCAACAATATGG_4	B	0.340747458	-5.920169146
CAGAAGTGCAAAACGG_4	B	-0.417061622	-6.426642687
CAAGACATAGGTATAG_4	B	2.088185472	-6.20023659
AGTTCCAAACCAAAGA_4	B	0.556296033	-6.425310404
ACTTAAAGAGTGATCG_4	B	1.961243791	-5.343849928
AAGGAAGGCAGTACCA_4	B	1.323197407	-5.756288321
AGGACCTTCCGGCCCC_4	B	-0.349208656	-5.470644744
AGTGATAGCAAGATAC_4	B	-0.738233226	-5.910817893
AATGCAGTAGCCAGCT_4	B	-0.614130276	-6.515482695
ATCAAGAACCTTAGAC_4	B	-0.388081419	-5.318055899
ATCAAGTAAGCGACGA_4	B	-1.442075509	-5.963254244
CCGTACTGACAGAAGC_4	B	-0.64526547	-6.756847174
CCTAACACACTTACCC_4	B	-0.483167327	-5.407311232
CATACAGTAAGAAACA_4	B	-0.050265002	-6.343055041
ATCTATCCAAAGATAC_4	B	-1.357267695	-5.633002074
AAACCAGTATGCCACG_4	B	-0.73718253	-6.730531962
AACGCCCGCCTGCAAA_4	B	-0.243495869	-6.613079817
CAGGATACACCGATAA_4	B	6.762853784	-1.150989802
ACGGCCGGATCGATAC_4	B	-1.54885562	-4.975429804
AATTAGAACCCAACAA_4	B	-0.245671677	-6.569937499
CCGGCCGACCCAATGT_4	B	0.57670967	-6.283260138
ACAGATTACATCATGC_4	B	0.339989347	-5.93838671
AAGTATCTCAGTATGA_4	B	-0.18555938	-6.648374827
ATGAAGGTAATTAAAT_4	B	0.379873199	-5.819229395
AGGCCACTAGCCACAA_4	B	0.697188896	-5.583655627
AGGGATATCCTCAGGG_4	B	-1.467724281	-5.115204127
CCTTAGGGAGATCATG_4	B	-0.631307299	-5.466603072
CCTCAACGATTTATCT_4	B	-0.030984002	-4.509462149
AGTACACCCATTCACC_4	B	-1.498825627	-5.285502703
CAGCAATTCCCCACGA_4	B	-1.722485143	-5.910616667
AGGTACGACCACAGTG_4	B	2.02421133	-6.229637416
ACTCAATCAGTCCAGT_4	B	-1.398804623	-5.847370894
ACTCCCGTCAGGACGT_4	B	-0.568222429	-7.337780268
ACGGAGGGACCTCAGC_4	B	-0.69593102	-6.862939627
AATGCCGAATTCAGCA_4	B	-0.581059138	-6.862458975
AGGACCCGAGCACCTC_4	B	0.154988152	-6.457656653
CAGGATTCATTTAAGG_4	B	-0.528145505	-5.933967383
ATGCATGTCCATATGT_4	B	0.175345046	-6.432335169
ACGAACCGCACCAAAC_4	B	-0.594005185	-5.501538546
CAAAAAGGAATGAAGG_4	B	-0.515735257	-6.403462203
AAACCAAGCCGCAGGG_4	B	0.78417961	-5.932870658
ATTTCAGCATTTAAGG_4	B	-0.467163569	-5.52483681
AGCACCACCCGGAGAT_4	B	-0.661986324	-5.571741374
ATAGACAAACGAATAT_4	B	0.121788067	-6.330181868
AACACACAAAAGAAGC_4	B	-0.299545335	-7.107291968
AAAAAACAACTTAACC_4	B	0.493974847	-5.618066104
ACATATGCCATTAAGC_4	B	-0.70109004	-5.782759936
CCCGCCTAACGAATGT_4	B	0.838700337	-5.961430342
CAAGATCAAAAGAAGA_4	B	-1.316170591	-6.233237536
ATTGATTACCTAAGCG_4	B	2.318562907	-6.164039404
ATGTAGTTAGATAAAA_4	B	0.616491956	-6.035629542
AAAACCGGAACAATAA_4	B	3.019844455	-5.754574568
ATCGCCAACATACCCT_4	B	2.422209186	-4.773564131
CCTTAGAACCCAAATA_4	B	0.560493511	-5.8139098
AGACAAGTACTCATGT_4	B	0.245918674	-6.538427146
CCCAAGGGCAACAATA_4	B	-0.176664191	-6.517406256
AAATACGACCTTCACG_4	B	0.936354918	-5.882602484
AACGAAGAATAAATGT_4	B	-0.166310566	-6.536578925
ATTAACCTATATCCAC_4	B	0.752819342	-5.863419802
AAGCACCACATGCATA_4	B	2.874734325	-3.419191153
CCCGCATGCCCCACCA_4	B	0.021153373	-6.283791335
ATATAGGGAAAACCTA_4	B	0.871334595	-5.860409529
CAACAAATCCAGACCG_4	B	-0.408529433	-5.163771899
ATCGAACTACCAACGC_4	B	1.495494765	-4.488606722
ATACACTTCCGGATAT_4	B	-0.189803201	-6.634762557
CCCTAATTACTTACGC_4	B	-1.264761167	-5.771087916
AACCATCAACCTAGCA_4	B	0.503772062	-5.603469164
CCTGAATGACATAGCC_4	B	1.542795581	-5.153267653
CAAAAATAAGCCCCCG_4	B	-1.213538962	-5.570188315
CAATCAACAAAGCAAA_4	B	0.226301176	-6.043945582
CCGACCCTCACAAGTA_4	B	0.825825733	-5.633836539
AGCCACACCCTTACTA_4	B	-0.104783463	-6.207515509
CCAACACCCACACCTG_4	B	-0.220842707	-6.26551512
AAAACAACAGGTACCG_4	B	1.682471198	-5.063665183
CCTGACCGACCAACTG_4	B	3.789382619	-5.101504119
AGGCATAAACGACAAC_4	B	-0.500948344	-6.513327868
CCGCAAAGATAAATTT_4	B	0.220833761	-6.153080256
ATACCAGGACACAATC_4	B	0.912289661	-5.70166424
AGCAAGCGCAGGCCCG_4	B	-0.030938673	-6.358852179
AGCGAGATACGTAGAG_4	B	1.334861082	-5.006394179
ACGTAATGCACCACGG_4	B	1.522176427	-5.321481021
AAGTATGAAACTACAC_4	B	1.980184478	-6.300385268
AGCCATGGCCTACAGG_4	B	0.079874319	-6.022056372
AGCTAATTATACCCTG_4	B	-0.133698749	-6.313211234
ATCTAATGAAGAACGT_4	B	-0.31457864	-6.632502349
CATTATCACACGCCCG_4	B	-0.159051853	-6.490932257
ACGCAAAAATTCCCGG_4	B	-0.02007069	-6.214162619
CAGAATATATCTCAGG_4	B	-0.316624227	-6.395626338
AAAACCAGACAAACCG_4	B	0.837990803	-5.716073783
AGGAAAAAATCCCCCT_4	B	0.6613944	-5.72734812
CCTGCATGAAGTAACC_4	B	1.075688047	-2.273409636
ATTGATACAAAGAGCG_4	B	-3.485846358	-1.430665763
ATCTAGTTAAAACCCC_4	B	0.217568678	-6.089500697
ATTTACACATACAAAG_4	B	0.739182157	-5.930526049
CCTTATACCACAAAGC_4	B	1.752376479	-5.799127848
CCAACCATAGTTAGGC_4	B	-0.08109169	-6.480541022
ATAACATTAACCATCT_4	B	0.829479856	-5.800096781
ATTACACCCCTGACCC_4	B	1.19836728	-5.660291464
CACAACAGAAGAAGGG_4	B	1.270945591	-5.463957102
CCTCAGAGAGATAATT_4	B	1.245420975	-4.779523165
AGTGACTCCCCGCCCT_4	B	-0.305505472	-5.531243594
CATCCCTACAACCAGA_4	B	0.643378061	-5.86810282
CAAACCCCACAGATGC_4	B	2.087192458	-5.334492953
AGGGCACCATCCAGGG_4	B	0.111177188	-5.660327227
CCCGAGAAAAGAATCT_4	B	-0.829953569	-6.37117985
CCTGAAGCACTTATAC_4	B	-0.239929276	-6.589016707
AGTGAAACCCCACCTA_4	B	2.058720512	-6.25663832
CATTAGACACAAACAT_4	B	1.433452529	-5.360674651
AACGCCAGAAACAATG_4	B	0.968513531	-5.650782378
CCATAAAGCATGAAGA_4	B	0.297668082	-6.328647883
CAATAATAATGAAGTT_4	B	-0.382976967	-6.279091151
CAATAATCAACAACCC_4	B	-0.09714778	-6.294547827
CCCAACAACAAAAGTA_4	B	0.704409403	-5.771045001
ACTTATCTACTAATCA_4	B	0.341450376	-6.3190358
CCTGAAATCCTTATGC_4	B	0.629905385	-6.207162173
CACGCAAAACGGAACG_4	B	0.742687744	-5.70727423
ACGAAGTTATCACCCT_4	B	0.248315853	-6.034868033
AAGACAGCCATGCATA_4	B	3.429588002	-2.704426081
AGTAAATTCCTGACCT_4	B	-0.144617545	-6.162124903
AAGAACTCCCCCAAGG_4	B	1.117508453	-5.036222251
AATGAACCCCTCCCTG_4	B	-0.041525769	-6.28192261
AACTCAAGACCCAGCA_4	B	1.398371262	-4.756544383
CACCCCGCCCAACCAA_4	B	1.859656257	-5.437465937
CCGTAATCATACATCT_4	B	-1.340863126	-4.885041983
CCTCAACTACTGAGCT_4	B	1.567981404	-5.560887129
AATGATAAAGCTAGAA_4	B	0.429982049	-5.899112971
ACCGAGATAAAGCCAG_4	B	-3.983636218	-1.327644022
ATGGAAATAGTAACAT_4	B	1.011345071	-5.479658396
ACGTATCCATCCATAC_4	B	-1.402225035	-5.846872122
ACACATAGAGGTCCGT_4	B	0.616235775	-5.739162715
AACTATTGAGGAAGGG_4	B	0.788221044	-5.282985003
CACCATATATAAAAAC_4	B	-0.23410933	-4.920971186
ACATAGAGCATGCCTA_4	B	-0.648406568	-5.447095187
CCAGACGCAGCCACAA_4	B	1.070732993	-5.574554713
AGTAAACCAGCTATCC_4	B	0.272298199	-5.792049201
ACTTAAGTATAACCCT_4	B	0.667698783	-5.768977912
AATAAAGAAAAGATGG_4	B	0.306932789	-5.851223738
AAAGATGGAGAGAGAA_4	B	-0.030528623	-6.23252228
AAAGAGCACACACCCG_4	B	1.18957929	-5.453966887
CAAACAAGCACTATGA_4	B	2.368890924	-6.154040606
CCCGAAAGCACCAATG_4	B	1.492968244	-5.343418868
CATACAGAAGAGCACG_4	B	-0.48043619	-6.962909968
CCTTATTAAAGCATGT_4	B	3.521804494	-4.903367312
AACCACGGCATAATGG_4	B	0.543253345	-6.047136099
ATGGAGACAGCAAACT_4	B	3.183925551	-5.621507437
CCGCAGGACATTCAAC_4	B	1.433970493	-6.182893546
ATTGACGCACTAACCC_4	B	0.520531935	-5.894975455
ACAGATATAAAGAAAC_4	B	2.576704187	-4.390938552
AAGAAACGAGTTCAAC_4	B	0.346887094	-5.902283461
AGGCACCACACTAAGG_4	B	0.199216825	-5.878739627
CAGACCGACCGGAGGG_4	B	-1.440672594	-4.796469481
ATCTAACCAGACATAC_4	B	3.659550828	-3.653094561
CATGACCTCATTAATC_4	B	-0.110153097	-6.075452597
CCTTAAAGCCCTAGTG_4	B	1.701939982	-5.428100379
ACACATTAATGGAGCA_4	B	1.226309818	-5.743963511
AAAAACAAAAGTAAAA_4	B	-0.26675682	-5.599211009
ACATCATAATGGCCTG_4	B	0.452537579	-5.759580405
CATCCATGAGCTAGTT_4	B	3.889801187	-4.13767174
ACTCAGGAACGCAAGC_4	B	0.553717655	-5.916396411
CCAAATGCATTAATTC_4	B	1.258370203	-5.520350726
CCTTATTAACCAAACC_4	B	4.208914441	-4.562772067
AAGGAGGCAGCCACGA_4	B	3.792423886	-5.46156338
AAAACCTTAGCCAGTT_4	B	0.73480193	-5.746435912
AGATCATCAGTCATAA_4	B	0.131472391	-6.151075633
CAACAACACAATCCTT_4	B	-0.599433797	-6.064828665
CACTATAACATACACG_4	B	2.196221751	-5.384667666
CAGTATAAATCTCCCG_4	B	3.193892402	-4.058590682
AAAAAAAACAATACTTCGT_5	B	0.317868096	-6.734637053
AAAAAAAAACCCTGCACTA_5	B	-0.84690668	-7.444806845
AAAAAAAAATATAGAAGGA_5	B	-0.36570667	-5.579920085
AAAAAAAAAGATCGGCTCA_5	B	0.744803709	-6.540856154
AAAAAAAAAGGGCGACTGA_5	B	-0.680537972	-7.000582965
AAAAAAAAATGTAAGCTGA_5	B	0.447210652	-6.263178141
AAAAAAAAACGGTGACTCC_5	B	-4.634735423	-12.25505045
AAAAAAAAATGCTAAGCAA_5	B	-4.196905213	-12.3448017
AAAAAAAAATGTCGAGAGT_5	B	1.586134833	-0.73174134
AAAAAAAACACGAATTAGA_5	B	-0.57514638	-6.558994563
AAAAAAAAAGCCAGAATGG_5	B	2.653024358	-5.981665881
AAAAAAAAAACATCACGTG_5	B	-0.624330389	-6.706460745
AAAAAAAAATCCCGGAGTG_5	B	-0.795546758	-6.957471163
AAAAAAAAATTCCGCGCGT_5	B	-1.041669744	-6.829846652
AAAAAAAAACTATTTCCAC_5	B	1.849795741	-5.945131095
AAAAAAAAAAGTGGAAGAG_5	B	-0.816773969	-7.283741744
AAAAAAAAATTGTCCCCGA_5	B	2.497840804	-6.177968295
AAAAAAAAACAGCCCAATT_5	B	-1.751279431	2.210013835
AAAAAAAACACGGTCTATA_5	B	-0.649395096	-7.389426978
AAAAAAAAATGTCCGTCGC_5	B	0.785547179	-5.382157595
AAAAAAAAAAGTCACGGCT_5	B	2.182273311	-6.16857508
AAAAAAAAATCAGAACGTC_5	B	2.323556108	-6.062337191
AAAAAAAAACGCCGTTATT_5	B	2.437033338	-6.274186881
AAAAAAAACAGCCCCGGGT_5	B	-0.807808238	-6.282530577
AAAAAAAAACACTATTGCT_5	B	-0.818409639	-6.89318064
AAAAAAAAAACAAGAATGA_5	B	1.2670757	-6.338270457
AAAAAAAAACCTTCCCGCT_5	B	-1.001834738	-7.431154997
AAAAAAAAATCCATGCCCT_5	B	-1.010068911	-7.373605998
AAAAAAAAACGGCACCCAT_5	B	-0.150720882	-4.327803881
AAAAAAAAAGGGGGAAATG_5	B	0.014428419	-6.652727873
AAAAAAAAAGCTGCAATGC_5	B	-1.047006744	-2.43839267
AAAAAAAAAGGCTGATGGA_5	B	1.967465085	-6.120083602
AAAAAAAAACTAGCAGGCC_5	B	2.442598027	-6.097887309
AAAAAAAAATAGAATCTAT_5	B	2.409395379	-5.984287531
AAAAAAAAATAAGAGGGGG_5	B	-0.986096847	-7.325619967
AAAAAAAAACGCGCTAAAC_5	B	0.075285715	-4.261548312
AAAAAAAAAACAAGTATAT_5	B	1.169431252	-6.074857028
AAAAAAAAAGCTTTTCCGT_5	B	-4.293741542	-12.26369551
AAAAAAAAACGACCGCTGC_5	B	-0.166603851	-2.814150126
AAAAAAAAATACGATGCAA_5	B	-1.031698125	-6.91882685
AAAAAAAAAGCCGGAGGGA_5	B	-0.557653746	-6.893558772
AAAAAAAAATTGCTTGATA_5	B	2.392184419	-6.154705317
AAAAAAAAACCAGGGAACC_5	B	-1.353384334	-6.999267371
AAAAAAAAAATTATGTTGC_5	B	2.559938354	-6.110602648
AAAAAAAAACCACCTCCTT_5	B	-0.899355399	-7.17034653
AAAAAAAACAGCATGTCCC_5	B	-0.063467788	-4.43765095
AAAAAAAAATCTATAGAAT_5	B	1.133116407	-6.362440379
AAAAAAAACATACCTAAAG_5	B	1.996877355	-6.243095667
AAAAAAAAAGGATCACAGT_5	B	-0.729089561	-6.077942641
AAAAAAAAATAACCAATAA_5	B	3.075434608	-4.459337981
AAAAAAAAATCACCCGGCC_5	B	0.435965759	-6.407313616
AAAAAAAAATTGTCCAGAC_5	B	-1.163296061	-7.477405818
AAAAAAAAAATGCAGGTGG_5	B	-0.874851662	-7.158817084
AAAAAAAAATAACATAGGT_5	B	6.969081086	-1.626705678
[truncated: 94,176 more rows]
