# Supplementary material for: Multiomic single cell sequencing identifies stemlike nature of mixed phenotype acute leukemia
Source: Nat Commun. 2024 Sep 18;15:8191. doi: 10.1038/s41467-024-52317-2 (PMC11411136; doi:10.1038/s41467-024-52317-2)
Supplement: Supplementary file 17 — Source Data [file 41467_2024_52317_MOESM17_ESM.zip › Source Data compressed/Panel 3H.csv]

Panel 3H
Multivariate Cox proportional hazards model for 69 pediatric patients with MPAL, with the MPAL95 gene signature included. CI, confidence interval.
Covariate	Hazard Ratio (HR)	95% Confidence Interval (CI)	p-value
MPAL 95
Low	reference
High	4.93	1.19 - 9.3	0.028
Sex
Female	reference
Male	0.56	0.22 - 1.4	0.228
Age, years	1	1.0 - 1.0	0.966
WBC at Diagnosis(x10^9/L)	1	0.94 - 1.06	0.364
WHO Subtype
B/Myeloid	reference
T/Myeloid	0.83	0.28 - 2.5	0.749
MLL	1.74	0.13 - 8.3	0.68
NOS	4.96	1.43 - 7.1	0.011
Therapy Type
ALL	reference
AML	0.84	0.28 - 2.5	0.765
Hybrid	0.47	0.05 - 4.1	0.492
Unknown	6.47	1.05 - 9.7	0.044
