# Supplementary material for: Multiomic single cell sequencing identifies stemlike nature of mixed phenotype acute leukemia
Source: Nat Commun. 2024 Sep 18;15:8191. doi: 10.1038/s41467-024-52317-2 (PMC11411136; doi:10.1038/s41467-024-52317-2)
Supplement: Supplementary file 17 — Source Data [file 41467_2024_52317_MOESM17_ESM.zip › Source Data compressed/Panel S11B.csv]

Panel S11B
Kaplan Meier estimates of overall survival stratified by LSC17 scores for pseudobulked RNAseq data from 12 adult patients with MPAL
Time (Days)	Survival Stratified by LSC17 Score (1 = Dead; 0 = Alive)
	Low	High
64	1
132	1
2774	0
287	1
353	1
863	0
333		1
746		1
51		1
143		1
405		1
371		1
