# Supplementary material for: Multiomic single cell sequencing identifies stemlike nature of mixed phenotype acute leukemia
Source: Nat Commun. 2024 Sep 18;15:8191. doi: 10.1038/s41467-024-52317-2 (PMC11411136; doi:10.1038/s41467-024-52317-2)
Supplement: Supplementary file 17 — Source Data [file 41467_2024_52317_MOESM17_ESM.zip › Source Data compressed/Panel S7C-BOTTOM.csv]

Panel S7C
Enrichment profile and ranking metric score for three gene sets associated with transcriptional regulation by RUNX1 from GSEA (MPAL patients without known RUNX1 mutations, n = 9)
TONKS_TARGETS_OF_RUNX1_RUNX1T1_FUSION_HSC_UP
	gsea.hit.indices	gsea.es.profile
V110221009	18	0.0772
V110221010	29	0.1443
V110221011	56	0.1903
V110221012	96	0.2223
V110221013	125	0.255
V110221014	237	0.241
V110221015	319	0.2359
V110221016	395	0.2304
V110221017	419	0.2465
V110221018	705	0.1424
V110221019	858	0.0917
V110221020	907	0.0845
V110221021	1532	-0.1797
V110221022	1733	-0.2611
V110221023	1745	-0.2616
V110221024	1831	-0.2902
V110221025	1877	-0.2995
V110221026	2026	-0.3436
V110221027	2062	-0.3368
V110221028	2075	-0.3192
V110221029	2109	-0.3063
V110221030	2175	-0.3001
V110221031	2185	-0.2683
V110221032	2201	-0.2366
V110221033	2217	-0.2036
V110221034	2222	-0.164
V110221035	2266	-0.1252
V110221036	2269	-0.0682
V110221037	2355	0.0098
