# Supplementary material for: Multiomic single cell sequencing identifies stemlike nature of mixed phenotype acute leukemia
Source: Nat Commun. 2024 Sep 18;15:8191. doi: 10.1038/s41467-024-52317-2 (PMC11411136; doi:10.1038/s41467-024-52317-2)
Supplement: Supplementary file 17 — Source Data [file 41467_2024_52317_MOESM17_ESM.zip › Source Data compressed/Panel S4.csv]

Panel S4
Array of violin plots normalized cell-surface antibody expression from single-cell RNA+protein analysis of 71,579 cells from 12 patients with MPAL.
Columns represent transcriptionally-defined cell types, and rows represent normalized cell-surface antibody expression.
Cell types are annotated based on transcriptional data using a combination of scType and clustifyr, with immature populations collapsed into a common �leukemia� cluster.
	Cell Type	ADT-CD14	ADT-CD64	ADT-CD22	ADT-CD10	ADT-CD13	ADT-CD117	ADT-CD5	ADT-CD7	ADT-CD56	ADT-HLA-DR	ADT-CD11b	ADT-CD4	ADT-IgG1	ADT-CD3	ADT-CD19	ADT-CD30	ADT-CD33	ADT-CD45	ADT-CD34	ADT-CD8
ATCGATATAGGAATTC_1	Plasma B	0.479288019	0	0.889874116	0.186458598	0	0.598780967	0.186458598	0.299390483	0.598780967	0.70550731	0.343553863	0.726929274	0.343553863	0.343553863	2.556338117	0	0.186458598	2.401865734	2.324724494	0
ACAAAGGAAGCAACAT_1	Plasma B	0.555976243	0.31613919	1.228715478	0.555976243	0	2.110275397	0.31613919	0.712815236	2.349606099	0.170510913	0.31613919	0.640848486	0.31613919	0	0.443230776	0	0	0.983274513	2.482296998	0
CCCTAAGCACGTCAAG_1	Plasma B	0.39450057	0	1.076561657	0.545496316	0	1.88127941	0	0.73915196	0.896467173	0	0.792588622	0.710792104	0.792588622	0	0.676654958	0	0	1.361452896	2.69353377	0
CCCCAACACCTTCCTC_1	Plasma B	0	0	0.797518622	0.681084869	0.549285597	2.894825996	0	0.580957157	2.503420323	0.397439755	0.218336072	0.541248327	0.397439755	0	0.218336072	0	0	0.901798399	2.523184485	0
AACCCCACCACGAAGA_1	Plasma B	0.244187785	0.347041928	1.123103332	0.525592108	0.129528907	2.136267057	0.244187785	0.514416019	1.362035565	0.525592108	0.525592108	0.747271645	0.604180491	0.129528907	0.440296757	0	0.129528907	1.167103069	2.490172865	0
ATTAAGCTACCAAGCC_1	Plasma B	0.2386107	0	0.731375536	0.2386107	0.2386107	3.015675311	0	0.530003226	0.592471613	0.431112361	0.731375536	0.752404675	0.431112361	0	0.2386107	0	0	1.306937875	2.672368549	0
ACCTAATTAATGAGGT_1	Plasma B	0.192345729	0.192345729	1.26555903	0.614297675	0.192345729	0.614297675	0	0.455061172	0.614297675	0.614297675	0.353595506	0.93700195	0.353595506	0	2.203802998	0	0	1.874003901	2.375474611	0
AATGCATTATGGACAA_1	Plasma B	0	0.215732677	0.987827658	0.790207301	0.215732677	2.921884277	0	0.737471779	1.358215765	0.215732677	0.215732677	0.613019739	0.393082962	0	0.393082962	0	0.215732677	0.987827658	2.13580889	0
AAAGACGCCCGCAGTC_1	Plasma B	0.274313824	0.274313824	0.66622955	0.274313824	0	0.66622955	0	0.672820619	2.406952642	0	0.66622955	0.814929877	0	0	0.489349796	0	0	1.424619513	2.634814925	0
CATACCTCAGGGAGTC_1	Plasma B	0.50297543	0.23226478	1.12869831	0.420621261	0.649763534	0.71579613	0.23226478	0.542747092	0.71579613	0.420621261	0.71579613	0.769545458	0.33087125	0.122860653	1.040338846	0	0.122860653	1.870343811	2.596675367	0
ACTGAGAAAATGATCA_1	Plasma B	0.512275329	0.637694085	1.416434251	0.512275329	0.368840125	0.637694085	0.201329913	0.806167613	0.368840125	0	0.749121473	0.868791728	0.512275329	0	0.201329913	0	0	1.416434251	2.849611016	0
ATGCACCTAGGTCCCA_1	Plasma B	0.219001747	0.219001747	0.799382578	0.682760325	0.398552539	3.33848876	0	0.653242308	0.550719391	0.682760325	0.398552539	0.618945682	0	0	0.219001747	0	0.219001747	1.164244292	2.150579758	0
AATCCATACCACCAGA_1	Plasma B	0	0	1.034548223	0.373946013	0.204351555	0.645487991	0	0.714462651	0.757832582	0	0.204351555	0.812766654	0.204351555	0	3.020362604	0	0.204351555	2.852122406	2.877960117	0
AGCACCCGATAAAACA_1	Plasma B	0.22140041	0.555876757	0.402558182	0.22140041	0.555876757	1.825239763	0	0.623261731	0.911052166	0.402558182	0.555876757	0.720118783	0.402558182	0	0.402558182	0	0.22140041	0.806080635	2.66600805	0
AATCAATGAAGGATTC_1	Plasma B	0.602456828	0.402768517	1.036212656	0.689099562	0.402768517	1.534077121	0.285660311	0.59915077	0.91143162	0.285660311	0.689099562	0.817845598	0.402768517	0	0.152995888	0	0.152995888	1.19830154	2.449321958	0
CAACCCCAATGAATGT_1	Plasma B	0	0.406665002	0.81292924	0.406665002	0	1.752170872	0.406665002	0.780492071	2.050825021	0.406665002	0.22386366	0.806157621	0.406665002	0	0	0	0	1.612315243	2.227830856	0
CAGCAGAAATACAGCT_1	Plasma B	0.228777911	0.228777911	1.117271329	0.707173999	0.228777911	0.228777911	0	0.599012393	0.571650781	0	0.228777911	0.703630745	0.228777911	0	2.222026722	0	0.228777911	2.445782514	2.376614755	0
ACTGACTGAGTTCCCA_1	Plasma B	0.236422764	0	1.142207308	0.726020322	0	2.544371974	0	0.526627515	2.565098364	0	0.236422764	0.571103654	0.427500165	0	0.427500165	0	0	1.142207308	2.361000197	0
AGCGCCTGAAGCACAG_1	Plasma B	0.676496503	0.216516512	0.896276389	0.394395518	0.394395518	0.676496503	0.216516512	0.614445265	0	0	0.792412232	0.765862909	0.216516512	0	2.58993634	0	0	1.531725818	2.494873903	0
ATCGCCAGAGGTCAGT_1	Plasma B	0.311013837	0.54789954	1.215284392	0.167549699	0.436454704	0.54789954	0.311013837	0.659015896	0.167549699	0.311013837	0.436454704	0.705599438	0.167549699	0.167549699	1.682260264	0	0.311013837	2.13754135	2.296345525	0
AACTACGTAACGCAAA_1	Plasma B	0.200765346	0.367884953	1.021984378	0.636233727	0.511033844	0.511033844	0.200765346	0.649830767	0.938586478	0.636233727	0.636233727	0.649830767	0.847595304	0	0	0	0.200765346	1.299661533	2.437979412	0
ATACACAGCAGTAAAC_1	Plasma B	0.409689902	0.409689902	0.817961656	0.225680569	0.225680569	0.409689902	0	0.593704848	0.409689902	0.225680569	0.699477697	0.728292398	0.409689902	0	1.843193954	0	0	2.058694433	2.453877051	0
AAATATAACAAAAGAA_1	Plasma B	0.62590147	0.457395684	1.00790747	0.62590147	0	0.457395684	0.254624359	0.781141758	0.770065557	0	0.457395684	0.81065137	0	0	0.62590147	0	0	1.729818707	2.46207699	0
ACATACCCAACGAGAA_1	Plasma B	0.235698747	0.235698747	0.953493091	0.586329374	0.235698747	1.961957465	0	0.525507045	1.884285702	0	0.426303707	0.569932044	0.235698747	0	0.84542381	0	0	1.221459917	2.101253066	0
ATGCCCGACCGCAGAT_1	Plasma B	0.176910594	0.327178297	1.076790519	0.457787529	0.327178297	0.935385283	0.176910594	0.70505306	0.770638768	0	0.327178297	0.750195176	0.457787529	0	1.140639377	0.176910594	0.176910594	1.888917492	2.579613313	0
CCCTACACCCATCCTG_1	Plasma B	0	0.416997416	0.416997416	0.416997416	0.57441876	0.936954078	0	0.41503875	0.71039615	0.230078883	0.416997416	0.736590358	0.230078883	0	2.170307644	0	0	2.044614782	2.516305912	0
AGTGATCTAGCTACAC_1	Plasma B	0.34217537	0.34217537	1.17681934	0.477482342	0.185652336	0.70310642	0	0.555934677	0.596644208	0.34217537	0.70310642	0.647643887	0.185652336	0	2.27953699	0	0	2.300198082	2.320440921	0
CCTGCACCATTTATGC_1	Plasma B	0.590240791	0.338050581	0.958907865	0.590240791	0.18324256	0.590240791	0.18324256	0.516583597	0.791468404	0.18324256	0.472074695	0.806925506	0.18324256	0	1.727297639	0	0	2.307548464	2.365848511	0
ACTTAGAGACCGCAGA_1	Plasma B	0.445904858	0	0.987944592	0.445904858	0.247603105	0.753209627	0.247603105	0.54371837	0.877448917	0	0.445904858	0.768688229	0	0	1.260890664	0	0	2.243741561	2.433192463	0
ACCGATCACCACCAGA_1	Plasma B	0.525905882	0.207553563	0.6537068	0.379345109	0.207553563	0.379345109	0.207553563	0.721017167	0.767009985	0	0.6537068	0.692975555	0.379345109	0	2.230432677	0	0.207553563	1.38595111	2.411367734	0
CCATCAGAATGCCCGT_1	Plasma B	0.17431115	0.17431115	1.245748949	0.322700569	0.322700569	0.566281317	0.17431115	0.564843063	0.322700569	0.451889129	0.451889129	0.649545492	0.322700569	0.17431115	3.016683397	0	0	2.131394613	2.238445429	0
ATTAACGAAGAAACGA_1	Plasma B	0.189832128	0.349313174	0.982966812	0.349313174	0.189832128	0.901512593	0.349313174	0.656539956	0.812830494	0.189832128	0.901512593	0.842270737	0.607690845	0.189832128	0.486823777	0	0	1.25520552	2.574496231	0
ATACAAGAACCACATC_1	Plasma B	0.732235094	0	1.150397198	0.165475426	0.542217228	0.732235094	0.165475426	0.445923548	0.431692735	0.431692735	0.431692735	1.051954786	0.165475426	0	2.609832823	0	0.307417	1.73674049	2.103909571	0
AAGCCAGACCATAGTA_1	Plasma B	0.312873905	0.312873905	0.74291178	0.550833454	0.168623627	1.815294901	0.438915136	0.552697959	1.541906338	0.168623627	0.168623627	0.685437144	0.438915136	0.168623627	0.550833454	0.168623627	0.168623627	1.105395918	2.09964942	0
CCTGATAGACAGAAGA_1	Plasma B	0.490835026	0	0.818615996	0.668095862	0	3.524928629	0.275234857	0.532534551	0.668095862	0.275234857	0.490835026	0.474707902	0	0	0.490835026	0	0	0.818615996	1.749651686	0
CCGCAAACCCGGCCTG_1	Plasma B	0.507873817	0.199330045	0.843078322	0.507873817	0.199330045	0.743328633	0	0.421539161	0.743328633	0	0.632515148	0.615759776	0.199330045	0.365454934	2.640092516	0	0	2.215024729	2.058999926	0
CCAGAGTAAGCACAAG_1	Plasma B	0.2944176	0.521580799	1.27188823	0.158005106	0	0.86262722	0.158005106	0.780731432	0.2944176	0.706573172	0.521580799	0.863312494	0.158005106	0	2.978472531	0	0.158005106	1.726624988	2.257442188	0
ATCTACATAGCAAGAT_1	Plasma B	0.375662881	0	0.861990252	0.375662881	0.375662881	0.760754684	0	0.557866281	1.831540369	0.205369004	0.375662881	0.768180833	0.375662881	0.205369004	0.760754684	0	0.205369004	1.317945209	2.686396553	0
CATCACAAACGGAAGG_1	Plasma B	0.336936687	0.470613176	1.030664127	0.336936687	0.182592512	1.099695671	0.182592512	0.582134014	0.789343851	0.58850905	0.470613176	0.784951152	0.470613176	0	0.789343851	0	0	1.43632258	2.735886727	0
CATCCCCCATCCCATT_1	Plasma B	0.23091309	0.418381005	1.349953782	0.418381005	0	0.418381005	0	0.518057752	0	0.576191506	0	0.844655295	0.23091309	0	3.275463151	0	0	2.173898233	2.760372897	0
ATTGAGACCCCTAGAT_1	Plasma B	0	0	0.88293859	0.758183617	0.249667816	3.28868188	0	0.633810391	0.758183617	0.249667816	0.88293859	0.592210193	0.249667816	0	0.249667816	0	0	0.88293859	2.364842681	0
ACGCAAACATAAATGT_1	Plasma B	0	0.199063916	1.292840317	0.365004101	0.365004101	1.645758114	0.199063916	0.646420159	1.509431774	0	0.631824725	0.675771152	0.365004101	0	0.507287295	0	0.365004101	1.406988602	2.237500117	0
ATAAATTTCATCAACT_1	Plasma B	0.556416049	0	1.006846091	0	0	0.689413155	0.221651614	0.749131436	0.402977308	0.556416049	0.556416049	0.776121199	0	0.221651614	2.072897818	0	0	2.344608203	2.320528084	0
CAACCATGCATGCAGA_1	Plasma B	0.208035083	0.208035083	0.87026279	0.768385362	0.768385362	0.380156005	0	0.598861204	0.52695628	0.380156005	0.380156005	0.562676975	0	0	2.566896	0	0.208035083	1.980162753	2.155413674	0
CCTTATCTCCACATGT_1	Plasma B	0.177487211	0.574842774	1.010842465	0.328170421	0	0.678573459	0	0.629907054	0.459093299	0.177487211	0.93754418	0.539566538	0.459093299	0.177487211	2.371237568	0	0.177487211	1.976135734	2.553108754	0
ATGAATTCCACAATCT_1	Plasma B	0	0	1.274816628	0.313563376	0.313563376	1.69000469	0.313563376	0.583097003	0.905500206	0.313563376	0.551920169	0.731005739	0	0	0	0	0	0.74425681	2.286355324	0
CATCAGATACTTATAA_1	Plasma B	0.212826824	0.537376695	1.347045245	0.537376695	0.212826824	0.388210953	0.212826824	0.391002823	0.667153008	0	0.212826824	0.703442333	0.667153008	0	2.516419724	0	0.212826824	1.406884666	1.935752967	0
ACTACCTAATACAGTT_1	Plasma B	0.442602605	0.442602605	0.982176107	0	0	0.748348715	0.245591135	0.540671596	1.254302082	0.748348715	0.245591135	0.733997239	0.245591135	0.245591135	0.245591135	0	0	1.696354514	2.472892647	0
ACATATTGCACGCCAC_1	Plasma B	0.222801904	0	0.558883543	0.404895631	0.692292843	0.558883543	0	0.625771131	0.915265439	0.404895631	0.558883543	0.505256723	0.404895631	0	2.619453837	0	0	1.703349705	2.013421705	0
CATTATGGAACGAACT_1	Plasma B	0	0.497308604	1.18019675	0.279255371	0.279255371	0	0.279255371	0.637284525	0.497308604	0	0.676222164	0.537990669	0	0	1.868174673	0	0	2.090281159	2.533475977	0
ATCCAGCCACGTCAAC_1	Plasma B	0.393839951	0	0.791479189	0	0.393839951	1.227684298	0	0.790653547	0.544644183	0.216184687	0.544644183	0.738369386	0.216184687	0	1.629757555	0	0	2.658386375	2.641333824	0
ACGGATGGACATAGAC_1	Plasma B	0.673589571	0.392469294	0.986642349	0.215366347	0.392469294	0.54287565	0.215366347	0.678406307	0.54287565	0.215366347	0	0.813184426	0.392469294	0	1.912144864	0	0	1.473486863	2.509181403	0
ATCGCACTATCGATCA_1	Plasma B	0	0.773001374	1.131164942	0.659076618	0	1.503805087	0.2096543	0.565582471	0.968033318	0.659076618	0.2096543	0.725282414	0.382880862	0	0.2096543	0	0.382880862	1.052921939	2.609745415	0
AGGGACTTACGACACT_1	Plasma B	0.255938523	0.255938523	0.773202167	0.773202167	0	0.628619301	0	0.643935401	1.112420918	0.255938523	0	0.601994384	0.459540731	0	0.773202167	0	0.255938523	2.079461495	2.363230372	0
CCTTAGATAAGCACTC_1	Plasma B	0.24576214	0	1.402302917	0.24576214	0.442883442	0.24576214	0	0.303736427	0.982667237	0.442883442	0.607472854	0.701151459	0.24576214	0.24576214	1.530771331	0	0	1.589303723	2.374983833	0
CAATAAGGAAGTAAAC_1	Plasma B	0	0.268156472	1.326535193	0.268156472	0	1.045672135	0	0.574155311	0.479399003	0	0.268156472	0.620694082	0	0.268156472	2.38339566	0	0.268156472	1.477749143	2.230433281	0
CCCGAACCACACACAT_1	Plasma B	0.279150335	0.497139684	1.179898073	0.279150335	0	0.279150335	0	0.756691075	0.497139684	0.497139684	0	0.790938063	0	0	1.64597791	0	0	1.867810102	2.425173836	0
CCTCACTTACCAATGC_1	Plasma B	0.361342951	0.502521277	0.925605057	0.502521277	0.196904539	0.736273238	0.196904539	0.698961888	0.626211762	0.626211762	0.925605057	0.577855035	0.196904539	0	0.361342951	0	0	2.128153749	2.627565853	0
ATTACCACCATTAGTT_1	Plasma B	0.218906628	0.218906628	0.682521022	0.398393563	0.398393563	0.550514583	0.218906628	0.581955799	2.060771001	0.218906628	0.398393563	0.886992976	0.550514583	0	0.550514583	0	0	0.903525724	2.883981296	0
AACCAGGCAAGCAAGC_1	Plasma B	0	0.571242327	1.02881627	0.414519629	0	0.932530299	0.228586096	0.46626515	2.843732461	0.228586096	0.228586096	0.73378536	0.228586096	0	0.571242327	0	0	1.406552946	2.550522673	0
ATTCAAGAAAGCACAG_1	Plasma B	0.204009417	0.644607358	1.427516872	0.518156152	0.204009417	0.756848714	0	0.624865863	0.756848714	0.204009417	0	0.685847417	0	0	2.394035731	0	0.204009417	2.052749847	2.394035731	0
ACAGATGGCCGTATTT_1	Plasma B	0.287407792	0.287407792	1.097880706	0.510386738	0	1.844902497	0	0.649242434	0.846670822	0	0.287407792	0.649242434	0	0	0.510386738	0	0	1.298484867	2.58925195	0
ACGGCATCAGCAAAGG_1	Plasma B	0.249407959	0	1.266775479	0.448863551	0.249407959	0.882248713	0.448863551	0.591801914	0.9931009	0.249407959	0.757558404	0.771910823	0	0	0.615075545	0	0	1.092881941	2.534798054	0
CCTTACCGACGGACTC_1	Plasma B	0.434942929	0.240934309	0.59735867	0.434942929	0.240934309	0.737044336	0.240934309	0.839388613	0.240934309	0.434942929	0.59735867	0.839388613	0	0	1.385497016	0	0	1.626602095	2.122957226	0
CAATAAGCAACTATGT_1	Leukemia	0.369549169	0.277134902	1.937273641	1.394701731	0.324409206	1.240965489	0.301051385	0.807087209	0.7040386	0.369549169	0.532131563	0.800689749	0.532131563	0.148137354	1.00227004	0.091487704	0.031435132	1.470891816	3.042569167	0
AGACAGCCAGAGCCCC_1	Plasma B	0.278215088	0	0.825525843	0.825525843	0	0.825525843	0	0.536582533	0.825525843	0.278215088	0.495635128	0.755192368	0	0	1.510384737	0	0	1.43691677	2.300740087	0
ATCTCACACAATAAGG_1	Plasma B	0.244667489	0.244667489	1.16862719	0	0	0.441085194	0	0.663798124	0.746112542	0	0.244667489	0.820269453	0.244667489	0	2.787835082	0	0	2.28952923	2.77062519	0
CCCAAGACCAATCCGC_1	Plasma B	0	0.61451831	0.61451831	0.821165998	0.353738686	0.61451831	0	0.176869343	0.353738686	0.61451831	0	0.569223239	0.353738686	0	0	0	0	2.2042306	2.156274412	0
CCATAGGTACGTCAGT_1	Plasma B	0	0	0.830414256	0.230201618	0.230201618	0.830414256	0.230201618	0.560973996	0.230201618	1.861896295	0.417201028	0.67369772	0.417201028	0	1.202877443	0	0.230201618	1.68649422	2.199939505	0
AGTGCCTAAACCAATC_1	Plasma B	0.465565007	0	1.123369549	0.259635137	0	1.449510136	0.259635137	0.847519149	0.781994651	0.259635137	0.465565007	0.75838532	0.259635137	0	0.465565007	0	0	1.29967729	2.093710172	0
CCCGATTAAAATCCCC_1	Plasma B	0	0.405395694	0.916165783	0.55952654	0.223101903	2.463662709	0	0.458082891	2.302397663	0	0.223101903	0.723379866	0.405395694	0	0.405395694	0	0	1.386138172	2.463662709	0
AGGCAGAACATTCATC_1	Plasma B	0.308728669	0	0.894769361	0	0.544290788	1.52972966	0	0.630910901	0.544290788	0	1.032637806	0.516318903	0	0	0.544290788	0	0.308728669	0.73480653	2.614416932	0
CATAAGGTAGATCCCC_1	Plasma B	0.387708433	0.387708433	0.884098148	0.387708433	0.387708433	1.062777929	0	0.390579068	0.387708433	0.536727321	0.536727321	0.607159599	0	0	1.934415892	0	0	2.302425209	2.475933306	0
ACCTACACAGGCCATA_1	Leukemia	0	0	0.934569942	0	0	1.527709119	0.415661447	0.637243183	0	0	0.708402965	0.467284971	0.415661447	0	0	0	0	0.415661447	2.166833091	0
CAGCATATAGTACCTC_1	Erythroid	0.359118557	0.359118557	1.150677359	0.359118557	0.359118557	0.359118557	0	0.41562773	0.83125546	0	0.359118557	0.874837462	0	0	0	0	0.622796144	0.359118557	2.172157258	0
CAACCCCTCCTTAGAG_1	Plasma B	0.497636707	0.279459406	0.960144407	0.279459406	0.497636707	0.497636707	0	0.757185674	0.279459406	0.279459406	0	0.480072204	0.279459406	0	1.440817417	0	0	1.582883803	2.631643428	0
CCGCAACCCCCTAGGT_1	Plasma B	0.26543834	0.474994214	0.795708186	0.648153654	0.26543834	0.648153654	0	0.462131878	0.26543834	0.474994214	0	0.324076827	0	0	2.600026908	0	0	2.4544548	2.344118117	0
ACGCCCGGAAGTAGCT_1	Leukemia	0.19561853	0	1.78665434	0.359159949	0.359159949	1.003753254	0.359159949	0.575385569	0.921254582	0.359159949	0.499676973	0.501876627	0.499676973	0	0.499676973	0	0	1.337318912	3.664255631	0
ACGTAAGCATTAAAAG_1	Leukemia	0.24133522	0.598200608	1.573036867	0.96990205	0.738020504	1.068370846	0	0.579003402	0.435603264	0.24133522	0.24133522	0.932733663	0.24133522	0	0.24133522	0	0	0.738020504	2.303312175	0
AGCGCAACAGCCCACG_1	Plasma B	0.176838556	0.327054318	0.457624328	0.176838556	0.176838556	1.582840942	0.327054318	0.600172241	1.140337056	0.327054318	0.573097987	0.791420471	0.676607154	0.327054318	0.573097987	0	0.176838556	1.140337056	2.454371168	0
AACCCCTGAAAGACTG_1	Plasma B	0.579772448	0	0.83698202	0.232600575	0.42117749	0.944397653	0.42117749	0.520693078	0.232600575	0	0.42117749	0.605508395	0	0	2.626984047	0	0.232600575	2.088238799	2.088238799	0
CCGGATTCATAGCAGT_1	Leukemia	0.237069799	0	1.664015751	0	0.237069799	2.737388765	0	0.527627414	0.42856893	0.42856893	0.42856893	0.527627414	0	0	0.849145268	0	0	1.371897587	3.791882537	0
CCATCCTGATCCAACC_1	Plasma B	0.542866411	0	1.030451839	0.307827545	0.542866411	0.542866411	0.307827545	0.366520144	0.307827545	0.307827545	0.307827545	0.678398119	0	0	0.733040288	0	0.307827545	1.25938796	2.148243619	0
ATATCCTTATTTCCTA_1	Plasma B	0	0.490851698	0.275245199	0.668116808	0	2.223346161	0	0.474721077	2.381623541	0	0.818640021	0.474721077	0.275245199	0.275245199	0.275245199	0	0	0.490851698	2.438528133	0
CATTCCACAATTAAAC_1	Plasma B	0	0.735342687	0.966715815	0.433792337	0.240235996	0.433792337	0.595891281	0.532500928	0.735342687	0	0.595891281	0.577243185	0.240235996	0	2.4733373	0	0	0.857706068	2.242625412	0
AAAGCAAACAGCCCAG_1	Leukemia	0.234972596	0.234972596	1.429949763	0.234972596	0.425103154	1.958982114	0	1.015509735	0.425103154	0.234972596	0	0.524381562	0	0	0	0	0.425103154	1.549313631	4.06864516	0
AATCCCGTAATGACCC_1	Erythroid	0.53711923	0.781669645	1.214982529	0.53711923	0.212708106	0.53711923	0.388011704	0.641474061	1.142058569	0.388011704	0.388011704	0.641474061	0.388011704	0	0.212708106	0	0	0.978012024	2.496514464	0
ACGGACCTACACAGTT_1	Plasma B	0.496155115	0.278538257	1.272447156	0.278538257	0.496155115	0.957811009	0	0.537020246	0.826273502	0	0.496155115	0.755710587	0.496155115	0	0	0	0	1.178156424	2.604664684	0
AATGACGACATAAAAT_1	Plasma B	0.274322772	0.489364229	1.166107589	0	0	0.666247689	0	0.531291533	1.166107589	0	0	0.925475418	0	0	2.072425295	0	0	2.072425295	2.378139677	0
CCAACCATCAGGACCG_1	Leukemia	0	0.275941745	0.820257419	0.491974365	0.275941745	1.752076831	0	0.714881739	0.669527052	0	0.820257419	0.410128709	0	0	0.491974365	0	0	1.350651603	3.387754044	0
AAGGCCATCACCATAA_1	Plasma B	0.216939185	0	1.157012306	0.897560941	0.216939185	0.897560941	0	0.538889794	0.677563484	0.991724628	0.395103007	0.681413396	0	0	1.2988158	0	0.216939185	1.765650068	2.249120947	0
CACACAAACATTACTC_1	Plasma B	0.254749887	0.457600655	1.284054001	0.254749887	0.254749887	1.677485925	0	0.600149713	0.770365412	0.457600655	0.457600655	0.448185727	0.254749887	0	0.457600655	0	0.254749887	0.770365412	2.210896162	0
AGACAGAAATGGCCTA_1	Leukemia	0.228480924	0.414344968	0.706437575	0	0	2.645548159	0	1.32277408	0	0.825686477	0.825686477	0.703082149	0	0	0	0	0.228480924	1.028485513	4.263753213	0
CCAGACTTATCCATAA_1	Leukemia	0.377512881	0	0.957541236	0.206466147	0.650920276	1.381593207	0	0.794469007	0.763899442	0.865400177	0.377512881	0.629597872	0.206466147	0.206466147	0	0	0	1.32226595	4.235697364	0
CCAGAGGAAGTTCCCG_1	Leukemia	0	0	2.065335789	0.261961044	0	1.457273451	0	0.653528607	0.641026047	0.641026047	0	0.565109001	0	0	0	0	0.261961044	1.703317758	4.732709435	0
ATTGAGGGATGCCCGC_1	Plasma B	0.25347753	0.25347753	1.357118934	0.455522313	0	0.767323657	0	0.598169986	0.455522313	0.25347753	0.455522313	0.598169986	0.25347753	0	2.406714896	0	0	1.196339973	2.205849052	0
CAACCAGCATCAACCC_1	Plasma B	0	0.244376723	0.604575904	0.604575904	0.244376723	0.604575904	0	0.698750385	0.604575904	0.604575904	0.440607322	0.625155302	0.604575904	0	1.584233634	0	0	1.639458498	2.137035897	0
CACCACTAAACCAAGA_1	Erythroid	0.571149254	0.767999803	0.932400595	0.571149254	0	0.325808584	0	0.536775603	0.325808584	0	0.571149254	0.536775603	0	0	0.767999803	0	0	1.496571932	2.288329432	0
AAACAGATAACAAGTC_1	Leukemia	0	0	1.271964572	0.312498892	0.550242195	1.16346906	0	0.635982286	0.74217983	0	0	0.45157148	0.312498892	0	0.312498892	0	0	1.041753407	3.992520045	0
AACCAACGACCGCACG_1	Leukemia	0.376979406	0.397701206	1.921363605	1.376476418	0.266394228	1.279438548	0.266394228	0.813672668	0.770084235	0.457408451	0.513750713	0.763239453	0.770084235	0.059258894	1.040805597	0.030068335	0.087621477	1.499588352	2.981217228	0
AAGGCACACCGTCAGG_1	Leukemia	0.175119605	0.175119605	0.850031661	0.45372568	0.568464985	1.192911185	0.324094091	0.787192755	0.764691832	0.324094091	0.45372568	0.596455592	0.175119605	0.175119605	0.175119605	0	0.175119605	1.447767557	3.949499801	0
CCTTCATTAATCAAAG_1	Leukemia	0.315558992	0.170175377	2.013962052	0.315558992	0.315558992	1.467696774	0	1.117585139	0.832295548	0.555063142	0.442464274	0.754780295	0.170175377	0	0.170175377	0	0	1.112068081	4.049972424	0
AAGTAGAAACTCATTC_1	Plasma B	0.288192758	0.406145964	1.042775113	0.982105477	0.511642595	0.607064128	0.154442532	0.491052739	1.099973537	0.406145964	0.406145964	0.997096623	0.154442532	0.154442532	0.406145964	0	0.288192758	1.76528015	2.180342754	0
AGCGACGCCCGCACAA_1	Leukemia	0.421604945	0	0.945157467	0.421604945	0.580319562	2.182234195	0	0.711124716	0.580319562	0.232858679	0.232858679	0.5653178	0.580319562	0	0.580319562	0	0	0.71726029	3.244430136	0
CCTACATGCCGCACGG_1	Leukemia	0.592483796	0.431121905	1.443123293	0.731389674	0	0.592483796	0.238616485	0.721561646	0	0.962009306	0	0.752415275	0	0	0.238616485	0	0.238616485	1.377356366	3.857620689	0
AATAAGTAACTACCGT_1	Leukemia	0	0	1.709172926	0.213598798	0.389506194	3.394952046	0.213598798	0.609123939	0.389506194	0.389506194	0.539050011	0.572609933	0.389506194	0.213598798	0.213598798	0	0	0.784188754	3.021707816	0
ATTGATCCAAGTATGC_1	Leukemia	0	0	1.600685644	0.582933754	0	1.216056827	0	0.391249111	0.582933754	0.782498223	0	0.166677606	0.333355213	0	0	0	0.333355213	0.948785741	3.702888272	0
AGGACATGCCGTCCGA_1	Leukemia	0.21730685	0.395718261	1.1583042	0.547066589	0.678491051	1.807835039	0	0.767452068	0.21730685	0.21730685	0.21730685	0.615879642	0.395718261	0	0.395718261	0	0	1.534904136	3.1180631	0
AACTCATGAAAAACAC_1	Leukemia	0.472950957	0	0.645575385	1.136720005	0	0.792741516	0	0.732318744	0.792741516	0.472950957	0.792741516	0.657030094	0	0	0.645575385	0	0	1.532197426	2.367957287	0
ACTTCAAGACGTAAGT_1	Leukemia	0.334984777	0.181454141	0.952304933	0.181454141	0	2.428856157	0	1.024789067	1.026269517	0.181454141	0.468050885	0.345271337	0.468050885	0.181454141	0.181454141	0	0.181454141	1.882645859	3.866094135	0
CACCAGCGCCCAATAA_1	Plasma B	0.466036469	0.466036469	1.124224125	0	0.259924798	0.466036469	0	0.72523963	0.636840115	0	0.259924798	0.790398141	0	0	2.458389158	0	0	1.300598399	2.724445909	0
AAGCAGGTAGCTAGTG_1	Leukemia	0	0	2.421699938	0.472390221	0.959424914	1.033707238	0	0.61413156	0.590614594	0.959424914	0.338291109	0.439589379	0.183382968	0	0.590614594	0	0	1.727986964	4.002599391	0
AACGAGACAGTTAGTC_1	Leukemia	0.2801262	0.2801262	1.363453283	0.2801262	0.395377871	3.33203603	0	1.026371188	1.442903406	0.395377871	0.498708671	0.591335402	0.2801262	0	0.149840032	0	0	1.021778907	3.296776889	0
AACAATCCCAATCAAA_1	Leukemia	0	0.261778291	1.806164184	0.469051248	0.261778291	1.702668998	0	0.61099098	0.469051248	0.261778291	0.261778291	0.564840509	0.261778291	0	0	0	0	1.806164184	3.251799521	0
ATCAATCTAGCTACAA_1	Plasma B	0.626376166	0.457770249	0.896644838	0.626376166	0.457770249	1.677861449	0	0.680838045	1.200622192	0	0.457770249	0.504277683	0	0	0.254853758	0	0	1.008555365	2.511276203	0
ATTGAAAGCCCCACGT_1	Leukemia	0.185615155	0.342111781	2.145519133	0	0.596545601	1.808120042	0	0.920507276	0.477399029	0.886949182	0.477399029	0.351497805	0.185615155	0	0.185615155	0	0.185615155	0.96761888	4.116950686	0
ATGAAAGAAGATACTA_1	Leukemia	0	0	1.938558409	0.757571992	0.249413605	2.718900099	0	0.441131853	0.615087296	0.448872802	0.249413605	0.378785996	0.249413605	0	0.249413605	0	0	1.092898946	3.359010699	0
ACCAATCAATAGACGA_1	Leukemia	0.393133856	0.215763062	0.790292832	0	0.393133856	2.077369663	0.215763062	0.837102293	0.790292832	0.215763062	0.674592807	0.536897912	0.215763062	0	0	0	0	1.628012715	4.04495026	0
CCGGAACTAATAAATA_1	Leukemia	0.207479607	0.207479607	0.5257445	0.379220541	0.86854303	3.047366868	0.379220541	0.796627289	0.5257445	0.5257445	0.207479607	0.326758718	0.379220541	0	0.5257445	0	0	0.379220541	3.491008279	0
CCTTAAAGATCCAGTT_1	Leukemia	0.220074537	0.220074537	1.088345398	0.400344839	0.220074537	1.692133044	0.220074537	0.544172699	0.220074537	0.400344839	0.400344839	0.746044532	0.220074537	0	0.553027757	0	0	1.492089063	3.654907661	0
AATACCTCACCTAAAG_1	Leukemia	0.368701912	0.201248207	1.979896259	0.368701912	0.201248207	2.039640927	0.201248207	0.906381202	0	1.301591031	0.368701912	0.550364101	0	0	0.201248207	0	0	1.172260049	3.722072844	0
AATCCATGAAAGATAC_1	Plasma B	0	0	0.744169819	0.31351877	0.551849876	0.31351877	0	0.68633209	1.166079912	0	0.744169819	0.452700745	0	0	1.982370112	0	0	1.166079912	2.208393657	0
AATAATAGATGAATAT_1	Plasma B	0.567158854	0.22667073	1.190811826	0.411336847	0.70194191	0.820697381	0.22667073	0.632651659	0.567158854	0.22667073	0.411336847	0.785997952	0.411336847	0	0.411336847	0	0	1.022780841	2.500971695	0
AAAGAGCACCCTACCT_1	Leukemia	0	0	1.944744754	0.489022086	0.489022086	2.148110057	0	0.473274516	0.274110672	0.489022086	0	0.531002195	0	0	0	0	0.274110672	1.565344826	3.592378498	0
AGCCACCACATGAGCG_1	Leukemia	0.161793906	0.161793906	1.290407969	0.423209268	0.630255111	1.890061185	0	0.620439313	0.532081144	0.71964673	0.423209268	0.620439313	0.301019623	0.301019623	0.161793906	0	0	1.425784919	4.29530503	0
ACTTAGCCAAGAACTT_1	Leukemia	0	0.299076692	0.943422792	0.420629263	0	3.68563306	0.160677781	0.885827925	1.128714078	0.299076692	0.160677781	0.617778079	0.299076692	0.160677781	0.299076692	0	0	1.611246286	4.06640531	0
AATGCAGAAACCCCTT_1	Leukemia	0.21651194	0	1.421321883	0.21651194	0.21651194	2.367390746	0.21651194	0.338242478	0.545350947	0.792399379	0.21651194	0.648610934	0.21651194	0	0	0	0	2.080740626	4.382630165	0
ATTCATGGAATTCCAG_1	Leukemia	0.260191418	0	1.023554704	0.63738872	0.260191418	1.451370711	0	0.511777352	0.63738872	0.91063148	0	0.650722861	0	0.260191418	0.783313911	0	0	1.451370711	2.484539876	0
CAGAAAATAATCAAAT_1	Leukemia	0	0	0.979566996	0	0	2.580031483	0.244683593	1.115894254	0.979566996	0.869654217	0	0.489783498	0	0	0.244683593	0	0.244683593	1.078586402	4.076492489	0
ATGCCATAAACAATCA_1	Leukemia	0	0	0.765551856	0	0	2.714013241	0.252737428	0.713117594	0.252737428	0.891065554	0.252737428	0.445532777	0.252737428	0	0.252737428	0	0.252737428	1.555633483	4.059303423	0
AAGTACCGACATAGAG_1	Leukemia	0.637430581	0.36866774	1.697095504	0.74882682	0.36866774	1.023611607	0	0.650755184	0.36866774	0.36866774	0.512051299	0.989900372	0.201228007	0	0.36866774	0	0	1.023611607	2.725616898	0
AGTTAAGCATCACCGC_1	Leukemia	0.278209212	0.495625673	0.825512247	0.674110866	0	1.642855733	0.278209212	0.588609662	0.674110866	0.278209212	0	0.718449163	0.278209212	0	0.825512247	0	0	0.495625673	2.44972515	0
ATCTAAAGCACCATCT_1	Leukemia	0	0.205475637	1.756182424	0.205475637	0.375842747	0.761060611	0	0.792352688	0.521366185	0.862322015	0.521366185	0.558059335	0	0.205475637	0.205475637	0.205475637	0	1.63040909	4.310142769	0
AACGCAGCACCCCACT_1	Plasma B	0	0	0.870535515	0.24501297	0.441652873	0.605906861	0	0.584861936	0.441652873	0.441652873	0.870535515	0.435267758	0.24501297	0	2.202930341	0	0.24501297	1.999541818	2.233142464	0
ACGAAATGACAACCTT_1	Leukemia	0	0	0.598321747	0.241392918	0.435698284	2.21818491	0	0.973416637	0.598321747	0.738160946	0	0.620228084	0	0	0.241392918	0	0.241392918	1.51496781	4.306355209	0
CATAAATGAGGCCCGA_1	Leukemia	0.47393554	0	0.47393554	0.47393554	0.47393554	0.794171405	0	0.569246847	0.794171405	0.264785731	0.47393554	0.5181752	0.264785731	0.264785731	0.264785731	0	0	1.466645235	3.509670072	0
CAAGATGACAGACCCG_1	Leukemia	0.308173346	0	0	0.308173346	0	2.190603974	0.308173346	1.053208312	1.152349335	0	0.543413094	0.271706547	0.543413094	0	0	0	0	1.357765004	2.688908256	0
ATCAATTGAGTACCGT_1	Leukemia	0.207737426	0	0.869341489	0.526307035	1.046307753	3.340916855	0	0.921104947	0.379654772	0.207737426	0.207737426	0.327088742	0	0.207737426	0	0	0.654177484	0.869341489	3.878102869	0
CATTCAGACAAGATAA_1	Leukemia	0.151561149	0.151561149	0.969450216	0.503557972	0.763394154	1.748475109	0	0.928182747	0.763394154	0.283145984	0.597873004	0.643014766	0.283145984	0	0.399412406	0	0.151561149	1.19121954	4.500090786	0
CCCCCAGAAGGGACTT_1	Leukemia	0	0.260282433	1.125278576	0.260282433	0.466618449	2.058960479	0	1.311745061	0.260282433	0.260282433	0.260282433	0.608696891	0.260282433	0	0	0	0.260282433	1.301734861	2.407672661	0
ACTTCCTAAACTACGT_1	Leukemia	0	0	0.718698743	0.233442654	0.718698743	2.78812634	0.233442654	0.937571251	0.422571819	0.233442654	0	0.74286904	0.233442654	0.233442654	0.233442654	0	0	1.044009245	3.69984561	0
AGCCAACGAATAAACC_1	Leukemia	0.433301372	0.239938117	0.856902624	0	0.433301372	0.856902624	0	0.482925615	0.856902624	0	0.96585123	0.723935243	0.433301372	0.239938117	0.856902624	0.239938117	0	0.96585123	2.600750197	0
ATAAACACAATTAGCC_1	Leukemia	0.504899037	0	1.193578113	0.283982074	0	1.884483733	0	0.54435752	0.504899037	0.283982074	0.685733443	0.596789057	0	0	0.283982074	0	0.283982074	0.685733443	3.329685184	0
ACTGCATGCCTGACCA_1	Leukemia	0.346357026	0.188099552	1.636872766	0.188099552	0.346357026	2.205103775	0.188099552	0.838176828	0.346357026	0.807244312	0.346357026	0.403622156	0	0	0.346357026	0	0	1.595768837	4.083636319	0
ACTAACCCATCCAGGG_1	Leukemia	0.481672043	0.481672043	1.119262931	0.187524334	0.481672043	1.357800859	0	0.704748303	0.601601034	0.187524334	0.601601034	0.592219982	0.187524334	0.187524334	0.345374781	0	0	1.357800859	4.107841152	0
AGGTACAAAGGGACAT_1	Erythroid	0.662317172	0	0.879179	0.385017738	0.385017738	0.662317172	0	0.669842715	0	0	0	0.604211735	0.662317172	0	0	0	0	1.057290711	2.246387901	0
ACGACCCCCCTGACCT_1	Leukemia	0.258995263	0.258995263	1.121480041	0	0	2.127122958	0	0.788783666	0	0.634926262	0.464523223	0.606717152	0	0	0.634926262	0	0.258995263	1.297640455	3.529599354	0
AACAATGACAAGAAGC_1	Leukemia	0.512845937	0.201589525	1.850075242	0.369279229	0	0.638365182	0	0.760142891	0.94134241	0	0.749871861	0.708756056	0.369279229	0.201589525	0.369279229	0	0	1.738756083	3.603738702	0
ATCAAGATCATTACAT_1	Leukemia	0.21802245	0.396915311	1.727875799	0.21802245	0.21802245	1.081438965	0	1.043756602	0.21802245	0.548609705	0.548609705	0.580407617	0	0	0	0	0.21802245	1.637336069	4.305206279	0
CCTCATCTCCAGCAAT_1	Leukemia	0.809049939	0	2.011968242	0.222467059	0	0.5581656	0	0.803364596	0.404337366	1.009446845	0.404337366	0.58815567	0.222467059	0	0.222467059	0	0	1.788937726	4.017551217	0
CCCTCAAAAAGTCACT_1	Leukemia	0.23943646	0.432474322	1.814845277	0.23943646	0.432474322	2.049410567	0	0.7539161	0.432474322	0	0.23943646	0.366696138	0.432474322	0	0	0	0	1.151920364	4.368352191	0
ATCACCGGAAGTCATC_1	Leukemia	0.212274421	0.665749584	0.883322375	0	0.387283699	1.786115285	0	0.70235353	0.536178391	0.536178391	0.665749584	0.67245562	0.665749584	0	0.387283699	0	0	1.061912775	3.060484621	0
ACCTACGAAAGGACAG_1	Leukemia	0.444160206	0	0.874614473	0.246539814	0.246539814	2.761166031	0	0.766782679	0.246539814	0.750642446	0.444160206	0.304548539	0	0.246539814	0.246539814	0	0	1.084219507	3.798093884	0
CATAACCAAGGCACAC_1	Plasma B	0.536514599	0.30381485	1.141067798	0	0	1.43393228	0.30381485	0.362578298	1.020683451	0.725156595	0.30381485	0.362578298	0	0.30381485	0.30381485	0.30381485	0	0.725156595	1.899161462	0
AACGCATTCCTCACCA_1	Leukemia	0.191227462	0	1.373788343	0	0.611361724	1.868582419	0	0.783601908	0.489931524	0.906298461	0.489931524	0.45314923	0.191227462	0	0.351691289	0	0.489931524	1.373788343	3.975227534	0
ACCCCAGCAACTCCGC_1	Leukemia	0.201776848	0.201776848	0.369596015	0.638849239	0.513257546	2.851917919	0	0.828916262	0.638849239	0.369596015	0.513257546	0.425385114	0.638849239	0	0.369596015	0	0	1.02553949	3.268197947	0
AAAGAACCATGAAAAC_1	Plasma B	0.323981228	0.323981228	0.764473887	0.323981228	0.323981228	0.323981228	0	0.464205573	0.568288191	0.323981228	0	0.534610064	0	0	1.650356199	0	0	1.963180391	2.015511235	0
CAACAGAGCAAACAGC_1	Leukemia	0.318399159	0	1.178516462	0	0	1.287709384	0	0.589258231	0.559530031	0	0.559530031	0.527961086	0	0.318399159	0	0	0	1.832413373	3.620807275	0
ATTAACTCACTCATAC_1	Leukemia	0.211317973	0.211317973	0.880386011	0.534101776	0.211317973	3.109630568	0	0.804737603	0.385677398	0.385677398	0.880386011	0.486739076	0.211317973	0	0.211317973	0	0.211317973	0.880386011	3.010375393	0
ATCCATCAACTACCCT_1	Leukemia	0.265176981	0.265176981	1.686971816	0.141352711	0.141352711	0.564833124	0.141352711	0.678533943	0.564833124	0.564833124	0.474570285	1.612252047	0.141352711	0	0.474570285	0	0.141352711	2.705943799	3.689392465	0
AACACCAAAATACCTT_1	Leukemia	0.414303996	0.294318552	1.318468094	0.414303996	1.170738854	2.342845025	0	0.353188194	0.521422953	0.157948345	0.521422953	0.659234047	0.157948345	0.157948345	0	0	0.294318552	1.561155953	4.111825881	0
ACCAACCGACTTACGC_1	Leukemia	0.328965598	0	1.414940226	0.774077258	0	0.774077258	0.328965598	0.83242028	0	0	0.576085193	0.794137833	0	0	0	0	0	1.588275667	2.298495863	0
AGTCACATAACAATTG_1	Leukemia	0.178012696	0.329074211	1.012896224	0.329074211	0.329074211	2.238381567	0	0.885013533	0.460282451	0.576254852	0.460282451	0.65790468	0	0.178012696	0.329074211	0.178012696	0	1.205397556	3.981678397	0
CCAGATCACCGAAACT_1	Leukemia	0.29275685	0.29275685	0.858859738	0.157053705	0.928427209	2.801863444	0	0.795773853	0.784088355	0.29275685	0.157053705	0.527268016	0.157053705	0.157053705	0.29275685	0	0	2.117762016	4.18650235	0
CCACCATTACAAACAA_1	Plasma B	0.482867365	0.658075491	0.80711399	0	0	0.482867365	0	0.776358596	0.482867365	0	0.270299973	0.623926856	0.270299973	0	2.017234531	0.270299973	0	1.616343419	2.271095352	0
CCTCAGGCAAAACCTG_1	Leukemia	0	0.373116278	0.517828919	0.373116278	0.203860093	3.443648898	0.203860093	0.874483266	1.787548139	0.203860093	0.373116278	0.655989995	0	0	0	0	0	1.249154343	3.83352769	0
AGGCCCGAAACTCCTT_1	Leukemia	0.263278312	0.263278312	0.471488533	0	0.263278312	1.761132014	0	0.613284358	0.471488533	0.790616491	0.471488533	0.395308246	0.471488533	0	0.643729187	0	0	1.032163617	3.564888797	0
AGCAACCACAGAACGC_1	Leukemia	0.193686951	0.355877404	1.621486859	0.617811961	0.193686951	2.671671448	0.193686951	0.789168927	1.143318794	0	0	0.692149659	0	0	0.495396491	0	0.355877404	0.914695016	3.250028981	0
AGAAAGTGATGCAGGC_1	Leukemia	0	0.176639866	2.776935616	0	0.32671234	1.139502869	0.32671234	0.599743726	1.408843424	0.676004337	0.176639866	0.384870703	0	0	0.572563159	0	0.176639866	1.944371882	4.261818547	0
AAGTAAACATTGACAT_1	Leukemia	0.434198959	0.73594416	0.858371297	0.73594416	0	1.511652818	0	0.656677644	0.596409913	0.434198959	0.73594416	0.724911012	0	0	0.240482745	0	0	1.313355288	2.603111629	0
ATATCCGCACATATTA_1	Leukemia	0.271541366	0.484873944	1.054977611	0.660600965	0.271541366	1.337069001	0	0.579052801	0.484873944	0	0.660600965	0.70790855	0.660600965	0	0	0	0	1.158105603	2.478174034	0
CCCTACCGACAGAGCA_1	Leukemia	0.195596243	0.499627641	1.82210433	0.195596243	0.195596243	0.622801587	0.195596243	0.366227001	0.831262088	1.003673787	0.499627641	0.668613202	0	0.195596243	0.195596243	0	0	1.786549911	4.083109555	0
CCCCATAGATGTAGGT_1	Leukemia	0.666493134	0	1.515728213	0.536813235	0.212567032	1.660754851	0	0.757864107	0.781270274	0.212567032	0.536813235	0.488776282	0.212567032	0	0.212567032	0	0	1.28241586	3.940587935	0
ACACCCATAGGCAATA_1	Plasma B	0	0.345257123	1.118991582	0	0.345257123	0	0	0.48716888	0.601418902	0	0	0.622670335	0	0	1.458341537	0	0.601418902	1.711251126	2.388439114	0
AAGTCACGCATGATTC_1	Leukemia	0.195124842	0	1.950607117	0.195124842	0.919580924	1.784339093	0.195124842	0.459790462	0.498583891	0.829763446	0.195124842	0.500995946	0	0	0	0	0.358321393	1.819877953	4.316203454	0
AAAGATGGCACTCCCC_1	Plasma B	0.764919647	0.951918925	0.843962377	1.04934813	0.162749433	1.318951354	0.23516121	0.554698744	0.722924796	0.633242707	0.722924796	1.004179207	1.451549027	0	0.805221778	0.162749433	0	0.365930133	2.141421307	0
ACGACCTCACTGAAGA_1	Plasma B	0.226056939	0	0.700414796	0.565848401	0.410316049	0.565848401	0.226056939	0.594351922	0.410316049	0.226056939	0.819002094	0.698588037	0.410316049	0	1.84476106	0	0	1.84476106	2.181891895	0
CATCATAGAGCCACGT_1	Leukemia	0	0	1.382093068	0	0.43334319	2.732661179	0	0.617855577	1.153612298	0.239963487	0.239963487	0.837542012	0.43334319	0	0.239963487	0	0	1.235711155	3.134076755	0
AGTAAGAGCCGCAGCC_1	Leukemia	0	0	1.11102898	0.411692725	0	1.624319548	0	0.633030347	0.821288136	1.02345654	0.702474123	0.55551449	0	0	0.226884774	0	0.226884774	1.673285547	4.149430663	0
CCGCCACTAGCCACCA_1	Leukemia	0.384064887	0	0.775004444	0	0.877434357	1.557286497	0	0.847650599	0.532016148	1.133684405	0.532016148	0.527671922	0.210358453	0	0.210358453	0	0	1.274055773	4.335809306	0
AACAACTCCCACCCTA_1	Leukemia	0	0.221321228	2.269064085	0.402426055	0	0.402426055	0	0.277853367	0.805859985	0.68858513	0.555706735	0.689721729	0.402426055	0	0.221321228	0	0.221321228	1.741651303	4.433614325	0
ATGCATTAAGACCCTT_1	Leukemia	0.197575634	0.362481358	1.400747668	0.362481358	0.504003799	0.504003799	0.197575634	0.797873703	0.197575634	1.400747668	0.197575634	0.612313621	0	0.197575634	0.362481358	0	0	1.502993138	4.181154156	0
CAGGATCAACAAAATG_1	Plasma B	0	0	1.000114438	0.620198169	0	0	0	0.833521442	0	0	0.828090878	0.833521442	0.357428421	0.357428421	0.357428421	0	0	1.274773068	2.346818325	0
CATCAGACACGTCACG_1	Leukemia	0.170895409	0	0.912657448	0.557021933	0.444108717	2.928781918	0	1.044815541	0.170895409	0.444108717	0.658469445	0.329234723	0.170895409	0.170895409	0	0	0.316803875	1.827491162	4.619582125	0
CCTTACTACATTACCG_1	Leukemia	0.475679276	0.184848044	1.173531678	0.184848044	0.700707573	3.049297977	0.184848044	0.519664732	0.475679276	0	0.184848044	0.723291214	0	0	0.340799458	0.184848044	0.184848044	1.346122845	3.958295934	0
ACTAAAACACGGCCCG_1	Leukemia	0.644026808	0	2.108158281	0.263423457	0	1.462133125	0.263423457	0.395479551	0.471724248	0.644026808	0	0.235862124	0.263423457	0	0.263423457	0	0	1.592883611	3.908480422	0
AGTACAGGCCGACAGC_1	Leukemia	0.24366156	0	0.866916515	0.439431576	0.24366156	2.833385173	0	0.433458257	0.976623404	0.24366156	0.60307876	0.433458257	0.24366156	0	0.60307876	0	0	0.976623404	3.21905109	0
CATAATTTAGGGACAC_1	Leukemia	0	0.29724413	0.29724413	0.526081334	0.29724413	1.570194428	0	0.561955345	0.712180729	0	0.29724413	0.707355266	0.29724413	0.29724413	0.712180729	0	0	0.869021153	2.765324113	0
AGGTAGAGCCTAAAGA_1	Leukemia	0.443373052	0	1.332304571	0.443373052	0	2.474864038	0	0.6279206	0.608095774	0.246060314	0.443373052	0.701667155	0	0	0.246060314	0	0.246060314	1.255841199	3.074741063	0
ATACACTTCAAGAAGC_1	Leukemia	0.178078022	0.329186542	0.680362168	0.460430227	0.576430308	2.866083422	0.178078022	0.730888185	1.013151319	0.178078022	0.329186542	0.60283906	0.460430227	0	0.178078022	0	0.178078022	1.20567812	2.866083422	0
AATTAGAGCAAGATAT_1	Leukemia	0.294577183	0	0.521835095	0.294577183	0	2.103369255	0.294577183	0.703419342	0.294577183	0	0.706890184	0.431494411	0.294577183	0	0.294577183	0	0	1.116894641	3.707131751	0
CCGTCAAGAGACAGAG_1	Leukemia	0.276272806	0.492507788	0.276272806	0	0.276272806	1.351668462	0	0.998311721	0.492507788	0.276272806	0.276272806	0.47602912	0.276272806	0	0.276272806	0	0	1.696515024	3.7312335	0
CACTCCAGACGTATCT_1	Leukemia	0.481275469	0	1.244888584	0.345071806	0.345071806	1.912394491	0	1.027030242	0.892948242	0.187346956	0.187346956	0.591859878	0.708148242	0	0.481275469	0	0	0.973942564	4.079313411	0
CAAAAGCGATTTACAC_1	Leukemia	0.263772579	0	1.463290839	0.263772579	0.263772579	0.644742498	0.472291135	0.854866142	0	1.033537657	0.263772579	0.614038494	0.263772579	0	0	0	0	1.312779376	3.921982529	0
AAGCAAACCAAAATCA_1	Leukemia	0.230506675	0	1.474784142	0.417707033	0	1.348492958	0.230506675	0.766206099	0.417707033	0.831250952	0.417707033	0.674246479	0.230506675	0	0.230506675	0	0	1.278814583	3.742866137	0
CAAAACGCCCGACAAG_1	Leukemia	0.366417247	0.366417247	0.93568134	0.366417247	0.366417247	1.167138193	0.199898269	0.616872143	0.509125497	0.509125497	0.366417247	0.547888568	0.366417247	0	0.366417247	0	0	1.410474437	4.034964375	0
ACATAGGGAAACCATC_1	Leukemia	0	0	0.946603138	0.203167205	0.754424115	3.119127223	0.203167205	1.009649497	1.368284452	0	0.371945998	0.377212057	0.371945998	0	0.203167205	0	0	1.309231842	3.726895552	0
ATATAGCCAGCTAATC_1	Leukemia	0	0.261555945	1.027366043	0.468689778	0.468689778	1.129027444	0	0.652887273	0.261555945	0.261555945	0.640193997	0.72796218	0	0	0	0	1.129027444	0.91418774	3.411050734	0
AGAGACACACCCAAAT_1	Leukemia	0	0.149410156	0.75520325	0.394368724	0.590973647	2.946999072	0.279371349	0.479960745	0.828199419	0.497495111	0.828199419	0.700817264	0.149410156	0	0	0	0.497495111	1.548929723	4.21531873	0
AATTACAAATAGCAGA_1	Leukemia	0.296772194	0	1.122671367	0	0	1.413320529	0.296772194	0.433977582	0.525330419	0.525330419	0.296772194	0.784370064	0.296772194	0	0.525330419	0	0	1.325500818	2.572062938	0
CCATAAGTAGGGAGAT_1	Leukemia	0.168920257	0.168920257	1.221518278	0.313387418	0.168920257	2.533190354	0	0.809552101	2.123581471	0.168920257	0	0.521947302	0.551642872	0.168920257	0.168920257	0	0.313387418	1.543408009	3.439783846	0
CATCATACACGCCCGG_1	Plasma B	0.215388388	0.392506221	0.789237824	0	0	1.072524374	0.215388388	0.836317488	0.392506221	0.392506221	0.542923306	0.446421224	0.215388388	0.215388388	1.79959772	0	0.215388388	1.416936556	2.945794132	0
AGTGAGTGACGAACTG_1	Plasma B	0.248773756	0.447824293	0.613755189	0.447824293	0.447824293	0.880563763	0	0.632355182	0.613755189	0.248773756	0.447824293	0.670716293	0.248773756	0	0.613755189	0	0	2.087074378	2.438052485	0
ACATAACAACATAGTC_1	Leukemia	0.28280832	0.28280832	1.028790301	0	0.28280832	2.584518567	0.28280832	0.927604817	1.028790301	0.597256691	0.398961479	0.664628069	0.398961479	0	0.28280832	0	0.151368588	1.028790301	3.673891945	0
AGGTAATAACAGATTA_1	Leukemia	0.338731595	0.183640136	2.646381658	0.338731595	0.338731595	0.697097715	0	0.807875649	1.574863743	0.591299021	0.697097715	0.517347907	0	0	0	0	0	1.655032523	4.03666251	0
AGTGCAGACAAAATGG_1	Leukemia	0	0.222860754	0.559009696	0.404993735	0.559009696	2.723257551	0.222860754	0.346220019	0.222860754	0.404993735	0.222860754	0.69261673	0.404993735	0	0.404993735	0	0	1.320718526	4.329337183	0
ATTCAGGCAAAGCATC_1	Leukemia	0	0	0.371248687	0.853832406	0.371248687	0.371248687	0	0.653796146	0.853832406	0	0.371248687	0.711169028	0.371248687	0	0.641373256	0	0	0.371248687	2.38784101	0
ATTTAAGTAATTAATT_1	Leukemia	0.239153265	0.432007319	1.445053322	0.963570868	0	1.061675917	0.239153265	0.575505199	1.721505858	0	0	0.616507302	0	0	0	0.239153265	0	1.151010399	4.211573457	0
AGTGATCGATACACTG_1	Leukemia	0	0.17686645	1.008412289	0.17686645	0.457687524	2.690326752	0	1.289680837	0.573173059	0.573173059	0.17686645	0.504206144	0.327102325	0.17686645	0.327102325	0	0	1.310655451	4.254993204	0
AGTGAGGAATAAATCT_1	Plasma B	0.384648188	0.210705472	1.134924363	0.384648188	0.210705472	1.454812849	0.210705472	0.603806125	1.134924363	0.384648188	0.661757009	0.637686375	0.384648188	0	0.384648188	0	0	1.275372749	2.317217417	0
ACCAATAAAAGCCATT_1	Leukemia	0.222221467	0	1.654490573	0.403927828	0.690840373	2.106155261	0	0.659185349	0.55763885	0	0.403927828	0.777249927	0.403927828	0	0.222221467	0	0	1.175459536	3.529202778	0
CCTTAGGGAACCATGA_1	Leukemia	0	0.366102969	1.94138569	0.366102969	0.508716757	1.095095035	0.199712671	0.583216247	0.366102969	0.935058725	0.508716757	0.316753642	0	0.199712671	0.199712671	0	0.199712671	1.409699827	3.913492201	0
AACCATAGAAAAATTC_1	Leukemia	0.311131582	0	0.311131582	0.311131582	0.548085355	3.123053871	0.167617655	0.841309407	1.101052137	0.311131582	0.167617655	0.369754448	0.548085355	0	0.167617655	0.167617655	0.167617655	1.366028008	4.281534848	0
CAAACACTCAAGATCA_1	Leukemia	0.472866261	0.264126854	1.034521781	0	0.472866261	1.710983304	0	1.017382529	0.792618485	0	0	0.568283682	0	0	0	0	0	1.814659838	4.221111299	0
CCTTAAGGCCTACACT_1	Leukemia	0.231645561	0.41959523	1.038405608	0.41959523	0.231645561	1.038405608	0	0.603891074	0.834370702	0.231645561	0.577746685	0.603891074	0	0.231645561	0.577746685	0.231645561	0.41959523	1.126675651	2.017143236	0
AGATAAGAAGTTCCTC_1	Leukemia	0.15380263	0.15380263	1.341932659	0.404652804	0.509850779	1.297509832	0	1.234343923	0.691928477	0.771877376	0.691928477	0.54849351	0.15380263	0	0.404652804	0	0.15380263	1.297509832	3.875733079	0
CCAGAGTGAACAAATG_1	Leukemia	0.205351223	0.205351223	0.760703664	0.375632887	0.648058337	2.142716424	0	1.014779678	0.205351223	0.521094019	0	0.688555106	0.375632887	0	0.375632887	0	0.205351223	1.43303191	3.507651034	0
ACCCAGTTAAAGCCTG_1	Plasma B	0	0	1.122891223	0	0.296855889	0.71141142	0	0.561445612	0.525463604	0	0.296855889	0.662870071	0.296855889	0	2.152188865	0	0.296855889	1.413567131	2.399985781	0
AGTGCCGGCACCATCA_1	Leukemia	0	0.207288465	1.122666282	0.207288465	0.525327338	3.120235718	0	0.86198549	0.653027919	1.044754108	0	0.561333141	0	0	0.207288465	0	0	1.325495283	4.396390796	0
AGCAAAAGACCAATTA_1	Plasma B	0	0	0.815975048	0.350980658	0	0.350980658	0.350980658	0.566071766	0.610265284	0.610265284	0.350980658	0.407987524	0	0	0.815975048	0	0	1.929553957	2.044766969	0
AACGAGCTCATGCACG_1	Leukemia	0.733105157	0.307860627	0.307860627	0	0.733105157	1.44564811	0	0.366552579	0.307860627	0.733105157	0.307860627	0.722824055	0	0.307860627	0.307860627	0	0.307860627	0.892835979	1.857495767	0
AGATCCTGCAAGATGG_1	Plasma B	0.430832369	0.238440995	1.230639847	0.730960771	0.238440995	0.961498436	0	0.653177339	0.238440995	0	0.592114195	0.615319923	0.238440995	0.238440995	0.852858395	0	0	2.07956517	2.112665693	0
AACAAAGGACACAGCC_1	Leukemia	0.678696824	0.395854776	1.408672733	0.656045743	0.425139539	1.017406899	0.124384282	0.856672177	0.968337279	0.302474065	0.824333043	0.957260768	0.425139539	0.084617439	0.700846177	0.043203466	0.269303409	1.491493026	2.834774896	0
ACTTAGGAACAAACTC_1	Leukemia	0.628784937	0.197893546	1.464702524	0.605170259	0.450416076	0.946080572	0.267249001	0.898634686	0.995802064	0.450416076	0.73915404	0.88016175	0.556199082	0.083911879	0.67440443	0.042835832	0.16132441	1.631992355	2.841989348	0
CCCTAACCAGCAACAG_1	Plasma B	0	0.296242529	1.121279312	0	0	0.710195434	0	0.783553115	0.524487399	0	0	0.661992697	0	0.296242529	2.922333806	0	0	1.56710623	2.29904915	0
ATTACATCACTTACTT_1	Leukemia	0.577650818	0	0.681737099	0.32996814	0.776003513	1.926269557	0	1.042004835	0.681737099	0.461458296	0.577650818	0.470724838	0.178532643	0	0.32996814	0	0	1.591118763	4.085019721	0
ATTCACAAATAAATTT_1	Plasma B	0.38441337	0.38441337	0.661401016	0.661401016	0	0.532466961	0	0.387796838	0.210565763	0.210565763	0.775593675	0.603548301	0.532466961	0.532466961	2.244695796	0	0	2.053727577	2.244695796	0
CACAATACCAGGAGGG_1	Leukemia	0	0.210476644	0.877798252	0.210476644	0	1.507182212	0.210476644	1.421417849	0.532273178	1.055749952	0.210476644	0.527874976	0.210476644	0.210476644	0.38426357	0	0	1.557778153	3.313170343	0
AGTCACTTAGACCCCG_1	B	0.221425859	0	1.497380844	0.688847405	0.221425859	1.006125254	0.221425859	0.801274685	0.402600646	0.688847405	0	0.623307379	0.555931399	0	0.402600646	0	0	1.315443158	3.741089592	0
ATCTAGGAACAACCTA_1	Plasma B	0.726684302	0.236693665	0.848125193	0.236693665	0.236693665	0.588430205	0	0.650167917	0.42794769	0.42794769	0.236693665	0.718093742	0.236693665	0	1.847045679	0	0	2.10540514	2.072338348	0
AATTAAGGCAAGATTG_1	Leukemia	0.460218278	0	1.834144741	0.460218278	0.177984329	0.576178657	0	0.794222747	1.415101803	0.177984329	0.460218278	0.387096135	0.680078651	0	0.177984329	0.177984329	0.177984329	1.665013601	4.139217402	0
ACGCAGTGATATATTC_1	T	0.226463503	0.226463503	0.701426484	0.566716522	0	0.226463503	1.571186058	1.486575846	0.226463503	0.226463503	0	0.410062613	0	0.410992253	0.226463503	0	0.226463503	3.497227343	2.093885647	0
AAAGACGTATTCCATC_1	Leukemia	0.485969834	0.485969834	1.311459672	0.189449138	0.714379303	0.606681802	0.348660021	0.683067652	0.900196128	0.606681802	0.348660021	0.708987926	0.189449138	0	0.485969834	0	0	0.714379303	3.493876788	0
CAGCCCCTATATATTG_1	Leukemia	0.196102577	0	0.832870078	0.922893644	0.35998185	2.414361672	0	0.609406377	0.624122237	0.35998185	0.500748075	0.640441977	0.196102577	0	0.500748075	0	0	1.446866157	3.862414932	0
AGGTAGCGAATTACCC_1	Leukemia	0	0.209574995	1.450243784	0.209574995	0	0.530311468	0	0.56544045	0.530311468	1.602134402	0.658874218	0.697007251	0.382747474	0	1.271077757	0	0	2.865277484	2.135458298	0
CAAGAGAGCCTCCACC_1	Leukemia	0.196491769	0.196491769	1.006863316	0.501608825	0.360642487	2.543550202	0	0.772836762	0.501608825	0.360642487	0.360642487	0.503431658	0.196491769	0	0.360642487	0	0	1.34093839	4.323787948	0
AACTCATACAGCCCCT_1	Leukemia	0.364471399	0	0.631008712	0.198749522	0.364471399	3.394636078	0	0.900620245	0.741642958	1.16276441	0	0.507436142	0	0	0.198749522	0	0	1.725869616	4.54103511	0
AAAGAAGTACGCACCA_1	Leukemia	0	0.217465152	2.276774463	0.217465152	0	1.481811252	0	0.817521247	0.54740806	0.54740806	0.217465152	0.397538289	0.217465152	0	0.678890264	0	0	1.990060315	4.0322252	0
CAAACAGTAGTCATCT_1	Leukemia	0	0	1.732152289	0	0.270169992	0.806810012	0	1.00837933	0.482657176	0.482657176	0.657810872	0.623731219	0	0	0.270169992	0	0.270169992	1.154144775	3.67536877	0
AACAACATAGCGAAGG_1	Leukemia	0	0	0.58984583	0.429055896	0	2.62896118	0.2373647	0.880844414	1.558281059	0	0.429055896	0.479180734	0	0	0.429055896	0	0.2373647	1.302650322	3.768816232	0
CCCACCGCAGGCAACT_1	Leukemia	0.439889062	0.169049137	0.744348697	0.313610494	0.313610494	2.079288573	0.169049137	1.003854695	0.744348697	0.439889062	0.551994419	0.662565053	0.169049137	0.169049137	0.313610494	0	0.439889062	1.107228916	2.30505583	0
AACGAAACACTAATGC_1	Leukemia	0.245373174	0.245373174	1.170866412	0.245373174	0	3.975607147	0	0.435749369	0.245373174	0.606659957	0.606659957	0.540340785	0	0	0	0	0	1.329983705	3.799109904	0
AGTTCAGACAAACACT_1	Plasma B	0	0.527952759	1.126996688	0.298420858	0.714510654	0.527952759	0	0.43583817	2.234894185	0.527952759	0.298420858	0.940774335	0	0	0	0	0	0.527952759	2.306671796	0
ATGTATTGATTCATTC_1	Leukemia	0.43707405	0	1.733326905	0	0.600075334	0.863070018	0	0.759002166	0.43707405	0.863070018	0	0.580430793	0.43707405	0	0.43707405	0	0	1.243222811	3.918707899	0
AGGGAGTGAACAAGTT_1	Leukemia	0	0	1.242646489	0	0.344153472	1.354691706	0	0.773478634	0.344153472	0	0	0.558222122	0	0	0.344153472	0	0.344153472	1.116444245	3.350720391	0
ATAGACAAATGGCAAT_1	Leukemia	0	0.468111916	1.522104314	0.468111916	0.639463759	1.127982213	0	0.652324174	0.639463759	0.261200557	0.468111916	0.319731879	0	0	0	0	0	1.753678327	3.849448661	0
CCGTCCGGCCAACCGG_1	Leukemia	0	0	0.891472794	0.541951762	0.214939152	2.239914264	0	0.812298196	0.541951762	0.391753474	0.214939152	0.878560645	0	0.214939152	0.214939152	0	0.672508575	1.149963649	3.702899841	0
AAATCCAGCCTACAAC_1	Leukemia	0.259434376	0	1.448838061	0.259434376	0	1.122776969	0.465238192	0.649519269	0.465238192	0.781518285	0.465238192	0.454327547	0	0	0	0	0	1.638366238	4.252914496	0
CCACATTTAAACCAGC_1	Leukemia	0	0	1.161652491	0.437481885	0.242476359	0	0	0.842311461	0.740795972	0.437481885	0.973202768	0.535930119	0.740795972	0.437481885	0.863735845	0	0	1.577248487	2.570598703	0
CAAGCAGCAGACAACT_1	Leukemia	0	0	1.42387767	0.31551414	0.170149442	2.085462869	0.170149442	1.22431467	0.170149442	1.171176015	0.554992542	0.454906093	0.31551414	0	0.442405014	0	0.170149442	1.111956847	4.508365049	0
CCAGAGACCAGAATCC_1	Leukemia	0	0	0.613516504	0	0.755755512	0.613516504	0.248659155	0.770575638	0.990963732	0.447636453	0.248659155	0.545312612	0.447636453	0	0.248659155	0	0.447636453	1.655285347	3.59149018	0
AACTATGAAGATAGAC_1	Leukemia	0.214975559	0.214975559	0.89158384	0.214975559	0.672600728	2.043203378	0	0.611639998	0.542030516	0.788074546	0.542030516	0.394037273	0	0	0.214975559	0	0.391814486	1.415321644	3.536211595	0
ATCGACAAAAAGCATC_1	Leukemia	0.183140075	0.337875001	1.032772873	0.337875001	0.471844354	1.690394244	0.183140075	0.550941174	0.471844354	0.791133659	0.471844354	0.613618758	0.183140075	0	0.183140075	0	0.337875001	1.338614722	3.621078414	0
ATATAATAATCCACAC_1	Leukemia	0	0.743996446	0.743996446	0.243794557	0.439650269	1.395477952	0.439650269	0.662318698	0.243794557	0.243794557	0.743996446	0.662318698	0.243794557	0	0.439650269	0	0	1.523676919	2.417255667	0
CCGAACGGAATCCACT_1	Leukemia	0	0.565861309	0.761481207	0.322432664	0.565861309	2.237577396	0	0.532770655	0	0.322432664	0.322432664	0.161216332	0	0	0.761481207	0	0	0.761481207	3.359513246	0
CCGACCAAAAGTAATC_1	Leukemia	0.231048983	0	1.476814083	0.41860632	0.57648013	1.476814083	0	0.602878892	0.712794802	0.41860632	0.41860632	0.469910988	0.41860632	0	0.231048983	0	0	1.350441895	3.487691733	0
AATCATGAATTGATAA_1	Leukemia	0.257067155	0.257067155	1.926092101	0.257067155	0	0.46138152	0	0.23069076	0.257067155	1.440889453	0.257067155	0.3879457	0	0	0.902459446	0.257067155	0.257067155	1.507977241	3.563782102	0
AAAACATTATTCCCTT_1	Plasma B	0	0.530536661	0.717725863	0.300046926	0	0.875338983	0	0.50572968	0	0.530536661	0.875338983	0.358862932	0	0	2.122065735	0	0	2.312335004	1.938551223	0
ACCAAATGCAAGAGTA_1	Leukemia	0.40149133	0.22076118	1.861683893	0.22076118	0.22076118	0	0	0.718889558	1.004000854	0.687180577	0.22076118	0.54532444	0.22076118	0.22076118	0.554503739	0	0	1.599874183	4.044362807	0
CCAGAGAACCTCATAG_1	Leukemia	0.186661898	0.186661898	2.220158373	0.343901329	0.343901329	1.707441561	0	0.557930878	2.023800829	0.479743039	0	0.23987152	0	0.186661898	0	0	0.343901329	1.846202351	4.329485209	0
CCAACCCTAGTTACGG_1	Leukemia	0.224575163	0	1.797711043	0.224575163	0.224575163	1.183601868	0	0.938922519	0.920579433	0.40784999	0.562681021	0.460289716	0	0	0.224575163	0	0	1.710591771	4.259096711	0
CCAGCAAGCCAAAACT_1	Leukemia	0	0.208990701	0.529039115	0.381764505	0.208990701	1.77174455	0.208990701	0.844700667	0.771111279	0.965855745	0.381764505	0.600634884	0.208990701	0	0	0	0.529039115	1.128786384	3.879839462	0
AGTGAGTGCCTCACAC_1	pDC	0.199168342	0.199168342	1.093092591	0.365181013	0.507517463	1.557425551	0	1.069631233	1.016352924	0.199168342	0.507517463	0.508176462	0.199168342	0	0.199168342	0	0	1.293259982	4.18987109	0
AAGTCACAACGTAGAT_1	NK	0.282419153	0.15114669	0.835227374	0.398441709	0.15114669	0.282419153	0.398441709	0.96387467	1.189166262	0.596546162	0.761819751	0.641947551	0.502391606	0.398441709	0.282419153	0	0.15114669	2.665818615	1.974130508	0
CCTGAGAAATAAACCG_1	Leukemia	0	0	1.223869288	0	0.58784576	1.526160361	0	0.394264943	0.788529886	0	0.955593269	0.76308018	0	0	0	0	0	1.43518583	2.322507646	0
CATAATTTAACCCATA_1	Leukemia	0	0	1.384781854	0.596929771	0.240730145	1.819921833	0.240730145	0.863790056	0.596929771	0.240730145	0.596929771	0.429519001	0	0	0.240730145	0	0	1.238258042	4.039473394	0
ACTACACTAATCCAGT_1	Leukemia	0.25654125	0.25654125	1.439117539	0	0.774638829	0.774638829	0.460523936	0.868408116	0.25654125	0.629864529	0.460523936	0.506656535	0	0	0.25654125	0	0	1.01331307	3.369892439	0
CCGGATATATCTAAGG_1	Leukemia	0	0	0.813212007	0.34951535	0.34951535	3.253996137	0	0.656790561	0.487088072	0.813212007	0.34951535	0.357931093	0.189950699	0.189950699	0.189950699	0	0.34951535	1.368298336	4.491757028	0
AGCCAACGCCCGAGCT_1	Leukemia	0.976112822	0.439140373	0.743244151	0.60270788	0.439140373	0.60270788	0	0.790479228	0.243484482	0.439140373	0.439140373	0.761277785	0.439140373	0	0.743244151	0	0	0.743244151	2.196658765	0
CCCAAACGCACTCCGG_1	Leukemia	0.451512573	0.251025674	1.487070712	0.761446902	0.420766763	1.245011113	0.322414926	0.849673583	1.015091425	0.618439395	0.668415669	0.965549821	0.322414926	0.090858797	0.716012747	0	0.133368979	1.663953798	2.870453207	0
CCACATCTATTGCCTG_1	B	0.619955787	0	0.729265644	0.619955787	0.357270816	1.332695524	0	0.890716809	0.917482121	0.999782884	0.19450657	0.872303549	0.19450657	0	0.19450657	0	0	0.917482121	4.206647884	0
CCTAATTTCCTCCATC_1	Leukemia	0	0	2.501923449	0.444876473	0.444876473	1.085540916	0	0.824543771	0.610008025	0.610008025	0.246976261	0.305004012	0	0.246976261	0	0	0	1.472881302	4.043572966	0
ATAGCAAACCTACAAC_1	Leukemia	0.542965818	0	1.356972425	0	0.542965818	2.406535378	0	0.366581786	0	0.307890419	0.307890419	0.515302225	0.307890419	0	0	0	0	0.892902369	3.748644115	0
CCAACAATAGTAAAAG_1	Leukemia	0.703849141	0.227438089	0.929119409	0.227438089	0.412612459	2.098095475	0	0.760337886	1.112856268	0.412612459	0	0.51260091	0	0	0.227438089	0	0	1.463240658	3.764396237	0
CATTAAGCCCAACACT_1	Leukemia	0.647658429	0.33997742	1.357129562	0.647658429	0.141363659	1.019391187	0.18436774	0.829267977	0.861450545	0.535675942	0.92363748	0.944912294	0.474601668	0.18436774	0.593233877	0.049375215	0.141363659	1.62919606	2.901911824	0
ATGAAACAAAATCCGT_1	Leukemia	0	0	0.986399555	0	0	1.335686031	0	0.964706544	1.085804832	1.176216026	0.876011039	0.305095003	0.247063476	0	0	0	0.247063476	1.473188431	4.068229462	0
CCGTAGAAATTAAGTG_1	Leukemia	0	0.284119751	0.839136685	0	0	1.933643272	0	0.419568342	0.284119751	0	0.971899541	0.798996763	0.284119751	0	0.284119751	0	0	2.066917498	3.666548833	0
CCTGCCCAAACTATGA_1	Leukemia	0	0	0.96525027	0	0	0.96525027	0	0.673325436	0.341005632	0.797094266	0.594829761	0.723564103	0	0	0.341005632	0.341005632	0	1.109158418	2.412248949	0
AAGTAGACAGCAACCC_1	Leukemia	0.394304962	0.21646242	0.845533587	0.394304962	0.735988209	1.699463941	0.21646242	0.495092976	0.676359905	0.676359905	0.309331988	0.765754006	0.472619615	0.309331988	0.309331988	0	0.309331988	1.26344922	3.267863538	0
CCCGAGGCCCGTCAAC_1	Leukemia	0	0	1.017362163	0	0.25798149	3.879183496	0	0.844560855	0.25798149	0.632836819	0.77806695	0.231435917	0.25798149	0	0	0	0	1.017362163	4.101843077	0
CCTTCCGACCTGAATT_1	Leukemia	0.220002391	0	2.12613323	0.400224345	0	0.80218029	0	0.453418747	0.400224345	1.374463783	0.552872606	0.544051576	0.400224345	0.220002391	0.400224345	0	0	1.167739449	3.850507232	0
CCTGACTAAGTTAAGT_1	Leukemia	0.487861462	0.487861462	1.377374805	0.592494819	0.431130542	1.090687732	0.23862172	0.839191594	0.773724647	0.515063959	0.592494819	0.961330126	0.431130542	0.202599439	0.370986631	0.043936853	0.23862172	1.443142128	2.868981094	0
AGTACCGGAAAAATGC_1	Leukemia	0.274368608	0.274368608	0.66634061	0.274368608	0.489438163	1.345810127	0	1.036296145	0.274368608	0.274368608	0.489438163	0.712396458	0.274368608	0	0.274368608	0	0	1.345810127	2.253803553	0
ACGACCCCCACGACCA_1	Leukemia	0.580494869	0	0.463854687	0.331790761	0.331790761	2.564993064	0	0.756590282	1.635367447	0.463854687	0	0.509527555	0.17959336	0	0.463854687	0	0.463854687	1.422551557	3.938918853	0
AGCACCTTAAAAACCG_1	Leukemia	0	0.525536263	1.003720508	0.29690155	0.29690155	1.413701651	0.29690155	0.501860254	1.003720508	0	0	0.784569445	0.29690155	0.29690155	0	0	0	1.003720508	2.648720973	0
AAATAGACCCTGAGCA_1	Leukemia	0.660057103	0.369580513	1.494044039	0.594960303	0.397281974	1.135809588	0.218241711	0.786481061	0.995920004	0.594960303	0.638825553	0.895854541	0.397281974	0.078160227	0.721174065	0.039843547	0.150651819	1.606132249	2.889862881	0
CACAATACACAGCCGC_1	Leukemia	0	0	0.415060682	0.571936127	0.707506232	3.604278443	0	0.966941942	0	0.415060682	0.415060682	0.514920274	0.415060682	0	0.228911937	0	0	1.117712235	3.974395891	0
AGCGACGTACGCCCGC_1	Leukemia	0	0	1.031676703	0.589209437	0.182855334	1.85899731	0	1.10003405	1.226034184	0.337387108	0.471204227	0.582675403	0.182855334	0.337387108	0.182855334	0	0.182855334	1.571148824	3.57545433	0
AGAACCCTAACAACTA_1	Leukemia	0.230494956	0.230494956	0.711425343	0.417687595	0.831218815	2.790806995	0	0.766183783	0.57530315	0.230494956	0	0.287651575	0.417687595	0	0.230494956	0	0	1.348450809	3.885618519	0
CCACACTAACCCAAGT_1	Plasma B	0.444402258	0.444402258	1.257895394	0.246687291	0.444402258	0.985321564	0	0.542333073	0.246687291	1.084666146	0.750998741	0.587513568	0	0	0.246687291	0	0	1.084666146	3.286147646	0
AGTTAATACACAAAAG_1	Leukemia	0.516781445	0.291408615	1.310085503	0	0.291408615	1.621314292	0	0.55425952	0.291408615	0	0	0.607186164	0	0	0.516781445	0	0	1.621314292	3.892640541	0
CATCACCCATTGACAG_1	Plasma B	0.654613967	0.480118754	1.242731482	0.480118754	0.268601055	0.654613967	0	0.574800359	0.803136662	0	0.268601055	0.863343511	0	0	0.803136662	0	0.268601055	0.932426181	2.163705609	0
AAACCCACAGAGCATA_1	Leukemia	0.216277649	0.393995608	0.989589194	0.216277649	0.544844979	2.319932421	0.393995608	0.710204302	0.393995608	0.675893219	0.216277649	0.494794597	0	0	0.544844979	0	0	0.895549964	3.439804997	0
AGCAAGGCAAGCAACT_1	Leukemia	0.380704649	0.380704649	1.266450134	0.208360965	0.380704649	2.156946795	0	0.974602326	0.655772726	0.380704649	0.527666826	0.563262712	0	0	0.527666826	0	0	0.871270792	3.327633016	0
AAGTCCGGACCTAGCT_1	Leukemia	0.408629617	0.118838985	1.328704588	0.633036173	0.489158284	1.591649774	0	0.741607463	0.816198848	0.489158284	0.408629617	1.197531864	0.633036173	0.118838985	0.408629617	0	0	1.104931324	3.776243071	0
AATAAAGACAAACAAA_1	Leukemia	0.47443871	0.265095872	1.037210413	0.794901903	0.47443871	0.647452832	0	0.461688725	0.47443871	0.647452832	0.47443871	0.616053775	0.265095872	0	0.47443871	0	0	0.92337745	2.528534774	0
CCTCAACCAAGTCCAA_1	Leukemia	0.436807824	0.242066814	1.389457438	0	0.436807824	1.318762841	0	1.166649106	0.242066814	0.242066814	0.242066814	0.218403912	0	0	1.160345136	0	0	1.630845047	3.850396996	0
CAAACCGAAGAAAGCA_1	Leukemia	0.463301649	0.463301649	1.018102659	0.179348443	0.579838633	2.532888245	0	0.777207116	0.778694114	0.463301649	0.579838633	0.605561204	0.463301649	0	0	0	0	1.321789403	3.256077977	0
CCTACAAAACCTAATG_1	Leukemia	0.166500028	0	0.818962309	0.434046544	0.434046544	2.04161662	0	0.821123101	1.491128995	0.54502661	0.644911231	0.745564497	0	0	0.54502661	0	0	1.710023104	4.142466892	0
CATAAGGAAACCAATA_1	Leukemia	0.339969149	0.43169951	1.061101871	0.732245125	0.126604529	2.320211785	0.238966635	0.767802913	0.732245125	0.665147099	0.238966635	0.737862058	0.238966635	0	0.339969149	0	0.238966635	1.232392748	3.65120684	0
ACAACCTACATTACGA_1	Leukemia	0	0	1.513929078	0.279321194	0	2.167173907	0	0.637381835	1.07615937	0	0.828083532	0.538079685	0	0	0.279321194	0	0	0.67635493	4.219864253	0
ACAGAGCAAATCCCTG_1	Leukemia	0.634380385	0.258730305	0.634380385	0	0.258730305	2.226563713	0	0.817940784	0.258730305	0	0.46409172	0.648398106	0.258730305	0.46409172	0	0	0	1.120696943	3.773242598	0
CACGATCTCAACAAAA_1	Leukemia	0	0.22331531	0.559983806	0.559983806	0	1.705450554	0	1.055483838	1.012147314	1.253376256	0.81140725	0.58962471	0	0	0.559983806	0	0	0.81140725	3.402027275	0
ATGAAAATCATTCAAT_1	B	0.256684731	0	1.628637511	0.256684731	0.460757937	1.114637444	0.256684731	0.683858348	1.114637444	0	0.630160842	0.603150088	0	0	0	0	0	1.569508841	3.475445368	0
AACTATAAAGAGAGGC_1	Leukemia	0.213374488	0	2.232665112	1.569775657	0.38912991	0	0	0.572212204	0.38912991	1.285459522	0.213374488	0.490090183	0	0	1.21742627	0	0	1.46553838	3.892744788	0
ACGGCCAGAGAAATAG_1	Leukemia	0.486867031	0.272775352	1.53874209	0.663108163	0.311793515	1.161660886	0.34934626	0.884149818	0.812892935	0.518482879	0.715569109	0.910212688	0.518482879	0.189851532	0.715569109	0	0.050947378	1.684632874	2.940629574	0
AAGTAGCTCACAATCA_1	Leukemia	0.417004071	0.159112262	1.277328312	0.417004071	0.524656487	2.130157378	0	0.726616762	0.417004071	0.866998175	0.296348753	0.560779292	0.296348753	0	0.621837959	0	0	1.412072273	3.942233675	0
CCTCCATCCCGGACTC_1	Plasma B	0.293313012	0.293313012	0.860122298	0.519819969	0	0.293313012	0	0.609830107	0.860122298	0.293313012	0	0.779018278	0	0	2.011749544	0	0	1.753031465	2.099012651	0
ATTGACTGATGAAATG_1	Leukemia	0.323254459	0.174632434	1.351217947	0.323254459	0	1.351217947	0.174632434	0.980460597	1.247178738	0.174632434	0.567149477	0.595398374	0.174632434	0	0.669900139	0	0.174632434	1.300550753	3.816796863	0
CACTCCCTCATTCATG_1	Leukemia	0.582176552	0.582176552	0.947735188	0.233735279	0	1.544651963	0	0.772325982	0.423056172	0	0.423056172	0.680027841	0.582176552	0.233735279	0.233735279	0	0	1.74738611	2.836848576	0
AAGTAGTCATGGATGG_1	Leukemia	0	0.461167175	1.570386374	0	0.461167175	1.20707673	0	0.645532537	0.256935693	0.256935693	0.461167175	0.557691084	0.630679013	0.256935693	0.461167175	0	0	1.368542673	2.672509444	0
AGCCATCTCATCCAAC_1	Leukemia	0.221080586	0	0.805189215	0.221080586	0.402024464	0.805189215	0.221080586	1.019338853	0.221080586	0.687981765	0.221080586	0.622687804	0.221080586	0	0.555189924	0	0.221080586	1.496030734	4.183234955	0
ACGAATTAAGGAAGTC_1	Leukemia	0.200561197	0	0.7468974	0.367539468	0.367539468	2.146048883	0	1.237526275	0.7468974	1.098210736	0.367539468	0.51063288	0	0	0.200561197	0	0	1.465873725	4.091898666	0
AGTAATGTAAACAAAC_1	Leukemia	0.373424023	0	1.578556263	0	0.204042354	0.644692157	0	0.656350971	0.756943458	1.110919853	0.518228324	0.591400263	0.644692157	0	0.518228324	0	0	1.66782979	4.029440157	0
CCGAACATAAACATAC_1	Leukemia	0	0	1.150445589	0.238977577	0.238977577	2.636024369	0.238977577	0.616214607	1.564294268	0.431717557	0	0.616214607	0	0	0.431717557	0	0	1.308197838	3.516427748	0
ACCTCACACCCTCCCA_1	Leukemia	0	0	0.253500069	0.455559143	0.253500069	1.869032483	0	0.83647971	0.455559143	1.428827407	0.253500069	0.552577466	0.455559143	0	0.253500069	0	0	1.105154931	3.907234401	0
CCAGCCCGAAATAAAA_1	Plasma B	0.224580514	0	1.257885525	0.4078589	0.224580514	0.224580514	0.224580514	0.591810163	0.56269247	0.56269247	0.224580514	0.957824311	0	0	2.116511789	0	0.224580514	2.231015762	2.085713066	0
ATTTAGTGAAGTACTG_1	Leukemia	0	0	1.213952197	0.332507782	0.581612926	0.780875167	0	0.544668664	0.332507782	0	0.332507782	0.606976098	0.332507782	0.332507782	0.332507782	0	0	1.213952197	2.520865783	0
ATTACACCACCTCCCC_1	Leukemia	0.600721329	0.242536584	1.072044166	0.437580993	0	1.391096963	0.242536584	0.75956098	0.600721329	0.600721329	0.437580993	0.890905215	0	0	0	0	0.242536584	1.320362533	2.361488289	0
AACAACGGAATGCCAC_1	Leukemia	0.538498762	0	1.97997139	0	0.428578911	3.354996906	0	0.864703704	0.164122084	0.305067317	0.164122084	0.318761953	0.305067317	0	1.144317693	0	0	2.200122311	4.348176305	0
CCACCCAGAATTAACT_1	Leukemia	0	0.443875946	1.333337981	0.246366638	0	1.699259758	0	0.492201053	0.443875946	0.608735508	0.608735508	0.492201053	0	0	0.443875946	0	0	1.646835482	4.306690843	0
AGATCAGCAATACCGT_1	Plasma B	0.276403507	0	1.068248744	0	0.276403507	0.276403507	0	0.586033305	0.670461391	0.670461391	0.49271835	0.633056424	0	0.276403507	1.266112848	0	0	1.997091281	2.547885368	0
AGAACCCCAATAACAA_1	Leukemia	0	0.547282812	0.89898166	0.547282812	0	0.547282812	0	0.904131997	0	0	0.547282812	0.805420873	0.738514711	0	0.547282812	0	0	1.03722421	2.74541	0
CACAACTAAGGAATCC_1	Leukemia	0.382139163	0	1.985558799	0.657951002	0	0.873904185	0	0.601047524	0.771745773	0.209213377	0.529524115	0.483293407	0.209213377	0.209213377	0.382139163	0	0	1.600606233	4.541703012	0
AAGCCCGCAAGTAAGG_1	Leukemia	0.346442547	0.188149645	0.603253382	0.188149645	0.346442547	2.671103893	0	0.798000864	1.508343869	0	0.346442547	0.652973587	0.346442547	0	0.346442547	0	0	1.853539074	3.86671581	0
ACCGCACAACACATTA_1	Leukemia	0.374789515	0.204851341	1.582030566	0.204851341	0.374789515	2.418625886	0.204851341	0.626491266	0.952197565	0	0.204851341	0.626491266	0.204851341	0	0.204851341	0	0.374789515	1.315901713	2.918061496	0
ACCGCACCATCGCAGA_1	Erythroid	0.30296625	0.535169419	0.723485442	0.723485442	0.535169419	0.723485442	0.30296625	0.440947995	0	0	0	0.793857482	0.881895989	0.535169419	0.30296625	0.30296625	0	0.535169419	1.784090604	0
AAATCATAACCCACGC_1	Leukemia	0.335864267	0.335864267	1.028250965	0.469205593	0.335864267	2.077578465	0	0.94263154	0.787296369	0.586840774	0.335864267	0.666716195	0.335864267	0	0.181966953	0	0	0.874227072	3.856537688	0
ACGGCCCCAAATAAAT_1	Leukemia	0.179084725	0	1.706711232	0.179084725	0.579131722	2.778906242	0	0.755382765	0.330916951	1.320610956	0.179084725	0.388912447	0.330916951	0	0.179084725	0	0	1.593804674	4.57371768	0
AAACCCTGAGGCATCC_1	Leukemia	0.301796703	0.533314385	0.879271968	0.301796703	0.301796703	1.719138898	0.301796703	0.62150117	0.533314385	0.301796703	0.301796703	0.360589995	0	0	0.533314385	0	0	0.879271968	2.085140978	0
AGCACCTACCCCCACC_1	Leukemia	0.567412985	0.411534841	2.318889566	0.22678981	0	0.567412985	0	0.283706492	1.023156795	0	0.411534841	0.463594932	0.22678981	0	0.821026066	0	0.411534841	1.46078937	3.737315962	0
AAAGCCTTATTACATG_1	Leukemia	0	0.184007796	1.230897753	0.184007796	0.184007796	1.342434612	0	0.932402744	1.656804032	0.592277	0.592277	0.615448876	0.184007796	0.184007796	0.473793678	0.184007796	0	0.881358178	3.703692648	0
AAGGCACGACGTATAA_1	Leukemia	0.557665462	0.557665462	1.053083275	0.317213055	0	0.751362023	0	0.587751288	1.053083275	0	0.557665462	0.278832731	0	0	0.557665462	0	0.557665462	0.317213055	2.879101866	0
ATAACCTAACGCAACT_1	Leukemia	0.33785806	0.471822128	1.166482203	0.695571112	0.58994156	2.671734714	0	0.439148043	0.791101358	0.33785806	0.695571112	0.694964029	0	0	0	0	0	1.485348144	3.732826049	0
ACGTACGAAGGTAACC_1	Leukemia	0.493984068	0.525951738	1.433693619	0.724994988	0.391450249	1.297955343	0.148168346	0.878173507	1.140854555	0.354794988	0.750451845	1.051265525	0.426809276	0.101176643	0.644488643	0.051867365	0	1.679962558	2.941304844	0
CATGAGAAACAGAGCT_1	Leukemia	0.532731022	0.384617509	1.056473197	0.210687218	0.384617509	1.926167092	0	0.803411716	0.210687218	0.878446359	0.210687218	0.43922318	0.210687218	0	0.384617509	0	0	1.454739195	3.721794245	0
ACTAAACAAAGCACTT_1	Leukemia	0	0	0.940547895	0.231294827	0.419013886	2.778408168	0	0.794970642	0.577002166	0.419013886	0.419013886	0.67566225	0.231294827	0	0.713402125	0	0	0.940547895	3.352863137	0
AGACACAGCCTGAAAG_1	Leukemia	0.50871221	0	1.095087448	0.286361713	0.50871221	0.844277329	0.286361713	0.920686096	0	0	0.286361713	0.422138665	0.50871221	0.286361713	0.844277329	0	0	1.200271395	2.192522023	0
ATCTAAACAGGTAAAG_1	Leukemia	0	0	0.613524201	0	0.447642511	2.596867119	0	0.632174464	0.248662851	1.09063637	0.447642511	0.670530323	0	0	0.447642511	0	0	1.894044151	3.775716433	0
AACTATATACAGCCCG_1	Leukemia	0.231079177	0	1.94291379	0	0.712869402	0.832819977	0	0.707866862	0	1.036635094	0.712869402	0.356434701	0.231079177	0.231079177	0.231079177	0	0	1.640809423	4.212860702	0
CAACCAGAAGACAGAC_1	Leukemia	0.356618784	0.496363634	0.496363634	0.618952808	0.496363634	2.235972792	0	0.790150856	1.331096829	0.356618784	0.356618784	0.499205298	0.356618784	0	0	0	0.356618784	0.998410596	2.849704017	0
CCGTCAAACCGGATTT_1	Leukemia	0.199071004	0.36501611	0.742576682	0.50730292	0.50730292	2.467519852	0	0.25365146	0.742576682	0.631843119	0.199071004	0.646434404	0.199071004	0	0.50730292	0	0	1.90612687	3.565635047	0
CAAAACATCCCGCAGC_1	Leukemia	0.22923361	0.572620799	1.6826528	0.415594698	0.22923361	0.708303345	0	0.790985772	0	1.118769888	0.415594698	0.559384944	0	0	0.22923361	0	0	1.816893613	4.050431691	0
AGATCCAAACCTCCGG_1	Leukemia	0.316424989	0.170676223	1.552260619	0.170676223	0.657796269	2.36814303	0	0.690352693	0.316424989	1.229461147	0.443608292	0.7350787	0	0	0.316424989	0	0	1.590915369	3.89970201	0
CCGTCCGAATGTCCTT_1	Leukemia	0.292886386	0.292886386	1.112430717	0.412398191	0.292886386	2.321195211	0.519139574	0.609238584	0.412398191	0.519139574	0.615578137	0.556215359	0.412398191	0	0.292886386	0	0.157127889	1.112430717	3.245364352	0
ACGGACCAATATCCCG_1	Leukemia	0	0.283349248	1.595506271	0	0.283349248	1.087016108	0	0.797753136	0.283349248	1.286625907	0.283349248	0.484980893	0	0	0.283349248	0	0.283349248	0.969961787	3.104226413	0
ACCGACGTATCTAGCT_1	Leukemia	0.23987793	0	0.734469489	0.23987793	0.734469489	2.448645867	0.23987793	0.617713324	0.23987793	0.43320216	0.23987793	0.531951387	0.43320216	0	0.23987793	0	0.23987793	0.734469489	3.567528868	0
AAAGAAGGAAGTCAAC_1	Leukemia	0.225325639	0	2.057160897	0.225325639	0.698593499	1.105867475	0	0.727618341	0.225325639	0.409099281	0.225325639	0.509263728	0.225325639	0	0	0	0.225325639	1.800820257	4.605873845	0
AAAAATCTACCAAGGT_1	Leukemia	0	0	1.222220384	0	0.706215054	1.405832686	0	0.431109355	0.706215054	0.521293549	0.294237355	0.743185696	0.294237355	0	0.706215054	0	0	0.521293549	3.2029524	0
ATAGATTCCAACCAAC_1	Leukemia	0.280878186	0	1.080364695	0.280878186	0.499917073	2.704347881	0.150268415	1.006506987	0.59373046	1.023747755	0	0.511873878	0.280878186	0.150268415	0.150268415	0	0	2.387928902	4.142179107	0
CCCTAGACCAAAATGG_1	Leukemia	0.240597511	0	1.384317053	0.240597511	0	3.319874459	0	0.756035625	0.736223839	0.240597511	0.240597511	0.483882222	0.43438806	0	0.43438806	0	0	1.384317053	2.752926937	0
CACAATTACCCAATGG_1	pDC	0.250712592	0	0.88570931	0.250712592	0	1.943586783	0	0.774230997	0.250712592	0	1.18769885	0.635507206	0.250712592	0	0	0	0.250712592	1.715427531	4.287785511	0
ATAGATCGAGACACAT_1	pDC	0	0	1.393651852	0.264633879	0.264633879	1.597041401	0	0.569024974	0.646507016	0.473689141	0.473689141	0.323253508	0	0	0.473689141	0	0	1.393651852	4.533652382	0
CCTAATAGACGCCAAC_1	Leukemia	0	0	1.38441965	0.240626783	0.240626783	1.237914932	0.240626783	0.95202075	0.434436292	0.434436292	0.858759492	0.577869452	0.240626783	0	0.240626783	0	0	0.858759492	4.121737626	0
AGCGCCGCCACAACTC_1	Plasma B	0.239761512	0	0.734185488	0.433010245	0.856426089	0.594893587	0	0.576482061	0.433010245	0.239761512	0.433010245	0.723618537	0.594893587	0	1.674314401	0	0	1.674314401	2.296689576	0
AGCACACTCAGAAGTG_1	Leukemia	0	0.303158706	0.882327422	0.303158706	0	0.303158706	0	0.921221566	0.535474554	0.882327422	0.303158706	0.267737277	0	0	0.535474554	0	0.535474554	0.882327422	3.930496106	0
CCAAACGAACCTCCTG_1	Leukemia	0.412419083	0	0.822493453	0.227321736	0.412419083	2.7762561	0.227321736	0.760114374	0.227321736	0.412419083	0.412419083	0.556236107	0.568547762	0	0.568547762	0	0.227321736	0.568547762	2.524569138	0
ACGCAAATAGTGAAAG_1	Leukemia	0.168917122	0.439586957	1.221504051	0.439586957	1.106660501	2.322495584	0	0.637165502	0.65238249	0.439586957	0.31338199	0.553330251	0.168917122	0	0	0	0.31338199	1.372284704	3.869650046	0
AAGGCAGAACAGCCAC_1	Leukemia	0.520109712	0	1.444683061	0.520109712	0.520109712	2.236135354	0	0.905502498	0.413207822	0.704738886	0.293494721	0.779300372	0.413207822	0	0.157476329	0	0	1.168508198	4.39220995	0
AGATAACTCAAGACTC_1	Erythroid	0.25442158	0	1.561570385	0.457064538	0	0.625481761	0	0.864538192	0.625481761	0.457064538	0.457064538	0.641499005	0.457064538	0	0.25442158	0	0	1.360246562	3.593064339	0
AGGGATCTACTGCCGA_1	Leukemia	0	0.232182319	1.284675934	0.420484649	0.420484649	1.538778394	0.232182319	1.104238292	0	0.578885515	0.420484649	0.289442757	0.232182319	0	0	0.232182319	0	1.354506031	4.266939282	0
ATTGAGAAACCCAGAA_1	Leukemia	0.199015542	0.199015542	0.507180664	0.364922145	0.631699198	3.126755805	0	0.546264977	0.742415637	0.742415637	0.631699198	0.703393109	0	0.199015542	0	0	0	1.163778521	3.873760216	0
AATAAACGATTGATAC_1	Leukemia	0	0.365427575	1.352568339	0.199313894	0.199313894	2.730250423	0	0.466860025	0.632473255	0.843027414	0.365427575	0.37164088	0.507838227	0	0.199313894	0	0.507838227	1.164914984	3.528850219	0
AAATACTGATTGCATG_1	Leukemia	0.19253642	0.19253642	1.138860216	0.353920071	0.353920071	1.068457468	0.19253642	0.740476083	0.492842065	1.068457468	0.492842065	0.569430108	0	0	0.614797792	0	0.19253642	1.138860216	3.925591208	0
AGTAAGATAATGATCC_1	Leukemia	0.506377241	0.506377241	0.931492482	0.198651156	0	2.325301927	0	0.900392385	0.198651156	0.741357146	0.364304705	0.64559012	0	0	0.630753317	0	0.198651156	1.349846389	3.71881243	0
AACTATCTATTTAGTA_1	pDC	0	0.828325691	0.918047561	0	0.497582994	1.782216615	0	0.310195445	1.885212823	0	0.918047561	0.63753675	0.357553744	0.194673049	0	0	0.357553744	1.625972537	3.670069639	0
ATCCAGTTATATCAAA_1	Leukemia	0.292468061	0	0.992751548	0	0	0.518472249	0.292468061	0.656571369	0	0.858203796	0.292468061	0.608658135	0.292468061	0.292468061	0.292468061	0	0	2.053431048	3.473677877	0
AAGCATGACAACACGC_1	Leukemia	0.191656528	0.49088609	0.818689581	0.191656528	0.818689581	1.870665337	0.352422092	0.687814062	0.352422092	0	0.352422092	0.935332669	0.191656528	0	0.612488845	0.191656528	0	1.26272828	3.196599126	0
ACCACCACATACAACT_1	Leukemia	0	0.357019068	1.387154449	0	0	0	0	0.973446523	0.357019068	0	0.619568581	0.636895687	0.357019068	0	0.357019068	0	0	1.273791374	2.718599885	0
CAGGAACTAGCCAACT_1	Leukemia	0.27197907	0.27197907	1.252899026	0	0	2.30898719	0	0.66921283	0.48558108	0.27197907	0.27197907	0.24279054	0.27197907	0.48558108	0	0	0	1.490238709	3.801277664	0
CCTGATTCCCCTAAGT_1	Leukemia	0	0.190591326	0.904118587	0	0.717754106	3.652830211	0	0.80365107	0.350607391	1.258341221	0.815271543	0.452059293	0.190591326	0	0	0	0.190591326	1.131288782	3.884898962	0
AGTCAAGTAGCTACGG_1	Leukemia	0.214232199	0	2.286423282	0.390568428	0	1.220565269	0	0.987850111	0.785977685	0.214232199	0.214232199	0.676229619	0	0	0.670718108	0	0.214232199	1.352459239	4.049745121	0
ATGGCCCGCCTCCATA_1	Leukemia	0.441474153	0.244904195	0.244904195	0.244904195	0.870244525	1.079256984	0	0.918085859	0.441474153	0.244904195	0	0.62602282	0.441474153	0.244904195	0.441474153	0	0	1.46556454	3.50224484	0
ATAAAGCTATATAAGG_1	Leukemia	0.206627439	0.377784736	0.523883937	0.377784736	0.651333891	1.541670852	0	0.59624013	1.042463475	0.764361216	0	0.521231738	0.377784736	0	0.206627439	0	0.377784736	1.042463475	4.113091019	0
AGAAACTAATAAACCG_1	Plasma B	0.590729169	0.851079492	0.95958338	0.237783675	0	0.42974758	0	0.652046746	0.42974758	0.42974758	0.237783675	0.779922824	0	0	1.892679664	0	0.237783675	1.716207828	2.173001134	0
AACCAAGTCCGTAAAC_1	Leukemia	0.203979821	0.203979821	0.857661309	0.644531159	0.203979821	1.312454287	0	0.78914366	0.203979821	0.5180913	0	0.765237885	0.373318441	0.203979821	0.644531159	0	0.203979821	1.312454287	4.09906064	0
ACGGCCGAATGACCAT_1	Leukemia	0.562040657	0	1.796469105	0.224275889	0	0.814072437	0	0.591284587	0	1.10238177	0.407351625	0.281020328	0.224275889	0.224275889	1.796469105	0	0	1.508473746	3.828717566	0
ACAGCAGAACGAAGGG_1	Leukemia	0	0	0.364218455	0	0	2.795975712	0.198600263	1.213534265	1.836201059	0.198600263	0.741209249	0.91810053	0	0	0	0.198600263	0.198600263	1.554940181	4.166535849	0
AAGCCCAAAGCCCATG_1	Erythroid	0.581803202	0	1.214255487	0.332629837	0	0.332629837	0	0.837700888	0.581803202	0	0	0.544811807	0.581803202	0.332629837	0.332629837	0	0.332629837	0.781109012	2.421292591	0
ATGTATCACCTTCATT_1	Leukemia	0	0.272285141	0.486075442	0	0.486075442	0.94188309	0.272285141	0.921886704	0.272285141	0.272285141	0.486075442	0.745617036	0.272285141	0	0.66211254	0	0.272285141	0.811750017	3.317877828	0
AACTAGGACAAAAGGG_1	Leukemia	0	0	0.906445323	0.313990558	0.552593258	1.691298365	0	1.143890195	0.552593258	0	0	0.522673272	0	0	0	0	0	1.167286269	3.942282983	0
CAGTAGCTAATGATGT_1	Leukemia	0.285186653	0	1.09194395	0	0	1.532581234	0	0.646003111	0.974578991	0.285186653	0.506829959	0.545971975	0.506829959	0	0.506829959	0	0	1.378789345	2.653270854	0
ATCAACCAAGTTCCAC_1	Leukemia	0.182574079	0.182574079	0.876352287	0.336905093	0	3.485780054	0.182574079	1.088046975	0.78928356	0.693904556	0	0.294229958	0.336905093	0	0.182574079	0	0	2.002789694	4.302852408	0
ACCACAGACAAGCAGA_1	Leukemia	0	0.378083899	1.32359743	0.651788987	0.206804955	1.721847224	0	0.900387624	1.438981141	0.206804955	0.206804955	0.691476269	0	0	0.378083899	0.206804955	0	0.866451606	3.873225049	0
CCTGCACACCGACCTT_1	Leukemia	0.52097947	0	0.52097947	1.115478536	0.52097947	1.115478536	0	0.498324827	0.294040298	0	0.294040298	0.847247278	0.52097947	0	0	0	0	1.91857501	2.389982349	0
CACCCATGCCTTCATA_1	Plasma B	0.433346141	0.239965277	0.73468254	0	0.433346141	0.239965277	0	0.482965041	0.73468254	0.433346141	0.595322108	0.576809021	0.239965277	0.239965277	2.241491863	0	0	2.241491863	1.860056574	0
CATCCCTAATTCACCA_1	Leukemia	0.304159583	0.16359962	1.661237681	0.427375335	0.427375335	0.537060872	0	0.758096686	0.635895846	0.884569453	0.635895846	0.541777994	0.427375335	0.16359962	0.537060872	0	0	1.434934077	3.776392089	0
AAGAAAATAAAGAATC_1	Leukemia	0	0	0.881330174	0	0.302713918	1.430728552	0.302713918	0.715364276	0.534769299	0	0.722988257	0.793473343	0.302713918	0	0.722988257	0	0	0.881330174	2.510645061	0
AGTGACAAAACTCAAA_1	Leukemia	0.324722316	0.175484226	1.002985246	0.324722316	1.070977913	1.194491476	0	0.910596517	1.070977913	0.569448857	0.569448857	0.597245738	0	0	0.324722316	0	0	1.789657744	3.677729039	0
AGAGAGGCATATCCTG_1	Leukemia	0.235423273	0.235423273	1.605764024	0	0.42584833	0.723568299	0.235423273	1.050050557	0.42584833	0.952686576	0	0.525080282	0.235423273	0	0.585747283	0	0.235423273	0.952686576	3.170870107	0
ATTGAAACAATGCCGT_1	Leukemia	0.625521467	0.196639489	1.283059729	0.196639489	0.196639489	1.220934993	0.196639489	0.773162454	0.501935421	0.196639489	0.196639489	0.877263466	0.501935421	0	0.924709503	0	0	1.083751069	3.5013792	0
AAGACACTAGCTAACC_1	Leukemia	0.317401938	0	0.557962473	0	0.317401938	1.472928582	0	0.777548457	0.751729075	0.557962473	0	0.642529581	0.557962473	0	0	0	0	1.383399264	2.720971211	0
ACATAAGGAAAAACCG_1	Leukemia	0.371805713	0.203084168	1.526666847	0.203084168	0.371805713	1.246150132	0	0.711850246	0.64222347	0	0.64222347	0.553716678	0.64222347	0.203084168	0.516127596	0	0.203084168	1.107433356	3.057100272	0
ACAGAACAAGAAAACG_1	Plasma B	0.597345061	0	1.35079842	0	0.342627398	0.800175436	0	0.484360978	0.597345061	0	0.597345061	0.813288892	0	0	0.597345061	0	0	0.968721956	2.019996801	0
AATCAGGTACCTAGTA_1	Leukemia	0	0.380204554	0.380204554	0.380204554	0	1.595736831	0.208063917	0.664266732	1.125457643	1.328533464	0.380204554	0.562728822	0	0	0.380204554	0	0.208063917	1.879618448	3.649860069	0
ACTACAGTAGAGCACC_1	Leukemia	0	0	1.335003354	0.270875691	0	0.938271528	0.270875691	0.469135764	0.808459748	0.659247127	0	0.809145008	0.483798142	0	0.483798142	0	0	1.486644737	3.449637755	0
CACAAAATCCCACACT_1	Leukemia	0.224894475	0.408381613	0.815786344	0	0	2.204983102	0.224894475	0.832648159	0.224894475	0.697518755	0.224894475	0.62950112	0.224894475	0	0.224894475	0	0.224894475	1.453597207	4.03392069	0
ACCGCATTCCCTCCCA_1	Leukemia	0.196445502	0	0.501506519	0.360563959	0.360563959	3.480470677	0	0.993594642	0.501506519	1.282274028	0.501506519	0.610084306	0	0	0	0	0.196445502	1.220168612	3.850543823	0
CCCTAAACCCGGATAT_1	Leukemia	0.235845954	0	0.426547017	0.426547017	0.724605685	2.101868231	0	0.362302842	0.235845954	1.14034082	0	0.716559311	0	0.235845954	0.235845954	0	0.426547017	1.494639801	3.833336379	0
ATTCAGCTAAAAAAAC_1	B	0.268648371	0.380005472	3.038723821	0	0.380005472	0.571255018	0.380005472	0.43499307	0.380005472	0.932547985	0.14331868	0.643189775	0.268648371	0	1.805862634	0	0	2.623950582	3.060624201	0
AAGTAAACAACACCGT_1	Plasma B	0	0.642968207	1.31004896	0.642968207	0.262907294	0.470885903	0.262907294	0.566497665	0.642968207	0.262907294	0.470885903	0.65502448	0	0	1.810254741	0	0	0.642968207	2.304701243	0
CCACATTGACCCAAGA_1	Leukemia	0	0.259917326	1.549748599	0.466024309	0.368271456	1.216271747	0.259917326	1.182627023	0.712400658	1.022787998	0.259917326	0.707518663	0.368271456	0	0.138379626	0	0	1.870450969	4.326130019	0
AATAACATAGGTCCTC_1	Leukemia	0.451615939	0.174190963	1.646005602	0	0.174190963	2.060536764	0.174190963	1.12893652	0.565956429	0.565956429	0.174190963	0.462578208	0.66855435	0	0.174190963	0	0.174190963	1.34917453	3.784278782	0
CCATATGAAAACCCAC_1	Leukemia	0.219846131	0.399963351	0.906365671	0.399963351	0.399963351	2.692568353	0	0.654805884	0.219846131	0.399963351	0.801743732	0.500535577	0.219846131	0	0.219846131	0	0	1.2409362	3.368360484	0
CCGAACGAAAGCCCAA_1	Leukemia	0.246216941	0.246216941	1.083241204	0	0.443630199	1.403875782	0.246216941	0.436876392	0.608422902	0.246216941	0.443630199	0.849349716	0.246216941	0	0.246216941	0	0.246216941	1.698699432	2.565304148	0
CCGGAAAAAGGACCGT_1	Leukemia	0.272463566	0	1.254351679	0	0.272463566	1.559900414	0.272463566	1.032817299	1.254351679	0.272463566	0	0.33123749	0	0	0.272463566	0	0	0.812166098	4.349241652	0
AAGGCCGGATACCCTT_1	Leukemia	0.345015198	0.345015198	0.973821828	0	0.345015198	0.804703823	0.345015198	0.559216755	1.11843351	0	0	0.486910914	0	0	0	0	0.345015198	0.973821828	2.735691197	0
AAAACAACCAGCAGTA_1	B	0	0.517848943	0.517848943	0	0.373131706	1.312016191	0	0.62459484	1.312016191	0.20386923	0.373131706	0.656008096	0.373131706	0	0.20386923	0	0.94893781	1.623435568	4.113373278	0
CAAGATCTAAAGCACC_1	Leukemia	0.539414099	0	1.665820226	0	0.887892694	1.709888384	0.213766859	0.854944192	0.539414099	0.213766859	0.389788084	0.334769253	0.539414099	0	0.213766859	0	0	1.286936092	3.523122355	0
ATCGATCGCACCCCGA_1	Leukemia	0	0	2.027391923	0.327789868	1.078234907	1.20218635	0	0.772185557	0.327789868	1.009976994	0.177266008	0.229296244	0.327789868	0	1.142129895	0	0.327789868	1.661436316	3.633637414	0
CCAGAAGCAGCTCCTT_1	Leukemia	0.297664139	0	0.869969318	0	0.52674945	0.869969318	0	0.853030185	0.713012656	0.713012656	0	0.562506425	0	0	0	0	0	1.641035965	4.144102249	0
AATCATAGCATCAAAT_1	Leukemia	0.244582837	0	0.979277058	0.605007173	0.244582837	3.042156225	0	0.792494558	1.078280028	0.244582837	0	0.489638529	0	0	0.244582837	0	0	1.464426332	3.431582781	0
CACGCCTACCCTAGGG_1	Leukemia	0	0	1.116429527	0	0.571106107	2.248389094	0	0.885615557	1.630780818	0	0.571106107	0.353269891	0	0	0.825799873	0	0.228522134	1.197151214	3.769590895	0
CCCAAGTGCCTCAGTG_1	Leukemia	0	0	0.639218215	0	0.912951041	1.753248524	0	0.948684416	0.639218215	0.785421739	0.46791763	0.563815339	0	0	0	0	0.261081087	1.382118002	3.520952497	0
ATGGCATGAGAGACCA_1	Leukemia	0.163168107	0.163168107	1.0196938	0	0.535872299	1.474180897	0.535872299	0.862105895	0.42638066	0.535872299	0.724358716	0.540831447	0.724358716	0	0.303409605	0	0	1.552216779	4.299543744	0
CACGCAGACATCCCTT_1	Leukemia	0.366362449	0	1.605891984	0	0.509054231	3.266569939	0.199865906	0.954935199	0.744882969	0.366362449	0.199865906	0.422383169	0	0	0	0	0.199865906	0.935572794	4.695075817	0
CAATAGAGATCAACCT_1	Plasma B	0.408092627	0.56299276	0.921015306	0.56299276	0	0.408092627	0	0.782178269	0.224720891	0.408092627	0.56299276	0.755098784	0.224720891	0	1.711185174	0	0	2.086324108	2.30966361	0
CACCCCATAATACAAG_1	Plasma B	0.247064827	0.445021797	1.08580892	0	0.610192826	0.751910505	0	0.588110147	0.610192826	0	0.445021797	0.588110147	0.247064827	0.247064827	1.259130921	0	0	1.887863593	2.479074854	0
AGATCATCAATAAGCT_1	Leukemia	0	0	2.304218963	0	0.458500302	1.009817649	0.255300967	0.717464963	1.110524543	0	0.458500302	0.38584059	0.255300967	0	0.255300967	0	0	1.564660368	3.744803857	0
AAAGCAAAAACCCAGA_1	Leukemia	0.271612688	0.484989182	0.484989182	0.271612688	0.484989182	0.810180992	0	0.527586546	0.660745964	0	0.271612688	0.868579548	0.484989182	0	0.810180992	0	0.271612688	1.158311317	2.451925059	0
CCTCCACTATAGACTC_1	Leukemia	0.479861501	0.414232448	1.354279676	0.731280061	0.511128464	0.952023588	0.379728714	0.830030652	0.971637734	0.479861501	0.511128464	0.85847832	0.379728714	0.050047357	0.570874028	0.050047357	0.186714835	1.698348898	2.827874037	0
CCGACCTCCCCCCAAC_1	Plasma B	0.435703847	0	0.970078892	0	0	0.435703847	0	0.485039446	0	0	0	0.485039446	0	0	1.316476408	0	0	1.573262609	1.573262609	0
ATCCCAACACCTATGG_1	Leukemia	0	0	1.33698196	0.18276996	0.471012253	1.889350336	0	0.988197806	0.337240804	1.611588414	0.877037268	0.515673932	0	0.337240804	0	0	0.18276996	1.483681806	4.10693801	0
AGGACATGACAAACGA_1	Leukemia	0.274387776	0.274387776	1.424853581	0	0.489469079	1.424853581	0	0.949787114	1.56625875	0.274387776	0	0.333189733	0	0	0.274387776	0	0	1.166294105	3.139864812	0
ACCTAAGTAGCAATAA_1	Leukemia	0.512154301	0.201274859	0.940290839	0.201274859	0.201274859	2.665675058	0	0.806046752	0.512154301	0.748962295	0.201274859	0.806046752	0	0	0.201274859	0	0	1.416205562	4.207961561	0
ACCCAAGTCAGAACCA_1	Plasma B	0.428653548	0	0.727731269	0	0	0.428653548	0	0.572231814	1.144463627	0	0.428653548	0.363865635	0	0	0.428653548	0	0	1.144463627	1.55737032	0
CCGAAGCGAGCACCAT_1	Leukemia	0	0.304142513	0.808312457	0.163589796	0.537033824	1.591291119	0	1.117867926	0.635865217	0.537033824	1.141918643	0.695818632	0.163589796	0	0.163589796	0	0.537033824	1.19710056	4.129381868	0
CACGCCCAAATACCCA_1	Leukemia	0.282945528	0	0.683651551	0.399144717	0.597507149	3.289729255	0	1.108285983	0.904885108	0.96894556	0.151446831	0.341825775	0.597507149	0.151446831	0.151446831	0	0	1.285441171	4.035931043	0
ACTAAATAATGTAGAT_1	Leukemia	0.320875195	0.449482199	1.294270854	0.449482199	0.173252872	1.641259982	0	0.530916704	0.994177628	0.449482199	0.758466948	0.741370349	0.921610235	0	0.563418318	0	0	0.994177628	2.543831002	0
CAAAATGTAACCAACG_1	Leukemia	0.221568694	0.556238051	1.551913595	0.221568694	0.221568694	1.698289753	0	0.748969484	1.006581368	0.556238051	0.556238051	0.586596483	0	0	0.221568694	0	0	1.093353089	3.191097551	0
ACTTATGTCCGTCCTT_1	Leukemia	0	0	0.584300318	0	0.584300318	1.839210644	0	1.032103099	0.584300318	1.2182326	0.234738866	0.475340476	0.584300318	0	0	0	0	1.60315371	4.342948297	0
CAAAAGATACACCAGG_1	Leukemia	0.231557905	0.57756064	0.714051782	0	0.231557905	1.47871631	0	0.933727807	0.231557905	0.419449952	0.419449952	0.676134179	0.231557905	0	0.231557905	0	0	1.642678679	4.509693984	0
AGAACCATACGGATTG_1	pDC	0.643260326	0.203486433	1.108898128	0.203486433	0.856120755	2.282491831	0	0.655249337	0.517009814	0.947665245	0.203486433	0.554449064	0	0	0.37248524	0	0	0.947665245	3.678559346	0
AGCCACCTAGCCAGGG_1	Leukemia	0.256177127	0.256177127	0.900123856	0.256177127	0.256177127	1.204728246	0	1.234190316	1.012287701	0	0.256177127	0.386885524	0	0	0.459930002	0	0	1.204728246	4.226070516	0
AATACAATCCACAATC_1	T	0.249830785	0.249830785	1.268150664	0	0	1.18493226	0	1.195905929	0.449556197	0.449556197	0.249830785	0.802043232	0.249830785	0.249830785	0	0	0	2.536560529	2.536560529	0
AAAAACTGAATGATCA_1	Leukemia	0.375444032	0	1.317433371	0.375444032	0.520849079	0.953483109	0.375444032	0.627238879	0.861586516	0.20523927	0.647770685	0.814692675	0.20523927	0.20523927	0.520849079	0	0	1.485524609	2.168578107	0
AGTTAAGCACTTACCA_1	Leukemia	0.26153557	0	1.027309202	0	0.64015214	1.805283185	0	0.393248761	0	0.914134697	0.26153557	0.56448377	0.26153557	0	0.64015214	0	0	1.586374151	3.941931481	0
ATCCAGCAATGCCCAT_1	Leukemia	0.182349304	0.182349304	1.335123732	0.470066059	0.470066059	1.56874771	0	0.861451672	0.69323042	0.955613892	0.336519803	0.34661521	0	0	0.336519803	0	0	1.757995689	4.736363459	0
CCAGACCCCAATCCTA_1	Leukemia	0.222667869	0.222667869	1.177007439	0.404672178	0	0.914863006	0	1.150221369	0.558596191	0.404672178	0.404672178	0.660005282	0.404672178	0	0.558596191	0	0	1.789775965	3.088770111	0
CCCAATCCACCTAGTT_1	Erythroid	0.476808696	0.411516339	0.966654502	1.206533546	0.185351749	0.886034482	0	0.520628524	1.175591603	0.538097995	0.92715672	0.919852845	1.495576854	0	0.843148413	0.09696415	0.266557475	0.702210351	2.107698767	0
CACCCATTATGGCCAA_1	Leukemia	0.531332669	0.383536619	1.132560729	0.660071448	0.210044244	1.736009395	0	0.484655683	0.383536619	0.660071448	0.210044244	0.726071131	0.210044244	0	0.660071448	0	0.210044244	1.505407547	2.164836506	0
ATCAACACAGCGCCTT_1	Leukemia	0.561898636	0.224209529	1.256564826	0.224209529	0.407241107	1.709101745	0	0.725494331	0.407241107	1.102161138	0	0.459742631	0	0	0.224209529	0.224209529	0.224209529	1.182340089	3.406339114	0
AAACAAATAGCCATGG_1	Erythroid	0	0	0.775830966	0	0	1.207404847	0	0.541579123	0.329878298	0	0.577510552	0.470627345	0.577510552	0.329878298	0.329878298	0	0	1.667478003	3.43693485	0
AACTAACGATGCATTG_1	Leukemia	0	0.263953492	2.146129035	0.263953492	0.472584843	0.920417481	0.263953492	0.236292421	0.792209654	0	0	0.614314333	0	0	0.472584843	0	0	1.907953854	4.329584974	0
AAGTCCTTATTGACAG_1	T	0.244992493	0	0.74689972	0.244992493	0.244992493	0.605864039	0	0.871931889	0.441619229	0.605864039	0.441619229	0.584829446	0.605864039	0	0.441619229	0	0	3.202624336	2.446620104	0
ATCTCAGACCTAATGG_1	Plasma B	0.208269663	0.380550948	0.963485944	0.208269663	0.52746778	0.769054952	0.208269663	0.435494225	0.52746778	0.208269663	0.208269663	0.481742972	0.208269663	0.208269663	1.981238838	0.208269663	0	2.012669375	2.393927846	0
CCTGAACTCCAACCCA_1	Leukemia	0.25513471	0	1.362604639	0	0.771284327	2.076343158	0	0.504674247	0.458228917	0	1.009348494	0.385642164	0.25513471	0	0.25513471	0	0.25513471	1.434367644	3.188451159	0
CCACATCGACACCCTA_1	Leukemia	0	0.458401301	1.564447467	0.255240315	0.255240315	1.679258079	0.458401301	0.681476754	0.627175807	0.255240315	0.255240315	0.504823256	0	0	0.255240315	0	0	1.009646513	3.504826411	0
ATAGACCAATTTAAAT_1	Leukemia	0.521047087	0.329833844	1.496894134	0.841022846	0.397716019	0.960035904	0.257005913	0.851780589	0.753003959	0.430003833	0.819733727	0.983843384	0.397716019	0.047686821	0.681500912	0.047686821	0.178454518	1.560424944	2.884765881	0
AACAAGGAAAGACCAA_1	Leukemia	0	0.193592178	2.137243799	0.726584977	0.495186212	1.072409044	0.193592178	0.604422519	0.914372391	0.495186212	0.193592178	0.536204522	0	0	0.824880237	0	0	1.485601087	3.630705036	0
ATTCACTCACGGACTA_1	Leukemia	0.239455311	0.239455311	1.309836833	0.432505406	0.239455311	0.432505406	0	0.723069085	0.855599528	0.432505406	0.432505406	0.8365734	0	0	0.594249464	0	0.239455311	1.566070316	2.730432237	0
AAGTCCTTACCTACAC_1	Leukemia	0	0.360000147	1.934729528	0.456014254	0.360000147	1.00551644	0.253778603	0.836984741	1.559306768	0.543611858	0.360000147	0.679058564	0.543611858	0.134918238	0	0.134918238	0.253778603	1.239977161	2.969836385	0
AATCAGGTATAGAGGA_1	Myeloid DC	0.220063927	0.220063927	0.802352176	0	0	1.645704004	0	0.909791409	1.49204743	0	0.685430263	0.500884502	0.400327119	0	0.220063927	0	0.220063927	1.545932641	4.42734109	0
CCCACCCCAGGGATAC_1	Leukemia	0	0	0.663161569	0	0.486909497	2.673217566	0	0.580868288	0.486909497	0.272801654	0.486909497	0.709912517	0.272801654	0	0.812954237	0	0	1.561019634	2.429227341	0
ACCTAATCAGGCCCCC_1	Myeloid DC	0.516542895	0.291259195	0.989748182	0	0.516542895	0.855455419	0	0.810419976	0	0.291259195	0	0.554061497	0.516542895	0	0.291259195	0	0	1.213956679	4.162420981	0
AGGTAGGCCCCTCACC_1	Erythroid	0.966157329	0	1.235977371	0.797899177	0.341429066	0	0	0.673867393	0	0.341429066	0	0.811627793	0.341429066	0	0.341429066	0	0	1.235977371	2.119289727	0
ATTTATTGATCGACGT_1	B	0.195793005	0.359456235	1.004375206	0.195793005	0.359456235	1.495238864	0	0.540304947	0.831887164	1.004375206	0.62331492	0.669021443	0.359456235	0.195793005	0	0	0.195793005	1.080609895	3.490198063	0
CAATATTAAGCGAAGA_1	Leukemia	0	0	1.371487236	0	0.350778378	0.350778378	0	0.493037149	0.986074297	0.350778378	0	0.407796917	0	0.350778378	0	0	0	1.726669337	3.680239097	0
ACATCCGCCCGCCCCA_1	Leukemia	0.30296625	0	0.723485442	0.30296625	0.30296625	1.343112857	0	0.793857482	0	0	0.30296625	0.671556429	0.535169419	0.30296625	0.30296625	0	0.30296625	1.431463438	2.250538936	0
CATACAATAGCAATCT_1	Leukemia	0.258125566	0.633133905	0.633133905	0.463106592	0.258125566	0.463106592	0	0.755804068	0.778409511	0.258125566	0.905232522	0.605376508	0.258125566	0.258125566	0	0	0.463106592	0.905232522	2.570668014	0
AGTTCAGTAGTGAAGT_1	Leukemia	0	0.257476443	1.292794349	0.257476443	0.257476443	1.3703208	0.257476443	1.004814528	0.257476443	0.257476443	0	0.6851604	0.257476443	0	0.631795048	0	0.257476443	0.462048743	3.807755235	0
ACTAAGCGCCCACATA_1	Leukemia	0	0.245745719	2.039372643	0.245745719	0.245745719	1.96412007	0	0.540906128	0.607438543	0.245745719	0.442856476	0.436247175	0.245745719	0.245745719	0	0	0	0.982620082	4.200857842	0
AGTCACAAACAAAAGA_1	Leukemia	0.297681434	0.624242737	0.624242737	0.159876838	0.794604083	1.281071397	0	1.468435041	0.526776957	0.624242737	0.526776957	0.533565941	0.159876838	0	0.159876838	0	0.159876838	1.767169215	3.747963057	0
ATTACCCAACATCCGA_1	Leukemia	0.750400965	0.246439878	1.257085134	0	0.44399617	1.174244688	0.44399617	0.70232307	0.608888433	0	0.44399617	0.666792476	0.44399617	0	0.246439878	0	0	1.257085134	2.544543711	0
AAGACCGACAGTATGT_1	Leukemia	0.199633825	0.365969446	2.672650366	0.508543088	0	0.934794143	0.199633825	0.902665038	1.166132587	0.199633825	0.508543088	0.422017749	0	0.199633825	0.199633825	0	0	1.094805162	3.825462116	0
ACATATTTCACGAGAT_1	Plasma B	0.267277851	0.267277851	1.145757821	0.800032619	0.267277851	0.800032619	0	0.737431524	0	0.477975992	0.267277851	0.661894277	0	0	2.122702298	0	0	1.145757821	2.122702298	0
CCGTACTCATTCCAAA_1	Leukemia	0.411269833	0.226630428	0.70184168	0.70184168	0.226630428	2.690278209	0.226630428	0.699653963	1.022653578	0.226630428	0.226630428	0.35092084	0	0	0.226630428	0	0	1.265160665	3.528346975	0
CACTAGCCAAATCAGG_1	Leukemia	0.37329955	0	1.11065192	0	0.644502352	1.788038078	0	0.947796326	1.182523469	0.203968633	0.518066783	0.428813197	0.203968633	0	0.37329955	0	0.203968633	1.427348882	3.747278614	0
ATGTCATAAAAAACTC_1	Leukemia	0.466177576	0.466177576	1.124479833	0.466177576	0.260011503	1.21656125	0	0.650437002	0.637018539	0.260011503	0.260011503	0.946703182	0	0	0	0	0.260011503	1.450769223	2.406596416	0
ATCCATCCCCAAAAGA_1	B	0.27977101	0.27977101	1.515367974	0.394903056	0.394903056	1.276092956	0.149637739	0.808240109	1.276092956	0.394903056	0.394903056	0.660081065	0.27977101	0.27977101	0.394903056	0	0	0.897197975	3.579770291	0
CCGTATTGCCGGATGA_1	Leukemia	0.518196382	0.518196382	0.857810959	0	0	2.581877546	0	0.700035133	0.292295159	0	0	0.700035133	0.292295159	0	0	0	0.292295159	1.216836196	3.28847176	0
CATAAGAAAGTTCCCT_1	Leukemia	0.450598962	0.321721997	0.760106356	0.667189703	0.56474685	3.076520073	0	0.593465299	0.56474685	0.173743713	0.321721997	0.380053178	0.450598962	0.173743713	0.56474685	0	0	1.347101021	3.049915702	0
AGGTATACAAACATCT_1	Plasma B	0.353286989	0	1.377802855	0	0	0.991382891	0	0.176643495	0.613822205	0.353286989	0.353286989	0.688901427	0	0	0.353286989	0	0	1.733624669	2.678255367	0
CCCAATAGACTCCATG_1	Plasma B	0	0	0.933299942	0	0.326221073	0.326221073	0.326221073	0.703755525	0	0	0.76879488	0.599127759	0	0	1.856314168	0	0.326221073	1.497722834	2.289661813	0
AATCCCAAAGACATCC_1	Leukemia	0.213670154	0	1.145472817	0.213670154	0.213670154	0.887596978	0	0.60925457	0.539204606	0.887596978	0.539204606	0.572736409	0.213670154	0.213670154	0.539204606	0	0	1.831094228	4.179264974	0
ACGCAGAACAATAACC_1	Leukemia	0.149527644	0.49782688	0.676872177	0	0.896728699	2.821735141	0	1.004202505	0.49782688	1.181112902	0.27957768	0.44836435	0	0	0.149527644	0	0.27957768	1.917845807	4.867753336	0
ATTCAACGACAGAAGG_1	Leukemia	0.357303268	0.194525665	0.917546986	0.194525665	0.194525665	2.615155723	0	0.637236496	0.620005698	0.357303268	0.194525665	0.49992558	0.194525665	0.194525665	0.357303268	0	0	2.191115104	4.06618775	0
AGGTAGGTAGGTATCA_1	Plasma B	0.48890283	0	1.628930841	0.27403675	0.665667762	0	0	0.473180175	0.48890283	0.27403675	0	0.58264332	0	0	2.56340965	0	0	2.513613385	2.110340726	0
CCCCCCTTACTGACGA_1	Leukemia	0	0	1.333031159	0.482772004	0	1.616143874	0	0.837979983	0	0.806976082	0.270241001	0.577175058	0.482772004	0	0.482772004	0	0	1.333031159	3.456876112	0
AGTTAAGTAATAAGAT_1	Leukemia	0.221795278	0	0.689773082	0.556724401	0.556724401	2.47871208	0	0.749411934	0.556724401	0.403216975	0.403216975	0.456120223	0.403216975	0.221795278	0	0	0	0.807180514	4.381581816	0
CCTCATCCCCTACCCT_1	B	0.285034221	0.50658569	0.687844448	0.285034221	0	0.285034221	0.50658569	0.487098216	1.091535712	0.285034221	0.50658569	0.545767856	0	0	1.378329681	0	0.285034221	1.091535712	1.983253162	0
ACGAAGGCACCTAGTT_1	Plasma B	0.483595284	0	0.937949582	0.483595284	0	0.270750198	0.483595284	0.577910895	0.658991799	0.270750198	0.270750198	0.404083247	0.270750198	0	1.617865934	0	0.483595284	1.334613617	2.135673148	0
ACATCCGTCCAACAAT_1	Leukemia	0	0.384394421	2.167218449	0	0.384394421	1.738226164	0	0.945402202	1.959167607	0.21055449	0.21055449	0.669122602	0	0	0	0	0	1.606264742	4.005574032	0
CATACAGGATCGATTT_1	Leukemia	0.228846887	0	0.826693188	0.228846887	0.228846887	2.327997776	0	0.558749128	0.70734499	0.826693188	0.228846887	0.636492191	0.414952676	0	0	0	0	1.895712471	4.053051944	0
ATTAACTGAGAACCAT_1	Leukemia	0.415239868	0.295022085	0.707773722	0.415239868	0.158351567	2.604554228	0	0.744375858	0.933817084	0.158351567	0.158351567	0.704077361	0.415239868	0.158351567	0.415239868	0	0.158351567	1.488751716	4.047909406	0
AACCAATTATAGCAAG_1	Leukemia	0	0	1.125928768	0	0.419216619	3.009067	0	0.869085079	0.231417129	0.577261817	0.419216619	0.416872727	0	0	0.577261817	0	0.231417129	1.125928768	4.425349557	0
AATGAACCCCTTATGT_1	Erythroid	0.356116792	0.618180385	0.356116792	0	0	0.356116792	0.356116792	0.635812794	0.356116792	0	0.356116792	0.498676706	0.356116792	0	0.618180385	0	0.356116792	1.143863327	2.257115422	0
CATTAATTCAAAATTC_1	Leukemia	0.244440585	0	0.745562752	0.440712287	0.244440585	1.397722492	0.604709539	0.792233879	0.440712287	0.604709539	0.440712287	0.698861246	0.244440585	0	0.440712287	0	0	1.326827738	2.26010658	0
CCAAACGCATCGATTT_1	Leukemia	0.261307785	0	1.128297656	0.468286282	0.468286282	2.690351558	0.261307785	0.513336793	0.261307785	0	0.261307785	0.45677078	0	0	0.261307785	0	0	1.700997343	3.669296314	0
AGCAACTTCAATAGTG_1	Leukemia	0	0	0.829219711	0	0	1.870108812	0	0.882642501	1.077489083	0.279813065	0.279813065	0.338673377	0.279813065	0	0.829219711	0	0	1.515502429	3.588898668	0
CCGACACGATGTAGCT_1	Leukemia	0.26147466	0.26147466	0.913976113	0	0.46855762	1.52303617	0.26147466	0.652758519	0.640027001	1.027139263	0.640027001	0.727826753	0.26147466	0	0.26147466	0	0	0.640027001	2.024796404	0
ATATCAAAATTGCCAA_1	Leukemia	0	0	1.388527384	0.436369527	0.599177413	1.948461768	0	0.841032102	1.241806506	0.599177413	0.241800572	0.534897399	0.241800572	0.241800572	0	0	0	0.739152878	2.975566954	0
AGTAAAGTAGTGAAGC_1	Leukemia	0.194133286	0	1.664903333	0	0.618979765	1.664903333	0	0.972899876	0.916213455	0.916213455	0.194133286	0.71919094	0.194133286	0	0.194133286	0	0	1.386197764	4.263558421	0
CCCTAGTCCATAAGCC_1	Leukemia	0.234075011	0.582895751	0.582895751	0	0	0.582895751	0	1.030716513	0.42361838	0.841005137	0.42361838	0.607998147	0.42361838	0	0.42361838	0	0.42361838	1.836539326	3.239766225	0
ACCAAATAAATCCATG_1	Leukemia	0.184465761	0	1.659007184	0	0.474821639	0.699566048	0.882953422	1.081539693	0	0.184465761	0.593494356	0.481702879	0.184465761	0.593494356	0	0	0	3.300724121	4.374458526	0
AGGTACTAAGAACATG_1	Leukemia	0.241328583	0.241328583	0.435592335	0.435592335	0.241328583	2.738629799	0	0.786506168	1.514733755	0	0.435592335	0.484941417	0.241328583	0	0.435592335	0	0	0.598186674	3.558696851	0
AAACCAAAAAATAACT_1	Leukemia	0.501022143	0.360192187	0.833263288	0	0.501022143	0.734295011	0	1.111689402	1.633007285	0.360192187	0.624445239	0.609651398	0	0	0.196226479	0	0	1.497128702	4.53875949	0
CCATAATCAGCAAGAA_1	Leukemia	0.279776417	0	0.829135081	0.279776417	0.279776417	0.960946678	0.279776417	0.791958318	0.960946678	0	0.677272872	0.338636436	0.4981464	0	0.279776417	0	0	1.441809519	2.896475472	0
ATCGACATATATACCC_1	Leukemia	0.414970906	0.158235663	1.059824509	0.294819879	0.294819879	3.022589075	0	0.558767187	1.787052508	0.522221786	0.414970906	0.558767187	0	0	0.414970906	0	0.158235663	1.319907636	3.815590007	0
AGTTCCTAAATTAGAA_1	Leukemia	0.208949961	0.208949961	0.381695953	0.381695953	0.65727817	2.623296864	0	0.695763236	0.381695953	0.381695953	0.381695953	0.723855407	0.381695953	0.208949961	0.381695953	0	0	0.873090903	3.592430945	0
AACCAGATCCGTAATC_1	Leukemia	0.309946761	0.546215002	2.196530519	0.546215002	0.166933994	0.546215002	0.166933994	0.725827143	0.546215002	0.435042547	0.166933994	0.632552913	0.166933994	0.166933994	0.73719162	0	0	1.970880493	3.379002804	0
CCCGCAACATGACCCG_1	Leukemia	0.293417123	0	0.995105676	0.293417123	0.293417123	1.483879307	0	0.657938133	0.519985983	0.293417123	0.995105676	0.657938133	0.293417123	0	0	0	0	1.113833266	2.533226008	0
AATCAGGGACTTAGAT_1	Leukemia	0	0.209357318	0.658318549	0.382381319	0.209357318	3.078546763	0	0.942719831	0.658318549	0.52983756	0.382381319	0.483529596	0	0	0.52983756	0	0	1.553114564	4.037061842	0
AACTACGAAATAACAA_1	Leukemia	0.324499353	0.175354807	2.303428821	0.324499353	0.175354807	1.788987766	0	0.625193847	1.250387693	0.454259629	0.324499353	0.464771591	0	0	0.324499353	0	0.175354807	1.820518884	3.917188067	0
ACACCAATAATACAAC_1	Leukemia	0	0.247607922	0.877461746	0.445912758	0.445912758	2.913402887	0	0.543725649	0.611325655	0.445912758	0.247607922	0.438730873	0	0	0.247607922	0	0	1.408675421	3.815320468	0
AATTCCGCAACCACGC_1	Plasma B	0.25235912	0.25235912	1.192850773	0.25235912	0.25235912	0.453694051	0	0.38232274	0	0	0.453694051	0.676702393	0.453694051	0	3.599917416	0	0	2.028455797	2.262985775	0
CCGCAATAAGCAAGTT_1	Leukemia	0	0	1.876490776	0.543123828	0.543123828	1.876490776	0	0.646684278	1.578429556	0.215481138	0.543123828	0.646684278	0.215481138	0	0	0	0	1.225123302	3.573076725	0
AACTCAACAGGTAGGT_1	Leukemia	0.543123108	0	1.417297806	0	0.67387908	2.189989541	0.215480805	0.446562028	0.215480805	0.543123108	0.67387908	0.736971085	0.215480805	0	0.215480805	0	0	1.293367308	3.606265691	0
CACGAACAACACAAGG_1	T	0.220181851	0.220181851	0.907379185	0.553258511	0.220181851	0.553258511	0.220181851	0.910041471	0.220181851	0.553258511	0.400524056	0.798769057	0.220181851	0.400524056	0.553258511	0	0	2.23797339	2.002005151	0
ATACACGGCCGAACCC_1	Leukemia	0.329706928	0.861607222	1.804558371	0.329706928	0.461114741	1.416940988	0	0.340638842	0.861607222	0.57724298	0	0.603488624	0.57724298	0	0.178380691	0	0.461114741	1.206977248	3.337332665	0
ACATAAGTCCAAACTA_1	Leukemia	0	0.277674201	1.355965168	0.277674201	0	0.955619236	0	0.677982584	0.955619236	0.494764598	0.277674201	0.535849395	0.277674201	0	0	0	0	1.355965168	4.208440858	0
CCCTAAGTCAGGCAGC_1	T	0	0.264373172	1.1372878	0.264373172	0	0.473266058	0	1.542795175	0	0.645973082	0.264373172	0.657335782	0	0.473266058	0.473266058	0	0	3.57796559	1.532852819	0
AGCCATGGACTTAGCG_1	Leukemia	0.201551018	0.201551018	1.024746553	0.201551018	0.369214104	1.917770018	0.201551018	0.470606883	0.850061984	0.201551018	0.850061984	0.425030992	0.369214104	0	0.369214104	0.201551018	0.201551018	1.101836358	3.159260133	0
CACACCCTCATTCATG_1	Leukemia	0.405285056	0.69287709	1.098252152	0.405285056	0.223035524	1.178281006	0.223035524	0.692944599	0.405285056	0.559384287	0.405285056	0.626188552	0	0.223035524	0.405285056	0	0	1.503657225	2.302098878	0
AACCATCCAATCAATT_1	Leukemia	0	0.229623804	0	0.229623804	0	2.754502221	0.229623804	1.653972651	1.120051793	0.416242316	0	0.286725492	0.229623804	0	0.229623804	0	0	1.973391738	4.325437667	0
AACCCCAAATGAAGCA_1	Plasma B	0.479263123	0.268072554	1.148066985	0	0.268072554	0.653535905	0.268072554	0.702364198	0.653535905	0	0.653535905	0.620567234	0.268072554	0	0.479263123	0	0.268072554	1.326273079	2.490550018	0
CCCAATGCAATTAAAG_1	Leukemia	0.581458551	0.718584465	1.043864791	0.422494988	0	0.839154334	0	0.849547012	0.718584465	0.581458551	0.422494988	0.359292232	0.422494988	0	0.422494988	0	0.422494988	0.946738738	2.322472278	0
AAGTATTTAACCCCTT_1	T	0.368338747	0.201033539	1.099942073	0.201033539	0.201033539	0.636927622	1.56555253	1.354955702	0.511623707	0	0	0.619089072	0	0.748264379	0	0	0	3.067366729	2.753402168	0
AAGCAAGTATCGCACA_1	Leukemia	0.294781233	0.158213512	1.171990262	0.619006114	0.158213512	1.869541307	0	1.052035597	0.863451079	0.158213512	0.4149195	0.529862799	0.4149195	0	0.619006114	0	0.158213512	1.407442414	4.010374815	0
ATCGAGCAAAATACAC_1	Leukemia	0.335180717	0.468308167	0.952727634	0.468308167	0.335180717	1.220581582	0.690885925	0.956531046	0.181568373	0.181568373	0	1.437462863	0	0.181568373	0.181568373	0	0	2.863629068	2.545271995	0
CATAAAATATTGAAGG_1	Leukemia	0.575093046	0	1.122585631	0.417523618	0.575093046	1.63813772	0	0.73718492	0	0.417523618	0.417523618	0.73718492	0	0	0.417523618	0	0.230396092	1.2784269	3.760594771	0
AGACAGTCATGCACTT_1	Leukemia	0	0	1.656326012	0.571495454	0	0.326029829	0	0.653922684	0	0.571495454	0	0.285747727	0	0.571495454	1.074074852	0	0	0.768426293	4.337937751	0
AGCCATCTAACCAATT_1	Leukemia	0.248332004	0	0.447100151	0.447100151	0.612834963	3.51745963	0.248332004	0.544819098	0.248332004	0	0	0.631635083	0.248332004	0	0.447100151	0	0	1.180217964	4.009549034	0
CAACACTGCACGACCG_1	Leukemia	0.246412682	0.443951528	0.750335244	0	0.443951528	2.428231891	0	0.942666589	0.608831649	0	0.874275237	0.375167622	0	0	0	0	0.246412682	1.33349325	3.904401602	0
CCATCCTTATGAAAAT_1	pDC	0.410683311	0	1.109021606	0.410683311	0.410683311	0.819612155	0	0.810958077	1.263911679	0	0.410683311	0.785229839	0	0	0	0	0.566319918	1.804754274	3.870699177	0
ACAACCAAAGGACACG_1	Leukemia	0	0	0.448783159	0.249358891	0.614973422	2.807964095	0.249358891	0.740623802	0.614973422	0.249358891	0.249358891	0.378720161	0.448783159	0	0	0	0	1.543646818	4.138969566	0
ACCGAGGTATGCATCC_1	Leukemia	0	0.206766517	0.866332357	0.378019123	0.206766517	2.595519817	0	1.087923541	0.651690453	0.866332357	0.378019123	0.433166178	0.206766517	0	0	0	0	1.382798389	4.560533792	0
CACGCATGACGTAGAG_1	Leukemia	0.700035972	0.35548586	1.284981669	0.847575161	0.557916663	0.996023848	0.193456724	0.711336515	0.935080035	0.35548586	0.673182164	0.931469218	0.461814818	0.101399273	0.776524079	0.051984313	0.051984313	1.555012409	2.984794921	0
ATGGACGTATTTACCA_1	Leukemia	0	0.369709001	1.025774013	0.201843665	0.639021865	2.799249629	0.201843665	0.681453627	1.174513179	0.639021865	0.513404343	0.256702172	0	0.201843665	0	0	0	1.025774013	4.120839839	0
AAGCCCTCACCCAATC_1	Leukemia	0.186914429	0	0.803410787	0.186914429	0.89145234	2.327139697	0.186914429	0.486182954	0.186914429	0.803410787	0.480308085	0.486182954	0.186914429	0.344332864	0.599987756	0	0.344332864	0.803410787	3.70032944	0
AATCAAAAACCCAGCA_1	Leukemia	0	0.46965622	0.787951998	0.262150489	0.787951998	1.525331139	0	0.653828335	0.46965622	0.262150489	0.46965622	0.728951958	0.46965622	0	0	0	0	1.029023785	3.413546413	0
ACTGCCAGAAGTACAT_1	T	0	0	0.828553255	0.279524507	0.279524507	0.497741385	0.676764956	0.63768232	0.497741385	0.676764956	0.497741385	0.590480899	0	0	0.676764956	0	0	2.48198806	2.167912449	0
AATACCGCCATTCACG_1	Leukemia	0.452944546	0.377305362	1.336944203	0.523262573	0.377305362	1.081122109	0.377305362	0.965851326	1.041476792	0.337226146	0.736484515	1.02453344	0.158610225	0.055712526	0.76354689	0	0.295473273	1.760040095	2.991067391	0
ATGTAATGAAGGCCCA_1	Leukemia	0.224051797	0.224051797	1.101636572	0.406978393	0.56156102	0.813451087	0.224051797	0.992455225	0.406978393	0.224051797	0.69541625	0.550818286	0.406978393	0	0.406978393	0	0	1.450387243	2.678369689	0
CCCGCATGCATAATGT_1	Leukemia	0.234493037	0.234493037	1.654082868	0.234493037	0.234493037	0.842143892	0	0.827041434	0.842143892	0.234493037	0.58378032	0.29189016	0.234493037	0	0.424309981	0	0	1.489635771	4.048108868	0
CCCCCCGGACGGACTT_1	Leukemia	0.303177297	0	1.723482217	0.535504029	0.303177297	1.34370942	0	0.716038907	0.303177297	0	0	0.441184547	0	0	0	0	0	1.658200338	4.202791452	0
CCCGAACCAGCAAAGG_1	Leukemia	0	0.226715756	0.567254947	0.226715756	0.567254947	2.39100398	0	0.903280099	0.702053879	0.411411713	0.567254947	0.205705856	0.226715756	0	0.411411713	0	0.226715756	1.190966335	3.778525999	0
ATCACACCAGTGATGA_1	Leukemia	0.632745192	0	1.294265743	0.257937059	0	0.632745192	0	0.755481071	0.462799434	0.257937059	0.257937059	0.896077614	0.632745192	0	0.632745192	0.257937059	0	1.68896239	2.157639227	0
ACAGAACTCCATACTT_1	Leukemia	0.612888778	0	0	0.447142494	0.248357831	2.714425041	0	0.827088839	0.248357831	0.248357831	0.248357831	0.544858072	0.447142494	0	0.755029479	0	0	0.990102881	4.107042516	0
AAGCCCAAATCAAATA_1	Leukemia	0.415442222	0.229141757	0.572425318	0	0.572425318	1.773745773	0	0.599633263	0.70807577	0.415442222	0.229141757	0.637010963	0.229141757	0.229141757	0.229141757	0	0	1.581615293	3.920861736	0
ACGGAATGCAATCCCT_1	Leukemia	0	0.56136751	1.984521931	0.223961403	0	0.56136751	0	0.806352658	0.406827824	0.918742284	0.406827824	0.406600189	0.223961403	0	0.56136751	0	0	1.70808963	4.373478866	0
ACATATGAAGGCCAGG_1	Plasma B	1.002072874	0.220158796	1.002072874	0.400485555	0.553208939	0.685668522	0	0.501036437	0.685668522	0	0.220158796	0.8462405	0.400485555	0.220158796	1.088628263	0	0	1.736813503	2.066316954	0
ATAGATCGATGGACAT_1	Myeloid DC	0	0	1.265904045	0.249140228	0.249140228	0.756914008	0	0.546037727	0.448424876	1.182762051	0.249140228	0.706971926	0.249140228	0	1.182762051	0	0	2.463941155	2.388970774	0
AGTACCTCACTGACTC_1	Leukemia	0.489839757	0	1.260793125	0.817181458	0	2.112468685	0	0.473921188	0	0.666845305	0.274617606	0.673288747	0	0	0.274617606	0	0	1.06338711	3.853121711	0
AGACACATATGTATCA_1	Leukemia	0.189048251	0	1.125251762	0.189048251	0.347976159	2.318100769	0	0.778628572	0.713193021	1.125251762	0.347976159	0.449408414	0.189048251	0.189048251	0	0	0.189048251	1.465472361	4.351316382	0
AGTAATAAAACGCATA_1	CD16+ Monocytes	0	0.506625988	0.931871868	0.506625988	0.631046185	0.841292968	0	0.465935934	0.631046185	0.931871868	0.506625988	0.86296772	0.364495858	0.198763956	0.364495858	0	0.198763956	1.162819454	2.683308432	0
ATTCAGGCAGACACCG_1	Leukemia	0	0	1.022374642	0.200876259	0.200876259	2.222623629	0.200876259	1.157326648	0.511277807	0.636520726	0.368072631	0.549682907	0.511277807	0	0.200876259	0	0	1.564869191	4.04805266	0
CCACACCAAGCCCCCC_1	Leukemia	0	0	2.425868275	0.505742189	0.363816742	0.505742189	0.198363246	0.370260144	0.630005567	1.348662158	0.840027876	0.580645256	0.198363246	0.198363246	0.363816742	0	0	1.013505302	3.818574973	0
ACGAAGACCCCAAGAG_1	Leukemia	0.225506856	0.225506856	1.801569936	0.225506856	0.564673191	1.33039412	0	0.593405991	1.513236818	0.409400852	0	0.349522501	0	0.225506856	0	0	0	1.991148517	4.089100315	0
AGCGACCAATTTCCTA_1	Leukemia	0.246208395	0.443616169	1.332804228	0.443616169	0.246208395	1.173512238	0	0.735087165	0.443616169	0.246208395	0.246208395	0.795466437	0.443616169	0	0.443616169	0	0	0.873729971	3.075388415	0
AACGACATCACTAAGT_1	Leukemia	0	0.245683948	1.331033834	0.442755033	0.245683948	3.171223302	0.442755033	0.374286628	0.872329311	0	0.442755033	0.436164655	0	0	0.607309468	0	0	0.872329311	3.171223302	0
ATAAATATCAGAATCG_1	Leukemia	0	0	1.627187811	0	0.704277733	0.293262835	0	0.701472037	0.293262835	0.704277733	0.293262835	0.497361597	0	0	0.293262835	0	0	1.69200119	4.540058501	0
AGAGCCAGAAGGCAAA_1	Leukemia	0	0.233941872	1.290804528	0.233941872	0.423398069	3.592327791	0	0.874102179	0	0.423398069	0.233941872	0.474171028	0.233941872	0	0	0	0	1.215547371	4.543726365	0
ACCAATCTAGTCAGCA_1	Leukemia	0	0.355838445	0.996766964	0.133182936	0.355838445	1.715361974	0.133182936	1.281186637	1.230167488	0.355838445	0.537834507	0.673930008	0	0.355838445	0.250694866	0	0.133182936	2.540154968	3.724689292	0
CCACCAACCAAACAAC_1	Leukemia	0.412999718	0.412999718	0.92981242	0.569292757	0.227671126	2.067261679	0	0.83821444	0.569292757	0.227671126	0.227671126	0.760785324	0.227671126	0	0	0	0.227671126	1.025936249	3.189083582	0
CCTACATGACAGAACA_1	Leukemia	0	0.356836025	0.619287015	0	0.356836025	1.815739431	0.194250771	1.248616872	0.356836025	1.438889592	0.496646987	0.309643508	0	0	0.356836025	0	0.356836025	1.624053552	3.984205839	0
CAATACTTATATCCGC_1	Leukemia	0.284622434	0	0	0.284622434	0.284622434	3.000574675	0	0.943339396	0.505925699	0.505925699	0	0.420145298	0	0	0.284622434	0	0.284622434	1.377087218	3.474438697	0
CCCGCACAAGGCAAGG_1	Leukemia	0.567332687	0.32337137	1.439324708	0.656055787	0.435281304	1.104584944	0.197340776	0.874161492	1.04884494	0.656055787	0.882954848	0.919508987	0.50348511	0.053104437	0.597790123	0	0.103530433	1.501974173	2.888251135	0
AGCAAAATCACCAATG_1	Leukemia	0.74890847	0	0.74890847	0.442982611	0	2.109666178	0	0.586145241	0.74890847	0.442982611	0.24582253	0.665750932	0	0	0	0	0.607599031	1.331501864	3.624503963	0
AATGAAGTACGACAGT_1	Leukemia	0.611535261	0.351803788	0.611535261	0	0.351803788	2.516405156	0	0.713024493	0.611535261	1.134026979	0.351803788	0.687035845	0	0	0.351803788	0	0	1.37407169	4.216979285	0
ACAAATCCCCGAAAGT_1	Leukemia	0	0.284427543	1.089909895	0	0.686627496	2.739293322	0.284427543	0.419921656	0.284427543	0	0.284427543	0.544954948	0	0.284427543	0.284427543	0	0	1.456289099	2.801118336	0
AGTGAATGATGACCTA_1	Leukemia	0.268231213	0	0.653859607	0	0.268231213	1.045878203	0	0.522939101	0.931473784	0.268231213	0.653859607	0.702618714	0.479520017	0	0	0	0.268231213	1.877583908	3.568313317	0
ATTCAGCAAGAAAAAG_1	Leukemia	0	0.389433832	1.751188852	0.213555659	0	1.145066919	0.389433832	0.67492784	0.538956543	0.669002849	0.389433832	0.609044952	0.389433832	0	0.213555659	0	0	1.286141502	4.272595408	0
AACTCACTCAGTATGC_1	Erythroid	0.347632676	0	0.979396421	0	0	0.605093948	0	0.489698211	0.979396421	0	0.605093948	0.681766757	0.347632676	0.347632676	0.605093948	0	0	0.605093948	2.468820912	0
ACAAATATCATCCCGC_1	Leukemia	0.21429042	0.390666044	1.288903864	0.21429042	0.21429042	2.714692311	0	0.786772588	0.21429042	0.983155419	0.21429042	0.534395927	0	0	0.390666044	0	0	1.147669672	4.122308837	0
ATCCACCAATTACCTT_1	Leukemia	0.172705602	0	1.291771075	0.172705602	0.66401739	3.363855131	0.172705602	0.718110352	0.561935738	0.919537158	0.319930686	0.5614374	0	0	0.319930686	0	0	1.480078563	4.140485178	0
ACCCCATAACGAAACT_1	Leukemia	0.241647248	0	1.317332576	0.598855631	0.436117085	3.141603346	0	0.485402647	0.861507014	0.436117085	0	0.369389934	0.241647248	0	0	0	0	1.317332576	3.842643019	0
ACCTCATACCAAAATG_1	Plasma B	0	0.481230515	0.656014386	0.481230515	0.481230515	0.934193743	0	0.665032483	0.269288021	0.269288021	0.656014386	0.575796008	0	0	0.269288021	0	0.269288021	2.592361317	2.469465042	0
AGAGACTCAAGTACGA_1	Leukemia	0.286279339	0	1.094867285	0	0.286279339	1.729972832	0	0.488659362	0.508580305	0.286279339	0.690339743	0.488659362	0	0	0.508580305	0	0	1.536029808	3.51105292	0
ACCCAGCTCAGGCAAT_1	Leukemia	0.224699314	0.224699314	1.564271757	0.562946606	0.697032059	1.258308185	0	0.407622909	0.815245817	0.697032059	0	0.696058017	0.224699314	0.224699314	0.224699314	0	0	0.815245817	3.651696308	0
AGCAAAGAACCGCCGG_1	Leukemia	0.279244027	0	1.440142996	0.497290363	0	1.646288362	0.279244027	0.479799559	0.279244027	0.676199284	0	0.537975328	0.279244027	0	0.279244027	0	0.279244027	0.676199284	3.604312997	0
CCTGCCTCATGTATCG_1	Leukemia	0.282810711	0	0.968606064	0.282810711	0.282810711	1.775428456	0	0.685804252	0.683380611	0	0.282810711	0.484303032	0.282810711	0	0.503020014	0	0	1.085568884	3.591824071	0
CCTGCCTGAGTCACCT_1	Leukemia	0.269527157	0.481617414	1.833999373	0	0.269527157	0.934808592	0	0.77507132	0	0.934808592	0.656501644	0.622762924	0	0	0	0	0	1.330809849	3.726276866	0
CCCGCCAACATCAACC_1	Leukemia	0.216535607	0	1.478130831	0.394427483	0.545402049	1.361286145	0	0.902264898	0.216535607	1.076413849	0.394427483	0.448167221	0.216535607	0	0.216535607	0	0	1.297310211	4.219059693	0
ACTGACCTAAACCCTG_1	Leukemia	0.277576605	0	0.494607492	0	0.277576605	0.494607492	0.494607492	0.477685745	0.277576605	0.824047765	0.494607492	0.788367139	0.277576605	0.277576605	0.494607492	0	0.277576605	1.434911244	2.552355576	0
ATTGAGAAAAGAAAGC_1	Leukemia	0.683998794	0.219494234	0.683998794	0.219494234	0.683998794	2.755366262	0.219494234	0.654154697	0	0.551779449	0.551779449	0.582982797	0.219494234	0	0	0	0	0.999942917	3.947534153	0
ATTCAACACATCATCT_1	Leukemia	0	0.631758941	0.462020218	0.257458943	0.631758941	1.116933716	0	0.685131646	0.776823949	0	0.462020218	0.754661183	0.462020218	0	0.257458943	0	0.257458943	0.903486501	3.48777192	0
AACCATGCATTGCAAA_1	Leukemia	0.286383758	0	0.844327805	0.286383758	0.286383758	2.192600671	0	0.865158936	0	0.508747511	0	0.768179468	0	0	0.508747511	0	0.286383758	1.462336858	2.534182251	0
CCAGACCTACTTAGTT_1	Leukemia	0.371182189	0.371182189	1.855260807	0	0.202715154	0.753121146	0.202715154	0.871914012	0.515317928	1.02882928	0.202715154	0.851871177	0	0	0.202715154	0	0.202715154	1.307435859	3.929639531	0
CCGAATTTAGGTATCA_1	Leukemia	0.405739605	0.223308258	1.504717772	0	0	2.225357847	0.223308258	0.7237743	0.223308258	0.559968699	0	0.58961251	0.223308258	0	0.405739605	0.223308258	0	1.447548599	4.086785746	0
CCGTCCTCAGCGCCTG_1	Leukemia	0	0	0.76034861	0.205227497	0.375424171	3.149518321	0.205227497	0.742737761	0.953444112	0.375424171	0.520823319	0.627216202	0.375424171	0	0	0	0.205227497	1.254432405	3.676273735	0
CATCATTGATTAACCG_1	Leukemia	0.157181147	0.157181147	0.703713878	0.292979378	1.112676551	3.232371668	0.412521964	1.027593825	0.292979378	0.615746493	0.519287895	0.307873246	0.157181147	0	0.157181147	0	0	1.557000095	4.009621629	0
ATATACCTATGTAGCA_1	Leukemia	0.22983699	0.22983699	1.346082462	0.416596078	0.22983699	1.120751692	0	0.705583521	0.936238122	0.416596078	0.709797515	0.600818102	0.22983699	0	0.22983699	0	0	1.63594698	2.803584097	0
ATGAACTTATCTAGAC_1	Leukemia	0	0	2.023291195	0	0.485547428	1.558225927	0	0.66918056	0.661448317	0.485547428	0.661448317	0.579653795	0	0	0	0	0	1.159307591	3.86214546	0
CCCGCCATCAAGACAG_1	Leukemia	0.244745803	0	1.078775536	0.244745803	0.746302255	1.693180607	0	0.846590303	0.979745986	0.244745803	0.244745803	0.732501825	0.244745803	0	0	0	0	1.251524853	3.476135213	0
ACTTCACAAGTTCAAA_1	Leukemia	0.251039019	0.251039019	0.618467119	0	0.251039019	1.664002524	0	0.858317111	0.761478941	0	0.251039019	0.309233559	0.618467119	0	0.618467119	0	0.251039019	1.188721662	4.15989214	0
AAGTACAACCGAACGG_1	Leukemia	0	0.406085077	1.387688751	0.60698112	0.60698112	1.254091003	0.154416428	0.788505414	0.60698112	0.848360429	0.406085077	0.424180214	0.154416428	0.288147085	0.154416428	0	0.154416428	1.205274295	4.213958841	0
ACAAAAGAATTCATAG_1	Leukemia	0.300425799	0.161452683	1.012389144	0.300425799	0.300425799	2.058403935	0	1.120908196	0.629186757	0.161452683	1.505040707	0.566120588	0	0	0.531138354	0	0.300425799	1.579961868	3.471612327	0
ACCCCAGAAAGTCAAA_1	Plasma B	0.407394806	0.696040333	1.914466574	0.224301817	0.224301817	0.562096145	0.407394806	0.551233984	0.407394806	0.224301817	0.407394806	0.662998136	0	0	1.390630957	0	0	1.325996271	2.531045593	0
ACTGCAGGCAATAGTT_1	Leukemia	0	0	1.623123158	0.25513471	0.458228917	2.076343158	0	0.681302319	0.458228917	0.25513471	0.626957383	0.600747433	0	0	0	0	0	1.434367644	4.275485628	0
AGATACTGAGGGACAT_1	Leukemia	0	0	1.443100171	0.379785916	0	2.895522257	0.2078153	0.939248234	0.961990602	0.526476915	0	0.693498959	0.379785916	0	0.379785916	0	0	0.961990602	3.974110793	0
ATCGAAGCATCACCGG_1	Leukemia	0.517755049	0.292018587	0.292018587	0.517755049	0.292018587	1.110134798	0	0.65592322	0.517755049	0.292018587	0.292018587	0.65592322	0.517755049	0	0	0	0.292018587	0.857182404	2.995290319	0
ACGTAGAAACAGCCTA_1	Leukemia	0.242380175	0.242380175	0.86347744	0.242380175	0.242380175	2.251569133	0.437323594	0.370281104	0.600393338	0.242380175	0.740562209	0.53578322	0.242380175	0	0.242380175	0	0	1.161345556	3.224321465	0
ACCACATTACTGCAGA_1	Leukemia	0.35127067	0.190980568	1.198395854	0.190980568	0.48938202	0.190980568	0	0.949691471	1.132807352	0.610712798	0.816521482	0.844969908	0.190980568	0	0.610712798	0	0	0.905452819	4.257798873	0
CCGTCAGAAAAGAGTC_1	Leukemia	0.147289372	0.147289372	0.389381538	0.389381538	0.275643711	3.433737497	0	0.997184705	1.066182233	0.819565558	0.491494063	0.409782779	0.147289372	0	0.491494063	0	0.147289372	1.570393703	4.146401906	0
CACTCAGAAACCAGCT_1	Leukemia	0.292603167	0.292603167	0.858510699	0	0	1.400985583	0	0.777915245	0.518687792	0.292603167	0.518687792	0.608845649	0.292603167	0	0	0	0	1.217691298	3.910966022	0
AGGTACCTATTTCATG_1	Leukemia	0.514293819	0.202248639	0.514293819	0	0.514293819	2.65500015	0	0.808181158	0.370393689	0.370393689	0.370393689	0.710122335	0.202248639	0.202248639	0.202248639	0	0	1.523103574	4.123017612	0
ATTACCGAACTCAGTT_1	Leukemia	0.381534255	0.381534255	1.771142255	0.381534255	0.381534255	1.391143557	0	0.436397058	0.528741027	0.528741027	0.657032661	0.634165444	0	0	0.381534255	0	0	1.391143557	3.623422954	0
AACGACGCAAACCATG_1	Plasma B	0	0	0.396595822	0	0	0	0	0.616830043	0	0	0	0.683113344	0.679813577	0	1.769436991	0	0	2.055989751	2.37351855	0
ATCGCAGCATGCCATA_1	T	0.089216664	0.706306538	0.382938319	0.089216664	0.444624973	2.179136539	0.913518979	1.09481953	0.444624973	0.382938319	0.171121593	0.375663269	0.171121593	0.706306538	0.444624973	0	0.444624973	2.808439866	3.383095919	0
ATAGAACGACCAACCA_1	Plasma B	0	0	1.044722531	0.653004559	0	0.653004559	0	0.433961263	0	0	0.378883198	0.597455247	0.867922527	0	0.378883198	0	0	1.194910494	2.450574457	0
AGTCCCCAAGCGAACC_1	Leukemia	0	0.419603904	0.714281109	0	0.419603904	1.867835509	0.231650794	0.972642588	0.419603904	0.231650794	0.231650794	0.519210979	0.419603904	0	0.231650794	0	0.231650794	1.35260147	3.912177597	0
CCGTAGGGACGAATAA_1	Leukemia	0.748884045	0.201247796	0.637481756	0.849110486	0	1.172258494	0	0.586129247	0.637481756	0.748884045	0.512094807	0.827743367	0.637481756	0	0.368701218	0	0.201247796	1.301589392	2.497031889	0
AGCTAAGCATCAAACG_1	Plasma B	0.264340784	0	0.645906741	0.264340784	0	0.473213493	0.264340784	0.614904499	0.645906741	0.264340784	0.793122854	0.517557875	0.264340784	0	1.815431119	0	0	1.953231899	2.549469284	0
AAAACCAGCCCGACCC_1	Leukemia	0.401150838	0	1.003348359	0.554065442	0.220557223	1.376560945	0.220557223	0.50167418	0.908511593	0.220557223	0.554065442	0.656119877	0.220557223	0	0.554065442	0	0	1.243495203	3.624931359	0
CCTAAGTCAGCAAGTC_1	Leukemia	0.212562576	0	2.176549623	0.212562576	1.141541365	0.666481815	0	0.641199523	0.387767435	0.212562576	0.387767435	0.607224134	0.666481815	0	0.387767435	0	0	1.614692013	3.748270702	0
ATAAAGAGATTGAACC_1	Leukemia	0.411843337	0.156889189	0.614823338	0.292469554	0.156889189	2.096098401	0	0.740497571	1.590645919	0.411843337	0.702699332	0.700294294	0.292469554	0.156889189	0.614823338	0	0	1.266381132	3.651706524	0
AGAAAAATCAAAATTG_1	Leukemia	0.169377312	0	1.420125358	0.314178431	0	3.714816175	0	0.77285914	0.552889228	0.745455925	0.440639837	0.52289928	0.440639837	0.169377312	0.314178431	0	0.169377312	0.82941129	4.028659333	0
AAGCACCTCCCGAGAG_1	Leukemia	0	0.238212249	3.172336382	0.238212249	0.238212249	0.591632322	0	0.365200772	0.238212249	1.853100707	0.730401545	0.573991305	0	0	0	0	0	1.503348362	3.937670871	0
ATCCAATACCATAGCC_1	Leukemia	0	0.252263192	1.101455884	0	0.252263192	2.427423125	0	0.776978579	0.453537178	0.453537178	0.453537178	0.500611482	0.252263192	0.252263192	0.252263192	0	0	0.764415575	3.842085787	0
ATGTCCTCACGCACGT_1	Leukemia	0.177390544	0	1.078740646	0.328004125	0.328004125	2.744530058	0	0.974169158	1.010464318	0.328004125	0.328004125	0.287291438	0.328004125	0.177390544	0.328004125	0	0.177390544	1.363910766	3.974287448	0
CCATAGTCAGCTAGAC_1	Leukemia	0.555969698	0.221443697	0.40263041	0	0.806201246	0.911182476	0.221443697	0.503091112	0.911182476	0.40263041	0.40263041	0.912711288	0	0	0.555969698	0	0	1.497450558	4.102485946	0
CACTACCAACCACATC_1	Leukemia	0.263327708	0	1.708159758	0.263327708	0.471568754	0.790733097	0	0.459396879	0.263327708	2.031769022	0.263327708	0.567113826	0	0	0	0	0	1.652026625	3.646894856	0
AACAATGACCACCACC_1	Leukemia	0.657772063	0.574028818	1.154089648	0.144170549	0.144170549	0.873687905	0	0.976383472	0.995431612	1.051161803	0.382021282	0.866043008	0.144170549	0	0.27015093	0	0.27015093	1.552221034	3.765425046	0
AATCCCATAGGTAAGC_1	Leukemia	0.214644529	0.391259674	1.52416726	0.391259674	0.214644529	2.792572667	0	0.677021786	1.069996715	0.541314316	0.214644529	0.445286923	0	0	0	0	0	1.354043571	3.864661799	0
ACGGAGTAACCAACCT_1	Leukemia	0	0	1.449893563	0.874753146	0	1.203114033	0	0.191300997	0.382601993	0	0.658653452	0.724946782	0	0	0	0	0	1.203114033	2.188699987	0
CCATAAGGCATAAGGG_1	Leukemia	0.311105134	0.16760239	1.159894352	0.311105134	0.311105134	2.539856128	0	0.787608862	0.822974941	1.215524617	0.311105134	0.369728598	0.16760239	0	0.311105134	0	0	1.318281907	4.483949576	0
ACACCAAAATGTAACG_1	Leukemia	0	0	1.229226679	0.264149675	0	2.309530239	0	0.460463092	0.645515238	0.645515238	0.472903304	0.396336148	0.264149675	0.264149675	0.264149675	0	0	1.76424604	3.056622655	0
AAGCAAAGCAACCAGC_1	Leukemia	0.444391105	0	1.382340301	0.3170177	0.171019122	0.835338369	0.171019122	0.714045352	0.55735824	0.913128736	0.658849266	0.557840854	0.171019122	0	1.052615249	0	0.171019122	1.592654287	3.615867985	0
CCTCCCTTAGAACCAC_1	Leukemia	0	0	1.099021479	0	0.287835538	1.099021479	0	0.649864683	0.847648605	0.511071158	0.511071158	0.255535579	0.287835538	0	0.511071158	0	0	1.540927283	3.814642786	0
CCCCCACTATGGATAA_1	Leukemia	0.216288591	0	0.544868613	0.544868613	0.216288591	2.388752209	0	0.881440917	0.895583249	0.216288591	0.544868613	0.614031059	0	0	0.394013929	0	0.394013929	1.154723341	3.733060004	0
CCTGATAGCCACCAGT_1	Leukemia	0.240018098	0.240018098	0.433433207	0	1.064333116	2.051788182	0	0.837646021	0	0.734811364	0.433433207	0.655882594	0	0	0.595433175	0	0	1.817130064	3.365260391	0
ATGAAACTACGAATGA_1	Leukemia	0.245037797	0.245037797	1.328849564	0.74700942	0.870601922	0.74700942	0	0.699897119	1.079662955	0.245037797	0	0.699897119	0.245037797	0	0	0	0.441693662	1.252484769	2.49376597	0
ATACAGGGCAGCCCAT_1	Leukemia	0	0	0.835016267	0.282327426	0.68240906	1.523518681	0	0.483694244	0.282327426	0.68240906	0.502244372	0.724884383	0.282327426	0	0.967388489	0	0	0.68240906	2.793126716	0
AAGGATGCACCGCCAA_1	Leukemia	0.430067466	0	0.7298274	0.430067466	0	1.058055655	0.237977479	0.751243406	0.591137633	0.237977479	0.237977479	0.215033733	0.237977479	0.237977479	0.430067466	0.237977479	0.237977479	1.502486813	4.068986629	0
ACGAACAGATACAAAG_1	Leukemia	0.225655368	0.225655368	0.817891965	0.40964797	0.225655368	1.187322998	0.225655368	0.630852459	0.564990547	0.225655368	0.40964797	0.630852459	0	0	0.817891965	0	0.225655368	1.568023191	3.553095758	0
AAAACCGGCACTAAAA_1	Leukemia	0.421246191	0.232642055	1.211157116	0.579860384	0.232642055	0.421246191	0	0.678075627	0.232642055	0.579860384	0	0.678075627	0.232642055	0	0.716726386	0.232642055	0	1.646902304	3.977547402	0
ATTGAGCTCAGCAGAT_1	Leukemia	0	0.357935574	1.077279893	0.194897754	0.620977982	3.065386107	0	1.292588758	0	1.077279893	0	0.573997539	0	0	0.498080872	0	0	1.491327059	4.413474084	0
AAGAAGTGACTGCAGA_1	Leukemia	0.278858315	0.278858315	1.359586022	0.675421114	0.278858315	1.645009863	0	0.479311068	0.675421114	0.496669997	0	0.413506826	0	0	0.278858315	0	0	1.273394557	3.261412804	0
CCGTATCTAGAGACCT_1	Leukemia	0.336871329	0.18255438	0.588407407	0.18255438	0.470527406	2.53498221	0.336871329	0.718074209	0.470527406	0.470527406	0.18255438	0.718074209	0.336871329	0.18255438	0.18255438	0	0	1.569721347	3.695228418	0
AGCCACCTAACTAGCG_1	Leukemia	0.216496367	0.394361793	1.297163736	0.394361793	0.394361793	1.952029156	0.216496367	0.680568128	0.545317321	0.216496367	0.394361793	0.614408665	0	0	0.216496367	0	0.216496367	0.896215138	3.680720559	0
AAAGAGGTAAGCCAAA_1	Leukemia	0.253954485	0	1.358699936	0.253954485	0.62451463	0.894276444	0	0.748622337	0	1.430369719	0.253954485	0.384232259	0	0	0.456301595	0	0	1.559926331	4.29426428	0
CACTAGGGATTTAGGG_1	Leukemia	0	0	0.815115803	0.273729684	0.488407395	0.815115803	0.273729684	0.5822024	0.488407395	1.1644048	0.273729684	0.629070613	0.273729684	0	0	0	0	2.109214461	3.109526663	0
CCATAATTAAGGCCTC_1	Leukemia	0	0	0.990860084	0.248622866	0.248622866	2.120909408	0	1.043237064	0.44757697	0.880162619	0.44757697	0.590567018	0	0	0	0	0	1.412167241	4.222114444	0
AAGTAAATCAAGAAAA_1	Leukemia	0	0.206339074	0.865005639	0.377298684	0.523253915	2.888067638	0	0.690541512	1.7600225	0	0	0.520731521	0.650594342	0	0.206339074	0.206339074	0	1.437077487	3.470944446	0
CCTGCAGGCATTCAAC_1	Leukemia	0.203447008	0.203447008	1.247555802	0.37241865	0.37241865	2.451362773	0.203447008	0.655171142	0.947534116	0.203447008	0.516923369	0.473767058	0	0.203447008	0.203447008	0	0	1.18056151	3.601358661	0
CAGACAAAATATCCCG_1	Erythroid	0.715228383	0.189736265	0.901183198	0.486610073	0	0.486610073	0.189736265	0.450591599	0.715228383	0.715228383	0.715228383	0.709617987	1.46854037	0.189736265	0.607438341	0	0.189736265	0.715228383	2.381372593	0
AGTAAGGAATATCCAT_1	Plasma B	0.518080009	0.203974668	1.427373744	0.644517892	0.644517892	0.644517892	0	0.555336929	0.756748755	0.203974668	0	0.68577715	0	0.203974668	2.32990359	0	0	2.081224923	1.929046516	0
CAAAACCACAATAACC_1	Leukemia	0.229674127	0.229674127	0.573558027	0	0.416325827	1.345495612	0	0.672747806	0.93575589	0.229674127	0.573558027	0.842201153	0.416325827	0	0	0	0.416325827	1.345495612	3.948613663	0
CATACCGCCCTAATGT_1	Leukemia	0.438261168	0.242949969	1.578992657	0.242949969	0.601587932	0.741946551	0	0.622803499	0.438261168	0.438261168	0	0.69626906	0.242949969	0	0.438261168	0	0.242949969	1.163162893	3.406201916	0
CATGAGATCAGAAGCC_1	Erythroid	0.40381754	0	0.40381754	0.69067481	0	0.40381754	0	0.456661576	0.69067481	0	0	0.547657217	0	0	0.913323153	0	0	1.095314434	2.346896957	0
ATACCAAAAGGAAACA_1	Leukemia	0.307591317	0.571961721	1.395132173	0.628415508	0.344719771	0.870929594	0.269031008	0.821184079	0.870929594	0.54249289	0.655490568	0.87314864	0.344719771	0.187140881	0.681851853	0.050169486	0.22892396	1.468842461	2.757852254	0
ATACAATTATTGATAC_1	Leukemia	0.77366389	0	1.012161071	0	0.45985667	1.878937596	0	0.8412375	0.45985667	0.256132176	0.629019474	0.556498227	0	0	0	0	0	1.567574796	3.858956203	0
ACTCCAGGCCCACCAT_1	Leukemia	0.485250585	0	2.114662757	0.348109995	0.348109995	1.252285202	0	0.626142601	0.485250585	0.605831797	0.605831797	0.302915898	0.485250585	0	0.713425229	0	0.348109995	0.899086841	3.406090807	0
CACCAAACAATAAAAT_1	Leukemia	0	0.339517437	0.592519645	0.339517437	0.184099051	2.312146241	0	1.068795723	1.288613603	0.339517437	0.698470211	0.440838096	0.184099051	0.184099051	0.339517437	0	0	1.39426832	3.961658465	0
AATAAAGGCCGACACT_1	Leukemia	0.52889586	0.20892494	0.20892494	0	0.38165385	2.285377365	0	0.941748294	0.20892494	0.657214246	0.52889586	0.695713388	0	0	0.38165385	0	0.873013629	1.050408937	3.962378683	0
CAAGCCGGATTGATAT_1	Leukemia	0	0.403697512	1.008223693	0.222083368	0.557342589	1.867309085	0	0.456553402	0.403697512	0.690494613	0	0.547536983	0.403697512	0	0.403697512	0	0.222083368	1.553953131	4.153654113	0
CCCTCACCACTGCATT_1	Leukemia	0	0.659769326	0.383337447	0.659769326	0	1.204732075	0	0.438050752	0	0	0	0.526928116	0.383337447	0	0.659769326	0	0	1.335800283	2.336354512	0
CATACCTTCCAGCAAA_1	Leukemia	0.216864274	0.216864274	1.156748942	0.677374433	0.89733336	2.020054844	0	0.578374471	0.216864274	0.793389485	0.216864274	0.538763093	0.394977633	0	0	0	0.216864274	1.156748942	3.208146412	0
AGGTAGGAATAGCCCG_1	Leukemia	0.271510928	0	1.556742057	0	0	1.889341878	0	0.579008901	1.736806527	0	0.484824763	0.579008901	0	0	0	0	0.484824763	1.336974613	3.359094136	0
AATACATTAACGCAGA_1	Leukemia	0.210162027	0.210162027	1.054668665	0.210162027	0.210162027	2.359815405	0.210162027	0.778234497	1.054668665	0.210162027	0.531588905	0.438414696	0.210162027	0.210162027	0	0	0	1.336719481	3.763477377	0
CCGTACATCAAAAAGA_1	Plasma B	0.412384111	0.227300695	0.568502887	0.568502887	0	0.703507815	0	0.512384321	0.703507815	0.412384111	0.568502887	0.512384321	0	0	2.439167819	0	0.412384111	1.766260049	2.393620931	0
CACAATACAGGCAAGC_1	Leukemia	0.602067233	0	1.322546142	0.438637413	0	1.246362047	0	0.581945868	0.438637413	0.865621412	0.74250191	0.729721034	0	0	0.602067233	0.243178685	0	1.163891736	2.552389945	0
AATCCACCCCGGCATG_1	Leukemia	0.339046606	0.183824078	1.533092113	0.339046606	0	0.473381132	0.183824078	1.056012306	0.880717713	0.961048029	0.591788381	0.440358857	0.339046606	0	0.183824078	0	0	1.894695445	4.170845377	0
CCGTCATCAGCGACTA_1	Leukemia	0	0.198853538	1.015240154	0.364647653	0.631278731	2.428349845	0	0.999393241	0.741945127	0.741945127	0	0.315639366	0.364647653	0	0.364647653	0	0.198853538	1.163161024	3.917621945	0
ATTAACCAAATTACGG_1	Leukemia	0.462797264	0	1.118346095	0.257935727	0	1.017233667	0	0.964680745	0.632742446	0.777958128	0.462797264	0.559173048	0	0	0	0	0	1.573877717	4.354150681	0
CATTAGTGATCAATTT_1	Leukemia	0	0.487283447	2.259796115	0.487283447	0.349664814	0.902220982	0.190038362	0.780892968	0.349664814	0.190038362	0.608233939	0.734942592	0.349664814	0	0.608233939	0	0	1.256058064	3.34701481	0
CAATCATTCCTGACAG_1	Leukemia	0	0	1.06099476	0	0.593147744	2.04734424	0	0.782062019	0.593147744	1.06099476	0.431642084	0.427092706	0	0	0.23893182	0	0.593147744	1.150298451	3.532129443	0
ACGACAAGCCCTAATT_1	Leukemia	0.308902378	0	0.735146831	0.735146831	0	0.895156014	0	0.631145271	0.544565277	0.544565277	1.262290541	0.631145271	0	0	0.308902378	0	0	0.895156014	2.532246644	0
CCCTATACACGAACTG_1	Leukemia	0.533415406	0.370510551	1.45101717	0.824769184	0.175802957	1.07227899	0.120566193	0.845109874	1.050109305	0.455276566	0.824769184	0.974549986	0.413791449	0.062099023	0.879414918	0	0.175802957	1.523398768	3.022405874	0
ATCCATCACATAATTG_1	Leukemia	0.261561244	0	0.468698394	0.261561244	0.468698394	2.385598547	0.261561244	0.457100768	0.261561244	0.261561244	0.468698394	0.7616652	0	0	0.261561244	0	0	1.754975126	3.58290513	0
AAGACCTCATAAAACG_1	Leukemia	0.286905321	0	0.691593073	0.286905321	0	2.61207708	0	0.42276077	0	0.84552154	0	0.600898189	0.691593073	0	0	0	0	2.230815333	3.473084406	0
AAAGAGATCAACAGAT_1	Leukemia	0.446619714	0	1.262314086	0.248038989	0.612224333	2.435004155	0	0.306112167	0	0.612224333	0	0.705079761	0.248038989	0	0.248038989	0	0.248038989	1.338966604	3.977077155	0
ACCCATTGATCCATGC_1	Leukemia	0.400791759	0.553603175	1.242721768	0	0.400791759	2.678118284	0.220342163	0.655722744	0.686128941	0	0.220342163	0.687874222	0.220342163	0	0.220342163	0	0	1.242721768	3.395878942	0
CAGGCCCGAACTATGC_1	Leukemia	0.212866975	0.537463764	0.78211927	0.212866975	0.388278337	2.945949653	0.212866975	0.641773637	0.388278337	0.388278337	0	0.531969094	0	0	0.388278337	0	0.212866975	1.283547275	4.055180813	0
ACGTAGCTAATAAGTT_1	Leukemia	0.496167032	0.278545664	0.278545664	0	0.496167032	2.993289752	0	0.537030275	0.496167032	0	0.496167032	0.71897703	0	0	0	0	0	1.358630834	3.933946557	0
AGCGAATTATAGCAGG_1	Leukemia	0.182718769	0	2.030216203	0.182718769	0.182718769	2.535888969	0	0.988065796	0.694338344	0.337153075	0.182718769	0.612728331	0.182718769	0	0.789756741	0	0	1.483444832	4.113215788	0
ATAACCACATCGAAGA_1	Leukemia	0.298974467	0	1.128446508	0.298974467	0.943181266	1.645133635	0.298974467	0.750341591	0.420493474	0.943181266	0.626573514	0.504412343	0.160619083	0	0.298974467	0	0	1.538798585	4.275480719	0
ATCAACGTAGCGCAAT_1	Erythroid	0.393782526	0.393782526	0.89516281	0.675571724	0.393782526	0.791382726	0	0.577118318	0.89516281	0.675571724	0.393782526	0.790583487	0.791382726	0	0.393782526	0	0	0.989178049	2.270723422	0
ACGCAAGACCGAAGTG_1	Leukemia	0.240297472	0.240297472	2.183485479	0.240297472	0	0.966894187	0	0.838177852	0.596020509	0.240297472	0.240297472	0.428935916	0.240297472	0	0.433893651	0	0	1.312721467	4.454572459	0
AGACAACCAGACCATA_1	Leukemia	0	0	1.261644078	0.225638223	0.409619443	1.456424024	0	0.630822039	0.409619443	0.225638223	0.699372229	0.630822039	0.564953913	0.225638223	0.564953913	0	0	1.619379474	3.429733765	0
AAGTAATGAGATCCTG_1	Leukemia	0.19263566	0	0.99307686	0.723775731	0.911112068	1.324879659	0.354088964	0.66243983	0.49306254	0.354088964	0.19263566	0.49653843	0.19263566	0	0.354088964	0	0.49306254	1.266748053	3.647786878	0
ACCGCACCACGGAGAC_1	Leukemia	0	0.233289124	1.288534105	0.581231646	0.233289124	1.423820902	0	0.916685004	0.838862059	0.233289124	0.233289124	0.644267053	0.422317659	0	0.233289124	0.233289124	0.422317659	0.838862059	2.396473141	0
AACAAATGCACAACGA_1	Leukemia	0	0	1.58229663	0.476507302	0.185217301	2.413589335	0	1.128069335	1.04074281	0.701809379	0.185217301	0.520371405	0.476507302	0	0.595490094	0	0	1.175042085	3.348843542	0
ACGAACTGATGCAGAA_1	Leukemia	0.467385291	0	0.63854537	0.784646598	0	2.688104003	0.260753791	0.791834863	0.784646598	0	0.260753791	0.512563315	0.260753791	0	0	0	0	1.02512663	3.651603682	0
AAGGCCAGCCCGAACA_1	Leukemia	0	0.471926506	1.390136423	0	0	0.644282169	0	0.765032539	0.644282169	0.791253051	0.26354801	0.656035618	0	0	0.471926506	0	0	1.762096593	4.218651918	0
ATCAATAGACTGAAAA_1	Leukemia	0	0	0.94463429	0.487812272	1.059957103	1.163345074	0	0.813331245	0.664296775	0	0	0.472317145	0.487812272	0	0.487812272	0	0	1.163345074	3.834492338	0
ACGAATATAGTCCCTA_1	B	0.181535521	0.181535521	1.382752325	0	0.585689195	1.605659294	0.181535521	1.062034965	1.220442098	1.477954974	0	0.436357453	0.181535521	0	0.181535521	0	0	1.644843605	3.915359644	0
AGCTAACAACTTCCGT_1	Leukemia	0.884198347	0	0.536798229	0	0	1.021120356	0.536798229	0.893679042	0.536798229	0	1.021120356	0.673007666	0	0	0	0	0.30399383	1.24899154	2.515140161	0
CCTTCCCACCGTAATG_1	Leukemia	0.286821156	0	1.894189839	0.845328961	0.286821156	0.404317054	0.153658818	0.489337785	0.691424605	0.914223285	0.286821156	0.625150619	0.286821156	0.153658818	1.150321553	0	0.286821156	1.150321553	3.620984915	0
AGGAAGTCACAACCCG_1	Leukemia	0.631834675	0	1.556985804	0.507295747	0.365010597	1.092722219	0	0.703502321	0.631834675	0.365010597	0.19906775	0.703502321	0.19906775	0	0.365010597	0	0.365010597	1.765727218	3.136644148	0
AACTCCCAACACATTA_1	Leukemia	0	0.250199321	0.995356318	0.450159755	0	2.283679774	0	0.634674104	0.250199321	0.250199321	0.450159755	0.593044572	0	0	0.616721825	0	0.250199321	1.269348208	4.082232879	0
CCTAATGTCCGTAATG_1	Leukemia	0.433176891	0.21588133	1.343183943	0.57835572	0.57835572	0.942429398	0.058494144	0.825933886	0.918675652	0.471494871	0.64373719	0.939118977	0.21588133	0.308537572	0.869405335	0.058494144	0.21588133	1.791729212	2.882947458	0
AACCATCCACCCAACT_1	T	0	0.321869353	0.760391505	0.321869353	0.321869353	0.321869353	0	0.890531114	0	0.321869353	0	0.46189488	0.321869353	0	0.564977968	0	0	3.303202678	2.350671462	0
CAAAAGTCCAATCCTC_1	Leukemia	0.206707444	0.206707444	1.042740911	0.206707444	0	2.850892482	0	1.100652426	0.206707444	0.764590214	0.37791957	0.433074537	0.206707444	0	0.206707444	0.206707444	0	1.438582922	4.043541668	0
AGATAAGCAAACATAC_1	Leukemia	0	0	1.158973785	0.838111583	0	1.401509511	0	0.314214871	0	0.628429742	0	0.949957012	0	0	0.362788812	0	0	1.158973785	2.362862375	0
AATGAGTCATATCAAC_1	Leukemia	0.260384407	0.260384407	2.294841383	0	0	1.125579101	0	0.391885683	0.260384407	0.783771365	0.260384407	0.562789551	0.466784368	0	0.260384407	0	0	1.697710839	3.695373139	0
ACATAGGGAAACAAGC_1	Leukemia	0.615825746	0	0.822760788	0.615825746	0.354587369	0.615825746	0	0.741340425	0.354587369	0	0	0.787457456	0.354587369	0.354587369	0	0	0	0.822760788	2.108401731	0
ATACAGACATAGACTG_1	Leukemia	0.595560932	0	0.734959543	0.433533357	0.595560932	1.236094722	0.24007886	0.655986614	0	0.433533357	0.595560932	0.428641145	0	0	0.595560932	0	0.433533357	1.236094722	3.560762664	0
AAATAAAACCGGCCCA_1	Leukemia	0.274283697	0.274283697	0.4893012	0.4893012	0.816404941	1.689769506	0	0.629898206	0.816404941	0.274283697	0.274283697	0.531238237	0	0	0.4893012	0	0	1.062476473	2.721391411	0
CCACATCGACGAACCG_1	Leukemia	0.246005877	0	1.082601337	0	0	1.69790902	0.246005877	1.087909582	0.607982063	0.246005877	0.246005877	0.541300669	0.246005877	0	0	0	0.246005877	1.795141679	4.146245454	0
AAGCAAGAACGAAGCG_1	Leukemia	0	0	1.561084524	0.456838999	0	1.198849259	0	0.749191472	0	0.895143324	0.456838999	0.599424629	0	0	0.625195881	0	0.254283484	1.728570623	3.825991888	0
AGAGAGGTAAAAAGGA_1	Leukemia	0.244576893	0.44093631	1.168339469	0	0.44093631	2.468620873	0	0.732202635	0.604994737	0.244576893	0.244576893	0.434684311	0.244576893	0.244576893	0.244576893	0	0	0.979259951	3.200788139	0
CCTTCCTAACTGAAAG_1	Leukemia	0.154046312	0.154046312	1.574956802	0.154046312	0.154046312	1.673382697	0.154046312	1.04970977	0.405221566	0.692781846	0.405221566	0.692873154	0.405221566	0	0.510533367	0	0.154046312	1.641638419	3.947316744	0
AACTACGGAAAGCATT_1	Leukemia	0	0	1.875507104	0.224020501	0.695338114	1.708330761	0	0.59084366	1.01438854	0.695338114	0	0.725133941	0.224020501	0	0	0	0.224020501	1.01438854	4.404926507	0
ACGCAACGAGCTACTT_1	Leukemia	0.238718832	0	1.443491494	0.431290749	1.149613363	1.534690739	0	0.87184246	0.515248094	0.664580656	0.592699315	0.552986122	0.126465901	0.126465901	0.238718832	0	0.238718832	1.74368492	4.6456423	0
ACAACCACACGTCATT_1	Leukemia	0.242372223	0	0.74054288	0.242372223	0.437310506	2.095681312	0	0.621848966	0.60037666	0.60037666	0.60037666	0.30018833	0	0	0.437310506	0	0.242372223	1.243697932	3.967206605	0
AATTCAATCCATACCC_1	B	0.166614791	0.166614791	0.545340971	0.309393364	1.034248441	2.174281456	0.166614791	0.765844404	0.309393364	0.545340971	0.166614791	0.680589048	0.309393364	0.166614791	0	0	0.967627054	0.967627054	4.105076999	0
ATTGAACGAATTAGGG_1	Leukemia	0.172737405	0.172737405	1.522250191	0.319985584	0.664114676	1.23872241	0.172737405	0.332057338	0.664114676	1.123010066	0.448308653	0.67121164	0.319985584	0	0.319985584	0	0	1.709336629	3.800968929	0
AGACCCGTACCAAGTT_1	Leukemia	0.28964116	0	1.61569353	0.28964116	0	1.546589294	0.28964116	0.551914009	0	0	0.28964116	0.604724303	0.697061525	0	0	0	0	1.680329486	3.776555965	0
AACACCGCAGAAATTC_1	Leukemia	0	0.296524293	0.867394962	0	0	1.763437723	0	0.706294935	0.52493589	0.296524293	0.52493589	0.561009994	0.296524293	0	0.296524293	0	0	1.002789914	3.833368384	0
ACATAATAAATGAAGC_1	Leukemia	0.178752993	0	1.464950962	0.178752993	0.461956377	1.319127046	0	0.934384169	0.578242048	1.01578422	0.330346879	0.542130491	0.682403056	0	0.178752993	0.178752993	0	1.464950962	4.156189442	0
CACCATGAAGTACAGA_1	Leukemia	0.430174746	0.23804248	0.591274611	0.851780132	0.430174746	0.960337676	0	0.614654721	0.430174746	0.591274611	0.430174746	0.425890066	0.23804248	0	0.591274611	0	0.23804248	1.76434298	2.316285315	0
ACGCAGCCAGTGAGTC_1	Leukemia	0.182503289	0.182503289	0.789051999	0.182503289	1.435915033	2.416906415	0.182503289	0.478091147	0.588271212	1.030320204	0.182503289	0.612272448	0	0	0.182503289	0	0.470412481	1.163900244	3.539114799	0
ACTCAACTCAACATTA_1	Leukemia	0	0	1.37124981	0.282692329	0	0.835855929	0.282692329	0.725451884	0.502830039	0	0.282692329	0.594969148	0.502830039	0	0.502830039	0.282692329	0	1.085250575	3.749280707	0
ACTAAGGGCAGTATGA_1	Leukemia	0.225211114	0.225211114	1.105487605	0.225211114	0	0.698308095	0	0.697012889	0.816662925	0.408908675	0.408908675	0.7274007	0.564041057	0	0.816662925	0	0.225211114	1.260127575	3.443952076	0
ATCGAGTTCACACATT_1	Leukemia	0	0.236870381	0.848604528	0.236870381	0.58880311	3.262855324	0	0.571827043	0.727117294	0.58880311	0.236870381	0.478459278	0.236870381	0	0	0	0	1.054638773	4.040607236	0
AGACAGACAGTAAGGG_1	Leukemia	0	0.221567853	0.806547131	0	0	2.390712915	0.221567853	0.825917439	0.806547131	1.093350276	0.221567853	0.586595022	0.221567853	0	0.402837563	0	0	1.247124036	4.151103617	0
ACCGAACCCCATACTT_1	Leukemia	0	0	1.072463023	0.24267376	0.43780672	2.162204698	0	0.759809694	0.601008943	0.43780672	0.24267376	0.370637814	0	0	0.43780672	0	0.24267376	1.685369428	3.984033313	0
ACAACCGGCCAAAATA_1	Leukemia	0.470886967	0	0.69432479	0.337145326	0.337145326	2.503597057	0.182714247	0.478480307	0.69432479	0.69432479	0.337145326	0.478480307	0.337145326	0	0.182714247	0	0.337145326	1.282634392	4.221826964	0
CCCAAGACATACAGGG_1	Leukemia	0	0.655995465	1.549314066	0	0.208448076	2.995968625	0.208448076	1.006745624	0.380851286	0.655995465	0	0.482036345	0	0	0.380851286	0	0	1.389525291	4.188050301	0
CCTGACAGCCCAAGCA_1	Erythroid	0.377556512	0	1.04199379	0.865480533	0	0.377556512	0	0.595987466	0.650986662	0.377556512	0.650986662	0.432740267	0	0	0.377556512	0	0	0.650986662	1.872508161	0
AAATCCGCAGCAATGT_1	Leukemia	0.384429664	0.384429664	1.738317176	0.384429664	0.532488038	1.274879478	0.384429664	0.567229964	0.384429664	0.384429664	0.210575457	0.485525302	0.210575457	0.210575457	0	0	0	1.134459928	3.858809178	0
AGATAAGCACTCACGT_1	Leukemia	0	0.27852773	0.957784325	0.27852773	0.496138179	2.269229688	0	0.589063227	0.27852773	0	0.27852773	0.679288013	0.27852773	0	0	0	0	1.511387426	3.90194579	0
ACACATATAAGAAAGA_1	T	0	0.392759004	0.789662789	0.215539279	0.543249517	1.152082397	0.543249517	1.283494231	0.215539279	0	0.674026965	0.493601006	0.392759004	0.215539279	0	0	0	2.216814119	3.355538411	0
AGTAATCGCAGGCAGT_1	B	0.206881746	0	0.958913311	0.378213302	0.524439369	1.680251481	0	0.987429426	0.958913311	0.378213302	0.524439369	0.325992908	0.206881746	0	0.206881746	0	0	1.383260437	4.689452639	0
CCAGAGACCCACAGGA_1	Leukemia	0.200890067	0.200890067	1.414606081	0.368095997	0.368095997	1.467264852	0.200890067	0.923421162	0.200890067	0.939003869	0	0.585451549	0.200890067	0.200890067	0.200890067	0	0	1.414606081	4.130111442	0
AGTTACGCAGTTAGGA_1	Leukemia	0.281345713	0	2.014667162	0.680434056	0.500668087	0.832755309	0	0.416377654	0	0.500668087	0.281345713	0.683581773	0	0	0.281345713	0	0.281345713	0.832755309	3.720596941	0
ATACCAACATCTCAAG_1	Leukemia	0.205901607	0.205901607	2.171735643	0.376561129	0	1.03994396	0	0.793263654	0.95567534	0.649471762	0.205901607	0.324735881	0.522297723	0	0.205901607	0	0	1.586527307	4.481165181	0
CAGCAATTCCTCCCCT_1	Leukemia	0.189195621	0.189195621	1.756197534	0.348227577	0.810780768	2.798044445	0	1.093841668	0.71362922	0.606013529	0.348227577	0.35681461	0	0.189195621	0	0	0	0.810780768	3.738398566	0
CAGCACGCACAGAATC_1	Leukemia	0	0.421317784	1.286430509	0.232685282	0.232685282	2.369628332	0	0.605651669	0	0.944647057	0.579952022	0.770341734	0	0.232685282	0.579952022	0	0	1.211303338	2.906406966	0
CAAACAGAACAAATAC_1	Leukemia	0.240923956	0	0.597336924	0.597336924	0.240923956	0.434925876	0	0.839368948	1.385460762	0.434925876	0.240923956	0.657431767	0	0	0.240923956	0	0	1.863845288	4.909544099	0
ATACACCCACGCAACT_1	Leukemia	0	0	0.755956146	0.248742447	0.447772975	2.677986905	0	0.545438206	0.755956146	0.447772975	0.248742447	0.4956008	0.248742447	0	0	0	0.755956146	1.181510487	3.560245075	0
CCCCAGAAACATATAG_1	Leukemia	0.230324651	0.230324651	0.574941207	0.230324651	0.417405118	0.711004156	0	0.73705106	0.574941207	0.417405118	0.574941207	0.818928996	0.417405118	0	0.230324651	0	0.230324651	1.412961653	3.766266682	0
ATGTAACAACCGAACA_1	Leukemia	0.549755819	0	1.368975087	0.168228938	0.438011276	2.097415409	0.168228938	1.091783693	0.168228938	1.321252222	0.650259148	0.581339338	0	0	0.168228938	0	0	1.321252222	4.580368467	0
ATTACCTTACGACCCG_1	Leukemia	0.669494065	0.213749334	1.286870175	0.213749334	0	2.037674044	0	1.00306094	0.539376135	0.539376135	0.539376135	0.760268725	0	0	0	0	0	1.218798991	4.31584391	0
CCGCCCGAACACAAAT_1	Leukemia	0.408441642	0	1.565179998	0	0.92164213	2.69954513	0	0.508637859	0.563441135	0.92164213	0.408441642	0.281720567	0	0	0	0	0	1.392979146	4.497439926	0
CACACAGAAACTATAT_1	Plasma B	0.420463082	0.777488168	1.040040921	0.502793335	0.502793335	0.578857904	0.122807395	0.564193308	0.89090437	0.232169301	0.777488168	0.954721741	0.992757637	0	0.715560624	0	0.122807395	1.450832655	2.546315004	0
ATGTAGACACACACGG_1	Erythroid	0.309498137	0	0.736313512	0	0.309498137	0.89648147	0.309498137	0.765998693	0.89648147	0	0	0.931350869	0	0	0.545506469	0	0	1.607466242	2.852055098	0
AGAACACGAGTACCAA_1	Leukemia	0.208651475	0	0.964741315	0.381193639	0.528300018	1.809000287	0.381193639	1.037243775	0.208651475	0.656515428	0.208651475	0.633779468	0.381193639	0	0.208651475	0	0.208651475	1.68793392	2.476935816	0
AAATAGGTACTCCCCC_1	Leukemia	0.398217342	0	0.682255737	0.218801198	0.218801198	3.635799244	0	0.865570424	0.682255737	0.218801198	0.398217342	0.275143773	0.218801198	0.218801198	0	0	0.218801198	1.591954205	3.555266684	0
ACCCCACCATCGCAAT_1	Plasma B	0.356246066	0	0.356246066	0.61837932	0	0.61837932	0	0.412937138	1.144157315	0.61837932	0	0.743484949	0	0	0.356246066	0	0	1.385221821	2.495428666	0
ATAAAAGCCAGTATAC_1	Leukemia	0	0.255968316	0.628680872	0.459589339	0	0.628680872	0.255968316	1.001931796	0.628680872	0.773273209	0	0.840942261	0.459589339	0	0.459589339	0	0	1.204081121	3.638832717	0
CCGCATAAATGTCAAA_1	Leukemia	0	0	0.323088076	0.566888719	0	2.062418242	0	0.650056196	0.323088076	0.566888719	0	0.463229044	0	0	0.566888719	0	0	1.300112391	3.967810228	0
AATAAGTACCGTAGCA_1	Plasma B	0.295566593	0.708854541	0.865229124	0	0.295566593	0.295566593	0.295566593	0.612947336	0.523411188	0	0.523411188	0.70488192	0.523411188	0	0.523411188	0	0	1.40976384	2.426273095	0
ACCCAGGGAATCCAGG_1	Leukemia	0.21889069	0	1.237490396	0	0.21889069	2.091390016	0	0.499002909	0.799071764	0.21889069	0.799071764	0.581927922	0.550480263	0	0.682480921	0	0	1.687234496	3.576458519	0
ATAGAGTGAGTTACGA_1	Leukemia	0	0.329588733	0	0.329588733	0.329588733	0.57705842	0	0.658575736	0.57705842	0.329588733	0.329588733	0.708311082	0.57705842	0	0.775274742	0	0	1.317151472	2.47914787	0
AACGCCTGCCCAAGAC_1	Leukemia	0	0	1.357038372	0.278024866	0.278024866	1.912403976	0	0.979332912	0.825085613	0	0.278024866	0.478254544	0	0	0.278024866	0	0	1.436319555	3.683434733	0
CAAGATTTATTCAGTC_1	Leukemia	0	0	1.265802918	0	0.492550449	1.753301873	0	0.876650936	0.276299286	0	0.276299286	0.715445415	0.276299286	0	0.276299286	0	0.276299286	1.504225319	3.441475931	0
AATCCCTTCCCAATCA_1	Leukemia	0.232774284	0.580140683	1.211604353	0.837456532	0	0.837456532	0	1.090936851	0.580140683	0.421465184	0.421465184	0.643370381	0.232774284	0	0.421465184	0	0	1.356624091	2.507169693	0
CCGGAAACCAGAATAA_1	Plasma B	0.382530336	0	1.33393104	0.382530336	0	2.134856089	0.382530336	0.66696552	0	0.658544706	0	0.191265168	0	0	0	0	0	0.382530336	2.500102629	0
AGTAAGGCCCAGCAGG_1	Plasma B	0.345055106	0.187337179	1.118525582	0.345055106	0.187337179	0.973906946	0	0.622423919	0.804779425	0.708119203	0.481253609	0.524414154	0.187337179	0.187337179	1.549392659	0	0	2.34923562	2.178074253	0
ACGCAGGGACAGATCC_1	Leukemia	0	0.356668832	0.826667113	0.496428914	0.728227962	2.82475531	0	0.832495622	0.194152419	0.998515962	0.356668832	0.636475503	0	0	0.356668832	0	0	1.488061282	3.678087498	0
AGTAATCACCCGATAG_1	Leukemia	0	0	0.66318467	0.272813032	0.486927866	1.845636416	0	0.709930583	0.272813032	0.272813032	0.66318467	0.243463933	0.272813032	0	0.66318467	0	0	1.419861165	4.067295234	0
AAGACCCAAGTAATGA_1	Leukemia	0.214582517	0	0.984102897	0	0.671605586	3.415736483	0	0.898060976	0.541180121	0.214582517	0.214582517	0.445192284	0	0.214582517	0.541180121	0	0.214582517	0.984102897	3.889140728	0
ATTACATAATGCCCAT_1	Leukemia	0.415919697	0	1.936045604	0.229429411	0.415919697	1.200247467	0.229429411	1.053327561	0.828294299	0.229429411	0	0.515732874	0	0	0	0	0	1.858720601	4.317650161	0
AATCAATTAACCATAC_1	Leukemia	0.150675435	0	1.082290145	0.501064341	0.595036024	1.798602139	0.150675435	0.340465308	0.281592446	0.501064341	0.680930617	0.827024014	0.397337337	0.397337337	0.397337337	0	0.281592446	1.367913089	3.797329281	0
ACGACCTTACGACCGC_1	Leukemia	0	0.599456808	1.15992002	0	0.43658873	2.19026523	0.241933721	0.485817044	1.318309292	0.241933721	0.43658873	0.431138733	0.241933721	0	0	0	0	1.15992002	3.745500193	0
CCTTACCGAAGTCCGA_1	Leukemia	0.338361988	0	1.167691997	0.590724737	0.183424346	2.308525757	0	1.300681171	0.792061974	0.338361988	0.338361988	0.295362369	0.472483196	0.183424346	0.183424346	0	0.183424346	1.391247362	3.041235307	0
CAACATCCCAATCAGC_1	Leukemia	0.277843072	0	1.577606196	0	0.277843072	0.956047824	0	0.754595363	0.495036418	1.435748571	0	0.588087954	0	0.277843072	0	0	0	1.176175908	3.931110136	0
CACAAAGGATACAAGG_1	Leukemia	0.880391991	0.534106003	0.534106003	0.534106003	0.302295698	1.244364557	0	0.792836228	0	0	0.880391991	0.670607947	0	0	0	0	0.302295698	1.244364557	2.086817362	0
ATAGAAGGAGTCATTT_1	Leukemia	0	0.310232063	1.157651123	0	0.310232063	1.26587403	0	0.449056498	1.363520087	0.310232063	0	0.578825561	0.310232063	0	0.310232063	0.310232063	0	0.737749853	2.91558426	0
CCGACATGAACTAACT_1	Leukemia	0	0	1.037472561	0	0.647646385	3.142797208	0	0.132595221	1.232395182	0	0.795124591	0.658621242	0.265190443	0.265190443	0.474592121	0	0	0.795124591	2.955990617	0
CCCAAACAACTGAATA_1	Leukemia	0.443640397	0.246223153	1.083260032	0.443640397	0	1.748529181	0	0.735113203	0.443640397	0.608435876	0.443640397	0.304217938	0	0	0.246223153	0	0.246223153	1.332854014	3.802923157	0
AAAAATGTATTGAAGG_1	Leukemia	0.41092617	0	2.051066074	0.41092617	0.41092617	0.41092617	0	0.554752376	0.613575335	0.926099272	0.856641502	0.350663815	0.41092617	0	0.70132763	0	0.156494788	2.029040219	4.195549477	0
CACCAGGCAGCACCGT_1	T	0	0.322664911	0.92553203	0.322664911	0.451842124	0.566225418	0.17429047	1.108908627	0.761930311	0.17429047	0.847073137	0.533046771	0.322664911	0.17429047	0.566225418	0	0.17429047	2.564586317	2.675423124	0
AAGTATTCAGTCAAGC_1	Leukemia	0	0.274580643	1.346463608	0	0.489780147	1.990552115	0	0.408547759	0.274580643	0.489780147	0.274580643	0.408547759	0	0	0.666770394	0	0	1.425463858	4.121763689	0
AACACCACCCTTATTT_1	Leukemia	0.140178466	0.263101073	1.083914242	0.263101073	0.560983715	2.532655864	0.140178466	0.995313517	0.263101073	0.856248506	0.372554311	0.613013746	0.263101073	0	0.263101073	0	0.263101073	1.350434757	4.06098734	0
AGTCCAGCAGTAATTC_1	Leukemia	0.483811255	0.483811255	1.249609918	0.483811255	0	2.913592932	0.270883803	0.624804959	0	0	0.483811255	0.667514272	0	0	0.270883803	0	0	1.156207697	2.475638412	0
CCTGATATACACATGG_1	Leukemia	0	0.592419867	0.961920948	0	0	0.794140576	0.339453187	0.671335381	0.592419867	0	0.592419867	0.671335381	0.339453187	0	0.339453187	0	0	1.105554067	2.063191785	0
CATCACTTCAGTAGAA_1	Leukemia	0.38926352	0	1.065942293	0.213454131	0	0.886936186	0	1.230119193	0.38926352	0.213454131	1.51933829	0.608859023	0.213454131	0	0.38926352	0	0	2.678481504	3.293470803	0
ACCAAAGGCAGTAGCG_1	Leukemia	0.216199621	0.216199621	0.791521194	0	0.393864958	1.360002194	0.393864958	0.881251409	0	0.989337113	0.393864958	0.577205014	0.216199621	0	0.393864958	0	0	1.720201333	4.344133921	0
ACGTATATACTGCCCT_1	Leukemia	0	0.247583151	2.150016312	0	0.247583151	1.177856815	0	0.825662919	0.247583151	0.445872128	0.611274001	0.376580743	0.247583151	0.247583151	0	0	0	1.651325839	4.22979482	0
AATGAACCCAGAATCC_1	Leukemia	0	0	1.592350044	0.207266959	0	1.764136509	0	0.861938296	0.652972832	0.378862333	0.207266959	0.796175022	0.766190769	0.207266959	0.525280396	0	0.207266959	0.652972832	4.256377144	0
AACGAAGTCAATACCG_1	Leukemia	0	0.223746965	1.100622255	0	0.560908373	2.082078795	0	0.91755668	0.560908373	0.560908373	0.812605468	0.506759802	0	0	0	0	0.223746965	1.388555289	4.272668803	0
ATCGCATCAACGAAGG_1	Leukemia	0.32570023	0.176051996	0.455841434	0.67421933	0.32570023	2.797281639	0.176051996	0.598474208	0.455841434	0.853351118	0.32570023	0.536647347	0.32570023	0	0.32570023	0	0	1.496269466	3.85030748	0
AGTTACCTAACTCCGT_1	Erythroid	0	0	1.494689087	0	0	0.359242297	0	0	0.622986257	0.622986257	0.622986257	0.835965723	0.359242297	0.622986257	0	0	0.359242297	1.003926136	2.468615898	0
ATCAAGGCCATTAGGC_1	Leukemia	0.222258037	0	1.24959681	0.222258037	0.222258037	1.701120565	0	1.196931937	0.403988815	0.403988815	0.557717296	0.54782876	0.403988815	0.222258037	0	0	0	1.318505113	3.856387857	0
CCTACCTAAGCCCACT_1	B	0.17961711	0.331831555	1.151947516	0.463908307	0.17961711	1.269161386	0.17961711	0.81774188	0.685011799	0.463908307	0.331831555	0.734501812	0.463908307	0	0.463908307	0	0	1.422661193	3.73119928	0
AATAAGTAACTGAATC_1	B	0.270475938	0.483151888	1.333761497	0	0.270475938	1.931691421	0	0.666880748	0.658433671	0	0.270475938	0.52602728	0.483151888	0.270475938	0	0	0	1.155029304	3.096481642	0
CATACAAAATCAAGTT_1	Leukemia	0.409955118	0	1.396368681	0	0.225839976	2.831012687	0	1.045592546	0.92435829	0.699874658	0.225839976	0.510077664	0	0	0	0	0	1.331607385	4.029552981	0
CACTAAGGACTGAGCT_1	Leukemia	0	0.275444697	0.949950362	0.491173291	0.491173291	0.819103414	0	0.901997175	0.66852082	0	0.275444697	0.631629574	0.275444697	0	0.275444697	0	0	1.263259148	3.704741308	0
AACACCTTACCCAAAT_1	Leukemia	0	0.487233883	0.716055504	0	0.349626896	2.875908079	0	0.880064664	0.716055504	0.349626896	0.608175382	0.358027752	0.349626896	0.349626896	0.349626896	0	0	1.561684386	3.791406765	0
CCTGACGTAGTCAATC_1	Leukemia	0.283882828	0.283882828	0.838592567	0	0	1.722030967	0	0.687426524	1.288190308	0.283882828	0	0.596649166	0	0	0	0	0.504739885	1.454600661	3.596049731	0
ATAGCCATAGCCAAAG_1	T	0	0	0.268299439	0.268299439	0	0	0.931649519	1.33846898	0.802429601	0	0.479630479	1.522332965	0	0	0.65399879	0	0	2.984269772	1.923815672	0
CCTGCCTACCTAACTC_1	Leukemia	0	0.377270381	0.523217226	0.206322284	0	3.389248257	0	0.969937499	0.957065979	0.523217226	0.377270381	0.660850094	0	0	0.523217226	0.206322284	0	1.04140477	3.821750509	0
CCGCCAGGAACGATTG_1	Leukemia	0.563250137	0.140869447	2.055064974	0.473184406	0.140869447	0.979835397	0	0.614877199	0.722181746	0.473184406	1.137140682	0.696322915	0.374196645	0.140869447	0.563250137	0	0.473184406	0.722181746	3.099119162	0
CACCAGAACAACAGTC_1	Leukemia	0.31344269	0.31344269	1.044027713	0.31344269	0.551729981	2.07874305	0	0.86152508	0.827872411	0.652490607	0.31344269	0.582942647	0.31344269	0	0	0	0	1.619268947	4.480129635	0
CCTTAGACACTCCCTT_1	Leukemia	0.464723131	0.464723131	1.020549989	0.635179136	0	1.447778398	0	0.64901573	0.464723131	0.259118028	0	0.64901573	0	0	0.464723131	0	0.259118028	1.375705332	3.350190585	0
CCCCCCGAAGGGATAC_1	Leukemia	0	0.248595295	1.264128719	0.447531775	0.447531775	0.613383485	0.447531775	0.545216303	0.755601667	0.613383485	0	0.77046165	0.613383485	0	0.447531775	0	0	1.340834037	2.553605741	0
AATCAAGTCCTAAAGA_1	Leukemia	0.361009744	0	1.39709633	0.196708172	0.361009744	1.49922554	0	0.91367022	0.196708172	0.502087252	0.502087252	0.503816482	0.196708172	0	0.625700371	0.196708172	0.196708172	1.635180839	3.495177644	0
CATCAACCAAAGAGTT_1	NK	0.26153557	0.26153557	0.64015214	0.26153557	0	0.468656652	0.786497521	1.206319698	0.468656652	0	0.64015214	0.56448377	0	0	0.64015214	0	0	2.769217872	2.205074231	0
AGGGACGACCACCATT_1	Leukemia	0.372037054	0.372037054	1.527249912	0	0.203221104	3.341679036	0.203221104	0.763624956	0	0.642576503	0.372037054	0.684251486	0.203221104	0	0	0	0	1.575019795	3.854296224	0
CAGGATACCAGAATGT_1	Leukemia	0	0	0.806644906	0.482543019	0.482543019	2.572130598	0.270099402	0.837736911	0.270099402	0.482543019	0	0.576970309	0	0	0	0	0	1.332590805	4.017763364	0
CCTGCCCGAAGCAGCA_1	Leukemia	0	0	0.805757623	0.555627863	0.910703173	3.209920683	0	0.68965251	0.555627863	0.555627863	0	0.455351587	0	0	0.221284499	0	0.221284499	1.379305021	4.199226376	0
CCATATACCAGTAAGA_1	Leukemia	0	0	0.618604632	0.618604632	0.618604632	2.087505403	0.193989875	0.889500191	0.356392491	0.496068454	0.356392491	0.49896705	0	0.193989875	0.193989875	0.193989875	0.356392491	1.385588079	3.868789646	0
AAAGATCGATGGACCA_1	Leukemia	0.235867531	0	0.845882415	0.235867531	0	2.101958375	0.235867531	0.854380205	1.433196819	0.235867531	0.235867531	0.611013325	0	0	0.426582678	0	0	1.607455728	3.636925847	0
ACGCAGCCATACCACT_1	Leukemia	0.136658352	0.136658352	1.290844372	0.256866725	0.840673526	3.371280624	0	0.881714404	0.461054717	0.256866725	0.364163285	0.352798388	0.136658352	0.136658352	0.630536626	0	0.136658352	1.57014527	4.573843021	0
CATAATTGATAGCACT_1	Leukemia	0	0	0.699634709	0.4097948	0.4097948	1.331256538	0	0.553626504	0.699634709	0.5651791	0.4097948	0.879947909	0.4097948	0	0.5651791	0	0	1.920570232	3.50144376	0
AACAAGTAAACTAGCC_1	Leukemia	0	0.216349758	0.545000718	0.545000718	0.216349758	1.803732068	0	0.975691395	0.545000718	0.545000718	0.216349758	0.338037682	0.394116341	0.216349758	0.216349758	0	0.216349758	1.630440052	3.936512678	0
CCACAGAGCAACAGCG_1	Leukemia	0.234010536	0	2.094177529	0.582759282	0.234010536	0.423511693	0	0.958495992	0.423511693	0.582759282	0.234010536	0.713225308	0.234010536	0	0.423511693	0	0	1.426450617	3.578026953	0
ACTTAGCGCATTATCT_1	Leukemia	0.293491337	0	0.704732157	0.293491337	0.704732157	1.558590241	0	0.352366079	0.520104317	0.704732157	0.520104317	0.352366079	0.293491337	0	0	0	0	1.220154452	3.605923406	0
ACAGAGTCATGAATAC_1	Leukemia	0.296578975	0.296578975	0.296578975	0.52502292	0.867518546	1.122163691	0	0.501462416	0.710862528	0	0.52502292	0.937742367	0	0.296578975	0	0	0	1.412751068	2.367151706	0
ATCTATGAAGGAAGCA_1	Leukemia	0.160830616	0.420982776	0.716334308	0.29934284	0.873753978	2.238081624	0.160830616	0.731075805	0.627237087	0.944051459	0.29934284	0.592137765	0.160830616	0	0.29934284	0	0	1.501790397	3.873515487	0
AGTCAGAGACAACCTC_1	Leukemia	0	0.237032182	0.957391001	0	0.589144477	2.338132408	0	0.42452164	0.428506807	0.428506807	0.589144477	0.214253403	0	0	0.237032182	0	0.589144477	1.889660237	4.491654611	0
AGAACATGCAAGACCC_1	Leukemia	0.661389181	0.210561119	0.775580478	0.210561119	0.384405564	2.219525966	0.384405564	0.803146327	0.661389181	1.056040138	0	0.387790239	0	0.210561119	0.210561119	0	0	1.134408701	3.395433162	0
CCCCAGCTACGAAGTG_1	Plasma B	0.209095823	0.529268093	1.201659433	0.8735413	0.381941383	0.771410847	0.209095823	0.385705424	0.381941383	0.209095823	0.529268093	0.844927867	0.529268093	0	0.657650773	0	0	1.884264874	2.160397178	0
CAATAGATAAGCCAGT_1	Leukemia	0	0	0.506478636	0.284967421	0.284967421	2.258913872	0	0.918326525	0.506478636	0.284967421	0.284967421	0.598176565	0	0	0.284967421	0	0.284967421	1.600724959	2.880077509	0
CAGTCAAAATTCATCT_1	Leukemia	0.548936687	0	0.740563311	0	0	1.869581645	0	0.962218336	0.311671148	0	0	0.72830063	0	0	0.311671148	0	0	1.45660126	4.035783457	0
ATAGATTACAGCACTC_1	Plasma B	0	0.310783999	0.547536796	0	0.310783999	1.037613199	0.310783999	0.369414682	0.738829364	0.547536796	0	0.273768398	0	0.310783999	1.454058172	0	0	2.349168625	2.022990263	0
ACTTAGTGAAGGAACC_1	Leukemia	0.393122743	0.393122743	1.152848249	0	0.393122743	1.294398699	0	1.225295831	0.543718871	0.215756427	1.226125952	0.446981803	0	0	0	0	0.215756427	1.948763634	3.389637958	0
CAATACATAGCGATAG_1	Leukemia	0.192892803	0.493633695	1.140242861	0.615732047	0.615732047	2.738720957	0.192892803	0.787376657	0.354526534	0.724531458	0.192892803	0.307866024	0.354526534	0	0	0	0	1.140242861	3.62115522	0
CCTTATCGCACACCCA_1	NK	0.201069133	0.201069133	0.848549558	0.201069133	0	0.511701976	0.201069133	0.650437891	0.368398966	0.368398966	0.748367338	1.648972652	0	0.368398966	0.368398966	0	0.201069133	3.137588566	2.199170986	0
ATTCATGCCAGAATGG_1	Leukemia	0.591676844	0	1.058844335	0.238233381	0.238233381	1.972290863	0.238233381	0.652820437	1.441744167	0	0.430489789	0.365226608	0.238233381	0	0.238233381	0	0	1.148050674	3.675484155	0
AGTTCCTTATCACAAC_1	Leukemia	0.374057997	0	1.751462555	0.374057997	0.51905101	1.827230647	0.204417897	0.834739776	0.645658695	0.758023285	0.204417897	0.625654956	0	0	0	0	0	1.251309911	4.112591119	0
AATTCCGCCATGATCG_1	Leukemia	0	0	0.976941025	0.5083389	0.5083389	1.094464308	0.286128595	1.05739228	0	0.5083389	0.5083389	0.730774703	0	0	0.286128595	0	0	1.381626671	2.584507205	0
CACTCCGACCGCCCCT_1	Leukemia	0.207633176	0.653910624	0.961390781	0	0.379479199	0.961390781	0.379479199	1.004866519	0.869018682	0.379479199	0.207633176	0.561953909	0.207633176	0	0.207633176	0	0	1.442358623	4.245160559	0
ACAACCCAAGTTACTC_1	T	0.351015256	0.351015256	1.062048744	0.489048307	0.351015256	0.610318676	0.351015256	0.994459843	0.489048307	0.610318676	0	0.493288101	0.351015256	0.190830667	0.610318676	0	0	2.926456033	2.01728544	0
ATTCCCGCAACAAGAG_1	Plasma B	0.724610218	0	1.140346803	0.586644261	0.235847802	0.426550071	0.235847802	0.648706458	0.953929307	0.586644261	0.235847802	0.716562659	0.586644261	0	0.426550071	0	0.235847802	0.845828815	2.280072917	0
ACACAAGGAAACAAAC_1	Leukemia	0.258565987	0.463824081	0.463824081	0.463824081	0.258565987	2.718887071	0	0.722963675	0.779456253	0.634041774	0.258565987	0.389728126	0	0	0	0	0	1.12021109	3.553438655	0
AAGTCATGATACAAAA_1	pDC	0.220511956	0.220511956	0.686555161	0.40107526	0	1.934582796	0	0.823766699	0.80360306	0.55396815	0.686555161	0.74690214	0.220511956	0	0	0	0.40107526	0.80360306	3.92374762	0
CCACCCCTAGTAAGAC_1	Leukemia	0.301941337	0.53354386	0.721465239	0.879596679	0.53354386	1.509577542	0	0.568097129	0.53354386	0	0	0.827184856	0	0	0.301941337	0	0	1.016103278	2.448800647	0
AGTGATGCACGTCCGT_1	Leukemia	0.271013259	0	0.484020502	0.271013259	0.271013259	2.335901263	0.271013259	0.624999526	0.271013259	0.659526987	0	0.624999526	0	0	0.484020502	0	0.271013259	1.414134347	3.070157793	0
CCCGAGGGATTCAATG_1	Leukemia	0.318399159	0.318399159	1.055922171	0	0.559530031	1.770540013	0	0.737876076	0.318399159	0.559530031	0	0.589258231	0	0	0	0	0	1.055922171	2.944249401	0
CCGGAATGATTAATTT_1	Leukemia	0	0.246872883	0.609792296	0	0.609792296	2.501489692	0.246872883	0.6675221	0.751447015	0	0	0.70307059	0.246872883	0	0.246872883	0.246872883	0	1.47251717	3.917664758	0
ACCTAAGGAATGCCGG_1	Leukemia	0.435461473	0	1.946258374	0.241249124	0.435461473	0	0	0.757222311	0.737810921	0.435461473	0.737810921	0.726281757	0.241249124	0	0.435461473	0	0	1.514444622	3.425543655	0
CCTTAGCAACATCCCA_1	Leukemia	0.573901646	0.22983569	1.182015723	0.416593922	0.536833297	0.985651099	0.279895486	0.888278185	1.055478908	0.22983569	0.936234275	0.954715642	0.416593922	0.121506418	0.771389586	0	0.177137241	1.696951077	2.889780175	0
AGGAACCAACGTACTA_1	Leukemia	0.209919472	0.383326812	1.814618175	0.209919472	0.209919472	1.603588481	0	0.752447507	0.876082012	0.53106119	0.876082012	0.386878001	0	0.209919472	0.383326812	0	0	1.053834476	3.173489865	0
ACATATTCAAAGCCTT_1	Leukemia	0.474040572	0.474040572	0.794323903	0.474040572	0	1.31617355	0	0.767231411	0.646950479	0.474040572	0.264850465	0.518264972	0.794323903	0	0.264850465	0	0	1.036529945	2.398512417	0
ACTTCCCAAATTATAA_1	Leukemia	0.405206023	0.485208866	0.628245922	0.628245922	0.559282666	1.385711325	0.117696681	0.73765341	0.91582433	0.405206023	0.559282666	0.874278826	0.91582433	0	0.222988108	0	0.318241757	0.864547405	3.404603753	0
CCGGATGGATGCAGGT_1	Leukemia	0.321420057	0.321420057	0.759521949	0.759521949	0.450200798	2.603415116	0	0.763169997	0.564273215	0.564273215	0.173568676	0.593083894	0.173568676	0	0.173568676	0	0.173568676	1.295711142	4.011128153	0
ACGAACAGCCCAACGC_1	Leukemia	0.576322861	0.418483546	2.113260005	0.418483546	0.230974934	0.712611829	0	0.56224093	0.712611829	0.576322861	0	0.469801627	0.230974934	0	0	0	0	1.689555119	4.293633705	0
ACGTCCCTAAGCCCTT_1	Leukemia	0	0.335188818	1.095615078	0.335188818	0	1.431658407	0	0.393002883	0.585789523	0.335188818	0	0.610300817	0.335188818	0	0	0	0	1.220601634	3.455108891	0
ACGTCCTCAGCTAAGT_1	Leukemia	0	0	0.497513393	0.279382718	0	1.706997649	0.279382718	0.757062984	1.076325753	0	0.279382718	0.680593379	0.279382718	0	0.676479016	0	0	1.361186758	3.401470639	0
AAGTCCCACAACAGCT_1	Leukemia	0.475656986	0.265847034	0.648989671	0	0.648989671	1.537818578	0	0.398334948	0.648989671	0.265847034	0.475656986	0.957443681	0.265847034	0	0.648989671	0	0	1.23439064	2.285594498	0
ACATATAAAGGAAGCA_1	Leukemia	0.228498673	0	2.133532378	0	0.414374445	0.571056138	0	1.066766189	0.932270825	0.228498673	0.228498673	0.514270668	0	0	0.932270825	0	0	1.854882771	4.060271139	0
CACTCACTCCGTACGT_1	Leukemia	0.193951443	0.193951443	1.27213076	0.495983214	0.495983214	2.547259441	0	0.907159534	0.495983214	0.356327147	0.193951443	0.572170841	0	0.193951443	0	0	0	1.664067493	4.476190208	0
AATGCCTGACTTATAG_1	Leukemia	0.411269412	0.411269412	0.567072295	0.226630175	0.820585423	1.399306986	0	0.836133117	0.226630175	0.701841051	0.820585423	0.410292711	0.411269412	0	0	0	0.226630175	0.820585423	3.667525137	0
ACCAATCCAACGAGTC_1	Leukemia	0.284254249	0	0.839445499	0	0	1.289278325	0	0.419722749	1.089445184	0.284254249	0.972237561	0.597172566	0	0	0	0	0.284254249	1.455752152	4.32150914	0
CCCTACTACCTAATAC_1	Leukemia	0.26147466	0	2.024796404	0.26147466	0	1.128788441	0	0.3200135	0.26147466	0.913976113	0.46855762	0.3200135	0.26147466	0	0.913976113	0	0	1.52303617	3.750428825	0
CCCGATAAAGACCCAT_1	Leukemia	0	0.409150499	0.611157976	0.515246466	0.611157976	1.800947604	0.409150499	1.074896078	0.290447388	0.515246466	0.290447388	0.856884961	0	0.409150499	0.155731796	0	0.155731796	1.772724462	3.537053935	0
ACCTCCTGATCCAACT_1	Leukemia	0.150006433	0.499178176	0.678566549	0	0.150006433	1.183499869	0.757478815	0.923500632	0.395768347	0.592889504	0.499178176	0.639001928	0.395768347	0.150006433	0.592889504	0	0.150006433	2.308878861	3.32739744	0
CCCGCCTAAGTTACGC_1	Leukemia	0.375247286	0	0.760047665	0	0.205122649	1.866281596	0.52059389	0.915212728	0.375247286	0.647470984	0	0.476548382	0.205122649	0.375247286	0.205122649	0	0	2.745425639	3.84020742	0
AGTGATGCATGTATCC_1	Plasma B	0.401187201	0.220579004	0.908577273	0.401187201	0.220579004	0.554112252	0.220579004	0.773991458	0.908577273	0.220579004	0.80379017	0.747033498	0.80379017	0	0.220579004	0	0	1.312320169	2.744774655	0
AATCACGAAATGACCC_1	Leukemia	0.433643848	0.240145899	0.595701874	0.240145899	0.240145899	3.061407545	0	0.724307671	0.240145899	0.595701874	0.433643848	0.367561506	0	0	0.240145899	0	0	1.236317548	4.239908893	0
CCTCAAAACATGAAAT_1	Leukemia	0	0.33486564	1.330852471	0	0	2.496264568	0.33486564	0.665426236	0.585286398	0	0.585286398	0.54742977	0	0	0	0	0	0	3.708075452	0
AAATAGCCATTAAATC_1	Leukemia	0.335037127	0	0.785715816	0.18148466	0.468119625	3.429118	0	0.610113059	0.952417876	0.335037127	0.468119625	0.476208938	0.335037127	0	0.18148466	0	0.18148466	1.382522796	4.229147692	0
CCGAAGCGCCGAAGGG_1	Leukemia	0.260316749	0.466674285	0.466674285	0.637646553	0.260316749	1.80085072	0	0.455479224	0.783611006	0.637646553	0	0.511952582	0.260316749	0	0.260316749	0	0	1.641473906	3.173679837	0
CAGTAGGGCACTAGGC_1	Leukemia	0.485192494	0	1.416444837	0	0.271738528	1.621202427	0.271738528	0.810601213	0.271738528	0.271738528	0.485192494	0.744727985	0.271738528	0	0.485192494	0	0	0.940483398	2.308077125	0
AACTAGTAACAGACTA_1	Leukemia	0	0.309379604	1.26357759	0.545319235	0	1.034215114	0	0.517107557	0.309379604	0	0.309379604	0.577728941	0.309379604	0.309379604	0.545319235	0	0	1.361139643	2.830474218	0
AGAGCAAAAATCACCA_1	Leukemia	0.429097847	0	0.728390096	0.58989941	0.728390096	2.569332385	0.237390108	0.613564443	0.728390096	0.237390108	0.429097847	0.364195048	0	0	0	0	0	1.227128886	3.88000817	0
CCGGCCCCAAGACCAG_1	Leukemia	0	0	1.085171458	0	0.502782823	2.284396964	0	1.070804912	0.502782823	0	0	0.594927583	0.282662908	0	0.502782823	0	0	0.968233788	3.83741681	0
CACCCAGTAGAGCCAC_1	Leukemia	0	0.597440721	0.597440721	0.240973372	0.597440721	1.864040286	0	0.578424435	0.597440721	0.240973372	0.597440721	0.692816903	0	0	0	0	0.435007276	1.385633807	3.79155916	0
ATTAACGTATTCACAT_1	Leukemia	0.417102283	0.417102283	0.71055255	0.230142095	0.417102283	1.412290113	0.417102283	0.638768016	0.417102283	0.230142095	0.230142095	0.706145057	0.417102283	0.230142095	0.574553147	0	0	0.937141115	2.557523988	0
AGCTAGCGAGTCATTT_1	Leukemia	0.469786723	0.469786723	0.469786723	0	0.469786723	0.915943659	0	0.993687548	0.262230789	0.469786723	0.262230789	0.653955344	0	0	0.469786723	0	0.262230789	0.788141844	4.226263671	0
ACGAAGTTCCGTAATG_1	Leukemia	0.266891661	0	0.477350276	0.266891661	1.042180819	2.004701582	0.266891661	0.661289835	0.477350276	0	0.266891661	0.661289835	0	0	0.266891661	0	0	1.32257967	3.730130835	0
AGGCCCGGATAGATAG_1	Leukemia	0	0.29775466	0.71319191	0	0.71319191	2.371297097	0.418872804	0.853174052	0.418872804	0.624374797	0.526893422	0.61596213	0.624374797	0	0.418872804	0	0.159918861	1.125250291	3.906604349	0
ACAAACCTAAATACTG_1	Leukemia	0.424140606	0.583563702	1.135620894	0.23439065	0.23439065	1.601823692	0	0.713917102	0	0.721031244	0.23439065	0.474829753	0	0	0.424140606	0	0.23439065	1.427834205	3.965963567	0
CCCTATGCATACCAAT_1	B	0.208384464	0	0.963863516	0.769382535	0.527718051	0.963863516	0.208384464	0.435671725	0.380744205	0.527718051	0.527718051	0.974655896	0.208384464	0.208384464	0.527718051	0	0	1.266539856	3.258948278	0
AGGAACGAACAAATAC_1	Leukemia	0.245558956	0.245558956	1.467880746	0	0.607048264	2.495964114	0.245558956	0.585727675	0.982083672	0.442549756	0	0.585727675	0	0	0	0	0	1.081245532	3.774721177	0
AGCCAAGTACACACTG_1	Leukemia	0	0	1.021489767	0	0.304145197	1.34644242	0	0.795649635	1.34644242	0	0.537038078	0.510744884	0	0	0	0	0	1.591299271	3.891573124	0
AAGTATGGATCGATTC_1	Myeloid DC	0.453077289	0.174834087	0.174834087	0.670514455	0.32360204	1.906791715	0	0.938999858	1.000424985	0.453077289	0.670514455	0.938999858	0.174834087	0	0.174834087	0	0.174834087	1.191672385	3.788203866	0
AAAGATATCCCCAGCC_1	Leukemia	0	0	1.575981984	0.277346826	0.672368754	0.954788052	0	0.753798231	0.672368754	0	0.494237565	0.63445759	0.277346826	0	0	0	0	1.639988772	3.614088793	0
CCTTACCAAGTAAACC_1	NK	0.202930973	0.515791508	1.367326302	0.371546878	0	0.515791508	0.515791508	1.091595324	0.202930973	0.202930973	0.64182843	0.945402371	0	0	0.515791508	0	0.202930973	2.576372104	2.409145917	0
ACAAAGACAATCAATA_1	Leukemia	0.237570794	0	1.303360403	0	0.590280396	2.390787946	0	1.054527407	0.850502945	0.429396159	0.237570794	0.364416183	0	0	0	0	0	1.715382461	4.171663808	0
CCCTAGCTATCTAGCT_1	Leukemia	0	0.489598583	1.34611669	0	0	0.274468067	0	0.845198049	1.062979354	0.489598583	0.816833744	0.531489677	0	0	0.66654222	0	0.274468067	0.947460964	3.493438801	0
AGGACACAACTTCCCT_1	Leukemia	0.235531933	0	0.844970427	0.585976907	0.235531933	1.754485391	0	0.422485214	1.050497292	0.426027962	0.426027962	0.683224333	0.426027962	0	0	0	0	1.606177987	3.945962928	0
CAGCCCCTATCAAGAG_1	Leukemia	0	0.235272135	0.952243901	0.585427844	0.235272135	1.431037418	0	0.524846034	0.235272135	0.723197205	0.235272135	0.80259401	0.235272135	0	0.585427844	0	0.235272135	1.657093847	3.181257636	0
AAACCCGCCCGCAGAA_1	Leukemia	0	0	1.056697018	0	0	2.103475827	0	0.745428228	0.272169	1.253468657	0.272169	0.330938292	0.485887864	0	0.272169	0	0	1.159914934	4.476891939	0
ATACCCCTCAGTAAGT_1	Leukemia	0	0.214925046	0.787932149	0.391729833	0.541921246	3.095562638	0.214925046	0.812268912	0.541921246	0	0.391729833	0.492606585	0.214925046	0.214925046	0	0	0	1.291285263	4.238937654	0
ATAAAATTCAACCCAT_1	Leukemia	0.178762713	0.178762713	0.77676282	0.178762713	0.178762713	1.46499662	0	1.224198988	0.461978345	0.862956975	0.330363584	0.754617105	0.178762713	0	0.461978345	0	0.461978345	1.265419875	4.140796834	0
AAATACATAATAAAGA_1	Leukemia	0	0	0.272388234	0.272388234	0.272388234	2.627343587	0.272388234	0.405995219	0	0.662321965	0.272388234	0.528648584	0	0.272388234	0.486241936	0	0.272388234	1.844137436	3.405122744	0
ATTCAGGAACAACCTC_1	Leukemia	0.585236682	0.235181702	0.722975123	0	0.585236682	3.000221237	0	0.715354568	0	0.844018115	0	0.647553446	0	0	0	0	0.585236682	1.295106893	4.004112387	0
ATCTAATGCAGGAGTG_1	Leukemia	0.233396241	0	1.213706105	0.233396241	0.718584465	1.4855656	0	0.606853052	1.699094023	0.422494988	0.422494988	0.290729275	0	0	0.233396241	0	0	1.132386882	4.453309746	0
ACCACCCTAACACATC_1	Leukemia	0	0.25438408	0.895408293	0	0	2.38404337	0.25438408	0.384745724	1.10779312	1.007228556	0	0.55389656	0.25438408	0	0	0	0.769491448	0.769491448	3.956443005	0
CAGAACGCAAAGATTT_1	Leukemia	0	0.281091088	0.832168417	0	0	3.206557074	0	0.482134809	0.832168417	0.500259096	0.281091088	0.339960741	0	0	0.500259096	0	0	0.964269618	4.188363762	0
AGAAACAGCAGCAAGC_1	pDC	0.172118564	0.172118564	0.662220486	0.318917125	0.446898738	1.289084208	0	0.999781944	0.917309916	0.446898738	0.662220486	0.589915443	0.318917125	0	0.318917125	0	0.318917125	1.387568179	4.118673005	0
AGGAATTTCCGAATAA_1	Leukemia	0	0.490465203	0.948831254	0.275005471	0.490465203	1.426807214	0.490465203	0.474415627	0.667631216	0	0.275005471	0.816087957	0.490465203	0	0.667631216	0	0	0.948831254	1.853347378	0
AAGACCTAATCGACGC_1	Leukemia	0	0.245992062	0.245992062	0.443260988	0.749318459	1.883698584	0.245992062	0.303976602	0.443260988	0.607953205	0.607953205	0.586413697	0	0	0.607953205	0	0.245992062	1.469410738	3.087249205	0
AAAGACAAATTACAGC_1	Leukemia	0.425417727	0	1.138127196	0.235162832	0.235162832	1.882119509	0	1.015904245	1.295041509	0	0.722928778	0.292598395	0.425417727	0	0	0	0	1.656671826	3.561040488	0
AAGGATACATCGAGCA_1	Leukemia	0.21734717	0.21734717	0.79474546	0.21734717	0.21734717	2.556917075	0	0.923523019	0.898799808	0.79474546	0.21734717	0.615952736	0.395785722	0	0	0	0	0.993040035	3.878284588	0
ATGGCACCATGGAAAT_1	Leukemia	0	0.494161483	0.82340605	0.354930931	0.354930931	2.230938917	0	0.809474316	0.354930931	1.434040206	0.193130493	0.570582115	0.193130493	0.193130493	0	0	0	1.575827224	4.336199179	0
CCTTCCGTCAGCATGT_1	Leukemia	0.78920242	0	0.986673009	0.54289613	0	1.22473952	0	0.89977179	0.392485163	0.54289613	0.78920242	0.89977179	0.215375819	0	0.215375819	0	0	1.356848913	3.618712327	0
AGAAAAGCCAAGCAGT_1	Leukemia	0.188562714	0.347147635	1.362303703	0.483991852	0	1.510218004	0.188562714	0.894235986	0.711754998	0.483991852	0.347147635	0.526740385	0.483991852	0	0	0	0.188562714	1.414077833	4.198314825	0
ATTTCAGTCCTACCCC_1	Leukemia	0.273386776	0.273386776	1.060027777	0.273386776	0	1.562954575	0	0.710841041	1.163419428	0.664349264	0.273386776	0.628557915	0	0	0	0	0	0.814317411	3.887527345	0
CACCAGATCCTTAACG_1	Leukemia	0	0.228623523	1.028933959	0	0	2.301625319	0.228623523	0.703345613	1.197497558	0.414581782	0.228623523	0.514466979	0.571322032	0	0.228623523	0	0.228623523	1.467711657	3.293751194	0
AGAACAACCAATAAGG_1	Leukemia	0.193346618	0	1.484521276	0.355298579	0.355298579	1.434977161	0	0.742260638	0.913536106	0.494641252	0.494641252	0.603933009	0.193346618	0	0.616920939	0	0	1.57680292	3.913217348	0
AGGCATTTAAGAATGT_1	Leukemia	0.169609394	0	0.746238429	0.31457999	0.553521725	2.735514415	0.31457999	0.75336994	0.830250672	1.046764296	0.31457999	0.584396099	0.169609394	0	0	0	0.31457999	1.168792198	4.093754114	0
AGACCAAGAATAAACA_1	Leukemia	0	0	1.5544565	0.690812953	0	2.393647161	0	0.721673389	0.913489004	0.808336293	0.222210514	0.624713343	0	0	0	0	0.222210514	1.500444017	4.085573678	0
ACCCACAGAGAAAGCC_1	Leukemia	0.700746459	0.457517592	1.342398481	0.626055973	0.135436633	1.200141327	0.135436633	0.852022624	0.866195895	0.586508904	0.736098796	0.963871908	0.457517592	0	0.626055973	0	0.254699017	1.730091908	3.072471175	0
AGCACCCGAACCCCCA_1	Leukemia	0.417743376	0	1.734620772	0	0.575374619	0.831311035	0	0.706855727	0.575374619	0.711508508	0.417743376	0.793492051	0.575374619	0	0	0	0	1.586984101	3.508800879	0
AAATCAAGAGCAAGCG_1	Leukemia	0.2303632	0	1.347976881	0	0.2303632	1.586344962	0	0.866979534	0.937795166	0.417469061	0.2303632	0.561238903	0	0.2303632	0.417469061	0	0	1.278311569	4.607356935	0
AGCAATCGAATACCGG_1	Leukemia	0.576371428	0.178056099	1.627815874	0.576371428	0.329148845	1.013065715	0.178056099	0.850782797	0.329148845	0.178056099	0.329148845	0.430229675	0.178056099	0.178056099	0.460380635	0	0.178056099	1.36695487	3.96729432	0
CCTGAGGCCCGTCCGC_1	T	0	0	0.519783731	0.293290286	0	0.519783731	0.293290286	1.238547387	0.293290286	0.293290286	0.704332332	0.497395626	0	0.293290286	0.519783731	0	0	2.929766702	2.056254691	0
CCTCAACTATCTAGTG_1	Plasma B	0	0.517701808	1.215975275	0.517701808	0.517701808	0.517701808	0	0.428553284	0.291985225	0	0.517701808	0.495776307	0.291985225	0.291985225	1.399148664	0	0	0.991552614	2.382635225	0
ATGGATATATTTCACG_1	Leukemia	0	0.685177549	0.685177549	0.552788571	0.552788571	1.16760313	0	0.453359762	0.802071137	0.685177549	0.219963316	0.822646422	0	0	0.219963316	0	0	2.449221949	3.560998124	0
AGATACCCCCCCCCCT_1	Leukemia	0.220618381	0.220618381	0.80390005	0.220618381	0.908696012	2.553241155	0	0.869364164	0.68682226	0.55419688	0.220618381	0.501772023	0	0	0.55419688	0	0	0.68682226	3.731216478	0
ACTAAGACACTACACA_1	Leukemia	0	0	1.486380315	0.233615523	0.233615523	0.719124321	0.422857963	0.937922659	1.359628511	0	0.422857963	0.290961484	0.233615523	0	0.233615523	0	0.233615523	1.834687224	4.123736194	0
ACTTAGTCATGTAATG_1	Leukemia	0	0	2.061926785	0.437537351	0	0.437537351	0.242510064	0.695502229	1.684750411	0.437537351	0	0.7285312	0.60066572	0	0.242510064	0	0.242510064	1.071963176	3.318579079	0
AACTACTGCAGTCCGG_1	Leukemia	0.566157267	0.566157267	0.761846254	0.322621439	0	0.761846254	0	0.594600417	0	0.566157267	0.322621439	0.649441165	0.925436868	0	0.322621439	0	0.322621439	0.322621439	2.277993051	0
AACTACACAGGAAGCG_1	Leukemia	0.377155496	0	1.835538176	0.523068299	0.377155496	0.864741859	0	0.744874584	0.763292252	0.65037644	0	0.660716048	0.523068299	0	0.206254135	0	0.206254135	1.191086673	3.926068234	0
CCATCATCAGGAAGTA_1	Leukemia	0.358854521	0.358854521	1.278188701	0.358854521	0.358854521	1.541020367	0	1.224482906	0.920645145	0.358854521	0.195438694	0.722006062	0.358854521	0	0.195438694	0	0	1.541020367	2.571640624	0
CCGGCCAAACTTATGC_1	Leukemia	0	0	1.98805266	0	0.488659876	3.400730214	0	0.964397618	0.904341119	0.6098599	0.190656221	0.407740005	0.190656221	0	0.190656221	0	0	1.472631285	4.427920906	0
ATGTACGAACTACAAT_1	Plasma B	0.431316769	0.238734605	0.962353068	0.238734605	0.238734605	0.431316769	0	0.426826173	0.592732528	0	0.592732528	0.752631675	0.238734605	0	2.113881789	0	0.238734605	1.855177159	2.466883657	0
CACTCCGTACACAGAA_1	Leukemia	0	0	0.802340794	0.268261565	0.268261565	3.155352565	0	0.739046983	0.268261565	0.268261565	0.268261565	0.57430784	0.268261565	0	0	0	0	1.478093965	4.10580684	0
ACAACCGGATTTACCC_1	B	0.488705428	0.387065758	1.11453958	0.273914395	0.387065758	1.717212302	0.146306661	0.9720215	0.665419628	0.665419628	0.146306661	0.530734349	0.273914395	0.146306661	0.580960948	0	0	1.384660796	3.678829667	0
AATGACTTAAATCAGC_1	Leukemia	0	0.259135082	0.635214261	0.464750899	0	1.693251808	0.259135082	1.309419287	0.464750899	0	0.259135082	0.510298886	0.259135082	0	0.635214261	0	0	1.375761164	3.307874718	0
CATCATATCCAGCACG_1	Leukemia	0.279637989	0	0.676993782	0	0.279637989	2.09165664	0	1.06536257	2.09165664	0	0.279637989	0.139818995	0	0.279637989	0.279637989	0	0	1.18128427	3.312634794	0
CATCATGAACACAAGA_1	Leukemia	0.629392212	0	1.36649101	0	0.256312589	1.113532445	0	0.556766223	0.774093933	0.629392212	0.256312589	0.752691489	0.460150975	0	0.629392212	0	0	1.205147903	2.628638201	0
CACAAATCACGGAGCC_1	Leukemia	0.373853059	0	1.531819805	0.518785087	0.373853059	1.31370794	0.204296489	0.765909902	0.858649223	0.373853059	0.373853059	0.68642764	0	0	0.204296489	0	0	1.579648675	3.860006653	0
AGTGCCTTCATGCACT_1	B	0.422022566	0	0.945899559	0.717881684	0.233110887	1.484504673	0	1.275248329	1.423170412	0	0.233110887	0.290427014	0.422022566	0	0	0	0	1.287913512	4.129832393	0
AAGCAACCCAGCCCCA_1	Leukemia	0.237774281	0	0.590709368	0.237774281	1.666718721	0.729330311	0	0.528714555	1.374386591	0.237774281	0.237774281	0.528714555	0	0.237774281	0	0	0.237774281	1.559810587	4.343333461	0
ACGTAGATAATTACCA_1	Leukemia	0.417628195	0.159381557	0.792765077	0.711336779	0.417628195	3.336740608	0.159381557	0.685254065	0.296818229	0.525403675	0.525403675	0.588744003	0	0	0.525403675	0	0.159381557	1.177488006	3.590390014	0
CCCGCCTCACAAATCC_1	Leukemia	0.323886353	0	0.76429066	0.323886353	0	1.192388291	0	0.745598696	0.568139566	0	0.323886353	0.38214533	0.568139566	0.323886353	0.568139566	0	0	1.302214487	2.200806359	0
ACATACCCAGACATCA_1	Leukemia	0.323655381	0	0	0	0	2.610925292	0.323655381	0.381922264	0	0.323655381	0.323655381	0.59590336	0.323655381	0	0	0	0.323655381	2.111575562	3.323306582	0
AATGAACCAAGCAACG_1	Leukemia	0.190045838	0.716143302	0.902246653	0.190045838	0.487300107	1.795638714	0	0.710296614	0.608253621	0.813518051	0.487300107	0.564578875	0.190045838	0	0.487300107	0	0.190045838	0.983740097	3.238234757	0
AATGAAGAACAGCACG_1	Leukemia	0	0	0	0.366731858	0.63446978	1.296934486	0	0.885193029	0.366731858	0.63446978	0.366731858	0.583922182	0	0	0.366731858	0	0	0.845453076	2.143728378	0
ATGTACGGAAAAAGAA_1	Leukemia	0	0.225256571	0.816788727	0.408984332	0.408984332	1.800534415	0	0.92071315	0.225256571	0.225256571	0.225256571	0.630144528	0	0	0.698421383	0	0.225256571	1.8414263	4.087880778	0
AAATCAGGCCTCCCGT_1	Leukemia	0	0	1.058317967	0.591316958	0.591316958	2.592585097	0	0.480198115	0.851834523	0.430207912	0.238062576	0.61468828	0	0.238062576	0	0	0	1.615783493	3.667859554	0
CATCAAAGACGACCGT_1	Leukemia	0.605363577	0.244753207	0.979767287	0	0.244753207	1.693208438	0.244753207	1.158791009	0.244753207	0	0	0.663943229	0	0	0.441226053	0	0	1.398807366	4.648566345	0
ATCACCACCCATACTT_1	Leukemia	0.748841326	0.555626326	1.049975419	0	0	1.62662495	0	0.813312475	0	0	0.315916825	0.455350509	0.315916825	0	0.555626326	0	0	1.172202547	2.584754531	0
ATACATATACGCATTG_1	Leukemia	0.380001956	0	1.125024893	0.207943595	0.526756752	1.767128302	0	1.005582977	1.264855551	0	0	0.598691155	0.207943595	0.207943595	0.207943595	0	0	1.641050343	4.527564421	0
AGGCAAGCATAAAACG_1	Leukemia	0.470263511	0	2.791815483	0	0.642182147	0	0	0.824609144	0.2625242	1.131871526	0.470263511	0.515032444	0	0	0	0	0	1.459146802	4.223127277	0
CCTTCCGTAACCCCCT_1	pDC	0.241631318	0	0.86146416	0	0	2.189014856	0.241631318	0.485379596	0.241631318	0.598822195	0.86146416	0.579476825	0.241631318	0	0.241631318	0	0.598822195	1.15895365	3.800687893	0
ATATCCATACCAAATC_1	Leukemia	0.434154546	0.240455792	0.735878471	0.596353269	0	3.629577216	0	0.532838059	0.596353269	0.434154546	0	0.429149323	0.240455792	0	0.240455792	0	0	1.237347145	3.719181883	0
CCGACCTTAAAAAATG_1	Leukemia	0.489537052	0.191050217	2.018380622	0	1.062875313	1.474379372	0	0.452845713	0.191050217	1.062875313	0.351389334	0.493684271	0.191050217	0	0.191050217	0	0.191050217	1.198675588	4.44014288	0
ACCAAAGTAATTACTG_1	Leukemia	0	0	0.367584276	0	0	1.51599105	0	0.510679488	1.021358976	0	0	0.757995525	0.367584276	0.367584276	0	0	0	1.169756302	3.144672635	0
ATCCAAGCAACCAGCG_1	Erythroid	0.331854443	0	0.580594187	0.779622988	0	0.580594187	0	0.661524162	0.779622988	0.331854443	0	0.661524162	0.331854443	0	0.580594187	0	0	1.212327792	2.580220601	0
AACACAACAACGAGTG_1	Leukemia	0	0.207622042	0.767205658	0.207622042	0.207622042	2.390793766	0	0.480677051	0.5260553	0.767205658	0.5260553	0.631812879	0.207622042	0.207622042	0	0	0.5260553	2.153467846	3.340323371	0
ATTTCCCTACGAATAC_1	Leukemia	0	0.741069838	1.614755037	0.311930446	0.311930446	0.901882916	0	0.581006026	0.311930446	0.741069838	0	0.370534919	0	0	0	0	0.311930446	1.270439451	3.068022321	0
ATCTATGTATACCCGG_1	Leukemia	0.225097974	0	1.393603835	0.56379917	0	2.336066334	0	0.833057693	0.408720361	0.698026095	0.408720361	0.592702048	0.408720361	0	0	0	0	1.393603835	3.84897811	0
ACTAATGCATGGCATA_1	Leukemia	0	0.228772894	0.933084575	0	0	3.376775494	0	0.966651217	0.707161563	0.5716401	0	0.703621482	0	0.414829818	0.228772894	0	0.228772894	1.342243655	3.419741048	0
ATCTAACTCCAAAGCA_1	Leukemia	0	0.461075461	0.775444432	0.775444432	0	1.290885084	0	0.450983574	0	0.901967149	0.630562891	0.684178797	0.256879447	0	0.256879447	0	0.256879447	1.570189746	3.420405545	0
AGTCACACAGCTCAAT_1	Leukemia	0.45988701	0	1.288551299	0.6290579	0	1.567639934	0.256150774	0.783819967	1.288551299	0.45988701	0	0.602323295	0	0	0	0	0	1.113051715	3.741580964	0
AAAAACACAAGTCCTC_1	Leukemia	0.633759376	0	1.575596538	0.633759376	0	0.906026574	0	0.787798269	0.779130673	0.258428969	0.463600887	0.559902919	0.463600887	0	0.258428969	0	0	1.295835464	2.615967754	0
AGAAAGCCAATCAAGC_1	Leukemia	0.208921518	0.381648091	0.657205502	0.381648091	0	1.128538173	0	1.007834814	0.528888404	0.657205502	0.657205502	0.634294402	0.208921518	0	0.528888404	0	0.208921518	1.447595431	3.553141298	0
AGAAAGCTAACCAAAT_1	Leukemia	0.212972629	0	0.782418216	0.388455642	0.537692856	2.813319817	0	0.894575239	0.388455642	0.388455642	0.667523241	0.333761621	0.212972629	0	0.212972629	0	0	1.568118407	4.000789589	0
AGACATCAAGACCATC_1	Leukemia	0.715613499	0	0.835861919	0.57890337	0.715613499	1.481077996	0	0.847176671	1.870041576	0	0.232190737	0.116095368	0	0.232190737	0.420498595	0	0	1.040107812	3.893661337	0
ATGAATCAAATCAACA_1	Leukemia	0	0	1.851677589	0.413086634	0.227723434	2.244887486	0.227723434	0.905352732	0	0.413086634	0.227723434	0.732159106	0.227723434	0	0.413086634	0	0	1.194419874	3.888201571	0
CACCAGGAAGAACAAG_1	Leukemia	0	0	1.199826869	0.625846613	0	2.074256431	0	0.599913434	0.625846613	0.895971221	0.254597853	0.641782541	0	0	0.457352401	0	0	1.283565082	3.727907546	0
ACTTAAACCACACCAA_1	Leukemia	0.288895154	0	0.850068458	0.512765848	0	1.613314604	0	0.651403935	0.512765848	0.288895154	0.288895154	0.735032467	0	0	0.288895154	0	0	1.613314604	3.405879829	0
CACCACAAAACGAATG_1	Leukemia	0	0.220879189	1.091044389	0.554757289	0.220879189	2.387561148	0	0.688888217	0.554757289	0.909482205	0.401688317	0.402313809	0	0	0.401688317	0	0.220879189	1.438233311	3.284886983	0
ACAGCCCTAGATAGGT_1	Leukemia	0	0.267818217	1.325478389	0	0.478851259	1.544432957	0	0.400650453	0.267818217	0.801300907	0.478851259	0.465204803	0.478851259	0	0	0	0	1.403912025	4.301154828	0
CAGTCCCCAACACCTT_1	Leukemia	0	0.509787538	0.691849405	0.287033395	0	1.464339793	0	0.548440773	0.509787538	1.096881546	0.509787538	0.143516698	0	0	0	0	0	2.117978323	4.336903703	0
CCATCAAGCAGAAGCT_1	Leukemia	0	0.256648015	0.901359969	0.256648015	0.256648015	1.114528459	0.256648015	1.041103967	0.460698059	0.460698059	0.256648015	0.753268395	0	0	0	0	0.256648015	1.290144263	3.823547606	0
ATATAACTACTAATAG_1	Plasma B	0.437970759	0	0.437970759	0	0	0.437970759	0	0.21898538	0.974060945	0	0.437970759	0.581300077	0	0	0.437970759	0	0	0.974060945	2.2816631	0
CCTCAATGAAGCCAGC_1	Leukemia	0.453477463	0.671051038	1.599927868	0.793582242	0.412124619	1.046909062	0.175010291	0.848971382	0.703119889	0.531381542	0.637919606	0.909361243	0.368987674	0.061803057	0.764328055	0	0.120007804	1.519547824	2.851903661	0
ACAACACCAAAGCCCT_1	Leukemia	0.69563564	0.134154088	1.61341648	0.252421175	0.252421175	2.263235035	0	0.596522294	0.453795526	0.764794189	0.621336467	0.695012366	0.134154088	0	1.235667174	0	0	2.047401676	3.386768257	0
ATCAACTCCACCAGTA_1	Leukemia	0.551278602	0.219261513	0.683413681	0.683413681	0.398986646	1.371658351	0.219261513	0.452299556	0.551278602	0.219261513	0.683413681	0.685829176	0.683413681	0	0.551278602	0	0	1.085613121	2.333692271	0
ACCAACAACCGCACAC_1	Leukemia	0.414775474	0	0.826399682	0.707080424	0.228740166	2.888314933	0	0.886058256	1.272608681	0.228740166	0	0.558573568	0.414775474	0	0	0	0	1.117147137	3.500346327	0
AAGCACGTAGTCCCTG_1	Leukemia	0	0.257842807	1.371524253	0	0.257842807	1.293964785	0	0.452246075	0.257842807	0.63255081	0.777737147	0.721749407	0.257842807	0	0.257842807	0	0.257842807	1.510639041	3.355108944	0
CATCAAACCCTAATAC_1	Leukemia	0.306024773	0	0	0.306024773	0.306024773	1.351735934	0	0.760866909	0.888740194	0	0	0.573398863	0.540014588	0	0.540014588	0	0	1.521733818	3.680487398	0
CCCGAACCCCCCCAAT_1	B	0.962611679	0	1.183546651	0	0	0.678599769	0	0.960420308	0.28043482	0.28043482	0.499204674	0.591773325	0.28043482	0	0	0	0	1.767394866	4.082051762	0
AGTGACATCATTAGTT_1	Leukemia	0	0.227338427	0.227338427	0.227338427	0.928822933	2.370213375	0	1.079220982	0.227338427	0.412446823	0.227338427	0.411269737	0	0	0.703601558	0	0.412446823	1.337051774	4.00009739	0
ATCAACGCATGCCCAA_1	Leukemia	0.435299727	0.435299727	1.067806522	0.241150919	0.241150919	0.969368297	0.435299727	0.578708574	0.435299727	0.86017128	0.241150919	0.533903261	0	0	0.597813612	0	0	1.239653957	3.162736582	0
CAACACTGCATGACCT_1	Leukemia	0	0	0.499367246	0	0.280535987	3.508074295	0	0.855432722	0.280535987	0.83088827	0	0.481433684	0	0	0.280535987	0	0	1.278350919	4.205635358	0
CAGGAACTAGGGAGTT_1	B	0.232012417	0.232012417	0.578525111	0	0.578525111	1.419154663	0	1.131790504	0.94266479	0.578525111	0.420203152	0.563937158	0	0	0.420203152	0	0	1.419154663	3.646555303	0
ACGGACCTAGAGCCGT_1	Leukemia	0	0	1.440750067	0.306165432	0.306165432	1.026412456	0.306165432	0.573580874	0.540237206	0.540237206	0	0.627444475	0.540237206	0	0	0	0	1.25488895	2.939709335	0
ACAGCCGGATCCATAA_1	Leukemia	0	0.268732909	1.047260728	0.268732909	0.268732909	1.479639483	0	0.863573572	0.803445668	0	0.480332178	0.523630364	0	0	0.480332178	0	0	1.149983122	4.076884072	0
AGAGATTAAACCAGAA_1	Leukemia	0	0.237223522	0.727982235	0.589548086	0.237223522	3.201108992	0.237223522	0.613285768	0.237223522	0.589548086	0.428822782	0.294774043	0.237223522	0	0	0	0.237223522	1.055729546	3.839735211	0
ACGTAGTCATCACAAC_1	Leukemia	0	0	2.010620146	0.257736339	0	0	0	0.452106643	0.462472336	2.010620146	0.777483911	0.816183154	0	0	0.462472336	0	0	1.371174624	4.375723793	0
ACATAGGCATAAACAA_1	Leukemia	0.241057555	0.241057555	1.728837901	0.435145945	1.067520559	1.385928557	0	0.298808767	0.597617535	0.597617535	0.241057555	0.429959945	0	0	0	0	0	1.945492077	3.695198844	0
CCTACAACAGATATAT_1	Leukemia	0.474061609	0.264863431	2.149588271	0	0.794354447	0.646977024	0	0.518282952	0	0	0.646977024	0.658107166	0.264863431	0	0	0	0.264863431	1.766791629	3.596780574	0
AAGCACAGAAGAACTT_1	Leukemia	0.176487167	0	1.198828413	0.176487167	0.572152003	2.763956065	0	0.704065335	1.138861409	0.933797758	0.176487167	0.466898879	0.326449485	0	0.456828054	0	0	1.408130669	3.983305338	0
AGGACAGAATCCAGCA_1	Leukemia	0.284721801	0	0.840518603	0	0.506084973	3.109529114	0	0.59783093	0.506084973	0.284721801	0	0.545349336	0	0	0.840518603	0	0	0.973412077	3.20746028	0
ATTAAACGAAGTAGAT_1	Leukemia	0	0.575199938	1.921492168	0	0.328398977	0.575199938	0	0.657023175	0.328398977	0.328398977	0	0.60185503	0.328398977	0	0	0	0	0.938041169	3.645954263	0
AAGGAGAAATGCACCA_1	Leukemia	0.197563956	0.362461554	1.931178845	0.197563956	0	1.224581247	0	1.09097174	1.15823559	0.627927871	0	0.612290624	0.197563956	0	0.362461554	0	0.197563956	1.345368938	3.870422846	0
AAGTAGGTCCGTAATA_1	Leukemia	0.297701065	0.297701065	0.940169787	0.297701065	0	1.496849415	0.159888104	0.803490453	0.940169787	0.624278143	0.713085781	0.589932421	0.159888104	0.297701065	0.297701065	0	0.159888104	1.231776847	4.070086302	0
CCTAAATACAGTAATT_1	Leukemia	0.234861103	0.234861103	0.951039356	0.42491877	0.234861103	1.218643993	0	1.064860921	0.42491877	0.234861103	0.584558831	0.609321996	0	0.42491877	0.42491877	0	0.234861103	1.218643993	2.516366783	0
CCAAACCCACTACAGT_1	Leukemia	0	0	1.924486511	0	0	1.128128271	0	0.49139382	0.349228766	0.349228766	0	0.683786956	0	0	0	0	0	1.367573913	4.057756666	0
CATTATTACCTGATGC_1	Leukemia	0	0	1.528625607	0.471235578	0	1.811033333	0	0.613046567	0.643409779	0.643409779	0.471235578	0.566813231	0	0	0	0	0.263122566	1.591848147	3.597760587	0
AATGAAATAGCCCCAT_1	Leukemia	0.241241581	0	0.969630885	0.435449048	0.241241581	1.157707243	0	0.953242865	0	0.969630885	0.598003994	0.619977273	0	0	0	0	0.241241581	1.906485729	4.252749554	0
ATGGAGGTACCTAGGT_1	Leukemia	0.196502792	0	0.196502792	0.501633197	0.360661195	2.176680982	0.360661195	0.817127274	0.196502792	0.834139806	0.196502792	0.749165962	0	0	0.501633197	0	0.196502792	2.862346164	3.352588807	0
ATGGACTGAGTTAGCT_1	Leukemia	0	0	1.147834153	0.214336899	0.390743971	2.682751602	0.214336899	0.53447503	0.786273196	1.06895006	0.214336899	0.491653113	0.214336899	0	0.214336899	0	0	1.522921012	3.811592607	0
AGTCAGTTCCATCCAT_1	Leukemia	0.463792534	0.25854662	1.373833353	0.25854662	0	0.779410237	0	0.965828126	0	0.779410237	0.25854662	0.453167189	0.463792534	0	0	0	0.25854662	1.57600621	3.923315325	0
ACATAACCCATGATAG_1	Leukemia	0	0	1.207041069	0.461148379	0	1.881903966	0.256924166	1.315572744	0.630655215	0.256924166	0.256924166	0.507195316	0	0	0.256924166	0	0	1.207041069	3.71682893	0
CAGAAGAAAAGGCACG_1	Leukemia	0.374892158	0.374892158	1.036502124	0	0.374892158	1.036502124	0	0.187446079	1.036502124	0.646929943	0.646929943	0	0.374892158	0	0	0	0	1.431229866	1.713499709	0
CCTAAGAAATTAAAAC_1	Leukemia	0	0	1.71860229	0	0	1.135373624	0.533044187	0.669660103	0.533044187	0.533044187	0	0.507666087	0	0	0	0	0	1.427557279	4.625365678	0
AGGTACAGATATACGA_1	Leukemia	0	0.359984241	1.005483074	0.196103986	0.359984241	1.152637656	0.196103986	0.856873889	0.196103986	0.92289841	0	0.366968683	0.196103986	0.196103986	0.359984241	0.196103986	0.196103986	2.713533265	3.655780009	0
ATATCCTAAAAAACTT_1	Leukemia	0	0	0.65686044	0.269703284	0.481902334	2.661081598	0	0.775364898	0.805718116	0.805718116	0	0.665679113	0	0	0	0	0	1.482816087	3.591587511	0
CAGCAGTTAAAGCATA_1	Leukemia	0.610001931	0.190710222	1.19730949	0.350810012	0.190710222	2.284886086	0	0.881722946	0.350810012	0.190710222	0	0.62941581	0.190710222	0.190710222	0.610001931	0	0.488780127	1.258831619	3.290019042	0
ACGCAGAGAAGCCCGC_1	T	0.441358091	0	0.870055539	0	0	0.441358091	1.7432601	1.246451769	0.605531651	0	0.441358091	0.539521152	0	0	0.244833561	0	0	3.119624495	2.901385244	0
ATGTCAACCATGATCA_1	Leukemia	0.163920916	0	0.885818792	0.304717847	0.428115586	2.700921449	0	1.079311692	1.084963751	0.636897255	0.304717847	0.739015179	0.428115586	0	0.163920916	0	0	1.728313622	3.798623136	0
ACTAACTAATCCCACA_1	Leukemia	0	0.183599268	0.696975428	0.338661601	0.591190275	2.86367449	0	1.07925925	0.591190275	0.879933604	0.338661601	0.480110528	0	0	0.338661601	0	0.183599268	1.440912212	3.962578541	0
ACCGATGCAAGAAGGC_1	Leukemia	0	0	0.531305686	0.300531179	0.531305686	2.661789037	0	0.857573122	0	0.531305686	0	0.712178372	0	0	0	0	0	1.336212996	4.08675239	0
ATAAATTTATATAGCC_1	Leukemia	0	0	0.563662804	0	0	1.294682838	0	1.155532495	0.563662804	0.563662804	0.321030999	0.741589699	0	0	0.321030999	0	0	1.641717564	2.757689798	0
CACTAGAAACGCAAAT_1	Leukemia	0.716644176	0	1.646772579	0.837004232	0.232608705	1.211044296	0	0.678015987	0.421190956	0.232608705	0.579789684	0.741317796	0.716644176	0	0	0	0	0.944421593	3.064662719	0
ATGTCAGTCAACAATT_1	Leukemia	0.167829809	0.167829809	1.84044229	0.437096782	0.167829809	0.649026268	0	1.175794081	0.649026268	0.437096782	0.740227224	0.486263263	0	0.311499135	0.437096782	0.167829809	0	1.811004502	4.00896185	0
ATGTCCCGACAGAATC_1	Leukemia	0.189944938	0.487075231	1.561359295	0	0.813193473	1.516469468	0.189944938	0.780679647	0.715845161	0.60798794	0.487075231	0.450950063	0	0	0	0	0.349505527	1.313556774	4.073027499	0
ACTAATGGAACACACC_1	Leukemia	0.346026079	0.482524425	1.185987165	0.482524425	0.187905718	1.635961972	0	0.241262213	0.806618012	0.482524425	0.346026079	0.623607641	0.346026079	0.187905718	0.346026079	0	0.187905718	1.185987165	3.847842434	0
AATTCATACCGGAAGC_1	Leukemia	0	0.190328649	0.984762753	0.487930261	0.190328649	2.978514408	0	1.119603391	0.35015968	0.608998064	0.35015968	0.451608739	0	0.190328649	0	0	0.190328649	1.647300326	4.629562145	0
ACAACCACAACCAATC_1	B	0.178895398	0.330591615	1.016339052	0.178895398	0.462278199	2.801889963	0.178895398	0.685391676	0.462278199	0.942802239	0.578624027	0.574470807	0.462278199	0	0.330591615	0	0	0.863425471	3.115669473	0
CCACACAAACAGATGC_1	Leukemia	0	0	2.190723695	0.285857967	0.285857967	0.689495636	0	0.690406016	0	1.093740593	0	0.646983614	0.285857967	0	0	0	0	1.380812031	4.481402403	0
ATCGAGTCCCCACACG_1	Leukemia	0.421623741	0.232870029	1.211928102	0.232870029	0.717288259	2.022267228	0	0.82389438	0.837718013	0	0.232870029	0.472595436	0	0	0.232870029	0	0.232870029	0.945190871	3.858885544	0
CCTACATCCAAGATTT_1	Leukemia	0.436697944	0	1.575492188	0.242000064	0	1.824886526	0	0.993750036	0.599596005	0	0.436697944	0.659267695	0	0.242000064	0	0	0	1.732452158	4.187975195	0
AGCCAACCATTCAAAC_1	Leukemia	0.206136717	0.206136717	0.864377137	0.376957544	0.376957544	1.633268051	0	0.969511197	0.522811676	0.206136717	0.376957544	0.261405838	0.376957544	0	0.206136717	0	0.376957544	1.489261088	4.549961591	0
ACTTCATTCACCAGGA_1	Leukemia	0	0	1.678134453	0.288963306	0.51287481	0.850223985	0.288963306	1.100886317	0.51287481	0	0	0.492014632	0.288963306	0	0	0	0	1.303005659	3.962651133	0
AAGGAACAATGTATCG_1	Leukemia	0.361480483	0.196985598	1.284460408	0.361480483	0.502700409	2.643589201	0	0.796560461	0.361480483	0.502700409	0.196985598	0.462939414	0.196985598	0	0.196985598	0	0	1.450652604	4.140501531	0
CCTGCAAGCAATCCGA_1	Leukemia	0	0	0.736238062	0.59666335	0.59666335	1.981880654	0	0.785164456	0.240603348	0.59666335	0.59666335	0.618918562	0.240603348	0	0.59666335	0	0	1.237837125	3.050656567	0
ACAAATTCAGAGATAG_1	Leukemia	0	0	0.442765937	0.245690587	1.171872483	1.696727437	0	0.491230878	0.245690587	1.081644985	0.245690587	0.491230878	0	0	0.245690587	0	0.245690587	1.793935548	4.507317687	0
CCTGCCGGCACTCCTC_1	Leukemia	0.483006878	0	1.051808257	0	0.270386253	2.017550321	0	0.742523825	0.270386253	0.658251124	0	0.62405669	0	0	0.483006878	0	0	1.48504765	3.894325965	0
ACCAACTACAAAACAG_1	Leukemia	0.279876566	0.395044168	0.897454137	0.149697853	0.279876566	1.965203341	0	1.14533615	1.077660667	0.677474762	0.149697853	0.868740889	0.149697853	0.149697853	0.4983074	0	0	1.4421228	3.923464465	0
CATGACCTACCTAAGA_1	Leukemia	0.453218843	0.252068549	0.252068549	0	0.252068549	1.863614978	0	0.776634275	0.763948987	0.620604823	0	0.444649079	0.252068549	0.252068549	0.252068549	0	0.252068549	1.275406965	3.828846264	0
CACCAACGAAAACCCG_1	Leukemia	0	0.527472291	1.006719311	0.870994848	0	1.126204749	0	0.749053876	0.870994848	0.298118668	0.713912573	0.616462551	0	0	0	0	0	1.572885599	2.028031343	0
CATTAACGAGTGAGAG_1	Leukemia	0.323262299	0.174636982	1.57200123	0	0	2.728574064	0	0.859552491	0.669913998	0.567161764	0.763085057	0.226314771	0.452629542	0	0.452629542	0	0.174636982	1.399462684	4.407887918	0
AGTACCTAAGTGAGGG_1	Leukemia	0.375637462	0.205353935	0.861943362	0.375637462	0.205353935	0.953862872	0.205353935	0.87782012	0.205353935	0.375637462	0.760711446	0.593860131	0.521099952	0	0	0	0.375637462	1.377121134	4.128636069	0
AACTCCCACATAACCC_1	Plasma B	0.484040777	0	0.271025803	0.484040777	0.271025803	0.808810469	0	0.578308873	0.271025803	0.271025803	0.484040777	0.667734708	0	0	2.788347421	0	0	1.788578161	2.273840841	0
AAGACCGAACAAACGC_1	Leukemia	0	0.218457026	0.549546201	0	0.397641986	1.590558571	0	1.447704205	0.996612359	0.681389427	0	0.864849421	0.218457026	0	0.549546201	0.218457026	0	1.428880113	3.045510285	0
ATTTCAGTCACCAGCT_1	Leukemia	0.561136386	0.319421652	0.918418922	0.319421652	0	0.918418922	0	0.590555099	0.561136386	0.319421652	0.319421652	0.739320967	0.319421652	0	0.319421652	0	0	0.918418922	2.227785442	0
ATATCAAAAGGACACC_1	T	0	0.296961607	0.296961607	0.525631826	0	0.525631826	0.711620931	0.938373281	0	0.296961607	0.296961607	0.614870772	0.711620931	0.296961607	0	0	0	2.598792524	2.229834506	0
CAAAAGGGATGTCAGT_1	Leukemia	0.348053572	0	0.810452042	0.485176797	0.348053572	1.755707919	0.189093625	1.081759219	0.713327337	0.980291291	0.348053572	0.595397378	0	0	0.348053572	0	0.348053572	1.055491316	3.173750698	0
AATCCACAATTAAAGA_1	Leukemia	0.348576152	0	0.811439132	0.189399967	0.348576152	0.714233849	0	0.733520826	0.348576152	0.900027022	0.714233849	0.596015868	0.189399967	0.189399967	0.900027022	0	0.485860169	1.192031736	3.980580404	0
CCGTATAGCAATATGA_1	Leukemia	0	0	1.304016105	0	0.237761197	1.808242688	0	1.101503234	0.590681789	0.590681789	0.429710476	0.479758925	0.237761197	0.237761197	0.429710476	0	0	1.057388757	3.78902808	0
CCCGAGGACATCAGTC_1	Leukemia	0.228511757	0	1.467290745	0.228511757	0.228511757	2.326518276	0	1.051358795	1.116395362	0	0.571084004	0.598557879	0.228511757	0	0.228511757	0	0	0.932309661	3.581156394	0
ATGCCCGGATTACAGT_1	Leukemia	0.200368747	0.200368747	1.808718887	0.200368747	0.200368747	3.446613365	0.200368747	0.584462723	0.510161216	0.635207064	0.200368747	0.373170045	0	0	0	0	0.200368747	1.168925446	4.570772737	0
ATCCCAGAAGCGATTC_1	pDC	0.213077937	0	0.537921168	0.213077937	1.216339301	0.885784742	0	1.11564326	0.388632352	0.388632352	0.537921168	0.642171239	0	0	0.388632352	0	0.213077937	1.662914159	4.383041168	0
CCAGAATCCAAAATAA_1	Leukemia	0.485366879	0	1.15898542	0.485366879	0	1.252501212	0	0.626250606	0.271846471	0.271846471	0.271846471	0.405363317	0	0	0.810726634	0	0.271846471	1.338014802	3.99093648	0
AACACACTCATAAAGG_1	Leukemia	0.184114723	0	2.037456514	0.33954427	1.105765742	0.794313986	0	0.518259135	1.036518269	0.184114723	0	0.585263493	0.33954427	0.184114723	0.184114723	0	0.33954427	1.618015936	4.711094589	0
CCGTCCACACTACATG_1	Leukemia	0.305154856	0	0.538637388	0.305154856	0.305154856	1.84885261	0.305154856	0.674644102	1.252147267	0	0	0.363896343	0	0	0	0	0.305154856	0.886796174	3.951770877	0
AATTATGCACGGATGA_1	Leukemia	0.213355485	0	0.78350101	0.38909803	0.538522774	2.180215387	0	0.784848669	1.144356999	0.538522774	0.38909803	0.44331717	0.213355485	0	0.38909803	0	0	1.285387971	3.535012523	0
ATGGACAAACTCACCC_1	Leukemia	0.217674554	0	2.520078586	0.217674554	0.217674554	0.994094711	0	0.616545968	0.547859663	1.365629547	0.396333425	0.650777457	0	0	0.217674554	0	0	1.809407928	3.722514418	0
CCTTATGAACAACATC_1	Leukemia	0.542318583	0	0.672937795	0.21510874	0	2.012220979	0.21510874	0.812650155	0.891989992	0.392037665	0.21510874	0.611882903	0.392037665	0.21510874	0.392037665	0	0	1.355825032	3.515702605	0
ACATAAAGATACACTC_1	Leukemia	0.350243842	0	1.130455888	0	0.350243842	1.647530334	0	0.685069193	0.350243842	0	0	0.492470608	0.350243842	0	0.350243842	0	0	1.257460977	2.403870735	0
ATCTAGACACTCAGAT_1	Leukemia	0.330675286	0.178944088	0.94298368	0.578754607	0.578754607	1.266215042	0	0.853004476	0.682980358	0.578754607	0.330675286	0.542516712	0.330675286	0.178944088	0.178944088	0	0	1.419550683	4.110248839	0
AATCAGCTAACTAGTC_1	Leukemia	0	0.266422646	1.040884195	0.266422646	0	2.256334355	0.266422646	0.46340423	0.266422646	0	0	0.911457243	0.266422646	0.266422646	0.266422646	0	0	2.00296794	3.441167015	0
ACTGCCTAAAGCCACT_1	Leukemia	0.396514289	0.217782679	1.809870084	0.396514289	0.396514289	0.217782679	0.217782679	0.713132267	0.217782679	0.396514289	0.217782679	0.579987191	0.548092807	0.217782679	0.217782679	0	0	1.366041163	4.221791094	0
AATTAAACATCCAGAG_1	Leukemia	0.292813499	0.292813499	0.858988378	0.519023314	0	2.353791283	0	0.778242253	0.858988378	0	0	0.496804391	0	0	0.292813499	0	0	1.401610314	3.095213506	0
ACGTCCGTACCCCATT_1	Leukemia	0	0	0.349574725	0	0	2.281131383	0	0.627919844	0.813324037	0	0.60809481	0.174787363	0.349574725	0.349574725	0	0	0	1.469650066	3.212956678	0
AAAACCTTAAATAAAC_1	Leukemia	0.208074686	0.380222685	1.685435047	0.380222685	0.380222685	0.527042643	0	0.883853564	0.768498424	0.655040511	0.208074686	0.664287803	0.380222685	0	0.208074686	0	0	1.197869599	4.054732879	0
AAGCAAGGAGGACAGC_1	T	0	0.186009626	1.043770492	0.186009626	0.47828274	0.704170833	1.043770492	1.010235966	0.597591451	0.342786339	0	1.415011207	0.186009626	0.186009626	0.186009626	0	0	2.830022415	2.453636154	0
ATTTATAACAGAAGGC_1	Leukemia	0	0	1.505155754	0	0.853572948	1.618212051	0	0.574784811	0.431268321	0.592670687	0.731606542	0.296335344	0	0.431268321	0.238705236	0	0	1.618212051	4.160247683	0
ACAAACTCCAAACCCT_1	T	0.67060634	0.323654037	0.927695916	0.453145811	0.323654037	0.453145811	0.453145811	0.876952043	0.5677756	0.323654037	0.323654037	0.676144829	0.5677756	0.174864255	0.323654037	0	0	2.392096233	2.319644458	0
CCTGAGTAACAAACGT_1	Leukemia	0.216081871	0	0.988956618	0.675398588	0.216081871	3.112054482	0	0.709822486	0.393667783	0.675398588	0.393667783	0.576997628	0	0	0.216081871	0	0	1.227310333	4.195189129	0
CACACCATCCGAATCT_1	Leukemia	0.483886946	0	1.053302692	0	0.483886946	1.597702399	0	0.404294058	1.053302692	0.483886946	0.604219948	0.653751231	0.188515728	0.188515728	0.347067442	0	0.188515728	2.273481161	3.443253389	0
ATCAAATACATTATCG_1	Leukemia	0.145820338	0.273058115	1.714277229	0.145820338	0.273058115	3.320999517	0	0.764193201	1.210399469	0.273058115	0.663682228	0.710319637	0.579385648	0	0.145820338	0	0	1.381979501	3.702808299	0
CCCGAAGAACCCCAGG_1	Leukemia	0.237060449	0.237060449	0.727582878	0.428553489	0.428553489	1.144267985	0.237060449	0.650800696	0.589204108	0.589204108	0.589204108	0.613012864	0.237060449	0	0.237060449	0	0.237060449	0.589204108	3.351808475	0
CAACCAGTCATCAGCT_1	Leukemia	0	0	1.034731764	0.417647971	0.711366265	1.902442799	0.417647971	0.517365882	0.57525238	1.474650741	0	0.639344876	0.230471065	0	0.230471065	0	0.230471065	0.57525238	3.339863263	0
CAATAACCATACACTT_1	Leukemia	0	0	0.931222135	0.47936185	0.268133526	1.829034249	0.268133526	0.574122004	0.47936185	0.802040539	0.65366031	0.401020269	0.268133526	0	0	0	0.268133526	0.65366031	3.523557296	0
CCTCATGTACCACCAC_1	Leukemia	0	0	0.967548547	0.24052306	0.596494636	2.735111128	0	0.812529036	0.24052306	0.596494636	0.24052306	0.656746584	0	0	0.24052306	0	0	1.570031519	4.09443448	0
CCGTAATGAAGTACCA_1	Leukemia	0.496515034	0.356734858	1.145268466	0.356734858	0.194191258	0.916410555	0	0.852455742	0.619131382	0.728341797	0.194191258	0.811891436	0.496515034	0	0.194191258	0	0.194191258	1.145268466	3.639658548	0
AGTTATGTCAACCCCC_1	Leukemia	0.269578438	0.269578438	1.245680429	0.269578438	0	2.660590283	0.269578438	0.704776309	0.269578438	0.481700375	0	0.328303059	0	0	0.269578438	0	0	1.409552619	3.71147698	0
AAGAAGTAAAGAAATT_1	Leukemia	0	0.261207906	2.203806785	0	0.468123867	0.261207906	0	0.456640707	0.261207906	1.852063545	0.468123867	0.456640707	0	0	0.468123867	0	0	1.522129305	3.974755154	0
CCGACCTTATGAATAC_1	Leukemia	0.227506053	0.227506053	0.823001593	0	0.823001593	2.440089409	0.412725406	0.787627703	0.568940812	0.227506053	0.412725406	0.352008978	0	0	0.227506053	0	0.412725406	1.025416049	3.353064847	0
CATGAGACCAGTCCTG_1	T	0.182751033	0	0.470969692	0	0.182751033	0.337208369	0.588931526	1.341709765	0.588931526	0	0.337208369	1.594410247	0.182751033	0.789862235	0.588931526	0	0.182751033	3.390261604	1.948116923	0
AAGGACAAATGAATGG_1	Leukemia	0	0	0.893781968	0	0.393022839	1.073570988	0	0.737400448	0	0	0	0.919955227	0	0.393022839	0	0	0	1.358078343	2.317236461	0
AACCCCGGAAGTATTG_1	Leukemia	0.340114329	0.340114329	1.491424331	0.593446424	0.340114329	1.10708996	0.184447722	0.296723212	0.795398973	0.340114329	0.795398973	0.616374779	0.47478116	0	0.340114329	0	0	1.344366958	3.520868005	0
AGCTACGTCAGCAGTT_1	Plasma B	0	0	0.993464837	0	0	0.354272745	0.615341123	0.496732419	0	0	0.354272745	0.633595337	0	0	2.054418734	0	0.354272745	1.380278008	2.205824474	0
ATAACAAAAAGGAAAA_1	Leukemia	0.472282103	0.644731097	1.0335222	0	0.644731097	2.109460988	0	0.65638092	0.791769791	0	0.644731097	0.5167611	0	0	0	0	0	0.644731097	3.909933362	0
AACTAACGACAGAGAA_1	Leukemia	0.278892461	0.496724921	2.04833384	0	0	1.915447068	0	0.957723534	0.278892461	0.278892461	0.278892461	0.337745007	0.278892461	0	0	0	0	0.958708647	3.71079958	0
AAAGCCCCAATTATAT_1	Leukemia	0.290643074	0	0.515559027	0.290643074	0.515559027	1.212241614	0.290643074	0.841783903	0.515559027	0.515559027	0.290643074	0.349530221	0	0	0.290643074	0	0	1.212241614	3.537807447	0
AAGCCCTGATGCAAGA_1	Leukemia	0.199310579	0	1.558047095	0.507830922	0.199310579	1.164902361	0.199310579	0.646915691	0.743272138	1.01685541	0.199310579	0.546808062	0.365421959	0	0.199310579	0	0	1.603439513	4.180580488	0
CAACCCTGACTCATAC_1	Leukemia	0.440242129	0.244154554	0.868237677	0.744869442	0.244154554	1.325858373	0	0.583498713	0.978044	0	0.744869442	0.434118838	0.440242129	0	0	0	0	1.249579188	3.921992112	0
AATACCTAATACAAAA_1	Leukemia	0	0	1.126940954	0.52791894	0.656068452	1.881478782	0	0.749476815	1.126940954	0.208476624	0.769645464	0.599681299	0	0	0.52791894	0	0	1.498953631	3.698978856	0
CCTCAGGTAGTAATGA_1	Leukemia	0	0.310965893	1.536313677	0	0.547823877	2.070667008	0	1.079334044	0.739184999	0	0	0.155482947	0	0	0	0	0	1.267848245	3.73411998	0
ATCGAATAACGGACGA_1	Leukemia	0	0.593590951	1.768639001	0	0.184502114	1.985296403	0	0.789465739	1.536254436	0.474903214	0.184502114	0.519002033	0.474903214	0.184502114	0	0.184502114	0	1.898121483	3.315754143	0
ATTCAGTCATGAAGGC_1	Leukemia	0	0	0.956158987	0.376807743	0.649847164	3.153743128	0.206047867	0.898693841	0.649847164	0.376807743	0.206047867	0.559094405	0.206047867	0	0.206047867	0	0	1.190316039	3.864462786	0
ACCCAAGCACATCACC_1	Leukemia	0.374267691	0.204542133	1.251789541	0.204542133	0.374267691	1.482614772	0	0.55636744	0.519323089	0.758380345	0.204542133	0.55636744	0.204542133	0	0.519323089	0	0.204542133	1.314679612	4.052025346	0
AATCACGTACGGAACC_1	Leukemia	0	0.237936795	1.05793023	0.591051894	0.237936795	2.203744409	0	0.946647022	0.851494057	0	0.591051894	0.480014849	0.237936795	0	0	0	0	1.440675551	3.915200116	0
AGAGACAGACAACAGC_1	NK	0.518958489	0	1.251146789	0.204375654	0.204375654	0.645550002	0	1.340700256	1.184052415	0.204375654	0.518958489	0.556065274	0.373986692	0	0.518958489	0	0	3.009364275	2.110974718	0
CCGTCCGGAATGCAAG_1	Leukemia	0	0	1.276737235	0.229914486	0.574069208	1.47256403	0	0.736282015	0.709989324	0.574069208	0.229914486	0.673180809	0.229914486	0	0.574069208	0	0	1.276737235	3.959669369	0
ATAAATCCAATCATGA_1	T	0	0	0.289035089	0	0.289035089	0.512989573	0.289035089	1.399139642	0.512989573	0	0.512989573	0.65160698	0	0.289035089	0.850387784	0	0	2.667613067	2.307447409	0
ATGCAGCGAACGACGG_1	Leukemia	0.270071497	0.270071497	1.050943532	0.657610329	0.270071497	1.615570165	0	1.135114991	0.270071497	0	0.657610329	0.328805165	0	0	0.270071497	0	0	0.806579633	3.905584798	0
ATCTCCCTCATTCCCT_1	Leukemia	0.684626472	0.39979271	1.240568185	0	0	0.39979271	0	0.620284092	0.684626472	0	0	0.686742959	0	0	0	0	0	0.906057135	2.335903258	0
CCGCATGGAATAAGGC_1	Leukemia	0.222734303	0.222734303	1.097247477	0	0.222734303	2.300742157	0	0.6256503	0.915062485	0.558738623	0	0.751242468	0.558738623	0	0.404782935	0	0	1.097247477	3.9961904	0
CCTTATGCAGTTAGCC_1	Leukemia	0.42456217	0	1.654672606	0.42456217	0	1.047748035	0	0.875493718	0.42456217	0	0.584102831	0.681649077	0.72165773	0	0	0	0.234645496	1.548082811	3.92106403	0
AGGGCCTGACACCAAT_1	Leukemia	0	0	0.872491941	0.245744817	0.607436659	4.033108656	0	0.540904761	0.872491941	0.245744817	0.607436659	0.221427498	0	0	0.245744817	0	0	1.25480641	3.806986336	0
AAACAGACATCGCCGT_1	T	0.277024242	0.493718143	0.671716706	0	0	0.671716706	0.277024242	0.586919935	0.277024242	0.493718143	0.822768051	0.476984311	0.277024242	0	0.493718143	0	0	2.937843999	2.263673302	0
AAACAAGACACACAAG_1	Leukemia	0	0.278238061	1.864639673	0	0.495672097	0.278238061	0.278238061	0.536613658	0.278238061	0.495672097	0.495672097	0.536613658	0.495672097	0	0	0	0	1.578897691	3.963645255	0
AGTAACGTAGATAGCA_1	Leukemia	0.261703703	0.261703703	2.17221218	0.261703703	0.261703703	1.129461803	0	0.851202065	0.640497525	0	0.468929995	0.457286182	0	0.261703703	0	0	0	1.027778195	3.901183098	0
CAGTCCCCATTCAACC_1	Leukemia	0.552398729	0	1.087363132	0	0.552398729	2.623354006	0.219782071	0.453086101	0.552398729	0.906172203	0	0.400782364	0	0	0.219782071	0	0.219782071	1.544809375	4.405131552	0
CCTCATTGCACACATA_1	Leukemia	0.227969289	0	1.195261194	0.569928288	0	0.705168139	0	0.96496843	1.026875389	0.227969289	0.705168139	0.557304167	0.413495115	0	0.413495115	0	0	1.892061488	3.465162513	0
CAAACATAAATGCAAA_1	Leukemia	0.789336138	0.262736149	0.642617079	0.262736149	0	1.527316918	0.262736149	0.654754154	0.470607872	0	0.262736149	0.515327519	0.262736149	0	0.642617079	0	0	0.917257345	4.102572965	0
ACGAACACAGGCATCG_1	B	0.134421639	0.541960911	2.839896974	0	0.358810205	0.62232234	0.252896541	0.97599942	0.358810205	1.003018824	0.252896541	0.34835171	0.358810205	0	2.049256259	0	0	1.910283091	3.422249364	0
ACCTCAGGAGGTAATC_1	Leukemia	0	0	0.896478078	0.254790396	0.457666797	1.9174847	0	0.810947627	0.626245063	0	0	0.75006748	0.254790396	0	1.008376439	0	0	1.109004154	4.273977005	0
AAGGAACGAGTGAACA_1	Leukemia	0	0	1.162041806	0.31194205	0.31194205	1.870437075	0	0.450954323	0.549364019	0	0.549364019	0.155971025	0.31194205	0	0.31194205	0	0	1.3682842	3.91310483	0
CCCCACTGATGGCATT_1	T	0.457753983	0	0.626355553	0.254843795	0.254843795	0.254843795	1.008527234	1.267261031	0	0	0	1.432379473	0.254843795	0.254843795	0.254843795	0	0	3.045852228	1.780769471	0
ACATAAAAATTCCCCC_1	Plasma B	0.276231293	0	1.067780589	0.276231293	0.492440906	0.951952636	0.276231293	0.585787141	0.492440906	0.276231293	0.276231293	0.675770496	0.276231293	0	1.067780589	0	0	1.75306899	1.572324138	0
CCATAATTACCGATTA_1	Leukemia	0.402751572	0	1.938917552	0	0.402751572	0.68907411	0.221516313	0.657888156	0.806403557	0.556125602	0.221516313	0.403201778	0.221516313	0	0.221516313	0	0.221516313	1.742461469	4.170188853	0
AATCCCTGCCGGATAA_1	Leukemia	0	0	1.858666073	0.471056803	0.263012503	0.643184027	0	0.566651906	0.789988883	1.388399601	0.263012503	0.131506251	0.263012503	0.263012503	0.471056803	0	0	1.031424179	3.61364818	0
AAGTACTCCCGCCAAT_1	Leukemia	0	0	0.523274764	0	0.295480928	2.484966544	0	0.817091558	0.523274764	0	0	0.55963779	0.295480928	0	0.295480928	0	0.295480928	1.871857464	3.431021654	0
AAAGAAGTCCGTATTG_1	Leukemia	0.239759319	0.43300663	1.310878824	1.063538517	0.43300663	0.734180139	0.239759319	0.754506143	0.239759319	0.594888976	0	0.482666019	0.239759319	0	0	0	0.239759319	1.23503213	3.503821458	0
CAGTAGGCCCGAAACG_1	Leukemia	0	0.320390774	0	0.56265803	0.320390774	1.183564798	0.320390774	0.460273642	0.757528523	0.56265803	0.320390774	0.591782399	0.320390774	0	0.320390774	0	0	1.060678507	2.542203896	0
AGACACAGAGGCCCGT_1	Leukemia	0	0	0.732782589	0	0.542658632	2.303303788	0	0.366391294	0.732782589	0.542658632	0.732782589	0.271329316	0	0	0.542658632	0	0	0.732782589	3.805663879	0
CCCAAGAGAAGTCAAA_1	Leukemia	0.620671262	0.194780349	1.147542354	0.357736081	0.194780349	1.388945097	0.357736081	0.872942364	0.357736081	0.497820755	0.357736081	0.538421294	0.194780349	0	0.497820755	0	0	1.275510517	3.718759599	0
CCTGACAAACAGACCA_1	Leukemia	0.873812675	0	1.129478686	0.299368903	0.299368903	1.009794162	0	0.358192918	0.716385837	0.873812675	0.299368903	0.504897081	0	0	0	0	0	1.129478686	3.423141855	0
AGGACCGAACGCAGTA_1	Leukemia	0.209102556	0	1.129187596	0.209102556	0.381952712	2.076580201	0.209102556	0.776025402	0.529282757	0.381952712	0.381952712	0.666296031	0.381952712	0	0.209102556	0	0	1.332592061	4.01497135	0
ATGCAAGTCAACCAGC_1	Leukemia	0.247288333	0	0.876610343	0.247288333	0	1.473979958	0.247288333	0.668221439	0.752450052	0.610659113	0.752450052	0.493521771	0	0	0.752450052	0	0	1.25986187	3.600857532	0
AATAAGCCATTGCAGT_1	Leukemia	0.318580609	0	1.386643236	0.171923714	0.318580609	1.832972196	0	0.528178025	0.916569842	0.916569842	0.55981516	0.617537156	0.318580609	0	0.75401808	0	0	1.432457979	4.070551759	0
CAGTATCAATAAACTG_1	Leukemia	0	0.201517571	1.849743043	0.201517571	0.369157534	2.272852579	0	0.924871522	0.749663919	1.240064117	0.512687804	0.550856999	0	0	0	0	0	1.302666191	3.864110635	0
ACACAGGCAGGAAGCT_1	Leukemia	0	0	0.822234973	0.493347778	0.493347778	2.081400884	0.276794268	0.476692096	0	0.276794268	0.276794268	0.954038129	0	0.276794268	0	0	0	1.808669039	3.31303208	0
CCTACACTCAATACTA_1	Leukemia	0	0	1.055402598	0	0.271696435	1.489318952	0	0.968044145	0.485124489	0	0	0.810530242	0.485124489	0	0.271696435	0	0	1.737449189	4.540311786	0
CCGTCCGGCAGGACAC_1	Leukemia	0.336361077	0.336361077	1.525751793	0.46985773	0.692952643	0.875241773	0.182256715	0.581441655	0.788245136	0.336361077	0.46985773	0.927984843	0.46985773	0	0.692952643	0	0.182256715	0.692952643	2.079101076	0
AGCGCCGTCACCAAGC_1	B	0.341922774	0.341922774	0.798837284	0	0.341922774	1.449553789	0	0.298126246	0.341922774	0	0	0.674498842	0.341922774	0	0	0	0	1.449553789	3.741775706	0
CATACATCAATGATGC_1	Leukemia	0	0	0.726611721	0.537686247	0.537686247	1.517367618	0	0.863900766	0.304554321	0.726611721	0	0.268843124	0	0	0.304554321	0	0	1.436080377	3.809913737	0
ACATCACACCGAAGGC_1	B	0	0	0.913586623	0	0.222242994	1.008732683	0	0.952850578	0.403963728	1.008732683	0.913586623	0.659224912	0.557685028	0	0.557685028	0	0.222242994	1.249542962	3.684481557	0
CCCAAGTAAATAAATC_1	B	0	0.221038074	0.805070687	0.401953512	0.687875152	2.475219932	0	0.747932204	0.55509861	0.401953512	0.401953512	0.622611481	0	0	0.805070687	0	0	1.314013987	3.208728858	0
CAATACCCATAGCACG_1	Leukemia	0	0	0.486708197	0.272676978	0	2.508389769	0	0.670293123	0.486708197	0.662908405	0.94288572	0.47144286	0	0	0	0	0	1.794358476	4.283207236	0
AGAAAAGGATTCACCA_1	Leukemia	0	0	1.374442865	0.258732587	0.258732587	2.401504298	0	0.606312492	0.464095438	0.634385089	0.258732587	0.509734808	0	0	0.258732587	0	0	1.69181219	3.845232228	0
ACCGATAAAGGTAGGG_1	Leukemia	0.635219637	0.163382786	1.020605087	0.303782752	0	1.196142815	0.883725653	0.737639934	0	0.954505541	0.426875585	1.219943852	0.303782752	0.163382786	0.303782752	0	0	1.590198262	3.521500379	0
AGCGACTCAACGCAAG_1	Leukemia	0	0.356226695	0.825837941	0	0	0.997584914	0	0.743459937	1.27188954	0	0.356226695	0.831897908	0	0	0	0	0.356226695	1.27188954	1.814038536	0
ACTAATGTAGCCACAA_1	Leukemia	0.251932805	0.251932805	1.191518581	0.251932805	0.251932805	1.667262158	0	0.776394058	0.620323102	0.452996814	0.620323102	0.310161551	0	0.251932805	0	0	0	1.611662282	3.481733956	0
CCCACCCTCAAGCCGC_1	Leukemia	0	0.206683207	1.120483641	0.524005753	0.377878724	1.382464232	0.377878724	1.002668946	0.377878724	0.206683207	0	0.745765594	0.866073869	0.206683207	0.524005753	0	0.377878724	0.764520844	2.486610465	0
AAGGACCAAATGAAAA_1	Leukemia	0	0.236476473	0.955767762	0.236476473	0.587971789	1.609771112	0	0.649792949	0.427588898	0.587971789	0.427588898	0.571190491	0.236476473	0	0.236476473	0	0.236476473	1.142380982	3.853388112	0
AGCTCACGCAAAACCC_1	B	0.302103375	0.533800925	0.721784766	0.302103375	0	0.879960394	0	1.020695875	1.243839671	0	0	0.266900463	0.533800925	0	0	0	0	0.879960394	4.403892594	0
AGCAAGGTATAGCACC_1	Leukemia	0.269740292	0.481962198	0	0.269740292	0	2.417484104	0.269740292	0.70503509	1.152901593	0.269740292	0.481962198	0.402902362	0	0	0.269740292	0	0	1.152901593	3.763729542	0
CCAAAGCAAGCCAAAG_1	Leukemia	0.199808054	0.366264489	0.633754516	0.508926829	0.744715238	1.462682335	0.366264489	0.920912513	0.633754516	0.366264489	0.199808054	0.316877258	0	0	0.508926829	0	0	1.512639173	4.270434236	0
AGAACACTAATAACAA_1	Plasma B	0	0.290351439	0.987489356	0.290351439	0	0.698478807	0	0.605714574	0.290351439	0.290351439	0.290351439	0.871683736	0.290351439	0.290351439	1.800629786	0	0	1.105714825	2.129628272	0
CCTAAATGAACGAACA_1	Leukemia	0.265682268	0.265682268	1.038835183	0	0	1.397037865	0.265682268	0.519417592	0.648652673	0.475389809	0	0.462447374	0.265682268	0	0.265682268	0.265682268	0.265682268	1.660223792	3.313308875	0
CAAAATATCCATAGGA_1	Leukemia	0	0	0.269333565	0.269333565	0.481304206	1.88154704	0	0.240652103	0.481304206	1.151723943	0.269333565	0.740803304	0.269333565	0	0.481304206	0	0.269333565	1.151723943	3.702874617	0
ACCTCATACCTACCCA_1	Leukemia	0.64660861	0.374681273	1.581755427	0.204787197	0.204787197	0.860178785	0	0.914452882	1.185596606	0.204787197	0.374681273	0.687418276	0	0	0.374681273	0	0	1.430716476	3.940660597	0
ATTACAGGACGGACAT_1	Leukemia	0	0.231522217	1.867309632	0.419390802	0.231522217	0.941219019	0	0.641184923	0.419390802	0.713963669	0.713963669	0.47060951	0	0	0.419390802	0	0	1.691717126	4.052345849	0
ACCCAAGAATGGCCTC_1	Leukemia	0.254008727	0	0.456390204	0	0.894419397	2.955875044	0	0.888839732	0.456390204	0.624626963	0.254008727	0.127004363	0.254008727	0	0.254008727	0	0	1.497432401	3.891909825	0
ACTTACCGACTTAGAC_1	Leukemia	0.502115066	0.682247076	1.084052252	0.398211589	0.282246872	1.027325115	0.282246872	0.542026126	0.502115066	0.596231542	0.596231542	0.761631271	0.903196276	0	0.682247076	0	0.151048469	1.084052252	2.159117915	0
AACAATGCACCTCCAG_1	Leukemia	0	0	0.931063086	0.479261892	0.653534354	2.354292053	0	1.09824916	0.479261892	0.931063086	0	0.465531543	0	0	0	0	0	0.931063086	3.735038858	0
CCGCATGGACAAAAGG_1	Leukemia	0.4614521	0	1.836953174	0	0.631039747	0.631039747	0	0.55795026	0.4614521	0.631039747	0.257110445	0.23072605	0.257110445	0	0.775994465	0	0.257110445	1.014914567	3.984786918	0
AAGTAATGACTGAAGC_1	Leukemia	0	0.32146422	2.312485505	0	0.32146422	0.759607438	0	0.282171248	0	0.922901886	0	0.282171248	0.32146422	0	0	0	0	1.713752506	4.408390669	0
ATCAATTAATTTCCGG_1	Leukemia	0.582274292	0.274628755	1.304638731	0.884671696	0.212714564	0.947870811	0.212714564	0.823131402	1.142081518	0.274628755	0.744860229	1.021641096	0.625465339	0.07604442	0.706624222	0	0.07604442	1.599493657	2.88083964	0
AAATATACAATCAACA_1	Leukemia	0	0.402937302	1.552147322	0.221627635	0.221627635	1.652077999	0	0.849266017	0.556364577	1.093550271	0.221627635	0.403356825	0	0	0.221627635	0	0	1.652077999	4.355593171	0
CACGACGCAATGAAGA_1	Leukemia	0	0	1.217723029	0.466792852	0.180895817	2.572284713	0.180895817	1.157323787	0.466792852	0.783783724	0.583980166	0.291990083	0.180895817	0	0	0.180895817	0.334026866	1.328682367	4.07921514	0
ATCGAAGCCAGGATGT_1	Leukemia	0.402410937	0	2.071404362	0.402410937	0.402410937	0.805834737	0.221312168	1.238242566	0	0.221312168	0.221312168	0.27784364	0.221312168	0.221312168	0.402410937	0	0	1.439898458	4.277965172	0
CACAAATTACTCCCAT_1	Leukemia	0.216052692	0	0.675324855	0.216052692	0.544359039	2.842478584	0	0.679720163	0.675324855	0.544359039	0.39361892	0.395553941	0.39361892	0	0.39361892	0	0.216052692	1.227204183	3.288586649	0
ACCTACATAATTCAAA_1	Leukemia	0	0.49021975	1.499558823	0.274853244	0	0.667322804	0	0.92640668	0.817729238	0.274853244	0.274853244	0.408864619	0	0.274853244	0	0	0	1.69170425	4.167964126	0
AATACCGCATATATAC_1	Leukemia	0	0	0.967656095	0	0.282433615	1.370465619	0	0.887078206	0.502414818	1.084554719	0.282433615	0.54227736	0	0	0.282433615	0	0	1.2839376	4.033888943	0
ACAGCCATCAACACGG_1	Leukemia	0.22434001	0.22434001	0.696135648	0.22434001	0.562177878	1.614215183	0	0.348067824	1.015402868	0.22434001	0.407458412	0.628514739	0.22434001	0	0.562177878	0	0	1.914628627	3.818039195	0
AGACAAAAATTCACGC_1	Leukemia	0.348769341	0	1.127073781	0	0.348769341	1.253886168	0	0.626943084	0.606850713	0.348769341	0.348769341	0.303425356	0	0	0	0	0	1.127073781	3.306567998	0
AACCACTAACGGAACG_1	Leukemia	0.541977667	0	1.150005959	0.307265525	0.641461645	1.400558793	0.16538814	0.913537433	1.029087052	0.541977667	0.541977667	0.762704085	0.16538814	0	0.307265525	0	0.16538814	0.731937929	3.758994843	0
AAAACACGACTTACGG_1	Leukemia	0.18362266	0.18362266	2.008213345	0.18362266	0.591252519	0.472928734	0.18362266	0.480153564	0.472928734	1.286559774	0.792709236	0.517314329	0	0	0.472928734	0	0.18362266	1.692743871	3.895352812	0
ATTTCCCACAACCATT_1	Leukemia	0	0	1.431719993	0.254352727	0	2.720749483	0	0.749311197	1.360018685	0	0.254352727	0.599532322	0	0.254352727	0.254352727	0	0	1.199064643	3.794229779	0
CAGCAGGCCCGAATTA_1	B	0.432154064	0	0.855024125	0.432154064	0.593801133	2.513819718	0	0.753560921	0.432154064	0.239242246	0	0.481914786	0	0	0.432154064	0	0.432154064	1.233310998	3.556948606	0
AGTTAGTGAAGCATAG_1	Leukemia	0	0.263044554	2.069435091	0	0.263044554	2.91513544	0	0.655241213	0	0.263044554	0.471108865	0.51575668	0.263044554	0	0	0	0	1.310482425	3.954131758	0
CCTGCAACCAAGAAGG_1	Leukemia	0.378541073	0	1.04401921	0.652484318	0	0.378541073	0	0.72004426	0	0	0.378541073	0.662331362	0	0	0.652484318	0	0	1.194153924	2.322687241	0
CCAGAATCCAGTCCCA_1	Leukemia	0.227295035	0.227295035	1.024750794	0	0.227295035	2.791901551	0	0.411209913	0.568490815	0.703493751	0	0.512375397	0.227295035	0.227295035	0.227295035	0	0	1.96358213	4.159420982	0
CCTTATGACCTTACGG_1	Leukemia	0	0.445767783	1.087184139	0.247519538	0.445767783	0.877226332	0	0.588828033	0.611141343	0.987705429	0.247519538	0.704185467	0.247519538	0	0.247519538	0	0	1.537077312	3.389331509	0
CCGAATAAAAGTAGAA_1	Leukemia	0.425905903	0.235458098	1.050268492	0.235458098	0.425905903	1.296064229	0	0.828905772	0.585820879	0.585820879	0.235458098	0.422384856	0.235458098	0	0.425905903	0	0	1.493207106	3.315960262	0
ACTGCAAGACTAAAGT_1	Leukemia	0	0	0.846166475	0.200310848	0.635057131	2.035159746	0	0.70609737	0.367115732	0.635057131	0.746172383	0.678326217	0.510033789	0	0.200310848	0	0.367115732	1.562409677	3.534193682	0
AAAAACGAATAACAGC_1	Leukemia	0.561193231	0	0.694987289	0.694987289	0	1.912675478	0	1.025448005	0	0.918498456	0.223880001	0.590600969	0	0	0.223880001	0	0.406692223	1.707757419	4.106259538	0
AATGCATGCAACAAAC_1	Leukemia	0	0.230548976	1.123086709	0	0.230548976	1.348645077	0	0.517487878	0.417777191	0.831366937	0.711558922	0.793531436	0.230548976	0	0.417777191	0	0.417777191	1.413786392	3.444801536	0
AAGCATTGCCTTAACT_1	Leukemia	0.250746694	0	0.885799665	0.250746694	0	1.715553642	0	1.478470023	0.885799665	0.617859706	0.250746694	0.380388473	0	0	0.250746694	0	0	1.348033013	3.853705029	0
AGTTACGTAGTAACAA_1	Leukemia	0	0.22418307	1.390186995	0.407197039	0.22418307	1.950357639	0.22418307	1.08682455	0.695743953	0.22418307	0.407197039	0.406907551	0	0	0.22418307	0	0	1.450887792	3.922094407	0
AGGTCACAACACAGCC_1	Leukemia	0	0	1.645064533	0.841750145	0.19890885	1.937576992	0	0.546068477	0.506945457	0.742105785	0.506945457	0.729430899	0.364741374	0.19890885	0.19890885	0	0	1.163371882	3.777204514	0
AGGTATATATGTATGT_1	Leukemia	0.453433865	0.174991092	0.849573513	0.32387263	0.568118067	1.612622378	0	1.359047616	0.32387263	0.928173784	0.32387263	0.464086892	0.174991092	0	0.32387263	0	0.174991092	1.720917482	3.237821514	0
ACATAGGACACCAAAT_1	Leukemia	0.324416286	0	1.070252256	0.324416286	0.324416286	1.909297297	0	0.284484811	0	0	0.568969622	0.535126128	0	0	0	0.324416286	0	1.575308065	3.558396191	0
CCGGATTCAGATAGAC_1	Leukemia	0	0	0	0.302759298	0.302759298	1.342527646	0	0.861084278	0.302759298	1.138323804	0.302759298	0.440715972	0	0	0.534841262	0	0	1.430860741	4.157925956	0
ACTGAAGGAGAGACCG_1	T	0	0.480876588	0	0.269069295	0	0.65556861	1.15095828	1.082731958	0	0.65556861	0.480876588	0.327784305	0.269069295	0	0.269069295	0.269069295	0.269069295	2.818161646	2.129409567	0
ATGCAGTAAAGGCCGG_1	Leukemia	0.519374812	0	0.994155433	0	0.519374812	0.85948873	0	0.609443129	0.293033874	0.293033874	0.703822294	0.813231909	0.519374812	0	0.293033874	0	0.293033874	0.994155433	2.178294137	0
ATCTACCGACGTATCC_1	Leukemia	0.22656347	0.22656347	1.022442121	0.566929917	0.411158492	1.190443682	0	0.881625306	0.411158492	1.022442121	0.411158492	0.595221841	0	0	0.22656347	0	0	1.190443682	3.839807449	0
CAGCATAACCCCAAAG_1	T	0.488119807	0.273551466	1.060477687	0.273551466	0.386579577	0.146100514	0.742502689	0.711102176	0.814700905	0.488119807	0.146100514	1.268477718	0.742502689	0.146100514	0.580293406	0.146100514	0	2.267184621	1.770993296	0
ATTAACTCAGGGCCCG_1	Leukemia	0.213422388	0.389210269	0.389210269	0.389210269	0.783690148	0.389210269	0	1.153312555	0.213422388	0.213422388	0	0.674671109	0.213422388	0.213422388	1.065834019	0	0.213422388	1.867465189	3.912201553	0
CATCAAGGACGTACCG_1	Leukemia	0	0	0.717011643	0.42143786	0.42143786	2.088902298	0.232757785	0.565153335	0	0.232757785	0.580105712	0.770478935	0.232757785	0.232757785	0.232757785	0	0.232757785	1.595569434	3.759620258	0
CATTACTCAAGCCAAG_1	Leukemia	0	0	0.377458035	0.206433608	1.04179109	2.485384337	0	1.002090288	0.76380627	0.206433608	0.377458035	0.520895545	0.377458035	0	0.377458035	0	0	1.58879919	4.403160645	0
AGCTATTTATTTAGGA_1	Leukemia	0	0	2.008544836	0.22960153	0	0.935540883	0.22960153	0.887804315	0	0.935540883	0.22960153	0.909198421	0.573403605	0.22960153	0	0	0.22960153	1.528960851	3.648689978	0
ATGTACCGACCCAAAG_1	Leukemia	0.24149765	0.24149765	0.598541616	0.435870753	0.435870753	1.68091569	0	0.973625923	0.435870753	0	0.598541616	0.620401605	0.435870753	0	0.24149765	0	0	1.15852629	3.662752866	0
AATACCGCAGTTCCTT_1	Leukemia	0	0.222364553	1.868502261	0.222364553	0	0.557945763	0	0.953110165	0.222364553	0.808764833	0.691198547	0.624989021	0.222364553	0	0.557945763	0	0.222364553	1.868502261	3.558675336	0
ACTACAAACAGACAGT_1	Leukemia	0	0.281996765	0.834255055	0	0.281996765	0.966554917	0.281996765	0.986325711	0	0.281996765	0.501713553	0.483277459	0.281996765	0	0.281996765	0	0.281996765	1.369140544	3.761779057	0
ATATCCTCCCTCCAAG_1	Leukemia	0.231201476	0	0.940272294	0.418859136	1.037017583	2.049361196	0	0.952729172	0.418859136	0	0.231201476	0.640623977	0.418859136	0	0	0	0.231201476	1.125223312	3.828631957	0
ATGTACAAAATTAGAT_1	Leukemia	0.166903929	0	2.020098381	0.434973564	0.820433878	0.897363093	0.309894645	0.632482728	0.434973564	0.434973564	0.309894645	0.578391675	0.166903929	0.166903929	0.309894645	0	0.166903929	1.533164626	4.281996475	0
AGAGAGAGAAGACACC_1	Leukemia	0.410389757	0.410389757	0.565943036	0.410389757	0	0.925137712	0	0.631643125	0.925137712	0	1.020981565	0.757765372	0.565943036	0	1.020981565	0	0.410389757	1.18885613	2.153049499	0
CCCAACCTCCTTCCAG_1	Leukemia	0.389497254	0.389497254	0.539038463	0.213593468	0.784173692	1.21822836	0	0.490446098	0.669098755	0.213593468	0.887362435	0.334549378	0	0	0.389497254	0	0.980892196	1.350001315	3.701987912	0
CACCCCCTCCTCACAT_1	Leukemia	0.569749739	0.227885511	1.114332152	0.227885511	0.227885511	1.966076384	0.227885511	0.669517092	0.824047203	0.227885511	0.704960184	0.465224841	0	0	0.227885511	0	0	1.339034183	3.280691366	0
CACTACGAACATCCGG_1	Leukemia	0	0	1.951387801	0.303951162	0.536730616	0.725424908	0	0.570710907	0.536730616	0.725424908	0	0.570710907	0	0	0	0	0.536730616	0.725424908	3.716930425	0
ACGTACATCAAAAGGC_1	B	0	0.262557633	0.470317834	0	0.262557633	1.224366794	0.470317834	0.654472077	1.988597301	0	0.262557633	0.32112538	0.262557633	0	0.470317834	0	0	1.386922672	4.223269947	0
AGAGCCCGAGCGCATA_1	Leukemia	0.259727052	0.138272198	1.123640773	0.636433126	0.636433126	2.230458594	0	1.018851435	0.909419459	0.636433126	0.259727052	0.874183949	0.368015345	0.138272198	0.259727052	0	0	0.967428147	3.515221521	0
CCTCAAGTCCCAAGTC_1	Leukemia	0.271527406	0	1.680368878	0.484851387	0.271527406	1.736863623	0	0.778398373	0	0	0.484851387	0.469971232	0.271527406	0	0.484851387	0	0	1.415772642	3.380619816	0
CCGGAAGTAAGTCAGA_1	Leukemia	0	0	1.299323412	0.28769597	0.28769597	2.036930265	0	0.649661706	0.28769597	0.510847859	0.28769597	0.423664813	0.28769597	0	0.510847859	0	0	0.980863996	3.295890396	0
CAGCCACCATTAACCC_1	Leukemia	0.413476322	0	1.724298596	0.413476322	0.227957977	0.569904182	0.227957977	0.412123403	0.705140062	1.852648117	0.413476322	0.284952091	0	0	1.026839771	0	0	1.114571047	3.381661534	0
AGAAAAGTAAGTACCG_1	Leukemia	0	0.220258626	1.002392566	0.220258626	0.400652266	1.242421221	0	0.717921586	0.802895896	0.220258626	0.220258626	0.966743578	0.553423583	0	0.400652266	0	0.220258626	1.088963329	3.85699685	0
AATTAGATACCAAGCC_1	Leukemia	0	0	0.73190362	0.23882683	0	2.709878459	0	0.721939962	0.23882683	0.853901651	0.59292671	0.653840133	0.23882683	0	0.59292671	0	0	1.505601177	3.775558495	0
AAAGCCCCCAGTATAA_1	Leukemia	0.60316963	0.439502928	0	0.439502928	0.243704951	1.916234705	0	0.697583172	0.867032842	0.439502928	0.439502928	0.62404894	0.60316963	0	0	0	0.243704951	1.636959111	2.257064772	0
ACGTAAATAGGGCATA_1	Leukemia	0.678675991	0.280472654	1.650353239	0.678675991	0	1.183653989	0	0.415371078	0.499265474	0	0.280472654	0.721993041	0.280472654	0	0	0	0	1.278164109	3.447858368	0
CAGCCAAAAAGCCCGT_1	B	0.437064483	0	1.071085431	0	0.437064483	1.071085431	0	1.274150067	0.242222742	0.242222742	0.600063141	0.370089759	0.437064483	0.242222742	0	0	0	1.319294016	4.59356135	0
ACCACCACCCCTACGA_1	B	0	0.446401016	1.738531556	0.988810072	0.171900221	0.753939318	0	1.21309837	0.661551589	0.318540031	0.661551589	0.617484413	0.318540031	0	0.446401016	0	0	1.234968826	4.083131138	0
CCGAATCAACAGACAA_1	Leukemia	0.193503933	0.193503933	0.726326022	0.355566152	0.726326022	1.383520073	0	0.457035959	0.355566152	0.824598579	0.617332865	0.742606573	0.193503933	0	0.355566152	0	0.494990392	1.208493296	3.806213428	0
CATAAACCCATTATAA_1	Leukemia	0	0.565047979	1.06430738	0.321913992	0.565047979	1.187415465	0	0.53215369	0.321913992	0	0	0.648507849	0	0	0	0	0.321913992	1.644308235	3.085899045	0
ATCTCCGGAGAGCATC_1	Leukemia	0.328835228	0	0.575881537	0	0	0.77382664	0	0.961410947	1.315185605	0	0.575881537	0.657592802	0	0	0	0	0	1.315185605	3.706561918	0
CCAAAATGCAGGACGT_1	Leukemia	0	0	3.055186583	0.381818294	0.209022668	1.501205285	0	0.190909147	0.381818294	1.050745918	0.209022668	0.328731955	0.381818294	0.209022668	1.050745918	0	0	2.309207566	2.888732878	0
ACTAAGCAAAGAAATG_1	Leukemia	0	0	0.837489236	0.197560193	0.503969702	2.402214528	0	1.367707591	0.627918082	0.503969702	0.362455171	0.775188725	0	0.362455171	0.503969702	0	0.197560193	1.502926169	2.382245096	0
CCTGCCTGACAGCAAG_1	Leukemia	0	0.427752996	1.142702125	0.427752996	0.427752996	1.887823208	0	0.649964463	0.236575804	0.236575804	0.236575804	0.478029019	0.236575804	0	0.726395457	0	0	1.49733173	3.842469555	0
AAAAAATAAGACAACC_1	Leukemia	0.283742583	0.283742583	1.287779282	0.283742583	0.283742583	0.685252621	0	1.091573213	0	0.50451497	0	0.643889641	0.283742583	0	0	0	0	1.374429027	4.203890713	0
ATGACCATAGGCAACC_1	Leukemia	0	0.280958101	1.279595421	0	0.50004546	2.431922415	0	0.759579244	0.831861812	0	0.50004546	0.722750886	0.280958101	0	0.280958101	0	0	0.963933784	2.096391877	0
AATAAAGTATTCAATT_1	Leukemia	0.430660452	0	1.523550477	0.306637843	0.640337952	1.934560931	0	0.628084486	0.540984746	0.890108982	0.640337952	0.628084486	0.306637843	0	0	0	0.165026507	1.561908475	4.191638386	0
CCACACGAAAGGACCC_1	Leukemia	0	0	1.951424795	0.224433025	0.224433025	0.920154175	0.224433025	0.695560669	1.391121337	0.562376912	0.224433025	0.663237901	0	0	0.407613308	0	0	1.79712134	3.773279814	0
CCCCCAGCATCTAGAC_1	Leukemia	0.218334583	0.218334583	0.901793887	0	0.797514449	2.734120076	0	0.769512907	0.218334583	0.549282388	0.218334583	0.49810934	0.218334583	0	0.218334583	0	0.397437265	1.161909096	3.777360998	0
CCTCCAGACATTAGCT_1	Leukemia	0	0	1.10032015	0.337204534	0.337204534	0.588925563	0	0.668444267	1.336888533	0	0.337204534	0.478544018	0	0	0	0	0	1.336888533	3.645329264	0
ACCGCCTCAAATCCAA_1	Leukemia	0	0	0.77807024	0.211437965	0.77807024	2.116141407	0.385878974	0.780885139	0.66362222	1.059048728	0.534362426	0.38903512	0	0	0.211437965	0	0	1.561770278	3.863247751	0
ATTAACTAAATGCACG_1	Leukemia	0	0	1.412891325	0.248833646	0.248833646	0.447922452	0	1.496098524	1.264905507	0	0.613879914	0.440361477	0	0	0	0	0.248833646	1.758372828	4.506030125	0
ACGCATATAAGGAGAT_1	Leukemia	0	0.513122398	0.696017326	0.289118175	0	1.303455022	0	0.603994352	0.289118175	0.289118175	0.696017326	0.695298248	0	0.289118175	0.850577354	0	0	1.614026199	2.340553708	0
CCTAAGCTACGTACAA_1	Leukemia	0	0	1.048039534	0.480789889	0.480789889	2.357920184	0	0.621991656	0	0.26901572	0.26901572	0.703875889	0.480789889	0	0.26901572	0	0	0.804108267	4.177529226	0
AAGTACGTCATAACTT_1	Leukemia	0.756933157	0.592430038	1.363578043	0.592430038	0.498774503	2.275262925	0.149863361	0.449079574	0.592430038	0	0.149863361	0.758317007	0.39543262	0.149863361	0.498774503	0	0	1.363578043	3.355031645	0
CAGAAACGCCGTAACC_1	Leukemia	0.4294166	0.324338176	1.52633467	0.691194729	0.524495919	1.145954993	0.142580563	0.78754223	0.800191826	0.478085844	0.568847291	1.056872226	0.206907642	0.073829284	0.866770127	0.073829284	0.073829284	1.559097143	2.895189434	0
CCAAAAGCATTTCAGA_1	Leukemia	0.206583135	0	1.720871741	0.206583135	0.651220289	0.76423439	0	0.691031367	0.206583135	0.865763314	0.651220289	0.719037548	0.206583135	0	0	0	0.206583135	2.174976474	4.138798585	0
CAATAACTACACACGG_1	Leukemia	0.204902479	0.204902479	0.952367096	0.204902479	0.374875805	3.023194758	0	1.042809101	1.253179732	0	0.520112022	0.557021027	0.204902479	0	0.204902479	0	0	1.036468371	3.730634446	0
ATATAAGTATGCCAGT_1	Leukemia	0	0	0.704694337	0	0.293472318	2.323274922	0	0.701782738	0	0.520073991	0.520073991	0.742023567	0.293472318	0	0.293472318	0	0	1.484047134	3.29293563	0
CCTGAGGCAGAAACTT_1	Leukemia	0	0.241672329	2.092826409	0.241672329	0.241672329	0.73884089	0	0.485438936	0.241672329	1.241381843	0.241672329	0.485438936	0.241672329	0	0.436158381	0	0.241672329	1.241381843	4.004697797	0
AAGGATGGCAACACGG_1	T	0.403572398	0.222008355	0.807773706	0.557181645	0.222008355	0.557181645	0.807773706	1.495164289	0.403572398	0.222008355	0.222008355	0.54741164	0.222008355	0	0	0	0	2.952118476	2.272163344	0
ACATAAAAAATTAAGC_1	Leukemia	0.391491312	0.391491312	0.984751961	0.214782727	0.214782727	1.414566655	0	0.535233329	0.391491312	0.984751961	0.541613348	0.336056286	0.214782727	0.391491312	0.672112572	0	0	1.14941086	3.368409931	0
CATTCCAGAATCCCGG_1	Leukemia	0	0.443135602	0.983108126	0	0.607793681	2.075658662	0	0.491554063	0.245915699	0.607793681	0.443135602	0.541163933	0.245915699	0	0	0	0.245915699	1.469141099	4.158991499	0
CATAACTTACGTCAAC_1	Myeloid DC	0.238931126	0	0.238931126	0.593146283	0.238931126	0.96292483	0.43164094	0.689232115	0.96292483	0.43164094	0.238931126	0.481462415	0.238931126	0	0.43164094	0	0.238931126	1.37846423	3.940991929	0
CCTGAGCTACCCAAAG_1	Leukemia	0.293206418	0	1.315269806	0.293206418	0	2.447750222	0	0.146603209	1.113276594	0.293206418	0.293206418	0.497291656	0	0	0.293206418	0	0.293206418	1.315269806	2.965213969	0
CAGTCCCCCCCAAAGG_1	Leukemia	0.284390925	0.686554019	0.766087755	0.686554019	0.505554577	2.046856776	0.284390925	1.101897726	0.401074501	0.766087755	0.284390925	0.831620181	0	0	0.60014382	0	0.152271351	1.2896785	2.003447096	0
AACCCAGGCCTAAACT_1	Leukemia	0.39459184	0	0.676792619	0.545614032	0	1.076746223	0	0.710898305	0.792741859	0.676792619	0.545614032	0.538373111	0.676792619	0.216633788	0.39459184	0	0.216633788	1.155938304	3.264096934	0
CAGTCAGCAATAATCT_1	Leukemia	0.216416535	0.394228141	1.721116939	0	0.676244021	0.676244021	0.216416535	0.738829324	0.216416535	0.394228141	0.545144929	0.614263604	0	0	0.394228141	0	0.394228141	1.360831257	3.837826398	0
CCATAATGAGTGACAT_1	Leukemia	0.238059258	0	1.229365481	0.591309967	0.238059258	0.851825545	0	0.858637775	0.591309967	0.851825545	0.430202437	0.480193282	0	0	0.238059258	0	0.238059258	1.375392183	3.814397434	0
ATTCCACAAGGTCCTC_1	T	0.19642475	0	0.833892296	0.360528738	0.360528738	0.923983525	1.340660955	1.146206422	0.360528738	0	0.19642475	1.556476015	0	0.360528738	0.360528738	0	0	2.356118689	1.925733804	0
AAAAACTTCCTGATTA_1	Leukemia	0.360102021	0.360102021	0.923133181	0.196173364	0.500904659	2.558821421	0	0.837121622	0.624306781	0.500904659	0.360102021	0.541011121	0	0.196173364	0.196173364	0	0	1.281171014	3.767318014	0
AAGTAACCACCAAGAC_1	Leukemia	0.455819859	0	1.824096831	0	0.253659625	2.29764545	0	0.912048415	0.253659625	1.105631442	0	0.22790993	0	0	0.253659625	0	0	1.429369138	4.17590524	0
ATGGAACCAAAAACCG_1	Leukemia	0	0	1.691483178	0	0.552689449	3.261525528	0.219917229	0.583721163	0.685061773	0.906580369	0.400082107	0.276344725	0	0	0.400082107	0	0	0.906580369	4.210835962	0
AGCTACATACGCACCT_1	Leukemia	0.509047859	0	0.978050105	0.509047859	0	1.78805222	0	0.600429819	0.509047859	0	0	0.802939608	0	0	0.28657134	0	0	2.116348274	3.541456912	0
ATCCAGCGCCTGCCCC_1	Leukemia	0.176851959	0.176851959	1.796716229	0	0.327077385	1.88861052	0.176851959	0.847757452	1.455989437	0.327077385	0.573134059	0.628506561	0.457654693	0	0.176851959	0	0.176851959	1.140393309	3.0593037	0
AGTACACAAGGGCATA_1	Leukemia	0	0	1.3207933	0	1.040604623	1.602818245	0.26632157	0.801409123	0.26632157	0.476426322	0	0.571487258	0.26632157	0	0	0	0	1.771977599	3.76378624	0
CCGTCAGCAGGGCCCC_1	Leukemia	0.202793158	0	1.890167491	0.371314006	0	1.106372727	0	0.87208938	0.753346061	1.245021677	0.371314006	0.65387297	0	0	0.51548911	0	0	1.662326878	4.111311462	0
ACCAATTCCATGAAAC_1	Leukemia	0	0	0.995386534	0.397004659	0.680429513	1.303047453	0	0.617272483	0.680429513	0.397004659	0.680429513	0.713701188	0.218075876	0	0.995386534	0	0	1.427402377	3.401133719	0
AAGTACTCCAACAAGA_1	Leukemia	0	0.410401424	0.819143923	0.410401424	0.565958015	1.332583748	0	0.94214278	0.565958015	0.410401424	0.226108264	0.631655555	0.226108264	0	0.226108264	0	0.226108264	0.819143923	4.255852691	0
CCCCAAGCAAAAATGC_1	Leukemia	0.466557716	0.180791506	0.688549986	0.333847857	0.333847857	2.859209178	0	0.857601432	0.583701315	0.783441189	0.466557716	0.435051642	0.180791506	0.180791506	0	0	0	1.37939062	4.289555188	0
CACTAATGACTAATCG_1	Leukemia	0.198034481	0	0.838989103	0.363259414	0.629151286	1.504981611	0.198034481	0.673654289	0.739564115	1.012340784	0.629151286	0.4647083	0.50501675	0	0	0	0	1.455136043	4.001060539	0
CCCAAGTGCAGCAGGG_1	Leukemia	0	0.328754629	0.328754629	0.57575562	0.328754629	0.938814259	0	0.707185193	0	0.328754629	0.938814259	0.602299546	0	0	0	0	0	1.314975182	3.68696997	0
AACGCCTACATAATAC_1	Leukemia	0.178371553	0	0.940848606	0.178371553	0.461094077	2.774819951	0.329691218	0.731578955	0.775471621	1.317418667	0.461094077	0.387735811	0.178371553	0	0.178371553	0	0	1.263703326	4.08733343	0
AGGAAAGTCATTCCTT_1	Leukemia	0.41499958	0	0.57185778	0.707415013	0.57185778	1.342612963	0	0.790290337	0.41499958	0.228875136	0	0.886332155	0.228875136	0.228875136	0.228875136	0	0.41499958	1.40762049	3.205224054	0
CCCCAGCTACATAGTA_1	Leukemia	0.47143569	0	1.133987567	0	0	1.461543558	0	0.613234687	0.47143569	0.79053968	0.263245775	0.321831232	0.263245775	0	0.47143569	0	0.263245775	1.707869948	3.714851257	0
AGTAACCGAAATATCA_1	Leukemia	0.208092514	0.208092514	0.870440483	0.380252703	0.208092514	2.281405279	0	0.93987372	0.380252703	0.870440483	0.380252703	0.435220242	0.208092514	0	0.380252703	0	0	1.388105729	3.840987365	0
ACACAATGACTGAATG_1	Leukemia	0.447047288	0.24829976	0.879303294	0	0.24829976	0.879303294	0	1.059808492	0.612767779	0.24829976	0.754889523	0.30638389	0	0	0.24829976	0	0.24829976	1.706474952	4.147688638	0
ACATATACAATAATAA_1	Leukemia	0.227897655	0.413376104	0.413376104	0	0.227897655	2.189938108	0.227897655	0.983063815	0.569775621	0.824080653	0.413376104	0.634819564	0.413376104	0	0.227897655	0	0	0.824080653	3.336887047	0
CATGAGCAAACCAGGG_1	Leukemia	0	0.34619192	1.05135734	0.34619192	0.602865628	1.974790292	0	0.875229954	0.710095126	0.710095126	0.188002847	0.679938912	0.188002847	0	0.188002847	0	0.34619192	1.121146316	3.794044543	0
ATCCATCCAACCACTC_1	Leukemia	0	0.224417579	1.39106362	0.224417579	0.696329213	0.814465183	0.407587588	0.854974897	0.224417579	0.407587588	0.224417579	0.460053979	0	0.224417579	0.407587588	0	0.407587588	1.326419362	3.656847684	0
CCGGAGTAATTCAGCG_1	Leukemia	0.25669602	0	0.901485933	0.25669602	0.25669602	2.08239356	0	0.603167558	0.630184154	0.630184154	0.460776347	0.450742967	0.460776347	0	0	0	0	1.013748698	4.134477465	0
ACACCACTACACCCTA_1	Leukemia	0	0	0.861755484	0.24173962	0.436269174	2.608544955	0	0.889364654	0.24173962	0.436269174	0.436269174	0.369502301	0.24173962	0	0	0.24173962	0.24173962	1.159299818	4.195057592	0
AACCAGATACTAAACC_1	Leukemia	0	0.269283287	0.481222855	0	0.269283287	3.235262724	0	0.665025108	0.804734919	0.481222855	0.481222855	0.622395257	0	0.269283287	0	0	0	1.244790514	3.105608055	0
CATCCCGCCCGCAACT_1	B	0.339225656	0.183928639	0.881082262	0.339225656	0.339225656	1.656422835	0	0.440541131	0.473615939	0.592066491	0.6979607	0.480716247	0.473615939	0.183928639	0.473615939	0.183928639	0	1.287879292	3.793576362	0
CAGTAGCGACCGATTG_1	Leukemia	0.233980225	0.423461536	2.094050142	0.423461536	0.233980225	0.72002181	0.233980225	0.291347561	1.045681349	0.840746816	0	0.291347561	0	0	0.423461536	0	0	1.600254386	4.275466048	0
ATCCAAGTCCTAATTT_1	Leukemia	0.393531328	0	0.894706317	0.216000387	0.894706317	1.295310955	0	0.859679893	0.790960722	0.393531328	0.393531328	0.647655478	0.216000387	0	0.216000387	0	0.216000387	1.227013885	3.513003657	0
CCTAAAGAAACAAAGT_1	Leukemia	0.551844925	0	0.551844925	0.551844925	0	1.044203349	0	0.452697268	0.313515628	0.313515628	0	0.522101674	0	0	0.313515628	0	0.551844925	1.372655464	4.12915905	0
CACCAGTTCAAGAGCC_1	Leukemia	0	0	1.382553731	0	0.403804333	2.540932971	0	0.721552433	0.557479998	0.690654982	0.403804333	0.777103362	0.403804333	0.222147417	0	0	0	1.249200781	3.82917901	0
CACTATTCAGCCCCCT_1	Leukemia	0.248618995	0.248618995	1.893874911	0	0.447570624	0.990849026	0	0.853831404	0.447570624	0.248618995	0	0.545252047	0	0	0.990849026	0	0.248618995	1.264205977	3.666230091	0
AACGCAAACATGCCTC_1	Leukemia	0.403460304	0	0.80758664	0	0	3.261869727	0.221941151	0.658669977	0.557037444	0.557037444	0.557037444	0.503885032	0	0	0.403460304	0	0.221941151	1.248462027	3.95490179	0
AAGGCAATCCTTATAT_1	T	0.212600344	0.38783083	0.977661072	0.38783083	0.212600344	0.666577763	0.38783083	1.127119934	0.536885496	0.212600344	0.38783083	0.268442748	0.212600344	0.212600344	0.781364588	0	0	2.81149416	2.092691701	0
AGTGACGCCCACAGGG_1	pDC	0	0.240813885	0.736751008	0.240813885	0.736751008	1.982729231	0	1.260295226	0	1.156338211	0.240813885	0.533386985	0	0	0.240813885	0	0	1.314487414	3.827050928	0
ATCCCCCCAATCATGT_1	Leukemia	0	0.335039405	0.95242279	0	0.585556927	2.277872269	0.181485988	1.31719655	0.468122616	0.585556927	0.181485988	0.547632907	0.181485988	0	0.335039405	0	0.181485988	1.605420798	3.866282014	0
CCGTATATAGTGCCGA_1	Leukemia	0	0.268683793	0	0.480252679	0.480252679	1.969184057	0	0.401665284	0.654782686	0.654782686	0.480252679	0.574920343	0	0	0.654782686	0	0	1.406688482	3.918375269	0
AAGTCCTACCCCAAAC_1	Leukemia	0.331250799	0	1.421099646	0.331250799	0.463144886	1.321479341	0.463144886	0.777040383	0.463144886	0.331250799	0.331250799	0.710549823	0.331250799	0.331250799	0.179279033	0	0	1.372529507	3.733894407	0
CAGTACAGATAGAACC_1	Leukemia	0	0	0.994456379	0.493915693	0.493915693	3.551115721	0	0.849734618	0.493915693	0.724904534	0.193019792	0.570367598	0	0	0	0	0.193019792	1.618443082	4.756993749	0
AAGAAGAGCATGAAGA_1	Leukemia	0.319020185	0	0.560505786	0.560505786	0.447034754	1.433684094	0.319020185	1.133111941	0.319020185	0.447034754	0.319020185	0.494957537	0.447034754	0.172178243	0.319020185	0	0	2.323033376	3.597616993	0
AACAAGGTCCTGCCAG_1	Leukemia	0	0	1.486701269	0.451339157	0.25091972	0.451339157	0.25091972	0.710018793	0.618219256	0.618219256	0.88625804	0.44312902	0	0.25091972	0.25091972	0	0	1.348610417	3.823792353	0
CCTTCAAACCCGCCTG_1	Leukemia	0.179515748	0.179515748	1.087341505	0.463679451	0.463679451	1.26871807	0.179515748	0.777608823	0.580286941	0.463679451	0.580286941	0.605918844	0.463679451	0	0.179515748	0	0.331657447	1.018753356	3.758495073	0
CAACAGCGCCATCCCG_1	Leukemia	0.24341968	0.743086887	0.743086887	0	0.439033798	1.074738565	0	0.697086921	1.247157203	0.439033798	0	0.537369282	0	0	0.439033798	0	0	1.522321106	4.413752282	0
AACGAGTGCCACAACT_1	B	0.22383835	0.272760802	2.719589184	0.319401064	0.172398822	0.784644099	0.272760802	0.724786482	0.319401064	1.290367652	0.447537393	0.495395559	0.272760802	0.319401064	1.815282358	0	0.060829024	2.429071302	3.649154993	0
ATCGCCCCACGGCCAA_1	Leukemia	0	0	0.769643775	0.4571074	0.625536088	1.1993604	0	0.864586242	0	0.895576173	0.254447825	0.716021121	0	0	0.625536088	0	0.254447825	1.1993604	3.939956617	0
AGAAATGGATTAATCT_1	T	0	0	0.815153325	0	0	0.350544679	0.815153325	1.349159602	0.350544679	0.350544679	0	0.629094705	0	0	0	0	0	2.512497398	2.043484144	0
CACAATCGAAGGCCTT_1	CD16+ Monocytes	0.274646299	0	1.425671549	0.274646299	0	0.489886031	0.274646299	0.408624085	1.063465339	1.167035658	0.666903455	0.673332948	0	0.274646299	0.489886031	0	0.274646299	0.489886031	2.319037788	0
CCCCCCTTATGGCAAC_1	Leukemia	0.467195272	0.467195272	1.126323191	0.260636978	0	1.126323191	0	0.233597636	0.784369865	0.784369865	0.260636978	0.849305283	0	0	0	0	0	2.461231319	3.387254656	0
AAGCCATACATCCAGT_1	T	0.185923145	0.185923145	0.800196454	0.968745633	0.185923145	0.597362223	1.11294146	0.74909727	0.597362223	0.342638469	0	0.725722031	0.185923145	0.478089037	0.185923145	0	0	3.045679406	2.615089618	0
ACACCAGCCATAACGG_1	Leukemia	0.28274916	0.28274916	1.284864582	0	0.502921241	2.062068826	0	1.009809027	0	0.28274916	0	0.59504943	0.28274916	0.28274916	0	0	0	1.284864582	2.993369189	0
ACTACCGAAGAACACT_1	Leukemia	0.402490302	0.22135973	2.161129649	0.555789409	0.555789409	0.402490302	0	0.402983639	0.402490302	0.910929693	0.22135973	0.344340823	0	0	0.555789409	0	0	1.864233396	4.334971086	0
AGTAATCTATCCAACT_1	Leukemia	0.419404642	0.419404642	0.834055979	0.231530567	0.231530567	1.867343789	0	0.739307098	0.231530567	0.231530567	0.419404642	0.470621829	0.231530567	0.231530567	0.419404642	0	0.419404642	0.834055979	3.326271559	0
AACGAACAATTCATCC_1	Leukemia	0.283432773	0	1.595776105	0.283432773	0	1.08724045	0	0.860267296	0.970171956	0.283432773	0	0.726602091	0.684630448	0	0	0	0	0.970171956	3.438702688	0
AGTGAAGAAGCGATAT_1	Leukemia	0	0.296311671	1.411962909	0	0	0.52459746	0.296311671	0.705981454	0.710332544	0	0.296311671	0.881375511	0.296311671	0	0.296311671	0	0	1.227950463	3.832557464	0
CCTTCCGCAAATACCG_1	Leukemia	0.21786463	0	1.84927529	0.396651361	0.21786463	0.796197182	0	1.072730544	1.53714267	0.21786463	0.396651361	0.580130916	0.21786463	0	0	0	0	1.48338983	4.297812926	0
AGTCATTAACACATAT_1	Leukemia	0	0	1.070810148	0	0.436916219	1.575981371	0	0.974893472	0	1.070810148	0.739960521	0.36998026	0.436916219	0	0.242132665	0	0.436916219	1.160555426	3.912810924	0
CATTCCCTAATTATTG_1	Leukemia	0.29690155	0.29690155	1.325870692	0.29690155	0	0.525536263	0	0.819322961	0.711501914	0	0.525536263	0.662935346	0	0	0.29690155	0	0	1.764655341	3.125795908	0
CCATACCTCACGATTG_1	Leukemia	0.241196327	0	0.969499819	0.435374515	0	1.729370659	0.241196327	0.693207151	0.597908967	0.435374515	0.435374515	0.430146764	0	0	0.435374515	0	0	1.946047222	3.9823842	0
ACAGATACATCACCTG_1	Leukemia	0.208087807	0	1.641669472	0.768535884	0.208087807	0.962887631	0.208087807	0.562771775	0.208087807	1.388086926	0	0.384267942	0.527071257	0	1.04751907	0	0	1.265406733	3.97553494	0
CAGGCAGTAACACACG_1	Leukemia	0.223326978	0.560008803	1.504790532	0.4057708	0.4057708	1.253417908	0	0.626708954	0.4057708	0.4057708	0.223326978	0.346802842	0.223326978	0.223326978	0.223326978	0	0	1.253417908	4.190557652	0
ATGGCATAATATAAAT_1	Leukemia	0.582753563	0	2.061152079	0.582753563	0.423507222	1.215769804	0.234007834	0.645516879	0.720089733	0	0.234007834	0.56718838	0.234007834	0	0	0	0	1.215769804	3.954104087	0
AACCAGAAAGCAAGCC_1	Leukemia	0.35610071	0	0.618155635	0.35610071	0.618155635	0.618155635	0	0.743297244	0.35610071	0.825601614	0.618155635	0	0	0	0	0	0	0.825601614	3.854333375	0
CCTGACTCCACAAGGC_1	Leukemia	0.456309221	0	0.571535545	0.326055452	0.674845975	3.009369354	0	0.769741131	0.176258294	0.76847568	0.456309221	0.466469446	0.326055452	0	0.571535545	0	0.854084501	0.76847568	3.214888531	0
AATCATTTAAGTAGCT_1	Leukemia	0	0.318390254	0.988465243	0.318390254	0.318390254	3.082261104	0	0.798336755	0.446203312	0.661285859	0.446203312	0.55953741	0	0.171813508	0.559516037	0	0.171813508	1.287685737	3.989912322	0
CCCCCATAAGAACCGT_1	Leukemia	0.291125061	0	1.213583457	0.291125061	0	2.602947443	0	0.55388369	0.291125061	0	0.291125061	0.350010672	0	0	0.291125061	0	0	1.476893225	4.622063735	0
AAAACACTAGAGAGAT_1	Leukemia	0.514399635	0	1.523309356	0	0.20229683	2.787869552	0	1.007593407	0.20229683	1.02736355	0.514399635	0.3759572	0.20229683	0	0.370475152	0	0	1.17622539	4.119639608	0
CCTCAGAGATCCACTA_1	Leukemia	0.356323581	0.193949345	1.385415721	0.618498598	0.356323581	2.836303203	0	0.74358503	0.618498598	1.07374329	0	0.363816312	0.193949345	0	0.193949345	0	0	0.915587882	4.219403105	0
ATAGAGGCACAGACCA_1	Leukemia	0	0.350668898	1.472503391	0.350668898	0.350668898	0.609784134	0	0.736251696	0.350668898	0	0.350668898	0.78223635	0	0	0	0	0	0.985842282	2.780098874	0
CAGTCATACCTAAACC_1	Leukemia	0.258447713	0	2.193082443	0.46363142	0.46363142	1.373509078	0	0.605873383	0.258447713	0	0.779175215	0.509335321	0	0	0.258447713	0	0	1.119861282	4.15139747	0
ACACAGCGAAAGACAG_1	Leukemia	0.399783337	0.684612372	0.801442583	0.399783337	0	0.801442583	0.552304706	1.047581891	0.552304706	0	0.399783337	0.797873517	0.219738364	0	0.399783337	0	0	2.153884762	2.568158585	0
CCGCCACTACAAAGGC_1	Erythroid	0.366445958	0	0.634032258	0	0	0.634032258	0.634032258	0.583601324	0.366445958	0.366445958	0.634032258	0.583601324	0	0	0.634032258	0	0	0.844921601	2.193525731	0
CCGAAGCGACACCCAA_1	Leukemia	0.197708628	0.197708628	1.011185622	0.628304131	0.73861582	1.287381704	0	0.643690852	0.73861582	0.197708628	0.628304131	0.751784899	0.628304131	0	0.73861582	0	0	1.401306571	2.298868016	0
CAAGAGTGCCTCAAAA_1	Leukemia	0	0	1.399243866	0.292017233	0	1.96069597	0.292017233	1.206785108	0.857179325	0	0	0.555065606	0	0	0	0	0	1.216064206	3.778031802	0
ATGCAATCAAGCAAGA_1	Leukemia	0.640269188	0	0.514465149	0.202326667	0.202326667	1.523436752	0	0.710283893	0.37052559	1.305890481	0	0.652945241	0.37052559	0.202326667	0.514465149	0	0.514465149	1.24321078	3.727832427	0
CAAGCCGAACCGCCTG_1	Leukemia	0	0	1.235869545	0.266334224	1.040639626	1.960576937	0	0.735878477	0.649985794	0.266334224	0.266334224	0.617934772	0	0	0.266334224	0	0	1.143011378	3.28220291	0
CAGAAGAAAGGTACAG_1	Leukemia	0	0.289728464	0.697235784	0.851969187	0	1.392421014	0	0.773431253	0.697235784	0.289728464	0	0.60484609	0	0	0.514097843	0.289728464	0.289728464	0.9859374	2.759176969	0
ATTACCAAATTCATGC_1	Leukemia	0.384979746	0	0.662259589	0.21090276	0.662259589	1.057213123	0	0.996627969	0.662259589	0.21090276	0.662259589	0.486060589	0.21090276	0	0.533199551	0	0.21090276	1.508928759	4.020098647	0
AAAACCTTCAGTAAGG_1	Leukemia	0.218784629	0	1.487018241	0.398189647	1.084008045	1.731071464	0	0.581742385	0.682214042	0.218784629	0.398189647	0.618553679	0	0	0.218784629	0	0.218784629	1.5408267	3.42074337	0
CCGTAATGACATAACT_1	Leukemia	0.52408885	0.377942838	0.958383601	0	0.377942838	2.850962142	0	1.074606931	0.206721251	0.65157441	0.52408885	0.4791918	0	0	0.206721251	0	0	1.260174688	4.083089793	0
AGCGCCAGCCTCAATC_1	Leukemia	0.173988884	0.451156514	0.924393295	0.451156514	0.565410024	2.129617784	0	1.029716609	0.760924523	0.173988884	0.322144855	0.59399915	0.322144855	0	0.322144855	0.173988884	0	0.924393295	3.942576683	0
ATATAACAACAAAGAC_1	Leukemia	0	0	1.244347074	0	0.480984983	1.926849126	0	0.890967007	0.804390651	0.655705139	0	0.240492492	0	0.804390651	0	0	0	1.480960801	3.85049203	0
CCGCCATAAGTGAAAC_1	Leukemia	0.177827222	0.177827222	0.67960312	0.32875525	0.575756591	3.100698412	0	0.469407804	0.459862821	1.012171692	0.575756591	0.33980156	0.177827222	0.177827222	0.177827222	0	0.177827222	1.460594756	3.939760634	0
AGCACCACACCAAATG_1	Leukemia	0.221609377	0.402906842	1.652003754	0.221609377	0.221609377	0.806662796	0	0.849228495	1.441040274	0	0.221609377	0.720520137	0.556325385	0	0.556325385	0	0	0.689307323	3.948493195	0
CCGCAATGAAGTCCCG_1	Leukemia	0	0	0.94813199	0	0.719751472	2.490407182	0	0.743663245	0.840447319	0.233870351	0.233870351	0.772580816	0.233870351	0	0	0	0.233870351	1.215306155	4.485700198	0
ATAAAATAAGTGAGCA_1	Leukemia	0	0.55501033	1.600823828	0	0	1.740303623	0.220996977	0.585602416	0	0.804956094	0.804956094	0.502377423	0.401884919	0.401884919	0.401884919	0	0	1.245075379	3.600431527	0
CCGGAGCCAGCACACG_1	Leukemia	0	0	2.102349336	0.214718226	0.984542884	0.391383202	0	1.190698875	0.391383202	0.787348985	0.541473787	0.677163273	0	0	0.214718226	0	0	2.312681772	3.506583866	0
ACCGCATGAGGCATCC_1	Leukemia	0.169394527	0	1.757732454	0.31420822	0.169394527	1.420209141	0.169394527	0.92446629	0.440679212	1.32675956	0.552936153	0.61183421	0.31420822	0	0.31420822	0	0	1.584393988	3.96781827	0
CATGCCTTATTCCACA_1	Leukemia	0.250480288	0	0.450619805	0.250480288	0.250480288	2.704542129	0	0.742584002	0.450619805	0	0.450619805	0.44254683	0.250480288	0	0.450619805	0	0.250480288	1.547636863	3.864539956	0
CCCGAGAGAGATAACC_1	Leukemia	0.364797719	0	1.601809659	0.198942104	0.507018771	1.645213306	0.364797719	0.703239456	0.507018771	0.841855052	0.198942104	0.466235417	0.742202368	0	0	0	0	1.092259459	4.133742495	0
CAGCACATATAGACAG_1	Leukemia	0.515223147	0	0.29043279	0.515223147	0	1.211655826	0	0.737388376	0	0.29043279	0.853574133	0.84144437	0.69864107	0	0.29043279	0	0.29043279	1.105930788	2.600407246	0
CACAACTCCACAATTA_1	Leukemia	0.228623523	0.228623523	1.341703932	0.228623523	0.228623523	2.375929711	0	1.035670455	0.571322032	0	0.706791211	0.413039411	0.228623523	0	0	0	0	1.63117989	3.913260931	0
CATCAAGTCCGCAGAA_1	Leukemia	0	0	2.016515565	0.308795272	0	2.409638712	0	0.63100077	0.544396035	0	0	0.679752912	0	0	0	0	0	1.448341951	3.635001817	0
ACTGACGTCAAACCGT_1	T	0	0.293453142	0.860440271	0	0	0	1.315979913	1.305727891	0	0	0.860440271	0.701754302	0.293453142	0.293453142	0	0	0	2.751439429	2.217594378	0
AGGAAACGCCTTAACC_1	Leukemia	0.44040278	0.244252284	0.978325459	0.44040278	0.44040278	2.103319881	0	0.731627292	1.326189655	0.244252284	0.44040278	0.302157742	0	0	0	0	0	1.077274449	3.696019524	0
ACGTATGTCAAACCGA_1	Leukemia	0	0	1.229805579	0.338917393	0.338917393	1.616269339	0	0.169458696	0	0.338917393	0.591587662	0.480385263	0	0	0	0	0.338917393	1.441591702	3.640616339	0
ACAAAGACCAACATTC_1	Leukemia	0	0	1.032538985	0	0.734726668	1.640709711	0	1.064922679	0.433375965	0.544226373	0.734726668	0.447339309	0.433375965	0	0.308687907	0.166207989	0.644005973	1.404605055	4.534935724	0
AACCCCATCAAAAAAC_1	Leukemia	0.259688123	0.259688123	0.636352996	0.259688123	0.259688123	1.579974843	0	0.758475752	0	1.022146567	0	0.724843732	0.259688123	0	0	0	0.259688123	1.516951504	4.14741745	0
ACTTACGTACACCACT_1	Leukemia	0	0.293330508	0.994890967	0	0	2.418283889	0	0.876544183	0	0.51984787	0	0.657813499	0	0	0.293330508	0	0.293330508	1.403144845	3.775303367	0
AGTGAATTCCTTAGTC_1	Leukemia	0.214665748	0.214665748	0.787200981	0.787200981	0.214665748	1.354125053	0	0.917716368	0.787200981	0.391295241	0.214665748	0.53503444	0	0	0.391295241	0	0.214665748	1.623460767	3.918525682	0
AACGAAGGAAACAAGG_1	Leukemia	0.237723764	0	1.146408378	0.429648684	0	2.854737984	0	0.614122274	0.59060288	0.237723764	0.59060288	0.479704356	0.237723764	0	0	0	0	1.614501404	4.390770259	0
AGTACAACAACCCACT_1	Leukemia	0	0	1.071840337	0	0.242469843	1.951131064	0	0.58081585	0.740780137	0.973183941	0.437471162	0.30029069	0.437471162	0	0.242469843	0	0.242469843	1.456919122	4.094252153	0
CCGACCGTACTTAGCC_1	Leukemia	0	0	0.632193121	0.462363234	0.257669395	1.016485635	0.257669395	0.755022191	0.462363234	0.257669395	0.632193121	0.755022191	0	0	0.462363234	0	0	1.510044381	4.261986849	0
ATAACAAACCATCCTT_1	Leukemia	0	0.509226259	1.788424569	0	0.509226259	0.84501227	0.28668277	0.768650503	0.509226259	0	0	0.48916456	0.509226259	0	0	0	0	1.201172236	4.033253715	0
CCACATTCAGGTAAAA_1	Leukemia	0	0.330870628	0.86399856	0	0.462645063	1.085492721	0.179057766	1.383248462	0.330870628	0.683323677	0.86399856	0.388868003	0	0.579059439	0.179057766	0	0	2.648867551	3.904601116	0
ACGCATAAAGGGACGG_1	Leukemia	0	0.253012452	1.103697735	0.253012452	0.454762209	1.910724958	0	1.034037565	0.454762209	0.253012452	0.253012452	0.551848868	0	0	0	0	0	1.671189374	4.258044276	0
CCTGCCCCCCATCACC_1	Leukemia	0.256572451	0.256572451	1.289902297	0	0.460574823	1.506276944	0	0.602976307	0.460574823	0.629928968	0	0.602976307	0.256572451	0	0.629928968	0	0	1.013400901	3.885191477	0
AAATCAGTCCTTAGAT_1	Leukemia	0	0.501349511	1.08276851	0.281770033	0.281770033	1.368452342	0.501349511	0.593665104	0.281770033	0.281770033	0.281770033	0.541384255	0	0	0.281770033	0	0	0.965983099	3.798036472	0
ATTACCGAACCTACTG_1	Leukemia	0.442121333	0	1.080453693	0.245298126	0.245298126	1.400696374	0	0.872511961	0	1.466958525	0.245298126	0.303251537	0.442121333	0	0	0	0.606503074	1.170628438	3.792526443	0
AAGGAGGAAAGTCAAT_1	Leukemia	0.333058372	0.333058372	0.94814397	0	0	1.516677382	0.333058372	0.474071985	0	0	0.582471161	0.607659956	0.333058372	0.333058372	0	0	0	1.326173049	2.642091891	0
AATACCGTCAAGACTC_1	B	0	0	0.861734058	0.241731654	0	0.599032781	0.599032781	1.228281212	0.241731654	0.436256059	0.599032781	0.78725073	0.241731654	0.436256059	0.241731654	0	0	2.808606476	2.058768128	0
AACCAAGGCACTATTA_1	Leukemia	0.47962007	0.343807423	0.802414527	0.186606951	0.343807423	1.87780638	0	0.445193978	0.705948661	0.705948661	0.802414527	0.853588677	0.186606951	0	0.47962007	0	0	1.629842351	3.124401258	0
CCCGCCCTCCTTACGT_1	Leukemia	0.222656286	0	1.010049696	0.222656286	0.809576114	1.251021643	0.222656286	0.625510821	0.691928571	0.404652867	0.558571356	0.548493573	0	0	0.691928571	0	0	1.607487424	3.538591389	0
CCGGCCTCCCCCAAAT_1	Leukemia	0	0	0.330028967	0	0.330028967	2.22041762	0	0.388060163	0.57774578	0.330028967	0.57774578	0.28887289	0.330028967	0	0.330028967	0	0	1.591291092	3.288646476	0
CCTGCCTGCACAATTA_1	T	0	0	0.795185409	0.474634021	0	0.265216273	1.535695531	1.428249378	0	0	0.474634021	0.461844551	0.265216273	0	0.795185409	0	0	2.987206028	2.219230482	0
ATCCAACGATTTACGC_1	Leukemia	0	0.257867423	1.017041858	0.257867423	0.257867423	0.462685958	0	0.786819763	1.017041858	0.632601579	0.77779569	0.60497811	0	0	0.257867423	0	0.257867423	1.741636662	2.941497871	0
CATTAGCTATAAAAAC_1	Leukemia	0	0	0.773692035	0.659695841	0.531012269	2.866882473	0	0.526878565	0.531012269	0.876012719	0.20989699	0.329847921	0.383289006	0	0.383289006	0	0.383289006	1.27230249	3.524319882	0
AGTTAGTTAACAAGTC_1	Leukemia	0.269272554	0.269272554	0	0	0.481205489	1.244758143	0	0.704286994	0.655982867	1.04874647	0.269272554	0.704286994	0	0	0.269272554	0	0.804709787	0.804709787	3.740013976	0
ACAAACTGACCCCCGG_1	Leukemia	0.328551681	0.328551681	0	0	0.773281452	0.575438541	0	0.28771927	0.773281452	0.773281452	0.773281452	0.657222611	0.328551681	0	0	0	0	1.204091835	3.175899271	0
AGGTACTGAGTCCCGA_1	Leukemia	0	0.38388081	1.20592659	0	0.531777999	0.877097157	0.38388081	0.825456327	0.660593475	0.774693139	0.660593475	0.636819981	0	0	0.210248958	0	0	1.556830852	4.262138664	0
AGCAAGGGCACTATTT_1	pDC	0	0.256973238	0.630756521	0.256973238	0.256973238	1.836444298	0	0.96286906	1.207192869	0.256973238	0.461228392	0.507264335	0	0	0	0	0	1.629661493	4.011088791	0
AACAATACAATCAAGC_1	Leukemia	0.278000465	0.278000465	0.495289738	0.495289738	0	0.673689315	0.278000465	0.718121464	0.278000465	0.495289738	0.278000465	0.87955806	0.495289738	0.495289738	0.278000465	0	0	1.072583413	2.391976989	0
AGATATGCAACCCAAA_1	Leukemia	0	0	1.494753097	0.401479621	0.220754165	1.781765809	0	0.949662812	0.401479621	0.909105378	0.401479621	0.501989209	0.220754165	0.220754165	0.220754165	0	0	1.003978418	4.078366859	0
CATAAAAAACCGCCTC_1	Plasma B	0	0	1.105108682	0.592122279	0.592122279	0.339261574	0	0.480754805	0.339261574	0.339261574	0.339261574	0.480754805	0.339261574	0	0.339261574	0	0	0.961509611	3.362796972	0
AAGACCTTAAGACCTG_1	T	0.315861029	0.315861029	0.555538518	0	0	0	0.315861029	1.127909819	0.315861029	0.555538518	0.748732755	0.157930515	0.555538518	0	0.315861029	0	0	2.526898298	2.400516436	0
AGGACCACCCGAATTG_1	Leukemia	0	0	2.049548168	0	0.231245781	0.418932583	0	0.767611965	0.833276289	0.833276289	0.418932583	0.640701489	0.231245781	0	0.833276289	0	0.231245781	1.351148467	3.715180889	0
ACAACCAAAACAAGTA_1	Leukemia	0	0.227614561	1.964932441	0	0	0.704287445	0	0.760676744	1.2686399	0.823300661	0.412905723	0.352143722	0.412905723	0	0.569172164	0	0	1.521353488	4.245014086	0
ACCCAGGAATTCCATC_1	T	0	0.251611969	0.762854002	0.452471963	0	0.251611969	0.999374242	1.199555964	0	0	0	1.735743442	0.251611969	0.452471963	0.251611969	0	0	2.867536333	1.768771803	0
CAGGAGATCCGGCCTA_1	Leukemia	0.251467379	0	1.350436461	0.619356849	0.251467379	0.619356849	0	0.499481735	0.452235394	1.19006279	0.251467379	0.549535535	0.251467379	0	0.251467379	0	0	1.421907726	4.106855783	0
CCCTATCACCTGATGA_1	Leukemia	0.616281694	0.249987685	1.094626767	0.449813172	0	0.994753469	0	0.634330313	1.094626767	0.616281694	0.249987685	0.308140847	0	0.249987685	0.249987685	0	0	1.268660625	3.931545012	0
CACCAGACAAGGAGGT_1	Leukemia	0	0.216607313	1.297577841	0.545556873	0.216607313	0.545556873	0	1.02526233	0.545556873	0.545556873	0.394547522	0.739207553	0	0	0.792667453	0	0	1.721921699	4.183204351	0
ATAGCCCGCACCCACT_1	Leukemia	0	0	1.248242203	0	0.270429063	2.420135102	0	0.403707916	0.658338262	0.807415833	0.270429063	0.241538049	0.658338262	0	0.270429063	0	0	1.553146791	3.611487722	0
AAGTCCTTAGCACATC_1	Leukemia	0	0.514443467	1.210295466	0.514443467	0.289944758	2.087338642	0	0.840655759	1.953646706	0	0	0.144972379	0	0	0	0	0	1.104634776	3.352742173	0
CATAATTAACGAATGA_1	Leukemia	0.277899572	0	0.956191196	0	0.673485537	0.956191196	0	0.412397793	0.495127357	0.495127357	0.673485537	0.536154954	0	0	0.673485537	0	0	1.577791008	3.752932704	0
CCAGATCTAATCCAGT_1	Leukemia	0	0.255993483	0	0	0.773333218	3.250307291	0	0.981919271	0.899641518	0.459630399	0	0.2298152	0.459630399	0	0.459630399	0	0	1.288047037	3.852179596	0
AACAATGCAGAGAGAC_1	Leukemia	0.209689221	0.659165734	0.96814782	0.209689221	0	1.886929223	0	0.86723238	0.773100774	0.209689221	0.209689221	0.565644999	0.209689221	0.209689221	0.382939595	0	0.209689221	1.394468696	3.583358032	0
AAACCCGCAAACCATA_1	Leukemia	0.228351421	0.228351421	1.196567862	0	0.570742486	0.825330077	0	0.702842791	0.931833673	0.570742486	0.228351421	0.635619637	0.228351421	0	0.414129883	0	0.228351421	1.271239275	3.768774263	0
AAGACCCTAACTAAAC_1	Plasma B	0.754492427	0	1.262627505	0.248135023	0.446777184	0.754492427	0	0.494733015	0.878864984	0.248135023	0.248135023	0.798972215	0.248135023	0	1.179597247	0	0	1.539279063	2.215648927	0
AATACAGCACCTAAGC_1	Leukemia	0	0	1.267991913	0	0.493736824	2.082275073	0	0.904752087	0.671740158	0.277035843	0.277035843	0.335870079	0.493736824	0	0	0	0	1.267991913	3.84944025	0
CATCAAACCATTCACC_1	Leukemia	0.325415733	0.175886795	1.357006156	0.455466748	0	1.883546666	0.175886795	1.022593737	0	0.570534423	0.673717329	0.808540774	0.325415733	0	0.570534423	0	0	1.405324442	4.028756299	0
AGACAGATAGTACCGT_1	T	0.540033071	0	0.729525116	0.30603645	0	0.30603645	0.30603645	1.091714919	0.30603645	0.30603645	0.30603645	0.513049298	0	0	0.30603645	0	0	2.860454391	2.432114196	0
CAAAATGTAGACATTG_1	Leukemia	0.410324568	0.565859338	0.565859338	0.565859338	0.410324568	0.565859338	0	0.757689809	0.819016246	0.925020828	0.410324568	0.631573667	0	0	0.22606206	0	0	1.263147333	3.931231976	0
AAGTAAACACGACAGG_1	B	0.48972195	0.719352809	2.243347933	0.351530864	0	0.719352809	0	0.566701354	0.817011614	0	0.61111424	0.599504583	0	0	1.566775581	0	0	2.928103526	2.498390558	0
AATGAGGCCCATAAAG_1	Plasma B	0	0	1.069991269	0.324306251	0.56879729	0.56879729	0.324306251	0.46456068	0.324306251	0.324306251	0	0.65165955	0	0	1.193445038	0	0	2.016528865	2.066264424	0
ACTGATTTCCCGAACA_1	Leukemia	0.2755886	0.389307758	0.584037721	0.584037721	0.746958217	2.843897039	0	0.631843895	0.389307758	0.887016867	0.491405239	0.373479109	0.147258043	0	0.584037721	0	0.147258043	1.349566142	4.037547911	0
ATGCATTTAAGTAGCA_1	Leukemia	0.268659311	0	1.047057989	0	0.480213051	1.047057989	0	0.773622981	0.932576146	0	0.654732763	0.664052401	0	0	0.654732763	0	0.268659311	1.547245962	2.852733159	0
ATCGAAGACCTTAAGG_1	Leukemia	0.531758918	0.210240185	1.054937359	0.210240185	0.531758918	1.694792102	0	0.825437634	0.774668196	0.66057111	0.210240185	0.438535069	0	0	0.210240185	0	0.210240185	1.396657303	3.801163266	0
ATACCACCATGCAGAA_1	Leukemia	0.37501228	0	1.53473037	0	0	1.792609459	0	0.658211582	0	0	0.37501228	0.518375026	0	0	0.37501228	0	0	0	3.868404523	0
AAGTATAACCGACATG_1	T	0	0	1.070182463	0.324386859	0	0.324386859	0.765257075	1.141863847	0.324386859	0.324386859	0.324386859	0.382628538	0	0	0.324386859	0	0	2.525366098	2.016781135	0
CATTAACAAGTCACCA_1	Leukemia	0.224142088	0.561754289	0.919283355	0.407128782	0.224142088	1.613426089	0.224142088	0.876658907	0.561754289	0.407128782	0.224142088	0.753977503	0	0.224142088	0.224142088	0	0.224142088	1.182107229	2.331775417	0
ATTAAAAGCCCAACTG_1	Leukemia	0	0.493059593	0.82182012	0	0.354086707	2.18157571	0	0.867917735	0.82182012	0.354086707	0.615054525	0.66243705	0.354086707	0	0.615054525	0	0.192634333	0.993072094	3.80610563	0
ACGCACTCACTAAGGG_1	Leukemia	0	0	0.976126863	0.243489351	0.439148381	2.616071286	0	0.790488175	0.743255966	0	0.243489351	0.537475465	0	0	0.243489351	0	0.243489351	1.522573186	4.497284931	0
ATACACTAACCACCCG_1	Leukemia	0.601910369	0	0.975014666	0	0.438514272	1.829186795	0	0.729587919	0.601910369	0.438514272	0.438514272	0.581826611	0.243103825	0	0.438514272	0	0.438514272	0.438514272	3.485787175	0
AAAGAGGAACTGACTA_1	T	0	0	0.406667471	0	0	0.406667471	0	1.100213835	0	0.406667471	0.406667471	0.347475091	0	0.406667471	0	0	0	3.242140171	1.255337692	0
ATAGCCCGAGTGACGG_1	Leukemia	0.258260534	0.633412167	0.633412167	0	0.258260534	2.051241362	0	0.920605617	0.905585801	0.463326488	0	0.509072722	0	0.258260534	0.258260534	0	0	0.905585801	3.71542272	0
CCGGACATAAGTCCCT_1	Leukemia	0.528645778	0.420337202	1.37641846	0.528645778	0.420337202	1.934615409	0.160551537	0.822383108	0.715373193	0.160551537	0.298856827	0.805282691	0.298856827	0	0.160551537	0	0	1.070124031	3.934910784	0
AACAACCTAGCCACGA_1	Leukemia	0	0.551444614	0.800325075	0.551444614	0.551444614	1.816502643	0	0.45241615	0.551444614	0.219338644	0.551444614	0.400162537	0	0	0.399115529	0	0.399115529	1.543040286	4.096108831	0
ACACAGTCCAATACAC_1	Leukemia	0.236957325	0.236957325	2.436074729	0.42838318	0.42838318	0	0	0.478586222	0	1.14393494	0.727330286	0.57196747	0	0	0.848840309	0	0	1.66358371	3.91065861	0
CAACATAAAATTATGC_1	Leukemia	0.268885755	0	0.480579559	0	0.933158945	2.613646575	0	1.006024041	0.268885755	0.480579559	0.268885755	0.134442878	0	0	0.480579559	0	0.268885755	1.150426288	3.723624763	0
ACCGATCGAATCAACT_1	Leukemia	0	0	0.944476227	0.273299055	0.487712439	2.249808307	0	0.898265013	0.273299055	0.273299055	0.273299055	0.472238114	0	0	0.487712439	0	0	1.256853408	3.931288703	0
AGAGATCTCAAGATTG_1	B	0.208171161	0.208171161	1.047807083	0	0.768773822	2.208256538	0.208171161	0.884066474	0.527253015	0.208171161	0.208171161	0.632862606	0.380385116	0	0.380385116	0	0.208171161	0.963161901	3.398794179	0
CCTTATGGAAACAAAT_1	Leukemia	0.532430918	0.351952074	1.3382246	0.649188755	0.685263293	1.039560899	0.067945271	0.832787229	1.088086565	0.490272182	0.649188755	0.877276025	0.611763985	0.067945271	0.878021558	0.067945271	0	1.610933513	2.730631505	0
ACCCACTGCAAGAACA_1	Leukemia	0.550077194	0	1.041501068	0	0	0.741975549	0	0.843229191	0.741975549	0.312394253	0.312394253	0.770251174	0	0	0.550077194	0	0.312394253	1.271683939	2.244314719	0
CCAGAGCTCCGAAGAA_1	Leukemia	0	0.257202764	0.631230291	0.631230291	0.902815013	1.207902679	0	0.754221486	0.257202764	0	0	0.815237801	0.631230291	0.257202764	0	0	0.257202764	1.015174162	3.951925726	0
ATTAAAACAGCCATCT_1	Leukemia	0.239741262	0	0.965279594	0.432976862	0	1.567132279	0	0.908021542	0.734136084	0.734136084	0.432976862	0.723582214	0.239741262	0	0.239741262	0	0	1.567132279	3.121202213	0
CCCCAAAGCATAAATA_1	Leukemia	0	0	0.538418652	0	0.305016731	1.518742013	0	0.625886083	1.14418656	0.305016731	0.305016731	0.625886083	0	0	0.305016731	0	0	1.251772166	4.115346821	0
AACGCCGCAACGATAA_1	Leukemia	0.466749924	0	1.125516718	0.466749924	0	0.783721192	0	0.512017569	0.260363238	0.466749924	0.260363238	0.512017569	0.466749924	0	0.260363238	0.260363238	0.260363238	1.217641992	4.200589883	0
CCCACAGGAATCACTG_1	Leukemia	0.304869566	0	1.251372417	0.304869566	0.304869566	1.143805002	0	0.571902501	1.023256475	1.023256475	0	0.363615871	0.304869566	0	0	0	0.304869566	0.727231742	2.814433084	0
ACGGCCTGAACCATTC_1	B	0.442503104	0.606988901	1.171365322	0.245530552	0.871919399	1.254103224	0	0.540579661	0	0.442503104	0	0.585682661	0.245530552	0	1.081159322	0	0	1.081159322	3.351714182	0
CAAGAGTTAATCACTG_1	Leukemia	0.228873884	0.4149975	1.468654046	0.571855114	0	1.34260844	0	0.636539703	0	0.228873884	0.826767427	0.353705955	0.4149975	0	0.707411909	0	0.228873884	1.526179924	3.561199552	0
CCTGCCTGCCTTACGA_1	Leukemia	0.417525228	0.159337123	1.325410954	0.159337123	0.525280412	1.876018433	0	0.765997354	0.525280412	0.417525228	0.417525228	0.532366676	0.296740771	0.159337123	0.711183253	0	0.159337123	1.454404185	3.536238469	0
CCGGAAGCAAGTCCTT_1	Leukemia	0	0.264883306	0.647017713	0	0.794401264	1.657447648	0	0.61573042	0.474093855	0.794401264	0.264883306	0.856825376	0	0	0.264883306	0	0.474093855	0.794401264	3.331912342	0
ACATCCTGAGCGCATT_1	Leukemia	0	0.56619857	0.56619857	0.761897197	0	0.925494541	0	0.743862252	1.397785947	0	0.56619857	0.380948598	0	0	0	0	0	1.397785947	3.034977244	0
AGTAATTGCAGCAATA_1	Leukemia	0	0.416407814	1.276066734	0.416407814	0.229723533	2.493605387	0.229723533	0.70537459	0.709516661	0.709516661	0.416407814	0.560189626	0	0	0	0	0	0.709516661	3.928735662	0
AATACCTAAGGACATG_1	Leukemia	0.625702631	0.361011216	0.735703134	0	0.361011216	1.449467883	0	1.11289584	0.834793719	0	0.502089169	0.641670655	0.361011216	0	0.196709039	0	0	2.017791284	4.322108138	0
AAACAGCCACTCCATG_1	Leukemia	0	0.271447062	2.17435796	0	0.271447062	0.660409229	0	0.404897162	1.415516755	0.660409229	0.271447062	0.242360783	0	0	0.271447062	0	0	1.68009392	4.365052058	0
ATCGACACACCCCAGT_1	Leukemia	0	0.252357743	0.890062541	0	0.252357743	1.864711159	0	1.10069566	0.252357743	1.192846472	0.764642181	0.2268459	0	0	0.890062541	0	0	1.001491195	3.60772495	0
ACTCAAGCAACCCCGC_1	Leukemia	0	0	1.660477594	0	0	2.563900956	0.236149766	1.126888907	0.954812633	0.236149766	0.587282016	0.213524547	0.236149766	0	0.236149766	0	0	1.368640314	3.979189924	0
AACCACTACCCTACCC_1	Leukemia	0	0.385932091	0.385932091	0.211469585	1.341795994	2.320837805	0	0.755624235	0.385932091	0.880851857	0.385932091	0.568825385	0.385932091	0	0	0	0.211469585	0.973973322	3.812701304	0
AGCAAGAGCCTCCCAT_1	Leukemia	0.560121518	0	1.056822162	0.560121518	0	0.560121518	0	0.377198245	0.560121518	0.560121518	0.560121518	0.280060759	0	0	0	0	0	1.47681665	4.469943688	0
ACGTACGAATAAAGGG_1	Leukemia	0	0	1.807647018	0	0.702709967	1.217335247	0	0.608667623	0.518483155	0.518483155	0	0.429109662	0	0	0	0	0.292474897	1.555431498	4.140472725	0
AATAACTACACGCCAC_1	Leukemia	0.233102559	0.233102559	1.287884508	0.233102559	0.422008777	0.422008777	0	0.798446205	0.422008777	0.422008777	0.717861168	0.419176438	0.233102559	0	0.580836381	0	0	1.744876992	4.018224182	0
AGTGATGTAGGGATTA_1	Leukemia	0	0.238390363	0.85272144	0.238390363	0.238390363	0.961351007	0	0.926904551	0.85272144	0.730837004	0.592007544	0.52966397	0	0	0.430748826	0	0	1.562108047	4.098087551	0
CCGTACTACATCCAGC_1	Leukemia	0.271241721	0	1.840083685	0	0.271241721	0.659991668	0	0.867936688	0.271241721	0.48438974	0	0.777924134	0	0	1.619526239	0	0	1.157241037	3.499351494	0
AGCCACCGCCCGATCA_1	T	0	0.324732814	0.930053037	0.324732814	0	0	0.930053037	1.142424402	0.324732814	0	0	0.535501399	0	0.569465295	0.324732814	0	0	2.526514498	1.851796093	0
CCGCAGGGACAAACTC_1	Leukemia	0.711754907	0	1.569532333	0.297029216	0.297029216	1.639046311	0	0.747411373	0	0.297029216	0	0.819523156	0	0	0	0	0	1.229927742	3.571937181	0
CACCAAAAACACCCTT_1	Leukemia	0	0.246250112	0.443684656	0.608492178	0	1.532525176	0	0.66647248	1.083341743	0.246250112	0.608492178	0.735160766	0.246250112	0	0	0	0.246250112	1.646404593	3.88088959	0
AGACCCCACCGCCCTC_1	Leukemia	0.186305793	0.186305793	1.667820596	0.186305793	0.343292669	1.114454867	0	0.852864139	1.453169979	1.04490049	0.343292669	0.299188111	0.186305793	0	0.186305793	0	0.186305793	1.40409973	4.05926633	0
CAAGAGAGACTTAGGT_1	Leukemia	0.832894609	0.281406161	0.500765172	0.281406161	0.500765172	0.680555722	0	0.540894098	0.500765172	0.500765172	0.965065	0.885342376	0	0	0.680555722	0	0	0.500765172	2.515654705	0
CATTCAGAAAGACCGG_1	T	0.235239795	0	0.235239795	0.425544983	0.235239795	0.585359483	0.585359483	1.096182154	0.723117788	0.425544983	0.235239795	0.422088057	0.235239795	0.425544983	0.235239795	0	0.235239795	2.812260974	2.131314979	0
ATTAAGAAAAATACAT_1	Leukemia	0.186905116	0	1.455868543	0.186905116	0.344316952	2.746720483	0	1.076112278	0.480287251	0.480287251	0.186905116	0.558410903	0.186905116	0	0.480287251	0	0	1.547399119	4.370648404	0
CATAATATAAAGCCTT_1	T	0	0.303643589	0.536243175	0.724819442	0.303643589	0.303643589	0.536243175	0.570311454	0.536243175	0	0	0.922001328	0.536243175	0	0.303643589	0	0	2.542227123	1.950380694	0
ATGCCATGAGTCATTT_1	Leukemia	0	0.288103439	2.038346787	0	0	0.693989737	0	0.490941169	1.300508286	0.848260724	0	0.255749863	0.288103439	0	0.693989737	0	0	1.467633015	3.467367711	0
AGATAATACAATCAGC_1	Leukemia	0	0	1.43972088	0.256720248	0.460815857	0.630234184	0	0.60320505	0.630234184	0.775065259	0.460815857	0.683916809	0.775065259	0	0	0	0	1.43972088	3.687050238	0
AGCAACTAAATCACGG_1	Leukemia	0	0	0.899300888	0.628464918	0.628464918	1.625719778	0	0.601878592	0.255863824	0	0.628464918	0.556099426	0.459418851	0	0.459418851	0	0	1.436831851	3.888111406	0
ATGAATCGACTCCCAG_1	Leukemia	0	0.249545129	0.882612915	0.449088275	0.249545129	1.481899453	0	0.948722192	1.093294972	0.449088275	0.757888463	0	0.249545129	0	0.249545129	0	0.249545129	1.18403492	3.760021273	0
CCCAAGATAAATAAGG_1	Leukemia	0.269236047	0.804624299	0.481146419	0.269236047	0.481146419	1.151441451	0	1.164561048	0.481146419	0.269236047	0.804624299	0.575720725	0	0	0	0	0	1.244648033	2.800216297	0
AAACAACGACGCCACT_1	Leukemia	0	0	0.659472722	0.270986583	0.938555965	0.938555965	0	1.068275847	0.483977386	0.483977386	0	0.526728107	0	0	0.483977386	0	0.270986583	1.335347662	3.9031067	0
ATGGAAAACCTACACC_1	Leukemia	0.173648517	0	1.126879289	0.321557789	0.759788551	1.643263679	0.173648517	0.991054409	0.844778183	0.321557789	0.321557789	0.422389092	0.173648517	0	0.564489277	0.173648517	0.173648517	1.186515793	3.759101532	0
CATCAGCTATGGACTA_1	Leukemia	0	0.36346227	1.160491948	0.36346227	0.198154136	2.871042952	0.198154136	0.752749827	0.505280809	0.929819626	0	0.419683626	0.36346227	0.198154136	0.198154136	0	0	1.160491948	3.887213051	0
CCATATCTAGGCCAGT_1	CD16+ Monocytes	0	0.794082519	0.473874323	0.264748002	0.794082519	1.036245747	0	0.615524522	0.646740698	0.473874323	0.264748002	0.955433669	0	0	0.646740698	0	0	1.315851241	2.527159388	0
CCGACCTAAAATAAGT_1	Leukemia	0.25509551	0	1.009237858	0.458164926	0.25509551	1.109912913	0.458164926	0.448640472	0.25509551	0.6268763	0.25509551	0.448640472	0	0	0.771190745	0	0	1.563939046	4.044504276	0
AGAACATCAGCAATAA_1	Leukemia	0	0.235951409	0.426721303	0.235951409	0.426721303	2.96330114	0	0.776495049	0	0.724864404	0.235951409	0.683968529	0.235951409	0	0.235951409	0	0	1.659713563	4.292054954	0
AACTCATCCCTTAACG_1	Leukemia	0	0.573613244	0.327383843	0.327383843	0	1.077276106	0	0.385517249	0.573613244	0.935832767	0	0.467916383	0.327383843	0	0.327383843	0	0	1.311392258	3.642417989	0
ATCCACCAAAACAGCT_1	Leukemia	0	0	2.176262906	0.69722328	0	0.563110604	0	0.407729096	0.563110604	1.104043404	0.69722328	0.899271884	0	0	1.258580895	0	0	2.748452788	1.952887609	0
CCGGAATGAGATCCTG_1	Leukemia	0	0	0.967457722	0.382585661	1.270711637	1.130536267	0.209478794	0.751541608	0.967457722	1.270711637	0	0.635355818	0	0	0.209478794	0	0.530102043	0.772501714	3.882371437	0
AGCGAGTCCAGAACAG_1	NK	0.71161254	0.18851464	0.604217076	0.18851464	0.347065585	0.808584604	0.483884516	1.439706956	0.71161254	0	0.347065585	0.681047788	0.483884516	0.18851464	0	0	0.18851464	2.658657178	2.229819798	0
ATCTATACAGAGACGA_1	Leukemia	0.236662107	0.236662107	1.370455141	0.236662107	0.236662107	1.300226896	0.236662107	0.944085397	0.726606968	0	0.236662107	0.685227571	0.427895562	0	0.956310198	0	0	0.956310198	2.6063576	0
AACGCCATAAGAATAC_1	Myeloid DC	0.495839935	0	0.825820343	0.278342366	0.278342366	1.865002527	0.278342366	0.679004704	1.073509907	0.278342366	0	0.478657183	0	0	0	0	0	1.643297887	3.429048186	0
CCTGACAACAATCAGG_1	Leukemia	0.211099192	0	1.057887108	0.211099192	0.533626437	2.40753041	0	0.754866555	0.533626437	0.777108787	0.385309821	0.670179954	0.385309821	0	0.385309821	0	0	0.972763304	3.444240787	0
AACAAACTAGTGATTA_1	T	0	0.482789863	0.657977922	0	0.482789863	0.80700191	0.657977922	0.892930604	0	0.270252045	0.270252045	0.705852702	0.482789863	0	0.482789863	0	0	2.876718517	1.785861207	0
AGGAACCTAGTGAGAA_1	Leukemia	0.33735375	0.471160456	0.957409124	0.33735375	0.182835867	1.919551889	0	0.78552827	0.694689319	0.694689319	0.33735375	0.582635319	0.33735375	0	0.471160456	0	0	1.437433502	3.580943838	0
ACGACCTAAGGCCCAT_1	Leukemia	0.408932172	0.408932172	1.329367575	0.225225232	0.564071238	1.757770225	0	0.783168345	0.564071238	0	0.408932172	0.833313665	0	0	0.225225232	0	0	1.185842427	3.881351495	0
ACGCCATACCAGATTG_1	Leukemia	0.225079356	0.225079356	1.259659419	0.408689371	0	1.917761716	0.225079356	1.203332174	1.393534389	0	0.225079356	0.552525226	0	0	0	0	0	1.51158457	4.160530554	0
AAGCATCTCCTAACCA_1	Leukemia	0.248724004	0	0.991148934	0.447742747	0.447742747	1.412514721	0	0.670632872	0.613651571	0.613651571	0	0.590726217	0.248724004	0	0.447742747	0	0	1.264548235	3.990629977	0
CCGCCACCCCTACATC_1	Leukemia	0	0	0.839006318	0	0.363268648	1.012360085	0	0.506180042	0.629165443	0	0.629165443	0.580027801	0	0	0.629165443	0	0	1.402697813	2.443436104	0
CCTCCCTGATGCATGT_1	B	0.234870426	0.234870426	0.843171243	0.234870426	0.234870426	1.796772336	0	1.109986989	0.234870426	0	0.234870426	0.609337683	0.424934189	0	0.722210481	0	0	1.218675365	4.207468166	0
AGCCAGACAACCCATC_1	Erythroid	0.350918723	0.551382436	1.097533847	0.946390957	0.099929467	0.904744964	0.190774016	0.598782961	1.097533847	0.274048741	0.861288928	0.88187514	1.423780176	0.190774016	0.665692077	0	0.274048741	0.665692077	2.172120961	0
AAAACATGAAAGCCGC_1	Leukemia	0	0.23401842	0.582775969	0	0.23401842	1.545720124	0	1.078569518	0.840850914	0.948566853	0.423524739	0.474283427	0	0.23401842	0	0	0.23401842	1.600400504	4.183554405	0
CCCAACTTCAGAATTT_1	Leukemia	0.272396581	0.486255416	1.057320014	0	0.272396581	1.057320014	0	0.745798157	0	0.942168305	0.486255416	0.627075462	0	0	0.272396581	0	0	1.339718571	3.969836531	0
CCGAACATCAGCAAAA_1	Leukemia	0	0	1.800867067	0	0.274544361	0.489721632	0	0.473827785	0.274544361	1.800867067	0.489721632	0.244860816	0	0	0.817011155	0	0.274544361	1.260574548	4.111314429	0
AGGGAGAAACAACACT_1	T	0	0	0.812966287	0.272806825	0	0.486917844	0.486917844	1.241520203	1.340987875	0	0.486917844	0.331586033	0	0.486917844	0.272806825	0	0	3.34241088	1.845614524	0
ACCTAGGCCAACAGAC_1	Leukemia	0.191114433	0.191114433	1.474664061	0	0.611064676	1.72866976	0.191114433	0.760867577	0.351498737	1.318490164	0.351498737	0.305532338	0.191114433	0	0.351498737	0	0	1.765373305	4.090283583	0
ACAAACATCCCTACGT_1	T	0.241410081	0	0.59835778	0	0	0.241410081	0.241410081	1.062455984	0.435726549	0.59835778	0	1.351525259	0.241410081	0.435726549	0.435726549	0	0.435726549	2.75647972	2.218256228	0
ATACAGCAATGAAGCC_1	Plasma B	0	0.711501914	1.003720508	0.29690155	0	0.711501914	0	0.819322961	1.003720508	0	0.525536263	0.501860254	0.29690155	0	0.29690155	0	0	1.764655341	2.572528134	0
AAATAGTCACGCAGAC_1	Leukemia	0	0	1.197133008	0.379889052	0.379889052	2.154667161	0	0.632299605	0.379889052	1.124783686	0.526610509	0.663899991	0.207876546	0	0.379889052	0	0	1.387242748	3.99590693	0
CCCACACAACTGAGCG_1	Leukemia	0.752549631	0.247329591	0.752549631	0.247329591	0.445456188	1.474125143	0	0.703858169	0.752549631	0.247329591	0.445456188	0.668290853	0	0	0.247329591	0	0.247329591	1.086609821	2.896832409	0
ATAGCCTGCAGGAATC_1	Leukemia	0.72274313	0	1.017689324	0	0.534572042	0.881051196	0.302589533	0.440525598	0.302589533	0.302589533	0.302589533	0.508844662	0.302589533	0	0	0	0	1.430366167	3.685610933	0
CAATAGGCAATAATCG_1	T	0.489024858	0	0.946553418	0	0	0	0.489024858	1.230747757	0.665821144	0.27411239	0.489024858	0.473276709	0.489024858	0.27411239	0.27411239	0	0	2.97585579	1.799364154	0
ACCGCATCAGGGAGTA_1	Leukemia	0	0	1.903063273	0	0	0.761404394	0	0.532723426	0.322392947	0.322392947	0.322392947	0.380702197	0.322392947	0	0.761404394	0	0	1.487008987	3.614710035	0
AATCCACCATATAATC_1	Leukemia	0.21417742	0.21417742	1.573080703	0	0.21417742	1.147269705	0.21417742	0.573634852	1.147269705	0.540303233	0.390476579	0.610182503	0.390476579	0	0.540303233	0	0	0.889147497	3.96252532	0
ATGCCCTAAAGGCAGG_1	B	0.498850887	0.280214682	0.498850887	0.498850887	0.280214682	0	0	1.120820653	0.498850887	0	0.498850887	0.638701471	0.280214682	0	0.678156219	0	0	2.861864177	2.010664439	0
CAAACATCAGATAAGG_1	Leukemia	0	0	2.107637285	0	0.322418151	0.761453139	0	0.743539884	0	0.322418151	0.322418151	0.649173084	0	0	0	0	0	1.487079769	4.257377495	0
CAACCATTCAAAAGGG_1	Leukemia	0	0	1.354172203	0.731204919	0	1.669653919	0	0.677086102	0.731204919	0.30689198	0	0.514089672	0	0	0	0	0.30689198	0.890676083	3.923334612	0
ATCGCCTACAATAAAA_1	Leukemia	0.70457763	0.227731421	1.72338502	0.413099906	0.413099906	2.58595071	0	0.86169251	0	0.227731421	0.227731421	0.556912018	0	0	0.227731421	0	0	1.113824036	3.806410419	0
ATGAACTCAGATATTA_1	Leukemia	0	0.320108714	1.342755436	0.919928087	0.172808739	0.756981919	0	1.125053097	0.320108714	2.464058186	0.841770269	0.281107624	0	0	0.562215248	0	0	2.447876901	3.026185301	0
AGACAACTAACTCCGG_1	Leukemia	0.3090985	0	0.544875151	0.544875151	0.3090985	0.544875151	0	0.838207836	0.3090985	0.3090985	0.544875151	0.724607451	0	0	0.3090985	0	0	1.262819597	3.492660643	0
CAAAACCTAGCCACTA_1	Leukemia	0.247839921	0	0.753780864	0.611809374	0.878079522	2.634598937	0	1.005371237	0.446293264	0.611809374	0	0.123919961	0	0	0	0	0.247839921	1.409474355	3.981449253	0
CATTATACAGATATGC_1	Leukemia	0.174467397	0	1.350454433	0	0.174467397	0.84770498	0.926199635	1.109401308	0	0.322969953	0.174467397	1.499393613	0.322969953	0.174467397	0.174467397	0	0	2.845026446	4.280670035	0
CCGTAATACCACAGGC_1	Leukemia	0.164390504	0.305533536	0.728537013	0.638359635	0.539236976	1.821570757	0	1.100849088	0.305533536	0.728537013	0.164390504	0.865432665	0.638359635	0	0.305533536	0	0	1.200798328	4.081730127	0
CCACACTCCCTAAACT_1	Leukemia	0	0	1.100767737	0	0	1.542984903	0	1.061553874	1.612023894	0	0.28849091	0.424572836	0	0	0.28849091	0	0	1.206235904	4.517711927	0
ACGGCAACATACACGT_1	Leukemia	0.298296072	0.298296072	0.871394956	0.298296072	0	1.007155962	0	0.786715459	0.298296072	0.298296072	0.871394956	0.708902126	0	0	0	0	0	1.233412645	3.695715025	0
AACCAGGCAATTCCAT_1	Leukemia	0	0.262285742	0.788271752	0.262285742	0.469876027	1.308084498	0.262285742	0.69301957	1.029400661	0	0.641692702	0.394135876	0	0	0.469876027	0	0	1.38603914	3.767820187	0
CACTAGTACCTGACCG_1	Leukemia	0	0.226077127	1.33247047	0.565891517	1.0209053	2.152944133	0	0.757718862	1.0209053	0	0.410349631	0.594386614	0	0	0	0	0	1.263200744	4.039675713	0
CACCCCGAACACAGAC_1	Leukemia	0	0.244803188	1.743144703	0.244803188	0.244803188	2.580540642	0	0.539474991	0	1.251713556	0.441308183	0.302734061	0.244803188	0	0	0	0	1.328055653	4.358103092	0
CCGCATCAAAAGAGGA_1	Leukemia	0.597712514	0	0.860041664	0	0.435220436	1.776262163	0	0.839708549	0.737454609	0.737454609	0.435220436	0.533829541	0	0	0	0	0	1.679417099	4.119503837	0
AATGAGTTCCAACCCT_1	T	0	0	0.561313422	0	0	0.319534377	1.478960189	1.133955099	0	0.319534377	0.755868461	0.377934231	0.561313422	0	0	0	0	3.00572326	1.894210813	0
AGCAAGCCCCCACCCT_1	Leukemia	0.167519857	0.436386285	1.100629069	0.310962129	0.310962129	1.97415576	0.167519857	0.857728833	0.822674921	0.97127838	0.547817935	0.550314534	0	0.167519857	0.167519857	0	0	1.317890116	3.747094358	0
ACCCCACGAACTCCAC_1	Leukemia	0.243226263	0.243226263	0.438715674	0.243226263	0.438715674	1.521621059	0.243226263	0.76081053	0	0.742617414	0.602166924	0.661353904	0.243226263	0	0	0	0.438715674	1.322707808	3.407439815	0
CAATCCGTCCTAACCA_1	Leukemia	0.45714657	0.326691409	0.572530422	0.45714657	0.176627706	1.360412784	0.176627706	0.999059085	0.572530422	0.769701087	0	0.503738236	0.176627706	0.176627706	0.572530422	0	0.45714657	1.1394518	3.722701971	0
CCTAATTAACAACAGG_1	T	0.282463015	0	0.967730178	0	0	0.682681684	0.835328311	1.174036754	0	0	0.282463015	0.594645124	0.282463015	0.502462007	0.282463015	0	0	3.100791442	1.927901667	0
CCGTAGTTATCAAATA_1	Leukemia	0.627221522	0	1.344248439	0.362001057	0.197292457	2.597618561	0	0.699778415	0.836641878	0.737403822	0.197292457	0.725982931	0	0.197292457	0.197292457	0	0	0.926914741	3.947725105	0
ACACAGCTATTTCAAA_1	Leukemia	0.302643497	0	1.721804418	0	0	0.534657623	0	0.151321748	0.534657623	1.586732204	0	0.508910649	0	0	0.881172234	0	0	1.656547142	4.058761114	0
ATTCCCGGAGGTACCT_1	Leukemia	0	0	2.05335435	0	0.696401222	0.920194313	0.224446439	1.072900732	0.814545165	0.562405614	0.224446439	0.407272583	0	0	0.224446439	0	0.224446439	1.391171461	4.218529174	0
ACCGATTAAATTCACT_1	Leukemia	0	0	0.838297685	0.362888599	0.838297685	1.759964811	0	0.314291377	1.011565587	0	0	0.1814443	0	0	0.628582755	0	0	1.159198815	2.678398033	0
AATCCCCGAAATATAA_1	B	0.166034592	0.308387147	2.868834974	0.734137311	0.166034592	0.543751042	0	0.271875521	0.166034592	0.643468217	0.965281055	0.604178774	0.166034592	0.308387147	1.403750364	0	0	2.760664357	2.191319779	0
ATTACCGTCAGGCCCT_1	Leukemia	0.284190784	0	0.839299788	0.505233697	0	1.662584894	0.284190784	0.917008807	0.686152373	0	0.505233697	0.486039036	0	0	0	0	0	1.289092471	3.999592083	0
AACCATCCACCCATGT_1	Leukemia	0.245034979	0	0.747002598	0.245034979	0.980577731	1.586644926	0	1.085933334	0.605952885	0.605952885	0.245034979	0.373501299	0	0	0.605952885	0	0	0.870594386	3.809965798	0
CCGCCAAAACGGCAAA_1	T	0.479669329	0.268323435	0.802485864	0	0	0.931711322	0.479669329	1.206007185	0	0	0.654047739	0.523066216	0	0.268323435	0.268323435	0	0	3.206734168	2.384039875	0
ACTAAAACACGTCAAC_1	Leukemia	0	0.499018034	1.149625459	0.35865442	0.499018034	2.571027575	0.195320886	0.792840823	0.499018034	0.731648948	0.499018034	0.365824474	0	0	0.35865442	0.195320886	0	0.830386882	3.587933271	0
CATAAACAAATTCACT_1	Leukemia	0.365725715	0	1.874797284	0.508226059	0.934311092	0.843582125	0	0.421791062	0.508226059	0.508226059	0.365725715	0.676645165	0.365725715	0	0.365725715	0	0	1.558830324	3.894470196	0
ACGAACAGAAGAAGAA_1	Leukemia	0	0.253834431	1.005674384	0	0.456105464	1.005674384	0.253834431	0.312132988	0.456105464	0.768177423	0.456105464	0.553076662	0.253834431	0	0.768177423	0	0	1.559503457	3.772229327	0
ATGGCCTCCAAACATC_1	Leukemia	0	0	1.878812871	0	0.502252245	1.188920808	0	0.828242047	0.682418923	0.682418923	0.28233233	0.251126122	0.28233233	0	0	0	0	1.592217016	3.651053743	0
CAATAGGTAGCCCAGG_1	Leukemia	0	0.487096262	1.162069434	0	0.272917337	1.493287847	0.272917337	0.471750222	0.272917337	0.663396441	0.487096262	0.471750222	0.272917337	0	0	0.272917337	0	1.341329616	3.386254256	0
CCTCAGCAAATGAGAT_1	Leukemia	0.255984477	0	1.011744922	0.255984477	0	3.050672755	0.255984477	0.718619606	0	0.255984477	0.459615706	0.386655872	0.255984477	0	0.255984477	0	0.255984477	1.204131215	3.754615056	0
AATGAGCGAAGACCAT_1	T	0.26910756	0.26910756	0.933729603	0.48093851	0.26910756	0.655646604	0.26910756	0.86422686	0.26910756	0.26910756	0.26910756	0.466864802	0	0	0.655646604	0	0.26910756	2.165607507	2.200407685	0
CATACCAAATTAACGA_1	Leukemia	0	0.463135728	1.118961016	0	0	3.04583901	0	0.844851149	0.633170776	0	0	0.559480508	0	0	0.463135728	0	0.258143449	1.444508913	4.087829656	0
AAGTCATACAACCCGG_1	Leukemia	0.266833971	0	0.651007062	0.47725679	0.798990101	1.872544243	0	0.399495051	0	0	0.651007062	0.700374227	0	0	0.266833971	0.266833971	0	2.083675482	3.653674613	0
ACTAACCGACGACCTG_1	T	0.232735182	0.232735182	0.421400426	0	0	0.421400426	1.356484283	1.119583564	0.580057799	0	0.580057799	1.146752272	0.232735182	0.232735182	0	0	0	3.077392005	2.506996735	0
ACAACCGAACGTATTC_1	Leukemia	0.259247234	0	0.908166155	0.259247234	0.781074115	3.449456593	0	0.649221432	0.259247234	0	0	0.724105646	0	0	0	0	0.259247234	1.376128284	3.926326234	0
CAACATGAAAACCCTT_1	Leukemia	0.618680902	0.35644206	0.82624187	0	0	0.35644206	0.35644206	0.692856024	0.618680902	0	0.998038484	0.572301472	0.35644206	0	0	0	0	0.618680902	2.384118243	0
ACACCAAGCACACCGG_1	Leukemia	0.463178189	0.25816951	1.689795698	0.25816951	0	0.25816951	0.25816951	0.231589095	1.210888612	0.463178189	0.25816951	0.559519074	0	0.25816951	0.463178189	0	0	1.44459644	3.927509324	0
ATAAATATATCGAGCG_1	T	0	0.545067103	0.735768916	0	0	0.309219999	0.545067103	1.321134442	0.309219999	0	0.309219999	0.516914252	0	0.309219999	0.309219999	0	0	3.140009461	1.803864044	0
CATACCATAAGTCCGT_1	Leukemia	0	0	2.192428482	0.46335838	0	0.905637033	0.46335838	0.986257256	0	0.258280109	0.258280109	0.50910019	0	0	0.46335838	0	0	1.690192007	4.385454297	0
CCGAAGTGACGCCCGA_1	T	0.313833799	0.313833799	0.744784114	0.313833799	0.313833799	0	0	0.731391557	0	0.906098559	0.313833799	0.522484648	0.313833799	0.55234628	0	0	0	2.48988319	2.24910326	0
AGTAAGTGACACCACT_1	Leukemia	0	0.199765806	1.166634569	0.199765806	0.199765806	2.352138786	0.508833786	1.226088578	0.366192949	0.366192949	0.366192949	0.731251542	0.366192949	0	0.199765806	0	0	1.648892866	2.815366145	0
CCATATGCATCAACGT_1	Leukemia	0	0	1.24345272	0.202388955	0	3.053490252	0	1.007811351	0.202388955	0.752180237	0.202388955	0.552449096	0	0.370630877	0.514601906	0	0.370630877	1.176573209	4.361719615	0
CAGGAAACACAGAGAG_1	Leukemia	0.250973092	0	0.997558411	0	0.250973092	2.286815451	0	0.883193778	0.997558411	0	0.451426512	0.443199702	0.250973092	0	0.250973092	0.451426512	0	1.188515147	3.394938685	0
ACGGCCGTCAAAAATT_1	Leukemia	0.27532695	0	0.818829927	0.490983486	0.27532695	2.076079154	0	0.631454162	0.27532695	0.27532695	0.490983486	0.584493171	0	0.27532695	0	0	0	1.262908324	3.814951725	0
AGCAAGTAAGTACCAA_1	Leukemia	0.342842271	0.342842271	0.597678153	0	0.478356007	2.260499464	0	0.725990967	0.478356007	0.478356007	0.18604234	0.556706535	0.342842271	0	0.478356007	0	0.704268253	1.451981934	3.828296042	0
CAACAATGCAGCAGAC_1	CD16+ Monocytes	0.360677326	0.360677326	0.834169947	0	0.625190102	0.625190102	0	0.641272308	0	0	0.625190102	0.50346817	0.360677326	0	0.360677326	0	0	1.154205568	2.27068273	0
ACGTAAGGCCAGACCA_1	Leukemia	0.836692613	0	1.525833649	0.503413777	0.683873756	1.412986549	0.28305611	0.595482898	0.59770898	0.151509894	0.39929239	0.901785076	0.39929239	0	0.39929239	0	0.151509894	1.452034412	3.08828849	0
ACTACCAGAGTTAGAT_1	Leukemia	0.306013205	0.306013205	1.793758029	0	0	0.53999628	0	1.216016885	0.53999628	0.306013205	0	0.444357179	0	0	0	0	0	1.732363809	3.869074404	0
CATCATGTAATGCCAG_1	Leukemia	0.274024128	0.274024128	1.944435375	0.274024128	0.274024128	0.946328131	0	0.814444256	0.274024128	0.665642167	0	0.582625201	0.274024128	0	0	0	0	1.688886876	3.052857997	0
AAGCACAGACAGATAC_1	NK	0	0.252605306	0.765235364	0	0	0.765235364	0.621718401	0.954586118	0.252605306	0	0.252605306	0.551239967	0.454096602	0.765235364	0.252605306	0	0.454096602	2.634179565	2.376834307	0
CAAGCCTCAAGCCACC_1	Leukemia	0.203462574	0.372444942	1.858692446	0.643198848	0	1.247616075	0	0.995161702	0.203462574	0.516957501	0.203462574	0.515722142	0.372444942	0	0.643198848	0	0	1.621664296	3.723025589	0
AAAAACGGCATCCCCT_1	Leukemia	0.587065599	0.336008754	1.433848094	0	0	0.336008754	0	0.762393126	0.587065599	0.587065599	0	0.393786172	0	0	0	0	0	0.954512908	4.352539182	0
ATAGAAAGACCCAGGC_1	T	0.331125009	0.331125009	0.943958599	0.331125009	0	0.331125009	0.778224079	0.38911204	0.331125009	0.331125009	0	0.797196512	0.331125009	0	0	0	0	2.607204186	1.808770653	0
CAGACCTAAAGAATTC_1	Leukemia	0.450970253	0	0.9967655	0.760651222	0.250694352	2.094691209	0	0.635477616	0.450970253	0.885660978	0.250694352	0.548375452	0	0	0.250694352	0	0	1.187641675	3.169407531	0
AAACCCCGCACCCAAA_1	Leukemia	0	0	0	0.291188652	0.700148086	2.281202247	0.291188652	0.654724994	1.10793598	0.291188652	0	0.427647453	0.291188652	0	0	0	0.291188652	1.309449988	3.447493267	0
CCTCCATAATGACCCA_1	Leukemia	0.28105265	0	1.18529853	0	0	2.013631113	0	0.592649265	0.500197349	0.500197349	0.500197349	0.250098674	0.28105265	0.28105265	0.500197349	0	0	0.679844092	4.106146217	0
ACGACCTTCATAACGT_1	Leukemia	0.219323513	0.399090246	0.683569583	0.219323513	0.904786558	2.487863337	0	0.619526219	0.399090246	0.219323513	0.219323513	0.653838555	0	0	0.399090246	0	0	1.371893346	4.408820382	0
CACAAGGTCACCCACC_1	T	0.271343634	0.271343634	0.939471464	0	0.484554434	0.271343634	0.271343634	1.168578876	0.484554434	0.271343634	0.271343634	0.404776409	0.660198919	0	0.484554434	0	0	2.528433194	1.789692659	0
CCAAACTCAAGTATGG_1	T	0.279303649	0.279303649	0.279303649	0.279303649	0.279303649	0.279303649	0.676319542	1.26682919	0.279303649	0.279303649	0.676319542	0.479875042	0	0	0.279303649	0	0	2.653985321	2.304767267	0
AACGATCCCAGAATGA_1	Leukemia	0.44072769	0.244449957	0.978894591	0.244449957	0.44072769	1.397755024	0	0.792251055	0.604729148	0.244449957	0	0.846034033	0.44072769	0	0.604729148	0	0	1.526044102	2.420011985	0
ACAGATAAACTTCCCG_1	Leukemia	0.621162872	0.15889785	1.389743028	0.524061322	0.15889785	0.901727071	0.229783298	0.850340204	0.829266188	0.573790223	0.901727071	0.974925257	0.416506986	0.416506986	0.416506986	0	0.082601676	1.618819305	2.935163654	0
CCCGATCAAGCAAAGT_1	Leukemia	0	0.51738263	0.291785237	0	0	2.248169716	0	0.428325952	1.478908772	0.856651904	0.291785237	0.655586509	0	0	0.51738263	0	0	1.215419504	2.787889543	0
CATAACTCCCTTCATA_1	Leukemia	0	0	1.684668135	0.272785688	0	0.812917024	0.272785688	0.627658355	0.272785688	0.272785688	0.486883718	0.8123645	0.272785688	0.272785688	0	0	0	1.340922503	4.16921382	0
CATGCATGATCCATCC_1	T	0	0	0.502079964	0	0	0.682203103	1.083993406	1.24604953	0.682203103	0.502079964	0.282225005	0.341101551	0	0	0.682203103	0	0	2.751969329	2.464750114	0
AGGCAGTTATATCAGA_1	Leukemia	0	0.264241404	0.473052194	0.645703163	0.264241404	1.532408019	0	0.657128317	1.136902445	0.921163985	0.473052194	0.614753105	0	0	0	0	0	0.921163985	3.84307646	0
ACAAACTAAACTAGAG_1	Leukemia	0.323559256	0.323559256	1.068218453	0	0.323559256	0.927488677	0.323559256	0.700136154	0.323559256	0	0	0.283813547	0.323559256	0	0.323559256	0	0	1.301353476	3.707012968	0
AAGGAAATAAGCATTG_1	Leukemia	0.235087727	0.425293539	0.951703604	0.235087727	0.425293539	1.840612298	0	0.292519006	1.294781248	1.294781248	0.235087727	0.475851802	0	0	0	0	0	1.219406389	4.216340555	0
CCACATATAAGTCAAT_1	Leukemia	0	0.366456128	0.74504336	0	0.634047823	1.513126303	0.366456128	0.955065271	0.509176062	0.935758355	0	0.616917057	0.509176062	0	0.199921232	0	0.199921232	1.233834114	4.223575781	0
CATGAAAAACACCACA_1	Leukemia	0	0	0.833970116	0.501514887	0.681495151	1.368765005	0	0.59381084	0.833970116	0.501514887	0	0.340747576	0	0	0.281873029	0	0	1.715336479	4.234868136	0
AAGGAACGACAAATCC_1	Leukemia	0.15381965	0.287102699	1.039953629	0.979380189	0.287102699	1.843873775	0	0.548533273	0.979380189	0.287102699	0.404692535	0.751136899	0.845973084	0	0.771941589	0	0.287102699	1.039953629	2.683416153	0
AGAGCCGTACGCATTC_1	Leukemia	0.505303206	0.198164285	1.834164855	0.629488631	0.198164285	0.363479476	0.198164285	0.776514764	0.629488631	0	0.363479476	0.967019413	0.505303206	0	0.198164285	0	0.198164285	1.723197938	3.169387951	0
ATCCCAAACCGAATTA_1	Leukemia	0.429807786	0	0.851178253	0.237820149	0	1.374548493	0.237820149	0.528785281	0.590806048	0.959689707	0.237820149	0.687274246	0.237820149	0	0.429807786	0	0	1.970611653	3.373843609	0
ACTTAAACAGCCAGCT_1	Leukemia	0.508131154	0	1.199252707	0.508131154	0	1.38123626	0	0.647189268	0.508131154	0.28599888	0.28599888	0.647189268	0.28599888	0	0	0	0	1.199252707	3.682298921	0
AAATCCAACCTTCCTT_1	Leukemia	0.688269827	0	1.378969382	0	0.402216184	1.378969382	0	0.931767103	0.402216184	0.221195464	0.402216184	0.622894008	0.221195464	0.221195464	0.221195464	0	0	1.550432623	4.029050186	0
AACCATACCAATATGT_1	Leukemia	0	0	0.839150651	0	0.284125833	2.672257496	0	0.687793738	0.505129555	0.284125833	0.284125833	0.544550367	0.505129555	0	0	0	0	1.455354135	3.77776022	0
ATACCCGCACGAAAAT_1	Leukemia	0.310330352	0	0.546820678	0	0.310330352	0.737942136	0	0.960077045	0.898331383	0.737942136	0.310330352	0.518258146	0	0	0	0	0	1.534446226	3.631023502	0
AGGTAGGAATCCCCTT_1	Leukemia	0.354477111	0.354477111	1.574622019	0	0.493569188	2.02739063	0	0.411276833	0.354477111	0.615655923	0.493569188	0.362223056	0.192863757	0.192863757	0.822553666	0	0.192863757	1.140130225	3.632312739	0
AGCCCAGTCCAAATTT_1	Leukemia	0.478440215	0	2.194579227	0.652498847	0	0.800705355	0	0.400352677	0.267564428	0.800705355	0.478440215	0.573295465	0	0	0	0	0	1.666742105	4.092698898	0
ACTAATTGAGTGACCA_1	Leukemia	0	0	1.078817701	0.54693576	0.217246208	1.7669544	0	0.942089582	0.395616792	0.898493329	0.54693576	0.539408851	0.217246208	0	0.794462057	0	0	0.99271463	3.815621189	0
AACGAACTAAGGATTT_1	Leukemia	0.454314427	0	0.252738536	0.454314427	0.454314427	3.153958935	0	0.746514856	0.621994705	0.252738536	0.252738536	0.501285498	0	0	0.252738536	0	0	1.277572444	3.812913448	0
ACCCAAATCAGTCAGT_1	Leukemia	0.215575709	0	0.392820032	0.674119094	0	2.638421322	0	0.836709975	0.392820032	0.674119094	0.215575709	0.536580094	0.215575709	0.215575709	0.392820032	0	0.215575709	1.293722533	4.044001435	0
ACCAAGTACCTCCAGC_1	T	0.201064178	0.511691081	0.637006874	0.201064178	0	0.939586342	1.171562953	1.473243767	0.201064178	0	0.368390583	0.374176503	0.368390583	0.368390583	0.368390583	0	0	3.255892684	2.247360198	0
AAACAAGCCCCCATTG_1	Leukemia	0.202720564	0.37119133	1.028848224	0.202720564	0.37119133	2.71852856	0	0.809213034	0.753136745	0.641285696	0	0.320642848	0	0	0.202720564	0	0.37119133	1.618426068	4.251588986	0
AACGAGTAAAAACCAG_1	Leukemia	0	0	1.214502268	0	0	0.884250971	0	0.673040827	0.884250971	0.884250971	0	0.731171911	0	0	0.38779212	0	0	0.38779212	2.1493843	0
ATTTAAGAACACACCT_1	T	0	0	0.89071045	0.306907383	0.306907383	0.73123515	0	1.005171075	0.541411171	0	0.306907383	0.677107721	0	0.306907383	0.306907383	0	0	2.821704032	2.010342151	0
CATCATATAGTAAAGT_1	Leukemia	0	0.204900071	0.860530396	0	0	1.627914821	0	1.144683754	0.759408606	0.520106752	0.759408606	0.557016662	0.374871742	0.204900071	0.374871742	0	0.204900071	1.431180172	3.839032467	0
AGTACAGTAAATAACT_1	Leukemia	0.295949684	0	0	0.295949684	0.295949684	2.332033966	0	0.817828595	0.524021191	0.295949684	0	0.61347601	0	0	0	0	0.524021191	1.41089492	3.950696869	0
AACCATAGCCTCAATC_1	Leukemia	0	0.285679182	1.19835457	0	0.50761907	1.460161465	0	1.147677917	0	0.285679182	0	0.599177285	0	0.285679182	0.50761907	0	0	1.293445217	3.575707282	0
CAGCATAAAAGGCCGA_1	Leukemia	0	0.238627491	0.431140063	0.238627491	0.592506973	1.443162893	0.238627491	0.927375814	0.731416569	0.592506973	0.431140063	0.61563101	0	0	0	0	0.238627491	1.149319463	4.151438044	0
CCCTCACCACGAATTG_1	Leukemia	0	0.269886406	1.483414768	0.269886406	0.806146625	0.806146625	0	1.047519636	0	0.269886406	0.269886406	0.241099269	0	0.269886406	0.269886406	0	0	1.731166016	4.190582913	0
ACAAATTGCACCCCGT_1	Leukemia	0.220676185	0	1.003728976	0.401349443	0.5543211	2.12913461	0	0.747223847	0.5543211	0.401349443	0.5543211	0.545181974	0	0	0.220676185	0	0.220676185	1.24392285	3.939085436	0
ACATCCGGCACAATAT_1	Leukemia	0.295289597	0.295289597	0	0.295289597	0	2.224014623	0.295289597	0.612564854	0.708304791	0	0.295289597	0.782081047	0	0	0	0	0.295289597	1.564162094	3.441358468	0
AATGCCGAAAGGAACA_1	B	0	0.503128011	1.156762284	0	0.836283046	2.129506416	0	0.725740495	1.009306465	0.197179124	0.361808806	0.699539967	0	0.197179124	0.197179124	0	0.197179124	1.009306465	4.399719776	0
CAGTAAGCACGGAAGA_1	Leukemia	0	0	1.44168942	0.306490118	0.73041605	0.306490118	0	0.513601143	0.306490118	0.540751009	0	0.676521859	0	0	0.540751009	0	0	1.44168942	4.209901235	0
CAAAAGTTAAAGAGTC_1	Leukemia	0.401219442	0	1.003479844	0	0.220598315	0.803844058	0	0.718576015	0.908635506	1.090102853	0.220598315	0.454317753	0.554153756	0.220598315	0.220598315	0	0.220598315	1.738644781	3.657487919	0
AATCATGAATGACCGT_1	Leukemia	0	0	0	0.581377317	0.33235666	1.2135766	0	0.544491398	0.581377317	0.33235666	0.33235666	0.712035895	0.33235666	0.33235666	0.33235666	0	0	1.51474261	2.2277808	0
CCCAAAGGATACCCCT_1	Leukemia	0	0	1.198238852	0.380389985	0.208174053	2.257882343	0.208174053	0.940057583	0.208174053	0.87069273	0.527259321	0.384391038	0	0	0.6552947	0.208174053	0	1.388431402	3.861085953	0
CATGACGGATCTATGT_1	Leukemia	0	0	1.894821966	0.21970684	0.684533154	2.887818077	0	0.62021719	0.90594496	1.166708024	0	0.10985342	0	0	0.399730676	0	0	1.734927742	4.114135973	0
CCATCCTACATGCCCG_1	Leukemia	0.209694696	0	0.875389078	0.209694696	0.659179704	1.734488593	0	1.178790377	0.659179704	0.382948802	0.382948802	0.601938606	0	0	0.659179704	0	0	1.450728327	3.966377214	0
CACAACTACATCAAGG_1	Leukemia	0.402575474	0.221410773	1.497321882	0.555899008	0.402575474	0.402575474	0.221410773	0.748660941	0.402575474	0.221410773	0.555899008	0.623280319	0.221410773	0	0.402575474	0	0	1.379780903	3.711168701	0
AGTACCCTAGCCACCA_1	Leukemia	0.182407302	0.182407302	1.609849424	0.182407302	0.336619224	1.335380097	0	0.973175524	0.588015303	1.098955227	0.470196546	0.741001013	0.182407302	0	0.182407302	0	0	1.386680158	4.165620011	0
CCATATTACCAAAAGA_1	Leukemia	0.240529283	0	1.065901495	0.240529283	0.596507713	2.519366974	0	1.136140758	0.736057577	0.736057577	0.240529283	0	0	0	0.434275642	0	0	1.155426502	4.134436891	0
ACACACCAAGGTACAA_1	Leukemia	0.46910345	0.261810404	0.261810404	0	0.46910345	1.702783019	0	1.032382442	0.261810404	0.914850056	0.261810404	0.457425028	0	0	0.46910345	0	0	1.524176748	3.567198164	0
ACTGAATGAATTCAAT_1	Leukemia	0	0	1.453345922	0.3840374	0.210342102	2.192703926	0.3840374	0.726672961	0.531980587	0.3840374	0.531980587	0.566812976	0.210342102	0	0.210342102	0	0	1.506630275	3.956383151	0
CCGACCTAATCTATTT_1	Leukemia	0.262993966	0.262993966	0.471026693	0.471026693	0.262993966	2.444836147	0	0.566624733	0.643146003	0.471026693	0	0.730353807	0	0.262993966	0	0	0	1.460707615	3.555134676	0
CATCAAGTCACCACAA_1	Leukemia	0.289721012	0.563108571	1.282161942	0.514085934	0.350705015	1.131512372	0.350705015	0.906175832	0.815455559	0.514085934	0.514085934	0.945720653	0.462535633	0.080670516	0.609839879	0	0.080670516	1.599113323	2.965221229	0
ATCAAAAGCCGTATTG_1	Leukemia	0.24119521	0.435372676	0.737679663	0	0.24119521	1.514248406	0	0.839884018	0	1.45237083	0.435372676	0.53397108	0.24119521	0.24119521	0.597906622	0	0	1.067942159	3.251227681	0
AACGCAGAATGAACAC_1	Leukemia	0.51952445	0.354710244	1.57524126	0.704008941	0.46754715	1.193663142	0	0.853566729	0.704008941	0.51952445	1.167513418	0.925381201	0.412719374	0.227502423	0.704008941	0	0	1.423272001	2.858458133	0
CATTACGAACCCAAGG_1	Leukemia	0.2869764	0	0.845684161	0	0.2869764	1.843447698	0	0.971744312	0.691735336	0.509696308	0	0.548364693	0.2869764	0	0	0	0	0.845684161	4.327944888	0
ACCAAGTGATATCCTC_1	Leukemia	0.511296926	0.511296926	0.511296926	0	0.511296926	1.993447471	0	0.602398719	0.287976662	0.511296926	0.511296926	0.490782783	0.287976662	0	0	0	0	1.099397669	2.996851254	0
ATGGACGGCCTGAACC_1	T	0	0	0.291299162	0.291299162	0.291299162	0.291299162	1.108228937	0.494923781	0	0	0.516606703	1.89532415	0	0.291299162	0	0	0	3.38119355	2.004870486	0
ACGCCCCGCCTTAAGC_1	Leukemia	0.183051745	0.337723662	2.223102221	0.589732651	0.471645804	1.226864348	0.183051745	0.550764925	0.183051745	0.337723662	0.337723662	0.47910244	0.337723662	0	0.183051745	0.337723662	0	1.484985475	3.858674594	0
AACAATAACCGTATGT_1	NK	0.256719721	0.460814998	1.013815398	0.256719721	0.460814998	0.630233095	0	0.753391663	0.630233095	0.256719721	0.460814998	0.506907699	0	0	0.630233095	0	0	3.06748503	1.966600064	0
ACTTACCAAAAAACAT_1	Leukemia	0.67375895	0	1.799791192	0.215433309	0.215433309	0.543020426	0	0.446489668	1.151708504	0.78936435	0.392581478	1.094885963	0	0	0.543020426	0	0	1.41711216	3.51732865	0
AATGCAAGAACAAGTG_1	Leukemia	0.280038826	0.677801819	1.648919248	0.280038826	0.49856823	1.078099027	0	0.638441923	0	0.49856823	0.280038826	0.249284115	0	0	0	0	0	1.70919937	4.091322931	0
CATAACGCCCGTCAAA_1	B	0.214714002	0	1.290493792	0.214714002	0.391376122	1.977850451	0	0.707148736	0.214714002	0.391376122	0.541464647	0.535116488	0.214714002	0.214714002	0.671938557	0	0	1.470888898	3.759193128	0
AAGTCAAGATACAACT_1	Leukemia	0	0.403830219	1.787667224	0.222162939	0	1.249256356	0	0.952679565	0.913346004	0.403830219	0.403830219	0.587628231	0.403830219	0	0	0.222162939	0	1.554268172	3.639359597	0
ACTAAGTCAGCAATCG_1	Leukemia	0.277686968	0.277686968	0.277686968	0	0.49478515	2.527536984	0	0.634962185	0.277686968	1.071733416	0	0.336528031	0.277686968	0	0.277686968	0	0	1.508689409	3.640960915	0
CATGACTTACCAACTC_1	Leukemia	0.563506486	0.224961094	0.815970813	0	0.408492514	2.359571273	0.224961094	0.62961954	0.563506486	0.408492514	0.408492514	0.508686287	0	0	0.408492514	0	0	1.017372574	4.235757005	0
ACAACAGCAAAACAAT_1	Leukemia	0.2765048	0	0.492881525	0.2765048	0.67066629	1.754005544	0	0.534262019	0.492881525	0.492881525	0.821563757	0.410781878	0.2765048	0	0.2765048	0	0	0.952648275	3.432057875	0
ACATACGAACCTCCGC_1	Leukemia	0.411635249	0.226850202	0.411635249	0	0.567541856	2.562497881	0	0.962617802	0.702388174	0.226850202	0.226850202	0.351194087	0	0	0.411635249	0	0.411635249	1.265938394	4.108261425	0
AAGGCATACCGTAAAG_1	Leukemia	0.428624186	0	0.957598494	0	0.237103259	1.967693443	0	0.650874514	0.727687726	0.849235979	0.237103259	0.527679085	0.237103259	0	0.237103259	0	0.237103259	1.372015904	3.697172071	0
AGTCATGCACTTATGC_1	Leukemia	0.622886686	0.455017706	1.557156422	0.455017706	0.455017706	1.003790076	0	0.383292349	0.253168765	0.455017706	0.622886686	0.59768876	0.253168765	0	0	0	0.253168765	1.003790076	2.857718667	0
CAGTAGAGAATACCGT_1	Leukemia	0.465978444	0.333406899	0.948897464	0.180534585	0.180534585	0.869200317	0.180534585	0.923609215	0.465978444	0.687776658	0.583014293	0.75881873	0.465978444	0	0.583014293	0	0	1.426889318	3.455304185	0
ACAAAGTAACGTAGCG_1	Leukemia	0.548754742	0.43717177	1.102110841	0.16786253	0.823920158	1.497993609	0	0.659758007	0.43717177	0.740337981	0.649127379	0.824694764	0.16786253	0	0.649127379	0	0	1.102110841	3.327471129	0
ACACAAGGCCTGAGTC_1	Leukemia	0.310945282	0.547791348	1.159483867	0	0.310945282	1.038003007	0	0.579741933	0.739144704	0.310945282	0.547791348	0.805903551	0.547791348	0	0	0	0	0.547791348	2.199856665	0
CCCGCAAGAGAGAGGC_1	Leukemia	0.416113763	0.229546342	0.573286204	0.416113763	0.416113763	1.345034984	0	1.069022991	1.634806715	0.573286204	0.229546342	0.559898699	0	0	0	0.229546342	0	1.119797399	3.154808121	0
CCACCAGAAGTGAGAC_1	Leukemia	0.532009776	0.300974664	0.532009776	0.877425335	0	0.719557986	0.532009776	0.888868431	0.877425335	0	0	0.359778993	0	0	0.300974664	0	0.300974664	1.337471923	2.613175545	0
AATAAATTAATAAAGT_1	Leukemia	0	0	0.574315787	0.327833244	0.327833244	2.02752668	0.327833244	1.085049438	0	0	0.327833244	0.385949723	0	0	0	0	0	1.312567765	3.785626848	0
AATTCCGCAGATACAA_1	Leukemia	0.221623898	0.221623898	1.006757612	0.221623898	0.221623898	1.552132504	0.221623898	1.324836089	1.093537769	0	0.689343707	0.586692394	0	0	0	0	0	2.413426481	2.97591932	0
ATCCATACACCGATCA_1	Leukemia	0	0	1.206762599	0.419097049	0.419097049	2.794676946	0	0.953025029	0.713526033	0.419097049	0	0.738960413	0.231344995	0	0	0	0	1.351504541	3.986010626	0
AAAGATACAAGTCCAC_1	Leukemia	0	0.295351169	1.40912743	0.295351169	0	0.708427006	0	0.961479224	0.864741583	0.864741583	0.295351169	0.559466972	0	0	0	0	0	1.225299781	3.349477627	0
AATGAAACAAATAGCC_1	Leukemia	0.425009317	0	0.95119986	0	0.425009317	2.537760194	0	0.56866302	0.234915853	0.584674608	0.234915853	0.647092737	0.425009317	0	0.234915853	0	0.234915853	1.218828219	3.828997789	0
AAACAAACCCTACCAG_1	Leukemia	0	0.518811555	0.703119669	0.292680748	0.292680748	1.862565607	0	0.351559835	0	0.518811555	0	0.77803588	0	0	0.703119669	0	0	1.808325458	3.60281944	0
CCCGCATCATAACACT_1	Leukemia	0.302682712	0	0.722926762	0.302682712	0.534719812	1.586851646	0	0.569062266	0	0.881260187	0.534719812	0.508958599	0	0	0	0	0.302682712	1.138124533	3.30166748	0
ACCTAAGAAAGTAAGT_1	T	0.318402776	0	1.178525643	0.318402776	0	0.318402776	0	1.252677171	0	0.318402776	0.318402776	0.376836443	0	0	0.318402776	0	0.318402776	2.748697306	2.409024776	0
CAGGAGGCCCTCAACA_1	Leukemia	0	0.29318392	1.915704062	0.29318392	0.29318392	1.113217145	0	0.556608572	0.29318392	0.859829322	0.29318392	0.352060385	0	0	0.29318392	0	0	0.704120771	4.070333587	0
ACCTAAAGCCATAGAG_1	Leukemia	0.549763178	0.31219513	1.041020776	0	0.31219513	0.549763178	0	0.84292677	0.549763178	0.31219513	0	0.520510388	0	0	0.31219513	0	0.31219513	1.162690636	3.240646198	0
AAGAACGTCCCACCCC_1	Leukemia	0	0	0.775770675	0.532602393	0.532602393	1.507803066	0	0.869272725	0.210628053	0.775770675	1.056270025	0.727250222	0	0	0.210628053	0	0.532602393	1.55840772	3.449317653	0
CCGCAGGCACCCACAT_1	Leukemia	0.274407929	0.816693888	1.062815341	0	0.274407929	0.816693888	0.274407929	0.783162598	0.816693888	0	0.489501585	0.333210159	0	0.274407929	0	0	0	1.345931333	3.865585504	0
AGGCAGTCAATTCAGA_1	Leukemia	0	0	1.108865725	0	0	0.340879446	0	0.81086474	0.594633958	0.594633958	0.340879446	0.482489939	0	0	0.340879446	0	0	1.621729481	3.757400397	0
AAACCCCTACTCCACG_1	Leukemia	0.536003595	0	0	0.303492436	0.303492436	1.514206688	0.303492436	0.570115074	0.536003595	0.303492436	0.536003595	0.362260913	0.303492436	0	0.303492436	0	0	0.883075309	3.881850359	0
ACGCAAGACCCAACCA_1	Leukemia	0.205591467	0.521619537	0.648675452	0.376038111	0.648675452	2.030682966	0	0.659411217	0.376038111	0.205591467	0.521619537	0.594304675	0.376038111	0	0.205591467	0	0.205591467	1.116537955	3.881074497	0
AAGTCAGGAATCCCAG_1	Leukemia	0	0	1.971738994	0	0.501295542	1.714880314	0	0.541338992	1.714880314	0	0.501295542	0.72396432	0	0	0	0	0	0.681220319	3.881825225	0
AGCCAGTCAATACCTT_1	Leukemia	0	0.191314291	0.719886353	0.191314291	1.199735672	1.26132036	0	0.934502108	0.906595744	0.490124739	0.490124739	0.737774849	0.191314291	0	0.191314291	0	0.191314291	1.319331393	4.105411522	0
ACAGATGTAAAACACG_1	Leukemia	0	0.416750351	0.791357121	0	0.159002815	2.824670769	0	0.613763232	0.866566723	0.791357121	0.866566723	0.801090693	0.296157922	0	0.866566723	0	0.159002815	1.368588841	3.73807946	0
AAGTCCCGAACTAGTT_1	Leukemia	0	0.177825212	2.127687147	0.177825212	0.575751192	2.508603395	0	1.027803461	0.328751794	0.177825212	0.575751192	0.54025216	0.177825212	0	0.328751794	0	0	1.587668668	4.5141733	0
AAACATAACAGGCAGA_1	Leukemia	0	0	1.746013467	0.31040506	0.31040506	1.266339661	0	0.805094059	0.31040506	0.31040506	0	0.579047929	0.31040506	0	0	0	0	1.036696981	3.799465528	0
CCGCCAATCAGGCATA_1	Leukemia	0	0.473562037	0.59200265	0.339184552	0	3.203658229	0	1.102819423	0.59200265	0.183904635	0.339184552	0.670990532	0.339184552	0.183904635	0.183904635	0	0	1.694114732	4.50023656	0
ACTAACCTAAGTATCC_1	Leukemia	0.279424317	0.279424317	1.514259077	0.591070611	0.75531844	1.440707562	0.149440315	0.853568671	0.497580284	0.394439544	0.149440315	0.637534259	0.497580284	0	0.394439544	0	0.149440315	1.180677041	3.647920107	0
ACAAACCTCCTGAACT_1	Leukemia	0.219779527	0	0.552393256	0.399852098	0	2.404950637	0.219779527	0.686810245	1.00085768	0.399852098	0.399852098	0.50042884	0	0.219779527	0.552393256	0	0.219779527	1.166961762	3.672371887	0
AAGTACAGCCTCCAGC_1	Leukemia	0.720622524	0.301514103	0.720622524	0.532865958	0.301514103	1.135080848	0.301514103	0.567540424	0.878637347	0.532865958	0	0.439318673	0	0	0.532865958	0	0	1.135080848	1.718248253	0
ATCTATAACACAACCA_1	Leukemia	0.211428338	0.211428338	1.821271576	0	0	1.059015733	0	0.670818074	0.534341516	0.534341516	0.385862804	0.871006924	0.211428338	0.211428338	0	0	0.385862804	1.821271576	4.224440352	0
ACCACCTCAAGGACTC_1	Leukemia	0.201217293	0	1.4159664	0.368649617	0.512027744	2.617742978	0	1.340384673	0.201217293	0.512027744	0.368649617	0.424507367	0	0	0.201217293	0	0	1.4159664	4.429807412	0
CATGACAACCGACCCC_1	Leukemia	0.405078279	0.405078279	1.44603133	0.222911472	0.405078279	1.385423786	0.222911472	0.804254636	1.010862291	0.222911472	0	0.588925708	0	0	0	0	0	1.657288376	4.29953581	0
AGAAACAGACCACAGT_1	B	0.177217296	0.177217296	2.505170653	0.458482184	0.177217296	0.327706057	0	0.163853029	0.327706057	1.201976585	0.677755565	0.772067614	0.574116975	0.177217296	1.91937765	0	0	2.93587214	1.312235166	0
CACGCAAACCCTCCTC_1	Leukemia	0.439492099	0.243698365	1.075587846	0.243698365	0	1.248076171	0	0.893144699	0.976729508	0.603155839	0.243698365	0.730644418	0	0	0	0	0.243698365	1.165546435	3.897779949	0
AGTGCACCAGCTCAGC_1	Leukemia	0	0	0.747230372	0	0.245129054	1.880338581	0	0.918520785	0.245129054	1.400110545	0.606149596	0.539970097	0	0	0.747230372	0	0	1.46636041	3.909828046	0
AGGAATCTAACGCCTC_1	Leukemia	0.411948508	0.227038633	1.111537325	0.411948508	0.567943894	2.657014702	0.227038633	0.205974254	0.227038633	0.702856586	0.411948508	0.596036914	0.227038633	0	0	0	0.227038633	1.266604861	2.922441212	0
AAGGCCAGAAGGACTC_1	Leukemia	0.225548536	0.225548536	1.842643759	0.564762262	0.409470208	0.817596499	0	0.349574416	0.699148831	0.699148831	0.225548536	0.783802258	0.409470208	0.225548536	0	0	0	1.186955417	3.615781964	0
CCGTCAACAGCGCACG_1	Leukemia	0	0.241452727	1.453290932	0	0.598447311	2.157180471	0	0.217898389	1.068730541	0.598447311	0.598447311	0.430491823	0	0	0.435796777	0	0	1.387311337	4.037983063	0
AAAGATATATTCCATA_1	Leukemia	0.641352383	0.641352383	0.262119974	0.641352383	0	0.641352383	0.262119974	0.653780064	1.028938744	0.469606626	0.641352383	0.611514	0	0	0.469606626	0	0	1.028938744	2.826317292	0
AACAAAAGATTGATGC_1	Leukemia	0.350454897	0.350454897	0.350454897	0.350454897	0.488316076	2.217507251	0	0.735972863	1.257972049	0.350454897	0	0.530404933	0	0	0.717490006	0	0.19050185	1.518979673	4.468789798	0
ATGACAAGCCTGAAGA_1	Leukemia	0.690129505	0.221937574	1.007758651	0.221937574	0.690129505	1.317326793	0.221937574	0.802302625	0.80757668	0.403454336	0.221937574	0.503879325	0	0	0	0	0	1.553375696	3.945315819	0
AGGAAACTCAGAAATG_1	Leukemia	0	0.249527142	0.757845185	0.249527142	0.993440788	3.050348588	0	0.591989198	0.449058807	0.757845185	0.449058807	0.546620408	0	0	0.249527142	0	0	0.615323572	3.339611518	0
AGTCCCAGCACTCACT_1	Leukemia	0	0.461668994	2.732719403	0.461668994	0	1.015288652	0	0.388155584	0.776311168	1.015288652	0.257243484	0.315657165	0	0	0	0	0	1.630619983	4.078981828	0
CCATCCCGCCGCACAA_1	Leukemia	0.226165173	0	1.884524028	0.410496084	0.226165173	0.410496084	0.226165173	0.631756404	0.410496084	0.226165173	0.410496084	0.729211643	0	0	0.566079549	0	0.226165173	1.621470002	4.439685734	0
CAGCCCTAAGGAACCC_1	Leukemia	0	0	0.439436212	0.243664378	0	2.134134832	0	1.033298504	0	0.603084663	0.603084663	0.371840325	0.439436212	0	0.439436212	0	0.439436212	1.461168133	4.560582773	0
ACCTCCACATATAGAT_1	Leukemia	0	0.27754574	1.434814226	0.27754574	0.494557805	0.672770718	0.27754574	0.535675174	0.27754574	0.27754574	0	0.587664031	0	0.27754574	0.27754574	0	0	1.811265293	3.936172619	0
ACTTCACTATTAAACG_1	Leukemia	0.165558966	0.165558966	1.7049869	0.43188477	0.165558966	2.188555099	0	1.194513942	0.43188477	1.206175299	0.542446479	0.546058618	0.165558966	0.307561967	0	0	0	1.564671362	3.332485956	0
CCTTACGCCACCCCTC_1	Leukemia	0.302952501	0	1.018576807	0	0.535147618	1.246155786	0	0.756298452	1.018576807	0	0.535147618	0.828752181	0.535147618	0	0	0	0	1.246155786	2.089020902	0
AGAAAATTCATTATCA_1	Leukemia	0.285327695	0	1.666304353	0	0.507055955	1.197366529	0	0.729537524	0.841908259	0	0	0.546160795	0	0	0.507055955	0	0	1.666304353	3.759690319	0
ATCCCCGGATTCAGGG_1	Leukemia	0.502948563	0	0.502948563	0	0.282766186	2.494116333	0	0.542724586	0.282766186	0.282766186	0.282766186	0.59507348	0	0	0.282766186	0	0.282766186	1.371473604	3.905852817	0
CCGGCAGCAGACAAGC_1	Leukemia	0.495140093	0.640283869	1.404992156	0.570343013	0.325293448	1.465979929	0.228163913	0.320141935	0.767006444	0.640283869	0.931276832	0.91660825	1.027488082	0	0.570343013	0	0	0.879461494	2.349733486	0
AGCGCCAGCCTGAAAC_1	B	0.258996898	0	0.63492963	0.464525886	0.464525886	1.213439341	0	1.027028858	0	0.907511882	0.258996898	0.560742436	0.258996898	0	0	0	0.63492963	1.121484872	3.580300284	0
ACTGCCTTAGCCCAGT_1	Leukemia	0.398706663	0.398706663	0.799640631	0.398706663	0.398706663	1.997235147	0.219093968	0.499329268	0.550917939	0.398706663	0.219093968	0.399820315	0.682992307	0	0.550917939	0	0	0.682992307	3.513874608	0
ATCGATAGCATGCAGG_1	Leukemia	0	0.187246947	0.892602504	0.34490097	0.34490097	1.408270048	0.187246947	1.27228414	1.118169946	0.187246947	0.34490097	0.559084973	0.187246947	0	0.481051838	0	0.34490097	1.183313523	3.717354767	0
ACTAAGATAAGTCAGG_1	Leukemia	0.464167156	0.258776622	0.634475821	0	0.464167156	2.194364866	0	0.560416933	0.634475821	0.464167156	0.258776622	0.648471914	0	0	0.258776622	0	0	1.120833866	4.024173538	0
CCTGAAACACAGAGTG_1	B	0	0	0.964358867	0.239424345	0.239424345	2.373847721	0	0.723013495	1.062509322	1.446026989	0.239424345	0.427757957	0	0	0	0	0	1.507787899	4.267381	0
ACGTAGAAACTCCATC_1	Leukemia	0	0	0.47097878	0.643085498	0.47097878	2.304923859	0	0.764045162	0.26296447	0.643085498	0.47097878	0.515645261	0.26296447	0	0.643085498	0	0	0.789875447	3.256741066	0
ATCAATTCATAGATGA_1	Leukemia	0.315216189	0	0.909154253	0	0.554523505	0.909154253	0	0.911288036	0.554523505	0.315216189	0.315216189	0.454577126	0.315216189	0	0.554523505	0	0.315216189	0.747477557	2.253686644	0
ATCTACACAACGCCGA_1	Leukemia	0.231086089	0.231086089	1.28084413	0	0.832838912	1.28084413	0.231086089	0.820418216	0.231086089	0.832838912	0.418667839	0.416419456	0	0	0	0	0	1.824445106	4.339257457	0
ATGCAGTCAGCAACCA_1	Leukemia	0.228812126	0.228812126	0.826597594	0.41489496	0.228812126	1.680976737	0	1.472151294	1.198141602	0	0	0.671192688	0	0	0.228812126	0	0	1.680976737	3.969071916	0
CCTTCACCAGGCAACC_1	T	0.250624588	0	0	0.450856046	0.250624588	0.450856046	1.096541337	1.047207645	0.250624588	0	0.250624588	1.901811812	0	0	0.250624588	0	0	3.292844113	2.128888513	0
CAGTCAGCCCGCCCTT_1	B	0	0	3.486540112	0.483063903	0.346438357	0.346438357	0.346438357	0.094073595	0.188147191	1.360503695	0.483063903	0.488427428	0.188147191	0	3.194265929	0	0	3.159729324	1.121713924	0
AGCGCCTTAAAGAAGG_1	Leukemia	0	0	1.068218453	1.068218453	0	1.301353476	0	0.924111855	0.567627095	0	0.323559256	0.463744338	0	0	0.567627095	0	0	1.191564626	2.552812891	0
CCCAACTCAAGACACG_1	Leukemia	0.529018567	0.529018567	1.128752545	0.29909139	0.71583711	0.71583711	0.29909139	0.149545695	0.29909139	0	0.529018567	0.617798244	0	0	0.29909139	0	0	1.235596488	3.35137657	0
AATTCAGTATAAACTC_1	Leukemia	0.302920474	0	1.587575618	0	0.302920474	0.535096837	0	0.715665073	0.535096837	0.723395256	0	0.509249259	0	0	0.723395256	0	0	1.138743095	3.834866978	0
AGATCCGGAGAGAACG_1	Leukemia	0.433316564	0	1.235657442	0.433316564	0.239947334	1.675022486	0.433316564	0.783948538	0.239947334	0.734638775	0.239947334	0.367319387	0	0	0.433316564	0	0	1.311522861	3.57546777	0
AGCCAACGAAGGAGAA_1	B	0.249392163	0	1.414808185	0.249392163	0.448837672	1.657976167	0	0.989215904	1.414808185	0.249392163	0.249392163	0.496527924	0	0	0	0	0	1.266724081	3.725791258	0
CAATAAACCAACACGC_1	Leukemia	0	0	0.825186306	0	0.673826456	2.362484227	0	1.022690645	0.673826456	0.495399023	0	0.336913228	0	0	0	0	0.495399023	1.271055174	3.804860382	0
ATAGCAGGCAGTCACA_1	B	0.216294738	0.216294738	1.296410833	0.39402422	0.216294738	2.271389157	0	0.815106303	0.544881888	0	0.39402422	0.614042232	0.216294738	0.216294738	0.39402422	0	0	1.154744983	3.761559875	0
ATTGAAACAAGCCAGA_1	Leukemia	0.233481346	0	0.839386507	0.422635867	0.839386507	1.598344409	0.233481346	0.644601541	0.718794006	1.044129659	0.581638807	0.566331971	0	0	0	0	0	0.946988926	3.604588203	0
ACGTCACCCCGGAGTT_1	Leukemia	0.273751623	0	1.495993679	0.273751623	0.665089479	0.665089479	0.273751623	0.629103403	0.273751623	0.488442794	0.273751623	0.530512154	0	0	0.273751623	0	0	1.495993679	3.674180885	0
ATTGAGTAAGGGACCG_1	Leukemia	0.64766867	0.167390689	1.317276708	0.436090114	0.738740013	1.495620635	0	0.787064631	0.822205249	0	0.436090114	0.747810318	0.64766867	0	0.547464671	0	0.167390689	0.822205249	3.363116638	0
CAAAAGGCACCCCAAA_1	Leukemia	0	0.287589082	1.098364295	0.510676835	0	1.20371241	0.287589082	0.255338418	0.287589082	0.287589082	0.980596761	0.549182148	0	0	0.692961191	0	0.287589082	0.510676835	3.884629965	0
AACCCAAAAATGATAT_1	NK	0	0.261843361	0.640784371	0.469157024	0	0.261843361	0.469157024	0.320392185	0.469157024	0.787225697	0.787225697	0.611090613	0	0.787225697	0.469157024	0	0	2.842781664	2.206263719	0
AGCTACTAAAGAAACA_1	Leukemia	0.165524563	0.307502268	1.601458728	0.165524563	0.431805688	1.401232994	0	0.654190625	0.963215354	0.815401815	0.307502268	0.603008652	0.431805688	0	0.542352073	0	0	1.486191048	4.098069788	0
CAACATATACAAAGGC_1	Leukemia	0	0.306761761	1.599223675	0.306761761	0.541180799	2.495643135	0	0.513931401	0	0.541180799	0	0.2705904	0	0	0.306761761	0	0	1.027862803	3.548110878	0
CCGCCCGCAACCATAT_1	T	0	0.256765431	0.775172882	0	0.256765431	0.460889539	0.630327481	1.059243761	0.630327481	0	0.460889539	1.247601333	0.460889539	0	0	0	0	2.651365799	2.366543556	0
AACCACGCACCTACCG_1	Leukemia	0	0.393756866	1.879344517	0.675533007	0.393756866	0.393756866	0	0.494564266	0.216135069	0.791339622	0.393756866	0.447558092	0.675533007	0	0.544537	0	0.393756866	1.35975537	3.270836294	0
CATCCCTGCCACATGC_1	Leukemia	0	0	0.828976745	0	0.279707855	1.515166034	0.279707855	0.909354292	0.677134645	0.279707855	0.279707855	0.590741383	0	0	0.279707855	0	0.498036173	0.828976745	3.804283927	0
CAAGATCCCATCATCC_1	Leukemia	0.27532621	0.27532621	0.949648542	0.668280876	0.490982293	1.389071002	0.147108892	0.800904707	0.27532621	0.388956464	0.388956464	0.831864823	0.886376096	0	0.490982293	0	0.388956464	1.118493791	2.964432104	0
ACGAATGGAGACATCT_1	Leukemia	0.492555447	0	0.821094256	0.492555447	0.276302388	1.067973875	0.276302388	0.476066744	0.492555447	0.492555447	0.492555447	0.786278769	0.276302388	0	0.276302388	0	0	1.171777549	2.41447396	0
CATCAGACAGCCATCC_1	Leukemia	0.518179953	0.292284862	1.216807602	0	0.857787562	0.292284862	0	0.956341897	0.518179953	0	0.702331671	0.146142431	0.292284862	0	0	0	0.292284862	0.992296746	4.03734137	0
CAGGCCGCCCGCCCTG_1	Leukemia	0.24365655	0	1.165413362	0.603068269	0	1.738781032	0.24365655	0.582706681	0.603068269	0.743661658	0.24365655	0.537730224	0.24365655	0.24365655	0.24365655	0	0	0.976608962	3.353078151	0
CCTTACCGACGAATAC_1	T	0.441123263	0.244690655	0.746168663	0	0	0.869673118	0	1.085231049	0.60523273	0.244690655	0.441123263	0.792692071	0.244690655	0.244690655	0	0	0.441123263	2.421022803	2.580061555	0
CCAGAATCACGGCCGG_1	Leukemia	0.215034772	0	1.15030145	0.391913715	0.542158597	2.749461182	0	0.955342796	1.15030145	0.891764431	0	0.445882215	0	0	0	0	0	1.472166998	3.980414044	0
AGACACCAACCTAACC_1	Leukemia	0.227629148	0	0.704323671	0.227629148	0.412929964	2.824256564	0.227629148	0.883799318	0.569203264	0.227629148	0	0.464843804	0	0	0.227629148	0	0.227629148	1.767598636	4.230319509	0
CCTTACGTATCAACCA_1	Leukemia	0	0	0.710271787	0.296281032	0.866845075	2.570295174	0	0.662047802	0	0	0	0.613932989	0	0	0.710271787	0	0	1.411872542	3.938622387	0
AGGGCACGATTACCCT_1	Leukemia	0.282771125	0	1.190160915	0	0.50295649	0.68330105	0	0.484253183	0	1.190160915	0	0.595080457	0	0	1.190160915	0	0	1.657926874	4.21460596	0
CATTAGCACCTACCAC_1	Leukemia	0	0	0.860313952	0.241203913	0.241203913	1.864949662	0	0.813806685	1.452401936	0.43538701	0.43538701	0.578793362	0.241203913	0	0.43538701	0	0	0.969521792	3.709318146	0
ATCCAGATATATAATT_1	T	0.486211379	0	0.486211379	0	0.272369313	0	1.160491942	1.406312974	0.272369313	0.486211379	0.272369313	0.580245971	0	0	0	0	0.486211379	3.07559382	2.212645944	0
ACCAATCTATTAAATT_1	Leukemia	0	0.310063562	0.546399439	0.310063562	0	1.971257632	0	0.725994935	0	0.897738545	0.310063562	0.517935435	0	0	0	0	0	1.609163787	3.969955712	0
ACAAAGCGAAGTAAGG_1	Leukemia	0	0	1.268066043	0	0	0.354636347	0	0.938479619	0	0.822852788	0	0.634033022	0	0	0	0	0.354636347	1.48280766	3.885148227	0
ATTTAGCGATCCAACT_1	Leukemia	0	0.669373761	1.170529478	0.491852317	0	0.951023108	0	0.751414336	0.820081627	1.635052409	0.275866008	0.245926159	0	0	0	0	0	1.264513759	3.581957788	0
CCGTAGGAAGCCAAAC_1	T	0.696881016	0	0.224638759	0	0	0.815078063	1.016350651	0.807702687	0.40795588	0.40795588	0.562817071	1.597782061	0.224638759	0	0.40795588	0	0	2.763822538	1.915895521	0
ACCTATATAACCACCG_1	Leukemia	0.261508266	0.261508266	2.024923173	0	0.261508266	2.412531373	0	0.513616512	0.640096044	0	0	0.457031805	0	0	0.261508266	0	0	1.754784726	4.327067676	0
ATTAAAAGCCCACACA_1	Leukemia	0.413546088	0	0.705244293	0	0.227999971	2.246100933	0.227999971	0.412181232	0.413546088	0.227999971	0.227999971	1.017889628	0.413546088	0.227999971	0.705244293	0	0	1.724467865	3.018593062	0
CCCTATGGCACTACAG_1	Leukemia	0.315766191	0	0.832728054	0.315766191	0.170295193	3.601296668	0.170295193	0.968719579	0.910368581	0.555389262	0.170295193	0.277694631	0.555389262	0	0.315766191	0	0.170295193	1.112581847	3.908561252	0
ACGCAGACAAGAATAT_1	Leukemia	0	0.32904213	1.366671333	0.32904213	0.576204742	3.263143313	0	0.850627235	0.86023978	0.460240247	0.17799404	0.540594355	0.32904213	0	0.17799404	0	0	1.012823365	4.178838978	0
AAAGACTTCCCACCTC_1	Leukemia	0.301237879	0	0.720077488	0.301237879	0.532427577	1.50747341	0	0.791222309	0.720077488	0.301237879	0	0.507190163	0	0	0.720077488	0	0	0.720077488	3.441431976	0
ATTCAGTAACTAAGTT_1	T	0	0	0.72851096	0.305520279	0	0.887613045	0	1.070265451	0.539215988	0	0.539215988	0.626569601	0.305520279	0	0.539215988	0	0	2.937390538	1.850022897	0
AATAACACACACAAGC_1	Leukemia	0	0	2.380665646	0	1.315223252	0.859843682	0.241029255	0.429921841	0.241029255	0.737275569	0.597558097	0.533716935	0	0.241029255	0	0	0	1.679137882	3.833946253	0
ATTGAGCGAGCTAAAC_1	Leukemia	0	0	0.842621267	0.234668366	0.950474207	2.189940396	0	0.646663576	0.584151207	0.424599999	0.842621267	0.475237103	0	0	0.424599999	0	0	1.602884541	3.602941932	0
ACGTCCAACCCAAGCG_1	Leukemia	0	0	1.216920265	0.333703185	0.583475932	0.783164318	0	0.5460696	0	0	0.333703185	0.71384164	0	0	0.783164318	0	0	1.42768328	3.30117421	0
AAGTAGAAACCTAATC_1	Leukemia	0.578299963	0.420027308	1.283712092	0.231906294	0.420027308	1.740120162	0	0.641856046	0.231906294	0	1.03921994	0.563763836	0	0.231906294	0	0	0	1.592296512	3.743326123	0
ACTGATAGAATTAACC_1	Leukemia	0	0	1.599716391	0.347808333	0.809988659	1.190213956	0.188949887	0.732516569	0.712901806	0.979769939	0.347808333	0.562433005	0	0	1.12486601	0	0	1.511972166	3.465394655	0
AGAGCCATCCGGCCTG_1	Leukemia	0.401626116	0.554677229	1.09091951	0.220841925	0.220841925	2.713780267	0	0.688817905	0.554677229	0.401626116	0.220841925	0.343691576	0.220841925	0.401626116	0.220841925	0	0	1.170665156	2.933489347	0
CATTATCCAAAACCTG_1	T	0.182397121	0.336601771	0.47017364	0.693373855	0.182397121	0.587988155	0.788704639	1.234257211	0.182397121	0.47017364	0.587988155	0.763205537	0.336601771	0.182397121	0.182397121	0	0	2.667650031	2.468514421	0
CATGCCTAAAACCCTT_1	Leukemia	0.238341105	0	1.230306491	0.430667549	0	1.30601129	0	0.96728914	0.430667549	0.852588192	0.591903784	0.480603784	0.238341105	0	0.430667549	0	0	1.30601129	3.605386155	0
AGAGAGGCAACGATAC_1	Leukemia	0	0	1.101458514	0.288750357	0	1.738115805	0	0.491748913	0.512534331	0.288750357	0	0.734810229	0.288750357	0.288750357	0.288750357	0	0	1.302387556	4.104080485	0
ATGGAAGAAGCAACCA_1	Leukemia	0	0	0.658536174	0	0.382524713	1.333918012	0	0.437305708	0.874611416	0	0	0.724853748	0	0	0.382524713	0	0	1.20294393	2.706678133	0
ACGTATTCCCCAAAGC_1	Leukemia	0.592419867	0.339453187	0.339453187	0.339453187	0	0	0	0.169726593	0.794140576	0.339453187	0.592419867	0.480960474	0.339453187	0.339453187	0.339453187	0	0	1.105554067	3.789792377	0
AGGTATACACATAGTC_1	Leukemia	0.251842656	0	0	0.452849351	1.769631687	1.769631687	0	1.01322163	0.251842656	0.452849351	0.251842656	0.381703665	0.251842656	0	0.620135984	0	0	0.620135984	4.207032045	0
AGCAACGAAAGGACAG_1	Leukemia	0	0	1.539450963	0.376896719	0.376896719	1.190513243	0.206100639	0.935365795	0.864265055	0.649982593	0.206100639	0.520317647	0.206100639	0	0.206100639	0	0	1.834845785	4.203446155	0
CATGATTAACATAAGC_1	Leukemia	0.299018201	0	0.715692369	0	0.299018201	2.159609437	0	1.015529188	0.299018201	0.299018201	0	0	0	0	0.528902254	0	0.299018201	1.575648599	4.413488907	0
AACAAGACACACAATT_1	T	0.234516493	0	0.583829943	0.424348782	0.234516493	0.583829943	1.047347508	0.897680584	0.842207764	0.234516493	0.721340631	0.421103882	0	0	0.234516493	0	0.234516493	2.983918261	2.159248343	0
AGCGAGTGAAAAATGC_1	T	0.25595974	0	0.773252759	0.459575347	0.25595974	1.204054536	0	1.22122682	1.56697069	0	1.112483984	0.229787673	0	0	0.25595974	0	0.25595974	2.115353671	1.92191227	0
CACCCCGTCCCAATAA_1	Leukemia	0.488155447	0.190429736	1.831658505	0.488155447	0.488155447	0.9851281	0	0.565328928	0.609264069	0.488155447	0.350331983	0.759327451	0	0	0.609264069	0	0	1.563571676	3.883986557	0
AATGAGGGATTCAGAA_1	Leukemia	0.368447099	0.368447099	1.023153085	0.368447099	0.368447099	0.368447099	0	0.585844759	0.368447099	0.637093279	0	0.424319447	0	0	0.848638895	0	0	0.637093279	2.095291605	0
ACGAATGCATCACACA_1	Leukemia	0	0	0.788301143	0	0.336390411	1.223573263	0	0.912154538	0	0.336390411	0.788301143	0.717433155	0	0	0.587659378	0	0	1.33479003	2.433352066	0
AGAGAGCCAGAAACGT_1	Leukemia	0	0.245591135	0.442602605	0	0	2.934713635	0	0.848177257	1.254302082	0.245591135	0.245591135	0.627151041	0.245591135	0	0.607115513	0	0	1.401711063	3.681209434	0
CAATAAACAGTCACAA_1	Leukemia	0	0	1.435095885	0.277635351	0	1.435095885	0	1.021913671	0.277635351	0.49470206	0.49470206	0.634885633	0	0	0.277635351	0	0	1.435095885	3.766780558	0
CAGGCAGAATGAACTT_1	Leukemia	0.309775063	0	1.532812695	0	0	1.532812695	0	0.632321664	0	0.309775063	0.309775063	0.448548625	0.309775063	0	0.309775063	0	0	1.035172654	4.499409851	0
AATGATCCCAGTATTG_1	Leukemia	0.620334846	0	1.191536271	0	0	2.290717236	0	0.908819478	1.100483227	0	0.45300607	0.444477102	0.45300607	0.251938463	0	0	0	1.274986138	3.463978786	0
AACCCCGCACAAACGC_1	Plasma B	0	0	1.12254982	0.525256792	0.296725929	1.00328736	0	0.706592097	0	0.296725929	0.867850627	0.746953482	0.296725929	0	0.296725929	0	0	1.976583033	2.3347672	0
AATAAAGAACTTAGGA_1	Leukemia	0.280262729	0	0.678253036	0	0.678253036	1.649659525	0	0.681934561	0	0	0.498928108	0.415128878	0.498928108	0	0.498928108	0	0.498928108	1.443330158	3.526204727	0
AGGCACCAAGGTCCAA_1	Leukemia	0	0.28089393	0.96377171	0	0	2.310629406	0	0.856031886	0.28089393	0.499942368	0.96377171	0.481885855	0	0	0.28089393	0	0	1.080407164	3.71089812	0
ACGAAGAGAATTAGGT_1	Leukemia	0.242511433	0.242511433	1.684755588	0.242511433	0.437539604	1.161764398	0	0.580882199	0	0.60066859	0.60066859	0.535983678	0.60066859	0	0	0	0	1.577377728	3.93620007	0
CCACCAAGCAGCAATA_1	Leukemia	0.27650886	0.390539576	1.068535073	0.27650886	0.27650886	1.431551231	0	1.030138959	0.748967443	0.585727094	0.390539576	0.586183859	0.147781282	0	0.27650886	0	0.748967443	1.605727625	3.916236697	0
ATTAAATGAACAAATT_1	T	0.394854577	0	0.545952883	0.216790752	0	0.394854577	0.677188865	1.184344017	0.394854577	0.545952883	0.991245763	0.495622882	0.216790752	0.394854577	0.545952883	0	0	2.535286046	2.298287307	0
CAGAAGCTATAAACTT_1	Leukemia	0	0	1.312555047	0	0.32782838	1.585044297	0	0.16391419	0.574308184	0.771890086	0	0.468400086	0	0	0.32782838	0	0	1.502199361	4.100268069	0
ACATAGACACGACCTT_1	Leukemia	0	0	1.975104912	0.907430237	0.634865294	0.258965666	0.258965666	0.453715118	0	0.780405617	0	0.510061508	0.258965666	0	0.464475027	0	0	1.795920545	4.26344957	0
CCGTAGATCACTATCC_1	Leukemia	0.202465379	0	0.852927483	0.370760053	0.640627226	2.128920028	0.202465379	0.710570998	0.852927483	0.202465379	0.202465379	0.552588554	0.202465379	0.370760053	0.202465379	0	0	1.421141996	3.81132462	0
ATACCAACACAACCGG_1	Plasma B	0.293451933	0.293451933	0.7046538	0	0	0.293451933	0.293451933	0.610022627	0.520041487	0.520041487	0	0.657988217	0	0	2.32320262	0	0	2.179752887	2.289222879	0
CCGTCAAACACCAAAT_1	Leukemia	0.309096592	0.490932704	1.360348544	0.818756752	0.544872137	1.236868491	0.086680767	0.765407202	0.644736493	0.373453099	0.596050409	0.909140949	0.309096592	0.240311697	0.778007638	0	0.086680767	1.511028941	2.886618433	0
AAATCCCTATTACCGT_1	pDC	0	0.260222218	0.910711838	0.260222218	0	1.84844375	0	0.875077362	0.910711838	0	0.637452086	0.391693463	0.260222218	0	0.46652047	0	0	1.301543575	4.014416268	0
AGTAAATGACTTAACG_1	Leukemia	0.643833376	0.263329121	1.389426747	0	0.263329121	0.790736432	0	0.51615246	0.643833376	0.471571049	0.263329121	0.655690338	0	0.263329121	0.471571049	0.263329121	0	1.708164755	2.211990884	0
AGGGACCAAGGGACCG_1	Leukemia	0.326104356	0	1.197962694	0.768569936	0.326104356	0.768569936	0	0.537125603	0.571612061	0.571612061	0.326104356	0.703597166	0	0	0	0	0	1.197962694	2.289284927	0
AGAAACAGAAATACCC_1	Leukemia	0.271628666	0.271628666	0.81021829	0.271628666	0.485014998	1.251847541	0	0.744549165	0.660778446	0.485014998	0.81021829	0.405109145	0.485014998	0	0.271628666	0	0	0.940201934	2.276116998	0
CCAGAGGGAGCGCACC_1	Leukemia	0.231149124	0.576692791	1.477188594	0.418772344	0.418772344	1.125052001	0	0.9716021	1.281064749	0	0	0.416505785	0	0	0.231149124	0	0.231149124	1.415990421	3.828383825	0
ATGAACATACACATAG_1	Leukemia	0	0.274775226	0.274775226	0.274775226	0.490093944	1.261263393	0	0.408773946	0.667164721	1.347063049	0.274775226	0.630631696	0	0	0	0	0	1.69143938	4.45879544	0
ACTGAGAACAAGAATG_1	T	0.258765431	0.258765431	0.779930059	0.634452762	0	0.779930059	0.779930059	1.007268699	0.634452762	0	0	0.648454081	0.258765431	0	0.258765431	0	0	2.960646675	2.090371366	0
CACGAATCACGTAAGT_1	Leukemia	0	0	0.895444357	0	0.254397773	1.997833291	0.254397773	1.054628651	1.360167776	0.254397773	0.254397773	0.503633627	0	0	0.254397773	0	0	1.360167776	3.922687625	0
ATACAATAAAGACAAC_1	Leukemia	0.233389059	0	0.839134737	0.233389059	0.233389059	1.59799079	0	0.937462266	0.581443337	0.581443337	0.839134737	0.679410176	0	0.233389059	0	0	0	1.59799079	3.816073378	0
ATTCATTCCCACCACC_1	Leukemia	0	0	1.66874005	0.268143081	0	0.653679805	0	1.115191235	1.923248152	0.268143081	0	0.326839903	0	0	0.479377322	0	0	1.66874005	4.233600007	0
AGATACCTCCTCAAAC_1	Leukemia	0	0.249505196	0.882506896	0.249505196	0.993378208	1.710954922	0	0.496689104	0.882506896	0.615277904	0	0.80145465	0	0	0.249505196	0	0.449022855	0.615277904	3.746557952	0
AATGCAACATGTAGAG_1	Leukemia	0	0	0.637447411	0.260219946	0.260219946	2.433835964	0.260219946	0.820566653	0.260219946	0.637447411	0.637447411	0.455352955	0	0	0	0	0	1.451466063	4.348784572	0
ACATCCTGAAAAAGGT_1	Leukemia	0.412196168	0.227187622	0.568261715	0.703226856	0.227187622	0.412196168	0.227187622	0.731147054	0.568261715	0.703226856	0.227187622	0.464187104	0.412196168	0.227187622	0.412196168	0	0	1.336504819	3.689504121	0
AAAGAAGAACTCACTG_1	Leukemia	0	0	2.239272076	0	0	1.647359334	0	0.894166978	0.94486576	0.94486576	0.232759572	0.358508024	0.232759572	0	0.232759572	0	0	1.647359334	4.374011138	0
CATCAACCCCACCCCC_1	Leukemia	0.251451469	0.61932381	0.61932381	0	0.61932381	1.421853431	0.251451469	0.973219315	0.452209362	0	0	0.226104681	0.251451469	0	0.61932381	0	0.251451469	1.099023354	4.377263879	0
CATCCCCCATGTCCTA_1	Leukemia	0	0.225761747	1.187688929	0	0.409824968	2.815598885	0	1.268857995	0.565217838	0.565217838	0.565217838	0.409093062	0	0	0	0	0	1.39607745	4.127775551	0
AACTCCGGCAGACATG_1	Leukemia	0.495270516	0.215396242	1.151577698	0.63196056	0.63196056	1.20099288	0.277988521	0.813246399	0.752193446	0.495270516	0.752193446	0.906396408	0.277988521	0.148623019	0.752193446	0	0.148623019	1.397351722	2.68785681	0
AGTCACCACCCCATGA_1	Leukemia	0.274315105	0	0.489351863	0.274315105	0.489351863	2.406957501	0	0.531281076	0	0.489351863	0.489351863	0.408238998	0	0	0.274315105	0	0.274315105	1.689876268	3.845161753	0
CATGAATGCAATACCC_1	Leukemia	0	0	0	0.514544059	0.290007714	2.738697427	0	0.899745334	0.697793068	0.290007714	0.290007714	0.552401011	0.290007714	0	0	0	0.290007714	0.852605688	3.564354676	0
ACCAAGGCAAGAAAAA_1	T	0	0	0.434756696	0	0.24082126	1.238560429	1.314512617	1.376953101	0.434756696	0	0.968413101	0.484206551	0	0.24082126	0.434756696	0	0	3.077050197	1.904815156	0
CACCATCGAACTCCCT_1	Leukemia	0	0.431778126	1.308323891	0.165512572	0.64184809	1.526046728	0.165512572	0.629226115	1.029611551	0.891990818	0.307481461	0.445995409	0.165512572	0.165512572	0.307481461	0	0	1.671463368	4.194780982	0
CCGACACCACTTAAGG_1	Leukemia	0.250208751	0.250208751	0.616741433	0	0.75948437	2.020056411	0	0.742109859	0	0.616741433	0.75948437	0.593059366	0	0	0.250208751	0	0.250208751	0.995383174	4.002438845	0
AAGCAGAAATTAAGCG_1	Leukemia	0	0	1.616995454	0.238383149	0.430736923	0.73081937	0.238383149	0.781040584	0.852701926	0.591992348	0.430736923	0.426350963	0	0	0.430736923	0	0	1.503975187	4.251109185	0
ATTAAATTACGGATAT_1	T	0	0	1.305005738	0.468295261	0	0.261313307	0.468295261	1.291772815	0.639695462	0.261313307	0	0.761243849	0	0	0.468295261	0	0.261313307	2.768312318	2.513503011	0
CATGATCGACATCAAA_1	Leukemia	0.404912719	0.692318483	0.915296212	0.404912719	0.692318483	1.177507386	0.222812155	0.405004699	0	0.558905518	0.558905518	0.625789452	0	0.222812155	0.222812155	0	0.558905518	1.385051057	2.396388038	0
CATGAATAAGCGCCAC_1	Leukemia	0	0	0.862641306	0.294423816	0.521590704	1.75663954	0	0.703192376	0.521590704	0	0.294423816	0.659385234	0	0.294423816	0	0	0	1.406384752	3.91115133	0
AGATAATAAACGACAA_1	Leukemia	0.263750932	0	1.033477505	0.472255989	0	0.919892077	0	1.153991129	0	0.472255989	0.263750932	0.76537557	0.64469813	0	0.472255989	0	0.472255989	1.033477505	2.759274988	0
ACCGAGGACCGTATGA_1	Leukemia	0	0.188019812	1.12121304	0.346220885	0.188019812	2.372325589	0.346220885	0.987437768	1.12121304	0.188019812	0.806986695	0.593224835	0.346220885	0	0	0	0	1.460872658	3.643733973	0
AATACAGGATGCATTC_1	Leukemia	0	0.278302527	0.49577583	0.49577583	0.278302527	1.760146005	0	0.33714964	0.278302527	0.49577583	0.278302527	0.536700988	0	0	0	0	0.67429928	2.450076169	3.397179876	0
ACTTCCATACAAAGCC_1	Leukemia	0.400648589	0.553418849	0.907604224	0.400648589	0.553418849	1.242413299	0	0.798919527	0.400648589	1.002385516	0.400648589	0.501192758	0.220256425	0	0	0	0	1.311128708	3.555424884	0
ATCTACTGACCCAGGC_1	Leukemia	0	0.676573969	1.763982861	0	0.676573969	2.167568473	0	0.680665196	0.2794298	0.497589101	0	0.480034732	0	0	0	0	0	1.076453069	3.795954322	0
AATAAGTGACATACTG_1	Leukemia	0	0	0.859038235	0.292835455	0	1.218335875	0	0.700837757	0.292835455	0.703427524	0.993663254	0.496831627	0.519058336	0	0	0	0.292835455	0.993663254	3.495928335	0
AATCCCCGATCACCGC_1	Leukemia	0.235424415	0	1.220538305	0.425850218	0.425850218	2.658319647	0	0.647973799	0.425850218	0.425850218	0.235424415	0.47634496	0	0.235424415	0.235424415	0	0	1.431590034	3.584597142	0
ATCCAACGATTCAAAA_1	Leukemia	0	0	0.449162137	0	0.882732609	1.979204787	0	0.633684204	0.249590217	0.757996939	0.757996939	0.592088296	0	0	0.249590217	0	0.449162137	1.344167746	4.074717673	0
AGGCCCTCAGACCATG_1	Leukemia	0.264488553	0	1.656073976	0.264488553	0.646209403	0.921804523	0.47345331	0.766621094	0.47345331	0	0	0.396735576	0.47345331	0.264488553	0.264488553	0	0	0.793471152	3.784020538	0
ATCTCCAGAGTCCCTA_1	NK	0.230237867	0.230237867	0.830513702	0.710789486	0.230237867	0.710789486	0	0.931022591	0.417261161	0.710789486	0.230237867	0.561033434	0.574756741	0.574756741	0.230237867	0	0	2.170992706	1.778182566	0
AGAAAATCAACTCCGT_1	Plasma B	0	0.209960818	0.531151154	0.531151154	0.383396338	0.77387363	0.209960818	0.32992933	0.531151154	0.531151154	0.65985866	0.725902469	0.383396338	0	1.132262227	0.209960818	0.209960818	1.8521462	2.521548433	0
AGGACCTGCCGTAAAC_1	Leukemia	0.497187802	0.497187802	0.497187802	0	0.676070643	0.497187802	0	1.003496747	0.497187802	0.279180254	0.676070643	0.338035321	0	0	0.279180254	0	0	1.179983156	4.242703049	0
CAGGAAATCATCCATC_1	Leukemia	0	0	0.651778974	0	0.26721187	2.932067866	0	1.28040773	0.928845956	0	0.799877692	0.325889487	0	0.26721187	0	0	0	0.928845956	4.188733765	0
AAATATTCCATCACGG_1	Leukemia	0	0.216779134	1.229844452	0.216779134	0	2.168622947	0	1.111249632	0.394835131	0.216779134	1.229844452	0.495604137	0	0	0	0	0.216779134	1.764969608	4.69765195	0
ACGCAGATCCTCAAAC_1	Leukemia	0.449658176	0.40333228	1.326520187	0.449658176	0.354755603	0.994483818	0.193027437	0.868841114	0.79141861	0.40333228	0.5770022	0.944048945	0.616084849	0.249893048	0.68994623	0	0.193027437	1.499093703	2.744013363	0
ACAGCCTGCCCGCAAT_1	Leukemia	0	0.277187722	1.999895043	0.672047178	0.672047178	0.672047178	0	0.677237511	0	0	0	0.677237511	0.277187722	0	0.277187722	0	0	1.810028975	3.836367825	0
AGCGAGATCCAACATA_1	Leukemia	0	0	0.661989002	0.272224332	0.272224332	2.024260607	0	0.779553959	1.253634566	0	0.272224332	0.745518187	0.272224332	0	0	0	0	1.417990416	4.032114906	0
CAAGATGAAGACAACT_1	Leukemia	0.212647142	0	1.462624067	0.536987003	0.38790938	1.934950694	0	0.807522861	0.884465082	0.212647142	0.212647142	0.703088368	0.212647142	0	0.212647142	0.212647142	0	1.214758746	3.459568607	0
ACGCAGTAATCTAAGT_1	T	0.250241327	0.250241327	1.095389525	0.250241327	0	0.995475945	0.759562673	1.280242149	0.250241327	0	0.250241327	1.209564644	0	0	0.250241327	0	0	2.444119985	1.941764685	0
AACCATTAATACAGAT_1	Leukemia	0.725114494	0	0.725114494	0.587078433	0.846387185	2.521592162	0.236053362	0.611325179	0.725114494	0	0	0.526056051	0.236053362	0	0	0	0	1.368298569	3.793181498	0
AGATACCTATCGATTC_1	B	0.213138683	0.112237138	2.458736514	0.112237138	0.213138683	0.388734281	0	0.842716923	0.667944785	0.885970732	0.835757007	0.466891569	0.112237138	0.727066946	2.317071287	0	0	3.696737553	2.080429788	0
AGAGAAGGAGGAAGCA_1	Leukemia	0.513800983	0.513800983	0.289542709	0.289542709	0.513800983	1.103566314	0	0.736025539	0	0	0	0.840005444	0	0.513800983	0.851545669	0	0	1.852080338	2.491712126	0
CCCGCATGCAATCCTT_1	Leukemia	0	0.231035866	0.712762391	0.231035866	0.418584572	2.203542049	0.231035866	0.518249809	0.418584572	0.418584572	0.231035866	0.562340662	0.231035866	0	0.418584572	0	0.231035866	1.280668328	3.965013495	0
ACTGCCTTATATATTG_1	Leukemia	0.217417265	0.395903	1.232159591	0.678769511	0.54730477	1.424845083	0	0.496632957	0.678769511	0.899012554	0.794942192	0.793166679	0	0	0.395903	0	0	0.899012554	2.415934233	0
AAGGCACTATAGATTT_1	Leukemia	0	0	0.43212504	0.593764096	0.239224647	1.620171695	0	0.782606538	0.732875199	1.061895418	0.593764096	0.530947709	0	0.239224647	0	0	0	1.814012269	4.060885595	0
ATGTCCGTCCAGAGCT_1	Leukemia	0.361215789	0	0.626016611	0.361215789	0.925351897	2.337379841	0	0.896158046	0.502355646	0.925351897	0.196829597	0.610842809	0	0	0.361215789	0	0	1.677233189	3.838702334	0
ATCAAAGGCATGAGGT_1	Leukemia	0.269657588	0	0.656767357	0	0.656767357	2.014881097	0	0.467571925	0.656767357	0.656767357	0.269657588	0.524902841	0	0	0	0	0	1.730369709	4.583726931	0
CCACATCACATCATAA_1	Leukemia	0	0.375499683	1.187414413	0.953592376	0.205272259	1.755276246	0	1.014594914	0.375499683	0.760477072	0.647855452	0.557691082	0	0	0	0	0	1.755276246	3.982211196	0
AGTACCCCCCCAAAGC_1	Leukemia	0.194194026	0.194194026	1.623795463	0.356739563	0.356739563	0.496521171	0.194194026	0.8325912	0.496521171	0.496521171	0	0.665696538	0	0	1.535498936	0	0.194194026	1.815470289	3.824182805	0
CCAGATGAAGCGATCC_1	Leukemia	0	0	1.185216743	0.449704584	0.616143788	2.467177924	0	0.856249136	0.616143788	0.249921383	0.249921383	0.592608372	0.449704584	0	0	0	0	0.883611484	3.642681215	0
AGATACCTAAGTATCT_1	Leukemia	0.207348437	0.525458234	1.494289262	0	0.378999589	0.960452495	0.378999589	0.772351497	0.653181522	0.868136633	0.378999589	0.52248087	0.207348437	0	0.653181522	0	0	0.868136633	3.386793845	0
CATCCCTGCCTGACCT_1	Leukemia	0.500503602	0.281243305	0.964653928	0.500503602	0.281243305	1.446391526	0	0.88506685	0.500503602	0.281243305	0.281243305	0.640217849	0	0	0.281243305	0	0	1.18583874	2.311913935	0
CCCGCCAACCCCATGA_1	Leukemia	0	0	1.522437301	0.39054391	0.982919036	0.540390175	0.214217576	1.0351924	0.39054391	0.982919036	0.785936409	0.335340527	0	0.214217576	0	0	0	1.522437301	4.305429116	0
ATCTAAGAAGAGAAAT_1	Leukemia	0.222041625	0	1.317709495	0.40362789	0.40362789	2.578893546	0	0.893580039	0.557253029	0.222041625	0.557253029	0.624410965	0	0	0.222041625	0	0	1.008090561	4.09721307	0
AAGGAGACATGAATTA_1	Leukemia	0.215207003	0.392202316	1.22412413	0.215207003	0.67318644	2.601664424	0	0.879133362	0.892289582	0.392202316	0.392202316	0.33659322	0	0	0	0	0	1.292341958	3.949417794	0
CCTTAAGAACCGATTA_1	Leukemia	0.546325712	0	1.157097745	0	0.546325712	1.035757888	0.310016871	0.517878944	0.737328812	0.310016871	0	0.681459759	0	0	0.310016871	0	0.310016871	0.737328812	2.789004547	0
CCTCATATAATGAAGA_1	Leukemia	0	0	1.009120291	0	0.299094712	0.71584368	0	0.56438062	0.529023847	0	0.299094712	0.56438062	0	0	0.529023847	0.299094712	0.529023847	1.645509093	3.969290754	0
CCTACAGAAAGTCCTC_1	Leukemia	0	0	0.570214946	0.570214946	0.325211636	0.931098296	0	0.747452427	0.766848638	0	0	0.747452427	0.570214946	0.325211636	0	0	0	1.305698301	2.885372496	0
AGAGAAGCAATAACAG_1	Leukemia	0.27925548	0.27925548	1.129446341	0.49730878	0.27925548	1.548555302	0.27925548	0.908577244	0.590761517	0.394213798	0	1.00363039	0.27925548	0	0.590761517	0.149344182	0.149344182	1.228496071	3.630310795	0
ACTCACCGAGCTCCAT_1	Leukemia	0.213859074	0	1.287282883	0.213859074	0	2.441626515	0	0.915959302	0.389942742	0.669772332	0.669772332	0.490877561	0.213859074	0	0.389942742	0	0	1.520982956	4.043670491	0
CCTACCCGATACCCAG_1	Leukemia	0	0	0.720855975	0.583412881	0.583412881	1.992951171	0	1.094228897	0.583412881	0.841670902	0.583412881	0.117159685	0.23431937	0	0	0	0	1.70271296	4.105529718	0
AAAGATAAAAGCAACT_1	pDC	0.221414818	0	1.006089992	0	0	2.071856172	0	1.020071281	0.806120782	0.402582224	0.402582224	0.344409866	0.402582224	0	0.555907694	0	0.221414818	1.825300616	3.787011226	0
ACCGAAGAAGGACCGG_1	Leukemia	0.2860295	0.508180196	1.148150174	0.403261071	0.769627102	1.813609299	0	0.690664214	0.403261071	0.769627102	0.2860295	0.421758266	0.603129093	0	0.508180196	0	0.153206687	1.094199346	3.746947055	0
ACTGACGCCACTACCC_1	Leukemia	0.227800655	0	0.823813439	0.413214942	0	1.891358776	0	0.701823892	0.704749524	1.338726884	0.413214942	0.513172153	0	0	0.227800655	0	0.227800655	1.403647784	4.043539839	0
CATGCCGTAACTAAGG_1	Leukemia	0	0	0.900555481	0.548401644	0	1.160476809	0	0.905241062	0.73990066	0.311332023	0.73990066	0.45027774	0.311332023	0	0.311332023	0	0	1.160476809	2.418302732	0
CCGGCAGAAGTCCCTG_1	Leukemia	0	0.408089491	0.815300369	0.408089491	0	1.510190278	0	0.508302568	0.921009674	0.697081177	0	0.877845594	0	0	0.697081177	0	0.815300369	1.327520418	3.618559067	0
AAGGCCAAATAGATCT_1	B	0	0	0.999892831	0.523068105	0	1.321431747	0.295351169	0.612649891	0.708427006	0.708427006	0	0.559466972	0	0	0.295351169	0	0	1.321431747	3.775198543	0
AATCCAAGAATGAAAA_1	Leukemia	0.435019591	0.435019591	1.212428281	0.309929418	0.646224433	1.970824485	0.166923989	0.972592557	0.166923989	0.968875585	0.309929418	0.70406407	0	0	0.166923989	0	0	1.451604451	4.016370997	0
ATCCACCAATGGCCCA_1	Leukemia	0.236918824	0.236918824	0.957060021	0.588905321	0	2.503745244	0	1.019534717	0.236918824	0.848735903	0.236918824	0.214159796	0	0	0.236918824	0	0	1.437001457	4.482093701	0
ATTCAATGCCATAAGC_1	Leukemia	0	0	1.210354751	0.852510662	0	1.904864208	0	0.605177375	0.697709866	0.514477436	0	0.605177375	0.289966017	0	0.289966017	0	0	1.61672825	2.493255734	0
AACAAATAACGCATAA_1	Leukemia	0.495653191	0.278226313	1.357654545	0	0.674145395	1.642912525	0	0.478510032	0.278226313	0	0.825551817	0.6357616	0	0	0.278226313	0	0	1.17726804	3.307046984	0
AAGTACCCCCTAAGGT_1	Leukemia	0	0	1.367778611	0.426647467	0.235906733	1.99949822	0	0.962360541	1.140537605	0.235906733	0.724754801	0.29338437	0.235906733	0	0.235906733	0	0	1.140537605	3.749616323	0
AAGGCATACCTTCCAT_1	Leukemia	0.202601681	0	1.244278665	0.202601681	0.202601681	1.306984655	0	1.421584485	1.105674414	0.370990421	0.752793903	0.514215922	0.515068881	0	0	0	0.202601681	1.524610375	3.192810988	0
CCAGACTACAGGAGCA_1	Leukemia	0.221998835	0	1.381994901	0	0.690282929	2.074423704	0.221998835	0.850028427	0.807747207	0.403556519	0	0.658776062	0.221998835	0	0.403556519	0	0	1.381994901	3.475680364	0
ACACCCGTAATAATCG_1	Leukemia	0	0	0.487378613	0.273092241	0.663751499	1.493855532	0.273092241	0.670935159	0.487378613	0.813631357	0.273092241	0.780990451	0.273092241	0	0.273092241	0	0	0.487378613	3.755716557	0
ACGTCCCTATCACCGC_1	Leukemia	0	0	2.05312621	0	0.353830667	0.821338901	0	0.496265719	0.821338901	0	0	0.307330021	0	0.353830667	0	0	0	1.480720422	3.54201969	0
CCTTCAATAACGACGA_1	Leukemia	0.286796651	0.286796651	0.691375553	0	0	2.07633913	0	0.489307114	1.09624942	0.509408573	0.691375553	0.489307114	0	0	0.286796651	0	0.286796651	0.691375553	3.215471523	0
AACGCATTATAAAAGA_1	Leukemia	0	0.286618153	0.509122809	0.286618153	0.286618153	2.155714516	0	0.731529923	0.286618153	1.095772651	0	0.600495486	0	0	0	0	0	1.537097475	3.907845947	0
ATGTACTGAGAGATTC_1	Leukemia	0	0.221513612	0.80639603	0.221513612	0.80639603	1.784950457	0.221513612	0.871225126	0.221513612	1.315766361	0.689067339	0.45569646	0	0	0	0	0	1.173001542	4.370823286	0
AGCGCATCAGCCCAAA_1	Leukemia	0.30165753	0.30165753	1.427648099	0	0	0.30165753	0	1.104041383	0.30165753	0.533093556	0	0.669704191	0	0	0.30165753	0	0	1.779918529	3.852800471	0
AATAAGTACCAACAGC_1	Leukemia	0.238879326	0.431555498	0.593037234	0	0.238879326	2.905195713	0	0.968373897	0.732031862	0.431555498	0	0.809434588	0	0	0	0	0	1.444068693	4.362332205	0
CACCACTTATGAATCT_1	Leukemia	0.227404212	0	0.822720849	0.227404212	0	1.520545631	0	0.731556335	0.568723649	0.412556157	0.568723649	0.668645151	0.227404212	0	0.412556157	0	0.227404212	1.722064454	4.272886777	0
AGGTAGGTCCATCAAG_1	Leukemia	0.315315366	0	1.695303294	0	0.315315366	0.909373282	0	0.774516365	0.55467964	0	0.315315366	0.524265719	0	0	0	0	0	1.467003834	4.029504402	0
AACACAGTAATGAAGC_1	Leukemia	0.246078698	0.443403236	1.173101696	0.749527938	0	2.266855004	0	0.962781173	0.443403236	0.608134173	0.246078698	0.43669185	0	0	0.246078698	0	0	0.608134173	3.789743157	0
AATAATAGAGGTAGCT_1	Leukemia	0.447252878	0.447252878	1.089919326	0	0.248425162	1.18051143	0	0.827212632	0.755191738	0.755191738	0	0.439818432	0	0	0.248425162	0	0	1.654425264	4.378010588	0
CCACACAGAAATATAA_1	Leukemia	0.252542607	0	1.990675292	0	0	0.765085152	0	0.638469757	0	1.10229231	0.252542607	0.712786115	0.621588357	0	0.621588357	0	0	1.722178835	3.861606876	0
AATGAATGCAGTAGCA_1	Leukemia	0.397114024	0	1.367405384	0.218141275	0.397114024	2.866526834	0	0.617390802	0.218141275	1.081839793	0.397114024	0.340297128	0	0	0.397114024	0	0	1.538251532	3.867076921	0
CCCTATTAACGTATGA_1	Leukemia	0.29690155	0.525536263	1.003720508	0	0	0.868247411	0	0.614788064	0.29690155	0.525536263	0.711501914	0.614788064	0	0	0.29690155	0	0.525536263	1.638645921	2.301359651	0
ATCACCGAAAGGAGGG_1	B	0	0.330845774	2.244014756	0.462612385	0.179043302	0.330845774	0	0.542717145	0.330845774	0.683279998	0.179043302	0.471676664	0.579020656	0.330845774	2.110780774	0	0.179043302	2.915089067	1.706504424	0
AATCAATAACGGACTA_1	Leukemia	0	0	1.981605169	0.4194983	0.834210644	0.4194983	0	0.6412983	0.231587076	0.94141039	0.231587076	0.708798282	0	0	0.577622556	0	0.231587076	1.738847956	3.697602857	0
AGTCCATGCCAAAGTT_1	Leukemia	0	0.309762822	0.54592452	0	0	2.019669243	0	0.872012645	0.309762822	0.736831634	0.309762822	0.578222102	0	0	0.309762822	0	0	1.264610351	3.390643229	0
AAGTCCTGATGAAATC_1	Leukemia	0	0.207607309	2.855424502	0	0.961305568	0.961305568	0.379435633	0.522928828	0.207607309	0.526023155	0	0.480652784	0	0	1.386166133	0	0	1.683406664	4.190651177	0
AGTCACGTCCTCCAAG_1	Leukemia	0.249595822	0.249595822	0.758010423	0.449171319	0.758010423	1.184194202	0.449171319	0.633693319	0.249595822	0	0.249595822	0.633693319	0.249595822	0.249595822	0.449171319	0	0.249595822	1.415506504	2.124793684	0
AGGAACCAACCCACAC_1	Leukemia	0	0.261295867	0.913510521	0	0.785930215	2.805044713	0	0.727528778	0.261295867	0.261295867	0.261295867	0.392965108	0.468266903	0	0	0	0.261295867	0.913510521	3.946695125	0
CCTGATCACCAAATCC_1	Leukemia	0.25112474	0	1.48741605	0.451674706	0.25112474	2.316000065	0.25112474	0.636175477	0.6186452	0	0	0.498994811	0.451674706	0	0.761684739	0	0	0.997989622	3.070555407	0
AACTCCCTATCCAAGA_1	Erythroid	0	0.365506937	1.017032597	0	0	0.632594777	0	0.582546682	0.843175087	0.365506937	0.632594777	0.508516298	0	0	0.632594777	0	0	0.632594777	2.591879197	0
AGTGCAAGCACCAGCA_1	pDC	0	0.578008022	0.834707666	0	0.419799313	1.643500961	0	1.073784512	1.739571975	0.231768707	0.419799313	0.209899657	0.231768707	0	0	0.231768707	0	1.53720975	3.767093137	0
ATACAGCGCAAAATCC_1	Leukemia	0.507937118	0.285877734	0.689535243	0	0	1.198912431	0	0.647012467	1.093793467	0	0.507937118	0.546896733	0.843168865	0.285877734	0.507937118	0	0	0.843168865	2.505657391	0
AACCAAGCCCCTCCAA_1	Leukemia	0.484957424	0	1.251740571	0.271593032	0.484957424	2.529398573	0.271593032	0.579127313	0.271593032	0	0.484957424	0.527559611	0	0	0.271593032	0	0.271593032	0.940110631	2.601364154	0
CCCTACATAGGCACCT_1	Leukemia	0.627603137	0	2.18132556	0.197439124	0.737831065	1.638472125	0.197439124	0.578878926	0	0.362249833	0	0.463704802	0.362249833	0	1.549845278	0	0	1.286293562	3.8877934	0
CCCGATAAACGTCCCT_1	Erythroid	0.398469862	0.398469862	0.682635875	0	0	0.398469862	0	0.74383919	0.682635875	0	0.398469862	0.74383919	0	0	0	0	0	1.084572517	2.178460734	0
ATTAAACTAGAAATGC_1	Leukemia	0.267752272	0.267752272	1.667390996	0.652882292	0	1.667390996	0	0.772106086	1.044557249	0	0	0.662636135	0	0	0.267752272	0	0	1.240165817	3.386190953	0
AACCCAAGAAGCATTT_1	T	0.335670314	0	0.586538952	0	0	0.586538952	0.335670314	0.942343149	0.586538952	0	0	0.610896521	0	0.335670314	0.586538952	0	0	2.962608534	1.684110289	0
CCACCCCCCAAGCCCC_1	Leukemia	0.198272547	0.505542085	0.740256561	0	0.839741374	0.505542085	0.363663	1.080240716	0.505542085	0.839741374	0.740256561	0.613684674	0.198272547	0	0	0	0.198272547	1.456151515	3.678724587	0
CCTGCAAAATACCAGG_1	T	0.508537962	0	0	0	0	0.508537962	0.977252478	1.196344226	0.508537962	0.286252897	0.286252897	0.547398303	0	0.286252897	0.690286785	0	0	2.808026386	2.154417968	0
ACAGACAACCAGCATT_1	Leukemia	0.22540624	0	0.564458152	0.409233416	0.409233416	2.955111952	0.22540624	0.783523327	0.22540624	0	0.409233416	0.461531748	0.409233416	0	0.22540624	0.22540624	0.22540624	1.618458108	3.006434735	0
ACTTCCTGCAAAAAAC_1	Leukemia	0	0	0.906602147	0.258648986	0.463959273	0.906602147	0.258648986	0.845756491	0.634212819	1.019235185	0.258648986	0.453301074	0.258648986	0	0.258648986	0	0	1.21236731	3.738381146	0
ACTCAAGTAAGCCAGG_1	Leukemia	0	0	1.98864162	0.300335152	0.300335152	0.530994409	0	0.566002214	0.300335152	1.423783195	0	0.359147618	0	0	0	0	0	1.714526812	4.491760085	0
AGTCACGAACTACCTT_1	Leukemia	0.253926304	0	1.497147129	0	0.253926304	1.727261625	0	0.447101084	0.894202168	0.624456265	0	0.679303285	0.253926304	0	0.624456265	0	0	1.559827078	3.4903812	0
AACGCAGAAGTGCCGA_1	Plasma B	0.429319448	0.237524329	0.958827129	0.429319448	0.429319448	0.590182428	0	0.613788895	0.728718643	0	0.590182428	0.425188537	0.590182428	0	1.056658033	0	0	1.891638409	2.773458811	0
CCAGAAGTACATAGCA_1	B	0.227735288	0.227735288	1.026138394	0	0.413106331	1.52181693	0.227735288	1.14885413	0.70458723	0.227735288	0.413106331	0.465001585	0.227735288	0	0	0	0	1.627679694	4.133255748	0
AGATCAGGCAGTAAAG_1	B	0	0	0.905260417	0.313455029	0.313455029	0	0.905260417	1.27396443	0.313455029	0.313455029	0.551749426	0.522028714	0	0	0	0	0	3.073436574	1.689676396	0
CCATAGAAAGGTATTA_1	Leukemia	0.729655071	0.429951187	0.729655071	0.237907028	0.429951187	0.729655071	0	0.573499591	0.729655071	0.729655071	0.237907028	0.29549458	0.237907028	0	0.429951187	0	0	1.560305947	3.962136462	0
AGGTACGTCCTAAGCC_1	Leukemia	0.661050797	0	1.980381946	0.810531012	0.485231461	0.810531012	0	0.579371876	0.661050797	0	0	0.470272593	0	0	0.661050797	0	0	1.337755017	3.281158944	0
CCAGCATGACGGCCCA_1	Leukemia	0.140780541	0.264165696	1.595434648	0.562958724	0.562958724	0.79271007	0.264165696	0.965449554	0.373985419	1.086956561	0.645548061	0.782147008	0.140780541	0	0.472929309	0	0	1.314018179	3.893302697	0
AAACAAGAAACACCAC_1	Leukemia	0.212891534	0	1.347295009	0.212891534	0.212891534	3.188439031	0	0.78389186	0.782188763	0.388319552	0.212891534	0.532011035	0.212891534	0	0.537517018	0	0	1.407139527	3.350642465	0
ACGAAGTGAGGTCATT_1	Plasma B	0.30494697	0	0.727383951	0	0.30494697	0.538308171	0	0.269154085	0.538308171	0	0.538308171	0.759267373	0.30494697	0	2.095691452	0	0	1.790382335	2.601159419	0
CCGGACAGACGTATAA_1	Leukemia	0	0	1.830005834	0.404443827	0	1.555724101	0	1.686458802	0	0.404443827	0.222530908	0.27915126	0.222530908	0.222530908	0.222530908	0	0.222530908	2.194498839	3.878560151	0
AAAGAACGAGCACAAA_1	Leukemia	0	0	2.006516888	0.496972126	0.279046153	0.675800111	0	1.04476423	0	1.439523113	0.279046153	0.248486063	0	0	0.279046153	0	0	1.075415341	4.228181064	0
ACTAACGAAGGAATGA_1	Leukemia	0	0	0.91227155	0	0.556746593	0.556746593	0	1.020926619	0.556746593	0	0.316628833	0.375113152	0	0	0.316628833	0	0.316628833	1.628735232	3.987019405	0
AACTACACAAACCCAG_1	Leukemia	0.399860599	0.399860599	0.552404204	0.399860599	0.219784616	1.000873992	0.552404204	0.772409761	0.399860599	0	0.552404204	0.888844429	0.552404204	0	0.219784616	0	0.219784616	1.595933943	2.56837505	0
ATAAAACTCCATATTC_1	NK	0.213195266	0	1.065059072	0.388829221	0.213195266	0.538175511	0.213195266	1.187112205	0.213195266	0.213195266	0.668088403	0.732410434	0.388829221	0	0.538175511	0.213195266	0	2.709379406	2.459006041	0
ATTCCAGGAAACATTC_1	Leukemia	0.174773728	0.452940188	1.351871255	0.567531124	0.174773728	2.111075209	0.323498007	0.6505961	0.452940188	0.452940188	0.323498007	0.786338623	0.323498007	0	0.323498007	0	0.323498007	1.3011922	2.337745492	0
AATAATAGATACCAAC_1	Leukemia	0	0.395518754	2.197785304	0.217187618	0.217187618	0.898315446	0	0.711976126	0.79429757	0.395518754	0.217187618	0.615663439	0.217187618	0	0.79429757	0	0	1.68015539	3.511705015	0
AAACAACTACTGCCTA_1	Leukemia	0	0	1.234747565	0.340927851	0.340927851	1.346451689	0	0.554489004	0.340927851	0.594709069	0	0.673225845	0	0	0.594709069	0	0	0.965083604	2.482303096	0
CCTAACGGAATCATTG_1	Leukemia	0.55364537	0.55364537	0.746391385	0	0	1.465133969	0	0.523476524	0.314658501	0.314658501	0.55364537	0.453961065	0.746391385	0	0.314658501	0	0	1.046953048	2.326768914	0
CCTGCAGGAGATAACC_1	Leukemia	0	0	1.199879072	0	0.770042352	1.676996831	0	0.716303676	0.896015433	0.896015433	0	0.385021176	0	0	0.254614645	0	0.625881367	1.360885347	3.569695143	0
AGCGACATCCCTAACT_1	Leukemia	0.453855161	0	0.252457644	0.252457644	0.453855161	1.771921419	0.252457644	0.777322374	0.62141212	0.453855161	0.453855161	0.712641505	0	0	0.252457644	0	0	1.721866121	3.089427658	0
AATCCAGCCCACAAGT_1	Leukemia	0.563662804	0	1.393365927	0	0	0.321030999	0	0.647341419	0.563662804	0	0.758768682	0.741589699	0.321030999	0	0.921951979	0	0	1.294682838	2.311064991	0
AACACACTCAGTCCGC_1	Leukemia	0	0	0.859213397	0	0.292912598	2.558110437	0	0.700952286	0.519181383	0.292912598	0.292912598	0.259590692	0	0	0.519181383	0	0	1.626080191	3.978000772	0
AGGAAGATAGGTACGA_1	Leukemia	0.332993371	0	1.090476029	0.332993371	0.332993371	0.332993371	0.332993371	0.474001703	0	0	0	0.291184927	0.332993371	0	0.332993371	0	0.332993371	1.326004495	4.59506163	0
ACCGAATTCAGCCAGT_1	Leukemia	0.390807344	0	0.983428862	0.390807344	0.671079171	1.289220359	0.390807344	0.335539585	1.147967906	0	0.2143747	0.610543047	0.2143747	0.2143747	0.2143747	0	0.2143747	1.412967717	3.888086207	0
ATAGCAAAAATGCCAG_1	Leukemia	0.229006209	0	1.118022279	0.229006209	0.707739879	1.934277965	0	0.734575936	0.827131259	1.198804053	0.229006209	0.413565629	0	0	0.229006209	0	0	1.198804053	3.862419275	0
AATCACACAAATATAT_1	Leukemia	0	0	1.482756259	0.354616494	0	1.381140269	0	0.829717303	0.354616494	0.354616494	0	0.570223933	0	0	0	0	0	1.268018258	2.915117822	0
AGCAAACACATAAAGA_1	Leukemia	0.23221155	0.23221155	0.578947515	0.420533077	0.420533077	1.354610697	0	1.230513921	0.23221155	0	0.835918822	0.677305349	0.23221155	0	0.23221155	0	0	1.419883517	4.05108025	0
CCGTACTCACTTACCA_1	Leukemia	0	0.246252313	0.44368827	0.44368827	0.44368827	2.350761557	0	0.628235283	0.246252313	0.44368827	0.44368827	0.436923605	0.246252313	0	0	0	0.246252313	1.470329298	4.49126489	0
ATGAATAACACTATAA_1	Leukemia	0	0	0.603943027	0	0	2.843262339	0	0.488906472	0.977812945	0.346888388	0.603943027	0	0.346888388	0	0	0	0	0.977812945	3.758418139	0
CCTCCAGCAGCACATT_1	Leukemia	0	0.361361254	1.284176142	0	0	0.626239849	0	0.698984607	0.361361254	0.361361254	0	0.417723733	0	0	0.361361254	0	0	1.284176142	3.756235706	0
ACAAAAACACCCATCT_1	Leukemia	0.462440822	0.178967368	1.209491727	0.777437914	0.178967368	2.243600593	0.330715292	0.755103828	0.330715292	0.178967368	0.178967368	0.732978789	0	0	0.578817039	0	0.178967368	1.266317071	3.923622951	0
AAATATACATGCAATT_1	Leukemia	0	0	1.018681833	0	0.698714977	2.149870867	0.409180415	0.756362535	0.409180415	0.817114748	0.409180415	0.408557374	0	0.225374391	0.56439008	0	0	1.10602915	3.7836118	0
ACATACATCACCAGCC_1	Leukemia	0	0	1.89507566	0	0	0.591988283	0	0.76672151	0.339175302	0.339175302	0.591988283	0.670978655	0	0	0.339175302	0	0	0.793611434	3.587114654	0
CCCGAAATAGGGATAA_1	Leukemia	0.243444577	0	1.915207604	0.439074745	0.243444577	0.60262429	0	0.623619663	0.60262429	0.60262429	0.439074745	0.537407229	0.243444577	0	0.243444577	0	0	1.460387264	4.042244453	0
ACGAAACAAACTATGA_1	Leukemia	0	0.208520293	0.769770034	0.208520293	0.656180096	0.528014121	0	1.051302576	0	0.208520293	0.380972843	0.665159156	0.380972843	0.871763367	0.380972843	0	0.208520293	3.204740414	2.886215171	0
ATAAATCAATGTATTG_1	Leukemia	0.269073497	0	1.150970458	0.480883389	0	1.781712709	0	0.864167489	0.480883389	1.048198595	0	0.524099297	0	0	0	0	0.269073497	1.407936784	3.61426111	0
CATGAAGCAGCGAAAC_1	Leukemia	0.453259351	0	1.100947134	0.252093316	0.252093316	2.064478459	0	0.500370462	0.62065622	0.764008364	0	0.676260327	0	0	0.252093316	0	0.252093316	1.667846724	3.233601616	0
ACCTACTTAAGTCAAT_1	Leukemia	0.320733114	0	0.921298534	0	0.563195347	0	0	0.888812561	0.563195347	0.320733114	0.320733114	0.460649267	0	0	1.184431009	0	0	1.640842581	2.971887667	0
AATTCATGCATAAACC_1	Leukemia	0.265847034	0	0.796669897	0.475656986	0.475656986	1.31930469	0	0.735075328	0.265847034	0	0.475656986	0.768909289	0.265847034	0	0	0	0	1.717041743	4.301141675	0
CCGTAGCGCCGAAATG_1	Leukemia	0.222404486	0	1.09614661	0.222404486	0	2.165776541	0.404233029	0.850860592	0.808875906	0.558031407	0.222404486	0.404437953	0	0	0.404233029	0	0	1.868671622	4.043791601	0
AATAATCGCAGCCAGT_1	Leukemia	0.615825746	0	0.822760788	0	0	0.615825746	0	0.570190748	0.994128853	0	0.354587369	0.570190748	0.615825746	0.354587369	0.354587369	0	0	0.822760788	2.108401731	0
ACTCACCTAAGGCAAC_1	Leukemia	0.256181126	0.256181126	1.504930505	0	0.256181126	1.012298964	0	0.752465253	0.629120612	0.773780579	0.256181126	0.314560306	0.256181126	0	0.256181126	0	0.256181126	1.204740635	3.669958073	0
AGATAGTCACGAAACC_1	Leukemia	0.546260345	0.216933201	1.077759351	0.216933201	0.216933201	3.178670566	0.395092994	0.976976569	0.216933201	0.677548385	0	0.197546497	0.395092994	0	0	0	0	1.077759351	4.249129593	0
AGCCCCGGCAGTCCGT_1	Leukemia	0.24261919	0	0.741143043	0.24261919	0.864119489	2.387385113	0.24261919	0.84258155	0.437716925	0.437716925	0	0.536148205	0.24261919	0	0.24261919	0	0	0.9736154	3.748610895	0
ACTCCAGAAAGCCATG_1	Leukemia	0	0	0.628343954	0	0.628343954	1.364818516	0	1.220914534	0.459323357	0.459323357	0.772884453	0.556012424	0	0	0.459323357	0	0	1.112024848	4.352402492	0
CCAGATGCACTGACCA_1	pDC	0	0.285872394	0.507928564	0	0.285872394	0.507928564	0.507928564	0.969845927	0.507928564	0	0	0.546889591	0	0.285872394	0.84315663	0	0.507928564	1.534746417	3.371714396	0
AAACATTACCTGAGAG_1	Leukemia	0	0	1.094287815	0.221848172	0.556837917	1.381428011	0	0.720978488	0.68990558	0.68990558	0.403305209	0.503736705	0.221848172	0	0.556837917	0	0.221848172	1.316997888	3.949670825	0
ACCACCGACATGAGAC_1	Leukemia	0	0.402201617	0.910408758	0	0.688247941	3.070244894	0	0.775198984	0.555417911	0.221186735	0.402201617	0.201100808	0	0.221186735	0.402201617	0	0.221186735	1.245756685	4.125501881	0
CAGAACCTCCGAACTT_1	Leukemia	0	0	1.419592475	0.486791275	0	0.272728432	0	0.87050952	0.812783574	0.272728432	0.486791275	0.709796238	0	0	0.812783574	0	0.272728432	1.419592475	3.437213418	0
CATTACCCACTGACCG_1	Leukemia	0.34308851	0	1.113982711	0	0	0.801050675	0.598059818	0.620021341	0.34308851	0.34308851	0	0.726315781	0.598059818	0	0.598059818	0	0	0.801050675	2.074176377	0
ATCGAGCGAACAATGA_1	pDC	0.215384825	0.673636313	0.673636313	0.215384825	0	1.473560379	0	1.052687032	0.892831591	0.542915602	0.789227788	0.336818157	0.215384825	0	0.392500252	0	0	1.527161515	3.6379078	0
ATGCACATACTCATGC_1	T	0	0	1.248659664	0.483300436	0	0.807740213	0.483300436	0.403870107	0.270567817	0.270567817	0.270567817	1.534183648	0.483300436	0	0	0	0	2.945548467	2.058675743	0
AACAAGTGAAGGCAAG_1	pDC	0.252655875	0.252655875	0.765356506	0.62182328	0.252655875	0.62182328	0	0.746371359	0.454179282	0.454179282	0.454179282	0.638652724	0	0	0.252655875	0	0.252655875	1.492742717	3.880070445	0
AGTCATTTAAATATGC_1	Leukemia	0.214221891	0.214221891	0.889283351	0.670691987	0.390551144	1.068558563	0	0.786631757	0.670691987	0.540399516	0.670691987	0.734462858	0.214221891	0	0.214221891	0	0	1.352419608	3.460025272	0
AGCCATGTACGCCCTT_1	Leukemia	0	0	0.964525606	0	0.239481723	3.15525457	0	1.041925403	0.239481723	1.309927389	0	0.753998851	0	0	0	0.239481723	0	1.309927389	4.351272288	0
CCCCCCATCCTGACCC_1	Leukemia	0.300388184	0	2.412434894	0	0.300388184	1.239150835	0	0.506148429	0	0.531078624	0.876106706	0.265539312	0.300388184	0	0	0	0	1.504927931	3.3439166	0
CAGCACTTACGAAAGA_1	T	0	0.244801848	0.869970681	0	0	0.441305981	0.441305981	0.871569805	0.244801848	0.605465319	0.979907221	0.699488043	0.244801848	0.441305981	0.441305981	0	0.244801848	2.821973111	1.527313398	0
AGTTACCTAGCAAATG_1	Leukemia	0	0.304735183	0.726967462	0.885857574	0	2.855793337	0	0.571728253	0.537972735	0	0	0.674052982	0	0.304735183	0	0	0	1.143456505	3.18458564	0
AAATAGTTACAACACG_1	Leukemia	0.486844206	0	1.741132294	0	0	2.066724008	0	0.746390468	1.161620202	0	0	0.136380608	0.486844206	0	0.486844206	0	0.272761215	1.255243416	3.542516375	0
ACAAAAACCCTGAGGA_1	Leukemia	0	0	0.520752257	0	0.705540152	1.221280278	0	0.877465967	0.520752257	0.861448785	0.520752257	0.498148309	0	0	0.293897756	0	0	1.221280278	3.704531808	0
AACAAGCTATGAATTC_1	Leukemia	0	0	1.349677573	0	0.251239692	2.628488748	0.251239692	0.743908329	0.761960675	0.451862824	0.761960675	0.30944199	0	0.251239692	0	0	0	0.88710535	4.200087792	0
AAATCCGGAAAAACTG_1	Leukemia	0	0.211683077	1.743115935	0.386290692	0.211683077	0.664245899	0	0.781393118	0.386290692	0.778765507	0.386290692	0.701186008	0.778765507	0	0.534894754	0	0	1.211215065	3.849561381	0
ACAGCACCCCTCAATC_1	Leukemia	0.497570147	0	1.963587249	0.279418013	0.828307232	1.275049885	0	0.338275099	0	0.497570147	0.279418013	0.414153616	0.279418013	0	0	0	0	1.64686469	3.6809279	0
AGAGCACGAACAAGAT_1	Leukemia	0	0	1.310982334	0	0.291719181	2.808284188	0	0.843518942	0.701205165	0	0.291719181	0.258638599	0	0	0.291719181	0	0	1.478707223	3.851569472	0
AACCATGTAACAACGG_1	Leukemia	0	0	0.963627187	0	0.499850445	0.831581907	0.280836714	0.481813593	0.499850445	0.963627187	0	0.540126414	0.280836714	0.280836714	0.280836714	0	0	1.651555511	3.749560115	0
AGCCATTTATGGCCAC_1	Leukemia	0	0.776818407	1.015887749	0.257456614	0.462016422	1.208687316	0.257456614	0.786103055	0	0	0.462016422	0.646365487	0	0	0.462016422	0	0	1.631375432	3.98628454	0
CCATCCCGAAGGAGAC_1	Leukemia	0.173405977	0.321139365	0.758978521	0.321139365	0	1.642035745	0	0.592729171	0.449830619	0.922189635	0.563832838	0.49739191	0.449830619	0	0.666158375	0.173405977	0.563832838	1.39366257	3.630553008	0
ATGCCCACATAGACCC_1	Leukemia	0.486732741	0.486732741	2.025963373	0	0.272692179	0.486732741	0	0.529064418	0.272692179	0.272692179	0.486732741	0.627518318	0.272692179	0	0	0	0	1.492556726	4.005901035	0
AGGGAACAACTGACGA_1	Plasma B	0.359731349	0	0.359731349	0.623737508	0.359731349	0.83240169	0	0.311868754	0	0.83240169	0.359731349	0.502476267	0.359731349	0	0.623737508	0	0	1.823796235	1.495945579	0
ACTACCCAAGGCACAG_1	Leukemia	0	0	1.790334456	0.660571302	0.48485037	0.48485037	0	0.707885318	1.054937619	0.660571302	0	0.404990216	0	0	0.271526776	0	0	1.556794656	3.96625275	0
AATCCCTTCCTTACCG_1	Leukemia	0.301436048	0	1.134877347	0.720468523	0	0.720468523	0	0.360234262	0.720468523	0.532742088	0	0.621008523	0.532742088	0	0	0	0	1.134877347	4.405666159	0
ATCTCAGTCATCCACA_1	Leukemia	0.282861792	0	1.525216678	0	0.503101983	0	0	0.595208516	0.968734705	0.836245739	0.683483273	0.595208516	0.282861792	0	0	0	0	1.371763251	3.919300173	0
CAAAAAAGAGTTATTA_1	Leukemia	0	0.239148643	1.308784945	0	0.239148643	3.198859108	0	1.119033262	0.239148643	0.239148643	0.431999697	0.427385637	0.239148643	0	0.239148643	0	0	1.150995543	3.983089452	0
AACGCAGTCAGTATCA_1	Leukemia	0	0	0.318954098	0	0.318954098	1.057248788	0	0.779796181	1.057248788	0	0.318954098	0.528624394	0.318954098	0.318954098	0	0	0	1.387669769	4.195241271	0
CACGCCCTACGGCACT_1	Leukemia	0.193741347	0.193741347	2.210878402	0.355969907	0.495517174	1.329504362	0	0.635636376	0.825356221	0.495517174	0.495517174	0.412678111	0.193741347	0	0.61795433	0	0	1.143529229	3.686586265	0
ACCCAACGATTCAAAG_1	Leukemia	0.299094712	0.299094712	0.529023847	0	0	0.71584368	0	0.967701495	1.12876124	0.873195071	0	0.504560146	0	0	0.529023847	0	0	1.12876124	3.828080763	0
CCATAGACCAGCCAGA_1	Leukemia	0	0.26826752	1.40535389	0	0.26826752	0.931567305	0.479578801	0.522989148	0.653933676	0.479578801	0	0.620861906	0.479578801	0	0.26826752	0	0	1.326881974	3.833660269	0
ACATCAAGAGACCCGT_1	Leukemia	0	0	0.331133537	0.579469659	0.579469659	1.086110695	0	0.904397974	0	0.579469659	0.579469659	0.289734829	0.331133537	0	0	0	0	1.21053356	3.59261952	0
AAGTACAACCTTCACA_1	Leukemia	0.215953273	0	0.544144239	0.215953273	0.675073608	2.29441605	0	0.647567414	0.675073608	0.675073608	0.215953273	0.494270479	0.393452427	0	0.393452427	0	0.215953273	1.359060012	3.677998015	0
ATAACAGTATTTCAAG_1	Leukemia	0.227219024	0.412248365	1.462412818	0.822210215	0.568328696	0.568328696	0	0.700746245	1.024511089	0	0.412248365	0.700746245	0.568328696	0	0.412248365	0	0	1.112133099	2.657840269	0
CCGCAACGAGCACACC_1	Leukemia	0	0	0.928876376	0.651803053	0.4778882	1.474684853	0	0.832782097	0.26722366	0.651803053	0.4778882	0.661809491	0	0	0	0	0	1.323618982	4.054763618	0
ATCTACCACCAAAAAA_1	Leukemia	0.390744256	0.390744256	1.06895064	0.390744256	0	0.889635154	0	0.61047429	0	0.390744256	0	0.53447532	0.390744256	0	0	0	0	0.889635154	2.100616613	0
CATTCAACAAGTCCGT_1	Leukemia	0.194369068	0.357037109	1.075309561	0.194369068	0.61959633	2.461912849	0.194369068	0.572977608	0.357037109	0.999291129	0.194369068	0.53765478	0	0	0.357037109	0	0	1.439400615	4.136353966	0
CCCTCAGTATCTCATG_1	Leukemia	0.557957033	0.222369808	0.557957033	0.222369808	0.404175203	2.687631533	0	0.58798705	0.691211699	0.222369808	0.404175203	0.548015406	0.222369808	0	0.222369808	0	0	1.383389731	3.903213778	0
AAATACCACATTACTT_1	Leukemia	0	0	0.636403007	0.465690802	0.465690802	1.123597599	0	0.724884383	0.465690802	0.636403007	0.259712419	0.318201503	0.465690802	0.465690802	0.259712419	0	0	1.517034428	3.728780994	0
AATGCCGGACTGCAAG_1	T	0.335811223	0.335811223	0.95408718	0.335811223	0.335811223	0	0.335811223	0.842256343	0.586758233	0	0	0.76212233	0.335811223	0	0	0	0	2.622521098	1.524244659	0
CCCGCCAGACATAACA_1	Leukemia	0	0.453096917	1.100649633	0	0	1.100649633	0	1.067159925	0.453096917	0.763770259	0.453096917	0.745221308	0	0	0.453096917	0	0	1.352190177	4.085371389	0
ATTTCCGTCACGAGTA_1	Leukemia	0.453327656	0.453327656	0.620742884	0	0	1.863867237	0	0.500429722	0.453327656	1.000859445	0.620742884	0.382054242	0.453327656	0	0	0	0.453327656	1.000859445	3.791035375	0
ACGAAGGTATCCACAG_1	Leukemia	0	0.242198478	1.517895154	0	0.437024545	1.733211792	0	0.788112048	0.740120529	0.242198478	0.437024545	0.535505641	0	0.242198478	0.242198478	0	0	1.576224095	3.713837092	0
AATCCCGAAGATACCA_1	B	0.192591741	0.354014221	3.101837271	0	0	0.614942851	0	0.410841948	0.492964971	0.910962188	0.614942851	0.455481094	0.354014221	0	1.772392748	0	0	2.980116973	2.10671407	0
ATCTACGAATTACACA_1	B	0	0	1.941171076	0.403624803	0.222039775	0.807861157	0	0.504042329	0.807861157	0.690385451	0.690385451	0.658851345	0.222039775	0	0.222039775	0	0	1.70022492	4.354448601	0
AGAGCCCTCCCACCGA_1	Leukemia	0.465823414	0	0.636570703	0.259793893	0.259793893	1.892598781	0	0.819816635	0	1.022442599	0.465823414	0.607946112	0	0	0	0	0	1.748609232	4.233175389	0
AGACAATTCATCATTC_1	Leukemia	0	0.202206967	1.364385428	0.202206967	0.514202311	2.464437229	0	0.976565999	0.639960159	0.852118217	0.370323243	0.513524244	0.202206967	0	0	0	0	1.570639415	3.867803121	0
AGGGAAATAACGCATG_1	pDC	0	0	0.505913896	0	0	1.195361383	0	0.597680692	0.840273698	0.505913896	0.973144039	0.343501871	0	0.284615071	0.505913896	0	0	1.663974091	4.430472288	0
AAGGCCGGACATATTC_1	Leukemia	0	0.340773516	0.796652904	0	0	1.698617039	0	0.849308519	0.964752858	0	0.594469574	0.297234787	0.340773516	0	0	0	0	0.340773516	3.992506606	0
CCTAAATTACTGCATC_1	Leukemia	0	0.495288782	0.277999871	0.495288782	0	2.124794689	0	1.042879062	0.277999871	0.277999871	0	0.478222838	0	0	0.825027758	0	0	1.436241063	4.104466512	0
ATCTAGCTACGAACAC_1	Leukemia	0.514928844	0.370882596	0.944507004	0.370882596	0	1.702951833	0.202537883	1.077808779	0.370882596	0.370882596	0.64081434	0.552720832	0.370882596	0	0	0	0	1.474212991	3.967665733	0
AACAAGCAATGTACTT_1	Leukemia	0.522344098	0	0.955745493	0.376596897	0.762342897	1.040017656	0	0.59492432	1.117736692	0.522344098	0.376596897	0.744185747	0.205922819	0.205922819	0.205922819	0	0	1.435374291	3.289833546	0
AACTAACTATGAACAG_1	Leukemia	0	0	1.114011537	0.293484615	0.293484615	1.865239265	0	0.352359395	0	0.704718791	0.704718791	0.557005768	0.293484615	0	0	0	0	2.099604825	3.330285213	0
CATTATGCACAGCCAG_1	Leukemia	0.238415649	0.430790548	0.430790548	0.238415649	0.592060807	1.148637602	0	0.781101131	0.730898816	0.430790548	0.238415649	0.480712318	0	0	0.430790548	0	0.238415649	1.504094357	3.979703053	0
ATAAATCAATTAAAGA_1	Leukemia	0.381403968	0.381403968	0.770500543	0.20877645	0.656834827	1.268035653	0	0.436277477	0.20877645	0.528572344	0.528572344	0.822310945	0	0.20877645	0.20877645	0.20877645	0.381403968	1.200475243	3.597913065	0
AAAAACCAACCTAATT_1	Leukemia	0	0	1.090370936	0.332948542	0.781719496	1.676316928	0	0.47395323	0.582299983	0	0	0.545185468	0	0	0	0	0	1.325888239	3.794551804	0
AAATAATGCCTCAAAA_1	Leukemia	0.20985582	0.53092268	2.401571113	0	0.20985582	1.60331992	0	0.80165996	1.775546111	0.53092268	0.53092268	0	0	0	0.20985582	0	0	1.60331992	4.407018834	0
AGGTAACCCATAAAAA_1	Leukemia	0.211035936	0	1.276625709	0.385203533	0.211035936	2.169461869	0	0.996930375	0.211035936	0.879519024	0.211035936	0.439759512	0.211035936	0	0.385203533	0	0.385203533	0.972556554	4.008061078	0
AAGAAATAACTTATTA_1	Leukemia	0	0	0.711277263	0	0	2.191340254	0.296788201	0.614631937	0.296788201	1.003440959	0	0.614631937	0.296788201	0	0	0	0	1.494095043	4.146232331	0
AATGCATTCCACAACC_1	Leukemia	0	0	0.568192985	0.412142609	0.568192985	2.096875773	0.2271554	0.812694817	0.928278315	0.2271554	0.2271554	0.596237067	0.2271554	0	0.2271554	0	0	1.267017697	4.420261437	0
CCATCCGAACGGCCCG_1	Leukemia	0	0.280516725	0.499336294	0.678764774	0.678764774	1.183779011	0	0.682321215	0.280516725	0.499336294	0	0.481409345	0	0	0.280516725	0	0	1.710800932	4.374031149	0
AACAAGCTCCGTACTC_1	Leukemia	0	0	0.701471575	0.476253412	0.341237515	2.938857202	0.341237515	1.021281183	0.341237515	0.885173818	0.341237515	0.482873526	0.185104061	0.185104061	0.185104061	0	0	1.235507478	4.175206187	0
CAGTAAGCAAACACCG_1	Leukemia	0.591460844	0.238130862	0.960595184	0.238130862	0	0.430320607	0.238130862	1.022028976	0.73020253	0.430320607	0.238130862	0.858776416	0.238130862	0	0	0	0	1.503049753	4.261377051	0
AGTTCCGTAGTTCATG_1	pDC	0	0	1.215625717	0	0	1.215625717	0.517501049	0.843744767	0.701484523	0.701484523	0.291859432	0.554856684	0	0	0	0	0	1.479135122	3.785147791	0
AATACCTACCCTATAT_1	Leukemia	0	0.344009512	1.93925732	0.186725202	0	1.046499092	0	1.132048577	1.242294743	0.599486897	0.4798847	0.558055849	0.344009512	0	0.186725202	0	0.186725202	1.546568073	3.871467434	0
AGCAAATCACAGATCG_1	Leukemia	0.912637528	0.467721941	1.094552348	1.094552348	0.467721941	1.219476157	0.094757521	0.651943988	1.060720936	0.638970888	0.260960765	1.011428192	0.73874878	0.094757521	0.260960765	0	0.094757521	0.829468064	2.827476861	0
AATGCCGGAACGCAGG_1	Leukemia	0	0	0.878794753	0	0.720760789	1.653260938	0	0.567631773	0	0.301584187	0.720760789	0.507614372	0.532977174	0	0.532977174	0	0	1.135263547	3.297610143	0
CCCACAGGAAGGACTT_1	Leukemia	0	0	1.117950136	0	0.777640131	1.9707051	0.257802017	0.685695156	0.777640131	0.632466679	0.46257937	0.508429083	0	0	0.46257937	0	0	0.777640131	3.433871837	0
AAGTAGGACCTGACTA_1	Leukemia	0	0	0.906838156	0	0.779867811	2.427926981	0	0.648412321	0.258739225	0.464106248	0	0.560361657	0.258739225	0	0.779867811	0	0	1.212645439	4.307214223	0
AATGACACACAGAAAC_1	Leukemia	0.200229975	0.200229975	1.3563216	0.366978831	0.634847678	0.845912084	0.200229975	0.510049524	0.509855782	0.745938098	0.366978831	0.422956042	0	0	1.096995362	0	0	1.5620575	4.14426791	0
AGAGCCTGAGAGATGT_1	Leukemia	0.475833306	0	0.475833306	0.475833306	0.475833306	1.959185532	0	0.885339225	0.265955778	0.475833306	0.475833306	0.698959964	0	0	0	0	0	1.141908511	3.769310241	0
AAACACAAAATACCCG_1	Leukemia	0	0	1.74734275	0.465252639	0.25944325	1.448867776	0	0.967508694	1.122803168	0.465252639	0.25944325	0.454339138	0	0	0	0	0.25944325	0.781539345	3.796446229	0
ACCTACCTCCTGCCGC_1	Leukemia	0	0.275390916	0.818978503	0.491086598	1.42802497	2.683276068	0	0.474906686	0.275390916	0.491086598	0	0.474906686	0.275390916	0	0.275390916	0	0.275390916	0.491086598	2.592622267	0
ACGACCTAAGTTCCCG_1	Leukemia	0.572196212	0.229034117	1.408207317	0	0.70780904	1.6327948	0	0.559057025	0.827207981	0	0.415263528	0.704103659	0.229034117	0	0.229034117	0	0	1.273643267	3.920346424	0
CCGGATTCCCCGATTA_1	T	0.547968253	0	0.547968253	0	0.311057376	0.311057376	0.311057376	1.05796813	0.547968253	0	0.899945929	0.72742114	0	0	0.311057376	0	0	2.200229576	2.070966111	0
AGCACCACAGAGATAT_1	Leukemia	0	0	1.113725235	0.46025685	0.629526297	1.683358558	0	0.841679279	0.774248626	0.256377497	0.900649956	0.556862617	0	0	0.256377497	0	0	0.900649956	3.398921623	0
ATACAGGGATGTAAGT_1	Leukemia	0.233878725	0.582480255	0.42329357	0	0.719772078	2.125579989	0	0.799933003	0.582480255	0.582480255	0.42329357	0.291240127	0.233878725	0	0.233878725	0	0.582480255	1.04536578	3.007406933	0
ATCCCAGCAAGTAGGC_1	Leukemia	0.543389433	0.215604006	0.543389433	0.392867432	0.392867432	1.293828429	0.215604006	0.446749694	1.357723083	0.67419065	0.215604006	0.576155363	0	0	0.543389433	0	0	0.893499388	4.362802329	0
AAGAATATCCCCAAGG_1	Leukemia	0	0.241072884	0.859961166	0	0.241072884	1.239395177	0	1.077806806	0.241072884	0.435171194	0.435171194	0.578583703	0.435171194	0.241072884	0.597649728	0	0	1.239395177	3.991936868	0
CAAGCAATATGCCAGG_1	Leukemia	0	0	0.806654053	0.657675111	0.806654053	2.133266042	0.270103313	0.52551548	0.482549344	0.657675111	0	0.468144507	0	0	0.270103313	0	0	1.332602968	3.364152323	0
CCAGCCGGAACCCAAC_1	B	0	0.467332604	1.126571824	0	0.260721401	0.260721401	0.467332604	1.217915582	0.260721401	0	1.218741679	0.563285912	0	0.260721401	0	0	0.260721401	2.746978275	2.354390989	0
ATACATTGACCTACTT_1	Leukemia	0	0.705852079	2.219700661	0.228244897	0.228244897	0.705852079	0	0.557758267	0.41395295	1.196203733	0.41395295	0.285257777	0.228244897	0	0.41395295	0	0	1.629688985	3.707232771	0
ATCCAGACCAGAAGGG_1	Leukemia	0.266959148	0	1.401151183	0	0	1.918943329	0	1.346279386	0.651262788	0	0.266959148	0.464096897	0	0.266959148	0	0	0	1.541554094	4.280754869	0
ACGCAGTGCCTTCATG_1	Leukemia	0.656728301	0.409748993	1.237733868	0.515964088	0.290896705	0.854630466	0.155988878	0.687393081	0.988846542	0.611972926	0.818059863	0.908128691	0.780100918	0.155988878	0.699566146	0	0	1.532445389	2.897818417	0
AGTCAGAGCAGACATA_1	Leukemia	0	0	0.733487099	0	0	0.893270044	0	0.763871371	0.733487099	0.543226693	0.733487099	0.446635022	0.308055431	0	0	0.308055431	0	1.357434732	3.906101834	0
AGTGATGAATGCATGT_1	Leukemia	0.199536468	0.365804564	2.031445686	0.508328623	0	2.329727644	0	0.254164311	0	0.934467375	0.508328623	0.371963789	0.365804564	0	1.017653048	0	0	1.908320274	3.598810139	0
CACCACTGACATCCGT_1	Leukemia	0.419935414	0	2.812764377	0.231850837	0.231850837	0.419935414	0	0.709281487	0.419935414	0.578182296	0.578182296	0.417466179	0	0	0	0	0.231850837	1.827550044	4.530963035	0
AACTACTTCATACCTA_1	pDC	0.404671184	0	0.691956058	0.404671184	0.222667272	1.656298881	0	0.457430607	0.691956058	0	1.09702381	0.851399121	0.222667272	0	0	0	0.222667272	1.907512333	4.354355757	0
AAGAAGCACCCTCCTT_1	Leukemia	0.424013702	0	1.21680158	0.424013702	0.583401395	2.127416545	0	0.713777552	0.583401395	0	0.234313942	0.60840079	0.234313942	0	0.424013702	0	0	1.135371682	3.796989386	0
ACGTAGATAATCATGT_1	T	0	0.297189266	1.123766662	0	0.525994048	0.525994048	0.297189266	0.747652898	0.297189266	0.297189266	0.525994048	0.50221494	0.525994048	0	0.297189266	0	0	2.336396113	1.877496801	0
CCTGATCAAGATAGTA_1	Leukemia	0	0.32231385	1.065258725	0.32231385	0	1.645479949	0	0.784639016	0	0	0.32231385	0.532629363	0	0	0	0	0.32231385	1.298071007	4.093498832	0
CATTACTTCCCTCCTC_1	Plasma B	0.456445321	0.254042467	0.894508314	0.254042467	0	0.768674886	0	0.503131402	0.456445321	0	0.456445321	0.780118077	0.254042467	0	1.777804449	0	0.254042467	2.107866671	2.208092362	0
AGATACCTAGCTCCAC_1	Leukemia	0.268219801	0.479501541	0.802242862	0.653836327	0	0.479501541	0	0.574247229	0.802242862	0.931444389	0.479501541	0.574247229	0	0	0	0	0.268219801	1.545776731	3.438755936	0
ACAGACATAGAGACTT_1	Leukemia	0.305079374	0	0.538517856	0.538517856	0	1.848610757	0	0.797066653	0.727644286	0	0.305079374	0.832038068	0	0	0	0	0	1.349075634	3.582401743	0
ACCGAGCGACCACCTA_1	Leukemia	0.225896713	0	0.924527581	0	0.225896713	1.760522929	0	0.698289933	1.45740511	0.410049509	0	0.810202685	0.410049509	0	0.700015924	0	0.225896713	1.107760169	3.663995631	0
AAGAACTACCTTACTT_1	B	0	0.255092602	0.458160179	0.255092602	0.626870283	0.771183801	0	0.839362279	0	0.897273292	0.771183801	1.089965189	0	0	0	0	0.458160179	1.285155513	3.872744451	0
AGGTCCCCCCTAAGGA_1	Leukemia	0.231031069	0.418576619	1.689777039	0	0.576442085	1.415557147	0.231031069	0.952377712	0.231031069	0.712750539	0.418576619	0.602848475	0	0	0.231031069	0	0	1.036484612	3.342484709	0
CAACAGCTCCGCCCGT_1	Erythroid	0	0	1.094879324	0	0	0.403600368	0	0.749860457	0.690348764	0	0.690348764	0.80247834	0.403600368	0	0	0	0	0.690348764	2.074539162	0
AGTCACCACCTAAAGC_1	Leukemia	0	0	1.635211468	0	0.377716453	0.377716453	0	0.77075013	0	0.377716453	0.651230006	0	0	0	0.377716453	0	0	1.192329083	3.867293777	0
CCACATTGACTTCATG_1	Leukemia	0.205438074	0.205438074	0.76095285	0	0.375779388	2.116016179	0.205438074	0.878007552	0.375779388	0.521284017	0.76095285	0.792272295	0.205438074	0	0.205438074	0	0.205438074	1.756015104	2.76153349	0
CACTCCAGAACCCCTG_1	Leukemia	0	0.314213603	1.167856283	0.552944632	0.314213603	0.552944632	0	0.583928142	1.374590469	0.314213603	0.314213603	0.372762237	0	0	0	0	0	1.374590469	3.317131334	0
CAGGCCCTCACTACGT_1	Leukemia	0	0.269651797	0.805597617	0.269651797	0.269651797	0.269651797	0.269651797	0.576322719	1.409787221	0.269651797	0.481819047	0.622950766	0	0	0.481819047	0	0	1.673935974	3.777626295	0
ATCAAGCCCACAAGAC_1	Leukemia	0.18283081	0.18283081	1.165249812	0.18283081	0.877249992	2.683864448	0	0.959763032	0.18283081	0.957390479	0.18283081	0.438624996	0	0	0.337345084	0	0.18283081	1.611879968	4.149307727	0
CCTAAGATACACACCG_1	T	0.361437557	0.196960298	0.361437557	0.361437557	0.361437557	0.196960298	0.196960298	1.581477545	1.547738409	0.361437557	1.084939659	0.368217898	0.361437557	0	0.361437557	0	0	3.076440496	1.636317048	0
AGATCAAACCACAGAC_1	Leukemia	0	0.575882702	1.315187552	0	0.328835974	1.801965431	0	0.752499545	0	0	0	0.164417987	0.328835974	0.328835974	0	0	0.328835974	0.938991036	3.79789515	0
AAAAATCCAGCTAAGA_1	Leukemia	0.471600442	0	0.471600442	0.643870489	0.26334722	2.143819319	0	0.655718894	0.471600442	0.471600442	0	0.854114383	0	0	0.26334722	0	0.643870489	0.643870489	3.34696436	0
ACCAAGAAAGCGAGTC_1	Leukemia	0.427090854	0.236175038	0.846717601	0	0.236175038	1.052488662	0	0.878508716	0.725412913	0.954886537	0.725412913	0.570702995	0	0	0	0	0	1.553828667	4.44790237	0
AGACCATACAAACAAC_1	Leukemia	0	0	0.500237379	0.281077569	0.281077569	1.519539417	0	0.722937271	0.500237379	0.281077569	0.281077569	0.482117741	0	0	0.500237379	0	0.281077569	1.969427235	3.838115683	0
CAGCCCGTACTGAGGT_1	Leukemia	0	0	1.853474322	0.615067909	0.24940429	1.808074531	0	0.707424887	0	0.44885754	0.44885754	0.591796148	0	0	0.24940429	0	0.24940429	1.343545348	4.034578715	0
ATGAATCAATTGAAAC_1	B	0.224140219	0.224140219	1.256317945	0.224140219	0.813696289	2.22906051	0	0.45963888	0.69563699	0.40712567	0	0.45963888	0.40712567	0	0.40712567	0	0	1.390026755	3.724504273	0
ACACCAACCATAACAT_1	Leukemia	0	0	1.299057729	0.510701739	0	3.059975576	0	0.693031033	0.510701739	0.287604647	0.287604647	0.423560439	0	0.287604647	0.287604647	0	0	0.510701739	3.496207209	0
CAACAGTCATGGCCAC_1	Leukemia	0.23836816	0	1.148484703	0.43071219	0.23836816	0.591960775	0.23836816	0.751960111	0.85266138	0.591960775	0.85266138	0.529629775	0	0.23836816	0	0	0	1.503920221	3.856475095	0
ATCACCGAAGTTCCAG_1	Leukemia	0	0.233294029	1.833389812	0.233294029	0.422325779	1.649435895	0	0.771492829	0.718332766	0.422325779	0.422325779	0.419437722	0.422325779	0	0	0	0	1.358481088	3.821396977	0
AAGTATTCAGTTAATT_1	Leukemia	0.282292212	0.282292212	0.682338251	0.151074318	0.282292212	1.137858707	0	0.796043549	0.682338251	0.761544643	0.502187847	0.568929353	0.596314346	0.151074318	0.682338251	0	0.502187847	1.137858707	3.913781674	0
CCAGACGTCCTAAGAG_1	Leukemia	0.531707884	0.210216723	1.556696685	0.210216723	0.531707884	1.452839395	0	0.753057863	0.660511288	0	0.531707884	0.636758764	0.210216723	0	0.210216723	0	0	1.604841917	3.933086163	0
CCCTATTGACCCACCA_1	Leukemia	0	0.273294486	0	0.273294486	0.273294486	1.895694483	0	1.66661452	0.273294486	0	0.273294486	0.472232275	0	0	0.66416198	0	0	1.742973276	4.019728365	0
AAAACAGAACGCAGTT_1	Leukemia	0.553746777	0.400903302	0.908064437	0	0	1.16915709	0	0.688000438	1.311692253	0.553746777	0.553746777	0.343148322	0	0.220408965	0.553746777	0	0	1.69351356	4.025151232	0
CAGAAACACAGCCCCC_1	Leukemia	0	0	1.454082933	0.31079263	0	1.747211975	0	0.873605988	0.73884624	0	0	0.449679078	0	0	0.547550418	0	0	1.267382337	3.733487032	0
CAAACCTCAGTGAAGG_1	B	0.361670891	0	0.92625779	0.502948397	0.197097828	2.801436442	0.197097828	0.64245714	1.63693641	0.361670891	0	0.750459632	0	0.197097828	0.197097828	0	0.197097828	1.085448893	3.355803264	0
CAAAACGGAAGCAGAC_1	T	0	0.523042601	0.295335156	0.295335156	0	0	0.295335156	1.389948786	0	0.295335156	0.523042601	1.709642845	0	0.295335156	0	0	0	3.024507549	1.409080112	0
ATATAAACAAGGCCAA_1	Leukemia	0	0	1.180869334	0.248538802	0	2.386491404	0	0.739186806	0.990619953	1.411878353	0.44743917	0.37773278	0	0	0	0	0.248538802	1.263944547	3.621601817	0
ACGGACCTCACTAGAA_1	Leukemia	0	0	1.621368646	0.254642824	0.625939685	1.007959632	0	0.74981257	0	0.625939685	0.625939685	0.503979816	0	0	0.254642824	0	0.254642824	1.729886283	4.057683226	0
CCCGAGATACGCAAGC_1	Leukemia	0	0.5863374	1.332597192	0	0	0.786678424	0	0.761751464	0.786678424	0	0.786678424	0.761751464	0	0	0.335540808	0	0	1.096437603	2.194323944	0
CAATAGCCACCCAGGG_1	B	0	0	0.805459022	0.269592582	1.152474014	1.673732402	0	0.891770706	0.269592582	0	0.269592582	0.741227024	0	0	0	0	0	1.928500371	4.333252509	0
ATGCCCCTAGCTCCCG_1	NK	0.257724543	0.257724543	0.777455853	0	0.462453113	0.632306879	1.688200109	1.198738472	0	0	0.257724543	0.388727927	0	0.462453113	0.257724543	0	0	3.384942191	1.688200109	0
CCAGACGCATGGACCG_1	Leukemia	0	0	1.001279119	0.29591227	0.523961622	1.761460209	0	0.560205362	0.523961622	0.866011175	0	0.705392246	0	0	0	0	0	1.635539589	3.398713827	0
CCGGAACTATTGATAA_1	Leukemia	0.337349665	0	1.337262342	0	0	2.363632639	0	0.805946387	0	0.58915122	0	0.395065891	0	0	0	0	0	1.528457862	3.283863697	0
AAGAAACACCTCATGG_1	Leukemia	0.511056195	0	0.693435387	0.511056195	0.287826186	1.20437627	0.287826186	0.733390214	0.511056195	0	0	0.69336332	0.287826186	0	0.287826186	0	0.287826186	1.098996545	2.927284865	0
CCTGACGAACTCATCT_1	Leukemia	0	0	0.718332168	0.233293786	0.718332168	2.610960234	0	0.52177293	0.718332168	1.213360097	0.718332168	0.566026633	0	0	0	0	0.233293786	0.946437487	3.832837223	0
ACAACACAATGTCCTA_1	Leukemia	0.244177612	0	1.462989751	0.440280034	0	0.744925343	0	0.583535365	0.440280034	0.978110411	0.440280034	0.624827558	0.244177612	0	0.244177612	0	0	1.833357139	4.155465174	0
[truncated: 70,160 more rows]
