# Supplementary material for: Multiomic single cell sequencing identifies stemlike nature of mixed phenotype acute leukemia
Source: Nat Commun. 2024 Sep 18;15:8191. doi: 10.1038/s41467-024-52317-2 (PMC11411136; doi:10.1038/s41467-024-52317-2)
Supplement: Supplementary file 17 — Source Data [file 41467_2024_52317_MOESM17_ESM.zip › Source Data compressed/Panel S5- BOTTOM RIGHT.csv]

Panel S5
Enrichment profile and ranking metric score for four example negatively enriched gene sets, all associated with immune signaling.
REACTOME_IMMUNOREGULATORY_INTERACTIONS
	gsea.hit.indices	gsea.es.profile
V1211009	15	0.0302
V1211010	104	0.0118
V1211011	140	0.0144
V1211012	483	-0.1263
V1211013	495	-0.1215
V1211014	1330	-0.4867
V1211015	1717	-0.654
V1211016	1756	-0.6675
V1211017	1833	-0.6963
V1211018	1989	-0.7549
V1211019	2075	-0.7792
V1211020	2138	-0.7892
V1211021	2146	-0.7739
V1211022	2170	-0.7637
V1211023	2176	-0.7447
V1211024	2220	-0.7349
V1211025	2234	-0.7086
V1211026	2238	-0.6774
V1211027	2242	-0.6458
V1211028	2246	-0.6128
V1211029	2253	-0.578
V1211030	2258	-0.5407
V1211031	2262	-0.5024
V1211032	2263	-0.4625
V1211033	2269	-0.4216
V1211034	2270	-0.3772
V1211035	2272	-0.3332
V1211036	2274	-0.2878
V1211037	2277	-0.2422
V1211038	2280	-0.196
V1211039	2284	-0.1479
V1211040	2288	-0.0955
V1211041	2304	0.0004
