# Supplementary material for: Multiomic single cell sequencing identifies stemlike nature of mixed phenotype acute leukemia
Source: Nat Commun. 2024 Sep 18;15:8191. doi: 10.1038/s41467-024-52317-2 (PMC11411136; doi:10.1038/s41467-024-52317-2)
Supplement: Supplementary file 17 — Source Data [file 41467_2024_52317_MOESM17_ESM.zip › Source Data compressed/Panel S11C.csv]

Panel S11C
We generated a gene set score, MPAL95, based on single-data CytoTRACE data and applied it to 69 pediatric patients with survival outcomes available from the Soochow University adult MPAL dataset (n = 72 patients).
MPAL95 gene set score was computed as the first principal component (top bar plot) of the 18 genes with greatest upregulation in single cells with CytoTRACE scores �0.95 (bottom heatmap), where columns are individual patients
	TUBA1B	TYMS	GSTP1	HMGB2	HMGN2	TUBB	PCNA	IGLL1	DUT	TOP2A	CD3D	CD7	UBE2C	STMN1	DHFR	MCM7	MPAL95
M11	-2.042421464	-1.825195238	-1.240719431	-1.476585471	-1.852877133	-1.972327452	-1.671551414	-0.421284882	-1.857168342	-1.50276808	-0.575480938	-0.301413266	-1.351790758	-1.883892432	-1.912488942	-1.595716567	-6.130441145
M20	-1.645819727	-1.585654427	-0.843341734	-0.977809263	-1.46021766	-1.625361965	-1.332632763	-0.593518773	-1.435405065	-1.006723281	-0.670611017	-0.691243042	-1.14536434	-1.41275301	-1.191728791	-1.688158077	-4.916820787
M49	-1.468496801	-1.231874656	-0.226946317	-1.069542854	-1.210521192	-1.329329813	-1.255012889	-0.439673348	-0.962718149	-1.392462512	-0.503098627	-0.039372302	-1.179769003	-1.314215419	-1.677485638	-1.224306104	-4.405704148
M83	-1.283933614	-1.412232382	-1.026560153	-1.177683214	-1.674929753	-1.162066049	-0.92076338	-0.710374057	-1.831529612	0.200701942	-0.515506952	-0.648816784	-0.829463846	-1.558223578	-0.030234444	-1.951443877	-4.174869296
M245	-1.691103881	-1.104064821	-0.84945492	-0.991908141	-0.915585373	-1.62390371	-1.066583523	-0.495123402	-0.822830909	-1.223865406	-0.731412224	-0.701080809	-1.179420265	-1.581011811	-0.493885301	-1.065518906	-4.108190288
M216	-1.368767917	-1.399731822	0.091525516	-1.392506087	-1.444006776	-1.148301982	-1.209378951	-0.54466786	-1.123510703	-1.060728755	1.189389487	2.233941775	-1.078117297	-1.552779493	-1.408870046	-0.125306929	-4.01933138
M68	-1.37050134	-1.234384333	-0.413810055	-1.77500527	-1.413129923	-1.238678489	-1.277671095	-0.708486837	-1.425148975	-0.731290278	2.5	2.179905992	-1.168820501	-0.001916117	-1.545617792	-1.047976858	-3.954100921
M212	-1.306496116	-1.260986906	-0.570086994	-1.198539116	-1.256831464	-1.507271676	-0.521374944	-0.805383423	-0.498006294	-0.816495714	-0.740511249	-0.711021364	-1.03745724	-1.474362644	-0.494905626	-1.8675686	-3.940439454
M55	-1.082820759	-1.121929233	-0.304471976	0.005220026	-0.927996013	-1.37096585	-1.125917916	-0.743644806	-1.308285698	-0.985586884	-0.751678742	-0.666852965	-0.766886454	-1.658745095	-1.341453602	-1.222675463	-3.93091095
M246	-1.004340104	-1.061807452	-0.654964443	0.131580806	-0.893242925	-1.14300151	-1.135547032	-0.77289878	-1.239489857	-0.86377453	-0.692532392	-0.692236779	-0.501271504	-1.674583333	-0.978875951	-1.297396246	-3.616572403
M56	-1.206323423	-1.322953067	0.576514741	-0.633342327	-0.723366054	-1.461080896	-1.15196461	-0.797371554	-0.270243407	-0.938690505	1.344900545	-0.58374259	-0.771603021	-1.264953752	-1.414262015	-0.732347248	-3.49025112
M228	-1.406523062	-0.990613045	0.158292856	-1.432961811	-1.105577259	-1.040153316	-0.976005328	-0.557346408	-1.009476707	-0.6735681	0.439125894	1.071356759	-0.899175513	-0.897512048	-1.12758679	0.047588984	-3.291576981
M231	-0.813881752	-0.957023583	0.114642948	-0.820219208	-0.66526185	-1.008958318	-0.721585645	-0.552144631	-1.382341838	-0.676152025	-0.587466966	-0.626239559	-0.242759553	-1.499830732	-1.033221938	-1.329471702	-3.281843362
M79	-0.43857428	-1.208346332	-0.3886555	-1.313961573	-0.765942803	-0.758944057	-0.893102367	-0.657968513	-1.124005539	-1.296027704	0.322856578	-0.028223829	-1.176639743	-0.344763573	-0.914131667	-1.295155341	-3.26859046
M233	-1.131559294	-1.285974483	-0.197256318	-1.197162928	-1.220939247	-0.874969298	-0.883812192	2.406141267	-0.888384251	-0.851563638	-0.616087595	-0.673880454	-0.502613286	-0.576234946	-1.466602929	-0.792201921	-2.930833208
M53	-0.400602961	-0.929373971	0.279867377	-0.392531266	-0.791009939	-1.039437657	-0.974733985	-0.690012503	-0.622433549	-0.98926858	-0.749197077	-0.70149093	-0.318087	-1.243363031	-1.081753468	-0.146447203	-2.707628151
M30	-0.301365664	-0.725845539	0.292590865	-0.679118297	-0.185632035	-0.93565413	-0.926183658	-0.618860316	-0.734974065	-1.335658447	0.756776951	-0.051027943	-0.774730717	-0.424743502	-0.960912888	-0.792375032	-2.475388258
M201	-1.209216794	0.060362106	-0.698276428	-0.514982033	-0.63331979	-0.697021988	-1.083099183	-0.010695236	-0.307293271	-1.332351262	-0.751678742	-0.709791617	-1.032767259	-0.479607527	-0.4771357	-0.72471656	-2.430522135
M17	-0.77211068	-0.633611747	-0.353060408	-0.873056461	-1.103257528	-0.96355774	-0.78158954	0.639446762	-0.385140588	-1.010025843	2.5	0.920188416	-1.024948017	-0.269174523	-0.135448672	-1.08318237	-2.300582287
M236	-0.24482961	-0.596476573	0.597455029	-1.026156792	-0.848596854	-0.459815566	-0.898517367	0.569364395	-0.541294164	-1.200553942	1.382172673	0.38149802	-0.985850244	-0.288393639	-1.106285115	-0.326794861	-2.115944202
M147	-0.46195337	-0.348205218	-0.780943486	-0.336156348	-0.736328834	-0.657622916	-0.587682166	0.180644042	-0.478142357	-0.780164231	-0.731825422	-0.705282546	-0.56205047	-0.978659377	-0.430862736	-0.622332144	-2.03875504
M234	-0.90633372	-0.924107036	-1.173428644	-1.07624893	-0.926979811	-0.212180044	-0.797385724	0.22106185	-0.463040893	-0.179691102	0.013578244	-0.152606037	-0.494728362	-0.288477575	-0.390609437	-0.07508791	-1.960896731
M2	-1.14096037	-1.013233569	-1.312308327	-0.774141122	-0.948552823	-0.627366235	-0.851510591	0.284818233	0.236406418	-0.163796532	-0.315033914	1.623494025	0.294941552	-0.554695431	-0.644326754	0.258616602	-1.727601821
M38	-0.254906016	-0.521257795	-0.12283421	-0.486279084	-0.401724394	-0.436372532	-0.449363441	-0.390745521	-0.965735451	0.119450332	-0.216879925	-0.18428185	-0.257897605	-0.788180551	-0.319172047	-0.901639368	-1.714696891
M33	-0.468678792	0.174323013	-1.145348783	0.191679801	-0.279693438	-0.673424942	-0.491152001	-0.312720186	-0.84884397	-0.389144203	-0.72313918	-0.60331616	-0.874817012	-0.520633386	-0.431034272	-0.412469648	-1.637165526
M36	-0.3634363	-0.430022795	0.287732058	0.608872477	-0.286347258	-0.857698944	-0.882240705	-0.293189322	-0.404697282	-0.823761351	-0.752919575	-0.667262778	0.010318025	-0.775728574	-0.431580013	-0.538551509	-1.625317239
M6	-0.592902353	-0.912182051	0.458922612	0.275832749	-0.390238898	-0.577392783	-0.72549403	-0.13794757	0.250768619	-0.807909053	0.339852261	0.341123082	-0.336854744	0.115140732	-1.461095332	-0.120073291	-1.487688617
M237	-0.537349608	-0.552464123	-0.805715587	-0.644141972	-1.054224472	-0.364728515	-0.278516533	-0.239815285	-0.27638313	0.954387523	-0.598642317	-0.671974859	-0.748905326	-0.721053515	0.186930953	-0.35354999	-1.473542337
M76	-0.169307594	-0.02132258	-0.444004814	0.687397587	0.054458694	-0.75762377	-0.559652724	-0.782101873	-0.673669559	-0.273420452	-0.707422382	-0.449838352	-0.029940123	-0.802361881	-0.693971366	-0.930777497	-1.45345465
M241	-0.29276248	-0.864442329	0.937445562	-0.820370743	-0.126994896	-0.638595387	-0.36295063	-0.812444143	-0.118845467	-0.628175708	1.086414864	-0.450112893	-0.543282726	-0.184591182	-0.172849379	-0.12827766	-1.404749324
M48	-1.388340755	-0.938138372	-0.793715266	-0.475468726	-0.797260043	-1.105495341	-0.479868525	1.063636793	0.947850718	-0.5217632	-0.339052295	-0.160777088	-0.136677464	0.051512406	-0.803868544	0.586317619	-1.385635415
M187	-0.649850119	-0.670464212	-0.572696946	-0.627023598	-0.442180413	-0.106480781	-0.539206331	-0.79821987	-0.296239803	1.25251375	-0.735133895	-0.709689138	-0.477599531	-0.618123154	0.18631088	-0.43236686	-1.304147161
M27	-0.524344651	-0.158201955	-0.353590043	0.40449416	0.25470887	-0.676208782	-0.228885751	-0.345065612	-0.342756498	-0.444627243	-0.709076412	-0.663676222	-0.695601555	-0.603450862	-0.146867295	-0.725131444	-1.268085518
M200	-0.511424261	-0.81458356	-0.595852842	-0.266008476	-0.175997655	-0.289301826	-0.497993227	-0.166371043	-0.036120728	0.598982322	-0.623872579	-0.682532234	-0.318087	-0.825676862	0.699413211	-0.097161607	-0.954904952
M5	-0.087459202	-0.495074631	-0.087658943	-0.96035699	-0.647165662	0.349281801	-0.609098826	0.115003832	-0.185702988	-0.817816739	2.5	0.748015591	-0.852923135	0.140708032	0.530748212	-0.545440443	-0.936556613
M98	-0.488982712	-0.589510844	-0.847588761	-0.328702124	-0.747134048	-0.076204551	-0.472526335	0.216672476	-0.070830591	1.698074927	-0.731825835	-0.661216626	0.226132225	-0.241056399	0.028112158	-0.945880343	-0.774598955
M9	-0.645508053	-0.703918668	2.5	-0.502504441	0.42286343	-0.29150096	-0.472218432	-0.163774726	-0.252222926	-1.29470668	0.796052196	0.013401864	1.236295374	0.195496411	-1.325069946	0.300865602	-0.664281515
M46	-0.169050676	-0.175103972	-0.724919662	0.093606173	-0.210363417	-0.234251157	-0.194767148	-0.184163143	-0.122046516	0.29033017	-0.732652643	-0.361260934	-0.191415284	0.25349285	-0.478856784	-0.363257751	-0.573336436
M10	-0.097948526	-0.284757375	-0.866162498	-0.217934852	-0.44992891	0.177261005	-0.144482071	0.178373101	0.290875097	0.332795832	-0.70659516	-0.696366781	0.179216775	-0.333280865	-0.331663092	-0.911973034	-0.568993589
M239	0.03082088	0.164271186	-0.079879077	0.877415977	0.567096026	-0.179631928	0.037522606	-0.83227022	-0.494863788	-0.36922381	-0.716107796	-0.675133566	-0.024008446	-0.757635545	-0.490419625	-0.551953728	-0.558228549
M192	0.375881511	-0.177125256	2.5	-0.769911376	-0.708620699	-0.018931243	-0.046424184	0.212295639	-0.795328213	-0.501429326	2.269711222	1.715091291	-1.26421525	0.239302356	-0.347743699	-0.126292048	-0.54460315
M214	-0.037238467	-0.59034035	0.226592678	-0.451693796	-0.405975207	-0.12319307	-0.622135055	-0.690765242	-0.373804235	2.5	-0.725620845	-0.702720574	0.105715902	-0.395246319	0.296990773	-0.477888807	-0.491611007
M235	-0.597961497	-0.342301765	-0.821210041	-0.433285059	-0.276307175	0.064797045	-0.211808913	0.581107251	0.445387767	-0.374202752	-0.085576682	-0.080908326	-0.105800842	0.183154701	-0.765566316	0.87985577	-0.379239504
M3	-0.113507647	0.180642912	1.365774067	-0.401703911	-0.391903346	-0.608397954	-0.203129888	0.732772599	0.112973534	-0.803539104	0.055863335	1.212258973	-0.407944162	-0.15882997	-0.725392433	1.510065982	-0.285905888
M202	-0.136237675	0.066921123	0.652139054	1.05357523	0.028043079	-0.263413194	0.171516718	-0.862032053	-0.056031669	0.086393669	0.902854373	-0.548899872	-0.759092234	-0.183238162	-0.285314524	0.250152433	-0.201341108
M198	0.376260655	0.067241499	0.43626905	-1.131177665	-0.584420671	0.186246476	0.315534448	-0.452613177	-0.39870242	-0.214715432	1.339581096	0.778929269	-0.533899636	0.1757392	-0.040139098	0.715680114	-0.164789152
M67	-0.317736817	-0.109811325	-0.332768301	1.817665699	-0.170476673	0.27008475	-0.666380944	-0.001471123	-0.213165943	-0.399713061	-0.194945315	-0.14044374	0.252700445	-0.541172792	-0.778357868	1.071538649	-0.155275634
M238	-0.518080796	1.010217178	-0.364649641	2.452136865	0.326507295	-0.503189302	0.531031678	-0.834364617	-0.287021244	-0.074081117	-0.741752082	-0.680035541	-0.257709943	-1.190910034	0.528077323	-0.377031907	0.062915948
M7	-0.35691908	0.630732901	-0.785585586	-0.511313309	-0.349759618	-0.091158845	0.017593938	-0.557298242	-0.115783725	1.24430292	-0.518815839	-0.414754912	0.197982955	-0.111520079	1.225415733	-0.559129767	0.109837696
M244	0.317469168	0.567868251	0.070537907	-0.07190128	-0.092555956	0.296326995	0.279991793	-0.097476978	-0.333632377	0.251082524	-0.7330646	-0.625597118	-0.651188262	0.733262742	0.055072002	0.023006894	0.381184352
M240	0.144469881	0.128989702	0.181332875	-0.259179197	0.028654489	0.125491727	-0.077969994	-0.327929165	-0.41410899	1.194319967	-0.350062616	1.701215137	0.484334534	0.298942175	0.391161853	-0.188000577	0.483223125
M84	0.65337599	0.743696708	0.221957859	1.005544816	0.278023564	-0.088007812	0.16113957	-0.395442738	-0.103858953	-1.015970454	-0.728516535	-0.668082711	-0.704435734	0.17583332	0.677128694	0.204818444	0.493764845
M4	0.36717178	0.949602773	-0.589505598	-0.117780574	-0.167799748	0.098034406	0.362723421	0.22992835	0.892877801	-0.915606919	-0.581912173	-0.26315216	-0.114786715	-0.203968424	0.005736156	0.270111944	0.513662642
M34	0.337784279	0.245952063	-0.47883597	0.13480207	-0.0221724	0.097744367	0.338247902	0.795660402	0.765681089	-0.919533004	-0.750437909	-0.710304011	-0.316523152	-0.14278531	0.146490235	0.942105902	0.572109201
M86	-0.273866714	-0.147930056	-0.253516143	-0.305441076	0.266487572	1.192487989	0.01246201	0.652422503	0.164690705	0.413817583	-0.70949085	-0.649124118	1.432883622	0.863274895	-0.417926966	-1.47574	0.63818686
M207	0.219888768	0.708382637	-0.445220486	-0.617779055	-0.376799142	0.262311296	0.554400669	0.094113778	-0.036130129	0.302711474	-0.700390998	-0.698416461	-0.787241504	0.286518273	1.445786325	0.433904263	0.668700943
M37	0.201980667	0.541470515	-0.356543985	1.135688478	-0.150849725	0.560255081	-0.563225271	2.000216791	0.293330474	-1.09523194	-0.488208223	-0.075917399	-0.452577958	0.316781504	-0.261186942	1.023010713	0.726460409
M15	0.922205033	0.217355292	-0.695430354	-0.111057594	0.068165414	-0.006583422	0.431860435	0.664192976	-0.40104413	0.162135945	0.522730294	2.187938697	-0.988113133	1.125824278	0.235055243	1.455927433	1.064201551
M210	0.354833307	0.654029303	-0.43935507	-0.411519475	0.127050478	0.553194823	0.163093142	0.684574889	1.007774982	-0.407638549	1.711259242	0.693552471	0.367275794	0.446243343	-0.375016756	0.742999114	1.201335001
M217	0.140811722	0.582790458	-1.080312433	0.228390855	1.000983023	0.372419051	0.21709851	-0.622807057	0.051553651	2.379051966	-0.69832253	-0.650456344	-0.130425198	0.166679739	0.538962277	0.107195256	1.228249337
M243	0.454379454	0.237072125	0.286620856	1.645226714	1.569184799	0.130298603	0.406225624	-0.565484205	0.313710185	0.92091936	-0.734244218	-0.642440035	1.164078421	-0.059019513	0.053085989	-1.377095905	1.323128026
M29	0.907343421	0.072896524	0.355752442	1.179520333	0.912495249	0.151805605	0.371377303	-0.832152493	0.727820601	-0.654740855	1.03841574	-0.370074118	0.230825334	0.699478109	0.238219776	0.253528504	1.362237973
M64	0.487400388	0.375820849	0.139569025	0.868868873	0.211273367	0.731188621	0.202613088	-0.619508052	0.927505619	0.553406968	-0.6966685	-0.661421482	0.965834057	0.163011266	1.063708769	-1.194299767	1.368736837
M215	0.323468265	0.12744623	0.666445743	0.882395896	0.841044168	0.317650512	0.312359505	-0.79369552	0.571338416	0.596366033	0.35845234	-0.529531159	-0.226870853	1.099515662	0.136454706	0.885667331	1.490898065
M225	0.546878999	0.524691231	0.005390776	-0.113376914	-0.082934076	1.040485199	0.684251122	1.236625967	0.83423293	-0.201890263	-0.709490436	-0.693804809	-0.307138498	0.641832108	0.792590013	0.165457992	1.575272227
M72	0.214698016	1.283330946	-0.151911459	-0.597491317	-0.332444206	0.386863035	0.359011199	-0.449425112	0.085265724	2.5	0.350594561	0.628889525	-0.010008875	0.355014913	2.5	0.281751501	1.894058175
M227	0.056852238	0.510214248	-0.096380868	-0.475848217	0.144606198	0.853753661	0.14809403	0.144392029	-0.10745869	2.5	0.171319906	1.213430819	0.614745412	0.78193569	1.48350787	0.445425584	1.930872813
M78	0.732946299	0.170471315	2.227377731	1.896151885	2.13127223	0.507995862	0.755615159	-0.845537028	0.403282716	-0.289890328	-0.62498726	-0.554536109	1.184771262	-0.473487877	0.021945098	0.276828826	1.988159018
M208	1.227386761	0.193075757	0.731774029	0.856385686	0.929435669	0.493116708	-0.001978096	-0.597819168	0.579397658	0.678901679	-0.721898761	-0.543570868	1.650560365	-0.205878305	0.920503622	0.341187578	1.989222039
M226	0.351014859	1.05847915	0.116440187	1.572536923	1.697502283	0.46855784	1.122652644	-0.040379589	0.029818056	-0.179969178	-0.725621259	-0.682634713	0.717824912	0.090428217	0.393456632	0.094789554	2.050264268
M186	0.261638464	-0.060865012	1.072223458	-0.3162606	0.225329665	0.972873525	0.175151343	0.291598537	0.384143086	1.492949504	0.748844309	2.5	0.387207041	0.712008495	1.610530758	1.201716596	2.171451187
M242	1.292339979	0.428514326	0.365573192	-0.159905199	0.547384229	0.853310357	0.682895044	1.448414552	0.436152116	0.896996923	0.732485586	0.143145254	0.94198537	1.131359428	0.898613639	-0.018246119	2.605590983
M221	0.46802322	0.816152302	-0.987975203	0.128231577	0.766408309	0.879501041	0.558566364	0.890764026	1.354617651	0.105579572	0.476118006	0.651943483	2.082104316	0.659929502	-0.122650767	0.801332898	2.60675259
M247	0.603111698	0.821907629	1.156452241	2.068782639	2.5	0.54950893	0.82054706	-0.580355837	0.807731016	-0.028487268	-0.75085152	-0.534799188	1.582076318	0.206471427	0.394539219	-0.035205473	2.900250608
M223	0.379149268	0.896481001	-0.809246121	-0.783698495	-0.045123774	1.510413439	0.60019073	0.368235179	1.245247845	1.571921686	0.908803338	0.675971911	0.778170692	1.192009248	1.943996098	0.919402853	2.991392818
M71	1.50834708	1.695053777	-0.044901831	0.258757586	0.784834705	0.631069497	0.964545545	-0.463889365	0.388361582	0.774678616	-0.732239032	-0.709996575	0.567051165	0.735964855	2.271512293	0.303569109	3.002948739
M229	1.541464174	1.745962548	-1.02759564	-0.09423848	0.418116851	1.040761732	2.10837927	1.448624086	-0.599885193	0.886786062	-0.638516057	-0.6050004	-0.324653599	1.476998025	0.124927443	1.606996724	3.075833928
M203	1.201740445	0.492037502	2.5	0.415519618	0.723948942	1.114257985	0.551470001	0.65149011	0.78245038	0.295807138	1.776219307	2.5	0.855496737	2.115352207	-0.367042843	1.00488014	3.147481214
M197	1.439382491	0.456771254	1.11610439	-0.341504687	0.815791606	2.0940531	0.339808215	0.721661079	0.230145336	0.268913056	2.5	2.5	0.671822749	1.913650338	0.133904528	1.230459193	3.175184491
M35	0.992759709	0.855318494	0.5428904	2.073295813	2.5	0.390179645	1.043576436	-0.555497551	0.962850906	0.68091492	-0.711971688	-0.667570215	1.682445669	-0.171559069	0.604300586	0.253786448	3.176936373
M213	2.5	-0.61765562	0.234860682	2.5	0.650018282	0.465635137	2.166816955	-0.857601961	0.055334145	0.56980683	-0.581235092	-0.658126171	2.5	-0.13940996	-0.513084699	1.410031958	3.344745617
M22	0.699722123	1.861136817	0.142544322	0.906343788	2.125867305	0.853170971	1.910652901	-0.311752447	1.297967934	-0.46906554	-0.738443609	-0.658448774	-0.027209643	1.235698816	0.719547166	0.581060121	3.406488075
M16	2.027547379	1.353685691	-0.094345687	0.807341789	0.614589051	1.251929242	0.567220558	0.05816961	0.306549596	1.177698173	-0.745474579	-0.394566571	0.766651385	2.214732654	0.507412875	1.001723573	3.558374247
M232	0.824339906	0.514200529	0.675936336	-0.62119304	0.050626829	1.472511946	0.81199188	1.577329113	0.521361717	1.176966985	0.332802677	2.5	0.507201125	2.199300569	1.741731517	1.441320592	3.561640079
M69	0.257996052	0.853339108	-0.927905528	2.5	0.915462068	0.632086164	1.040010718	-0.862126311	0.379097727	-0.350163404	-0.68550018	-0.661319105	-0.857616244	1.546573328	2.5	2.5	3.572946015
M85	1.170899155	0.936706928	1.996622505	1.683490845	2.5	0.470181373	1.418370787	-0.858968314	1.773062794	0.54019672	1.750897224	-0.130432578	0.887144336	1.627816668	0.494702645	0.785347528	4.111214337
M21	1.006275151	1.018488108	-0.61159361	0.115829574	0.740815606	1.964299982	1.181549391	2.5	1.491242736	1.10446056	-0.471250592	0.036749525	1.814999018	1.29565125	1.087181336	1.61170069	4.584154254
M209	2.5	2.5	0.889936055	0.512396923	2.076781187	2.5	2.5	-0.604521238	1.621510592	0.326273272	-0.678883234	-0.370717378	1.400929508	1.25772071	1.438998556	1.568586132	6.650481058
M222	2.5	2.5	-0.9277922	1.252446413	2.5	2.5	2.5	2.5	2.5	2.232386512	1.437993592	0.182867299	2.5	2.5	2.5	1.296718723	10
