# Supplementary material for: Multiomic single cell sequencing identifies stemlike nature of mixed phenotype acute leukemia
Source: Nat Commun. 2024 Sep 18;15:8191. doi: 10.1038/s41467-024-52317-2 (PMC11411136; doi:10.1038/s41467-024-52317-2)
Supplement: Supplementary file 17 — Source Data [file 41467_2024_52317_MOESM17_ESM.zip › Source Data compressed/Panel 4D and Panel S14A.csv]

Panel 4D and Panel S14A
Immunophenotype-derived UMAP from SC DAbseq analysis of 51,847 cells from 14 patients. Cells are color coded based on antibody expression
	UMAP_1	UMAP_2	CD10	CD117	CD11b	CD123	CD13	CD14	CD15	CD16	CD19	CD22	CD3	CD30	CD33	CD34	CD38	CD4	CD5	CD56	CD64	CD7	CD71	CD8
AACAACTCACGCATGC-1	4.636404	3.2794483	4.101522678	2.752186896	2.851556793	2.833478793	2.498790017	2.122968221	3.263540077	1.699203202	3.317948362	2.669406397	2.772503379	2.744588855	2.661710813	3.736702547	3.866622472	2.844410325	3.132366235	2.453682951	0.002312064	2.817980861	3.285172212	2.587247949
AACAACTCATCAGCCA-1	2.484822	4.599823	2.191093878	2.545771696	2.527889493	2.806361293	2.717091117	1.887438321	3.183806177	2.011858402	3.091821262	2.557759997	2.556128279	2.269522055	2.821800213	3.221939547	4.965018572	2.902296025	2.615493535	1.663822151	0.657630344	2.542934761	3.025823812	2.146099249
AACAACTCGTCTGTCC-1	-0.24212895	0.20622891	1.567551878	2.576412096	3.448828393	2.494349093	2.309050617	2.272988821	5.493396477	1.524417002	2.404850762	2.542095597	2.930998579	2.837029355	2.647597513	2.579613847	4.113872572	2.795018425	2.645203835	2.306537351	1.444831444	2.202272561	2.478707312	1.879798049
AACAACTCTCAGGACA-1	3.5405514	2.8117445	2.365041478	2.824057696	3.144136993	3.054335993	2.825177717	2.393172521	3.385483077	1.838640702	2.379916262	2.793643997	2.423722979	2.608702855	2.835570513	2.673302547	4.163622372	2.921626325	3.002174535	1.706085951	1.466308444	3.353128761	3.214430312	2.738326149
AACCAGCTACGCATGC-1	4.083407	-0.635735	3.013324978	3.467606596	3.654292193	3.550573193	2.963312217	3.157721321	4.242075177	2.275149502	3.520357162	3.335200597	3.221012079	3.336268255	3.528742013	3.485956847	4.593355872	3.643762525	3.301284535	2.691013651	0.496033684	3.435784361	3.817592312	3.086924449
AACCAGCTATGTTGAA-1	2.578203	1.384286	2.233717478	2.538621796	3.127983193	3.184257793	2.949296817	2.548938121	3.407719477	2.149973702	2.594625562	2.758187097	2.098999979	2.924659355	3.456300013	2.725228247	5.214152572	2.971498925	2.977600135	2.914476151	1.094848374	2.951150561	3.483768912	2.667924749
AACCGATGAAGCTCGA-1	4.5090637	2.967711	1.973407778	2.782395596	3.197695093	3.199139193	2.541663617	2.906033321	3.009011277	1.143993102	2.276365362	3.282824097	2.852013379	3.076894655	2.675471313	2.444734247	3.897058572	2.880623525	3.154009135	2.257951051	0.496391344	2.961511461	2.669825512	2.100898149
AACCGATGATCCGGTA-1	4.0862465	0.18628703	2.768630978	3.127698796	3.636723093	3.298480593	3.224963217	2.985483021	3.397734177	2.387022402	3.318168062	3.347575897	3.026356479	3.236384855	3.302325213	3.382820247	4.367439272	3.344310225	3.276897935	2.109504251	0.839318844	3.396415161	3.436963012	2.715823749
AACGCCAACCATATCC-1	3.6068733	0.9636038	2.965944778	3.088433596	3.191515293	3.492512393	3.010047017	2.908367721	3.746599477	2.122363502	3.157044262	3.038705097	3.141055779	3.032078855	3.448610313	3.746781547	4.838256572	3.537201325	3.346771535	2.436567351	0.620112914	2.819205661	4.556303312	2.619510249
AACGCCAACGATCGGA-1	4.1237216	1.9724898	2.356257278	3.090848396	3.368252393	2.996691793	2.699027517	2.988289921	3.619732677	2.046815302	2.440228062	3.188709597	2.884997579	2.943974355	2.887665013	2.776129147	4.024895572	2.916439225	3.027507535	1.971637651	0.534184084	3.156243161	3.006289912	2.461307449
AACGCCAAGGCGATGC-1	3.9421654	2.511648	2.586921278	2.658882296	3.070672793	2.829715393	2.857427617	2.621366321	3.245036177	1.092359602	2.766198662	3.035934997	2.797969379	3.002470355	3.191865813	2.662690047	4.055305572	3.089354925	3.159428535	2.160931151	1.153613044	2.846716561	2.922811712	2.471958049
AACGCTCGCTACTCTC-1	3.644913	5.323678	2.074681278	2.194074796	3.260226493	2.727029793	2.637930817	1.659784821	2.423023977	1.283003202	1.890043762	2.124268797	2.369587879	1.948288855	2.902548813	1.831706647	4.445073872	2.597573725	2.210207735	1.851903451	1.292012344	2.213337561	2.507479812	2.134479149
AACGCTCGGGACGTGC-1	4.4560404	2.589906	1.755495078	2.844378596	3.081815493	2.787555293	2.313169017	3.363537821	2.520992777	1.669903502	2.868843062	3.063343097	3.264100979	3.031767455	2.505658413	3.062370747	3.965296572	3.108766525	3.505175835	2.131008351	0.330569244	3.203620361	3.079501612	2.192932049
AACGTACCCCATATCC-1	4.6178646	2.493118	2.175668978	2.741728896	3.083622393	3.162757293	2.387356017	2.845081621	3.267051677	1.144940802	2.621889362	2.910926797	3.049501879	3.077541855	3.288006313	3.025142147	4.048865072	2.842713025	3.501033835	2.414386551	0.931712244	3.072164361	2.845246512	1.968066049
AACGTACCCCGAGTGT-1	3.7467725	2.7143865	3.128926278	2.829006796	2.988169993	3.015502593	2.784797217	2.391678121	2.972581477	2.447896902	2.550768862	2.565858197	2.596929579	2.324576755	2.879377113	3.956083947	4.427951772	2.981318925	2.909401535	2.696691651	0.522385944	2.678459061	3.233852112	3.136948249
AACGTGATATGCTACA-1	1.4019092	4.6010303	2.431431978	2.796080996	2.641819993	2.865107193	2.390882517	2.306846121	3.006225877	1.599879102	2.585835262	2.621628597	2.378187379	2.139295855	2.960415113	3.697624147	4.959329872	2.603260525	2.725301035	1.823361151	0.638460804	2.405733361	3.405901312	2.268811749
AACGTGATTATCACTA-1	1.5799348	-0.027971271	2.539901978	2.471447096	3.776754693	3.198986393	2.436418817	2.639051521	3.696193977	1.411607602	2.811487262	2.579489297	2.815583979	2.537765855	3.719197013	2.874479547	4.175045572	3.052926025	2.713534435	2.018801651	1.854269244	2.847967061	3.094224912	2.268674249
AACTCACTACTATAGT-1	5.77281	2.7813478	3.039123078	2.901365396	4.085243993	3.489584293	3.434546017	2.691459021	4.426408077	4.781689302	3.501134262	3.076667097	3.095814579	3.115467855	3.284633413	3.179717547	5.006312172	3.435263825	3.014097235	2.363936451	1.412145944	3.220154361	3.612135112	2.735504749
AACTCACTCGATCGGA-1	2.730622	0.76326334	2.522932278	2.715036796	3.470475993	2.921605493	2.473330317	2.302885821	4.563213477	2.286941002	3.191508862	3.058002697	2.544218579	2.916505455	3.145607413	2.780267447	4.835462372	3.174729825	2.278951235	2.343425551	1.895837744	2.853243261	3.301774012	3.415615949
AACTCACTTAAGATCA-1	3.5351286	-0.20998105	3.115654678	3.047200796	3.500526693	3.623158293	3.140365817	2.698919321	3.864120477	1.994220702	3.331334662	2.803702597	3.060960579	3.071070555	3.429076613	3.395176547	4.380492472	3.401770825	3.272613835	2.477777651	1.577493044	3.047802361	3.590135312	2.729261049
AACTCGTACTTAAGTA-1	2.2000992	0.040573355	2.574079078	2.695583696	3.793010393	2.908219893	3.112640117	2.728071121	3.522885777	2.062562702	2.727961362	2.630949797	2.848275179	2.610949155	3.448971813	2.915430947	4.220421572	2.891547525	2.722640335	2.189815051	1.052443744	2.965973761	3.141611512	2.765401049
AACTCGTATTAACGTT-1	3.5088098	4.6383333	2.334111278	2.436508996	2.478590093	2.718173393	2.041462817	2.344073321	3.107881377	1.497945302	2.333462262	2.010366497	2.857433779	1.833954155	2.798818813	3.432520347	4.170165272	2.742930325	2.463626635	2.354079951	0.880870684	2.572483361	3.191962312	2.221231149
AACTGCTTTTAGACAA-1	2.4219062	1.8260494	2.651926278	2.970034296	3.332850293	3.135404193	3.064447617	2.629713621	3.252660077	1.993607002	3.259111962	3.015943597	2.544578979	2.591290055	3.303126813	3.223043347	4.626038572	2.992776825	2.709333535	1.873541651	1.061848144	2.640058361	3.405781712	2.499980049
AACTGGAGCCATATCC-1	3.523624	0.39610434	2.685972278	2.907651796	3.273084393	3.216476793	2.839039317	2.722015921	4.198463177	2.409706502	3.074195962	2.932696397	3.111046579	2.807707855	3.296886713	3.206814647	4.295030372	3.406796125	3.096143335	2.195006651	1.096884744	3.259431461	3.434508012	2.800927749
AACTGTGACCATTGTC-1	3.6045873	0.19578673	2.785884178	3.195829996	3.159472793	3.418825293	3.221235317	2.818481521	3.513688777	2.125689202	3.410310562	3.253434197	3.330648579	2.964364655	3.656749913	3.841667847	5.179656272	3.572426525	3.167889535	2.181090651	1.018090414	3.151868361	3.829727112	2.793146449
AAGACCTTAGTGCAGG-1	3.9129193	0.68640465	3.106051278	3.437179896	3.252336993	3.302281293	2.905887417	2.720545321	3.788546477	2.462904402	3.072569862	3.038975297	3.397497879	2.698984255	3.372775813	3.416115947	4.898154972	3.469581525	3.525939235	2.642795351	0.422791944	3.467698261	4.258661012	2.658000549
AAGCGTGGTAGCATTC-1	1.40394	-0.077171005	2.358626578	2.694371596	3.562521993	3.038094793	2.383603317	2.607967121	2.904308777	1.568466402	2.223712262	2.570388797	2.745045879	2.520811655	3.089028813	2.521643547	4.239813572	2.858590125	2.524353035	2.284392651	1.313412144	2.627563361	3.090025812	2.301263449
AAGCTCGAAACTCGTA-1	2.4837053	1.6703274	2.631556978	2.548616096	3.024714093	2.962763193	2.826759817	2.539773521	3.533661577	2.285397702	3.018503762	2.712380397	2.552139279	2.781873555	3.342894513	3.455714847	5.046924872	2.958074525	2.995241935	2.535732951	1.987672044	3.009853461	3.268538912	2.458710349
AAGGAGGCCCGACCTG-1	1.9732975	4.8133245	2.179204478	2.372316696	2.406384993	2.122449093	2.127912317	2.162486821	3.227549477	1.585685902	3.218349562	2.467167397	2.571273579	1.909385255	2.374402813	3.808038147	4.442209972	2.536075525	2.672500535	1.154932551	1.202896344	2.378053561	3.054345112	2.502560449
AAGGTAGGCCATTGTC-1	4.3628654	-0.21271475	2.873967878	3.262660896	3.571972893	3.370970393	2.983601617	3.114875621	3.677178877	1.585382402	3.194456062	3.145040797	3.375057579	3.085171355	3.279916013	3.244590647	4.414261572	3.579157525	3.717138135	2.552405351	1.246128344	3.426923861	3.459557512	2.334900449
AAGGTGCACTTAGCTT-1	3.136496	5.577029	2.229977878	2.092789296	2.235926393	2.825563593	2.231333017	2.299128321	2.929571477	1.123857702	2.246345362	2.205304597	2.547145379	2.070574355	2.839595813	2.639622147	4.777931972	2.435239025	2.441235335	1.554469451	1.323327844	2.567751361	2.612200012	1.995488549
AAGGTGCAGACCGCTA-1	3.9644086	3.0179257	2.519091578	2.150847796	2.794034493	2.748808993	2.441458917	2.905671621	3.159990777	1.731864202	2.711763662	2.825087797	3.195733979	3.050762055	2.948557313	3.549149247	4.623327572	2.730951225	3.199325835	1.698143451	1.376548244	3.063504861	2.606923312	1.984980449
AAGGTGCAGAGCCGTT-1	3.8099482	4.4560857	2.155216978	2.462530296	3.218303993	3.115792593	2.580006617	1.611347621	2.721304477	1.232712102	2.766190562	1.737393397	2.563835879	2.659245355	2.905473413	2.774954547	4.122390572	2.703722625	2.812015535	2.000412951	0.17846772	2.753184961	2.908502012	2.546110949
AAGGTGCATAGGCGGT-1	8.459962	2.3450754	3.030945278	3.060472596	2.870550893	3.452421093	2.950849517	2.584494421	3.304699877	2.218310502	3.148025562	2.149235297	3.333229979	2.605965455	3.423430813	2.883073247	4.060870372	2.979093725	3.365180735	1.822248451	0.545753644	3.330564861	3.151175412	4.414391149
AAGTAATTACTGGTGG-1	3.8909166	2.681739	2.764573278	3.104642796	2.547388393	3.393287293	2.142566817	2.626342321	3.277986777	2.073693502	3.184394462	1.787272197	2.524589779	2.556501755	3.050477213	2.916328547	3.724792972	3.145816025	2.464669035	2.555325251	0.575644264	2.998572261	3.397621812	2.729843749
AAGTAATTCAAGTGCG-1	2.6684375	0.44955915	2.587073078	2.752053896	3.871539193	3.269020893	3.564026117	1.673606421	3.491301277	2.139096902	3.393968662	2.446034597	3.239406579	2.926678855	3.660664013	3.004260547	4.772743572	3.400199525	3.156184535	1.904767551	0.972206044	2.802294861	3.293103912	2.494875549
AAGTAATTCGCCTCGC-1	3.9090867	-0.58746266	2.957751478	3.487214196	3.462583793	3.340794793	3.067809617	2.879205521	3.934322477	2.647320902	3.325162662	3.056216597	3.242144579	3.179526455	3.659661513	3.677581547	4.949706272	3.522289525	3.265713535	2.336752451	1.178787344	3.139141961	3.672434312	3.031136649
AAGTACAAACCTAACA-1	7.3650694	-0.65172064	2.509566978	2.621660896	2.717752793	2.739284393	2.251127017	2.564833721	3.241626477	1.711911102	2.761691862	2.562374597	3.062031279	2.432430155	2.788194413	2.938497247	3.764536172	3.606482725	4.661290535	2.349514651	0.783935844	2.508008861	3.023263912	2.532315649
AAGTACAAAGCGGAAC-1	3.897374	5.3082623	2.179047078	2.226110096	2.551453893	2.381378493	1.889439617	2.115921821	2.190194877	0.843948802	1.863864762	2.305337897	2.515963279	1.785097255	2.830868213	2.624646147	3.606436572	2.489932725	3.381611435	1.441042651	0.783793244	1.938951861	2.997600712	1.619250849
AAGTACAATGAGGCTT-1	2.6460087	3.2377605	2.007986978	2.468990896	2.492018993	3.149661793	2.595286417	2.440919121	3.332830677	2.109383002	3.089573962	2.411421097	2.453043479	2.616478555	3.072733813	2.790330047	5.284833172	2.861584825	2.974802335	3.137050851	1.598182644	3.034706961	3.255661712	1.925145549
AAGTCTATAGATTAGC-1	-0.48922035	0.2730676	1.983210778	2.432050596	2.822182693	2.509862993	2.333640117	2.068561621	5.368601477	1.455656202	2.584309062	2.363333297	2.851505579	2.589833855	2.591969013	2.648228347	3.636869572	2.981221425	2.663775035	1.885659651	0.618921084	2.747018661	2.446914912	1.992990749
AAGTCTATCATTGCGT-1	3.2536042	1.4788486	2.888598878	2.902411396	2.831939393	3.388333793	3.123308417	2.089397921	3.360987477	1.554284602	2.521840062	2.600693697	3.147901779	2.727669555	3.251129613	3.434505847	4.324565872	3.333377325	2.983815535	2.243809951	1.490142444	3.016836761	3.196741312	2.676848749
AAGTCTATCGAGAGCA-1	1.8639125	-0.15520026	2.422624578	2.687090296	4.016907993	2.933735493	3.185885217	2.717074721	2.874748977	1.477932302	2.950896362	2.457023197	2.865744779	2.629650655	3.705477813	3.330314347	4.645810572	3.129253325	2.961884535	1.950233251	1.729804544	2.521754861	3.494358312	2.179839049
AAGTCTATGATGGAGC-1	4.617018	2.3596523	3.759363278	2.892268296	2.968160393	3.299184893	3.391001917	2.303144121	3.242708477	1.951387802	3.302544362	3.050138997	2.894292779	3.163312855	2.705565713	3.527877747	4.294681772	3.655400225	3.034399835	2.129576651	0.384507344	2.601563061	3.342392112	3.148062549
AAGTCTATTGCTATGA-1	3.9773395	3.9382672	3.219341978	2.506213796	3.215336093	2.995601793	2.761190417	2.177617821	3.008658177	1.751860602	2.415279462	2.922341897	2.632102579	2.343404155	2.835493513	2.942915147	4.086551572	2.863576325	2.535112235	1.512900851	0.228415274	2.782853761	3.136465712	2.385577049
AAGTGAACACCGTCGG-1	3.8179882	2.7066154	2.791047778	2.827290396	3.008987393	3.114745293	2.686901117	2.025104121	3.021098877	1.499756202	3.395658262	1.830408797	2.955046579	2.869085655	2.937247213	3.795656847	4.002818772	3.304566325	2.703119135	2.367823851	1.028700694	2.875129361	3.549533312	2.257631149
AAGTGAACGAAGTATA-1	2.5318944	4.4350233	2.576791578	2.569375196	2.472112393	2.875429793	2.546340817	2.468523121	3.415521877	1.703512502	2.942842262	2.773969897	2.660386579	2.921556355	2.764304813	2.617413947	5.526957272	2.885238125	2.954055135	1.159603151	0.713403344	2.922362661	3.313847012	2.375999349
AAGTGAACGAATTAAC-1	4.016386	2.264934	2.705249578	2.562463896	2.903913393	2.892890293	2.548454517	2.231791121	2.860030877	1.624989202	2.737051062	2.739825597	2.995179379	3.884533855	2.879014813	2.858606947	4.400608772	3.001114825	3.433645535	2.118579351	0.666597294	3.165165561	4.002038312	2.231199749
AAGTGAACTCCGCAGC-1	3.9356685	0.05146844	2.979504278	3.068863996	3.245519693	3.439291093	2.467404817	3.315786621	3.592936777	1.899547302	3.248251462	3.117791197	3.475607579	3.290713855	3.399260813	3.414555747	4.627321972	3.529158525	3.469530535	2.148837851	1.155260744	3.368978161	3.904893312	2.808411949
AAGTTCTCACATATGA-1	-0.06441769	0.006373188	2.254829678	2.011865996	3.430881593	3.005571493	1.706255717	2.609307821	5.103728477	2.862782202	2.507460062	2.854998097	2.757235779	2.869297155	2.644229813	2.745622047	3.546645372	2.873446625	2.827477035	1.945008051	1.329551444	2.485562661	2.675845612	1.892178449
AAGTTCTCACGGACGA-1	3.4147964	0.6729717	2.659402278	2.960398596	3.138096593	3.635917093	2.717930617	2.689515621	3.357546077	1.821172702	3.154800462	2.853756597	3.069484679	2.928161455	3.091553713	3.293215547	3.992166272	2.845643225	3.743791435	2.301140651	1.940232844	2.765992561	3.638890912	2.188770449
AAGTTCTCCATGGCTG-1	3.5858805	5.1623077	2.416642678	2.002343296	2.981805393	2.466325693	2.706975217	2.664570421	2.943667477	1.567167702	2.102298362	2.061405597	2.196509879	2.397692055	3.272261113	2.620813547	4.395934572	2.069593525	2.262705535	1.664110151	0.909911794	2.143159061	2.490041912	2.540221049
AAGTTCTCGAAGGCGA-1	4.004378	4.748238	2.093757878	2.212897596	2.959353693	3.062135393	2.192303417	2.290706921	3.279035477	1.214600102	2.345935862	2.538056397	2.568137379	2.113200055	2.949084813	2.510115347	3.467146572	2.807617825	2.520285135	1.719539451	0.955988094	2.286118861	2.925317712	2.335534749
AATACTTCACATGCCG-1	-0.47026598	0.32898396	2.134385878	2.068250296	3.163000393	2.744543793	2.378215817	2.060394121	5.097385477	2.276747202	2.535403762	2.295408797	2.616718979	2.203440855	2.597996213	2.817008847	3.647489572	2.749939825	2.970768235	1.186302651	-0.085297226	2.777540361	2.382336312	2.559841049
AATACTTCGGTGTGCG-1	3.701634	1.368761	2.920768778	2.918517596	3.288389693	3.143963793	2.928492517	2.529100021	3.389606977	1.892191702	2.292304562	2.864157597	2.842691379	2.959953655	2.913887813	3.334216047	3.684429372	3.011872225	3.162793235	1.671287751	1.560422144	3.129011361	2.914997312	2.942417749
AATACTTCTTAGGTTA-1	2.5831933	0.01727676	2.508338678	3.247253096	3.658105893	3.058486593	2.972605517	2.670205921	4.700518477	1.809978002	2.814225262	2.868704797	2.957423879	2.684068855	3.328018613	3.572060947	4.789220572	3.112866125	3.192926235	2.252072351	1.465766844	2.787668861	3.402070512	2.793666949
AATAGTGTACCTCAGG-1	4.9060836	1.0150298	2.345884078	2.866821596	3.155000393	2.904827193	3.021698017	2.584726621	3.165514777	2.033123002	2.897559962	2.986646897	3.456916579	3.353515055	3.319051513	2.975910347	3.973484272	2.852915025	3.188698835	2.228430551	1.223215944	3.225380561	2.855927312	2.415415149
AATAGTGTACGGTTAC-1	4.424516	0.841927	2.761810078	2.854115396	2.775198793	3.359236593	2.961699517	2.840529921	3.510212677	1.607608902	3.130875662	2.854553997	3.145980379	3.033773255	3.687264413	3.055411947	4.152000572	3.049571025	3.613802735	2.513118251	0.814082304	3.318546161	3.308907712	3.084614749
AATAGTGTATTATCGA-1	1.2048817	4.9377933	1.984972978	2.622865796	3.098646893	2.842744793	2.390642617	2.395964421	3.015142977	1.641919202	2.817731062	2.358579897	2.516984179	2.365200855	3.260443413	2.969972047	5.573529572	2.605482725	2.429863935	1.786897951	-0.042752696	2.797856661	3.961230312	2.192606549
AATAGTGTGGACGATT-1	0.006776047	8.793339	1.352650078	2.967804296	2.773741393	2.671760493	2.091940217	2.671532921	3.570258177	1.288533902	2.450142062	2.517068197	2.537517279	1.820136655	3.441291313	2.715787547	3.565067572	2.764769225	2.475978235	2.001793351	0.696525744	2.373174361	4.914302112	2.752386249
AATAGTGTTCGCTTCC-1	4.1377673	3.3179848	2.653410278	2.497293096	2.790483393	2.785439093	2.932231217	1.795800221	3.178338477	1.847098302	3.566046762	2.761913597	2.445028279	2.413571255	2.873614813	2.879436447	3.598041272	2.928510825	2.679172335	1.604962851	0.188547044	3.009692761	2.919829312	1.918367749
AATCCATTGTGACTTG-1	4.1093235	4.1782503	2.493808778	2.623190596	3.052091393	3.130135193	2.114549817	2.495613621	3.340937477	2.230884502	2.460234062	2.173258097	2.245627179	2.179587255	2.860730813	1.898965647	4.064039272	2.852393525	2.893713535	2.018261451	0.564249764	2.371307461	2.676301412	2.596480949
AATCCATTTAATCAGA-1	3.4842713	0.043943856	2.667192978	3.142353396	3.347544393	3.539575193	3.325655217	2.958555321	3.882124477	2.110630702	3.355647862	3.385890797	2.943407079	3.217115855	3.518889613	3.838718547	4.575106872	3.134878525	3.135418935	2.300824451	1.302947344	3.002149261	3.820209712	2.855602649
AATCGCAAAAGTAATT-1	3.2293406	3.59428	2.464864978	2.805567196	2.825912993	3.185148093	2.520752217	1.866236521	3.420104477	1.912344202	3.099416062	2.643553997	2.662100279	2.725152155	3.368690013	2.526672547	4.938422572	3.011193025	2.987949535	2.141968451	0.622969974	2.612858361	2.950659512	2.265926749
AATCTGCGTGCGTAGA-1	1.9837657	4.7896104	2.033172278	3.017495796	2.758019693	2.810391593	2.511175617	1.897794821	2.826592177	1.816648102	3.071609062	2.162018797	2.082704779	2.167708255	2.934848313	3.359256547	5.006294572	2.580062325	2.682071235	2.163079051	0.556293044	2.178189861	3.073010112	1.776957149
AATCTTATGTGAGAAC-1	3.4259164	5.105622	1.355689778	2.317491396	2.774210393	2.050093293	2.486623817	2.027917921	3.938726177	0.505986002	2.671667362	2.850772897	3.004949279	2.414684855	2.460824813	2.803776447	4.466148172	2.759549325	3.470687935	1.764457251	0.15811176	2.838324861	2.700396012	1.123921949
AATCTTATTGACTTCA-1	3.190336	1.1754752	2.997755978	2.948908496	3.159818693	3.134911193	3.082024617	2.477280921	3.512761577	1.778864002	2.824514662	2.970598597	2.755494579	2.973279555	3.009362813	3.594591347	3.848130172	3.301451125	2.780147835	2.883140051	1.755519444	2.779894361	3.357278512	2.331261749
AATGCCGTCTCCTTAC-1	3.3652325	3.1026826	2.498836278	3.004598796	2.638357393	3.169892393	2.672938817	2.641155721	3.113838477	1.139161402	2.581082362	2.859334297	3.017196579	2.891393255	2.958606913	2.862249047	4.816014572	3.294746325	3.281694235	2.204166451	0.290690274	2.872671761	3.353204012	1.592099949
AATGGACGGCCAATAA-1	3.564789	1.6777576	2.792440678	3.196484196	2.899180693	3.141248793	2.813124217	2.731460421	3.758445477	1.923736702	3.258406962	2.761115097	2.996914379	2.965218855	3.326430813	3.565457047	5.317291572	3.121474525	3.105286435	2.301549951	-0.342117356	3.003688961	3.583986312	2.930888249
AATGGACGTTAATCGT-1	3.7086873	4.6575747	2.363435478	2.433421796	2.880706393	2.543802793	2.240980817	1.820172321	3.311321477	1.709617302	2.620139462	2.302685297	2.672983879	2.334620555	2.554098313	3.489491347	4.124834072	2.914181625	2.380164535	1.937993751	0.689526844	2.559747861	2.835424612	2.265539049
AATGTTGCTATAGCAG-1	3.0766594	4.3533344	2.562935578	2.490228096	2.071909193	3.059546093	2.841468817	2.243739621	3.050810077	1.058060102	2.799579062	2.153260597	2.790562879	2.233764855	3.292829013	2.286951947	5.016287072	2.762084925	2.707406535	2.462015151	1.137130844	2.671889361	3.185904912	2.161877549
AATTAAGGCCTGACGC-1	0.09239596	8.817908	2.645049078	2.986489396	3.225471593	3.062205793	2.733022917	2.627440521	3.526733677	1.148474302	2.737717162	2.865653797	2.754045579	2.826261855	2.977296813	2.595668047	3.990717172	3.219589925	2.895015335	2.111298851	0.652688144	2.744805961	6.180580312	2.750441749
AATTATCTCCGCGTAC-1	2.8598166	3.9657393	2.424548678	2.500411896	3.125010993	3.095155593	2.851124517	2.311903121	2.885594177	1.472473702	3.012503962	2.602265897	2.789774579	2.228874255	2.980692413	3.391431247	4.745635272	2.885281725	2.567222435	1.921060051	0.15435505	2.739948361	2.935696312	2.366372449
AATTGTTGTTGAAGGC-1	4.1532474	0.1319777	2.902171578	2.990752096	3.277047693	3.299208993	2.952209017	2.997958021	3.907600177	1.699751202	3.025128162	3.026953997	3.373496979	2.977200155	3.659821213	2.769925247	4.325445872	3.321955525	3.410570935	2.658895951	1.097685844	3.220908961	3.227889512	2.540102349
ACACCAGATTGCATCA-1	3.1249847	0.5503963	2.753275278	3.161883596	3.364476393	3.460049793	2.988776917	2.512077621	3.612484677	1.039819702	3.027398862	3.322268797	3.239221579	2.885377255	3.216162213	4.041929547	4.871193172	3.143788025	3.130621735	3.564620551	1.635910144	3.222735061	3.785000512	2.594386249
ACACCAGATTGGCCGA-1	4.661899	2.6342463	2.532747478	2.676161596	3.163877993	2.908786393	2.402327117	2.491901121	3.051625777	1.204102202	2.827291762	3.076082997	3.322908579	3.159741255	2.834074913	2.973675447	4.032394172	3.183407525	3.658784535	2.619185451	-0.241921796	3.138101961	2.901553812	2.459482749
ACACTTGTCCGAATTA-1	3.5697296	0.44212222	2.983014778	3.169486896	3.153266193	3.501889393	3.063183517	2.943450721	3.811427477	2.267829702	3.253050662	3.078613797	2.983872579	2.882655455	3.637677213	3.655817947	4.834726072	3.124756725	3.232880535	2.296632651	0.793179944	3.251584361	3.794742312	2.691743749
ACACTTGTTCAGTTAG-1	3.1854246	2.965141	3.570479678	2.537391996	2.692458893	3.201328793	2.986779517	1.898755821	3.110711877	1.805406602	3.108042562	2.733057997	2.877770579	2.915945155	3.041705613	3.289069847	5.564521072	3.195246625	2.331634535	2.968195451	-0.127561286	2.697621261	2.997485312	2.494247749
ACACTTGTTCCTGATT-1	1.5618676	4.8706393	1.942886278	2.918043996	2.454635693	2.716258693	2.762238017	1.984864321	3.377172277	1.310930202	2.581657662	2.902662597	2.167383379	2.415315455	2.623720813	3.435615747	4.595418172	2.267387125	2.905873535	1.240110251	0.741086644	2.367971761	3.186426812	2.270312149
ACAGATCGATACACGC-1	2.9883263	1.3569661	2.738195278	2.796475596	3.259584993	3.144042793	3.052445217	2.463990521	3.228118177	1.664904102	3.345513362	2.447430197	2.961721879	2.465311355	3.459757313	3.438626947	4.629733272	3.150670525	2.980461935	2.520643251	1.285768344	3.218994361	3.130448312	2.748759149
ACAGATCGGTCCGTTG-1	3.4538317	5.4595	1.997548578	2.392645696	2.706395393	2.312016793	2.359954117	1.777973921	3.038286977	1.762071102	2.448048862	2.567098197	2.284284579	2.089845955	3.128276813	2.746513547	4.259321172	2.303562525	2.546238235	1.730419651	1.119322844	2.256013361	2.747477512	1.407533649
ACAGATCGTCTGACAG-1	4.070355	4.946307	2.592570778	2.566228296	2.838065693	2.515894293	2.247175917	1.901731321	2.790929477	1.646806702	3.102983562	1.569162797	2.615372179	2.481938655	2.646949813	2.405944947	3.797637972	2.389084325	2.693461035	2.013344251	0.062805414	2.648747761	2.011591912	1.823327449
ACAGCCATGTGTCAGC-1	4.2993817	2.5994809	3.482722278	2.692040096	2.718609593	3.352925693	2.672949817	2.924892021	3.497020277	1.393756002	2.534235062	2.538624297	2.608379879	3.020080655	2.830476513	3.766466547	4.537140172	3.275778925	3.081398335	2.755059651	0.809457644	3.077207361	3.235850312	2.658846749
ACAGCGGCACATATGA-1	2.339262	0.92441857	2.508065278	2.908085996	3.029772393	3.205031993	2.874321017	2.634740921	3.414853477	1.386373902	2.848226862	2.762995997	2.968105979	2.756872255	3.717477313	2.461703947	4.853473572	3.018513125	2.787095535	2.168275151	1.921558044	2.797792561	3.387321912	2.591562149
ACAGCGGCACCAATGT-1	3.603011	-0.16487901	2.786786778	3.124241696	3.370156593	3.495248893	3.180724617	3.042587321	3.725306777	1.589396902	2.974722162	2.677275897	3.153241579	3.099294955	3.875878513	3.327232747	4.524947872	3.494364925	3.515269335	2.445251651	1.557906844	3.157945361	3.642298612	3.003653849
ACAGCGGCCGAGCCAA-1	4.27768	2.3632565	3.351720778	2.762812596	2.915068893	3.150667293	2.933699817	2.651049421	3.452125077	1.836156702	2.513095162	2.843910997	2.630393979	2.572695855	3.083657513	3.457492247	4.152360172	2.921712325	3.006337735	2.684701951	1.186133344	2.997449061	3.278302112	2.578848049
ACAGCGGCCGGAGGCT-1	3.8382592	5.206514	1.501116278	2.111587396	3.108104993	2.460131493	2.434400117	2.446888521	2.441010277	1.648784502	2.925260362	2.009927597	2.419400179	1.910086855	2.801947813	2.669240447	3.880677572	2.716162125	2.463608535	1.529398451	1.150884444	2.205265861	2.016902112	1.934280749
ACAGCGGCCTTGTGGC-1	3.914153	4.472545	2.196365078	1.934754296	3.398793393	2.891375793	2.781589817	2.416719921	2.996031977	0.592111772	2.264295862	2.513803297	3.093673979	2.039855055	3.201326813	2.306658547	3.996188872	2.943618225	2.983329335	1.998345351	1.387537044	2.706333561	2.831365012	2.631147049
ACAGGAGTGTAATGGC-1	1.5828874	3.2894819	2.398477078	2.856908496	3.353856593	3.083784193	2.394703417	2.353828521	3.117878677	1.611910802	3.172187862	2.621297597	2.785618079	2.720449555	3.410075613	3.836805047	5.588760172	3.147468325	2.543274935	1.976143851	1.128182944	2.479275361	3.245694112	2.231439749
ACAGGCTAAGGACGTC-1	0.35642698	0.17959918	3.389021878	2.584885296	3.546840693	2.919263993	2.423608517	2.416228821	4.681345677	1.669735102	2.553035762	2.738690397	2.809361479	2.323347655	3.393998113	2.997578747	3.907990472	2.587038925	2.858669335	1.612812051	1.105650944	2.231977361	2.761944012	2.219011149
ACAGGCTACCAATCGC-1	5.022543	0.7382856	2.726450278	2.952072996	3.171176993	2.521089793	2.905719517	2.947582521	3.647587277	2.007169402	3.091336562	2.739910597	3.435908279	3.102648355	3.185262813	3.114541547	4.223477572	3.586019725	3.741639535	2.544185851	0.778020304	3.686317561	3.108819312	2.189113749
ACAGGCTAGAGCCGTT-1	2.9012685	5.368258	2.457759878	2.310879096	2.902837593	2.915599993	2.173233817	1.655000521	2.999784777	1.153005702	2.510776362	2.466783297	2.683838579	2.345242355	2.801979813	2.638587547	5.452420972	2.747976225	2.410169135	1.597338651	1.496800444	1.965664961	2.368224312	2.179049649
ACAGGCTATTGTCTCC-1	4.027556	2.0085444	3.343545478	2.740333196	2.748960593	3.397432193	2.477548417	2.679083421	3.744047477	1.380064102	2.989813862	3.074150397	2.884278079	2.849401555	3.212906313	3.142288547	4.411739072	3.414996825	3.332639235	1.999951851	0.563298274	3.140533361	3.031241812	2.645978349
ACATATGAGAAGGTTG-1	2.0078409	0.15720795	2.485847678	2.459990196	3.481158093	3.295885893	2.455130617	2.075810121	3.201729777	0.973609402	3.231233062	2.529709797	2.770425779	2.556763955	3.087401413	2.696537447	3.586206172	2.759278925	2.894974535	2.256831851	1.562789444	2.906869561	2.623824812	2.533389449
ACATCATTGGACGTGC-1	3.676239	0.048864383	3.017498478	3.444930196	3.372650693	3.550574793	3.048693817	2.929457121	3.325284477	1.706898602	3.236768062	3.300232597	3.372554279	2.922218655	3.738625313	3.783492747	5.004861572	3.732157525	3.568158235	2.169422851	1.441151444	2.873919361	3.599200012	2.603303749
ACATCATTGTGGTAGA-1	3.6936948	1.6900135	2.672536178	2.528716896	3.318353693	2.938380093	2.999021817	2.505343521	3.776197477	1.142188302	2.822280062	2.723780397	2.833450779	2.671346955	3.551952113	2.714704647	4.021804072	3.324152625	3.187645235	2.373586851	0.274033324	3.409762361	3.318916512	2.389275949
ACATCTACCTTGAATG-1	3.8925781	3.7880797	2.504902178	2.492445096	2.619097393	2.824223793	1.934468517	2.235435821	3.487467477	1.557947702	2.916094062	2.728335597	2.613507579	2.536024155	3.068660913	2.891132947	3.837592572	2.924119525	2.531066035	1.992904651	1.080872994	2.841710661	2.944518712	2.372238949
ACATGCCGTGGCGTAA-1	2.016412	1.5569715	3.370583278	2.528492796	3.527651593	3.154080793	3.031600217	2.641406621	3.163677677	1.269836502	2.882025762	2.688218597	2.896794979	2.510691055	3.662953613	3.657697547	4.306975872	2.825874525	3.105378935	1.026688451	1.561508044	2.297124961	3.055640612	2.123430149
ACCAATGTCAAGATTC-1	2.8489602	2.565849	2.353888278	2.815308496	3.136790093	3.168384193	2.725073117	2.688869321	3.812789477	1.638354002	2.808112462	2.814746597	2.753304579	2.796677255	3.181141813	3.007453547	5.305232272	3.043653525	2.921721235	2.003081851	0.615588594	2.881686561	3.280069512	2.551768749
ACCACGGAACATATGA-1	3.2319076	-1.1068155	3.169261278	3.055006396	4.241392393	3.354617793	3.315904417	2.732284321	4.752122477	3.043388102	3.374362262	3.050132297	3.248978179	3.033618855	3.463336413	3.264613047	4.377775572	3.146363725	3.290810135	2.428036251	1.736731444	3.167131561	3.539470312	2.545580049
ACCACGGACATCCTTG-1	2.019945	0.80201745	2.583832978	2.612181296	3.766180093	3.221259793	2.530969117	2.542007721	3.311995977	1.686067402	2.733924462	2.739967397	2.792727679	2.680256455	3.290498513	3.274135947	4.503253572	2.961772825	2.731342135	2.051001351	0.871960084	2.674592161	3.660706912	2.401829149
ACCACGGACGCGGACA-1	4.161622	4.096444	2.142896878	2.453297996	2.635169393	2.972504793	2.570454817	2.334564521	3.012025477	2.085737402	2.320096562	2.612111097	2.453449279	2.254609855	2.196309313	3.380106847	3.428056272	2.900095525	3.504804935	1.682234051	0.449346764	2.717892961	3.086481312	2.043838349
ACCACGGAGAGGATAC-1	4.11433	4.7163115	2.124039878	2.559682596	2.762499193	2.802010793	2.206090817	2.571178221	2.733142177	0.562382402	2.632593462	2.724715997	3.071578779	2.492142055	2.574613813	3.257219547	3.864136572	3.006531225	2.641705535	1.416960351	0.16291896	2.921956861	2.481557312	1.752535449
ACCACGGATAACAGTT-1	2.8125463	1.0441104	2.402500878	2.916760296	3.455848393	3.362072393	2.980174817	2.602337121	3.420528477	2.087327202	2.801939562	3.080546197	2.819351179	2.699758855	3.234780313	2.953346847	4.553800572	2.888390225	2.841866035	3.103995051	1.131608744	2.708395561	3.621253412	2.628074049
ACCACGGATACCTTGA-1	2.7245727	2.0550208	2.261127478	2.974612396	2.946263393	3.295998193	2.641989917	2.595045621	3.615646877	1.435758502	3.095631662	2.656742597	2.828694079	2.764374355	3.231898813	3.396714847	4.360143372	3.115862525	3.004885035	2.080390251	1.202688844	2.914034361	3.384295612	2.601089349
ACCAGAATTCTTCTTG-1	0.019626766	0.28520098	1.542869778	2.504092596	3.080424093	2.586945193	1.924289017	2.329821121	4.765739477	1.922048702	2.699638062	2.622440597	2.991289579	2.350276055	2.302883813	2.715834547	3.697025272	2.961413825	3.121568035	1.912544051	1.444721444	3.102484561	2.439411812	2.023274749
ACCGCATACCGCTCCA-1	3.0205493	5.398062	2.243544078	2.664081996	2.216205193	2.792605093	2.201405117	2.600759321	2.733860077	1.093796902	2.403634362	2.650560397	2.434044579	2.027983855	2.478880413	2.923798247	4.720486872	3.002793025	2.636092535	1.784779051	0.601358814	2.069883961	2.805754112	1.193307249
ACCGCATAGCCACGCG-1	2.0389884	1.3631873	2.340272478	2.462823096	3.176772393	2.989159993	2.685550217	2.530963721	3.245894677	1.503833002	2.960615062	2.529944597	2.850399579	2.509815055	3.616674413	3.250352547	4.275284072	3.127590525	2.324427635	2.246884151	1.236026044	2.452096561	3.139035612	2.602101949
ACCGCATATGGCGTAA-1	4.58806	0.50096387	2.971173978	2.946311896	3.077009393	2.486451993	3.602875217	3.090665421	2.921349977	2.121396702	3.206112962	2.994417597	3.645018579	3.221057055	2.864281613	3.482471847	4.568572272	3.330089325	3.579175535	2.238802651	1.414187744	3.324200561	2.466831112	1.809734949
ACCGGCCTACGAGGTA-1	3.354626	-0.2603261	2.731206878	3.134528296	4.002743393	3.339193493	3.177489517	2.774083421	3.604124077	2.724486702	2.990709362	3.097584597	2.942285979	2.934747055	3.375916913	3.309477547	4.455197772	3.423974025	2.903327035	2.665134451	1.297638644	3.025163561	3.244666512	2.726865149
ACCGTCGGCCTATTAA-1	3.0706344	4.3559346	2.267169678	2.631033996	2.831524193	2.992775593	2.506832817	2.356121321	3.146775277	1.279916802	2.551169662	2.462220197	2.962105279	2.518239555	3.126429013	2.896220847	5.257333972	2.987189725	2.695906935	2.123589051	0.024074509	2.859561761	2.922509812	2.544042949
ACCGTCGGGACTCCTC-1	4.5634766	-0.55938965	3.039368178	3.284513096	2.986522293	3.046499793	3.369497317	2.971248921	3.762559477	2.362236702	3.431938462	3.173855797	3.667900279	3.677162855	3.065219613	3.348737147	4.562008572	3.756325525	4.091512935	2.560148951	1.647689544	3.323945361	3.346388812	3.074240349
ACCGTCGGGCACGCTG-1	3.271212	1.104134	2.595274478	2.997472396	3.446325793	2.930238093	2.821811717	2.453918221	3.321395677	1.727126102	3.183474562	3.082720797	3.133385379	2.658807355	3.027249113	2.580146947	4.649687972	3.203659525	3.113007535	2.372891151	1.405570144	3.190237661	4.088156312	3.156763149
ACCGTCGGTCAGGACA-1	4.6536984	2.3768325	4.228018478	2.890991096	2.658440593	3.510988393	2.596556017	3.044208121	3.761948877	1.805714502	3.116684262	2.684547497	3.057007579	2.752666355	3.341145813	3.499165547	4.498316772	3.071747025	3.010161235	2.181140451	0.870798044	2.819143861	3.071976612	2.623693749
ACCGTTCAGAGCACGC-1	4.3025374	1.030641	3.001446278	2.642982096	3.043505993	3.213756893	2.377764817	3.177983621	3.431759577	1.911336402	2.803871962	2.843394297	3.256455579	3.043500555	3.059934613	3.070000547	4.117328172	2.841086325	3.850934835	2.662972251	1.056044544	3.258070161	3.249634912	2.698992349
ACCGTTCATGATCTGT-1	-0.19147293	0.8263287	1.551404978	1.651330896	1.761688893	2.774353193	2.577400417	2.478744321	4.862479977	0.313719302	2.427299762	2.497959197	2.991708979	2.548401655	3.169865113	3.078123947	5.149609572	3.110728925	2.001755035	0.096217521	1.215271444	2.971685961	2.850178712	2.740057749
ACCTAACAACGGTTAC-1	3.3836782	0.058213267	2.900430678	3.371478196	3.311952893	3.562964593	3.260842817	2.925678521	3.643014477	1.716783902	3.514099662	3.247940297	2.988606879	2.980854655	3.502221113	3.759677047	4.686473172	2.756710225	3.276822535	2.471518951	1.384773244	3.369157161	3.581369112	2.510254249
ACCTAACAAGTGTCAA-1	3.063263	4.6040874	2.327437878	2.757851996	2.711203393	2.553945693	2.347185417	2.028244821	3.145193477	1.122074702	3.025327262	2.231407897	2.555242779	2.047989855	2.960382213	3.589698747	4.288739172	2.756828725	2.573579135	2.050403651	0.093111284	2.054545061	2.894076312	2.551048749
ACCTAACAATTCCTGC-1	-0.6442602	0.43960688	1.885987478	1.794665996	2.462493993	2.466231993	1.599842217	1.553246521	4.905448177	1.261510402	1.901575062	1.934225797	2.175197579	1.878191055	2.716715313	2.269889747	4.305447072	2.291852925	2.075840335	1.602005251	0.584102144	1.760778161	2.517818212	1.585648049
ACCTAACACACTCGGT-1	4.6976547	-0.10374401	3.149212078	2.980591596	3.193300993	2.942534293	2.603751717	3.435640621	3.281270277	2.109306702	2.690810462	3.494866597	3.390492479	3.904809855	3.400054713	3.720301047	4.715965072	3.211725525	3.709884235	2.847694151	0.868770284	3.003494361	3.181998912	2.254257349
ACCTAACATGGCCAGA-1	2.7275887	4.579877	2.367870778	2.714687296	2.201151393	2.804903193	2.610965517	2.350556421	2.947398677	1.211150502	2.491395262	2.542964197	2.786106079	2.482964155	2.411361413	3.917850447	4.367807172	2.344491225	2.735331835	2.413045651	1.263365044	2.356976861	2.831328812	1.542424149
ACCTAACATGGCGTAA-1	2.9854715	4.82638	2.216193478	2.317728896	2.849174393	3.157459393	2.520053417	1.853694521	3.203869877	-0.044644008	2.652409062	3.049633297	1.991399979	2.955844055	2.832521413	3.008877947	5.199722072	2.811621825	2.672171435	1.661996351	1.322580344	2.707897561	3.082977312	1.975505449
ACCTACGCCCATTGTC-1	3.1647518	0.5064334	2.727812578	2.892393596	3.454976093	3.436803493	3.212808817	2.311805121	3.582935477	1.923647102	3.290281862	2.816271097	2.963233179	2.788494255	3.491719013	2.622276747	4.207946572	3.225033025	3.303830235	2.116380451	1.491078444	2.760437361	3.343992212	2.848969549
ACCTACGCGAGTCGAC-1	3.696999	1.4370174	2.606381278	3.058394796	2.888152893	3.357634793	2.842834217	3.089358421	3.787963177	2.127603202	3.012894162	2.804652197	3.178200679	3.003557055	3.198478013	3.187518547	4.527496072	3.324430625	3.121806935	2.316615351	0.533824484	3.214865761	3.521157412	2.358750449
ACCTACGCGTCAACTT-1	3.9322178	2.765449	3.395000978	2.900528296	2.656112393	3.149195793	2.846819817	2.426049521	3.448985877	1.730038202	2.916079062	2.797589997	2.556623479	2.358025655	3.248182313	2.933903547	4.438653672	3.224638525	3.005120835	2.100985651	0.117374949	2.539040361	3.121997112	2.758377449
ACCTATTGGCACAGGC-1	3.8235202	-0.056817245	3.056273978	3.346438296	3.367372593	3.350936293	2.828933217	3.063502621	3.801541077	1.519673502	3.402282062	3.375152097	3.441972679	3.094802755	3.129208513	3.712410347	4.572520972	3.460455125	3.168925535	2.677296451	1.465806044	3.216694761	3.602111512	2.473791449
ACCTATTGGGTAATTG-1	4.6000175	1.1649772	2.431483778	2.730161996	2.883415393	2.759730193	3.008707017	2.636668921	3.477935077	1.900385302	3.088538062	3.706157197	2.876312679	3.341274155	3.517011813	2.969639747	4.163415472	3.241917525	3.377945235	1.995339651	0.817515004	2.752584561	3.544324812	3.261911249
ACCTATTGTTGAAGGC-1	3.3931105	0.1656544	2.970900078	3.525244896	3.399257993	3.620176393	3.247505817	3.125235821	3.648048877	1.668632902	2.988380262	3.053158097	3.130873179	2.954377955	3.303366613	3.340911747	4.916806972	3.415631025	2.890923035	2.459120951	1.555901844	3.055945061	3.321169612	2.537774749
ACCTCAGGCATATGGA-1	3.4436083	1.8192775	2.528397578	3.085363296	2.813082993	3.503070193	2.907509617	2.774831821	3.247207677	1.553496502	3.210735062	2.581435497	2.714479179	2.549127655	3.344641413	3.224463347	4.586430572	2.985016825	3.049623735	2.723384151	0.941952544	3.232644161	3.572256312	2.787199149
ACCTCAGGGAAGCCAG-1	4.0080585	4.7193227	2.173620278	2.486608396	2.498356393	2.640183093	2.482240017	2.232635821	2.995793077	1.310936502	2.042867762	2.429611497	2.590256879	1.993910455	3.152064313	2.795622747	3.757261072	2.831904525	2.512308935	2.457273451	0.225178914	2.540937361	2.993155312	2.159937049
ACCTCAGGTATAGCAG-1	4.3064275	-0.50815725	2.915771478	3.054654996	3.781224393	3.418229893	3.321805217	3.212294421	3.810721177	2.717468902	3.290218062	3.167833397	3.665728579	3.381171855	3.199895113	2.771707647	4.021179472	3.501476225	3.493228735	2.406785451	1.525032844	3.545955761	3.635337312	2.128096449
ACCTGCAACTGCCAAC-1	5.1391106	0.35666153	2.547256278	2.870613996	3.216838893	2.951812193	2.966288817	2.830932121	2.692012477	1.641130002	2.560227462	2.799250197	3.628494579	3.669492355	3.352156613	3.131752447	4.163031372	3.254855525	4.037916935	2.809856451	0.755479384	3.278303461	2.640648112	2.104061249
ACCTGCAAGTATGGCA-1	2.2288783	-0.2560089	2.746357278	2.750589796	3.986303393	3.024217793	3.214324517	2.785786921	3.620231877	1.963182202	2.708996562	2.756664097	2.906722079	2.441840055	3.337265213	2.798912547	3.645596772	2.948823525	2.921848835	2.141999951	0.392332564	2.613609361	3.083010312	2.680897149
ACCTGCAAGTTAGATG-1	3.4073634	0.07766155	2.034402178	3.113176696	3.493566393	3.534771793	3.208900017	2.590440121	3.271455277	2.568355002	2.893285362	3.204478597	3.111751579	3.279895355	3.135844413	3.010800747	3.715044272	3.178145525	3.149094535	2.193317451	1.490009244	2.910671161	3.509451312	2.489948349
ACGAACCTACCACCAG-1	4.273992	0.7606697	3.084834778	2.787824296	3.401853593	3.347935993	3.045293817	2.666652721	3.506976877	2.014002002	3.345241362	3.238793197	3.251038079	2.723112455	3.232825513	3.213791547	4.433043672	3.420388625	3.035519135	2.428904051	0.422883644	3.128641961	3.303297912	2.935287349
ACGAACCTCATTCATA-1	3.7365546	-0.24246877	2.735882978	3.101222896	3.593007393	3.553322193	3.213249817	3.000376721	3.842989177	2.656897002	3.152570262	2.734474597	3.099192179	2.951826155	3.362771813	3.087248547	4.070839172	3.496693525	3.289666235	2.405162351	1.644105044	3.265657561	5.033780312	3.153618949
ACGAACCTCGCCAGGT-1	4.6418405	0.17175126	2.777945478	3.091688996	3.374891593	3.528286293	2.967609417	3.069179821	3.775731477	1.470427602	3.394450462	3.132967597	3.421099579	3.134585755	3.342681613	3.148858547	3.892137772	3.415079525	3.462187835	2.094806151	0.615806244	3.422170361	3.346488712	2.538452949
ACGAACCTGCCGCTTG-1	4.70274	2.1285117	3.911654678	3.148292396	2.640403593	3.761554093	2.778190817	2.949017121	2.928452277	2.196996902	2.734324062	2.859020597	3.446908179	2.983102155	3.331645013	3.633767747	4.243885772	3.342407625	3.069190035	2.175600251	1.783831844	3.458536361	3.313691612	2.628180649
ACGAACCTGCTCCGCC-1	3.763149	2.375894	2.697731778	2.848214596	3.196049693	3.043075893	2.825805717	2.414623121	3.034125477	1.695489602	3.277387062	2.722391197	2.812939879	2.625799855	3.210833313	2.963730047	4.420646172	3.082220225	2.896003335	2.601129251	0.595962394	3.224194861	3.412297312	2.193101249
ACGAGAGGATGCTTAG-1	4.166909	4.279464	1.926114278	2.789403596	2.569988793	3.028820793	1.983823117	2.482466721	2.883843877	1.781231902	2.514554062	2.066681597	2.609411579	2.475788255	2.629568513	3.192655747	3.585263572	3.010370525	2.935948535	1.988086651	0.849747404	2.790005561	2.728768512	1.557909949
ACGAGAGGCTCAGTCG-1	2.0415337	2.9829571	2.723525078	2.577988596	2.966250993	2.958120493	2.721332317	2.110278121	3.363836477	1.865473202	3.061777362	2.690274997	2.623650779	2.408249455	2.812397413	3.850465547	4.651800872	2.932107525	2.846838535	2.122409151	1.435449544	3.084913161	3.303815112	2.154331549
ACGAGGTACGGAACTC-1	0.6758766	0.67967224	1.852244178	2.742796796	2.975462693	2.972243393	2.966515517	2.399661321	4.032860477	1.883334102	2.618332062	2.647053597	2.256033379	2.591877555	2.973611813	1.858851247	4.715839172	2.526218825	2.598014935	1.895250651	0.924027604	2.631645761	2.896284312	2.356528849
ACGAGGTAGACACTGG-1	2.7779624	5.592127	1.850770278	2.152875596	2.345872693	2.581121793	2.349509517	2.388327421	3.008830477	1.316978502	2.548062862	1.931603197	2.600303379	2.162465155	2.989061113	2.567989947	4.963235172	2.514910225	2.506352235	2.175221951	0.905664944	2.127311861	3.055389612	1.948092349
ACGAGGTAGTAGCCTA-1	3.7682207	3.4695404	2.289106878	2.727161096	2.884387393	3.114148293	2.607918017	1.793159521	3.573268677	0.835498202	2.850206162	2.482398597	2.664692579	2.404700155	2.920188413	2.855888047	4.002957372	2.913918525	2.814920535	2.126841651	1.262156244	2.537044161	3.240787012	3.337532849
ACGATGATAGATGACA-1	2.4296067	2.0846622	2.709505078	2.965456396	2.956037793	2.999723793	2.598207817	2.468205521	3.623490477	2.008319102	2.949237062	2.536157597	2.934541579	2.639802355	3.092816113	3.010833947	5.394393172	3.057055225	2.842356235	2.629943851	1.731518744	2.857929161	3.425393812	2.467855549
ACGATGATCACAAGAC-1	3.902418	4.727737	1.841463078	2.455858396	3.600288893	2.344173793	2.246051317	1.524417721	3.276274477	1.253693502	2.442922862	2.573329597	2.509129579	1.737574155	3.411438813	2.558716647	3.947054372	2.205640225	2.228295335	2.145755651	0.635680274	2.892938961	3.293499912	2.609138649
ACGATGATCCTACTGG-1	3.3825228	0.4045116	2.733197278	3.254515596	3.528290393	3.101587393	2.748624817	2.940660121	3.490634977	2.205357302	3.380803062	2.877650097	3.262227779	2.702422255	3.473786113	3.804418747	4.744135172	3.499263025	3.351646935	2.059170951	1.300805644	2.970846061	3.359939512	2.544908449
ACGCATGCACCTGCAA-1	3.9222915	5.1444473	2.870700878	1.741679296	2.968373393	2.388797693	2.535593517	1.810678121	2.136106077	1.141787002	2.493385362	2.353106597	2.289244879	1.908339155	3.018327913	2.580718947	3.712740172	2.457493725	2.088875335	1.573825151	1.058223744	1.442567961	2.677180312	1.525674749
ACGCATGCACGTTACC-1	3.0285978	1.1213543	2.573816578	2.687159396	3.319216093	2.972881793	2.721787917	2.848682421	3.446578477	2.149266202	2.510144262	3.002254597	3.210407679	2.780945355	3.906304113	3.551198847	4.506441872	2.907367925	3.044327335	2.337562851	0.505706744	2.977317361	3.150245112	2.511921549
ACGCATGCGATTATTA-1	3.898043	3.9061072	2.071990778	2.813581096	3.017021193	2.805512593	2.380626017	2.529195121	3.816128077	1.212771802	3.004107262	2.887072397	3.057559979	2.405366055	2.870452113	2.977040647	4.060824172	2.577146925	3.011105535	1.777958351	0.1475146	2.429899361	2.838010012	2.242707149
ACGCATGCGTTGATAG-1	3.206967	4.626069	2.086547178	2.749529996	2.460015393	2.694568993	2.515705317	2.280575521	3.473864377	2.322476102	2.397639562	2.649968197	2.399314579	2.570824455	3.450485213	2.404353747	4.763797972	2.907138525	2.576378535	1.965136251	1.110732004	2.156787561	2.695242112	2.143793249
ACGCATGCTTGTGAGA-1	3.899667	4.1107936	2.244581278	2.581337596	2.307199493	2.455434193	2.673922117	2.332971121	3.282382777	2.005571302	2.662413662	2.134425197	2.332949579	2.495664455	2.720887213	2.943397247	3.578909172	2.950983725	2.850790535	1.280010351	0.539819524	3.104106561	2.947894512	1.962253749
ACGCCGCTCTGCCAAC-1	3.6244988	0.7899843	2.602009078	3.338346596	3.645784893	3.396470793	3.023998317	2.756812121	3.590462277	2.215561102	2.854828462	3.169615597	2.883836979	3.063417855	3.531363013	3.580884847	5.317704872	3.333907525	3.205708035	2.626784051	0.377864374	2.940418861	3.601464012	2.968388449
ACGCCGCTGTTCGACA-1	2.1210568	0.16010351	2.449040278	3.175385396	3.829664993	3.186317293	2.638403217	2.497956821	4.611043477	2.045609202	2.881168662	2.347855597	2.722148879	2.377942155	3.696233513	3.044382047	4.952983572	2.916568025	2.953670835	2.312222951	1.268918544	2.682516661	3.300922812	2.722837349
ACGCTCTGACCACGGA-1	4.041734	4.378301	2.239266878	2.646544796	3.163474593	2.802819793	2.904701817	2.235708521	3.117857677	1.586564602	2.061738762	2.322736597	2.941318979	2.362387555	3.136917613	2.757316747	3.541558772	2.737453625	2.176391935	2.053765651	1.085604414	2.889089661	3.054317912	2.349157749
ACGCTCTGCCGACGAA-1	0.28767505	3.5871902	2.553986578	4.642860596	3.357112393	3.035060293	2.756943217	2.406879721	2.893334177	1.567668102	2.505588562	2.880944297	2.665685579	2.412391555	2.652008313	2.910316347	3.816932472	3.095476125	2.994464235	1.928813451	0.676816644	2.802853361	3.033188812	2.035652549
ACGCTCTGTGCCGATC-1	3.7470171	2.409807	3.150028678	2.897131796	2.876122093	3.158063093	2.642028117	2.827944121	3.438120877	1.690027402	2.742873262	2.694640197	2.415527779	2.852002755	2.840886613	3.490160847	4.533566272	3.187067725	3.017174035	2.113430651	-0.157150436	2.981586061	2.980531312	2.937493249
ACGCTCTGTGGAAGTA-1	-0.002819608	8.906008	2.579574578	2.674075996	3.166529693	3.280368893	3.042556317	2.436379521	3.422271077	1.844831702	2.914011062	2.980513397	2.608202479	2.614187855	3.216371513	2.817278547	3.994733072	2.869891125	2.190385435	1.693944451	1.105510944	2.878932861	5.365335312	2.061043149
ACGGACGAATAGTAAC-1	4.2885838	-0.80605996	2.986170578	3.081895696	3.728430593	3.615191093	3.099206517	3.235025121	3.493644977	1.894646702	3.448297762	3.629806797	3.658119879	3.732154855	3.227597213	3.825364947	4.571467172	3.298208925	3.852660535	2.963543451	1.443563044	3.458258361	3.570205312	3.340252249
ACGGACGAATCCGGTA-1	0.05170574	8.693061	2.199527078	2.409491896	2.759090393	2.583976193	2.203477117	2.025107921	3.050617277	1.660297002	2.450704062	2.112298997	2.759671579	2.031607455	2.601255113	2.558831547	3.993851872	2.761698525	2.377211835	1.784253151	1.078058584	2.203999361	4.663841912	2.170955549
ACGGACGACCTACACA-1	2.5028825	3.587383	3.171569878	2.864784096	3.237017393	2.758252793	2.263983817	2.336334721	3.529415577	1.101983402	3.166007062	2.668427597	2.701328579	2.578629555	3.071530513	3.228814747	5.089688572	2.904801525	2.951375535	1.926229251	0.473294064	2.728553861	3.393933512	2.266597749
ACGGACGACTCTTCTA-1	3.9945455	3.2900589	2.627240378	2.509517596	3.557971493	2.754459793	2.904764217	2.391137121	3.365657377	1.664820602	2.978031062	2.667652197	2.705403779	2.542825555	3.250157313	2.866319147	3.869779572	2.854618225	2.576679035	2.337010351	0.159310228	2.684191061	2.892757612	2.210368049
ACGGACGAGTACATCC-1	2.9054773	4.0595665	2.288506778	2.704615696	2.627594993	2.877399793	2.367618317	2.440971121	3.105996677	1.304841702	2.729362262	2.320413097	2.697652579	2.370240055	2.823229513	3.922102547	4.218291972	2.626936525	2.521500435	2.275611851	0.054370999	2.696177861	3.142022612	2.757238949
ACGGACGAGTCCGTTG-1	4.757629	1.1131098	2.653585478	3.157062896	2.981378093	3.260066593	2.720793217	2.719805721	3.091721277	1.825136402	2.706756662	3.206896997	3.638305879	3.323614855	2.829051913	3.463559047	4.027368772	3.311232025	3.622852135	2.367004651	0.701938144	3.201919661	3.070412112	2.190038749
ACGGCTGTAACTGCTT-1	1.9920833	0.12068092	2.659301778	2.807613596	3.431061093	3.065529793	3.037063417	2.510232121	3.426431477	1.827389402	2.783116062	2.686769597	2.555815479	2.597385255	3.371171213	2.932950547	4.049599172	2.717593525	2.813856135	2.013714351	1.175096544	2.750542361	3.026248912	2.304313549
ACGGCTGTTTCACGAG-1	3.1334348	4.3094788	2.891985678	2.537953796	3.023472593	3.066846293	2.731587417	2.497376121	3.173166777	1.515053802	3.208042062	2.622858997	2.851792079	2.791204055	2.723317413	2.265390547	5.597796572	3.021357525	2.956114335	1.612087951	1.359102144	3.112733461	2.765893312	2.260854749
ACGGTTACAAGTACAA-1	3.9872997	-0.81507576	3.923987278	3.283993096	3.704209393	3.302915193	2.992491017	3.005230121	4.042070477	2.307703402	3.753497662	3.058945397	3.393994579	3.072372555	3.601591813	3.793076947	4.595109572	3.043547125	3.394112135	2.458866351	1.421232344	3.507919361	3.806161312	2.967803549
ACGGTTACGACCTAGG-1	3.9826424	0.60245097	2.895430578	3.269514896	3.006519893	3.011434193	2.563414317	3.245557121	3.501759977	1.795158902	3.204193062	2.704566297	3.285602779	2.999695655	3.592241813	3.755135747	4.354552572	2.974632925	3.306007535	2.518280551	0.694093684	3.477121361	3.553193012	3.012381949
ACGGTTACGGCCACTG-1	3.9734979	4.3334055	2.543053678	2.567858596	2.657067593	2.679030493	2.037267917	2.170488421	3.149136277	1.388468702	3.291149162	2.616992597	2.653990779	2.155572055	2.626175813	3.579447147	3.600532972	2.518801525	2.597155135	1.661047451	-0.111787576	2.684427361	3.095648312	2.446323549
ACGGTTACGGCGTCTT-1	3.677999	0.43849787	2.601143578	3.211359196	2.875838393	3.555905893	2.754776817	2.659567421	3.644627377	2.005746102	3.535072062	2.570056197	3.243492379	3.116154855	3.680486213	3.919955847	4.739844072	3.583333525	3.417542235	2.485350651	1.259960144	2.960338761	3.720965812	3.178243749
ACGTAGTCCTTGAATG-1	1.739472	4.797	2.548389278	2.466085596	2.961961093	2.425578193	2.390763317	2.377226621	2.685116277	1.393378902	2.883673262	2.459655997	2.694079579	2.281726655	2.570851313	3.695722047	5.975842272	2.857033925	2.649465535	2.245674651	0.850949744	2.642705761	3.325935512	2.340691449
ACGTAGTCGGTTGATC-1	3.5016649	2.1040032	2.246455478	2.649352596	3.472301093	3.463743093	3.220400317	2.327188521	3.715576877	2.003135402	2.550543562	3.272685797	3.249039379	3.010743755	3.228252813	2.370990947	4.774970272	3.070361825	3.007255335	2.375585051	0.527484744	3.012360961	3.383520812	2.299341749
ACGTCCTACAGGCAAT-1	2.4399688	2.537085	2.802180078	2.472952996	3.263468793	2.905044393	2.606804417	2.816758121	3.643336077	1.790212502	2.916564262	2.666629597	2.721016179	2.313123555	3.332338813	3.463048147	4.689749572	3.254070225	2.678737235	1.896844851	1.264697444	2.775939861	3.063984812	2.291184749
ACGTCCTAGTGTCGTA-1	8.456477	2.8148425	2.729823878	2.595128596	2.932729393	3.024069393	2.310468817	2.362874521	2.884569877	1.346333702	2.430148662	2.455014297	2.752467579	1.869706055	2.858616113	2.860567047	4.709655972	2.628530925	2.920737835	1.336368851	0.883470744	2.800832161	3.034196612	3.708404449
ACGTTACCAACGTACC-1	2.976908	2.8579335	2.720236778	2.846836496	3.033541293	3.102938093	2.838141217	2.654362121	3.319179277	1.394749802	2.896408062	2.810255297	3.184332379	2.541718555	3.225537513	2.805836847	6.090537272	3.105470825	2.987557935	1.983931051	-0.011112406	3.234194361	3.238957612	2.416135149
ACGTTACCAGGTTATA-1	3.2042146	3.2882638	2.609945278	3.208011996	2.536174093	2.844854793	2.373824417	2.546752121	2.903274277	1.699448502	2.995499162	2.592157597	2.900182679	2.772955955	2.985257413	3.236496347	4.631062272	2.840437325	2.811753535	2.374283751	-0.076704576	2.550440361	3.366216612	2.191972349
ACGTTACCCATTACTC-1	3.7237878	2.1593757	2.341981378	2.268566996	2.837395993	3.036258593	2.909233117	2.699775721	3.444140977	2.039788702	2.883684262	2.597981997	3.075115479	2.804766555	3.190674813	2.999337347	4.009197672	2.867881225	3.180422535	2.162507051	1.764893044	2.598131061	3.297702312	2.414591149
ACGTTACCCTTGAATG-1	3.510915	3.6939325	2.374225278	2.589395596	2.652840693	2.831861593	2.749032817	2.481729821	3.029900377	1.801893302	2.714061762	2.935281997	2.612485379	2.491045855	3.111156413	3.263770947	4.291356272	3.033268925	2.638897935	1.908286351	0.559714844	2.648429761	2.899394312	2.257986749
ACGTTACCTATGAAGA-1	3.4173887	0.025923844	2.829642578	3.481425596	3.186853393	3.656868793	3.364787617	2.937289721	3.644588977	1.061027602	3.014992762	2.948132797	3.026284579	3.381326855	3.675303013	3.370736047	4.929603372	3.337809325	3.322629035	2.716042251	1.640541944	3.387399361	3.779388812	3.099339749
ACTACATGACAGGCTA-1	2.5368273	0.592364	2.446300278	2.924718296	3.346869393	2.812677793	3.165324017	2.814424121	3.500991877	1.177289002	2.242728062	2.740485597	3.088621579	2.604136855	3.532503113	2.619598747	4.221112272	2.990875525	3.183090935	2.315166451	0.799379394	2.783871561	3.133553012	2.364790549
ACTACATGTAAGATCA-1	2.6317093	0.903155	2.470153078	2.501154596	3.497597793	3.227403293	3.293734617	2.833423421	3.602096077	1.106934702	2.797280362	2.743400397	3.047664879	2.680444855	3.582745813	3.090798547	4.733062572	3.393205325	2.859666135	2.501987651	1.231251944	3.490083061	3.405634312	2.454810949
ACTATAGTCTCCTTAC-1	1.7594111	0.03608873	2.068176078	2.774693196	3.577477393	3.137278893	2.986153617	2.660155121	2.695615077	1.717377402	2.983712462	3.135054897	2.756298279	2.487014155	3.133672213	2.802863747	4.580126972	3.209631425	3.000819035	1.497898351	1.566312044	2.239578561	2.685832312	2.777877449
ACTCAGTTGAACAATC-1	2.8473842	1.3920093	2.735771378	3.327200596	2.894805693	3.122845793	3.066833517	2.242841321	3.543607477	1.638610102	2.887345562	2.995441497	2.781496579	3.053766355	3.172848813	3.301524847	4.846024272	3.165517725	3.077949835	2.528987451	1.188491944	3.090503561	3.474124112	2.579959749
ACTCAGTTGAATCTCA-1	2.5961351	1.8148247	2.282316278	2.709021896	3.038200393	3.141713493	2.945536117	2.289972621	3.317918277	1.918683902	2.719709462	2.893974597	2.929094779	2.798064555	3.312766013	2.651809347	4.847831572	2.477901625	2.787145635	3.282822851	0.843767944	2.661469861	3.600260712	2.075404549
ACTCCTAAAGCCAAGA-1	3.1376479	4.743832	1.881740078	2.699432796	2.976851993	2.701265193	2.116856317	2.724724821	3.523087977	1.559756802	2.420029062	1.916289597	2.656594979	2.603426355	2.907452313	2.688450047	5.390326272	2.952292125	2.704134035	1.556553851	0.398045524	2.619440961	2.876362012	2.419386049
ACTCCTAATTCTAACC-1	4.205853	-0.45696107	2.849282778	3.126644596	3.851943793	3.173429793	2.976025317	2.894819821	3.529563877	2.019054802	3.487847062	3.162219297	3.720646579	2.901892255	3.537207113	3.675854147	4.529664772	3.818261125	3.464889135	2.527127251	1.152999944	3.591771961	3.479555812	2.656333549
ACTCGACCAATCTGCG-1	4.159672	4.695018	2.323023078	2.133432296	2.578208993	2.664426793	2.127286417	2.325853921	2.416596677	1.478585702	2.972547562	2.422584097	2.868527179	2.618184655	2.819675813	2.676088547	3.922207572	2.963960325	2.935540735	2.044767651	-0.026656096	2.840815661	2.268404912	2.150619149
ACTCGACCAGCCGCAG-1	3.6535745	-1.8717109	3.316638478	2.227797896	4.016954693	3.142083993	3.361946117	2.249636421	3.758917077	2.175086402	3.392743862	2.829531197	3.108638579	3.103293855	3.632072813	3.615320347	4.490589172	3.143919925	3.428915035	2.026592951	3.110810644	2.926398161	3.465514612	2.294586549
ACTCGACCTAGAGCGA-1	3.8108387	2.780657	2.503433478	2.749838696	3.208335693	3.006481293	2.487232417	2.525644821	3.995280977	1.665610702	2.559614262	2.996551797	3.295166579	2.231406355	2.908900513	3.228926347	4.014971772	3.138245025	2.791630035	1.823767951	0.838569044	2.743824561	3.000540412	1.953499749
ACTCTCCTCTGTCCTC-1	3.99714	0.32952112	2.988673678	3.073073796	3.263826893	3.385127193	3.338393217	3.135109921	3.850339477	1.880466902	3.065038062	2.907425597	3.344521979	3.076043855	3.430195313	3.773965047	4.391270372	3.512907525	3.181883435	2.152316651	0.680752684	3.096606361	3.792588312	2.991297749
ACTCTCCTGCCTTGGT-1	4.164751	3.6468198	2.369629178	2.457838196	3.202414093	2.878071393	2.767213117	2.634898721	3.181700677	1.575042702	2.684101362	2.728556397	3.170410579	3.005666855	2.630107113	2.389117147	3.706220372	2.937753425	3.090040935	1.317091951	1.076946184	3.042754061	3.149165312	1.353296149
ACTCTCCTTCCAAGTT-1	4.0910783	-0.38710874	3.238265078	3.250321096	3.351797193	3.734432593	3.424268217	2.683668121	3.682785077	2.183063202	3.185849262	3.005555197	3.324589279	3.117346355	3.598826413	3.474706547	4.222183572	3.643679125	3.535305535	2.704306651	1.175528344	3.409949161	3.884678312	2.508869249
ACTCTCCTTTCTACGT-1	2.827014	4.5770936	2.282659578	2.390223596	2.636955793	2.697468193	2.081996217	2.211139721	3.116826477	1.529689502	2.851258062	2.308517197	2.429103179	2.446071055	2.876265313	3.534190847	4.466283772	2.819506325	2.615399435	2.445274151	1.121762974	2.455949161	3.163805712	1.964743449
ACTCTGACCTATAATC-1	4.6343646	2.6296642	3.836243878	3.137180596	2.994591793	3.200166593	3.039544617	2.451342421	3.354369677	2.058395702	2.989299562	2.888017597	2.986708379	2.564598455	2.647388413	3.692681247	4.221637672	3.335944325	3.135172635	2.015582051	0.17982994	2.761009061	3.383242112	2.564130149
ACTGAACTCAGTATGG-1	2.4376929	4.8640504	2.364290678	2.579984996	2.589536393	2.738881193	2.350760517	2.098008421	3.013929877	1.476804902	2.679650062	2.556858997	2.838880979	2.491550055	2.657286413	2.935154347	5.898305172	2.932585625	2.358621935	2.766395351	0.655871374	2.697351361	3.267592612	2.621548049
ACTGAACTGCCAATAA-1	2.6315858	3.9691908	2.947815678	2.732019096	3.194815893	3.066835293	2.431477317	2.527198621	3.050281077	1.424143002	3.066746762	2.718698997	2.758836779	2.847198155	2.677376213	2.924426247	5.632493272	2.870701725	2.604492235	1.722464351	1.151282644	3.034629661	3.197258712	2.380641549
ACTGAACTTTACATAG-1	4.382514	-0.31671178	2.824892778	3.069334396	3.433167293	2.965350993	2.868887717	3.304645321	3.459267177	2.411158702	3.569360062	3.243957097	3.507688079	3.243218255	3.093558313	3.585616947	4.332917172	3.733118525	3.548817735	2.712993151	1.297133144	3.606706461	3.304791312	2.364938749
ACTGCAACATCGCGTC-1	3.2189476	4.278074	2.534662778	2.475969896	2.674360593	2.885403993	2.080778417	2.280552921	3.309581077	1.682393302	2.362536062	2.536120597	2.646473579	2.593936555	2.946462613	3.415558247	4.434671172	2.786971025	2.789985935	2.388456851	1.067057144	2.329298661	3.050285512	2.576299049
ACTGCAACATGACCGG-1	1.9828658	2.229379	2.511161078	2.744932596	2.924118593	3.554819993	2.864533817	3.047690121	3.468334677	1.048896702	2.581507762	2.767820897	2.255540079	2.537946055	3.080111913	3.176997347	4.986431872	2.755197025	2.918329535	3.169463151	1.428328744	2.999283861	3.355877812	2.069349849
ACTGCAACCTAGGTAT-1	2.7011185	1.5674129	2.177657278	3.219679996	2.950898893	2.876015093	2.736060617	2.577403621	3.448722177	2.182821502	3.451774662	2.460102097	2.717791279	2.555460055	3.568308313	3.841097247	4.133463572	2.888451725	2.987547735	3.043501851	1.336410844	2.659317161	3.416951612	2.568782449
ACTGGTGGCCTGCATT-1	3.388131	4.93854	3.058420278	2.431927796	2.723809093	2.712127093	2.549639217	2.039902221	3.054632677	0.928485302	2.515873762	2.228422197	2.494002379	2.034041455	2.275829313	3.507940547	4.450532472	2.372494525	2.742086035	1.478167151	0.644198744	2.738930061	2.825269212	1.945967749
ACTGGTGGTTGTCAAG-1	2.1148953	-0.22336665	2.486349078	2.639590196	3.992466693	3.023449093	3.220138317	2.494519721	3.422549277	1.820397702	3.028817062	2.594711297	3.088280579	2.619551255	3.353167013	2.764077547	3.639433872	3.105843025	2.993662935	2.096259651	0.974783704	2.790523861	3.253828312	2.368368749
ACTGTGTGGAGGAGCG-1	-0.28739172	9.394318	1.909981478	2.490907096	1.981326893	2.159072293	2.065722817	1.434653021	2.296431777	0.924306802	1.240898762	2.071879597	2.216825679	1.788615355	2.346089113	2.417605347	2.956543472	2.727860525	2.147155135	1.190077151	0.856728844	1.904363161	5.562717612	1.361496749
ACTGTGTGGGAAGCTC-1	3.0607066	-0.14989373	2.726386278	2.937588096	3.323409593	3.051355993	1.792256817	2.862675721	5.075904177	2.609086702	2.862088462	3.131799997	2.646086179	3.130975155	3.420572013	3.436418547	4.270521372	3.402815725	3.294308735	1.696000351	1.569326044	3.272538561	3.229806812	3.094595049
ACTTCGAGCGTATTCC-1	3.576866	1.8379967	2.563027178	3.118673896	3.214901393	3.238016993	2.569421317	2.533312121	3.856196477	2.488989502	3.224295162	3.033475597	2.653753779	3.015710455	3.059718313	3.626650547	4.871525072	3.079618525	2.959515435	2.828433051	0.113415324	2.667729461	3.119102712	2.706779349
ACTTCGAGGTCCATGA-1	4.4015446	3.6537132	3.486445278	2.765109396	2.831141993	3.087892393	2.486647617	2.318664621	3.198835477	1.523601802	2.816544862	2.783404597	2.571289279	2.708651855	2.869900413	3.526315847	4.978217872	3.025982825	2.730949235	1.556841951	-0.431956556	2.744334861	3.152206312	2.342461449
ACTTCGAGTACAACAA-1	-0.09787532	0.30746418	1.914971078	2.166388396	3.028241193	2.521635393	2.264653817	2.709395421	4.669522077	1.966436602	2.551488462	2.688494497	2.576062579	2.586141855	2.746479213	2.243392547	3.872922572	2.735630525	2.933044035	1.905616651	1.250630944	2.767981661	2.673731712	2.019124349
ACTTCGAGTTCACGAG-1	3.852102	5.007599	2.411813978	2.199566596	3.427351393	2.548611493	2.761098417	1.734556721	2.719604977	1.573197702	2.492770262	2.465323497	2.571602379	2.293624455	3.086252713	2.476624547	4.192079072	3.039559325	2.289252535	2.210645951	0.940894244	2.290298061	2.576169012	1.845417149
ACTTGCTCATGACATA-1	2.2880247	-1.2579906	1.872615278	2.813353896	3.968384393	2.995850193	3.129240817	2.963154621	4.982840477	1.699636502	3.234987762	2.966821597	2.863479379	3.139274655	3.153556313	2.040804347	4.112683972	2.950971525	3.082853135	2.007418851	1.386312544	3.161285061	2.842781512	2.172635449
ACTTGCTCCAATGAGC-1	3.4439476	1.6917789	2.567541578	2.731144596	2.920858193	2.822005393	3.359920317	2.792705121	3.811070477	1.132329302	3.128358162	3.124847397	3.288538479	2.469174855	3.157522213	3.386259047	4.003201272	3.241355825	2.917301935	2.307394251	0.595871674	3.551199061	3.679416312	2.335861749
ACTTGCTCGCTATCGG-1	0.020531856	0.28102404	1.519462078	2.334179596	3.668753893	2.611274393	2.450287317	2.489754221	4.750847077	1.344342302	2.401867662	2.456459997	2.566195979	2.491853555	3.476697213	2.475019847	4.334153872	2.993435825	2.376386935	1.105895051	0.934328544	2.723910361	2.976306612	2.292216749
ACTTGTCAGGCGCATC-1	4.062688	2.2400331	2.347877978	2.974085196	3.103922693	3.023252593	3.022521017	2.784345921	3.376852277	2.394516902	2.835367762	2.583255097	2.616669579	2.609084255	3.370911813	2.865516347	4.288243972	3.090899625	2.732461235	2.130757051	0.608000204	2.595341761	3.165038512	2.420018049
ACTTGTCATCACACTC-1	3.1057935	1.3997117	2.882948678	2.828916896	2.714512893	3.307277993	2.657591617	2.804355421	3.746873477	2.233190502	2.854471762	2.932115297	3.095937679	2.823620855	3.199653413	3.867568447	4.193742072	3.096269325	3.060220335	2.086800351	1.917778644	3.003871361	3.364232512	2.553692449
AGAACTTACCGAATTA-1	5.2277427	-0.067268305	2.407639778	2.843330996	3.191707693	3.228473093	2.764348317	2.759334421	3.243890777	2.306784602	2.965077662	3.272581397	3.872744579	4.020179355	3.397374413	3.127758447	4.354343372	2.998625925	3.964676535	2.559316451	1.085804684	3.368018761	3.039967012	2.699005249
AGAACTTATCGTTCGA-1	3.3779087	1.6274742	2.626396678	3.500255596	3.075445193	3.182591293	2.899568117	2.945419321	3.853201477	1.236812702	2.931388462	3.052813097	2.852514979	2.769022555	3.167472113	3.722483047	5.157800872	3.264624025	2.739529635	3.083633951	-0.006210386	2.858538761	3.525788712	2.599281449
AGAAGTCTAGGATCGT-1	3.5676744	3.7609844	2.122493978	2.664246196	2.965108893	2.619216993	2.612419417	2.644260921	3.032209477	0.173936002	2.963502062	2.718908797	2.860182579	2.623956255	3.031208013	3.198991247	4.057027072	2.768885525	3.234108935	2.025274551	1.051036044	2.847494761	3.318600612	2.208740549
AGAATAATGGTCCTAG-1	3.1675344	4.098888	2.340418078	2.491949196	3.269829093	3.353528193	2.861126817	2.128663321	3.461921477	2.084134702	2.266038462	2.315338597	2.891470179	2.636118055	2.585868613	3.000101047	4.995534172	3.076623425	2.499153635	1.713808751	0.25316856	2.313418061	3.085145912	2.146238249
AGAATAATGTCAACTT-1	3.2860997	1.3008912	2.422265778	3.091754096	3.172425093	3.354171193	2.962778317	2.733188421	3.672258177	1.978704702	3.154514062	2.912916897	3.074414279	2.911262655	3.258585413	3.512130547	5.019195572	3.332574125	3.060193135	2.135728651	0.738410544	3.211357961	3.273089612	2.708736249
AGAATAATTCGCTTCC-1	3.6284094	-0.52679855	2.888069878	3.233490796	3.508548793	3.394863793	2.920551117	2.862265921	3.928551977	2.190305402	3.383715462	3.077965297	3.093307579	2.844960355	3.353754513	3.718509847	5.793734272	3.414960825	3.432671535	2.825458751	1.886919644	3.217675561	3.900703812	3.055724049
AGAATCCGAGCACTGC-1	3.4905024	1.3223131	2.912093378	2.491454296	3.770494293	3.605576593	2.847446017	2.216465121	3.880115477	2.191672702	3.044300062	2.864622397	2.723935079	2.927131055	3.443027913	3.421063547	4.840836272	3.276859025	3.190079535	2.702062351	0.258096134	2.754867161	3.122363512	2.767972749
AGACAGTGAGTCATCC-1	2.5087452	1.8899009	2.781888978	2.972737196	2.930937793	3.408465293	2.466048817	2.543865121	3.965858677	1.825358102	3.373425062	2.682600997	3.329896479	3.063176755	2.915189213	3.653763247	4.890055572	3.197691425	3.121030535	2.050878051	1.270531544	2.757583961	3.600137912	2.382131949
AGACCTGGAACTGGAG-1	3.728448	1.8406869	3.020700978	2.737376596	3.424973093	3.281339293	2.804890417	2.361798121	3.371985977	2.104288002	2.851541062	2.914771597	3.177092779	2.943394855	2.879448613	3.290875547	4.155215972	3.429542925	2.908814235	1.967839051	0.192734811	3.198264361	3.402927612	2.147606249
AGACCTGGAAGTACAA-1	4.333398	1.2243913	2.815378478	2.859451596	3.264423893	3.101080293	2.777040817	2.197863621	3.718650477	1.922676702	3.692328462	2.611690597	3.110508879	2.867254155	3.329763113	2.505825947	4.051724472	3.319024525	2.938429435	2.136945951	0.247535804	3.317633361	3.051936112	2.623861749
AGACCTGGGATCCAAC-1	2.221503	3.677999	2.105584578	2.618964596	3.219243393	3.152889793	2.813578417	2.594369721	3.160126277	1.545152702	2.808712262	2.733865997	2.492094979	2.699830155	2.943005313	3.606639047	4.465151272	2.660227725	2.460481535	1.716962651	0.999995544	2.507818361	3.282210312	2.514625149
AGACCTGGGCCATGTC-1	2.6626656	5.432332	2.202216178	2.439042596	2.681904093	2.794535293	2.385070317	2.268409821	2.923420177	1.545204002	2.718813762	2.147225197	2.375398179	2.077463055	2.679210813	2.562319947	5.003049172	2.837442825	2.146025035	1.604377551	-0.249427256	2.384959361	3.299159312	2.324478749
AGACTGCCCACAAGAC-1	3.0755374	2.573435	2.507042878	2.753799296	2.344676093	2.966412393	2.599187817	2.498558621	3.241361677	1.779990602	3.215174262	2.067863697	2.786988579	2.526626655	3.471784813	3.377851847	3.775180372	2.949293325	2.924407035	2.834436851	1.495050644	2.712057261	3.443722712	1.499938249
AGACTGCCCACTCGGT-1	-0.04463215	-0.13887064	2.791250278	2.690884296	3.348166393	3.047198693	2.834444517	2.758917121	5.551923477	2.491339902	2.600452262	2.960953297	3.148249379	2.696251455	2.699381613	2.936837847	3.394768572	3.573587825	3.196369235	2.441335951	0.169359524	2.971142661	3.018344812	1.980770949
AGAGAGGTGCCGCTTG-1	3.8585896	2.8981297	2.905516878	2.824199296	3.280164393	3.095471293	2.229412317	2.607920921	3.182023777	0.589791702	2.706608362	2.032956197	2.946546979	2.956775255	3.401700513	3.034100647	3.876020872	2.755425125	3.284271335	2.220117351	0.206005699	2.917293161	3.110124512	2.600664749
AGAGAGGTGGCAGTTA-1	0.5202242	0.30527616	2.940278578	2.388251596	3.191808793	2.910968693	2.882669517	2.346156921	4.759610877	1.686160002	2.563519562	2.437299297	2.551024479	3.080950355	2.866629313	2.845684247	4.343235572	2.911677125	2.985400035	2.277008051	1.569714044	2.516107961	2.751444812	2.450204949
AGAGAGGTTATCGGAC-1	2.3169532	3.0988173	2.607071678	2.447995596	2.748438393	3.188181493	2.778121217	2.805565621	3.231508077	1.237058202	3.248195062	2.771604997	2.550654879	2.732694855	3.018595413	3.324621847	4.683542572	3.141815825	2.997888135	2.106445651	1.450458644	2.826295361	2.919419512	1.185386049
AGAGCTCCACCGCATA-1	4.936024	1.6501158	4.095515278	3.614858596	3.549952593	3.691357493	3.379329917	2.758782421	3.785822477	2.093491702	3.380605262	3.179093197	3.083354179	2.870161155	3.558117413	4.285055847	4.400673172	3.532906725	3.516845035	2.752659851	0.371595914	3.055033761	3.869899312	2.864914249
AGAGCTCCCTTAACCG-1	2.9284294	-0.318673	2.766276078	2.895624096	3.618334393	3.357375993	3.294220517	3.115514821	2.942058477	1.943516002	3.080313762	2.976688897	2.952278579	2.917694455	3.475564813	3.349486547	4.208792172	3.481793825	2.923854535	2.185643951	0.873764344	2.762995161	3.243538812	3.013808749
AGAGGCGCAACTGTGA-1	2.7197304	2.1032972	2.257147578	2.644186396	3.208979693	3.195537193	2.811668817	2.503468821	3.258911477	1.540771502	2.780507062	2.510349997	3.057356079	2.472323055	3.306108213	2.889954547	4.484481572	2.879719525	2.871165135	1.903845651	1.284281344	3.176719761	3.411150212	2.633919349
AGAGGCGCTAATGTCC-1	2.4123116	1.1613878	2.350694678	2.946732596	3.373312793	3.101201393	2.788480317	2.618015321	3.693539177	1.532879902	2.990628762	2.897004597	2.480768579	2.607502355	3.649921813	2.910306847	4.965193972	3.371486125	2.807108235	2.402386451	1.448706644	2.902567761	3.469013912	2.870046049
AGAGGTAGACATATGA-1	4.0418735	3.2445574	2.297942878	2.625447596	3.226012993	2.538974393	2.651365817	2.231490921	3.104169477	1.653916702	2.893377362	2.786655897	3.078403979	2.707939255	2.901865913	3.176989247	4.310614572	3.039187425	3.312352235	2.080591251	0.572368484	3.102924961	2.892516612	2.083645949
AGAGGTAGCTTCAGAC-1	3.5784004	-0.27859607	2.700056578	3.147159496	3.317301093	3.663044793	3.018421717	2.957580121	3.672749977	2.165709202	3.320908062	2.865542597	3.419963379	3.134119355	3.592993813	3.564923547	5.243692172	3.724575925	3.337333235	2.679462251	1.242787544	3.260569261	5.430193612	2.768687749
AGAGGTAGGCCTCTGA-1	3.850846	4.8855205	1.974894078	2.314265196	2.708464893	2.731507793	1.907815917	1.959445521	3.761222177	0.366661902	2.539555062	2.891619497	2.929427379	1.893498055	2.405997013	2.922113547	3.763601572	2.801836725	2.501776735	1.722145051	0.044792604	2.495750761	2.829707612	2.369840549
AGAGGTAGTCCACTTA-1	8.296201	2.2052245	2.874798778	2.918909896	3.013937993	3.339477193	2.859904517	2.826972821	3.378160777	1.906430902	2.650776662	3.064884897	3.294140079	2.658542755	3.246231513	3.124564047	3.802846472	3.438835525	3.983678535	2.429972451	1.335003044	3.126371961	3.524294112	4.025963749
AGATACTAGGTAAGGC-1	3.6558585	1.3266904	2.651904778	3.051361196	3.226310393	3.415377293	2.838659117	2.443163421	3.708287977	2.048536502	3.074812262	2.847550897	3.325040779	2.989913355	3.139123813	3.563558947	4.484987972	3.268999725	3.088210135	1.991216151	0.592001124	3.010571161	3.539694312	2.735563149
AGATTAGCTCGCACAA-1	2.1403377	-0.39543852	2.722647678	2.753993196	3.910191593	3.306877793	3.217018817	2.813729121	3.449902477	2.039726902	3.250220562	2.653151297	2.578603779	3.066293055	3.746273213	2.751563747	4.338219372	3.006154725	2.947222535	1.941479651	1.927724144	2.851425061	2.941985312	2.931367249
AGATTGAGCACTCGGT-1	2.7124243	6.1508207	2.151617078	1.540001996	2.495716193	2.418712793	2.156438417	2.042122121	2.703238477	1.221213802	2.362756262	2.346641097	2.073398079	1.960517455	2.531558013	1.731775247	6.659730172	2.288982525	2.479544535	0.452351051	-0.014119906	2.417260561	2.496927012	1.935521049
AGCACTGCATGGCACT-1	3.3667939	1.4384401	2.595164578	2.715694296	3.091260293	3.099759793	3.159870617	2.608957621	3.506181977	1.790040602	2.768095762	2.686402297	2.861031979	2.947106855	3.464667513	2.989291347	4.088816872	3.179638125	3.243806535	2.557464651	1.251009944	2.907195661	3.039304012	2.518172149
AGCACTGCCATTGCGT-1	1.8114063	3.4658399	2.421750078	2.721932596	2.913197793	3.147527293	2.476160517	2.629515921	3.466084777	1.504672002	2.823216262	2.820664597	2.913191979	2.846491455	2.846652813	3.637360947	4.270492272	3.042294525	2.893588335	1.561546851	0.413706614	3.009927361	4.942568312	2.436915749
AGCACTGCCTAATAGG-1	3.2985144	0.90611506	2.671822078	3.315235296	3.158581093	3.367203093	3.025417617	2.707312921	3.539461177	1.638941602	2.776307362	2.957241597	3.110841579	3.097871155	3.639184913	4.027670547	5.243072272	3.267441525	3.078546135	2.647329651	0.860410794	2.915747361	3.656925312	3.035895249
AGCACTGCCTGTCCTC-1	4.1910152	2.0066333	2.482847478	2.853465496	3.055641393	3.021877793	2.798578817	2.569306421	3.400791477	2.146829702	3.257778962	2.731617597	2.790295879	3.052732055	3.201213113	2.971004547	4.071909172	3.249753625	2.912132835	2.748724951	0.336377534	2.991539861	3.326534012	2.437030949
AGCACTGCGTATCAAT-1	3.10409	0.27526858	2.777802678	3.218902696	3.392380393	3.313495293	3.334615217	2.430125121	3.494671877	1.853918702	3.053816662	2.787590097	2.737352879	3.067308555	3.757052813	2.759419147	4.630302172	2.918631225	3.023033535	2.691388351	1.894354444	3.050966161	3.487933612	2.907237849
AGCACTGCTCAACCAA-1	3.1709461	1.3467791	2.704865978	3.127470196	3.092489993	3.131992493	3.167748817	2.407801721	3.593384477	1.965677002	3.596384562	2.820753797	2.641268579	2.834484155	3.445203513	4.250581947	5.380656572	3.480941725	2.984711035	2.777405551	0.795225444	2.924285561	3.758964712	2.956912349
AGCACTGCTTAACAAC-1	0.70923746	0.43009594	2.920199278	2.434969596	3.836330693	2.987442393	3.017543117	2.045806021	4.225362477	1.628445602	2.760509262	2.096501397	2.624826179	2.441013455	2.593132213	2.750197547	4.208021172	3.022691725	2.785075235	2.283643251	-0.049148936	2.423376161	3.152251312	2.359999749
AGCATATCGACACTGG-1	-0.1343838	8.990751	1.621016278	2.370460196	1.686805393	2.558350493	2.260067017	2.118872121	3.958193077	0.196159602	1.637526462	1.527831497	2.607573779	2.284598255	2.672195213	1.623718947	4.632729272	2.515325725	1.625849535	1.580228351	0.407811384	1.721781461	5.684107312	2.088157549
AGCCAAGAACGGCTGT-1	4.0200353	4.3764243	1.649787878	2.661335096	3.292119793	2.818792193	3.265643617	2.000021221	3.137135477	0.908295202	3.059295662	2.847388597	2.705918979	2.812175355	2.866951013	1.964550847	3.774399972	3.377114925	2.191505035	2.069389851	0.401259284	2.417858461	2.308300412	2.565796749
AGCCAAGACCGACCTG-1	1.6452653	4.642378	2.340150578	2.980854396	2.474905093	2.644972193	2.047812517	2.469573521	2.982427577	1.791709702	2.375070062	2.617234597	2.798292379	2.561537355	2.896714413	3.477456747	5.044757572	2.973870725	2.438397735	1.815043251	1.078265894	2.745992561	3.466933912	2.517194149
AGCCGCAGACCGGCCT-1	0.91779727	-0.09627	2.091433578	2.127881196	3.609083893	2.597552693	2.505347017	2.878465921	3.591474277	1.251362102	2.702735762	2.477448697	2.079912379	1.995768655	3.031667813	3.277375347	4.517990372	2.751982125	2.483596135	2.226934251	1.055880744	2.762063161	3.067795312	0.794554149
AGCCGCAGAGACCTGG-1	4.298343	3.5776117	2.985725378	2.804984996	2.744366893	3.233498793	2.428481317	2.389795121	2.883332977	2.096429502	3.203951062	2.386363797	2.567765979	2.471745155	2.443485513	3.844803247	4.141758172	2.861601025	2.523680935	2.218215651	0.054881454	2.515706861	3.032449312	2.110409149
AGCCGCAGATGTGCGC-1	4.3159533	4.1184363	2.162320578	2.441124296	3.057037893	2.855940893	2.464354517	2.372189821	2.908916277	1.174897602	2.309435162	2.763011597	3.465579779	2.370816855	2.822267013	2.579308947	3.261662972	3.027782425	2.686358535	1.738267451	1.513291844	2.682862661	2.678672312	2.355647249
AGCCGCAGTCTCGCGG-1	2.7995596	2.84031	2.329836878	2.985437596	2.952931393	3.097373593	2.736222017	2.859576721	2.911390477	1.506704202	3.096993462	2.748849197	2.902004679	2.730102855	2.754811013	3.464008947	4.989618072	3.183207025	3.067900935	2.054590651	0.919388344	3.180092961	3.149873412	2.307758949
AGCCTACGCCAGTAGA-1	4.1969204	-0.018761128	3.061522678	3.427095296	3.330439393	3.735182193	3.511753317	2.840124121	3.696093377	1.759373502	3.042514062	2.982856797	3.256272079	3.069891355	4.110457113	3.369046347	4.543570272	3.527234525	3.638643835	2.785361751	0.126619878	2.865599061	3.808306912	3.079949449
AGCCTACGGTGCGCGA-1	2.7772386	2.350975	2.543825278	2.485828996	2.917788593	3.076665293	2.711390517	2.551187821	3.315382477	1.855694202	2.630083662	2.805989597	2.697171879	2.695556455	3.418294413	3.477644147	4.666156572	2.981730225	2.875703435	2.448492651	1.139265544	2.610570361	3.025689112	2.470064049
AGCCTACGTGACTTCA-1	3.1610188	1.8698995	2.644710578	3.411177296	2.861752793	2.940481293	2.779019617	2.783443721	3.455293477	2.249623202	3.082569462	2.746725597	3.032732979	2.515993655	2.945934813	3.417617547	4.912646972	3.171498925	2.979126235	2.264692651	1.154558144	3.021197361	3.292553812	2.785933149
AGCGAATGCCAGTCTT-1	2.9241607	1.4310981	2.864912478	2.870739596	2.810856393	3.451344093	2.839535017	2.484067221	3.360129577	1.718793302	3.220893162	2.457758197	3.069151879	2.934348455	3.716852413	2.764115747	4.805161572	3.045837825	2.931935535	2.641912251	1.126198244	2.848543961	3.273710912	2.604216449
AGCGAATGCGAGAGCA-1	4.5539184	3.221941	2.170691478	2.535847096	2.905752993	2.785535493	2.130337817	2.631601621	2.928618477	1.615099502	2.619539762	3.087700597	3.099461279	3.037602255	2.748773813	2.709174547	3.827736172	3.106734525	3.395047735	2.368721951	0.558281344	3.324623361	2.511576812	2.039351349
AGCGAATGTTATTACA-1	1.909449	3.5201082	2.328987078	2.850815196	3.157179393	2.905132393	2.358833617	2.318927621	3.317930677	1.295772402	3.160887262	2.643586197	2.455299879	2.778994655	3.238269313	3.669923547	4.652506572	2.946424525	2.566194335	2.651558151	0.044640108	2.501400561	3.629812412	2.321355449
AGCGATATAGGCTCAC-1	3.4945788	0.108108304	3.256794478	3.025283596	3.306070893	3.331920493	3.234464217	2.750048421	3.665227677	2.026446002	2.763372762	3.025485097	3.055295579	3.083738655	2.971638613	3.568535747	4.570930572	3.492266825	3.254706235	2.621784451	1.944962244	2.706105361	3.709259512	2.791888749
AGCGGAACCAATGCTA-1	3.6086698	4.7865477	2.397756078	2.546406196	2.725772193	2.776405793	2.587332817	2.318663921	3.132541677	0.897911502	2.609738862	2.435642597	2.517410779	2.380312255	3.068029613	2.999096547	4.189344872	2.862816525	2.514343335	1.854827651	0.825722644	2.404799561	2.862316312	2.293241649
AGCGGAACCGAACTCG-1	2.3320417	2.5192177	3.288551078	2.666736996	3.234291793	2.698297193	2.646193817	2.737509521	3.932937877	1.393490302	2.604821762	2.848149997	2.781352779	2.359709555	3.237481313	3.381297947	5.153778272	2.579073125	2.830037135	1.424533851	1.121766314	2.509314661	3.033962312	1.911925449
AGCGGAACCGCTAATA-1	3.3345094	0.25028697	2.592565278	3.405433796	3.161850693	3.567251293	2.594685617	2.860733121	4.030869477	1.977834202	2.779787062	3.026179097	3.364887279	3.072514355	3.180390813	3.769526547	4.741713272	3.323036125	3.063614935	2.889072651	2.095907644	3.005515261	3.716128512	2.963633449
AGCGTGTAAACCGATG-1	3.8994734	3.5946755	2.148798678	2.847034096	2.948080593	2.912945593	2.332341817	2.451704121	3.329339077	1.269619402	2.648031762	2.510631597	3.095498279	2.555028255	2.914283213	3.319571147	3.995503572	2.746978525	2.779031535	2.043936651	0.714637384	2.652025861	3.385825312	2.295561949
AGCGTGTAAACTTCCA-1	3.4243402	1.314365	2.684850278	3.137799196	3.096009393	3.387288793	2.087786717	2.367296121	3.477733477	1.983819202	2.908430062	3.015370597	3.145550979	2.826694155	3.110056113	3.516182547	4.187911972	3.233116825	3.325563935	1.824710851	1.416319444	2.551074161	3.264518312	2.655792349
AGCGTGTACCGGAGTG-1	3.6068583	-0.273631	3.110821478	3.021308796	3.102546293	3.767863793	3.283480217	2.705740521	3.743704077	2.389857202	3.182848262	3.006693197	3.327851079	3.145446855	3.828982113	3.274779947	4.957157872	3.140142525	3.099058935	2.588137851	1.353245844	3.056150761	3.558462812	3.023723949
AGCGTGTAGCATGTAG-1	3.6870325	1.1294124	2.993175478	3.472751596	3.147545393	2.504536993	2.059009317	2.386441521	3.399896177	1.950498302	3.265126562	2.936214997	3.064540879	2.797225055	3.355741013	3.089008747	4.356775572	3.201240225	3.047861835	2.151215651	1.367765844	3.564053361	2.514322312	2.719943149
AGCTGGTCCTCCTTAC-1	2.8928702	2.4543273	2.923714878	3.182109296	3.159637293	2.623770093	2.589204617	1.973129521	3.172101777	2.492387502	2.933891362	2.880831697	2.678196179	3.013840555	3.331050413	3.375470347	5.170547572	3.377809025	2.864911135	1.806680951	0.868428944	2.814187361	3.528871012	2.491148749
AGCTTCATAGGTTATA-1	5.353826	-0.772511	2.822258678	3.401908596	3.579610893	3.569705393	3.221485417	3.275448821	3.474868077	1.928342502	3.220246562	3.651741797	3.773085779	3.554013855	3.045605813	3.103376047	4.104803272	3.464912125	3.868586535	3.005800051	0.168061479	3.733969561	3.265804712	2.915202949
AGCTTCATCGACGCGT-1	2.4013596	3.114593	2.298349878	2.750335396	2.904239193	3.031759793	3.029229817	2.790750321	3.211754477	1.514146002	2.521412162	2.978152297	2.491147779	2.262816055	3.250258413	3.501911547	5.132253572	3.095261025	3.216049535	2.015582851	0.830092344	2.366602561	3.564833812	2.589042349
AGCTTCATCTATAGCG-1	2.6200187	1.0396162	2.542266878	2.467590496	3.220348693	2.832043293	2.868043217	2.879927921	3.433571577	2.292133002	2.477362162	2.453909397	2.724405079	2.824724055	3.431890513	2.874532847	4.330413072	3.329465525	2.912664935	2.451369051	1.245646344	2.333793561	3.219661312	2.036489149
AGGACCAACGCAGCAA-1	1.4625986	0.020125488	2.233321678	2.717371396	3.454308093	2.847084693	2.828979017	2.435719121	3.284508977	1.076786502	2.535713762	2.626431597	2.880626579	2.252553355	3.151877413	2.821244447	4.207868372	2.936036025	2.737976535	2.113903051	1.624579844	2.313373661	2.936103012	2.133081049
AGGACCAAGATTAACC-1	0.37690476	0.27734742	2.402795578	2.809816296	3.050841193	3.250041593	2.571763317	2.310678121	4.810069477	1.685206102	3.060830362	2.801511997	3.172085579	2.908653355	3.009481213	2.458664547	3.827111272	3.123616525	2.824823635	2.041555651	0.335931274	3.263921161	2.604607312	2.315811249
AGGACCAAGGTACTGA-1	2.2028952	4.7519016	2.657223978	2.467677996	2.165358593	2.874302293	2.441256817	1.851653621	2.999217777	1.044352802	2.534375062	2.560013797	2.315510279	2.083026955	2.623982413	3.954973147	4.378302572	2.707041725	2.531793935	1.705237351	1.406584044	2.755396761	2.991467312	2.150165949
AGGACCAAGTAACACA-1	3.435814	0.7236565	2.819638278	3.154622496	3.129784893	3.396845493	2.945370817	2.829644521	3.596690877	1.939087702	3.152095862	2.934330597	3.057468179	2.795591655	3.315080413	3.625604547	4.934442272	3.383943025	3.261772935	2.491024251	1.163495744	3.102792161	3.858976112	2.873781349
AGGACGTCACACCAGA-1	3.9477663	4.5193377	2.311632378	2.374554596	2.933752393	2.932659993	2.602764417	2.314205021	3.047357777	0.775745602	2.536506662	2.381732697	2.793169979	2.513995055	3.412606813	2.606051547	3.642023072	2.843369925	2.451503135	2.419486651	0.055894449	2.889919361	3.082518312	2.431691749
AGGACGTCGTCTTCGC-1	4.9219103	1.0078725	2.004767278	3.039921396	3.195203593	2.721541293	2.414221517	3.042798821	3.274356877	1.700475202	2.933523662	2.867811597	3.526759579	3.245564055	2.754951213	3.121844247	4.393645072	3.148043825	3.667233535	2.524679451	0.882000244	3.327514361	2.949913312	2.156008149
AGGATCGTATGGACAG-1	2.499506	5.155374	3.086331278	2.414095796	2.639091793	2.752385993	2.466143817	1.183776121	3.026017477	1.359155102	2.964478562	2.471051197	2.207184279	2.299515555	2.973252513	3.513510347	5.419762572	2.925713925	2.633147035	1.814630651	0.250684444	2.402288061	2.809837312	1.519438649
AGGATCGTCGACGGCG-1	3.4248576	1.7999282	2.468914978	2.608511796	2.873789393	3.478318793	2.858977817	2.524899121	3.478842077	1.869197302	2.653839862	2.658628597	3.083320579	2.658992355	3.117320013	3.190568547	4.508820072	3.112791025	3.395082735	2.628593651	0.937812444	2.844761361	3.086280012	2.557932049
AGGCAGATACCACCAG-1	3.7485812	-0.26859233	2.995316478	3.203351396	3.383433593	3.509592693	3.116752617	3.049662121	3.855540477	2.096721402	3.297605062	3.017622597	3.277135379	2.938928255	3.552701213	3.511712047	4.660156972	3.386095725	3.341869535	2.452868651	1.398806244	3.156524061	3.434932712	2.822402349
AGGCAGATATCTACCG-1	4.4706903	0.87477094	2.407526778	3.056182096	3.081623593	3.577990693	2.993883117	2.975992721	3.146439377	2.606244302	3.040963662	2.815391797	3.294941879	3.189266055	3.058924613	3.023766647	4.434645372	3.428352825	3.530836535	2.295134351	0.962155504	3.248391961	3.134293712	2.841921249
AGGCAGATCAAGTTAA-1	4.001983	1.8389081	2.671812978	2.658899596	3.198279893	3.035406493	3.097745217	2.525250721	3.274764477	1.875553102	2.799755062	2.649051497	3.328385579	3.028824155	3.542553813	2.685149547	4.438827772	3.282453225	3.231653935	2.720620651	0.051469899	2.503661961	3.085202212	2.820158549
AGGCAGATCAGGCGCC-1	1.6231773	3.8758488	2.194212478	3.209141896	2.731384993	2.933970093	2.929250017	2.563883321	3.148791377	1.054860302	2.985054562	2.506933497	2.719637879	2.756859155	3.211106813	3.479074147	5.093893272	3.078736525	2.795903535	1.818595651	0.591910374	2.124244761	3.472832612	2.246100549
AGGCAGATCGCTGTGC-1	-0.43061888	0.2988498	1.882177078	2.318640096	2.541360893	2.310133593	2.230850817	2.034191621	5.226717777	1.765486802	2.565631062	2.166451997	2.542498779	1.780723155	2.556149513	2.915719647	3.664993572	2.925505325	3.047744535	1.494790051	-0.167921706	2.644920261	2.640302312	1.843262049
AGGCAGATGTCATACC-1	2.5956452	0.7538076	1.855637578	2.656247596	3.463956693	3.200570793	2.678876817	2.816881021	3.820709977	1.844015302	3.028190862	3.033154297	3.133042579	2.577776255	3.483239113	3.021076847	4.763531872	3.359946725	3.483939035	2.060666051	1.324138644	2.789120761	3.075922712	2.665381749
AGGCCATGCCATAGGT-1	4.052146	0.5890538	2.628332278	3.129844796	3.159677393	3.246556793	3.002648617	2.726161721	3.725544477	2.084843602	3.066769062	2.842114197	3.089002079	2.793955455	3.334211313	3.311172547	4.162990072	3.158258425	3.833587035	2.224781251	1.232108744	3.088677961	3.558156712	2.830860249
AGGCCATGGTACTACG-1	2.5437512	0.2095974	2.505166278	2.825069596	3.791733093	3.336980793	3.028452217	2.801581621	3.545641177	1.307386302	2.854437062	2.472594797	3.346085079	3.010356955	3.442502813	3.194834147	4.175336572	3.261879125	2.798373535	2.085100851	0.771119144	3.085340661	3.272332112	2.451137749
AGGCGAGCCGTGAACC-1	4.0209484	2.0814872	2.707974278	2.945422796	2.963171993	3.173674193	2.747313517	2.900927621	3.483012977	1.968294702	2.819260462	2.809740297	2.797146779	2.787602555	3.020736813	3.106827447	4.461675372	3.044079025	3.030017535	2.396240451	-0.106531006	3.209450861	2.921864912	2.582760749
AGGCTCACCTATTCAG-1	3.9151132	-0.9704718	2.822275878	3.422611596	3.985721393	3.445552493	2.855896217	3.243874621	4.329421777	2.454735202	3.375993062	3.097552597	3.432005179	3.350696155	3.982235213	3.865743347	5.047516572	3.810089525	3.693809535	2.442373951	1.400178344	3.320133761	3.996269912	3.149223949
AGGCTCACCTGTAGGA-1	3.5726967	4.888905	2.315795278	2.241726096	3.279643393	2.630878793	2.137942817	2.096624921	3.193376077	1.794096102	2.830529462	2.171963997	3.082425379	1.721028455	2.634548813	2.648379047	4.153983372	2.952634025	2.399509735	2.154424151	1.059805144	2.240829861	2.898780512	2.219529249
AGGCTCACGAATTAAC-1	-0.41646883	0.5162121	2.309560578	2.409801596	2.727879393	2.366883193	1.988913517	2.633651121	4.736990277	1.128224402	2.498365962	2.368188897	2.973409179	1.971161255	2.740916913	2.349503647	3.847102872	2.601518825	2.625105935	1.771686651	-0.199294826	2.758061961	2.928531612	1.956797249
AGGCTCACTGTCCACC-1	3.1064973	-0.22836882	2.757415278	2.914595996	3.455358393	3.425244793	3.295625017	2.786195321	3.474698077	1.395542602	2.989142462	2.735333197	3.370056879	2.790439855	3.555691813	3.194962947	4.118326172	3.299978525	3.042023735	2.259208951	2.238580044	2.860258261	3.313736912	2.651039249
AGGCTCACTTCGGAGG-1	3.2193365	1.1373198	2.662219578	2.618918096	3.450869093	2.928930793	2.706489617	2.418115921	3.396472277	2.064785202	3.042010062	2.717861397	3.329039579	2.602757055	3.113183013	3.404478947	4.037329572	3.281447125	3.230480935	2.154054451	2.060074244	3.057610361	3.269604112	2.495083249
AGGTACGGCCGTACCG-1	4.5007157	1.6665214	2.791703978	3.049630996	2.929945493	2.937326993	2.338930117	2.540709321	3.426668677	2.184979102	2.823207462	2.543750297	3.016297779	2.930231855	2.690267313	3.146944947	4.076703272	3.351664925	3.345425135	1.736413651	0.813384544	3.161873261	3.201859912	2.489285749
AGGTCAGTAACTTCCA-1	2.5913315	0.31116813	2.512410278	2.379850096	3.418140193	3.093259493	3.107935017	2.778041621	3.867300477	1.798956702	2.991533862	2.838978797	2.745117179	2.503769755	3.543280313	2.936404847	4.249660272	2.991580525	2.997512135	2.564703451	1.525978944	2.642077761	3.550808812	2.910585949
AGGTCAGTAGGTACGG-1	2.9292572	2.2783716	2.767999278	3.076949696	3.274693393	3.005200793	2.765737317	2.503185321	3.522210877	2.281777702	3.122163362	3.019877897	2.887955379	1.994983055	3.387697213	3.586499347	4.901156172	2.857178525	3.027329035	2.257717351	0.546568844	2.897152561	3.223762512	2.479775749
AGGTCAGTATGACATA-1	3.3568916	-1.0100185	2.941552378	3.361220596	3.660171993	3.306450493	3.074702317	2.933664121	5.548151777	2.660105402	3.232332062	3.234627997	3.266220779	2.790288855	3.377873413	3.175512747	4.249747272	3.513873525	3.508747435	2.473430151	1.423677944	3.300432361	3.446410112	2.610145249
AGGTGTCCCACGTAAG-1	3.2256272	1.9739696	2.857180578	3.245758396	2.706843693	2.953098693	2.643479617	3.126511121	3.472092677	1.801224502	2.908509562	2.485257897	2.742734379	2.233592355	3.173666213	3.141828247	4.694741572	3.001135325	2.790635435	2.717286851	0.947732314	3.297617061	3.404355512	2.257137449
AGGTGTCCCTTAGGAG-1	3.8201103	2.2940524	2.468899478	2.802074296	3.368165793	2.932858793	2.702929017	2.805451721	3.342543177	1.694384402	2.856396762	2.696142597	2.785616579	3.062228555	2.940928713	2.900879547	4.136803372	2.926526025	2.990380535	2.368097051	0.870858444	2.895664361	3.169671012	2.241828549
AGGTGTCCTGAGATAC-1	3.4640896	-0.012640658	2.831708678	2.980998396	3.636982693	3.257147793	3.140546317	2.999785521	4.250008477	2.100220102	3.028582362	2.681981797	2.966797079	3.041118855	3.398474413	3.288397747	4.178865172	3.483798025	2.946729935	2.452732851	0.974163644	3.417638661	3.518109312	2.215479749
AGGTTATAAACTGCTT-1	4.0285254	4.44247	2.959402278	2.701473596	2.564290093	2.897006193	2.445423417	1.942129421	3.229640777	1.618671402	2.640979362	2.525568997	2.364680079	2.281708055	2.298963013	3.510145547	3.635612672	2.406016325	2.136744835	0.967523651	0.148666505	2.431085361	3.381854012	2.466051749
AGGTTATAACCTATTG-1	2.7528546	2.7831485	2.611880578	3.340088996	3.125311693	3.027192993	2.821489117	2.810426521	3.359616077	1.377841102	2.760337662	2.626411497	3.144255179	2.388995955	3.029588813	3.931931447	4.814227572	2.955714225	3.227546935	2.371332151	-0.028095176	2.324665661	3.161898112	2.342898049
AGGTTGCTCGCACCGT-1	3.7649639	1.4202491	3.028805778	2.955281396	3.294535193	3.319419493	3.049873817	2.242766921	3.276762777	1.689786302	3.368009662	2.610823397	3.232367579	2.626621355	3.438556413	3.702246847	4.095620872	2.967698025	2.995696335	2.613955551	1.023407984	2.940548761	3.248037312	2.891694449
AGTAACTTAGGAATAC-1	2.4865673	1.2611161	2.781892078	2.704948296	3.193936193	3.321464193	2.887058017	2.456976421	3.413560177	1.690713302	3.505093662	3.019444997	2.354720079	2.577318055	3.525099213	3.135075547	3.998916872	3.322569325	2.750565535	2.030576251	1.169227944	2.388910361	2.650400312	2.203100349
AGTACTATCGATCAAG-1	3.341105	0.6827643	2.913659078	3.092500096	3.432325393	3.397856793	3.118686017	3.017063121	3.408473777	1.847668102	2.834685862	2.724469897	3.168391179	2.917084055	3.064313113	3.743133247	4.860419972	3.475727225	2.913639135	1.857510651	1.301920244	2.424803161	3.322008812	3.013314749
AGTAGATAAGCTGGTC-1	2.7520792	2.408647	2.964714078	2.808040296	3.154563193	3.070980393	2.322665017	2.215883521	3.307906477	2.384832302	2.910885662	2.936484397	2.710451379	2.907138255	3.045458313	3.916837147	5.452842572	3.068748225	2.913159635	2.235729251	0.278342634	2.902418061	2.945023512	3.415884649
AGTAGATAGAGGTCAA-1	2.7338896	3.9179733	2.562457578	2.798796596	2.940552793	2.941451393	2.695095517	2.720110121	3.079801477	1.338447502	2.887289862	2.284527097	2.559771779	2.199088155	3.076758613	3.214132247	4.976386572	2.904070125	2.537853035	2.352491151	0.238230994	3.024097061	3.075133712	2.085059749
AGTAGATATGTACAGT-1	3.5422034	-0.05253703	2.935189978	2.979406296	3.397245893	3.498709993	3.462381617	2.751041021	3.791875177	1.905337302	3.387149862	3.115246297	3.410120279	3.213279855	3.500484213	3.131116047	4.565834572	3.517877025	3.362473335	1.840648851	1.601691044	2.932066061	3.423390812	2.652107549
AGTAGGACATGGCACT-1	3.3728204	0.58559835	2.785630478	3.094007596	3.575166993	3.008012793	3.188360817	2.479246121	3.595841877	1.897636702	3.454204662	2.954937997	2.755876279	2.826202255	3.308222313	2.563008947	4.524285572	3.158622525	2.835188235	2.215539251	1.913201044	3.354965061	3.615806012	2.971664549
AGTAGGACGCATTATG-1	3.231346	4.288165	2.140152978	2.391229596	3.290600393	2.278388793	2.372982317	2.845548421	2.950064177	1.635805202	3.348670262	2.885690197	2.759778779	2.766532955	2.739843813	3.021028247	4.116063572	2.886619025	2.983149835	0.483951651	0.962423604	2.912404661	3.053677512	2.050743749
AGTATGCAAGTCCGTA-1	3.052955	2.856594	2.475728478	2.910434596	2.977372893	3.238565593	2.764062217	1.977879121	3.411983277	1.571422002	3.157802062	2.708839397	3.328043979	2.697635055	2.789439213	3.838471147	4.435387372	3.207430525	3.104937535	2.556176651	0.225995464	2.781622561	2.928153312	2.388646049
AGTATGCAATGATAGC-1	0.3882227	0.2682989	2.216817878	2.797760896	3.294405793	2.872411793	2.991966817	2.602176521	4.989866477	1.953835202	3.017063662	2.769155297	2.885367579	2.627930455	2.988191813	2.968058747	3.888609372	2.803113525	2.887204535	2.009927051	1.237737044	3.019477961	2.917481112	2.882681049
AGTATGCACTTGAATG-1	3.0693736	1.0099366	2.527744778	3.692812596	3.148363193	3.121647293	2.271341117	2.997819121	3.479386077	2.394818702	2.950344662	2.737063897	3.114621879	2.582681555	3.616752113	3.715442847	5.094593572	3.373508925	3.068592135	3.140503651	1.171335044	2.847648761	3.105292312	2.755155449
AGTATGCAGAAGTTCC-1	0.12359435	8.724019	3.097021578	3.223726396	3.213994393	3.479060993	3.059566017	3.196534421	3.718069777	1.860271202	3.585371262	3.360391897	3.390505579	3.161525555	3.069147813	3.538437747	4.268874872	3.857298825	3.361346535	2.427385851	1.567942344	3.357470661	6.406947312	2.964866749
AGTATGCAGGCTCGTT-1	3.988579	2.5976346	2.718829278	2.357666396	3.192016193	2.735515993	2.637348417	2.612222721	3.305399677	1.970237402	2.996016762	3.074542097	2.702176779	2.983388255	2.595029313	3.017510547	4.173250572	2.912052125	2.809640535	2.541876651	0.511857224	2.696407961	3.221669112	2.801891749
AGTATGCAGTATGGCA-1	2.7473106	4.423616	2.466269478	2.801025096	2.567209393	3.186555993	2.064086017	1.813693321	2.902868477	1.991876302	2.659508762	2.489905097	2.740206579	2.384825055	3.210135413	2.992087047	5.021413072	2.905532525	3.024352835	2.069663051	0.215743484	2.750464061	3.171580512	1.924347549
AGTATGCATTCGGAGG-1	3.1620955	4.2091784	2.459280478	2.632356596	2.648232293	3.082031593	2.355017417	2.424498821	3.051342477	1.374250402	2.820071562	2.459570397	2.798492179	2.582432355	3.042149313	2.568643247	5.181814872	2.959329825	2.669774135	2.850486251	-0.005527156	2.747913961	3.086786412	2.271098049
AGTCCGTAACTTGTCA-1	3.3502874	-0.039821584	2.759282278	3.170985596	3.606858993	3.549965493	3.334039017	2.597637021	3.731564477	1.542941902	2.979778862	3.267557897	3.077266879	2.767690055	3.370715813	2.922808547	4.336933872	3.418762125	3.453472535	2.445115851	1.872354744	2.849237761	3.337833312	2.628059749
AGTCTTGAAAGTGAAC-1	2.2702534	1.7421671	3.098776778	2.816879196	3.132647793	3.275334993	2.910711117	2.314342521	3.552504477	2.222065702	3.035014462	3.122043897	2.997233379	2.767822555	3.407750313	4.164169947	5.405744572	3.448359725	2.992230735	2.125508651	1.182293644	2.740206561	4.012703312	2.756236949
AGTCTTGACGAAGAAC-1	2.8880877	4.808014	2.187224178	2.726275796	2.689818693	2.937003293	2.301974517	1.857876821	2.690593777	1.542572702	2.790159062	2.374017297	2.756505279	2.190029855	2.611682613	3.293418047	4.733312872	2.768635025	2.790503835	2.139728051	0.089043687	2.057827161	2.960394312	2.078549949
AGTGACCGACAGCGGC-1	3.5111382	3.1265912	2.282742778	2.603767796	2.788755693	3.115278593	2.491105117	2.323999421	2.998950277	1.646584902	2.802995262	2.731620097	3.021445779	2.691847455	3.028624313	3.690195547	4.421876172	3.014005425	3.395706535	2.127687651	0.584583544	3.051279861	3.236767012	1.847725249
AGTGACCGCAACACTG-1	3.403996	0.7110997	3.448215778	2.960309896	3.264605593	3.218491893	2.882618417	2.755933621	3.987185477	1.945697702	3.435822762	3.102772597	2.874837579	2.748787855	3.212620013	3.670519047	4.689171072	3.439356325	2.795599535	2.293669251	1.219139944	2.985013161	3.194481312	2.825519949
AGTGACCGCAATGCTA-1	4.5028167	4.081475	3.192313878	2.475759196	2.827126393	2.740391593	2.431315717	2.165953721	2.654686677	1.380637902	3.157372062	2.198744997	2.608960379	1.939898555	2.519527613	3.254077547	4.053539972	2.882080025	2.678531735	1.566361551	0.994661244	2.643181661	2.994175612	2.387701349
AGTGACCGGCTTCCAA-1	4.936656	0.12190152	2.742365878	3.056707996	2.937492693	3.298974393	2.485426217	2.802140121	3.239955877	1.196043802	3.020255662	3.507914097	3.763490579	3.556449855	3.225766113	2.997646047	4.472396372	3.229043525	3.934064235	2.559320451	0.840338544	3.650743361	3.360907012	2.627379549
AGTGAGTCCCTCTGTA-1	3.7416487	0.007989594	2.967838078	2.849640996	3.756743193	2.958210093	3.255781717	2.658181221	3.753195077	1.583698602	3.181091562	2.655106097	3.050270779	3.359409455	3.472318113	3.002850547	4.807255972	3.602438125	3.398197535	3.411591251	1.720229244	3.357644961	3.277558512	3.147689249
AGTGAGTCCCTGTCCG-1	2.6845734	1.4367768	2.756018678	2.732024096	2.690617593	3.325349793	2.956313417	2.480582521	3.363595777	2.086218502	3.225331862	3.041769297	2.939496279	3.014582255	3.316416213	3.863757547	5.008057572	3.338984725	2.996422535	2.211856851	1.582640144	2.848379761	3.231056212	2.711758449
AGTGAGTCTTGAAGGC-1	3.9580235	4.1735497	1.328017878	2.232796096	2.851495093	2.812171093	3.033376217	2.145010121	3.005228477	1.311249202	2.605364662	2.633987497	2.591294579	2.632214855	3.259420413	2.875479147	4.026338372	2.959114725	2.941037035	2.249822351	0.915325984	2.451487861	2.247141512	2.631220749
AGTGCAGGCCATTGTC-1	3.84749	-0.831613	3.337937878	3.080381996	3.417421593	3.566548193	3.219151817	3.230804921	3.687745477	2.429362002	3.629285362	3.112912597	3.532206579	3.498718155	3.294626713	3.231111247	5.232194572	3.352313025	3.826073035	2.888442251	2.379901744	3.634661061	3.562407312	3.103917949
AGTGCAGGGCATTATG-1	1.8700039	0.38472444	1.931081778	2.445819296	3.483880393	2.999806793	2.636699417	2.230218421	3.298802477	2.086059702	3.004085862	2.643202097	2.679070979	2.162775855	3.663474313	2.904304147	4.079287572	3.082881425	3.162324735	2.168443451	0.961722144	3.174829361	2.911520912	2.585906649
AGTGCAGGTACCAAGC-1	3.1391344	3.6904492	2.229795478	2.409111896	3.072856193	2.990979593	2.573290417	2.305091121	3.156553077	1.812264002	2.829166462	2.579012397	2.780985779	2.706667255	2.711820113	3.332832047	4.607243572	2.785184825	2.976006135	2.371570351	0.065248638	2.722403861	3.185619312	1.611155049
AGTGTCAAGTAATGGC-1	3.2501056	4.188958	2.078395578	2.448023896	3.211314693	2.931590393	3.002918017	2.612301921	3.236950177	0.832824902	2.508719762	2.009096197	2.066764079	2.607088655	3.296714513	2.692422547	4.781877572	3.260478525	1.956675135	2.213039851	0.351218504	2.340803361	2.479288512	2.653447249
AGTTCGCCTCTGAGTA-1	3.3955216	1.4237906	2.593602678	2.909095396	2.969008993	3.182710293	3.226753517	2.574085521	3.273131477	1.888206402	2.878014362	3.021889497	3.130991879	2.305672255	3.706667813	2.820499847	4.640688572	3.282126125	3.210417335	2.781940651	1.021974784	2.778740761	2.768235312	2.838475149
AGTTGAATGGTGCACA-1	3.2915397	4.3347645	2.524115078	2.557589396	3.445608193	2.735464193	2.212520617	2.416363521	3.678996777	1.903900102	3.151038662	2.072331597	2.974833279	2.591852055	3.185475313	2.700308047	4.526919572	2.660504725	2.365413035	1.664804951	0.226494044	2.374784861	2.487732612	2.095828449
ATAACTGTACTCCTAA-1	3.650598	4.5904946	1.935625578	2.467804096	3.045047793	2.959143493	2.511683517	1.819885121	2.880302877	1.078646502	2.748168262	2.277405797	2.371675679	2.324908855	3.046017813	2.589959047	4.124094972	2.547479125	2.815719135	2.700768451	1.005612844	2.142052961	2.935658212	2.678825249
ATAACTGTGCACGCTG-1	3.9524124	2.5376732	2.620961678	2.196164796	3.190095693	2.814906493	2.552525317	2.691421521	3.065004877	0.852978502	2.555724962	3.210851497	3.131034579	2.766425755	3.365001813	2.844322147	4.153767072	2.677224825	3.720079535	1.356110451	0.851081244	2.958684561	3.336565412	2.910434349
ATAAGTTGCCGGCCAC-1	3.10446	0.020360127	2.752266278	3.004314796	3.589102093	3.542491093	2.943543017	2.770142121	3.294096977	2.225006002	2.872166662	2.216429297	3.198978579	3.311061255	3.896865813	3.443726247	4.708351572	3.080069025	3.394567735	2.963855551	1.802235944	3.315393061	3.449924912	2.715715249
ATAATGTAACTTCGAG-1	2.3464262	1.6844844	2.752298878	2.878887596	2.898074393	3.204188193	2.522624017	2.626854721	3.412370677	1.963810902	3.183003762	2.858512197	2.897964679	2.653201455	3.140279813	3.499783247	5.289476572	3.109934025	3.138903635	2.109937451	1.962003344	3.045306561	3.503768612	2.643080749
ATAATGTACGTAGCGG-1	2.9433565	2.0911822	2.508074778	2.719627596	2.621774693	3.354531693	2.988624617	2.616483521	3.194047677	1.196850002	3.032383762	2.370755497	2.898433479	2.985142555	3.437011013	3.176587047	4.359674472	2.910592225	2.904527035	2.559545051	1.519833444	2.970320061	3.298912912	2.450112949
ATAATTCCCGCTTAAC-1	3.571513	-0.218721	2.966065678	3.304699096	3.654411393	3.734252093	3.107317917	2.796708121	3.400550577	1.787124702	3.269909962	3.247910997	3.351160279	3.203678255	3.570207613	3.292640347	5.576337072	3.521306225	3.358239935	2.470391051	1.128844044	3.085520361	4.712783012	2.907465549
ATAATTCCTCACACTC-1	3.8884888	-0.48468912	3.126242278	3.519087596	3.410752593	3.559650793	3.134443817	2.801973121	3.846960477	2.334243202	3.347812662	3.108480997	3.353225979	2.963985055	3.522015513	3.777766347	4.889743072	3.705461925	3.483629235	2.524015451	1.152553744	3.212152361	3.714963112	2.990837449
ATACACGCCCTACACA-1	2.5590534	1.065935	3.007001278	3.172562696	3.641420393	3.480053593	2.869909317	2.454827821	3.920085177	1.872593302	3.439762362	2.945932597	2.980411079	3.047953455	3.135204813	3.246517847	5.488248572	3.141070525	2.649692835	2.084263351	1.314540844	3.044730561	3.791427812	2.570693749
ATACACGCGTTGAGCC-1	2.3187745	2.6036355	2.472591378	2.809561196	3.011565293	3.060329093	2.753328117	2.602012121	3.310925277	2.074203002	2.710591562	2.940408297	2.808745879	2.492705655	2.922725413	3.388112747	5.436439572	3.016474725	2.348195835	3.044251451	0.678171384	2.876391061	3.097807812	2.600851449
ATACACGCTCTAGAGA-1	4.1674604	3.293513	2.431723278	2.815887096	3.141675993	2.783317493	2.492958117	2.806602721	3.153224277	1.392135002	2.780757762	2.947523897	3.090439579	2.773127155	2.868821413	2.863621547	3.702936872	3.048564425	2.839656835	2.270019751	0.560497864	2.171708361	3.047013012	1.930994149
ATACCGATATAATGTA-1	3.4631095	0.6523516	2.825192278	2.995636096	3.284520393	3.029415293	2.607203817	2.503585121	3.625997777	1.734167202	3.226830562	3.101239497	3.163830779	2.973581655	3.332069413	3.185759947	4.353156572	3.208057825	3.391404535	2.532553251	1.527685844	2.978202661	3.205094012	2.650074549
ATACCGATTCCTCGCC-1	2.7156782	2.577074	2.318656878	2.770747096	3.232073593	3.094121593	2.539454517	2.336373121	3.620952177	1.671427802	3.144895062	3.000047197	2.840388579	2.748419655	2.905877613	2.957642747	3.783801072	3.217718125	2.934478535	1.916739251	1.155635044	3.065916161	4.678288612	2.423872349
ATACGCTTAAGAGACA-1	2.6469376	-0.6371419	2.317980778	2.646316896	3.682000893	3.179238493	3.398873617	3.007135921	3.689795077	3.287494402	3.232105562	2.705552597	2.710896679	2.771166855	3.799148813	2.774603047	4.237714272	3.129587325	2.637885435	2.049005551	0.694813444	3.012683961	3.287215912	2.460949549
ATACGTACGCCGGCAG-1	1.978201	4.593898	2.023291878	2.663901896	2.871115693	2.694521793	2.482264817	2.134465521	3.265303877	1.529458202	2.970878062	2.321507197	2.647172579	2.145966655	3.432657913	3.205356747	5.429178972	2.774219925	2.871236835	1.470652951	0.894291684	2.335868361	3.184965812	2.343613749
ATACGTACTCCGAACG-1	3.7077043	3.7405317	2.513666678	2.449204796	3.148619393	2.913140393	2.583709017	2.523058421	3.259139277	1.652351202	2.767012462	2.503282597	2.771714879	2.524089655	3.022589813	2.452176247	4.200834272	2.961623125	2.956942135	2.278592851	0.953618804	2.091001861	3.202503912	2.271192749
ATACGTACTCCGCAGC-1	4.13218	1.7389055	2.866111778	2.923517396	3.314593093	3.008294993	3.105797117	2.967731721	3.464563477	2.529287302	2.874402362	2.769774897	2.766209079	2.645624055	3.373152513	2.684657747	4.188478972	3.137019525	2.546556735	1.727698051	0.198236729	3.195403261	3.447192812	2.594958149
ATAGCGCGCCGCGTAC-1	2.689737	1.7868018	2.629465078	2.447524496	3.175389093	3.014231593	3.048218517	2.858716521	3.478909777	1.211249802	2.974683862	3.002114297	2.978745979	2.747316455	3.492147413	3.183774547	4.758524172	3.172799325	3.243573235	2.051381851	1.079886944	2.836251661	3.209699112	2.299137749
ATAGCGCGGTTCTCAA-1	3.0899205	4.30175	2.252556078	2.415080896	3.065944393	2.935520493	2.511159417	2.568713121	3.195748477	1.622326402	2.668577762	2.476945197	2.741545579	2.538122255	2.770125813	2.600694547	4.941592972	2.988499125	2.956916135	1.877303151	0.625383274	2.737629961	2.912872012	2.021654049
ATAGTAACACTTGCTC-1	5.3027234	0.7751083	2.869929078	2.938045896	2.828465393	3.225247493	3.075072317	2.525552521	3.468317977	1.771551402	2.708303062	2.998476997	4.146165579	2.555772655	3.183199813	3.294035547	4.281221872	3.030251025	3.192541135	2.287494651	0.830827944	2.931893361	3.207355712	2.592885349
ATAGTAACCTTAAGTA-1	3.135447	2.98714	2.398677078	2.833780196	2.935631793	2.967645793	2.912828417	2.294889221	3.326693477	2.196725502	2.949848462	2.187094997	2.807304579	2.421571855	3.085711413	2.940987247	4.753120172	2.929980225	2.802921535	2.475598151	1.066732144	2.760583561	3.325408212	2.471058949
ATAGTTGAAGGTACGG-1	4.06494	-0.7750857	3.401271778	3.399561596	3.522561093	3.776231793	3.186627217	2.968689221	3.805999477	2.069099102	3.571683662	3.348651197	3.011795979	3.363118055	3.545647113	3.930165947	4.609323272	3.559870525	3.484636335	2.890858651	1.185398344	3.663566661	3.849106512	2.991169549
ATATTCCTCTTAACCG-1	3.2931933	-1.06591	2.877519178	3.091835196	4.412628393	3.662752293	3.840568517	2.837286121	5.458427177	2.188950502	3.692603362	3.290191897	3.115721179	3.343822555	4.309988213	3.716026247	5.783702172	3.591283525	3.084306035	2.326857351	2.274550744	3.082531761	3.892871312	2.791731249
ATCAGCCAAGATTGAG-1	1.9343541	1.9017183	2.587517278	2.782939596	3.002483193	3.024136793	2.830912417	2.637941921	4.076629877	1.084504302	2.619192662	2.398748397	2.921584379	2.436395255	2.923523813	3.174663547	4.768773572	2.793192325	2.471196235	1.843682251	1.164671544	2.952614361	3.029021312	2.106689749
ATCAGCCAAGGATCGT-1	2.329815	1.2172813	2.477653478	3.243075796	3.162379993	3.048590993	3.001864217	2.399113421	3.244302977	1.765760402	2.920006762	2.558510597	2.543625579	2.721942255	3.470087813	3.344174347	4.642394572	3.175774725	2.757325035	2.617502651	1.511854244	2.867567861	2.653386812	2.464084949
ATCAGCCATCCGAGAC-1	4.362718	2.4228911	3.515583778	2.580006996	3.099901393	3.077016193	3.133117417	2.782086921	3.072668077	1.861971602	2.952601262	2.896868297	2.639095579	2.897147555	3.183292413	3.660740747	3.882550972	2.675197525	2.768957635	2.314559651	0.216210924	2.988890061	3.175964512	2.621884749
ATCATTGGATGATAGC-1	3.9882212	4.6097264	1.978299878	2.230501596	3.281238893	2.675034793	3.047775317	1.860503921	2.983285877	1.704867202	2.477054462	2.256905097	2.499613279	2.318856555	3.230169513	2.635464147	3.919313872	2.929538925	2.746188735	1.883717051	0.623728294	3.015906261	3.010982012	1.908896349
ATCATTGGCGCCATTC-1	3.1343675	3.1228957	2.057832678	3.027013896	3.080343793	2.846763993	2.958628417	2.384013021	3.250007877	1.880080902	2.913568362	2.780631997	2.486787979	2.515943155	3.327971213	2.854757247	5.121497872	3.093424525	2.805879535	2.442920251	0.492357744	2.633827761	3.212557312	2.589846749
ATCCACAAAACTGTGA-1	1.682769	0.5008296	2.401207478	2.875179896	3.544041693	3.111169493	2.617276017	2.301784121	3.293230477	1.545586202	2.937486462	2.663182997	2.856740579	2.576392855	3.214722113	3.053650347	4.885992272	2.942910125	2.594758335	2.379921651	1.869829244	2.991464961	2.855810312	2.146734549
ATCCACAAGTTCTCAA-1	3.4426088	-0.92602915	2.784143678	3.084282996	3.545644393	3.441636893	2.892929117	3.017901421	5.038904877	2.240385202	3.343212162	3.405004097	3.264982579	3.461222055	3.412529213	3.157499947	4.302056572	3.287562825	3.606061535	2.683580451	1.560180044	3.322696061	3.264945912	2.513317249
ATCCTGGCAGCGAATG-1	3.1919637	1.1834183	2.631539278	2.676289896	3.436418593	3.066236393	3.010627817	2.458138321	3.532780177	1.574170802	2.855416562	2.348942997	2.920085879	2.503298655	3.288490313	3.129542047	4.150389472	3.496081525	3.183748735	2.064028251	1.302794444	3.207697561	3.261095312	2.547533749
ATCCTGGCATGCTACA-1	3.4390228	1.9856561	2.499868278	2.824072696	2.890325593	2.992226993	2.915837517	2.694947721	3.707711277	1.530383502	2.854371362	2.871773997	2.762476479	2.700274055	3.263276313	3.067495047	4.312539372	3.196312825	3.151084735	2.319599651	0.972718584	2.907882061	3.243423912	2.365664349
ATCCTGGCTTGCAATT-1	3.9712214	2.0721416	2.427331678	2.905056596	3.071728993	3.097128793	2.603210917	2.227609121	3.406360677	2.080799702	2.794671862	3.017296297	2.974359279	3.136768455	3.074033213	2.954925747	4.486525772	3.159286225	3.219545535	2.278480651	0.485466844	3.018529561	3.117009112	2.387585049
ATCCTTCTTAGAACCG-1	2.6183498	-0.34726554	2.443999278	2.951346296	4.095136893	3.427508993	3.240539817	2.802276421	3.447949677	2.073872002	3.338896562	2.892305397	2.842674979	2.731051055	3.998507813	3.490993447	4.760256072	3.362660125	2.879011235	1.812272651	1.347599744	3.225219561	3.004259812	2.306850049
ATCGCGTCGCACAGGC-1	2.942597	5.416382	2.160430678	1.985369096	2.441295193	2.436908793	2.117169417	2.143005921	3.984197477	0.964054802	2.173143962	2.058379597	1.880564479	2.073559655	2.613818413	2.520005847	4.497462572	1.668843725	2.781249135	-0.681524689	-0.023835066	1.882742961	2.775702212	1.895926149
ATCGTATTACTACATG-1	2.985931	1.299256	2.684680478	3.324638996	3.209445393	3.506023993	2.748256817	2.436289821	3.589642077	1.212792302	3.719611662	2.891252797	2.728967579	3.072407355	3.454316113	3.694153947	5.659560872	3.238856225	3.147131035	3.251705651	0.352758254	3.141558961	3.385428112	2.695259449
ATCGTATTCCGAATTA-1	2.453389	5.459774	1.736831278	3.101231196	2.233237793	2.859315993	2.322505817	1.808845821	3.028593777	1.402811602	2.415607762	2.518207597	2.821408979	2.404037555	2.995629513	2.726705747	5.625452572	2.878301325	2.331044735	2.024830351	1.004709884	2.343366361	2.849136312	1.765783149
ATCGTATTGATGCGTA-1	4.032965	2.6954408	2.720778278	2.491408296	2.788162493	3.156103293	2.784572817	2.315884421	3.226281677	2.216033702	3.044834162	2.624839097	2.883123879	1.983227855	3.151251313	2.709137147	3.821080472	3.148898825	3.244340935	2.314501551	0.799876074	3.002423661	2.884603412	1.953413349
ATCGTATTGTGTCAGC-1	3.3276525	2.9656527	2.555808978	2.803216596	2.584071693	2.885924793	2.633251817	2.204680721	3.487222477	1.885776502	2.416550262	2.167961397	2.692152279	2.705558355	3.371989813	2.811160247	4.413473872	2.823642225	3.158221335	2.540134651	1.153772244	2.814944861	3.418164912	2.934758549
ATCTTAGAACATCATT-1	5.111337	-0.12846856	2.323233878	2.934956596	3.450763793	3.537291393	2.963465917	3.050016721	3.401060577	1.799048002	3.037701662	3.415932397	3.400625979	3.552526055	3.247880713	3.164000547	4.145183572	3.102948825	3.386995535	2.536088251	1.383023144	3.284294761	2.845584812	2.725420349
ATCTTAGACATGGCTG-1	3.8348339	4.886628	2.009800278	2.709068896	2.435764593	2.469139893	2.443901517	2.517798721	3.123138177	1.712960202	2.643176062	2.680609597	2.686106179	2.335127455	2.676718213	2.168038047	4.085740072	2.132652225	2.900519635	1.915767951	0.102073814	1.825036961	2.830459512	2.181972749
ATGACATAACATATGA-1	3.630288	-0.31417808	2.863278678	3.353453296	3.411629693	3.604560793	3.355072017	2.723177721	3.904227977	1.927872702	3.187000062	2.963418697	3.120900179	3.041457955	3.470167613	3.385369747	4.396878572	3.603105225	3.159939535	2.459398551	1.623583044	3.202211961	3.705006512	2.856078249
ATGACATAGTGCCGCG-1	1.5526235	4.8656125	2.162142478	2.931965696	2.983714193	2.737217593	2.744531817	2.514630621	3.215987177	0.414547562	3.071951062	2.508272197	2.809186579	2.649768455	2.495776613	2.634887847	4.353991272	2.809401925	2.837756535	2.033913851	0.746208644	2.812135861	5.073614812	2.139502149
ATGACCGGTCAACCAA-1	0.14212254	8.685484	2.757570278	2.862045596	3.287052693	3.085554993	2.776935317	2.950047521	3.090214977	2.092931502	3.084307062	2.946058297	3.244824879	2.903591455	3.440312413	3.072239847	4.221201172	3.033009925	3.093389535	2.514610051	0.937004144	3.010296661	5.150743712	2.250773349
ATGATAGCACAGATCG-1	1.8086181	3.5164573	2.967216478	2.957674196	2.446807393	3.067415093	2.722980017	2.235086921	3.169537277	1.058204602	3.033691662	3.052187597	2.086044079	2.724010055	3.204460113	3.681218747	5.049112572	2.818535325	2.422316135	2.123457151	1.040727444	2.632999561	3.021430912	2.477929249
ATGATAGCATCAGCCA-1	3.9116526	0.06990166	3.195844378	3.077568196	3.229823193	3.528344493	3.069117117	3.247090621	3.795408977	1.723394102	3.285961662	2.838338397	3.254257179	3.112391055	3.426969013	3.649236547	4.572000572	3.449630925	3.290929335	2.791010651	0.976777944	3.401688661	3.659101912	3.068770749
ATGCAGCCAGATGACA-1	-0.017711658	-0.16094482	2.591333278	3.219919296	3.607421393	3.098692493	2.804077817	2.922356421	5.999342177	2.751148702	2.734440662	2.862013397	2.756850579	2.799038255	3.102124813	3.044815247	3.944418872	3.582405025	3.087748535	1.952854851	0.671591504	3.086571561	2.722762512	2.925516049
ATGCAGCCATAGTCTG-1	3.7968452	1.6280742	2.861882278	2.872498896	2.944224393	3.152240793	2.894322417	2.862916321	3.592826577	1.559261702	2.993656062	2.823813497	3.341046779	2.750916555	3.446081113	3.319061647	4.395270372	3.375706125	2.911576835	2.483375651	0.232288864	3.440794861	3.336208812	2.451637649
ATGCAGCCATCATTGG-1	3.8572865	2.6177876	1.774455278	2.700572396	2.126384793	2.861111093	2.712680817	2.267360721	3.092594177	2.073227102	3.071305762	2.932259797	2.996547979	2.440200455	3.621918813	2.971647947	4.012094972	3.028180525	3.170573035	3.001759651	1.314514944	2.105563061	3.286566712	3.166661149
ATGCAGCCCAATGAGC-1	4.5232906	1.6774292	2.617467278	3.009637996	2.828873193	2.771310493	2.560147317	2.657210921	3.034604777	1.271801402	2.898658362	2.942514897	3.176332579	3.391969855	2.917388613	2.632797847	4.137299572	3.140249525	3.478429135	2.283558651	1.609094744	2.744387961	3.219560612	2.944682949
ATGCAGCCGTGCCGCG-1	3.8593564	4.5274816	2.283476078	2.224466196	2.496222593	2.750434993	2.620755017	2.537018621	2.790372677	1.770724502	2.672651562	2.317685397	2.559495179	2.256201355	3.235420413	2.999116847	4.039507572	2.953177525	2.629275535	2.696211151	0.746067744	2.200596261	2.513135312	2.389618049
ATGCAGCCGTTCGGTT-1	3.8073988	2.1849558	2.432349678	2.981687896	3.105590193	3.254203193	2.819161717	2.408094721	3.497400477	1.267132602	3.285965462	2.650853197	2.889490379	3.107612255	3.035036813	2.671633447	4.394532172	3.248867225	2.989690535	2.857310351	0.193605162	3.053654761	3.586297012	2.209910549
ATGCTACAAGCCGCAG-1	2.081554	2.482836	2.660148178	2.839625996	3.091225393	2.853356793	2.988548817	2.315314121	3.462847277	1.781953602	2.854879662	2.674116197	2.506510979	2.804006855	3.310924813	3.205374447	5.412788172	3.117599225	2.729888035	2.048914651	1.316821444	2.820787761	3.185550612	2.479741949
ATGCTTAGCAGTTGTG-1	3.6305883	1.2419895	2.859086978	2.817547896	3.140213793	3.234546293	2.737458217	2.713293621	3.692080077	2.173849002	2.804907862	2.937480197	3.132557879	3.186919055	3.103832813	3.458790247	4.622086572	3.378600325	3.185532135	2.052230351	0.861541844	2.895845961	3.183004312	2.284823749
ATGCTTAGCCTGCGGA-1	4.513881	3.3499796	2.235359678	2.557485596	3.018121093	2.515778393	2.479844317	2.567697121	2.655273177	1.167645202	2.884886562	2.803474497	2.986449279	3.266612355	2.638933113	2.571149747	3.823707372	2.778800225	3.389995535	2.188155651	-0.038978186	2.921778361	2.755480512	2.522626949
ATGCTTAGCTGCACGG-1	3.8171802	-0.34501392	2.962247278	3.733893096	3.155557193	3.589516993	2.789044817	2.933309821	3.346013077	2.219450202	3.119398362	3.233767097	2.766521479	3.145112655	3.209140813	4.108869547	5.367616872	3.650749125	3.969755035	3.048878651	1.682698844	3.299496061	3.349859212	3.212309749
ATGGACAGAAGCTCGA-1	3.9939258	3.0598373	2.577289078	2.680036596	2.600536393	2.852510093	2.508364417	2.325284121	3.444535477	1.958580402	2.700954062	3.082669797	2.795504779	2.610918855	2.696234413	2.639666547	3.902069072	3.165006525	3.081772835	1.568915951	0.971037844	2.849095361	3.188461312	2.516593749
ATGGACAGCCTGCGGA-1	0.09976173	8.771096	2.804929278	3.469987996	2.939339193	3.269238093	2.893472717	2.621162921	3.276699077	2.242256102	2.584428062	2.988096297	2.790639379	3.168809955	2.741772613	3.252211547	3.893634272	2.872546825	3.472558035	2.319111851	0.598832564	2.560318161	5.874644912	1.501814249
ATGGACAGTATCGGAC-1	4.4953833	-0.6556137	2.723216278	3.205775896	3.581825593	3.271609693	2.992905617	3.432883821	3.848623477	1.851310002	3.390675862	3.468610997	3.816333979	3.634355855	3.044147213	3.648252847	4.625086072	3.514655325	3.914709535	2.710282051	0.771258044	3.462740761	3.416029912	2.656377949
ATGGAGTTACCTATTG-1	5.2077804	0.7153058	2.717079278	2.490138896	3.023530493	2.769158993	2.769095417	2.389374321	3.121298077	1.695582702	3.119801562	2.891576297	3.526933179	3.360521855	2.873355113	3.152423747	4.481584072	3.482477125	4.026691535	2.635274451	0.788500714	3.331248661	2.351132312	2.075254549
ATGGAGTTCACAAGAC-1	4.502838	1.0949225	2.800911678	3.375558296	3.036945193	3.518795593	2.654114017	2.773070821	3.681199777	1.606793902	2.986583762	3.208770597	2.959014179	3.301621255	3.227138013	3.193743347	4.290412372	3.233866625	3.308863235	2.481261451	0.422292964	2.661498661	3.498848912	2.940935949
ATGGAGTTTTCGCCAC-1	3.6487815	2.4708514	2.592292578	2.700635596	2.984493993	3.332895193	2.547204817	2.675160421	3.365486677	2.117462302	3.022893062	2.891368397	2.585410579	2.621740855	3.031284113	2.504793847	4.200483272	3.385843925	2.875855735	1.871731551	0.847310944	2.778691361	3.332608212	2.306292849
ATGGCACTATTCAGGA-1	3.958979	0.40361658	3.445949778	3.080617596	3.020832593	3.627931993	3.052130017	2.885100621	3.629997077	2.094679502	3.162524262	3.235988397	3.113770279	2.861041455	3.604037013	3.650262747	4.458540472	3.011018925	3.169070535	2.552070351	0.964123174	3.080697161	3.444840312	3.092395149
ATGGCACTCAGGCAAT-1	2.8954368	0.3973549	2.611889578	3.033716596	2.976799493	3.461539393	3.114056417	2.617090521	3.629246977	1.940953202	3.211809262	2.817462597	2.954148979	3.149434155	3.289568413	3.535711647	5.538422572	3.033529725	3.080040735	3.305963051	2.104117244	2.860355761	3.651880912	2.842900149
ATGGCACTCATTAGAG-1	3.6271014	2.523536	2.843002078	2.525099596	3.091602893	3.005223593	2.873744817	2.789332721	3.099565077	1.314158402	2.928400562	2.616483497	3.023286779	2.501906855	3.077348013	2.835436747	4.377726772	3.401435825	2.879207935	2.085026251	0.898936444	2.931185561	3.236024312	2.432073749
ATGGCACTGAACTGCA-1	3.4898417	1.1070383	2.915170478	3.246462696	2.599133093	3.099294793	2.890847017	2.741659921	3.674776477	1.800466502	3.424675062	3.179664197	2.927829579	2.747847155	3.435721813	3.565821347	4.563348572	3.356841025	3.066470235	2.363233051	1.096464744	3.101898561	3.509888112	2.970385949
ATGGCACTGTTAGCGC-1	3.2690303	3.8670905	2.511158478	2.099925196	2.990343893	3.002220793	2.323848817	2.310294121	3.201469677	1.722608002	2.914473562	2.791991597	2.312881679	2.333074655	2.860799313	2.943025947	4.454904772	2.726795825	2.827432235	2.046502151	0.880444394	2.930692361	3.086075712	2.571872549
ATGTATTAACGCCGCT-1	4.71584	1.6891052	3.638037278	3.122975296	3.389797693	3.222458793	2.814784117	2.520076121	3.643634477	1.807191302	3.262445262	3.029340997	3.189921179	2.777805655	3.467491813	4.341862847	5.019622572	3.359420225	3.066037735	3.571544651	0.956198544	3.091122061	3.913936112	2.819334149
ATGTATTACAACAGGA-1	4.038344	3.7831943	2.560001178	2.798999496	3.007962793	2.979674193	2.602216217	2.727155521	3.593013077	1.426148802	2.323686662	3.085532897	2.558272079	2.742852055	2.877516513	2.497481947	3.648291572	2.985064225	3.036417035	1.846711851	-0.199354696	2.726261761	3.133659112	2.480430449
ATGTATTACGGCTTCT-1	4.0127726	4.112638	2.290690378	2.265644196	3.192646993	2.327785593	2.527572817	2.284001921	3.203915177	1.694486802	2.438875062	2.767405297	2.445871379	2.737925655	3.435899213	2.315566947	3.809479572	3.044528525	3.046352635	1.452588551	0.886244644	2.726616961	2.863353912	2.729870749
ATGTATTAGGCTGCGG-1	2.4701855	1.3359972	2.381473978	2.632750896	2.658978993	3.028899293	2.981523517	2.613988121	3.270947277	1.590417802	2.914437062	2.428523297	3.053998679	2.291558355	3.742018813	2.878949347	3.964170972	2.957566725	3.019817135	2.383620051	1.386435144	3.068435561	2.852232312	1.520180149
ATGTGCGCCAGCTATA-1	3.0735574	1.7128488	3.014492278	2.923783196	2.799225593	3.102879793	2.552773817	2.518862521	3.378759477	2.002218902	2.883755262	2.621620597	2.934127279	2.993685555	3.201893813	3.515093747	4.389000172	3.171244325	2.916607935	1.810020651	1.685396144	2.985198661	3.424074112	2.605164749
ATGTGCGCCCGCGTAC-1	3.7044067	2.3967638	3.016164778	3.029670396	2.684071793	3.013163893	2.596075817	2.749980121	3.451047177	1.583771202	2.894590862	3.067517097	3.024882979	2.853663855	2.939072113	3.555194547	4.727408572	3.165607625	3.147471035	2.040289451	0.273560214	2.759091461	3.464723812	2.738269749
ATGTGCGCCGTGCTTA-1	2.9667768	4.3289	2.576361378	2.498657596	2.484621793	2.768611993	2.685866417	2.288435121	2.792355777	0.982396302	2.910623862	2.626405597	2.891918179	2.311009255	3.054144613	3.227863247	4.876334872	3.042237225	2.292831035	1.811099251	0.945636074	2.526658161	2.961386912	2.612787649
ATGTGCGCGCGAGCAA-1	3.2870963	3.728498	1.154600578	2.580377696	3.170114393	3.271435793	2.768094817	2.202787921	3.020790877	2.010692302	2.268155862	2.536993097	3.204939379	1.981517455	3.518349113	2.150280447	4.550597872	2.954276525	3.092042935	2.584369151	1.229134544	2.840757061	2.955301012	2.306257149
ATGTGCGCGCTATCGG-1	3.603297	0.41838214	2.636156578	3.039801696	3.117349693	3.263430493	3.085614017	2.429747121	3.575311877	2.259164302	2.975085362	3.069192597	3.227043179	3.024930855	3.279520013	3.392485347	4.190594872	3.289525225	3.274047635	2.318842651	1.696548844	3.134068861	3.588842812	2.539690749
ATGTTGAAAAGCCTCC-1	3.8131464	-0.46919727	2.701147578	3.114233396	3.576834393	3.571496593	3.387875117	2.848214421	3.806495877	2.098267302	3.434479762	3.357053297	3.178164279	2.938929655	3.779597813	3.687554747	4.996123572	3.700067525	3.383690535	2.960402951	1.329804744	2.895499361	3.732564612	3.302364949
ATTAATCAAATGCCGT-1	4.584455	1.2821225	2.656301478	3.142920896	3.186342493	3.113328093	2.893954017	2.863751721	3.121222277	2.252563902	3.215169462	2.521111297	3.340711379	3.537935555	2.903558813	2.978950447	3.986156672	2.856669425	3.819135735	2.195956251	0.234652864	3.476798861	3.122188012	2.188766349
ATTACGAAGAAGCCAG-1	3.2493994	4.730032	2.168924778	2.982881596	2.603010693	2.645361093	1.818637417	2.164683621	3.025883177	0.691430802	2.744891662	2.473959197	2.990913179	2.517629255	2.897903213	3.331703547	4.483440372	2.720059325	2.888257835	1.900109751	0.698023784	2.201899861	2.991455712	2.280909449
ATTACGAATAACCGCC-1	2.0997114	2.5997195	3.033234578	3.658866096	2.879454393	3.073400593	2.917850017	2.693567821	3.393264477	1.876390402	3.097742362	2.743698097	2.184749079	2.435656855	2.862123213	3.767461747	4.895459872	3.062839925	3.108558935	2.902132651	0.588378624	2.615695861	3.608449212	2.730278749
ATTACGAATGATCTGT-1	1.6654121	-0.15640624	2.133664578	2.834238596	3.435903793	2.996393093	3.561472217	2.750638321	3.321674177	1.584870902	2.650184462	2.854166097	2.609697579	2.625950455	3.507907113	3.089484147	4.334906372	3.124603725	2.882624935	2.276005551	0.411331844	1.949041461	2.641638512	2.341446249
ATTATCGACGGTCTCA-1	3.5177884	4.495531	2.206724278	2.088218796	3.304473193	2.609045393	2.822111817	2.044925521	3.161170477	1.118682202	2.844009262	2.254945597	2.257210979	2.422125155	3.368919813	2.746565247	4.316969572	2.730434525	2.934009335	1.864301951	1.379364444	2.544737361	2.860418012	2.444942549
ATTATCGAGATGGAGC-1	4.4449487	0.74018073	2.898174078	3.204295596	3.443902993	2.943379993	2.646557617	3.261847821	3.456012277	2.153316002	3.720058062	3.378903597	3.151864779	2.731728855	2.874322613	2.888506547	4.491861572	3.401108925	3.365656235	2.379265651	0.386519084	3.266691761	3.724045312	2.870654249
ATTATCGAGGCTACAA-1	3.064059	2.1902926	2.671143078	2.691003596	3.137174693	3.147539793	3.004844817	2.458733121	3.581646477	2.360615202	3.041873462	2.901424397	2.839728079	2.617964855	3.164741513	3.760856747	4.456109072	2.881614425	2.988201535	2.223543851	0.324194954	2.840366961	3.555121612	2.559505549
ATTCAGGAAGCGGAAC-1	4.3242006	3.3948243	3.426234978	2.935690796	2.387172393	2.909072793	2.610406417	1.956550621	3.148017877	0.868292702	3.190070662	2.399267197	2.797744779	2.573170955	2.758346513	3.756569047	4.225590572	3.179806225	3.245823635	2.144947651	0.372681274	2.087567661	2.805276612	2.765480749
ATTCATTGCCTACACA-1	3.356569	-0.15918644	3.255619078	3.065814196	3.034715393	3.299395193	3.243157417	3.091521321	3.788824777	1.769332502	2.985355662	3.100323197	3.095516879	2.987747255	3.940012213	3.376100747	4.698724572	3.082796325	3.378605135	2.822949851	1.482061344	3.006238361	3.188858912	2.301411049
ATTCCTGCATAGTAAC-1	4.442006	2.3443782	3.395387678	3.208259696	2.946479393	3.443097793	2.939607617	2.631061321	3.064073777	2.031744902	2.836686062	3.255852997	3.257218879	2.963552855	2.751438313	3.612353747	4.229397972	3.133761125	3.070569135	1.646610651	1.033867844	2.936106061	3.395990112	2.732426549
ATTCCTGCCTTAACCG-1	3.1114612	-0.35066056	2.830407178	2.959122796	3.726649093	3.686050793	3.159132517	3.087060221	3.491243477	1.742282802	2.975079362	2.966735897	3.206334779	2.738603655	3.216723813	2.902203547	4.328972072	3.475428525	3.009029535	2.467904851	1.941684844	3.262986361	3.638113912	2.825144749
ATTCCTGCTGGTCGGC-1	2.6921105	4.8612666	2.382767278	2.522668696	2.479496393	2.550435393	2.537818217	2.866437121	2.676856477	1.287020702	2.722232862	2.706575597	2.335475579	2.061823655	2.485238313	3.500363247	4.641053572	2.732337925	2.433774735	1.572376051	0.409761594	3.166881661	3.034881812	2.211431649
ATTCGCCGAATTAAGG-1	4.2231293	1.6185472	2.771981978	2.690422396	3.134572093	3.500824093	2.957190817	2.606524121	3.503600477	2.081133302	2.407355862	2.760524997	2.749229879	2.806587055	3.095778413	2.749033547	3.993624472	3.353617525	3.487704835	2.110134351	0.672921144	2.955045061	2.884704812	2.515751949
ATTCGCCGAGTCATCC-1	1.043163	4.2672653	2.146350878	2.620923896	2.294909393	2.937427193	2.646149417	2.655220821	3.278219677	1.325259002	2.842935862	2.896026597	2.872338979	2.630861355	2.563455513	4.135925547	6.039995872	2.915681525	2.657867535	2.236688851	0.765506194	2.720850161	3.088441112	2.532278449
ATTCGCCGATCAGCCA-1	4.1431465	3.8222227	2.038730578	2.521396796	2.622824193	2.899488293	2.630090817	2.510801621	3.143121477	1.656260002	2.731666362	2.684128797	2.734581579	2.709688855	2.773227713	2.757860847	3.911002872	2.854253025	2.866094135	2.416723451	-0.352950226	2.679709561	2.569885912	2.571698749
ATTCGCCGCAGGCGCC-1	4.0942235	-0.5113784	2.943704578	3.362838596	3.475085093	3.336543793	3.298282817	3.391926621	3.753148777	2.423493602	3.475301562	3.374541797	3.417493579	3.316477355	3.289981313	3.446992347	4.823529572	3.403942825	3.687408935	2.770294451	0.544781284	3.360960561	3.751301712	3.036528749
ATTCGCCGCTTGTGGC-1	4.2575517	0.9859416	2.500716978	2.953314396	3.410458093	3.012783393	2.184674017	2.689710121	3.870113177	1.736024802	3.307782062	2.697093797	3.643547079	2.725200055	2.975856513	3.293481747	4.354178572	3.260036925	3.529924935	2.354114051	1.308267544	3.430976961	3.130485012	2.311016949
ATTCGCCGGAATCTCA-1	3.8665576	-0.9284984	2.972928978	3.184574296	3.740990393	3.361856093	3.065472817	3.228761921	4.033158477	2.342474402	3.456935462	3.207472397	3.482807579	3.224529855	3.738639613	3.848221747	4.722147572	3.560143225	3.658933235	2.542728451	1.692049044	3.502893061	3.876035612	2.949941249
ATTCGCCGTCGTTCGA-1	3.770093	3.4022167	3.688396678	2.935614696	3.156071193	3.128879393	2.484535517	2.224479121	3.404204477	1.681954002	3.051041162	2.675071697	2.859962179	2.599828855	2.970199813	2.773699247	4.672057872	2.564926125	3.040290535	1.646287951	1.072020444	2.584682061	3.242552312	2.474195349
ATTCGCCGTTACCATA-1	4.858704	0.9320589	2.375971278	2.849764596	2.944957793	3.205631593	3.051492017	2.421268521	3.645768877	2.227258102	3.035042362	2.823061997	3.194773579	3.167393355	2.968510813	3.192821447	4.004940972	3.382865525	3.401818335	2.185242151	1.061605944	3.216733561	2.800411212	2.797073449
ATTCGCCGTTCTAACC-1	4.0098896	-1.1075703	3.319640878	3.508975596	3.730906993	4.001267293	3.662444817	3.022068321	4.121599977	2.468121702	3.449923762	3.415526197	3.281653179	3.410986255	4.142404313	3.822365547	4.646064072	3.724717125	3.656293935	2.738228651	1.437498044	3.358489661	3.660983712	3.574089149
ATTCTAGGTTGAGTGG-1	4.737372	0.7777569	2.670400878	2.317474596	3.114957893	3.307943493	2.893881617	2.455081121	3.773005777	1.998366702	3.174374062	2.726553197	3.124435379	2.950651955	2.954353513	2.832076747	4.257144472	3.328608725	3.360738835	2.058961651	1.548490244	2.922588661	2.718730312	2.700667449
ATTGACTAAGAGCTCC-1	3.2903624	4.165055	2.745519278	2.789537096	2.862312593	2.923300593	2.571072117	2.521008521	2.913012277	1.547021702	2.651656062	2.225943597	2.825031279	1.953754555	3.372194013	3.264361747	4.440657872	2.999456825	2.412939135	2.181263251	1.287854144	2.670028061	2.713594912	2.369074749
ATTGGATCTGGCCAGA-1	3.7521734	3.8035977	1.410709078	2.679305596	3.111376093	3.284731293	2.659311817	2.463646121	3.196093477	2.025046702	2.775201862	2.948053397	2.885031179	2.606684855	2.846327013	2.155262847	3.825761072	2.846064525	2.534525735	2.178009551	0.744113944	2.906123761	2.979887312	2.141448649
ATTGGTCTCATTCATA-1	3.5205765	-0.2559686	3.062219178	3.062744596	3.731589093	3.126403493	3.398784217	2.611009921	4.012253977	2.650551302	3.242859062	2.912877297	3.195547779	2.842533455	3.721894513	3.215801147	4.528734572	3.460559525	3.343917235	2.143885851	1.169913144	3.412524361	3.513602312	2.798288249
ATTGGTCTCTTCGTCC-1	3.7257135	1.4976391	2.654436878	2.984953296	2.952614793	3.147982993	2.896532117	2.621026521	3.583003277	2.027469702	3.371022762	3.050331097	2.950476879	2.642691455	2.957944113	3.465905847	4.442831572	3.585116325	3.388053235	2.181778451	0.773360344	2.837050361	3.206788012	2.869771349
ATTGGTCTTAGAGCGA-1	3.7306464	-0.25261104	2.716551278	3.225282296	3.593872793	3.393711493	3.201753817	3.463420721	3.586693277	2.153316702	3.230148062	3.328874097	3.265343179	3.256708455	3.931261813	3.611831147	4.819697172	3.311292325	3.323135235	2.063675851	1.144708044	3.556225661	3.517203312	2.340544149
ATTGGTCTTCTTCTTG-1	3.2520502	2.4548407	2.657760178	2.671230896	3.602676693	3.211806793	2.977643517	2.328827421	3.606639877	1.818015702	3.695997262	3.301878197	2.961013279	2.961083855	3.238356813	2.890387247	5.510479172	2.902183725	2.720217735	2.114006551	0.184716142	2.941990961	2.938760912	3.061842749
CAACACTGACCGTTCA-1	2.2956245	3.1088028	2.423606678	2.392026096	2.976055693	2.978519993	2.564827917	2.610514021	3.468076977	1.095607602	3.020587462	3.137322597	3.032300979	2.560836455	3.354001013	2.790335147	4.553479872	3.012586825	2.698517535	2.113271251	1.034426944	2.553963761	4.752145012	2.440146749
CAACACTGAGGTACGG-1	2.7455807	1.2177186	2.768605978	2.896653996	3.136056993	3.610538593	3.080107017	2.573513121	3.365404477	1.252138002	3.082959262	2.632570597	2.915132979	2.989874255	2.984324813	3.640721047	5.128817272	3.142465025	2.971556235	2.989811951	1.279449844	3.035916161	3.571102312	2.630290349
CAACAGGAAGTATGCA-1	2.0958073	0.40341294	2.557838278	2.533779996	3.559305393	3.342047793	2.889863817	2.499137121	3.406956677	1.530292002	4.043952762	2.937252797	2.842028179	2.392447855	3.331557513	3.056796947	5.153837572	3.341900025	2.944913535	1.984122951	1.743447544	2.474404261	3.275644512	2.500192749
CAACAGGACACGTAAG-1	2.9006822	5.445013	2.161295878	2.266553296	2.773769693	2.412235193	2.371356817	2.416147721	2.968523777	1.323045802	2.852755562	2.436302897	2.360328879	2.394988655	2.544303613	2.641060547	4.990220572	2.710847125	2.532508935	1.186984751	0.545085204	2.532766961	2.800949512	2.228781149
CAACAGGATTATACTG-1	3.2113154	2.674834	2.500972078	2.739562896	2.655553593	2.865484593	2.811533217	2.371234921	3.411139277	1.793857302	2.600334662	2.248599997	2.768417579	2.620581055	3.360908213	3.237568047	4.364889872	3.014404925	2.877272935	2.891302351	1.025700044	2.900159961	3.086876312	2.294955349
CAACGGTCGCAGAAGG-1	3.7017012	3.435679	2.438184478	2.692825196	2.935055393	2.934836493	1.992215217	2.363058821	3.222917377	1.924956702	2.766388462	2.709579597	2.707699279	2.348309355	3.569272213	2.806976947	4.174592772	2.978357225	2.649818035	2.699424251	0.643950244	2.636583361	2.806518712	2.577736449
CAACGGTCTGAGATAC-1	2.837206	4.2353916	2.043296778	2.745213396	3.275517393	2.932242993	2.981864017	2.553027121	2.776774677	1.131033402	2.598316062	2.636364597	2.273752579	2.282929055	3.079494013	3.063927047	4.902213372	2.985855525	2.805432135	2.060487951	0.806921104	2.587174761	2.990599112	2.438325749
CAACGGTCTGTCCACC-1	4.3602843	1.3510175	2.716152278	2.789221596	3.171840693	3.282328293	2.961541217	2.583402921	3.595010477	2.149803702	2.545999062	2.794373797	2.877741579	2.674506055	3.146815013	2.873112547	3.758433372	3.038623525	3.321576135	2.402166851	0.921138844	2.458726561	3.447094612	2.471215749
CAACGGTCTTGGTACC-1	3.776651	1.0326995	2.738098178	3.000705596	3.475651093	3.382534193	2.781990517	3.016179821	4.730803777	1.772293602	2.937665762	3.151641897	2.900523579	2.768376655	2.965032113	3.528677547	4.147049372	3.376485325	3.351361135	1.993523651	-0.184135256	3.066914661	3.212771812	2.510496049
CAAGATTCACTATTCG-1	1.8092093	3.6457047	2.700596778	2.838455596	2.777444893	3.112230393	2.246764217	2.372643321	3.068558477	1.298638202	3.088381562	2.487669997	2.635174279	2.382404455	3.422895613	3.860221347	5.045557572	2.904863525	2.639832535	1.974172351	1.312374444	2.748719561	3.081031712	2.243275549
CAAGGCCTAACTGCTT-1	2.6540766	4.0083838	2.024248178	2.805295396	2.853322093	2.942504093	2.736909217	2.358985521	2.717617777	1.329722602	3.120565662	2.537566497	2.679391179	2.598190655	3.200362413	3.354979947	5.422937172	2.739378625	2.856872535	2.464721651	0.772732344	2.546753961	2.969435212	2.417926449
CAAGGCCTAGATTAGC-1	3.0916991	4.047281	2.646462878	2.806227296	2.960710793	3.089920393	3.107724717	1.973321221	3.361872177	1.466855702	2.613021662	2.869167097	2.580267179	2.372439855	3.033126813	2.264377047	5.059993972	3.130103525	2.753379135	2.098045651	0.856988344	2.806195161	2.926141712	2.356544349
CAAGGCCTCGTGGAAG-1	2.317885	1.641997	2.595617278	3.467237096	2.928535793	3.272917793	2.621168617	2.885193121	3.242932377	2.013732902	2.884830562	2.453288297	2.895378379	2.871487255	3.211427213	3.846237147	5.068218572	2.998572325	3.057804835	3.048687251	0.722400644	2.581544561	3.355238912	2.420208749
CAAGGCCTTCCAACGG-1	3.0232222	2.2652915	2.674425878	2.779117596	3.301978893	3.157244593	2.405169817	2.615254921	3.586731177	2.155135602	2.976608762	2.432232597	2.899692779	2.506713855	3.141784613	3.368311547	4.432645772	2.800016325	2.915653535	2.173748951	0.871651694	2.755982061	3.229777512	2.489219749
CAAGTGCGACAGGCTA-1	3.4626348	4.481379	2.221475878	2.611674596	2.942084593	2.743270993	2.189556817	2.674823321	3.165752677	1.408678202	2.294112462	2.001827697	2.433094779	2.148380155	3.242800213	2.884910547	4.667211572	3.011949025	2.663598835	1.983247551	0.253330104	2.763367561	3.207189012	2.168280949
CAAGTGCGAGGTACGG-1	3.1081464	2.316063	2.411853578	2.902686596	3.032060693	3.016379493	2.826706217	2.820331421	3.535697977	1.850703902	3.459075462	2.523937697	3.026999979	2.866048455	2.545346513	3.410634947	4.271287572	3.157560825	2.850457935	2.451837751	1.307756644	2.020540161	3.447893612	2.613121749
CAAGTGCGCGCCGAGG-1	2.5436962	5.7250366	1.307278778	2.146502396	2.825046793	2.558211193	2.153981917	1.810530521	3.118017177	1.294595202	2.888085162	2.559501897	2.511761379	2.450163455	2.282415613	2.692644747	5.162083572	2.289306525	2.129303735	1.613512051	1.315894344	1.987782561	2.669585312	1.631047249
CAAGTTAAATGTATTA-1	3.0918696	4.619401	1.899614078	2.552973896	2.671094693	3.093609793	2.347542117	2.101004421	3.290925977	1.342379202	2.953633362	2.480819697	2.650723179	2.235287055	3.203874613	2.827956147	4.820495872	2.749539325	2.434707535	2.315046651	0.770047594	2.614691661	2.941451712	2.300995749
CAAGTTAACTCCAACA-1	4.9947305	-0.006070091	3.058455978	3.187953396	3.082773393	2.858504793	2.835676717	3.165698321	3.314192777	1.013209002	2.692068362	3.554004597	3.542162179	3.471423255	3.197049113	3.072033547	4.307464872	3.050330125	3.457449235	2.809016451	1.581056544	3.399964261	3.243498512	2.577421749
CAAGTTAAGTGCTTGC-1	1.9140419	5.641821	2.154682278	2.165945596	2.490396993	2.597142093	2.320389817	2.034126121	2.753456577	0.753112302	2.217916562	2.456230897	2.351872579	2.019412855	2.474146313	3.263345147	5.522342572	2.575248625	2.330998935	1.293418151	-0.165855726	2.358665561	3.149606912	1.761641149
CAAGTTAATGGTCGGC-1	4.311145	4.0201683	2.136342278	2.501429596	2.838217793	2.604314493	2.004564517	2.605646621	2.848656177	1.338465402	2.644734162	2.707584597	3.085467779	2.473475355	2.440821613	3.060842647	3.626329572	2.943369525	3.100219735	2.015553451	0.920385584	2.555122361	2.647347612	1.682876449
CAATATATCGGAGAGA-1	3.8682415	0.6050447	2.518681278	3.357288596	3.219038993	3.793469793	2.932763617	2.516587121	3.396619377	1.252795302	3.372609462	2.976294997	3.525943279	2.953549755	3.352278013	3.174127547	4.322158372	2.972789925	3.281226235	2.801192251	0.872825904	2.986426261	3.572233312	3.094078449
CAATATATTGTTAACA-1	3.651546	-0.28137308	2.952938078	3.349896296	3.376016193	3.443838993	2.887959217	2.796270121	3.527503777	1.994532302	3.541376362	3.109283997	3.109868079	2.977212855	3.502719113	3.662819347	5.270333572	3.368656325	3.596407735	2.628299651	1.491090844	3.321632361	3.669071112	2.775010449
CAATCCACAGTTCGCC-1	4.4850445	3.7509584	2.439859178	2.675002596	2.759342693	2.479192793	2.595221817	1.768898321	3.185327077	1.613018002	2.342209362	2.149138497	3.381522579	2.286617155	2.940703413	2.868739047	3.649010372	3.199117825	3.683641935	2.120659351	0.729095384	2.667579061	2.824132112	2.425087049
CAATCCACCTAGCCGC-1	2.6951115	2.4349718	2.660137878	2.834680496	2.480437593	3.146418793	3.040844017	2.799319821	3.248992477	1.155315802	3.365514062	2.446921897	2.947567479	2.347330455	3.633204713	3.262263747	4.981450272	2.885007525	3.018075035	2.419990351	1.332294444	2.736249761	3.236686912	2.511685249
CAATGAGCCTCTCGCA-1	2.4464762	2.4460325	2.673509278	2.901392796	3.131111893	3.293698193	2.545987417	2.567595321	3.807420077	1.998127902	2.866130062	2.397342897	2.589174579	2.875420855	3.029947513	3.308292747	5.048146972	3.253875225	2.631512235	2.621814451	0.890843144	2.427612361	3.093268112	2.566114049
CAATGCTAACCTCAGG-1	3.6533117	2.7478485	2.337293278	2.567450396	3.473201793	3.217237793	2.486995217	2.455966721	3.056229577	1.855079402	2.322038062	2.808189197	2.655143779	2.660222855	3.038812613	3.313643547	4.204997072	3.262131525	2.749095535	1.968382651	0.042773074	2.956956061	3.292614312	2.411508949
CAATGCTAACGTCCTA-1	2.0305262	0.09129648	2.552587978	2.574113996	3.894710593	3.023187793	2.825965217	2.475799821	3.352613477	2.078774902	3.031302462	2.823970297	2.651690979	2.679845455	3.715706313	2.875163047	4.296592972	2.899581425	3.007828335	1.741014051	1.314664344	2.803362961	3.144907312	2.459466349
CAATGCTACATACGTT-1	3.0430183	4.299222	2.499309578	2.621250596	2.835637593	2.796471993	2.719191817	2.296183621	3.354269477	1.424650402	2.979179962	2.743567597	2.736405879	2.755563555	2.856607813	2.415296247	4.818773972	2.986992125	2.832309335	1.557971751	1.420907844	2.734892061	3.268627812	2.475349749
CAATGCTACTTAACCG-1	4.52394	1.3652976	2.731607678	2.852576596	3.343768193	3.121545393	2.818544817	2.747003821	2.915053177	2.046394302	3.241868362	3.310427197	3.146729179	3.079049655	3.057542113	2.943433947	4.089267772	3.249204825	3.458959435	2.148707351	0.335558204	2.945214361	3.294057112	2.298684249
CACAACCTCAGTTGTG-1	3.7225423	1.5359858	2.752644578	2.860828296	3.462721593	3.114186793	3.194916017	2.643285821	4.316692477	1.745584002	3.070150662	2.761364697	2.919580179	2.717712055	3.312710313	3.163926747	4.513509972	3.377220525	2.854229035	2.210596851	-0.199932916	2.797665761	3.523694012	2.307474049
CACAACCTCTCAGTCG-1	2.5828989	1.8762314	2.441300878	2.866474096	3.157130993	3.000494393	2.861298617	2.663311321	3.535268777	2.016665702	2.672246562	2.996845597	2.911433579	2.398063055	3.524069313	2.868508747	5.253793572	3.011587125	2.674241535	2.579186951	1.358755044	2.745349761	3.400230612	2.685832749
CACAAGACAAGGTAGG-1	3.8072114	0.4369041	2.548199278	3.454295596	3.773847193	3.505562793	2.832420617	2.973063321	4.011132977	2.056277202	3.300442062	3.103612497	2.457555279	3.007096655	3.014661013	2.735222747	4.266032472	3.451231925	3.239493935	2.136270051	0.923724344	3.303084461	3.723090112	2.485875449
CACAAGACATCCTGGC-1	1.4580512	3.2531433	1.791169878	3.001059396	3.129860893	3.192855493	2.640429817	2.561517521	3.397425477	1.321145102	2.687441662	2.731141597	2.670042779	2.633357655	2.696390813	3.817643347	4.483602572	2.769892925	2.971346535	2.504538751	1.173907744	2.721519361	3.513312812	2.200848249
CACAAGACGCTTCCAA-1	2.6887245	5.573606	2.170706478	3.161377796	2.548849893	2.508259393	2.367254017	1.880083421	2.708083477	1.541088702	2.554871662	2.478425797	2.117519179	1.742230955	2.830694613	2.755787747	5.229625572	2.098971825	2.368924635	1.534953151	0.008310284	2.611381161	2.642063812	2.075198749
CACAAGACGGTATGTT-1	2.8461933	4.2177944	2.017026478	2.864466796	3.017782393	2.731923493	2.324883217	2.085633321	2.786922477	1.660663902	2.740848062	2.735816697	2.672936879	2.718362455	2.741771813	3.230792247	4.665110572	3.070812525	2.936451535	1.660513151	0.078750301	2.831224061	3.228485012	2.277736049
CACAAGACGGTGTTAC-1	1.6679031	0.5814959	2.527225778	2.782211896	3.340754793	3.127176793	2.603971217	2.493468821	3.620198077	1.112888702	2.898055862	2.267069797	2.888751779	2.542618155	3.347275513	2.983827747	4.596854572	3.021948525	2.745799535	1.880906651	1.404748944	2.710141061	3.025327612	2.275719249
CACAAGACTTGCTGTC-1	3.2434194	1.3803607	2.763252278	2.919913196	3.663673693	2.965306793	3.338375617	2.213661721	3.126646477	0.979454602	3.185528362	2.864755897	3.029349579	2.903318955	3.432903013	2.937173547	4.217778572	3.343358225	3.327116535	1.451769451	1.154635844	2.214047061	3.073655112	2.803849749
CACATTGCATAGCGCG-1	3.2711916	5.6889877	1.824970978	1.862356796	2.519374193	1.743561493	2.164951617	1.773435921	2.906343277	0.696864202	2.006991662	2.005299097	2.241954779	1.834345855	2.876445513	2.291686247	4.952034572	2.764437825	2.504385335	1.846682751	0.260945234	2.319663861	2.334613012	1.554926749
CACATTGCCATACGTT-1	4.2637067	3.9214795	2.050364478	2.422072996	2.375965393	2.664002493	2.622705217	1.760921121	3.516684077	0.958229402	2.696102662	2.850514197	2.791573079	2.786609955	2.912396813	2.876813847	3.564217072	3.366238525	3.542236535	1.614753451	0.661565404	2.854285161	2.937607012	2.132110949
CACATTGCCTCGCACC-1	2.7491987	0.12209676	2.760078678	2.715384596	3.956411393	3.716791293	3.362732417	2.867348121	3.655273977	1.370950702	3.530760562	2.872741997	2.987379279	2.844951455	4.059221513	4.153595147	5.301421572	3.121274225	3.101590535	2.557170151	1.210815044	2.718551361	3.459911512	2.682880749
CACCAATTAACAACTC-1	3.1106308	1.9044319	2.616689278	2.981350796	3.113330693	3.477909893	3.028403817	2.746256121	3.488679477	2.207845202	3.397004662	2.589653997	3.102963479	2.756293655	3.290072213	3.964554747	5.092449872	2.780178025	2.899159935	2.838896651	0.077170617	3.095920961	3.239092512	2.693890249
CACCAATTATAATGTA-1	4.7286615	2.372653	4.031702778	2.683254596	3.085248093	3.403156193	2.970391517	2.214843121	3.617726077	2.237876102	3.123296362	2.628777597	2.841791179	2.668467155	3.014628113	4.045794847	4.772569572	3.091757725	2.782220635	2.789532651	1.210135844	2.746563561	3.310694912	2.811020249
CACCAATTGTGCCGCG-1	4.285028	-0.07585079	3.044883778	3.229624396	3.292870393	3.477724193	3.145647817	3.146536421	3.961335477	2.204420002	3.018034062	2.960620397	3.034493879	3.058698555	3.505115013	3.150838047	4.350353272	3.603221525	3.315105535	2.604646251	0.836662944	2.928289361	3.534821712	2.992167349
CACCATCGAACCGATG-1	3.3651516	1.1658405	2.490400578	3.315095796	2.960863193	3.284794793	2.891658817	2.807612721	3.619066777	2.199421702	3.238384562	2.932187297	3.094273579	3.021298055	3.266668013	3.768073747	4.816916172	3.245704825	3.265363735	2.091721651	0.789235244	2.860256561	3.440679512	2.581024049
CACCATCGCGTAGCGG-1	2.0726187	3.9260592	2.475833678	2.860539596	2.659889793	3.109629493	2.622081517	1.966543221	3.109534277	1.785466602	2.897257862	2.371648597	3.127589479	2.521834455	3.088845813	3.528902247	5.010360972	2.953652325	3.010516535	2.235221351	0.193760184	2.555598661	3.385378112	1.706330249
CACCATCGGTGCGCGA-1	3.4949389	0.5122263	2.373638678	3.023259596	3.440561593	3.286300093	2.969400217	3.225800821	3.653533977	2.053500702	3.441170062	3.346839597	3.034611579	3.039622655	3.289148113	3.168739947	4.845066272	3.250231025	2.685924535	2.133312451	1.326603644	3.125255661	3.510615812	2.808597449
CACCATCGTGAGATAC-1	1.661091	4.8336587	2.211644378	2.649966896	2.402178393	3.051539593	2.459112217	2.021242121	3.352681177	2.142017302	2.832125262	2.602782297	2.060687279	2.326165055	2.882941913	2.751335747	4.916566572	2.986760125	2.662393135	1.978813651	-0.220502426	2.891658361	4.407305312	2.265017149
CACCATCGTTATACTG-1	2.2930977	3.3412383	2.586235978	2.718271896	2.948718793	3.237683393	2.646865417	2.208893821	3.771134477	1.587567002	2.778532562	2.457088297	2.836441279	2.717646455	3.028903013	3.334269947	5.221735272	2.994646525	2.656097735	1.729372251	0.704410184	2.727677261	3.357093512	2.092687449
CACCATCGTTGGTACC-1	4.256206	2.8681602	3.349766978	2.811963196	3.049213393	2.799397593	2.839141817	2.580355021	3.007638477	2.348818502	2.651519062	2.826735797	2.778618079	2.490174355	2.547418813	3.012501147	3.730482572	3.267166125	3.078931435	1.567717351	0.902813144	2.413202661	3.155433312	2.676488749
CACCGTGTAGAGAGGT-1	4.427659	2.2488244	2.342547278	2.534312196	2.304893093	2.843313093	2.587578317	2.601438321	3.030677077	1.608883102	2.521052862	3.284207397	3.433559579	3.122040655	2.765434013	2.658747147	4.104893472	2.895126725	3.671425135	2.353297051	1.433223044	3.152078761	2.906989512	2.148403949
CACCGTGTATAGTCTG-1	3.52413	0.78479433	2.892860878	2.972383896	3.223006093	3.544027193	2.990363817	2.376664921	3.718872477	1.098200702	3.122165262	3.008106697	3.169312279	3.061310155	3.370324113	3.583252547	4.252057072	3.327320325	3.479863735	2.466848351	1.186376844	3.261930361	3.420201512	2.578736749
CACCGTGTCTCAGTCG-1	3.7335274	2.7331831	2.265552278	2.953891196	2.913934393	3.098767793	2.752110017	2.050002821	3.495002777	1.631208802	2.749385462	2.751167997	3.072452279	2.788049055	3.035101613	2.716008347	4.382975772	3.042413625	2.906260335	2.385974651	0.575429344	2.584490661	3.337903012	2.747530149
CACCGTGTGCGAAGCC-1	3.313624	0.7798079	2.980267078	3.552533596	2.791674693	3.349730393	3.253301117	2.920855321	3.688925077	2.484227702	3.438809462	3.243638097	2.778647379	2.997728455	3.649878013	3.245544147	5.591690272	3.629031125	3.028122535	2.328600851	0.281672254	3.470481061	3.527509312	2.418760449
CACCGTGTGCGGTCGC-1	4.562734	1.1445014	2.484957278	2.948105596	2.239046193	3.510141793	2.708361217	3.014288121	3.788227477	2.116964702	2.889960062	2.488596497	3.310844879	2.867953355	2.603916813	3.035174047	3.593834872	3.168127225	3.306517635	2.143861051	1.469669044	3.196103261	3.466982512	3.002957749
CACGAGTAAGTAGGAC-1	3.5548925	4.9067388	1.853075478	2.067259896	2.720930593	2.873803793	2.527455317	2.145251321	3.024634877	1.792612502	2.375513062	2.767153997	2.568160979	2.537398455	2.893000813	3.111376247	4.361981572	2.986273025	2.419245335	1.681456051	0.160419324	2.450114361	2.965033512	2.612442649
CACGAGTACAATGCTA-1	0.2794306	0.38145736	2.509401078	2.632446896	3.256833393	2.903656593	2.701582417	2.529465121	5.070113477	1.937824202	3.159766462	2.273756597	2.957547379	2.758040555	2.858981313	2.985293047	4.167802772	3.012970425	2.799977135	1.913829351	0.458153884	2.843901961	3.132466312	2.431133649
CACGAGTACACGTCGT-1	3.6251414	2.5066736	2.156831778	2.803140996	2.720700093	3.019499793	2.033597917	2.463539121	3.344009477	1.318601402	3.219287462	2.940733497	3.111754379	2.782616255	3.594826413	2.339221847	4.327412572	3.314544525	2.831689535	2.193215851	1.524520744	2.559016361	3.000798612	2.363862349
CACGAGTACCGTCCGT-1	4.5162354	1.1180564	2.601232978	3.064357196	3.258924093	3.119479293	2.515121817	2.815706521	3.508137677	2.054749202	3.131717462	3.161819597	3.186676779	2.990543255	3.020868813	3.258224147	4.020022572	3.399885825	3.201442535	1.928899651	0.973727804	3.209873061	3.216614712	2.444698249
CACGAGTACTCGCCTG-1	4.5861497	1.8619171	2.693519278	2.753105596	3.135537893	2.778928193	2.468600817	2.441287821	3.398170777	1.994139102	3.247374362	3.182595297	3.040489179	2.651999555	3.086772213	3.631471547	4.211920272	3.435797125	3.605352535	1.922626951	0.768489144	2.971890061	3.200340512	2.364177749
CACGAGTAGTAATGGC-1	3.5257757	4.110136	2.392739978	2.943482296	2.638219393	2.962788493	2.958467817	2.268503721	3.370526077	0.581419472	1.884472162	2.580933097	2.612965779	2.627268155	3.176804013	2.012031447	4.351861572	3.334526025	2.667970235	2.418190951	0.876627744	2.401675561	3.310601212	2.596889149
CACGGTCCGAAGGTTG-1	4.4520645	3.7224364	3.705882278	2.771178096	2.892594593	3.039998193	2.605171017	1.589861821	3.034664677	1.660752602	2.606219562	2.378401597	2.435632679	2.190604855	2.371575613	3.654500147	4.422939072	2.872425025	2.869653535	1.659065651	0.736957744	2.695864761	2.670066312	2.539521049
CACGTCGTAAGGAGGC-1	3.3744905	3.0687747	2.963509278	2.615546396	2.557186393	3.070197493	2.722172317	2.532014421	3.433873477	1.543480302	2.794311362	2.476242797	2.590952579	3.126074155	2.999055413	3.170825547	4.542722972	3.105809925	2.997021535	1.979123851	0.698923844	2.855404061	3.284804312	2.078936449
CACGTCGTACGAGAGG-1	1.8494039	3.3776023	2.991439778	2.759289396	3.248381893	2.783907993	2.056974417	2.312530121	3.421016477	1.794154102	2.763655462	2.127458097	3.338043879	2.592908855	2.812600813	4.049270347	5.285609572	2.710489225	2.855090535	2.163968851	0.958333244	2.958701961	3.689944312	2.887019049
CACGTCGTGTATCCGG-1	4.235082	-0.7464426	2.815062078	3.337637996	3.682940493	3.437255993	2.909440817	3.164565121	3.575095477	2.562233902	3.935129062	3.156191097	4.022290979	3.331927855	3.255398013	3.895522247	5.049270572	4.205028925	4.024139235	2.919249051	0.991661744	3.870069161	3.599955312	2.756896649
CACGTCGTGTCACCAA-1	3.1800077	2.264764	2.735679678	2.988000296	2.517922193	3.223734293	3.141443817	2.403644421	3.499217977	1.434320602	3.620838062	3.022964697	3.155707579	2.946894255	3.200660813	3.914232147	4.380606872	3.151272525	3.183393735	2.669195451	0.125986461	3.144641061	3.417216512	1.959416949
CACTCGGTGGATACGC-1	2.416684	2.417373	2.244725278	2.841476296	3.132441393	3.246018293	2.669960317	2.653570121	3.260007477	1.543317502	3.002860362	2.785358497	2.535212979	2.719614855	3.200238813	3.344617747	5.130895572	3.088500925	3.106751035	2.093138651	0.943275074	3.217140061	3.487441012	2.634077949
CACTGCCGAGAGCTCC-1	3.662932	-0.54945904	3.010540278	3.085507296	3.403933793	3.534906293	3.149146617	3.044179721	3.789547477	2.231472902	2.922957462	3.072985897	3.198440079	3.047030355	3.583802413	3.393242747	5.334528572	3.692658825	3.579579535	2.578943251	1.824135444	3.044666361	3.770405012	3.161598349
CACTGCCGGATTGCCA-1	2.5723066	2.16508	2.897674278	3.172787296	3.004846193	3.174724793	2.925926217	2.400108421	3.171060777	1.812843902	2.920868662	2.910716997	2.892417879	2.756273855	3.113515113	3.334908447	4.888591072	2.839771025	2.733171035	2.313660651	1.425160844	2.570417361	3.201543312	2.452521449
CACTTGCCATTCATTG-1	5.0665216	0.7136296	2.206567278	2.625209596	3.563919093	2.757135493	2.750124817	2.817194121	3.281404977	1.922805302	3.119036262	3.002325097	3.268985579	3.389329255	2.924665813	2.871640347	3.881834772	3.022420325	3.392163835	2.135799651	1.103212874	3.366698861	2.820817712	2.633661749
CACTTGCCGAGGAGCG-1	0.61112845	-0.10328148	2.581113278	1.817266396	3.746445193	2.616450193	2.653603317	2.348613121	3.935971477	2.266218702	2.100177562	2.590022797	2.367444779	1.905951155	2.838425413	1.693149947	4.015763272	2.772180525	2.276917535	1.670795451	1.329897744	2.476759361	3.140082512	1.850140449
CACTTGCCTTGTGAGA-1	2.4230483	2.1125603	2.579832078	2.209447796	3.392619893	3.025420093	2.873247617	1.907468621	3.709564977	2.319385202	3.464263462	3.207707897	2.796792579	2.682031255	3.387238213	3.325969147	4.885451572	3.044184925	3.108455735	2.458006851	1.749830244	2.055811561	3.392437912	2.547878649
CAGAGATGCGCGGACA-1	4.490599	1.1176916	2.542713678	3.097155996	2.538228793	3.274564393	2.978416017	2.628139121	3.356286777	2.225607702	3.261189262	2.595816597	3.046920079	3.313906055	2.945433113	2.928792547	4.266797072	3.344346925	3.185355535	1.585218951	1.381301144	2.717205361	3.206706312	2.860214349
CAGATTATATCGTATT-1	2.1412168	2.113905	2.344931578	2.731525096	2.856019093	3.453135393	3.008724217	2.654239721	3.506912977	1.415553602	2.898064162	2.745874197	2.578687879	2.735578855	3.241823613	3.137950847	5.574081172	3.141549525	2.701046735	2.339862151	1.285611844	3.097055061	3.483005512	2.643905949
CAGATTATGGTATAAG-1	3.9852538	4.228754	2.235338978	2.346809596	3.110789793	2.910400293	2.351177217	2.250308521	3.353966977	0.898297702	2.321869662	1.808266197	2.846155179	2.438793255	2.533129213	3.285931547	3.582494572	2.783409825	3.103105335	2.497121351	0.133586593	2.811308361	2.751297312	2.724207049
CAGATTATGTTACGTC-1	3.2479174	3.662767	2.121523278	2.802007796	2.771691093	3.089158793	2.579457517	2.320667121	3.054323977	2.131948702	2.960524362	2.439743797	2.353222879	2.693968155	3.189757113	2.897573847	5.051522972	3.122782925	2.598747035	2.224318251	-0.091376006	2.533618361	3.234965012	2.456602449
CAGATTATTTGACGCA-1	6.066833	3.798723	1.879232878	3.203414796	2.764618693	3.064472293	3.515050417	1.853889121	3.224954577	4.023927702	2.914794462	2.838988297	2.881490679	2.467719455	3.094437113	3.304563547	4.667752572	2.979995225	2.759909235	2.429011351	0.126861515	2.450243161	3.095641612	2.738824949
CAGCAACCAACGCTCG-1	4.2100477	3.8142648	2.251502278	2.475128796	2.633860893	2.480407093	2.493897717	2.568170821	3.082529077	1.472189602	2.702629062	2.948313697	3.034144179	2.626471855	2.396051613	2.686996347	3.943573272	3.156435725	3.049648335	1.828428651	-0.075473726	2.950111961	2.892699412	2.157107249
CAGCAACCCGGAGAGA-1	3.0161593	3.1458318	2.270832578	3.113704296	2.966692393	3.026882093	2.578584817	2.305278821	3.069879077	1.463373402	3.080486862	2.402491597	2.693032979	2.833438755	2.776494813	3.363835947	4.678368372	3.034778525	2.934264035	2.409649151	0.313812424	3.091345361	3.305370312	2.506328249
CAGCAACCGTTGATAG-1	3.4797502	4.280264	2.424578678	2.667316296	3.032868893	2.716127793	2.557040917	2.006425921	3.070968677	1.708102702	2.673296262	2.560016897	2.963036779	2.447477155	2.963913413	3.105323747	4.335756072	2.513619825	2.708802035	1.445196251	1.029157384	2.751630861	2.871914812	2.200629149
CAGCAACCTCCAACGG-1	3.9817936	3.7371361	2.292357678	2.751410896	2.583781493	3.192647793	2.778292217	2.739534121	3.507297777	1.537961702	3.006246362	2.929875897	2.527805579	2.813815255	2.292615813	2.838624147	3.903002572	3.131634625	3.046766135	1.965523251	-0.101629056	2.966062161	3.083764312	2.367932749
CAGCGCAGTGCGTTCC-1	2.728242	3.534937	2.567858678	2.969351896	2.997985393	2.947929493	2.257755517	2.538249821	3.101658877	1.612959902	2.692195062	2.826900597	2.674917479	2.539070855	2.688480113	3.373673147	4.394356972	3.256681125	2.511432235	1.559224051	0.270556064	3.126346261	3.568532312	2.244980749
CAGCTATAACCTCAGG-1	3.0504622	3.4908795	2.569064878	2.876670696	2.622212893	2.991427793	2.892233817	2.763030821	3.454543877	0.989342702	2.847860862	2.528125297	2.953035379	2.754558655	3.212601613	2.834567947	4.950816572	2.933667425	2.768988235	1.674084651	0.922296344	2.832497961	3.217504912	2.129391049
CAGCTATAACTGCAAC-1	4.4522395	2.10006	3.359976578	3.183150596	2.917724693	3.540268793	3.099813017	2.713777121	3.351567077	1.837311402	2.975007862	2.908561597	2.712524379	2.828871355	2.990244413	3.263064347	3.989756572	3.098184525	3.153401635	2.216795951	0.524314774	2.924970761	3.250268612	2.591823749
CAGGCAATTAAGATCA-1	2.532257	1.822071	2.545440878	2.782764596	3.241922393	3.198196493	3.033686417	2.676152121	3.427314277	2.115747702	3.225105362	2.623157097	2.771287479	3.028298755	3.099547813	3.717321747	4.699700572	3.470165725	2.987023535	2.186726651	1.328195844	3.087589361	3.781382512	2.704398249
CAGGCAATTGTCTGAG-1	4.1729803	1.6731685	2.431959178	2.969548096	3.082453093	3.164460593	2.293660617	2.823591521	4.038854877	2.310641002	2.823025562	2.686447897	3.016288779	2.832980755	3.205075013	2.955396147	4.010397572	3.419757325	3.086692535	1.935092651	0.472507644	2.809770661	3.282130712	2.386109249
CAGGCGCCAACGCTCG-1	1.20009	-0.49326476	2.313190978	2.447615096	3.898766593	2.640745993	2.723539817	2.723329621	2.642813477	1.422565502	2.436779062	2.032755597	2.586880579	2.248487355	3.222872013	2.577036047	3.708768572	2.856902825	2.510048535	1.676968851	1.803897144	2.448416561	3.142099312	1.750827949
CAGGCGCCGTGAGCCG-1	2.4863107	3.87113	2.368692878	2.678781196	2.790146893	2.520595193	2.492000317	2.258255721	3.049649977	1.665263402	2.952354462	2.587053297	2.341928279	2.816744655	3.130174113	3.783192547	4.318217272	2.777889525	2.726841735	1.710317351	0.885676244	2.712949861	3.172000812	2.693547649
CAGTATGGGGACTAGA-1	3.760781	4.5644994	1.859768178	2.382064196	3.212875693	2.743303393	2.577068117	2.687811121	3.052129777	0.838101002	2.288893262	2.017673297	3.170293579	2.393060355	3.074476213	3.135149147	3.730406972	3.015644525	3.168460135	1.014752851	0.357632714	2.571840661	3.059479212	2.290409249
CAGTCACGGGAGATTA-1	4.0730457	4.136723	1.909463378	2.411620796	3.135901293	3.000211393	2.285799517	2.421704121	3.103271977	1.622271202	2.888302062	2.541874197	2.756777579	2.406015855	3.074132813	2.467554747	3.866851772	2.873531325	3.308378235	1.619734651	0.738734344	2.622880361	2.732949012	2.308620549
CAGTGGAAAATCGCAA-1	3.6709187	4.4225564	1.824004678	2.375331796	2.675163093	2.755192193	2.575072817	2.373836821	2.926944777	1.346561902	2.418870062	2.291210397	2.608546679	2.834777455	3.390211113	2.624427247	4.405351372	2.867403725	2.439396635	1.971158251	1.178578444	2.244520361	2.745153812	2.438840949
CAGTGGAAAGTTCGCC-1	0.18011822	0.52202666	2.449941378	2.622498396	2.907188393	3.103245393	2.616175717	2.363305421	4.757213877	1.694546702	2.950072862	2.482071197	2.779178179	2.725232655	3.060189913	2.654568847	4.138108572	2.796898325	2.580412535	1.986816651	0.718869444	2.476218361	3.120369312	2.318688949
CAGTGTTCGTCGGCTC-1	3.5881176	2.1898658	2.704655878	2.950334896	3.107245293	3.207186793	2.556881717	2.564113121	3.300948677	2.072070702	2.757408162	2.360835297	3.024119579	2.767692455	3.299070313	2.935226547	4.657134572	2.835439925	2.995998235	2.715769051	0.731026394	2.726493761	3.284385112	2.691169149
CAGTTCCTCTTCGTCC-1	2.6557124	2.8033488	2.619730278	2.632621596	3.038486493	2.830756093	2.898002817	2.863204521	3.489601177	1.671982902	2.897557062	2.645095597	2.546455579	2.355216555	3.317313613	3.079212347	5.599224372	3.163264525	2.903168535	2.182991551	0.773279444	2.977278361	3.306727812	2.787897449
CAGTTCCTGTTACGTC-1	-0.3307244	-0.19244747	2.553869278	2.659219196	3.280419593	3.145688693	3.041168517	2.758733321	6.191165277	3.239005702	2.595448562	2.854200197	3.004698779	2.557959455	2.744270313	2.721584947	3.914532572	3.020051225	2.448509535	2.103401951	0.599355384	2.671342061	3.045005312	2.389690749
CAGTTCCTTGGATCCA-1	2.3355846	5.3198876	1.626036278	2.359634096	2.680580193	2.897050293	2.643907817	2.279947821	2.849734777	1.688437002	2.137318862	2.521776597	2.518446879	2.531864055	2.750507613	3.044337547	5.871862172	2.612991025	2.430736835	1.936336051	-0.059143116	2.181083361	2.882405512	2.173014949
CAGTTGTGCGAAGAAC-1	2.340268	2.90429	2.570761678	2.567719396	3.119377693	3.080647593	2.740827817	2.039407521	3.629159977	1.554788902	2.695090362	2.690026797	2.864983979	2.957570455	3.194126613	2.930342347	5.464870572	3.202584225	2.805931835	2.183958651	1.083887504	2.540597061	3.276246712	2.424559249
CAGTTGTGGCGGTCGC-1	3.6922357	5.4074283	2.236610278	1.728372596	2.196465393	2.449593793	2.423329117	2.057441721	3.024698977	1.079266102	2.037466362	2.169452897	2.290693579	1.815259855	3.220570513	2.318150247	4.083260972	2.260000925	2.247027935	2.329995651	0.741061344	2.571746961	2.111125612	2.185571749
CATACGTTCTCAACGC-1	4.3630137	1.604843	2.508520278	3.284943696	3.148810393	3.236898793	2.793602217	2.601353921	3.965907877	2.198884702	2.946013462	3.179315797	3.228436979	2.726281955	2.657818813	2.433011647	4.147391572	3.138283225	3.302206835	1.956467851	0.184837984	3.053089761	3.202435012	2.924964349
CATACGTTTCCTGATT-1	2.8184853	4.451714	2.656311978	3.309143896	2.169074093	3.093401793	2.819982117	2.022136221	2.885941077	1.335625602	2.510799962	2.864499097	2.655834479	1.942657855	3.447730513	2.555708547	4.970459172	2.900056525	2.211573135	2.210008151	0.411318644	3.064975661	3.094913712	2.389446649
CATAGTTAAGCCAAGA-1	4.113474	2.9011338	2.591856478	2.911882296	2.991812793	2.996476093	2.668146617	2.605974521	3.619286777	2.048496202	2.989727762	2.421465397	2.476011279	2.607122955	2.895195913	2.663491547	3.732438272	2.899030125	2.775220535	1.709124351	-0.211664896	2.646010361	3.848688512	2.509000749
CATAGTTAATGTGCGC-1	4.3909855	-0.054249376	2.764826778	3.420593396	3.171853593	3.428511293	2.616437717	3.184470921	4.093638477	2.415399302	3.157154662	3.258515897	3.754813879	3.050452555	3.064406813	3.029703747	4.737162872	3.768897925	3.658341935	2.634763251	0.910332904	3.607145161	3.236209612	1.946468949
CATAGTTACTGCGACG-1	2.8456936	5.1402993	1.954359078	2.164011096	3.371108393	2.680155593	3.062637117	1.925453921	3.043206677	1.409262602	2.572285262	2.134436897	2.573995379	2.656912155	2.737084813	2.777045147	5.024533072	2.477376225	2.114111935	0.885812551	0.266476604	2.969089361	2.724785012	2.452794749
CATAGTTATTCTACGT-1	4.263279	2.4750295	2.898511278	3.066817196	3.063982393	3.118883993	2.350236217	2.533563421	2.925636777	1.439350402	3.109627762	3.053284197	3.122137079	2.842914455	2.748497913	3.338616547	3.896351072	3.180064525	3.001222635	2.099910951	0.434668704	2.858793361	2.968289612	2.367368749
CATATGGACGCCTGCA-1	4.8940325	0.42391065	2.474084578	2.959731596	2.979927593	3.191302193	2.792861017	2.789200621	3.628246777	1.045805002	2.337257062	2.973284297	3.266763179	3.408740655	3.235302713	3.377903547	4.590583072	3.280824525	3.431396735	2.582485951	1.636372544	3.376950161	2.717038612	2.069966449
CATATGGACTAGCCGC-1	2.9748101	1.801015	3.463639978	3.012900996	2.863188793	3.186063693	2.848911517	2.946505121	3.502815277	1.471397102	3.081060462	2.736209897	3.139725579	3.024643555	3.431330213	3.836440747	5.335038872	3.139373525	3.108264735	1.623184651	1.146348844	3.125197061	3.455565312	2.782078349
CATATGGACTCTCGCA-1	2.0045052	0.91474664	2.486752978	2.678677196	3.167670393	3.022864793	2.791756617	2.207293321	3.831636177	1.378304102	3.115908062	2.706645297	3.075906979	2.774094455	3.636933813	2.702648347	4.712011072	2.826221625	3.034175235	2.766664251	1.558148244	2.815520661	3.260111012	2.177128749
CATCCTTGATGATAGC-1	2.8686166	3.8463597	2.249101878	2.855707996	2.636516393	3.065992493	3.061877317	2.311421121	3.303104877	1.006879402	2.860056062	2.444904097	2.992600179	2.256093155	2.994646013	3.268359847	4.585953972	2.971932125	2.711139735	1.762183951	0.713740844	2.834069561	3.252261312	2.310921549
CATCCTTGCAGCAACC-1	0.20188731	0.35541928	2.725715678	2.595354496	3.244750993	2.810071793	2.534305817	2.431539821	4.914910077	1.443977702	2.894742262	2.590053597	2.737437979	2.480496455	3.093127213	3.131710247	4.088876572	2.876112225	2.872209835	2.180612051	0.653702944	2.894257361	2.990961312	2.175733949
CATCCTTGCAGTATGG-1	4.1214404	4.956013	2.812934378	1.856067296	2.499519193	2.493611493	1.830935217	2.086108121	2.808727477	1.235068402	2.562498062	1.987031697	2.905382879	1.900607255	2.596245013	3.102656047	3.808748972	2.427962525	2.159157335	1.388593751	-0.387317056	2.307598761	2.607995712	2.189701449
CATCCTTGGGTAAGGC-1	2.672461	3.3266413	2.475449078	2.780471596	2.779302693	3.136657093	2.607698417	2.570940321	3.249394177	0.658177502	3.082208662	2.737477797	2.633725379	2.687573555	3.441455813	3.112511047	5.191122272	2.985643825	2.681294235	2.477534051	0.661111104	2.761304961	3.129984112	2.473474149
CATCTAGCTCCAGGAA-1	0.061401162	0.70784724	2.361487878	2.697367296	2.636685393	2.819799993	2.480196517	2.231872121	4.560044477	1.739258902	2.326347662	2.744104897	2.936203579	2.287113855	2.599511613	2.838738847	3.730323272	3.098575025	2.958471835	1.826003751	0.325410674	2.780857361	2.942367512	2.282713049
CATGGCTGCGCTGTGC-1	3.5565007	-0.30130503	2.919486078	3.042120796	3.251514993	3.482347593	3.155339517	2.816142321	3.982355477	1.975619702	3.435419662	2.975585197	2.894708379	3.051160855	3.395890013	3.545488247	4.818984572	3.646914525	3.161816935	2.506858351	1.915128844	3.226323961	3.536964312	3.018700449
CATGGCTGCTCAGTCG-1	2.9036999	4.8164964	2.209425678	2.649149296	2.647547393	2.498794893	2.420433517	2.063001421	3.107938977	1.136363202	2.732010862	2.386018797	2.483647579	2.136812355	2.735583013	3.397088247	4.714531172	2.727153925	2.252461735	2.208082651	0.507868274	2.619631361	2.657229812	2.473630049
CATGTCACATTATCGA-1	1.8938733	5.0938816	2.146824078	2.877814196	2.216367093	2.994371093	2.454094217	2.430085721	2.611732277	1.630644502	2.575476062	2.674747697	2.498640979	2.742774855	2.283556013	2.611768547	3.487754072	2.786814625	2.804292235	1.386362251	0.867062494	2.538234561	4.466785612	2.068050949
CATGTCACGGTCTCTC-1	4.6438375	2.8661718	1.965676778	2.672536796	3.016385893	2.475648293	2.272899417	2.458810621	3.037089177	1.609659002	2.994426062	2.840268897	3.644773979	2.977695555	2.563523513	2.745186947	4.211943172	3.013590525	3.505763835	2.299497151	0.034951134	3.330183661	2.483752012	2.072881749
CATGTTCTCGCCATTC-1	3.445131	2.3307703	2.264033778	2.871301296	2.963070193	3.158427793	3.110383517	2.463440121	3.668368877	1.679074202	2.528459362	2.766215797	2.857723579	2.598662255	3.259070813	2.981378547	4.669436572	2.934967025	3.035223735	2.401673051	0.305777294	3.023922561	2.979833812	3.059032549
CATTACTCCGCGCGAG-1	0.27979684	0.36781868	2.669655578	3.059871096	3.269109993	2.937388093	2.617970517	2.838589521	4.717806077	1.034298702	2.792140562	2.783842397	3.227661579	2.207274855	3.008452813	3.355367347	3.881621072	2.886896525	2.786070135	1.864645251	0.549072994	2.771290861	2.992761112	2.233126549
CATTAGAGGAACTGCA-1	4.1127677	2.2612133	2.216052978	2.116519596	3.004022893	2.615478393	2.759330517	2.619484121	3.781567477	1.907762202	3.264813062	2.605249597	2.975304079	2.669738655	3.301144313	2.225098247	4.047871872	3.146395925	3.028316035	2.362737851	1.854799844	1.881922161	2.922748312	2.295727349
CATTCATAAGACCTGG-1	4.626965	1.3615338	2.571174278	2.834388596	2.898099393	3.151179393	2.776847817	2.993665221	3.189667677	2.096159402	2.909437762	3.093756897	3.225774579	3.126708855	3.175825313	3.075211547	4.008223272	3.125959325	3.512542035	2.509667451	0.410734574	3.166669961	3.183803712	2.368310049
CATTCATATATTCGAA-1	4.001276	4.667499	1.975544978	2.438505096	2.553570993	3.082980493	2.658343317	2.217197921	2.903453477	1.345295702	2.613559062	2.466567997	2.709105579	2.452334855	3.151858513	2.207188747	3.619685572	2.537179625	2.350776535	1.768665751	0.934163194	2.374561161	2.719729312	2.207356549
CATTGCGTCGGACACC-1	2.8623884	1.3015019	2.632235578	3.075035596	3.443203693	2.922985893	3.043694817	2.315611121	3.600253577	1.123695002	3.175663562	2.795853197	2.740801779	2.843665455	3.573063313	2.992252047	4.580457872	3.387757925	3.069138835	2.531378251	1.185865944	3.111111561	3.379514612	2.799931149
CATTGCGTTTAATGCG-1	1.4170412	0.067334436	2.301308378	2.269952396	3.616244393	3.032843493	3.115861717	2.429931721	3.152185177	1.423602202	2.732071962	2.530220797	2.822808579	2.840984655	3.697678113	2.939359347	4.391808972	2.992693825	2.456967835	2.510890651	1.674458744	2.800045561	2.736751512	2.751952049
CCAACATCTAATGTCC-1	3.7300801	5.08756	2.345798478	2.571689296	2.883018393	2.541733193	2.272927517	2.141266121	3.076005677	0.878966002	2.687695362	2.053604897	2.662032379	1.954726555	2.893104313	2.246993747	4.118097572	2.705971925	2.584026135	2.169262651	1.171335444	2.632481261	3.168606712	2.024966749
CCAATCGCCGCTAATA-1	1.5315399	-0.37348124	2.278044278	2.606179396	3.603617693	2.860792493	3.185428417	2.844270321	2.858642877	1.290187302	2.947206362	2.416254997	2.598071779	2.439044555	3.371085413	2.580848147	4.149529972	3.185546525	2.707440535	2.065447051	0.724775444	2.487695361	2.975799512	2.443402449
CCAATCGCCTGCACGG-1	3.5353153	1.9345329	3.128503078	2.525051596	2.684713193	2.636602093	2.849018617	2.681535521	3.679806777	1.655196402	3.039056562	3.303008797	2.684825379	3.191320955	3.447822313	3.007543947	4.643388572	3.242487425	3.023385135	2.445188251	0.453380984	2.710053061	2.900050112	2.704476749
CCAATCGCTCCGAGAC-1	4.0057936	5.152926	1.889728778	2.548359996	2.821740893	2.401051393	2.072723417	2.054288721	2.474335977	1.058586902	2.598588062	2.264529297	2.620075979	1.934597555	2.399873813	2.662712747	3.446414572	3.013077725	2.796856235	1.631360751	0.249031674	2.882884661	2.487837712	1.647737349
CCAATCGCTGGATTGC-1	4.5957775	3.229765	4.054217278	2.949623996	2.546911493	3.075158293	2.676411217	3.063792321	3.672980077	1.737934802	2.700980062	2.332220297	2.917748879	2.628015855	3.276253713	2.988575547	3.697684772	2.815344525	2.970694135	1.887816151	0.016017434	2.934241361	3.270796012	2.295076449
CCAATTCTATGTGCGC-1	-0.19392648	9.213224	2.182342078	2.636985196	2.179146093	2.567063493	2.482866117	2.233425621	2.617339877	0.551579952	1.013648962	2.164425597	2.466049879	2.420456955	2.627801613	2.402331247	3.288645072	2.994281725	2.158253235	1.916295251	0.846352344	2.672345561	5.009723812	1.993240949
CCAATTCTCAAGTTAA-1	3.2420626	1.7087656	3.178562678	2.462528096	2.918960193	3.287324993	2.997031017	2.273351921	3.590150877	2.078956702	2.954097762	3.289290497	3.224741879	2.890556155	3.423592513	3.051033547	4.928805572	3.260671325	2.822050135	2.560578351	0.572528704	2.797596361	3.628154912	2.832650349
CCAATTCTGCCGCTTG-1	3.1711378	-0.6358642	3.041296478	3.426219396	3.165037393	3.486755293	3.286450817	2.829300421	5.315751777	2.088764702	3.115436562	2.886325597	3.224348079	2.810460155	3.759220813	2.969954147	4.464122572	3.619213325	3.223447135	1.635653551	1.455979244	2.994980961	3.383553012	3.012739249
CCACATGGCGCGGACA-1	3.5848742	4.635192	2.064235978	2.474020396	2.681888393	2.563481793	2.172675417	2.329903421	3.070719277	1.997644702	2.370905662	2.749496197	2.563365179	2.260804055	3.035063213	3.002432747	4.487984372	2.536129225	2.461834035	2.876101451	0.749070444	2.371934761	2.642183012	1.923439649
CCACATGGCGTAGCGG-1	3.5882354	4.909012	2.422273378	2.221241896	3.878960893	2.898460493	1.882854817	1.168881021	3.128108077	0.223685002	2.985060462	2.659286797	2.843219779	2.655716255	2.614299013	2.945640947	4.218141772	2.951420025	2.574949335	2.079424351	0.430604944	2.670081361	2.762962512	1.961619749
CCACCGACACGACTCA-1	3.029633	4.658549	2.460203378	2.436101096	3.093537393	2.808625393	2.531529217	2.225524521	2.927185477	1.519183702	2.664525062	2.659078597	2.851735079	2.365469055	2.984827213	2.996816547	4.755738972	2.670212725	2.672089135	1.494457351	0.938406244	2.505502061	2.874035512	2.177365149
CCACCGACCCACGATA-1	2.1479733	0.7341447	2.400583478	2.624242596	3.252707093	3.085592393	2.541644117	2.606956521	3.673807477	1.952713202	2.838218762	2.723246097	2.949084279	2.827852355	3.531701113	2.706606047	4.188421272	3.112226925	2.646718035	1.990819251	0.792495644	2.704783361	3.050432312	2.391487749
CCACCGACCGGACACC-1	3.7893612	2.1390214	2.588332278	2.712059396	3.222199993	3.148255193	2.579712217	2.796343421	3.120303177	1.489222602	3.026922262	2.953309297	3.490742579	2.767412555	2.592545013	2.998015547	5.005430972	3.606286225	3.545085235	2.440562951	0.061708934	2.948537661	3.336754312	1.924725849
CCACCGACCGGTTCAA-1	3.8692915	3.8817008	2.325859278	2.838173796	2.663064793	3.129445893	2.669877817	2.449885621	3.004477977	1.460560702	2.121516562	2.605852597	2.658377379	2.733122255	3.268671213	2.587167447	4.184935372	3.102652025	2.670101935	2.799388451	0.519781784	2.726383061	3.035895312	1.935876449
CCACCGACGAGTGATA-1	3.2888808	4.116689	2.382449678	2.541654596	2.713656193	2.849538493	2.371227017	1.863857321	3.140984277	0.771154352	2.939197062	2.386200897	2.789708879	2.710292655	3.120624813	3.190383547	4.273078572	2.810338525	2.742095535	2.543040651	0.781325644	2.679599861	3.357480012	2.156564349
CCACCGACGCCAATAA-1	4.7727537	-0.21415426	2.739212778	3.147571196	3.699280093	3.436590293	2.972955217	3.509459521	3.402657777	1.407824002	3.260067562	3.160016297	3.692006579	3.459729855	3.173953313	3.313882047	4.081110272	3.750248525	3.968549535	2.558485651	0.963491344	3.470756861	3.201522312	3.653824249
CCACGATAAGTGTCAA-1	4.725549	3.461541	2.595044578	2.784601396	2.181293393	3.055910993	2.452236217	2.425249121	3.274208477	1.688091902	2.498678462	2.233251797	2.723086379	2.493756155	2.429592613	2.598529947	3.341927972	3.517217325	3.677802135	2.052732251	0.898892144	2.799145061	3.063287012	2.312670349
CCACGATAATCCGGTA-1	3.4126968	4.0203886	2.592188278	2.721702196	3.179199393	2.580156793	2.422943417	1.134384721	3.199818477	1.028455302	2.816175562	2.740635397	2.857453579	2.565902055	2.945241213	3.357105547	3.755598272	2.999243225	2.647853635	2.174294451	0.904167044	2.754253361	3.426312112	2.432993749
CCACGATAGAAGTATA-1	2.4772673	1.2789814	2.489625278	2.893868796	2.992927393	3.124227793	3.042469317	2.782057821	3.370375677	1.802355202	2.989323462	2.604415897	2.833627179	2.669774855	3.571450713	2.803743547	4.158526572	3.218226425	2.655633035	2.340374951	1.195554044	2.682732961	3.069618612	2.055677749
CCACGATAGCCGGCAG-1	3.8066528	4.388285	2.545772078	2.673252996	2.266752493	3.064450193	2.762106717	2.244736521	3.259354477	1.780230202	2.853198562	2.213065597	2.629145579	2.498060355	3.297813613	2.965664547	3.792398572	3.063055725	1.819932535	2.001914651	0.514988194	2.460445961	2.917343312	2.435252749
CCAGTAGATCAGTTAG-1	2.9634802	2.33765	2.378592778	2.912356596	2.888923393	2.942322093	2.767894317	2.570429121	3.101125477	1.479501702	2.637870062	2.910436397	2.539589879	2.540395355	2.947440413	3.113298547	4.635162072	3.228908025	3.001376935	2.716872451	1.949697244	2.681659361	3.043551612	2.374086049
CCAGTCTTCCGCACTT-1	3.2039032	2.1161015	2.840706078	2.745599596	3.163030893	3.133951093	3.229612117	2.317687821	3.660770477	1.186854802	3.063617562	2.938966797	3.031300979	3.035428155	3.270277813	3.524558947	4.549792072	3.187237225	3.169079335	1.951119951	0.125548166	2.910152361	3.610227012	1.929175249
CCAGTCTTCGTGCTTA-1	3.726433	-0.7692406	2.599632778	3.187843596	3.952649893	3.607655193	3.322457117	2.826868321	4.351357677	2.319068402	3.299445662	3.237197897	3.267872079	3.362689155	3.763452313	3.370097047	4.823435072	3.605249525	3.358208735	2.848822351	1.151804444	3.259496561	3.598641612	3.133107349
CCAGTCTTGGCCTTAA-1	2.4752696	0.37654698	2.675308678	3.140545996	3.617027093	3.133384793	3.123328817	2.736286421	3.247246777	1.586813902	2.564858762	2.986576297	2.700674779	2.889666655	3.476636413	2.829845847	4.773799572	2.958338725	3.013677135	2.519574651	1.504439744	2.541739561	3.164150312	2.701522249
CCAGTCTTGTGTCAGC-1	3.570792	3.260241	2.974505878	2.969036196	2.061511393	3.196534793	2.606127817	2.581058821	3.000279677	2.123352202	2.596759062	2.981027197	2.488976279	2.517675955	2.658245313	3.390085547	4.179416572	2.812127525	3.019909935	2.752294351	0.492934644	2.079182061	3.372784612	2.684020149
CCATAGGTATCATTGG-1	3.0818036	5.4273376	2.185246278	2.001638996	3.034029093	2.661410893	2.049451617	2.014055821	2.847192777	1.259149002	2.388782362	2.616563097	2.466031079	2.022740455	2.591333813	2.723648547	5.111366072	2.334760825	2.778796035	1.792393951	0.722404744	2.708049161	2.324732012	2.057040749
CCATAGGTCCGACCTG-1	3.1180255	4.2314353	2.382526378	2.477313196	2.990423993	2.706628193	2.963432117	1.828675821	3.013844277	1.029707702	2.623888562	2.489837597	1.965103579	2.620485355	3.353145313	3.041158547	4.477290872	2.961155125	2.137867935	2.329734851	1.597474944	2.531812761	3.056262912	2.434510149
CCATAGGTGGCTCTAC-1	3.806585	1.3465986	3.189778578	2.598130596	2.983543693	3.112091393	3.061519617	2.807306621	3.337219477	1.778577502	3.081777062	2.807305797	3.290377579	2.923875455	3.037454113	3.205276447	4.505975672	2.848718525	2.840052935	2.694200951	0.950172044	3.369544661	3.375527312	2.410455749
CCATATCCGTGTTGCC-1	2.9827538	5.594019	1.980574578	2.498418596	2.010545493	2.404806793	2.204966117	1.936995321	2.693404677	1.647514302	2.300175762	2.409961697	2.197953179	2.157816055	2.725074513	3.046939247	4.701174572	2.422842025	2.168963035	1.763129051	-0.406266706	2.235495161	2.841265312	1.673116549
CCATGACTACTTCGAG-1	4.2459035	2.150436	3.487632478	2.865363996	2.874864593	3.440402193	2.566240117	2.707784721	3.371474277	1.887176502	3.122560562	2.512215397	3.034297979	3.032158455	3.107927513	3.305991847	4.010175672	3.088536725	3.004126535	2.646307251	1.327394444	3.062357561	3.112940012	2.767413949
CCATGACTAGTTCGCC-1	3.5533276	0.8047264	2.828735278	3.017289796	3.109361393	3.363438293	3.156776217	2.691393621	3.609284677	1.904142102	2.888158362	3.243917597	3.124635879	2.606415655	3.416882013	3.070974047	4.362401272	3.335078525	3.185295535	2.286150651	1.238186944	3.090709361	3.371267512	2.427968649
CCATGACTCAATGCTA-1	3.547863	0.89980805	2.817743078	3.021801096	2.918744893	3.392156793	3.001886417	2.903464321	3.519956577	1.799549702	2.930856262	2.881408997	3.020363279	2.831225255	3.290814613	3.248085147	4.402711172	3.463684525	3.078921135	2.188925651	1.362257444	2.822196161	3.407978712	2.662014749
CCATGACTCGCTGTGC-1	3.975145	1.0142	2.682615278	3.017815696	2.825132193	3.406977093	3.409153217	2.835395621	3.563049777	2.007552602	3.474235562	3.264857297	3.145868579	2.816826855	3.231144813	3.897453247	4.222367272	3.411036225	2.998591235	2.471784151	0.575916144	3.127792361	3.512120712	2.883311349
CCATGACTCTATAGCG-1	2.979333	1.4348487	2.691853078	3.366349396	3.048427393	3.219527093	3.008763117	2.364794321	3.474837277	2.097552702	3.087792462	2.812281397	3.100991279	2.788713855	3.421873113	3.284900147	4.803081572	3.436341725	2.891751535	2.271461051	1.191814544	2.523346561	3.462743912	2.590343749
CCATGACTGCCGCTTG-1	4.187255	4.447092	2.155277478	2.406297096	3.233706793	2.496331293	2.406425817	2.180100221	2.978234077	2.203469502	2.390426462	2.271982597	2.247693579	2.380086255	3.037160813	2.838449147	4.086949372	2.841621125	2.437764235	1.535451451	0.640190344	2.262406961	2.585858812	3.067406549
CCATGACTGTGTCGTA-1	2.9621491	3.8614545	1.817060478	2.280180796	2.956459393	2.842248993	2.263149817	1.740237521	3.032062977	0.754065042	3.319958262	2.512824797	3.335377579	2.670259855	3.167130213	2.723508747	4.947422572	2.930811325	3.044260335	2.350848951	1.485738744	3.220468661	2.872692512	1.823433249
CCATTGTCGTTAGATG-1	3.3754554	3.649948	2.279241078	2.625403096	2.893468693	2.958083993	2.570682817	2.541431021	3.096695177	1.685534502	2.991889262	2.585998297	2.312040779	2.786059855	3.091198213	2.973792247	4.571165272	3.230230325	2.696693235	1.988143251	0.012388609	2.864931961	3.042301112	2.518401749
CCGAATTACAGAGATG-1	4.4733453	-0.5626165	2.720591578	3.337702396	3.218486593	3.230747093	2.995008817	3.213940121	3.725531477	2.429167902	3.369381062	3.225507997	3.352633579	3.446006655	3.060574313	3.616341047	4.009163172	3.614118525	3.761283535	2.514150851	1.866478144	3.805187361	3.203589612	2.643553149
CCGACCTGGGAATTGT-1	1.3681005	3.656317	2.248029478	2.754592996	2.813311393	3.041241093	2.657886017	2.434799921	3.150949277	1.684117602	2.831054762	2.695825397	2.408539579	2.372368855	3.273913613	3.650541547	4.797594272	3.155593125	2.684096135	1.831231851	1.059796244	2.619703661	3.444674312	1.787711449
CCGACCTGGTCACCAA-1	5.049938	0.983151	2.396559978	2.436819596	2.548399993	2.741682793	2.742230717	2.391330721	3.421982277	2.255929402	2.646329662	2.819279497	3.670666879	3.992887555	2.929000613	2.682912947	4.190526272	3.260507025	3.936626535	1.694997351	1.303013944	3.186184561	2.804706812	2.265244749
CCGACGAATTGCATCA-1	3.9130864	4.3193126	2.009604478	2.768646096	2.124477893	2.731706993	3.075019817	2.225144721	3.012851277	2.055806602	3.117196862	2.308951197	2.885048879	2.806378855	2.977111113	2.599135547	3.826884272	3.061448025	2.250631435	1.866503451	-0.069950836	2.379270661	3.023038312	2.293558949
CCGAGTGTCGTGTAGT-1	3.0069797	1.0443529	2.482655078	2.645241196	3.305458793	3.375006793	2.980054417	2.167093321	4.015620477	2.817763002	2.848964062	2.334182797	2.825770579	2.404797855	3.239110813	3.100506247	4.102772572	3.109142925	2.943614035	2.257874451	1.885753544	2.695791861	3.033381612	2.485393449
CCGATGCGCTCCAACA-1	4.5224295	4.010835	2.206212278	2.649582296	2.986269093	2.669273793	2.211900817	2.386367121	2.853854177	1.803530002	2.451264462	2.333492597	2.835680979	2.384610855	2.852515713	2.588549747	3.703790572	3.053023525	3.305077835	1.877695651	0.642757104	2.518419861	2.854401312	3.123556049
CCGATGCGGATGACGG-1	3.3592703	1.8777697	2.121421078	3.116335596	2.663337493	3.066946393	2.441579317	3.037059621	3.243139977	1.815981402	3.353294062	2.978127597	2.748950979	2.950983655	2.946089513	3.147426247	4.465368772	2.986875725	3.061063135	1.869695151	1.405280644	3.215518161	3.408615512	2.596593749
CCGCACTTCGTTATCG-1	3.3315258	0.56851494	2.993172678	2.743358596	3.315960893	3.417856793	3.009616117	2.808458621	3.672113677	1.907152702	3.265580262	2.645181197	2.899975979	3.022784555	3.406172013	3.595481547	4.715647572	3.044718525	3.043975535	2.960404851	1.238253544	3.092124061	3.619190912	2.896013749
CCGCACTTCTAGGTAT-1	3.6302667	0.2382999	2.832879978	3.097213596	3.630975793	3.290816793	2.930630017	2.958334521	3.726856477	1.686775402	3.064256262	3.323884297	3.174225779	2.807564855	3.921487113	3.092713747	4.067157772	3.339739725	2.824859235	2.330793651	1.027914804	3.214838161	3.504815512	2.413426049
CCGCACTTTTGGTGAT-1	6.554563	-0.50922364	2.404964278	2.847680196	3.166374993	3.372078993	2.977204617	2.194143121	3.611112577	2.130729702	3.249979562	3.131553897	3.749982079	3.015546455	3.160550313	2.893221547	3.740971772	3.878677525	4.068855135	2.014405051	1.588975044	3.320601361	3.475509312	2.617565549
CCGCCTGAGGACCGAA-1	3.5872416	3.7182198	2.463413478	2.837304996	2.370420293	3.268045293	3.073552417	2.638394921	3.500423177	1.266696502	2.452932862	2.587254097	2.734002379	2.930902555	2.715606213	2.580506247	4.167711772	2.921321125	3.125027535	1.600141051	1.143508544	2.724897761	2.983813912	1.974817149
CCGCGTACACATATGA-1	2.5698097	4.0390115	2.239664078	2.740935196	2.807955993	2.613401993	2.490452517	2.754994721	2.997331877	1.611979402	3.087293062	2.562491897	2.804482479	2.578235055	2.892696113	3.611235047	5.044041872	2.885684525	2.575961435	1.344583751	-0.118773386	2.302977961	3.514942312	2.689929149
CCGCGTACGGTACTGA-1	3.7007167	-0.40596634	3.308421278	3.392470596	3.416143393	3.751800793	3.469058517	2.147570921	3.449745477	1.439309702	4.123467762	3.533994597	3.233990179	3.055528055	3.589194013	4.043490347	5.308157172	3.592752525	3.357025535	2.070037351	2.137944544	3.500164661	4.147672312	3.059535349
CCGCGTACGTCAACTT-1	3.9117577	-0.1621979	3.106108678	3.076918696	3.757807993	3.124576493	3.651940817	2.953937621	3.177786577	2.208515102	3.128288362	3.291170897	3.049560979	2.491549855	3.678252413	3.313342047	4.334068972	3.637616125	3.380521835	2.239504151	1.179130544	3.140707861	3.656585212	3.569335549
CCGCGTACGTGTCGTA-1	3.7737253	4.794962	1.790630778	2.160544996	2.735330193	2.988999993	2.602535817	1.765036421	3.387170477	0.515484502	2.679221962	2.532461397	3.020343979	2.100307555	2.768517913	1.585885647	4.007662972	2.852089125	2.971652535	1.916151651	0.609925464	3.051146661	2.625383812	2.878959549
CCGCGTACTCGTAAGC-1	4.8325267	1.4360541	2.862622278	2.984559896	2.855064393	3.142716993	2.732708817	2.325436621	3.180711077	1.887937702	2.354486562	3.067233397	3.437309779	2.901200355	2.970553113	3.437896447	3.727664272	3.251493625	3.165218135	1.944213151	0.325439084	2.927632361	3.179375612	2.680880949
CCGCTAGGACGCATGC-1	3.5963037	0.49941486	2.739434478	2.924934296	2.810604393	3.055402593	2.926579217	2.901055121	3.939741877	2.601048702	3.167389462	3.133775697	3.091179079	3.089639255	3.339750313	3.315844247	4.502746372	3.476117125	3.277272735	2.578171251	1.291581944	2.926233661	3.357238512	2.730277749
CCGGAGTGCAGGCGCC-1	3.199463	4.2842107	3.028320578	2.394963596	2.185960793	2.583631593	2.260356417	2.158785821	3.357967877	1.540202902	2.254835662	2.534781997	2.648946079	2.209698855	3.596679413	3.144275147	4.521057172	2.644391925	2.743106635	2.525329151	0.251540664	2.646405061	3.450395312	1.936622749
CCGGATATCTCGGCGA-1	1.9604143	0.3741544	2.599491078	2.695624996	3.617198993	2.976024993	2.784614817	2.581613821	3.675940277	1.370768002	2.925223662	2.479377097	2.817931179	2.738918855	3.749795213	3.020587147	4.388933172	3.097502225	3.048762135	2.049872451	1.641638844	2.999317961	3.482265712	2.321015449
CCGGCCACGTTCCTTA-1	2.377662	2.1753416	2.619316278	2.832112196	3.050136393	3.151482793	2.667354817	2.327316821	3.527089877	1.917794202	3.123621762	2.513414397	2.859233179	2.891311055	3.174282013	3.680286547	4.692205172	3.169028725	2.899046735	1.872000651	1.112369284	2.986325161	3.469096812	2.396229749
CCGTACCGGGCGTCTT-1	4.1627073	0.08401012	3.073296578	3.157694996	3.243196393	3.702734793	2.901678617	2.739311521	3.294131977	2.335423902	3.614795262	2.930973297	3.418643679	3.354134155	3.567756813	3.689261847	4.566264572	3.611211025	3.761709235	2.121521051	0.562351274	3.445915061	4.199230312	2.902818349
CCGTCCGTCCATTGTC-1	2.8455095	2.0790684	3.115385778	2.659377596	2.913857293	3.125240893	2.902800817	2.547598621	3.245781477	1.517853402	2.940486062	2.663497497	2.966627579	2.531252055	3.097829313	3.588740247	4.618797972	3.040941225	2.925394335	1.735798651	2.061698944	2.522387161	3.492810012	2.791128749
CCGTCCGTGCATTATG-1	1.403217	5.086108	2.359768878	2.350004596	2.592253393	2.704925193	2.427219417	2.368565821	2.678876477	1.436930602	2.669940062	2.252457597	2.729383179	2.081057155	2.949479113	3.744520347	6.068188572	2.927585125	2.198354535	1.250439551	0.806219384	2.473547561	3.266269612	2.282058549
CCGTCCGTGCGACAGA-1	4.1205573	4.0014906	1.793666578	2.835669896	2.730953993	2.811227893	2.467960117	2.731793421	2.984041477	1.580869502	2.320293462	2.594877297	2.876929979	2.466862055	2.652970013	2.514742747	3.736392572	2.586195525	2.731290435	1.738229551	1.500637144	3.077676661	2.743351612	2.205881749
CCGTCCGTTGAGCGTA-1	2.8356044	5.120927	2.773799678	2.619959996	2.319687193	2.506902293	2.677174617	2.380861321	2.877711077	1.624312102	2.614619762	2.559028897	2.799267979	1.947702255	3.129779113	2.907945347	5.007538072	3.159934725	2.348629335	1.959896651	0.415274904	1.459392061	2.871948912	1.290915649
CCGTGGCCACGCATGC-1	1.3723055	0.17753132	2.212796678	2.271138296	3.308817393	2.544470393	2.932709017	2.366991321	3.015983077	1.672936102	2.936420762	2.547319397	2.258468179	2.731131455	3.662817213	2.664796247	4.134666172	2.663954925	2.563768235	1.961113251	1.185311744	2.486917361	3.172605012	1.954231349
CCGTGGCCTCTAGAGA-1	2.5150235	1.1458259	2.356659378	2.822239296	2.807149393	3.175036293	3.068213817	2.281207421	4.312628977	1.998784502	3.250142062	2.974297797	3.422916579	1.825222555	3.240855413	3.040433047	5.509632772	3.568208925	3.333539535	2.201655851	0.697099244	3.479992461	3.666908012	2.878933749
CCTACACAACGACTCA-1	3.4651105	0.7932778	2.573993478	3.111358296	2.916741393	3.663396493	3.113879017	2.870698521	3.348895777	2.233582902	3.165881962	3.436235497	2.799228879	2.685746555	3.365163313	2.908730547	4.634228972	3.256574125	3.028830835	1.988796051	1.550493444	2.671540361	3.451086312	2.708793249
CCTACACAGTGTCAGC-1	3.749771	4.84951	2.359892878	2.936050596	2.607145093	1.483244093	2.993362817	2.564112521	3.135916977	2.013730202	2.267657362	2.294001097	2.747568879	1.990435255	3.108452813	2.956615547	4.065425872	2.448086225	2.656967735	1.576175451	1.235860444	2.337083961	2.638805612	1.971583949
CCTAGGTCAGGACCAA-1	2.4562674	2.0029721	2.909250778	2.853155596	3.399070593	2.979545493	2.829422517	2.830212621	3.442579277	1.647606702	2.918507662	2.795949197	3.045869779	2.863901455	3.157640413	3.815970347	4.712230572	3.330715325	3.146559535	1.948071451	0.677615744	3.055626061	3.477140812	1.786172049
CCTAGGTCATCCTGGC-1	3.4045057	2.0683339	2.899375478	2.914012796	3.049295993	2.913915293	3.038693817	2.793774921	3.081983077	1.969985402	3.002067662	2.612010697	2.856212879	2.364888055	3.301498613	2.802424147	4.611194872	2.902695125	2.707735535	2.785258651	0.399202984	2.804905561	3.312756312	2.607312549
CCTAGGTCGAGCGGCC-1	3.8596113	4.9730854	2.177416778	2.557653296	2.866785093	2.467628593	2.615933417	2.303687821	3.458910477	0.814929372	2.621631662	2.183770897	2.372483579	2.409383655	3.219048513	2.007937247	3.760177372	2.820599025	3.018947635	0.953459951	-0.115901216	2.483556661	2.819932312	2.229485749
CCTAGGTCGTCACCAA-1	4.162035	-0.51312625	3.186672678	3.388088396	2.815663593	3.314835693	3.282156917	3.351419521	4.011231477	2.364614702	3.218485362	3.215233097	3.354309079	3.462769355	3.430606313	3.436497347	4.097797372	3.372412425	3.807199335	2.294438651	1.362693144	3.199493361	3.828193112	3.299557049
CCTATTAAGATGAATT-1	3.5611434	3.6528997	1.919347978	2.903043396	3.208775393	3.203534293	2.449244817	2.741817121	3.334848877	0.526713972	2.955537862	2.994025597	2.550958179	2.855559455	2.896597613	2.611744347	4.508189572	2.822686825	3.317327035	2.361437651	0.166929644	2.672931561	3.209298312	2.063481449
CCTCCAAGACTTCGAG-1	3.781164	-0.53095436	3.030318978	3.220356796	3.419781393	3.713821093	3.329247517	2.823807521	3.411220377	2.201766402	3.107380962	3.144306197	3.141014779	2.973287855	4.012273013	3.644422547	4.584665072	3.404058625	3.315356335	3.135355951	1.358975644	3.300364661	3.802133312	2.942423449
CCTCCAAGGGTAATTG-1	3.6404333	4.3258033	2.363797878	2.717539196	3.416576693	2.837401793	2.653597417	2.556902021	2.731407677	1.802951702	2.622823762	2.248316097	2.950430879	2.417121855	3.162902813	3.201900547	4.154893872	2.918235225	2.561084835	0.998471351	0.843890894	2.734140561	3.162832912	1.992233349
CCTCGAGTATCCACAA-1	3.928588	-0.9619811	2.841891778	3.382565596	4.270857393	3.606047993	3.254287217	2.549124721	3.965924077	2.679997402	3.538562562	3.223547197	3.774677079	3.140674855	3.681343013	3.207903747	4.654782072	3.867016225	3.855284535	2.671374651	2.002264944	3.282754561	3.895248112	2.923330949
CCTCGAGTCCGTCCGT-1	2.087455	5.3297753	3.585779878	2.348585696	2.388474493	2.661350793	2.382196417	1.891939421	3.080589477	1.910471402	3.062710862	2.535904897	2.063232179	1.835503455	2.983269713	3.067477547	5.437880272	2.538159325	2.244547535	0.737146351	0.010788024	2.562083561	3.113957612	2.415755149
CCTCTGTAAAGTAATT-1	3.4701726	0.91344625	2.220248478	3.269908296	3.149362593	3.587072493	3.089962517	2.493703921	3.566886877	2.241805302	2.923727362	2.999309997	3.227854279	3.068565755	3.543856113	2.854050847	4.307923572	3.119993525	2.854940935	1.902125151	0.862317344	2.744060661	3.701129912	3.068984349
CCTCTGTAATGTATTA-1	3.2112398	3.7126493	2.578334778	2.728998996	2.549310993	3.048806293	2.459555817	2.357232421	3.092360777	2.164494502	2.902317062	2.301341797	2.636019179	2.565096455	2.962877013	2.992022647	4.604649572	2.876113325	3.125600435	1.521177551	0.249653464	2.581201961	3.313988212	2.468273949
CCTCTGTAGGTGTGCG-1	3.6370707	2.8578877	2.810959778	2.085125596	2.465663393	2.944166993	2.246447817	2.823886421	3.173058977	1.837762102	2.608155762	3.012438597	3.318899179	3.218242055	2.606496513	3.037770947	4.270001872	3.098294525	2.779563735	2.152968651	1.884754144	2.291906761	2.989418012	2.094402949
CCTGACGCGGTGTTAC-1	2.9813602	1.7434204	2.438281578	3.140726196	3.099555493	3.456866393	2.944654217	2.265379521	3.523276077	2.237210202	2.930072862	2.911027197	3.213670579	2.888838355	3.461420013	3.087499347	4.697736572	3.226973525	2.458905735	2.108191451	0.981845444	2.995868061	3.008201512	2.467455749
CCTGACGCTCGTTCGA-1	0.36815256	0.8440511	2.159797478	2.857755596	3.252449993	2.887756993	2.797401717	2.666040721	4.592570477	2.220588902	2.613218862	2.787137297	3.035390179	2.518333555	2.902420013	2.777800047	3.883304572	2.855790325	2.983415535	2.106806251	-0.620836356	2.794622061	3.141140212	2.272607449
CCTGTCCGCGCGGACA-1	3.5284781	-0.48087683	2.973434978	3.442125496	3.600410993	3.681648393	3.220223717	3.183111721	4.217562477	1.855957502	3.328668062	3.068822397	3.141854979	3.216425055	3.458458213	3.367461547	5.002450172	3.448489425	3.208040035	2.347573251	1.553519244	3.222023561	3.513159512	2.758880249
CCTGTCCGTCTGAGTA-1	3.163536	3.9774055	2.396240978	2.454363596	2.761201393	2.973058793	2.578738917	2.425132821	3.052176977	1.688741502	2.981125062	2.605538197	2.986741079	2.653642055	3.127919613	2.770923347	5.123308872	3.176163525	3.134127635	2.053295651	0.896577994	2.589809061	3.111241012	2.394210249
CCTTAAGAAACGCTCG-1	3.427011	3.7761972	2.375853278	2.860305496	2.540365393	3.002549093	2.486159317	2.207379121	3.421940477	2.714978402	2.875601562	2.052400897	2.602330579	2.592663155	3.119094813	3.363592347	4.328832572	2.795172925	2.805716335	1.899530451	-0.373698656	2.758291861	3.094976312	2.311811549
CCTTAAGAATAGTCTG-1	-0.21063629	-0.18368718	2.760628278	2.519566396	4.003944693	3.271304493	2.656052817	2.627812921	6.308651277	3.068162402	2.419214762	2.910488597	3.048428279	2.650588155	2.735373213	3.306711547	4.114540572	3.172308425	3.036284035	2.146126251	1.601290944	2.831746661	3.005024912	2.376126749
CCTTAAGACGCCGAGG-1	3.4892142	1.1762104	2.750897278	2.797360996	3.275570393	3.043894693	2.753768017	2.677086921	4.018737477	1.419121102	3.365450162	2.724151897	3.222264779	2.891833855	3.234053813	3.063228547	4.156686772	3.504751425	2.759864335	2.014634651	1.003481494	3.208216361	3.353589512	2.600703149
CCTTAAGACTTCGTCC-1	2.9136953	1.407381	2.858828778	3.299987596	2.804602893	3.402944893	2.738372817	2.824884721	3.139657777	1.957477002	2.978848762	3.207062997	3.113729279	2.864921855	3.407425613	3.511048947	5.113671072	3.411337825	2.804073135	2.075767951	1.198584744	2.707468161	3.591706712	2.684933349
CCTTAAGATAATTCAA-1	2.5724149	0.4595631	2.729387978	2.925175596	3.372095393	3.332172793	3.404985717	2.495850621	3.326956077	1.969810702	2.767148762	2.600899997	2.727187879	3.003394455	3.413986213	2.558817547	4.394714872	3.079264525	3.143027535	2.319863851	1.538650944	2.684095761	3.262384112	2.674347749
CCTTAAGATCAGTTAG-1	2.6751597	2.422738	2.286517578	2.523528496	2.962775393	3.358753593	3.171428817	2.591172721	3.247694077	1.776046702	2.864206362	2.954491197	2.851346279	3.047437555	3.377084213	2.637304747	5.341886272	3.183926325	2.334444535	1.841902951	1.161587344	3.071841561	3.141188612	2.952898349
CCTTCTATCTATAATC-1	4.259009	-0.9525097	2.839465578	3.451553996	3.904757093	3.422612593	2.553585517	3.376711421	4.856964477	2.576993702	3.784642262	3.346226997	4.102009579	3.395942055	3.093524413	3.765347147	4.382954072	3.730287025	4.121765535	2.878246051	1.411297144	3.856255161	3.333212812	2.940540949
CCTTCTATTACCTTGA-1	3.593819	-1.6136928	2.930827878	2.857121796	3.187971593	3.331388093	2.711497317	2.687996121	3.877812477	2.045169502	3.012673462	3.040940797	3.090677979	3.253803155	3.185205813	3.056671747	3.977561972	2.844335525	2.989812535	2.299867351	2.428040844	2.632521561	4.017504312	2.413040949
CGAACTCGATCTTAGA-1	4.996863	0.010654499	2.565330478	2.919994296	3.211206693	2.765035293	3.021467217	2.729711121	2.957822077	2.143842202	2.729431062	3.404682397	3.761799079	3.839993055	3.208648213	3.279068847	4.785119272	3.072534325	4.021421235	2.631273951	1.700592744	3.079098861	2.635316612	2.071847349
CGAAGAACATCTACCG-1	2.5886233	2.4551213	2.746199178	3.166144296	3.146861393	3.384342793	2.331156317	2.301930121	3.365466577	2.113244202	2.523219662	2.622860897	3.116377579	2.720547255	2.954419313	3.630972747	4.932141072	3.313690825	2.642393835	2.160285051	1.312974944	2.815432161	3.085441312	2.334698749
CGACCTATTATCGGAC-1	3.6578643	3.0347648	2.637267078	2.652567596	3.308174893	2.992907393	2.852401517	2.359540521	2.989580177	1.724250002	2.852648062	2.696425597	2.898308779	3.049667455	2.926056413	2.470070247	4.593574572	2.948840125	3.194407235	1.662776951	1.325317244	3.186055361	3.157968512	1.843585649
CGACCTATTCGCACAA-1	1.9988492	5.1540546	1.945179278	2.347454496	2.897950893	3.075538993	2.341485317	2.225811721	2.824819777	1.533398602	2.577890962	2.171621597	2.487091779	1.911678855	2.683029113	3.453958647	5.110215572	2.606502225	2.449511535	1.742578951	0.366170424	2.751821361	3.066773112	2.171156549
CGACGCGTACACTTGT-1	3.5718548	4.771278	2.018302278	2.720880396	2.585152893	3.086853593	2.342610817	2.603000921	3.004488677	0.002487262	2.446382562	2.338361597	2.730000279	2.335737055	2.851928413	2.805396747	4.204485172	2.767362825	2.593694235	2.164466651	0.967481594	2.618302361	3.076674612	1.885893449
CGACGCGTACCGGCCT-1	-0.48984388	0.46241108	2.256397778	1.522246696	2.577698493	2.573734793	1.738492517	1.915785621	4.594003477	2.899832702	2.575679862	2.347640597	2.687218579	1.472063655	2.055349613	2.870385047	4.038777872	2.379768525	2.932848935	1.352870851	0.113248914	2.305452361	2.642961912	1.537633549
CGACTGTTAGGCCATG-1	4.3093705	3.4205444	2.231937878	2.692754196	2.610489893	2.897771993	2.679515117	2.455914821	3.197995877	1.151890202	2.976631462	2.094270697	3.255880779	2.740009855	2.818588013	2.644070747	3.704914572	2.368023525	3.317347835	2.385930651	0.328726174	3.147501161	2.953277512	2.184503149
CGACTGTTCACATTGC-1	3.2480452	0.7812325	2.650376278	3.270853896	3.182177393	3.548138293	3.185939317	2.510150121	3.357843677	2.263250702	3.073819262	2.958693097	2.920691279	2.960767655	3.318118113	4.180504947	5.286382872	3.450310225	3.168391035	2.902078651	1.089547344	2.718002361	3.758713912	2.963422149
CGACTGTTCCAGTCTT-1	3.841504	1.6238256	2.761439578	2.900360296	3.174680793	3.400683493	2.914448517	2.768615521	3.597453177	1.484617802	3.062593262	3.078991597	2.877626579	2.987782855	3.355582813	3.682252847	4.208566372	3.225352725	3.365863535	2.355508351	-0.139607086	2.686212161	3.578870712	2.954435949
CGACTGTTGGCTACAA-1	3.6252973	-0.327594	3.282373278	3.262770296	3.589694993	3.374230293	3.372546417	3.309759921	4.077065677	2.286825702	3.499726362	2.862195597	3.061510779	3.154709855	3.393070813	3.957616747	4.743950172	3.349713325	2.770439635	3.119678251	1.318108944	2.959555761	3.289066012	2.530550549
CGAGAATTAACAGAGC-1	3.1901429	5.285155	2.444634278	2.611639896	2.552863693	2.773114593	1.986932517	2.075564121	2.926248777	0.741475002	2.873211062	1.928141897	2.661416979	2.858987855	3.098791313	2.942668147	4.936581572	3.048533825	2.472647735	1.200972551	0.300705564	2.373964361	1.791552612	1.781165249
CGAGAATTCTACATTA-1	5.1603017	0.019899536	2.846665278	3.130813696	3.791052893	2.960229493	2.533089217	3.456513421	3.115970177	2.167137602	3.156065562	3.586838297	3.470766079	3.487040355	3.218812713	3.132408047	4.518768072	3.449265625	3.651049235	1.929104851	0.244097649	3.460006561	2.738960412	2.393179249
CGAGACGGCGATGTAA-1	2.7514603	0.48690456	2.136497478	2.896559096	3.550624193	2.876618793	3.037799817	2.863436321	3.511337777	1.589474702	3.353567862	2.536104497	3.109996579	2.829997355	3.567056413	3.186558547	4.833113872	3.214937925	2.982311035	2.649870151	1.654766644	3.218148861	3.313190212	2.796441449
CGAGAGCAAGGCGAGC-1	5.0361013	2.405142	2.044887778	2.629675796	3.190569393	3.090631593	2.656269317	2.300869521	3.824288477	2.898453702	2.644861262	2.876783197	2.520252179	2.614230455	3.259266113	2.585736247	3.856599372	2.907699825	2.636951235	1.608689751	0.656096744	3.036261361	3.311504512	2.578617449
CGAGAGCAATGTGCGC-1	3.7093751	2.4142306	2.530642278	2.800111196	3.165533593	3.207513793	2.825484317	2.224588121	3.264831477	1.309111102	2.985948662	2.474317797	3.055924379	2.687112855	3.339265613	2.545190547	3.978164472	3.076708225	3.111889135	1.894921051	0.985436904	3.092764961	2.988222812	2.507430949
CGAGCCAAAACGCTCG-1	3.4398856	1.1887673	2.761483678	2.852560896	3.105773293	3.130261293	2.940938217	2.886743621	3.624587277	1.213824002	2.838047362	2.783295897	3.119093879	2.727547955	3.405129813	3.292041747	4.195083872	3.393140225	2.970111235	2.436267151	1.350683344	2.631840061	3.154949812	2.670264549
CGAGCCAAATGACCGG-1	4.094179	3.404775	2.476210278	2.539063096	2.915598393	2.869581793	2.716520817	2.812373421	3.234003077	1.817597302	1.864061362	2.850158597	3.081807879	2.727263555	2.952328413	2.440647747	3.968508572	3.235287825	2.962889035	1.442071651	1.086474644	2.972887661	3.200230112	2.638815549
CGAGCCAAGCCGCTTG-1	2.5807307	4.3388786	1.846106278	3.141063096	2.727870493	2.860199093	2.169859417	2.416139121	3.393079777	1.626647502	2.286985262	2.382968597	2.441010579	2.048450855	2.903126913	3.544771147	4.862702572	2.856215525	2.721630435	1.891540651	0.138614204	2.580190761	2.793720912	1.850383749
CGAGCCAATGAGCGTA-1	4.0441995	-0.8763783	3.108592278	3.665796596	3.098292393	3.965498293	3.651365017	3.153137221	4.000292077	2.119399702	3.345747062	3.567608397	3.588582279	3.378795855	3.461907113	3.550741347	4.611756072	3.895446225	3.631815735	2.604630651	1.730972844	3.309106361	3.711055912	3.032465049
CGAGTTGCGAAGTTCC-1	3.8908825	3.7307665	2.245281978	2.616365796	3.018565993	2.707855793	2.535118817	2.443572821	3.140715177	1.598270002	2.584944062	2.650283797	2.520673079	2.202925055	3.400941113	2.810550547	4.157995672	2.661949825	3.003099735	2.728882351	1.626585444	2.750125561	2.857396512	2.574764649
CGAGTTGCGATGAATT-1	3.2058473	5.3841023	1.500832578	2.234854796	2.246114793	2.445183393	2.276238217	2.059216121	2.970542477	0.630416042	2.387218762	2.499015097	1.971026579	2.250730155	2.749325213	3.266644447	4.397760872	2.745364825	1.558649135	2.182203051	0.217916234	2.453376161	2.464281512	2.360179349
CGAGTTGCGCGAGCAA-1	4.5670853	1.361027	2.289721978	2.975509796	2.890520593	3.537363693	2.529046317	3.129023121	3.100985977	2.392045402	2.586877862	2.787110397	3.106748579	2.963931855	3.103231613	3.353441147	4.232545572	3.217597225	3.422265535	2.150984251	0.209693414	3.402119761	2.803724912	2.884609349
CGATCAAGAAGGTGCA-1	-0.5622394	0.43672457	2.339642078	2.071047196	2.551394493	2.402911293	2.312495217	1.121165721	4.274502477	1.496340302	2.031624062	1.839062497	2.358484979	2.635493155	1.781850113	2.628711847	2.842320572	2.597644325	2.656032135	1.062300451	0.078573077	2.603340461	2.117268012	2.570467149
CGATCAAGAGGTCAGT-1	1.7514021	2.7350776	2.672609278	3.161530396	3.008584593	2.839787793	2.984535517	2.759975721	3.566556677	1.853460502	2.758904062	2.335093797	2.434805379	3.010277355	3.208791213	3.457329547	5.043017572	3.187135525	2.608444035	2.164433251	0.803540814	2.528479661	3.388944812	1.900526149
CGATCAAGCATGGCTG-1	3.0677967	5.55973	2.340229278	1.383062896	2.689413793	2.798243193	1.795542817	2.166446121	2.738723477	1.044268202	2.253333362	2.066927197	2.697557579	2.438737055	2.192339613	2.596730147	4.503828272	2.449347925	2.361281535	2.175855151	1.134820544	2.412369361	3.026275112	2.065297749
CGATCAAGCTGCCAAC-1	4.3912926	2.1543584	2.874034278	3.001818296	2.931616793	2.783977393	2.882280817	2.810630121	3.248127277	2.095903702	2.826944362	2.402199297	3.062125879	2.658245855	3.051846913	3.248456447	3.733320672	3.268272125	2.963316535	1.959875151	0.900022844	2.801175761	3.112419812	1.909800449
CGATCAAGTAATTGGC-1	2.3115995	4.7437034	2.424164278	2.835606996	2.438423193	2.870161693	2.372202217	1.936935721	2.956910477	1.127762302	2.383527762	2.794977197	2.702050579	2.500995455	2.342227813	3.302737847	5.146361072	2.557834825	2.618454535	2.279340651	1.385601244	2.458883861	3.106412612	2.367420549
CGATCAAGTCGTAAGC-1	2.9153042	4.91813	2.260269878	2.593556096	2.801894393	3.116403893	2.561321017	2.098570621	2.566278477	1.490532202	2.482935762	2.591830997	2.707172879	2.821658755	2.260155213	2.582874547	5.676603072	2.952246825	2.895551535	1.584667451	0.194979499	2.843642561	3.093767112	2.450984749
CGATCCTTCATGGCTG-1	4.069434	-0.1292659	2.639108678	2.876848596	3.339710993	3.092076193	2.551479817	2.475922921	4.753041977	1.774203602	3.057747662	3.021657597	3.668177879	3.107363355	2.935634813	3.286386847	4.445178272	3.536115325	3.601557535	2.658371651	1.279451844	3.248064161	3.045637112	2.532616249
CGATCCTTTAGCGGTG-1	3.5712798	5.1549726	2.453115978	2.384288896	2.789415693	2.910690793	1.906271517	1.172116921	1.998146277	1.846665102	2.518945262	2.543436997	2.983682579	1.930823455	3.150581313	3.024724547	4.122303672	2.897313525	2.561050935	1.398864251	1.094638984	1.734867861	2.874695312	1.987162249
CGATCGGATACATTCG-1	2.811364	1.7980744	2.637448778	2.794751796	2.792122893	3.199764793	3.022240417	2.320138721	3.889114477	1.195230402	2.861638062	3.521137997	2.924769879	3.042654155	3.036272013	2.208235147	5.487734572	3.581718125	2.982106535	1.903500651	1.327453144	2.747610261	3.141114312	2.654325349
CGATGTAAATCATTGG-1	4.1618567	4.287424	2.374570578	2.485386296	2.751630093	2.817310893	2.657381517	2.323786821	3.144184477	1.026792602	2.630952062	2.631846497	2.409368079	2.528189955	2.827122813	2.864422747	3.255160572	3.117610125	2.876901935	1.686513951	1.102097674	2.509887061	2.699737012	2.133221049
CGCACCGTACTCAGTT-1	3.519112	-0.42445916	2.750788678	3.054120196	3.341530393	3.284239793	3.032873417	2.969375121	3.390413077	1.948335702	2.872148762	3.131784197	2.781365879	2.876215355	3.672108613	3.296030647	4.538027972	3.464003325	3.333412935	3.025128351	2.483461744	3.439437961	3.712456912	2.932108949
CGCACCGTGCGAAGCC-1	3.8786654	4.793792	2.282861478	2.443855896	3.139728393	2.780866793	2.386863217	2.015858021	3.189548977	1.506025402	2.343164762	2.592371997	2.563967579	2.041542655	3.215175413	2.422044547	4.160977372	3.172333925	2.545363235	1.600390951	0.191726074	2.499525661	2.587824312	2.317145249
CGCAGCAAAGATTGAG-1	2.7534802	4.3422794	1.989542278	2.967377296	3.029335993	2.928644793	2.229690117	2.713466021	2.793304977	1.688625302	2.767610362	2.320663197	2.561156979	2.433546355	2.787042613	3.459526747	4.535554172	3.112282525	2.912812035	1.447152651	0.205974664	2.329579361	3.110408012	2.226256749
CGCAGCAAGCGGTCGC-1	3.5257194	2.5735316	2.098963778	2.828979396	3.298245693	3.233588093	2.701842817	2.570423421	3.537849877	1.333679402	2.601738462	2.771184197	2.809229079	2.782287255	2.901870913	3.046263547	4.097278372	3.131490525	2.934137835	2.691421551	0.761466784	2.875325061	3.397258912	2.051514249
CGCATTAGAAGAGACA-1	3.4789495	3.2269084	2.577026178	2.664517596	3.520436593	3.169485493	2.676270517	2.284544321	3.357548277	1.219687202	2.873730262	2.320692097	2.755249579	2.872262855	2.837545113	2.863735847	4.443016072	3.105047925	2.834298635	1.890491651	0.842725844	2.252470861	2.846052612	2.761556049
CGCATTAGAGACTGCC-1	3.654135	2.7875385	3.556120678	2.821079896	2.775564993	3.376879793	2.368170317	2.711810921	3.099549077	1.936119702	2.991782462	2.575927997	2.484673279	2.604265555	3.232294313	3.884993047	4.976848572	2.818569525	2.733118135	3.517050251	0.398208394	2.156015961	3.114016712	1.833750149
CGCATTAGATTGGATC-1	1.4035487	0.17859133	2.249330978	2.487027296	3.907743993	2.970441193	2.391349617	1.897523421	3.218322477	2.426125702	2.503137662	2.669598597	2.681602279	2.166792755	3.028890613	2.448054947	4.209912972	2.938840825	2.701690735	1.502249851	1.424467144	2.311720361	2.666751812	2.378452849
CGCCAGGTCCATTGTC-1	0.2705034	1.1863871	2.302871978	2.680822596	2.673274593	1.712367393	2.793712117	2.504866121	4.733538477	1.959665502	2.819604062	2.686472597	2.152574279	2.533937555	2.769959713	3.346437547	5.074954272	3.370088325	2.796530535	1.742176651	1.195567244	1.872596761	2.700247912	2.252492049
CGCCAGGTTGCCGATC-1	2.7352169	1.9500812	2.291714678	3.319034596	2.780482393	3.075084793	2.735793117	2.807156621	3.749304477	1.773247302	2.538397062	2.943058597	2.824372579	2.814499755	3.402243313	3.286756947	4.725686272	3.057935525	2.867965235	1.715226451	1.376896644	2.336204361	3.507232812	2.669633749
CGCCATTCCAGTATGG-1	4.8678913	1.5868645	2.518463878	2.649954196	2.991852393	2.662005993	2.332010317	2.568427421	3.534160877	1.636231502	2.919447462	2.750258997	3.473708179	3.144417655	2.833612213	3.336218747	4.238967172	3.444229125	3.534409835	2.356269651	0.486648994	3.425726561	2.926975412	2.137735249
CGCCATTCGTGACTTG-1	3.9877985	5.192782	2.258007078	2.350918596	2.250328093	2.807504793	2.069345517	2.030751321	2.190567077	0.360155602	2.412182362	2.290613397	2.891097079	2.761781555	1.973429413	1.926472347	3.306804372	2.596429325	2.792659835	1.977393651	0.034514814	1.973154861	1.859315512	1.990069949
CGCCTCGCCATCTAGC-1	0.3794345	0.31235838	2.283385778	2.396533396	3.136280393	2.867568093	2.204648517	2.616678721	4.895603477	1.890555702	2.799113762	2.685417597	3.214084379	2.969945255	2.995585413	3.158651747	4.014604072	3.042225325	3.815325035	2.119990651	1.546886544	3.110364561	2.767345612	2.398977349
CGCCTGCAACCGGCCT-1	3.2940638	1.1097841	2.411991078	2.813465596	2.959927593	3.339167993	2.919057817	2.736102821	3.746215077	1.758532602	3.329941062	2.850053797	2.447625879	3.015165655	3.281486213	3.929909847	3.726233672	3.083956625	3.069411835	2.197649451	1.426313144	2.781843361	3.404330412	2.438843749
CGCCTGCAACGACTCA-1	3.8821864	3.9403555	3.147955678	2.291054196	2.723412393	2.935284793	2.602625617	1.710795721	3.247910277	1.660735402	2.537072462	2.613475397	2.944076779	1.995902355	2.737063613	3.048653547	4.110778772	2.974037825	2.835051835	2.027243651	0.747654184	2.759120061	3.011991012	1.948541549
CGCGACACATGATAGC-1	3.3094203	3.8072023	2.687239678	2.559821996	2.974311893	2.976292993	2.453671017	2.484227421	3.253039577	1.432659802	2.750159562	2.206357297	3.043038579	2.639473255	2.948572413	3.001805247	4.743517172	3.046051725	2.911821535	2.111862151	0.583466844	2.661715361	3.258255312	2.405570649
CGCGACACCAGCTATA-1	1.357598	3.3965256	2.377401878	3.090315996	2.701130193	3.004147393	2.356185217	2.347586421	3.356327277	2.319355402	2.665434062	2.582218397	2.332535979	2.559300055	3.314377313	3.984881347	5.110524872	2.787984125	3.319814235	1.930389651	0.651597004	2.773980761	3.902136512	2.786416849
CGCGACACGAAGCCAG-1	3.8360643	4.9195533	2.160016778	2.577090596	2.392535393	2.691767293	1.622062617	1.992184121	3.057309477	1.359783202	2.514190262	2.197275897	3.213530779	2.430220855	2.608562813	3.021563947	3.933777372	2.560259525	3.031242235	2.374432851	0.240305804	2.575970061	2.813426912	1.300156549
CGCGACACTATAGGCA-1	4.1870995	3.7096987	2.609336878	2.774594196	3.016176493	3.017074993	2.504035517	2.469852721	3.171233677	1.904098502	2.811734062	2.521450597	2.699140279	2.704765655	3.101584613	2.915739747	3.686696072	2.962741525	3.049394535	1.658222951	0.145519622	2.581513961	2.890352712	2.395176049
CGCGCGAGATACGTAC-1	4.4134116	1.7242991	2.329892378	3.119217296	3.327517393	2.850605593	2.547667317	3.151154121	3.096646477	1.770854302	3.000506662	3.010553097	3.665526179	2.834648455	2.965347313	3.423149747	4.303575272	3.329661125	3.281626035	2.326437251	-0.305783526	3.369773961	3.169655012	2.252784149
CGCGCGAGGGAAGCTC-1	1.404049	4.1472363	2.299317278	2.463597196	2.663876393	2.527478093	2.817611917	1.972529921	3.125554377	1.000950302	2.598382762	2.566246997	2.837506979	2.626192155	2.789126413	4.062179947	4.475180172	2.621989525	2.773904135	2.448027351	0.685767994	2.712036461	3.414975612	2.024129949
CGCGCGAGGGCAGTTA-1	2.501467	1.9180788	2.519040278	2.936763596	2.922711193	2.913481793	2.632318317	2.849590121	3.562977077	1.166815502	2.879630862	2.420973097	2.850101179	2.691271355	3.045258513	3.412719547	4.479157872	3.423532525	3.405716735	1.782343651	1.718812044	2.852109761	3.289268912	2.712841749
CGCGCGAGTACAACAA-1	3.1815884	1.0408677	2.388072278	2.875063796	2.941465393	2.962398193	3.048694617	2.633090821	3.723124777	1.685510702	3.081591162	3.338898597	3.001538079	2.797285455	3.245500813	3.160241747	4.148931972	2.937793225	2.866395335	1.791262651	1.463750444	2.841316061	3.828833312	2.714611449
CGCGCTCTACTCTGAC-1	4.0809703	2.040848	3.392826578	2.276352096	3.088346393	3.289238093	2.448022617	2.631821921	3.773635477	1.636459502	2.791553062	2.730156897	3.218869179	3.154982655	2.949975913	3.417403347	4.115545072	3.322716625	3.243758235	2.428344251	0.900798144	3.009481061	2.686497912	2.423127049
CGCGCTCTAGGTTATA-1	4.4443965	2.771291	3.682037278	2.803619596	3.130423393	3.086383493	2.811422417	2.432488921	3.061697477	1.782850102	2.850210762	2.713808597	2.575198179	2.780575155	3.496886013	3.666318847	4.983084872	2.880315525	2.994936535	2.824624051	0.705346744	2.938921061	3.240038812	2.387539049
CGCGCTCTATTCATTG-1	4.6143966	2.6934838	3.818296278	2.920686596	2.929050293	3.257096393	2.886609317	2.440309821	3.205949477	1.440063302	3.088533462	2.855068497	3.026416579	2.737139355	3.117316013	3.773370947	4.972152972	3.077436525	3.217712935	2.483609451	1.116729744	2.586611361	3.195034012	2.664722549
CGCGCTCTCGTGAACC-1	0.9524959	0.41715735	2.628423678	2.514001296	3.485338693	3.096225393	3.004185017	2.236264721	3.938356177	2.208739902	2.627680362	2.833476997	2.623011779	2.545921455	3.062150413	2.642781147	4.100721372	2.826530125	2.867289835	2.414882651	0.967668694	2.440212861	3.087852912	2.148425749
CGCGCTCTCTCTCGCA-1	3.1019511	3.1707804	2.347420978	2.742060596	2.708203593	3.087532693	2.694415117	2.850734721	3.062387677	1.240433602	2.882559062	2.280297597	2.454958879	2.709731155	3.378983813	3.241302147	4.502286472	3.100362725	2.763610135	2.249554851	0.873254044	2.929926361	2.863595412	2.421735749
CGCGGACACATTAGAG-1	1.8793347	4.791745	2.006579878	2.778800896	2.779373393	2.992748193	2.414311817	2.134011521	3.110551577	1.384857802	2.669351862	2.521130097	2.876123579	2.352914655	2.647070113	3.421957847	5.599512372	3.119841725	2.870898335	1.554973951	0.982512284	2.542443861	3.619795512	2.127851349
CGCTAATAATCATTGG-1	2.6475122	2.5260096	2.576774578	2.897011396	2.979250693	3.011414693	2.636448117	2.640571621	3.749358877	1.083598602	3.128388462	2.579735597	2.837211379	2.840767055	2.947505013	3.557366747	4.835409572	3.303605225	2.927981635	2.060794151	1.149230144	2.928609761	3.236888112	2.571516749
CGCTAATACAACCTGC-1	2.6811194	1.6873065	2.645625578	2.867619396	3.473995293	2.754590393	3.131310817	2.601144621	3.428761477	2.068886702	3.121183262	2.902427197	3.194310379	2.526459355	3.418413113	3.024163547	5.250248172	3.291832925	2.619835535	1.286829751	0.922247694	2.953069061	3.169703712	2.673578649
CGCTAATAGACAGCAC-1	2.6141198	2.60585	2.704471878	2.749054096	3.036716393	3.054361793	2.615502117	2.466451021	3.277825477	1.695878602	2.635892662	2.595041097	2.916418579	2.652192655	3.223857413	3.301071047	4.854716572	2.996542925	2.793759535	2.168378351	1.456039444	2.626437061	2.924273012	2.707298349
CGCTCTTGACAGGCTA-1	4.3296714	0.4267188	2.435633878	2.874573096	3.292085393	3.245070593	3.098265217	2.798749221	3.628600477	1.885431502	2.949488262	3.158490397	2.965139579	3.170183955	3.260080113	2.497404247	4.196492172	2.795295625	2.988877135	2.936812151	1.010382694	2.921674161	3.374056512	2.771755549
CGCTCTTGGGCGTCTT-1	4.131101	1.2912978	2.854839278	3.077217996	3.385423693	3.426752793	3.367309617	2.781652121	3.697604877	2.314719902	2.776326062	2.770082697	2.625021579	2.599762555	3.433870313	3.241609547	4.143337572	3.440542525	2.802747035	2.078792151	0.268783344	2.772031161	3.281231312	2.998198349
CGCTCTTGTAACCGCC-1	3.0901175	-0.3983504	2.538267178	2.977522296	4.107986693	3.340364293	2.921751317	2.911992821	4.735258877	2.513707102	3.221063062	2.919908597	2.939773779	2.618462455	3.128770113	3.304024547	3.896051372	3.344217725	3.067126835	2.065371651	1.422162844	3.041271561	3.433866312	3.009810049
CGCTGTGCAGGATCGT-1	-0.071323045	8.835171	1.938538278	2.908699896	2.975291993	2.398651293	2.309571817	2.491304121	3.089030977	0.743115602	2.844491062	2.797933397	2.101439979	2.224687855	2.988993113	2.565854947	3.714511572	2.486649925	2.284984535	1.692082451	0.03680288	2.332697961	4.801119312	1.961289049
CGCTGTGCCCGCACTT-1	3.2030425	0.49004996	2.549144478	3.302688996	3.282058393	3.203881193	3.086317317	3.015478421	3.782339877	1.885179502	2.988190462	3.155892897	3.070221879	2.941903855	3.486681013	3.823087547	5.011137272	3.245900325	3.172337835	2.649586251	1.224537644	2.556136461	3.641257312	2.571517549
CGCTGTGCCGTGAACC-1	4.535192	0.9879775	2.840185278	3.313592596	2.985506593	3.330455693	2.797621517	2.996446921	3.575814977	2.338936302	2.995403562	3.095366997	2.848864079	3.029302655	3.045875013	3.330296647	3.803237172	3.380148325	3.017600835	1.871503351	0.664016414	3.008023361	3.433098012	3.068868549
CGCTGTGCGAACAATC-1	3.9456093	3.6426053	2.196468078	2.398659596	3.644688693	2.689640793	2.880079017	2.392388621	3.313980877	2.115237202	2.755520062	2.206665597	2.042826179	2.430676355	3.549995613	2.860624547	3.881458072	2.871862125	3.208875235	2.204602651	0.124125481	2.626700061	2.827143812	2.580685049
CGCTGTGCGAGTCCGA-1	3.6778698	2.9773912	2.516439878	2.966833596	3.057617693	3.130693593	2.761318417	2.753216821	3.435943877	1.322736102	2.928384362	2.386671797	3.175782579	2.773459555	3.097476213	3.013540947	3.930399572	2.749421325	2.400068135	1.666935451	0.634715274	2.770171361	3.567659112	2.668745349
CGCTGTGCTAGCATTC-1	4.142396	2.4237807	2.633746278	3.134064796	3.035953093	2.879226593	2.798549717	2.790844221	3.233748677	1.489680402	3.302994562	2.643508597	3.188961579	2.406940355	2.849227613	3.081406247	4.153381572	2.955604525	3.317937935	2.152472051	0.041775189	3.014988061	3.183652812	1.825847549
CGCTTAACGAGTCCGA-1	5.250474	0.10437463	2.598374178	2.762978196	2.960299093	3.013252393	3.191683517	2.493715821	3.612808277	2.120264002	3.457022262	3.145583897	3.506931979	3.773522455	3.085189813	3.558885047	4.364296872	3.272181225	4.190120535	2.414246351	0.528985424	3.332558761	2.260575512	2.468803749
CGCTTAACGCACAGGC-1	3.897824	4.60066	2.367795278	2.328066696	3.277320893	2.651427793	2.702015817	2.671229121	2.946336277	0.827028502	2.531186062	2.432700397	2.729588579	2.520939455	3.202200413	2.327194547	3.896755172	2.574932325	2.298166135	1.557181851	1.475494044	2.153221761	2.785891712	2.217589949
CGGAACTCAGTGAGTC-1	3.8222744	4.201318	2.228252878	2.472598596	2.295647693	2.996705693	1.645546617	2.025988821	2.989298577	1.477991402	3.015869062	2.805584197	2.875913379	2.115735655	2.615019813	2.814849747	4.240280572	3.519593525	3.476114135	1.549844551	0.524155514	2.464045361	3.172456912	2.128298749
CGGAACTCCCGCGTAC-1	3.9019265	1.2337738	3.169025678	2.819135996	3.237459193	3.135419293	2.738355217	2.789332721	3.539862177	1.188171702	3.023584162	3.218794897	3.127827579	3.278925555	2.710807113	3.557488347	3.999546072	3.216268525	3.099607535	2.445017851	0.820345844	3.248637561	3.586100512	2.505694549
CGGAAGAGCAATCCAC-1	-0.27926457	-0.18945748	2.521740278	2.592135996	2.886590993	2.879100193	2.655557617	2.298220921	4.944145977	3.253658002	2.897483662	2.605552597	2.994925979	2.534180455	3.062933413	3.140269547	3.792486472	2.750905025	2.719691135	2.248834851	1.056962944	2.799842961	3.107321012	2.052051449
CGGACACCACATGCCG-1	3.3228822	2.572757	2.668015678	3.101789896	2.860922893	3.124287793	2.609352817	2.408811121	3.411467477	1.778746902	2.872256762	2.715960797	2.887455179	2.389121355	3.088617313	3.067653147	4.813635072	3.116643525	3.202231535	2.153153151	0.409043774	3.147775361	3.345455112	2.704236149
CGGACACCGTTCGGTT-1	2.8882618	4.871554	2.644353278	2.299007096	2.970287593	2.726005193	1.768729917	1.757955321	3.042978477	1.463117102	2.641978062	2.125955597	1.742197979	2.689865255	2.775020613	2.737166547	4.858710972	2.591732925	3.062963535	2.655384051	0.805420244	2.727844561	3.022534312	2.820319249
CGGAGGCTCTCGCCTG-1	3.7266328	-0.55437905	3.094322878	3.381518596	3.848852693	3.479774093	3.281835117	3.061027121	3.820231177	2.157045502	2.897475062	3.283638297	3.048739579	3.186136355	3.804725413	3.714979047	5.398817272	3.549716525	3.328756535	2.789055151	1.237302844	3.301563361	3.729334512	3.085599349
CGGAGGCTGTGAGCCG-1	3.171334	5.3737006	2.196200178	2.216596596	3.381271193	2.514149093	2.789534317	0.882505721	3.552409677	1.035831202	2.729226662	1.649015197	2.600218079	2.054180455	2.606237613	2.806069747	4.520403872	2.951727325	2.170150335	1.222685451	1.174214044	1.563154961	2.802004512	2.606078749
CGGCGCTAGGCTGCGG-1	2.3644688	3.8011723	2.501019678	2.792210696	3.312576593	2.960053293	2.159674217	2.365601321	3.183149477	0.863973602	2.752814062	2.765704597	3.143464279	2.639923455	3.215986813	3.555996547	5.389267572	3.380929525	3.441309935	1.367523651	0.854557084	2.119333161	3.126156512	1.942304249
CGGCGCTAGGTAATTG-1	2.148303	3.0579467	2.718171878	2.940270796	2.931173593	3.263638393	2.483744617	2.039997121	3.301714677	1.712900302	2.749893762	2.544428897	2.753981779	2.605218855	2.943364613	3.522290147	4.762733572	2.821570525	3.062587035	2.164927051	1.299287544	2.977824061	3.547499812	2.499302749
CGGTAACTCGCCGAGG-1	2.8072503	1.6535163	2.675572878	2.631735196	3.133904293	3.052468393	2.862960317	2.443700121	3.381992077	2.265214902	2.827969362	2.687942797	2.919114079	2.896358855	2.689279313	3.717634547	4.890264272	3.029785325	3.023062735	2.800784851	1.571648144	3.015340961	3.397397712	2.390153549
CGGTCTCACCGACCTG-1	3.3729498	4.3989973	2.699576878	2.686868596	2.404657193	2.867606293	2.819052917	2.222723321	2.936188677	-0.159930418	2.704565862	2.726269697	2.963252979	2.243536555	2.497941913	3.311867447	5.005934972	3.052778725	2.854354935	2.080609651	0.171348586	2.744201561	2.523043312	2.165601649
CGGTCTCAGATGTGGT-1	3.7332244	2.9924521	2.222166078	3.022265796	2.999033693	2.796830093	2.361382017	2.676919721	3.811264477	0.886548002	2.324004462	2.708934097	2.677739579	3.075806755	3.232120213	2.816755947	4.339643672	3.073404525	3.184537535	2.047532351	0.410670774	2.975758661	2.730690312	1.747392549
CGGTCTCATAATCAGA-1	1.9853878	2.594764	2.444711478	3.082933796	2.913334893	3.095490093	2.689707517	2.969243821	3.298882277	2.077884902	3.093934362	2.753660597	2.965948579	2.635590155	3.436869613	3.819224247	5.253180572	2.922231825	2.960009835	1.931634651	0.913186474	2.671704861	3.547312912	2.230743049
CGGTTCAACTCTCATT-1	3.255533	3.3878906	2.625092278	2.846603996	2.925173393	3.056696093	2.721386817	1.956324421	3.297243477	1.614269002	2.952484162	2.084547797	2.784050979	2.909463955	2.772860013	3.093811647	4.516587272	3.180140525	2.964937935	1.899393351	0.742642044	2.967471761	3.211486812	2.228476749
CGTAGCGGATTACGAA-1	3.5461075	1.1141939	2.664073978	3.198340296	3.431745393	3.367424093	3.013046017	2.676445121	3.389906677	0.871268602	2.977806662	3.045491997	3.285350779	2.998259155	3.503855013	3.056141047	4.192888272	2.947038125	3.005084835	2.357888951	0.819330374	2.846821361	3.412829812	2.741440749
CGTAGCGGTCCTCGCC-1	2.8368514	5.1122184	2.156902278	2.285472296	2.553347393	2.833430793	2.392253417	2.516964121	2.639817777	1.839832502	2.808828862	1.927282597	2.779050579	2.904585255	3.008426813	2.776242547	4.954762172	2.434997525	2.471973235	1.893827451	0.299997014	2.478600861	3.226511912	2.068739049
CGTAGCGGTGTACCTA-1	5.29249	0.018756974	2.050470578	2.912225596	3.110146093	3.357208593	2.949799817	3.028627121	2.828588077	2.009274202	2.786738462	3.218083597	3.327004179	3.700628355	2.788070413	2.877391947	3.978033972	3.359126325	3.612050835	2.657184151	1.761123544	2.832444061	2.818936512	2.783069949
CGTATCATACGAGAGG-1	3.8246186	4.673265	2.116787478	2.351438196	3.455125193	3.264585093	2.288405217	2.101676521	3.042353477	2.002442702	2.552018462	2.728595997	2.768909579	2.117556155	2.799159813	2.418882247	4.151979872	2.868924525	2.114737335	1.167887051	0.135871647	2.633446061	2.920079312	2.373763249
CGTATCATCCAACATC-1	2.991816	1.6077662	2.441545978	2.957410596	2.616436993	2.768524493	2.723839317	2.371598721	3.730217477	1.828048402	3.191514062	2.842376997	3.007015679	2.652532455	3.249525513	3.577587747	4.549795872	3.272727925	2.951014335	2.146938851	1.620398244	2.997458561	3.175229712	2.598497249
CGTATCATCTACTCTC-1	3.209083	2.443996	2.858750578	2.827851596	2.813222393	3.294929793	3.045124317	2.529884621	3.325599977	2.390666902	2.804228862	2.787056497	2.394606379	2.718443455	2.872490413	3.313801947	5.144290572	3.035738925	3.146723835	2.895042151	0.05444467	3.058199561	3.349241912	2.313805749
CGTATCATGCGGTCGC-1	8.339841	2.3855212	2.553257678	2.567893596	3.124659593	3.496259293	2.609640817	2.589663321	3.246991477	1.656051902	2.724138562	2.707815897	3.572090879	2.723910155	3.111317113	2.985801547	3.790317572	3.206006525	3.453076535	2.586221651	1.009980904	2.828890161	3.008831912	3.971467749
CGTATCATTCCGGTGA-1	2.3826337	3.6767764	2.579520478	2.758104496	2.158324493	3.077303093	2.467809017	2.265167521	3.185949777	1.732037702	3.000623762	2.847331797	3.141683079	3.047664055	3.013092813	3.866917247	4.825239872	2.844538425	2.730828335	2.601652851	1.058844194	2.345549361	3.147276612	2.365464749
CGTATTCCACCTGCAA-1	4.4153543	1.2390428	3.027336278	3.029849196	3.178799193	3.241862393	2.512141517	2.782955921	3.672023477	1.986606502	3.054926462	3.216572097	3.236133379	3.161110855	3.363453813	2.890968047	4.445611672	3.437953525	3.334292035	2.588047951	-0.017900646	3.096756061	3.360235912	2.842150349
CGTATTCCGACAAGTG-1	1.6629889	3.512796	2.208996078	3.324891196	2.450253493	3.259980593	2.394439517	2.300738821	3.298158877	1.668417602	2.891146762	2.047319597	2.590764579	2.797240555	2.915087213	3.809431247	4.817453572	3.019371025	2.768268135	2.304543551	0.774194344	2.480020361	3.302045812	2.355729949
CGTATTCCTCGCACAA-1	4.691354	1.0829374	2.000746478	2.706865196	3.474110193	2.855416693	2.386460817	2.966556621	3.056140677	1.218580302	2.889970362	3.317561397	3.349936979	3.404183255	3.048138613	3.065986547	4.168631272	3.227721625	3.903497535	2.624730651	0.557984344	3.210619361	3.957868312	2.561435749
CGTGAACCACAGATCG-1	2.7226439	-0.8120682	2.673374678	2.548447796	3.717384393	3.376420593	2.805103117	2.802717121	5.301994077	2.199179702	2.910143162	2.942721597	2.661215079	3.282171855	3.720380313	3.368656347	4.451426072	3.180054825	2.896007535	2.457023151	1.783839444	3.236637261	3.077940312	2.534769449
CGTGAACCGTTGAGCC-1	4.2576747	1.4851364	3.224541478	3.288909296	3.288196593	3.281051493	2.737136617	2.938396121	3.287534977	1.714203802	3.094981762	2.944068497	3.203533879	2.885707255	3.221546613	3.636786347	4.237812072	2.930116125	2.852827335	2.359604151	0.351137404	2.884605761	3.374157612	2.817515749
CGTGCTTAAGGTGTCC-1	3.3171468	4.1404405	2.440900278	2.752706196	2.653537793	2.759642493	2.447590617	2.395035521	3.312787277	1.563607402	2.579328362	2.586008297	2.436191079	2.545068155	3.201854813	2.866143147	4.697741572	2.630914125	2.686118535	2.495988151	0.911017404	2.540450261	3.179640912	1.767543449
CGTGCTTATGTTGCAA-1	2.450865	3.2567728	2.386040278	2.784178896	2.865841893	3.040851193	2.291323417	2.453550821	3.344591177	1.865537102	2.898212062	2.690143597	2.715362979	2.520153155	2.938304613	3.604237947	4.979400872	3.086931625	2.643754335	2.246111351	0.533610384	2.847250861	3.326344712	2.470162249
CGTGGAAGACGGTTAC-1	3.4925394	0.31552267	2.945366878	2.852484596	3.372594193	3.266304393	2.998903817	3.071379021	3.657326277	1.725498302	3.178165462	2.983618997	3.127602379	2.981872855	3.358350513	3.249128047	4.459275672	3.030902525	3.395752235	2.466843851	1.360980344	3.134312961	3.499542712	2.796682949
CGTGGAAGCATATGGA-1	3.7896552	5.261453	1.478944578	2.302832696	2.876427693	2.501129493	2.630610817	0.992902721	2.937849277	1.449097102	2.599799262	1.607937697	2.736968079	2.604185855	3.111905813	2.876045547	3.958099072	2.776691125	2.393921235	1.439428351	0.311793104	2.138709661	2.905168012	1.613631149
CGTGGAAGGTGACTTG-1	4.15044	4.318479	1.372072478	2.088440996	2.484653393	2.464026093	1.605604517	2.605509121	2.782449777	-0.044497488	2.909553062	2.571807197	3.014782379	2.633699055	2.790276813	2.615609547	3.410259272	2.709565325	3.094450735	1.661836151	1.315533944	2.953219961	2.654283012	2.200921149
CGTGTAGTCCACATGG-1	3.415793	0.13827619	2.766095878	3.085972596	3.207458593	2.964429293	3.124454517	2.480396521	3.490639277	2.208129802	3.298653062	2.790982297	3.102114579	2.644937155	3.766555813	3.495730047	4.401092272	3.407963925	3.327771535	3.381951351	1.966420244	3.147885161	3.203319512	2.931084049
CGTGTAGTCTGCCAAC-1	3.0173407	-0.17625013	2.561251678	2.703551396	3.886158993	3.345640993	3.361185317	3.015373321	3.062008877	2.659725402	3.104787362	2.787445297	2.338493379	2.792649355	3.671618413	3.158394947	4.512482172	3.350064925	3.110629835	2.347947151	1.417350444	3.103560561	3.567210612	3.037791649
CGTGTAGTGCCGGCAG-1	2.9109914	0.68767023	3.053533578	2.721862896	3.246800393	3.273640793	2.958085817	2.580162821	3.569181977	2.120323402	3.342976662	2.785360397	3.008693179	2.980031355	3.706489813	3.668951647	4.695076172	3.144066025	2.989699135	2.500451351	1.736315144	2.977643361	3.844290412	2.951991949
CGTGTAGTTCGCCGTA-1	3.4859722	2.2345426	2.736580278	3.289307296	3.117088393	3.205118093	2.420881517	2.185847821	3.766482177	1.763733602	2.707411062	2.561769997	2.710991179	2.621405855	3.186151913	2.910800847	4.741537372	2.813115825	2.744775535	2.410716351	0.359949634	3.219899061	3.342405012	2.937376149
CGTGTAGTTGTAATAA-1	3.4089904	2.357742	2.642022578	3.122204396	2.969027593	3.190920193	2.876931417	2.045793321	3.503235477	2.101708802	3.022194162	2.588030797	3.328475979	2.723756855	2.941227213	2.844457547	5.317615572	3.337410525	2.986683935	2.677325451	0.277186404	2.852817661	2.928654312	2.528786249
CGTTAGTTGCGGCGCA-1	4.179401	4.314333	2.412832278	1.976137096	2.812711793	2.970053993	2.031318717	1.811943821	2.958037177	1.454557002	3.151697662	2.669994597	2.296531579	2.420558855	2.888702413	2.693175947	3.020395572	2.494758525	2.587119435	2.083793151	1.179419644	2.420908061	3.079453212	2.397950549
CGTTAGTTGCTGTTGA-1	2.1998868	0.34428558	2.394092078	2.761206596	3.496942593	3.116865093	2.775250417	2.931916121	3.708650177	1.357599002	2.904849062	2.882645397	2.679789079	2.413547655	3.109499713	2.431819847	4.105271072	3.033577525	3.119678535	2.600718651	1.115427244	2.774153561	3.244440512	2.701317149
CGTTATCGACGCATGC-1	3.351756	3.9784908	2.259318278	2.697775996	2.819706393	3.112164593	2.276747017	2.351355621	3.039263977	1.967468202	2.347739562	2.903043297	2.322767979	2.272219055	2.919476813	3.211564947	4.561395572	2.714212525	3.049695535	2.243041251	0.024519834	2.405436161	3.112139912	2.231541949
CGTTATCGCCTACACA-1	4.0956035	-0.59781146	3.005286678	3.315800296	3.844292393	3.586813793	3.176179717	3.108076821	4.184834477	3.059870702	3.304627062	3.057854197	3.209651579	3.211755155	3.588423813	3.415493447	4.619617572	3.589026125	3.518834435	2.700954251	0.691814584	3.310084661	3.815962012	3.678584949
CGTTGGCATTACTGAA-1	3.6615632	4.342942	2.364412578	2.447238796	2.688538793	2.359752793	2.888298517	2.502297921	3.277484477	1.244962702	2.479282862	2.476159097	2.637882979	2.679989655	2.788611113	3.338835147	4.168049072	2.707208325	2.629404135	1.916596451	1.253175444	2.268154361	2.818982312	1.993132449
CTAAGTGCGAGTCGAC-1	4.0345883	3.8372214	2.479536578	2.901261596	2.823411793	3.274177193	2.306289017	2.169216921	3.135427777	1.523638202	2.839350262	2.463433097	2.874303779	2.386577255	3.064175613	2.682746847	3.712348672	2.959148525	2.563458235	2.306077651	0.353889394	2.208515761	3.168810112	2.164233349
CTAAGTGCGGCCACTG-1	4.800428	0.7727885	3.141698078	2.937211196	3.462980993	3.040628293	3.099419817	2.602170321	3.397168677	2.588478702	3.112378462	2.807941897	3.281982179	2.777665755	3.392523513	3.185332747	3.352707372	3.400588025	3.294232635	2.051172551	1.413743244	1.904319361	3.292495412	3.171890349
CTAAGTGCTTGAGTGG-1	1.9628031	-0.34503433	2.914116578	2.930232596	3.877566593	3.477688193	3.145421017	2.849991421	2.881937077	1.591506102	3.032263062	2.549433997	3.122200279	3.100333855	3.156055213	2.887267947	3.514558272	3.186989525	2.655597935	1.893925651	1.323734644	2.740269361	3.284841712	2.056166249
CTAATAGGAGCGGAAC-1	1.6243529	-0.14633897	2.660747778	2.356429596	3.475807193	2.497861493	3.409085817	2.585456121	2.738748077	1.422643502	2.922870262	2.509693597	2.941689279	2.727817655	3.274305613	2.211996547	3.966105972	3.010826025	2.195987535	2.304356151	0.530152994	2.983238561	3.027885612	1.875084949
CTAATAGGATCTACCG-1	3.7509348	4.9180756	2.210891778	2.319113196	2.653972693	2.676452793	2.243637317	2.518138421	3.871874477	1.574393602	2.625370562	2.884449997	2.798630679	2.566081155	2.379515613	2.576976547	3.874698872	2.644748125	3.207459035	1.745558251	0.520630824	2.686111061	2.771241112	1.594219949
CTAATAGGCAGTCACG-1	3.0805213	5.693998	1.871610878	1.929893896	1.953514393	2.020977593	1.420287017	1.900603621	2.638784877	0.479731602	2.593404562	1.915864997	1.810096279	2.176895855	2.816895913	2.922089247	5.347131572	2.157181725	2.097874535	1.330762351	0.127620182	2.854337861	1.695163512	2.198791149
CTAATAGGTTAACGTT-1	3.191988	0.6185928	2.788045278	2.855249296	3.563633993	3.307570093	2.774054817	2.829192021	3.267757877	2.393405702	3.150395662	3.448761597	2.918195979	3.139451355	3.145332513	3.335115347	5.928217572	3.668395925	3.048174535	2.569710051	1.072536944	3.207988161	3.797192312	3.154630549
CTACACCTGGCGCGGA-1	3.868317	4.9101257	2.115670678	2.463255296	2.850195693	2.554281093	2.717188417	2.246394721	3.293698477	1.346841302	2.782762062	2.281771897	2.744295379	2.229826055	2.375118213	2.153905047	3.845969172	2.900196025	2.364213035	0.872456751	1.170051944	2.612009161	2.496494312	2.308186749
CTACATTAAAGGAGGC-1	4.050574	4.611342	2.432617478	2.526742096	3.471330193	2.064471093	3.036867417	2.308454521	3.918898877	2.490223702	2.056693362	1.926265597	2.705803579	2.380011155	3.248776413	2.898325547	3.359947872	2.732332225	2.238285535	1.881846151	0.209039334	2.440335361	2.618819212	1.472364749
CTACATTAGATGCGTA-1	4.024448	3.4831572	2.073452278	1.908646996	3.105644393	2.993552793	2.765896817	2.754687621	2.050712177	2.171379702	2.946584562	2.833249397	2.856959579	2.571142555	2.910657413	3.343258347	3.752309772	2.453363525	1.979771935	1.978114651	1.507598844	2.560104061	2.905359312	2.548834449
CTACATTAGGCCTTAA-1	3.3039145	0.75559825	2.555036778	3.448302196	3.034463693	3.463396693	2.690631817	2.343063621	3.644437377	2.316447202	3.109930362	2.955028797	2.931058179	2.790864355	3.417395113	3.958023747	5.486768972	3.028738725	2.970429535	3.307226951	1.027584144	3.023410661	3.891319512	2.980888749
CTACGCAAGAAGGCGA-1	4.565877	-0.49847615	2.969779778	3.541098596	3.441894593	3.638635993	3.301088117	3.225819921	3.689609277	2.064927302	3.158353062	3.495375897	3.473464579	3.322279055	3.821828813	3.002801847	4.211868072	3.360499125	3.260799535	2.653481951	-0.012763976	3.333641861	4.091193912	2.994078049
CTACTAATTAATTGGC-1	3.3659859	0.16645077	2.626244978	3.394699996	3.188939193	3.338958593	2.895358617	3.089536121	3.645562477	2.347923902	3.076395762	2.741071697	3.179763779	2.761739855	3.511393513	3.358879747	4.762941072	3.269889825	3.307365035	2.438649851	1.651230544	2.822079561	3.549383312	2.867346849
CTACTAATTCAGGACA-1	3.8685122	2.2822323	2.679191278	2.888768096	3.094318193	3.064141393	2.582514317	2.158325221	3.482591177	1.120349802	3.667341562	2.750202597	3.034464379	2.518442455	2.946749413	2.712808047	3.860061172	3.143968525	2.546063035	1.866988451	1.401595044	2.939295161	3.674786712	2.440433349
CTACTCTCCAGTCACG-1	2.0180974	1.041194	2.486873178	2.125928796	3.455158993	3.117534993	3.034103417	2.129740721	3.420240177	1.710751102	2.756356762	2.460963797	2.754150579	2.640894955	3.302007813	3.170779147	4.368602772	3.020793125	2.912313535	1.874495651	1.286835544	2.506617361	3.047420912	2.500311249
CTACTCTCCTGCGACG-1	3.8498037	3.002755	2.233229678	2.600536996	2.980124393	2.822571793	2.599947517	2.341916421	3.300490477	1.591831702	3.183985562	2.783533797	2.624821879	2.551769555	2.921055313	2.534015147	4.088715072	3.054932525	2.886190735	2.683164351	1.532193244	2.175070861	3.331379112	2.610292349
CTACTCTCGTGTTGCC-1	2.3331575	5.3838334	1.964518278	2.319422896	2.668049393	2.683850693	2.523875217	1.841412321	2.967521877	1.491752802	2.420254762	2.524007097	2.422338979	2.209393555	2.632832313	2.837651147	5.680591772	2.881763925	2.506708635	2.204559051	1.094669844	2.415548661	3.185828212	2.311067449
CTACTCTCTCCAAGTT-1	4.3809776	3.5833046	2.006038878	3.215629696	2.959840593	2.515824393	1.883862817	2.680800721	2.530441077	1.175215202	2.529842462	3.053685197	3.137819979	2.407623855	2.560957413	3.119302147	3.771525172	3.195962825	2.937124335	2.146982451	0.318019974	3.200108361	2.515182312	2.792168049
CTACTCTCTTGCAATT-1	3.3535697	0.5918714	2.015275978	3.148749596	3.474901293	3.344294693	2.894522417	2.702331821	3.844601477	2.394449902	2.213788562	2.934454197	3.022209879	2.713216355	3.279669813	2.796468447	4.076300372	3.253775825	3.352133835	2.751614851	1.444245944	2.632894161	3.268629312	2.974888249
CTAGCCGCGATGGAGC-1	3.367348	4.6704116	2.788373678	2.124171196	2.179176393	2.858129193	2.206042317	2.490999121	3.478452677	1.350276802	2.891003062	2.478261697	2.503342579	2.214306855	2.596762113	3.104118547	4.267884272	2.481508525	2.682187535	1.637829051	1.118163344	2.773203961	2.480821112	2.285897349
CTAGGTATAGTGACCG-1	4.1858373	0.78922915	2.470105378	2.932525996	3.192099593	3.106931293	2.629641117	2.814173321	3.677760477	1.296630002	2.737684762	3.235069297	3.040193279	3.280484255	3.440546213	3.416594947	3.891554072	3.746131525	3.332994535	1.764531151	1.102741544	3.333590161	3.046878812	2.628945449
CTATAATCACTTCGAG-1	2.885124	4.572435	2.350152978	2.645329396	2.622070093	2.479563093	2.698419117	2.553562921	2.846692477	1.743066402	2.725001662	2.525560197	2.548279279	2.405659055	2.925228313	3.267407347	5.033652972	2.881834925	2.406408535	2.309080651	-0.121494036	2.178708961	2.536075512	2.245936949
CTATAATCGTAACACA-1	4.311964	3.20051	2.416409478	2.792220996	2.960266393	2.865914793	2.613942417	2.919225521	2.933775677	1.476479402	2.555023762	2.934367897	3.119141779	2.880852555	2.425241213	2.770032847	3.669040472	3.193806325	3.111240635	1.996117351	0.740954844	2.791077961	3.165601412	2.382938549
CTATAGCGACCGGCCT-1	2.294991	1.930245	2.895750078	2.730910596	3.227748393	3.004201493	2.710030117	2.714052221	3.631384477	1.817140002	3.080132262	2.636919297	2.903860779	2.911707855	3.222670013	3.696566747	5.919565872	3.284941525	3.140414535	1.848175051	1.111610274	3.103490361	3.310642412	2.584271549
CTATAGCGCAAGATTC-1	0.5103334	0.6436012	2.332689578	2.625738796	2.962570693	2.803356293	2.635585317	2.227972121	4.275916477	1.912332202	2.620561662	2.720301197	2.908281579	2.249372055	2.750743113	2.761345347	3.936631172	3.157720725	3.329246135	1.947361651	1.054077194	2.886429361	2.960987312	2.597859249
CTATAGCGGCCAATAA-1	2.4320722	3.2717676	2.600169878	2.687234096	2.710068393	3.110296093	2.799837617	2.531298021	3.320972677	1.857878202	2.954128762	2.409312597	2.973391579	2.563803555	3.053346813	3.461031147	5.363970972	2.876957825	2.724905035	2.014966051	0.807158544	2.379431361	3.155049012	2.540958549
CTATAGCGTAATTGGC-1	3.889412	5.244927	2.546915278	2.242918896	2.328459093	2.045034993	2.131237817	2.005663721	3.017775277	1.331511602	2.546369362	1.925452697	2.441323579	1.834150455	2.652743113	2.261429247	3.566497072	2.288015125	2.539058035	1.079280751	0.750497984	2.911437361	3.100279312	1.445923749
CTATTCAGAGAGGCGC-1	4.7173605	1.7521505	2.487771778	2.825888096	2.919044993	2.581437493	2.214588217	2.555039921	3.117797877	2.026436002	3.112612762	2.909535397	3.452749679	2.734056055	2.736902413	3.217100347	3.989854572	3.610943025	3.180277435	2.269429951	0.669363904	3.322363761	2.944056312	2.263621249
CTATTCAGGGCCACTG-1	2.4428198	5.346519	2.151489978	2.464559896	2.281540393	2.239384293	2.339785817	2.180150121	3.120311477	1.560088102	2.424700062	2.567622197	2.143488579	2.664067855	3.191359213	2.764927747	5.448119872	2.236314725	2.486951135	2.189768051	1.092581074	2.607619161	3.126334112	1.840811749
CTCAACGCGTGCAGAA-1	3.0599506	3.7051537	2.736429278	3.023862596	2.251597193	2.594238393	2.242232817	2.630910921	3.334343177	1.436853902	2.926615262	2.443044597	2.656551579	2.645180355	3.093827213	3.004544847	4.756723572	2.673547025	2.766790535	2.065937251	1.518719944	2.417349961	2.997411312	2.807968949
CTCAGTCGAGTTCGCC-1	4.5962305	-0.24605082	2.906268278	3.064048396	3.478123193	3.391896593	2.957590317	3.085851221	3.792605177	1.497342502	3.189169662	3.256430397	3.422100279	3.475421255	3.354635413	3.026735747	4.142785572	3.340337925	3.746172035	2.305113751	1.178486844	3.285266361	3.325800612	2.697005349
CTCCAACAACAGGAGT-1	3.5262432	1.1386011	2.721704278	3.255488296	3.256775893	3.134230793	2.573817517	2.968095121	3.402561877	2.087038002	3.058490762	3.334431897	3.066338979	2.940821055	3.298401613	3.602913747	4.682140572	3.290785525	2.859150535	2.715902851	0.959767744	2.694017061	3.541875112	2.721238949
CTCCAACACATTAGAG-1	8.369229	2.3559458	2.776505478	2.659265896	3.002733393	3.430542393	2.589914317	2.122940321	3.184936977	1.985552002	2.895666862	3.054180597	3.589768879	2.838197055	2.811285913	2.934422847	4.269927972	3.273653725	3.011475835	2.229694151	0.896486444	2.736947861	3.363781612	4.247406149
CTCCAACACTCGGCGA-1	2.6659055	5.2983136	2.108210778	2.675085196	2.730732993	2.162096593	2.154394417	1.957190121	2.762776477	1.621309702	2.358882062	2.526007897	2.139671779	2.337551855	2.965689213	2.948522047	5.305430572	2.602827025	2.432408435	2.416641651	0.724746514	1.974432361	2.681471112	1.549427349
CTCCAGTGCCAACATC-1	3.3783643	4.045737	2.286896278	2.625876296	3.066892693	2.770144093	2.276270817	2.437203721	3.328964777	1.585348802	2.471467362	2.492514897	2.879494379	2.797083255	3.386267813	2.590223247	4.348223172	2.733632725	2.101502535	1.848738151	1.513376844	2.397502361	3.090316012	2.767313349
CTCGAGCTCTCTGAAG-1	1.9267639	3.3332236	2.188889478	3.102869596	2.651945593	3.181866993	2.808598817	2.043166121	3.163889477	1.621738102	3.090029562	1.915183597	2.736602279	2.634893055	2.886092813	3.768477847	4.794110572	2.973904125	2.759907035	2.610866651	0.297784654	2.722931061	2.971308312	2.584340949
CTCGCACCCAAGTTAA-1	4.0245366	0.5015963	2.796672278	3.085467696	3.053521893	3.452677093	2.920668617	2.764502821	3.376000177	1.910764202	3.189778362	2.913872597	2.912848579	2.998137355	3.515135813	2.741687747	4.016266072	3.163200325	3.134072135	2.552539351	1.430296844	2.858558061	3.510586912	2.844722649
CTCGCACCCCGTACCG-1	2.4474235	2.579076	2.356217878	2.463460296	2.774817393	2.916545293	2.802813317	2.497220321	3.470841877	1.692931802	3.381589462	2.545569597	2.869425779	2.675005555	2.945009213	3.368996047	4.792233272	3.084991525	2.761687835	1.811076851	1.705770344	2.955168161	3.238607312	2.502924549
CTCGCCTGGGCTACAA-1	2.8869247	5.4997663	2.137610678	2.367188396	2.251574093	2.640930293	1.686600917	1.773257121	3.149891877	1.558081302	2.507970362	2.095054597	2.587453879	2.000164155	3.095140213	2.147581047	4.958855872	2.460776725	2.170832535	2.225669651	0.113257076	2.884145361	3.347824812	1.772282449
CTCTCATTACCTATTG-1	4.4333262	1.093264	3.090071878	2.679193396	3.733222993	2.809583293	2.866534517	2.765768321	3.622998277	1.735244802	2.500038162	2.589520697	3.760736179	2.842357055	3.228636913	3.009092947	4.222077172	2.755531025	3.341473135	2.328604251	1.194404044	3.123783961	2.447660112	1.914770049
CTCTCATTTGGCCAGA-1	3.8834703	3.2163038	2.041295278	3.105375896	3.032357693	2.966349793	3.304154617	2.387031121	3.235772177	1.268727602	3.067238062	2.451976997	2.844019579	3.003015155	3.106542113	2.579779047	3.983462372	2.913978525	3.030827535	2.449155051	0.642967944	2.318197361	3.230184312	1.644921749
CTCTCGCAAGCGTGTA-1	4.613526	2.856318	3.659777878	2.997696096	2.544120093	3.247582093	2.923787417	2.508989421	3.127239477	1.722485102	3.224023062	2.806379097	2.667806179	2.701312355	2.886142813	3.727798147	4.744071272	3.026685925	3.025133635	1.961746651	1.024445844	2.797176361	3.550168912	2.258375049
CTCTCGCAGAATTAAC-1	4.2953987	1.6602709	2.819963278	3.012146896	3.322292393	3.198639493	3.209168217	2.819442121	3.066016477	2.556405702	2.856193562	3.126679897	2.222082379	2.915517455	3.002903413	3.112434747	3.653591872	3.554013525	3.025563735	2.394771151	0.284309054	2.701946161	3.334692712	2.225836749
CTCTCGCAGTATCTTC-1	4.3637257	0.17705958	2.736298578	3.123288796	3.324547093	3.278447293	2.774562417	3.121657921	3.540308777	2.067036102	3.037667562	3.449014897	3.276695679	3.039419955	3.074645213	3.303948047	4.276711672	3.469871925	3.480454535	2.140967651	1.290961044	3.326816161	3.253821312	2.589483649
CTCTCGCATTACATAG-1	2.0860193	-0.5133834	2.073419778	2.585437596	4.061629393	3.062564793	3.230916017	2.865511121	3.535121177	1.217575002	3.044642462	2.710911797	2.655169279	2.679177355	3.414290413	3.178462947	3.851154572	3.041697925	2.840627035	2.358778251	1.769142844	2.596696461	3.446821212	2.704622749
CTCTGAAGCGGTCTCA-1	2.0968568	5.2328987	2.333005878	2.755333296	2.604943993	1.972067793	2.284176817	1.851781921	3.137840077	1.046541202	2.933639362	2.371782797	2.420896979	2.422645155	1.926191313	3.625534647	4.808441872	2.537875525	2.861768535	1.095456651	0.23946923	2.381402861	3.018251312	2.367099849
CTCTTCTAAACCGATG-1	4.0018716	4.308829	2.244736278	2.572131596	3.035264393	2.318189293	2.302274517	2.646496821	2.905151477	1.696947002	2.972926462	3.067099397	2.523183579	2.849197055	3.069107013	2.560134347	3.305891272	3.441739525	2.636397935	1.110332751	0.782078444	2.951649061	2.865392912	2.078862549
CTCTTCTATTGATTAA-1	3.1534023	4.2312727	2.256551278	2.610478996	2.535816193	2.966096293	2.407441417	1.952401121	3.444744177	1.475899502	2.517428662	2.790331597	2.716996879	2.660305155	3.220692113	2.500941547	4.657438972	2.998402825	2.930476935	2.157654051	1.310895744	2.392233761	3.250115112	2.286880749
CTGATACTATAGTTGA-1	2.1173582	3.9317164	2.371157278	2.906576296	2.785624593	3.159157193	2.327635517	2.657923321	3.112701177	1.214074202	2.579683362	2.741732897	2.824723279	2.376457555	3.265013713	3.517959747	4.921297572	2.762755325	2.537083635	1.744770051	1.094665694	2.850231061	3.008542012	2.164751149
CTGATACTGTAGGAAG-1	3.0160363	4.6030345	1.966702278	2.472317096	2.775406393	2.900405993	2.347204017	1.801694721	2.986218277	1.513763302	2.722121262	2.419688297	2.485317579	2.563475855	3.274841013	2.871500447	4.803240072	2.525562525	2.586828335	2.827983651	0.506672094	2.829090361	2.735975712	2.110435649
CTGATACTTAAGACGC-1	1.4304754	-0.04234576	2.778025678	2.655359196	3.916891393	2.916314793	2.746814017	2.904902521	3.313165677	1.640924502	2.803889562	2.936421197	2.691581679	2.714512455	4.126405413	2.856814347	4.596587872	2.794507225	2.842468035	2.701213851	1.178370044	2.225351661	2.798196012	2.011626349
CTGCACGGACCTATTG-1	1.3561497	3.5555046	2.557750678	2.242908596	3.099647793	3.119583493	2.619139817	2.354563521	3.515983477	1.647777002	2.820999162	2.774150397	2.682670779	2.580747255	3.501758113	3.939485247	6.527551572	3.115937225	2.915850535	1.387768251	0.658038004	3.226923561	3.719039312	2.667658449
CTGCCAACGACTCAAG-1	1.9475621	0.3493662	2.185224778	2.929560996	3.588334093	2.933349293	2.833656317	2.546176921	3.428482077	2.140391502	2.451984062	2.390916897	2.480135879	2.871003755	3.303107013	2.519435347	4.354323872	2.985491525	3.201164035	2.270040251	1.644060944	3.036840061	3.358775312	2.578871749
CTGCCAACGATGAATT-1	2.3169143	2.3599956	2.880695578	2.689909596	2.490860493	3.153911793	2.805507817	2.337753821	3.132229077	1.678414702	3.191517862	3.065081397	2.629950579	3.072323655	3.164264613	3.530898547	5.308132572	2.963959525	3.045851735	2.636559251	1.564227644	3.136506961	3.005660312	2.190845749
CTGCGACGGCTTCCAA-1	3.4140306	4.6657057	2.263635278	2.391405996	2.670106893	3.086433293	1.993231117	2.298220421	3.339813977	1.055018802	2.277980662	2.518804797	2.584714579	2.329975855	3.376098113	2.076884947	4.395319672	2.986469025	2.648103735	2.304231851	1.125366494	2.660403861	3.002984312	2.081525249
CTGCGACGGTCAACTT-1	2.9064186	1.082964	2.359001678	3.183490596	3.038582093	2.898167993	3.024132517	2.712796221	3.496980677	1.550106702	3.212496062	3.153327697	2.781140279	3.314952755	3.250690813	3.923633747	5.114107872	3.291827425	2.843971035	2.769928451	1.079427844	3.521265161	3.480647712	2.305463749
CTGCGACGGTCAGTGT-1	2.319229	5.404283	2.031813578	2.346031296	1.816294393	2.757644993	2.659390817	2.225552621	2.708659177	1.261113002	2.604893262	1.887811497	1.823773579	2.556516555	2.726052313	3.154453547	5.079074172	2.619034725	3.024779535	1.748111051	0.640727544	2.900623961	3.301362312	2.616906949
CTGCGACGTACGCGCA-1	3.678995	0.07036523	2.575587978	3.292405996	3.367012593	2.906445593	3.295033817	2.651750121	3.706675977	1.963319502	3.484084062	3.059723597	3.312818579	3.045453455	3.301792813	3.390565347	4.516442772	3.500380925	2.920353035	2.583880451	1.083365784	2.707164161	3.776900512	3.207788549
CTGGTGTAACCTGCAA-1	5.238618	1.6646597	2.320759078	2.666202196	2.975391393	2.917028793	2.610430217	2.463413121	3.532819277	1.714916702	2.651744462	2.722270597	3.449073979	2.438554155	2.692142513	3.195538247	3.864941072	3.178270525	3.567702135	1.822159251	0.095212496	2.707323361	3.445658912	2.266492949
CTGGTGTAAGACTGCC-1	2.030201	3.1057673	2.146969578	3.200815296	2.840601693	2.936031193	2.853187817	1.577380421	3.252645077	1.616515602	2.877288362	2.562288297	2.366706379	2.592335055	3.130796613	3.540585647	5.375054072	2.760825525	3.036223735	1.880686251	1.737200044	2.871673361	3.283046912	2.852550349
CTGGTGTAGAAGGTTG-1	4.1959276	2.22187	2.501263278	2.945346596	2.877714893	3.277910593	2.640551117	2.349536921	3.637299077	2.121920102	2.971999962	3.049151597	2.980441779	2.885624555	3.008265513	2.770267547	3.943718172	3.199996925	3.191988735	1.936477151	-0.018484606	2.771785661	3.370926312	2.414922749
CTGGTGTATCGCTTCC-1	3.6524127	-0.59772694	3.171923378	3.369601396	3.629517593	3.288566793	3.315131017	3.167639821	3.726658477	2.116502002	3.686006062	2.732850297	3.088587579	3.079193255	3.700225113	3.618438147	4.953117572	3.209587525	3.235544935	3.089029751	2.215398444	3.242419361	3.611451112	2.885003749
CTGGTTGTTTCGGAGG-1	3.9068897	4.663101	1.849293478	2.597526196	2.675194993	2.873230293	2.700418017	2.192323721	2.972132177	1.363111102	2.520809262	2.513931297	2.679428579	2.357894055	3.357455513	2.796254747	3.921595372	2.501226425	2.798086735	0.735953051	0.453887564	2.485359561	2.606754312	2.611816749
CTGTAGGACATGTTCT-1	3.1466553	5.6838465	1.668163978	1.778971596	2.047757693	2.519813693	2.140860117	2.280533321	2.830088477	1.274869602	2.118777362	2.281824897	2.078887179	2.076504355	2.773868513	1.917384947	4.775306572	2.534268825	2.237448935	1.828800251	0.499792714	2.135630061	2.512124012	1.945663749
CTGTAGGAGAGGATAC-1	3.8776238	5.092123	1.803548778	2.507732796	2.559396993	2.787847793	2.586876817	2.260209121	2.819961477	1.523275402	2.699235262	2.893638597	2.103408379	2.390954855	2.186813813	2.520462547	3.778453372	2.661517525	2.557288935	1.620620951	-0.024626186	2.249609361	2.775424912	2.062721149
CTGTAGGATAATTGGC-1	2.566819	4.986302	2.173716078	2.600440596	2.794219793	2.927483893	2.006658317	2.233906821	2.789606877	1.241695102	2.609841662	2.342480897	2.631923179	2.543718155	2.948807013	2.745486947	5.388433572	3.128343525	2.426763335	2.176020651	0.856943714	2.744622561	3.275043312	2.186985149
CTGTCCTCACGTCCTA-1	3.7313135	4.1151795	2.098669278	2.352844596	2.751964593	2.768661793	2.738135117	2.518093921	3.205050477	1.780608502	1.841129562	2.677597097	3.087643179	2.505407655	2.869033313	2.535467047	4.230805172	2.938118125	2.638738235	1.697260151	0.245846684	3.147276361	3.013353812	2.233984749
CTGTCGATAACTTCCA-1	0.33978888	0.5997584	2.537790278	2.478155296	2.869475893	2.975324493	2.762426817	2.497615821	4.891527877	2.280050202	2.539058262	2.244411597	2.619189979	2.898292655	3.730839913	2.123685447	4.222161272	3.178021125	2.702475135	1.569726151	0.735568944	2.440664161	3.035641312	2.716961549
CTGTCGATAGCCGTCA-1	3.2724557	3.057258	2.378823078	2.687639896	3.444144993	2.556657893	2.265236817	2.435447121	3.344538977	1.449155902	3.139766762	3.287898797	2.931976079	2.790017655	2.293862113	3.601233147	4.368319072	3.338323025	2.928503535	1.947427951	1.486958344	2.306102861	3.008311312	2.336324349
CTGTCGATATAGTCTG-1	2.3797748	5.1385355	1.961745478	2.012838596	2.974380993	3.079371293	2.292989517	2.063710521	2.859247277	1.135559302	3.132079662	1.581471197	2.766951279	2.576395655	2.657242013	3.071302847	4.853435572	2.423668125	2.702501535	1.412179351	0.987458694	2.731059661	3.114128812	2.056531549
CTGTCGATCATTAGAG-1	3.5233436	2.445825	2.438515278	3.233581196	2.854706093	3.012323993	2.802964817	2.704813121	3.259801177	2.559421202	2.714076862	2.650587597	2.575217579	2.630667055	3.358806313	3.291217047	4.070070072	3.246083925	2.827600735	1.542921551	1.464681944	2.768888861	2.790125812	2.308601049
CTGTGCCACCTAGGTC-1	3.2859662	0.049783	2.850067878	2.972413896	3.509918993	3.391955293	3.127269517	3.140343021	3.721790077	2.192274302	3.274446562	3.051039597	2.873506079	2.521649255	3.790908513	3.349957347	5.181418172	3.297066125	3.118617335	2.492784051	1.544802144	3.075463161	3.618312112	3.240819549
CTGTGCCATATGCAAG-1	5.3157196	2.9627733	2.398662278	2.820912996	3.362237993	2.967870593	2.938118017	2.285551121	3.423362277	2.549721902	2.617610062	2.375572897	2.405239579	2.709102455	2.987837813	3.099825547	3.829178772	2.593749725	2.802471235	0.828484451	0.508642424	2.795260761	3.069112012	2.387012749
CTTAACCGAACCAGCT-1	2.9106002	3.1216915	2.579907278	2.984929896	2.810833993	2.851489693	2.597463617	2.524038321	3.235641777	1.876269002	3.023036062	2.866487097	2.844756879	2.730327255	2.915790013	3.521284247	5.457816872	3.091225325	3.124766435	1.779040151	-0.082917106	3.145253361	3.427181312	2.526937749
CTTAACCGGATCCAAC-1	3.4258573	1.6000668	2.763979478	3.125405496	3.094992193	2.921019393	2.567451817	3.009501521	3.317204777	2.033786502	2.866345262	2.745622397	2.794139379	3.096255355	3.339048113	3.566706547	4.764259072	3.134889825	2.939803535	2.469747351	0.685145444	3.021181961	3.536865912	2.610447049
CTTAACCGTCGTTCGA-1	4.752966	1.3743901	2.357201278	2.768422596	3.014344993	2.901612393	2.442971017	2.537985821	3.421128077	1.715211902	3.217731262	2.992326797	3.543124879	2.338910655	3.053149813	3.457101047	4.086825872	3.297414725	3.416582835	2.150670651	0.966473844	3.431569661	2.888784612	2.161025849
CTTAAGTACATTACTC-1	3.0519056	4.6836143	1.816112778	2.366345596	2.830940993	3.023142493	2.903645317	2.097078821	2.957872877	1.675391302	2.480520062	2.476506997	2.551928779	2.097200755	3.430201513	2.537706047	4.795686972	2.894059525	2.555623335	1.424066351	1.172482344	2.545987461	2.891448312	2.431104749
CTTAAGTACCGTACCG-1	3.405591	1.2437837	2.785940678	2.622002696	3.154442093	3.194089293	2.862527817	2.933499421	3.854829477	1.595439902	3.118517062	3.179186097	3.244688279	3.036897055	3.436350313	3.214318547	5.129185572	3.492699525	2.976370435	2.485744451	0.630662994	2.965251761	3.289714012	2.243377549
CTTAAGTACTTGTGGC-1	3.166554	2.7495983	2.105897278	3.031870996	2.663303193	2.945525993	2.582842417	2.169825321	3.381709377	2.279483702	2.924970462	2.492860597	2.567006779	2.758202655	3.362963813	3.151909547	4.393394972	3.125375725	2.438596035	2.255218051	1.225766144	2.552159661	3.209308112	2.363060549
CTTAAGTAGAGCACGC-1	3.3360515	-0.9819711	2.829454278	3.204171596	3.678311393	3.459822293	2.813962817	2.564070321	5.646514177	3.603013202	3.239223562	3.116136297	3.289311579	2.616329555	3.441606813	3.167891947	4.022270472	3.739856225	3.635935335	2.286108051	0.507739764	3.244050661	3.492560612	3.023834549
CTTAATGTCCGAGTGT-1	3.8663065	5.077827	2.174317878	2.354500396	2.961950793	2.407176393	2.629415017	2.185515421	2.555223677	0.750608802	2.426901062	2.169084297	2.610379579	2.105483355	3.046298813	2.815245047	3.858187872	2.647551925	2.374024235	1.432963951	1.387818444	2.473557361	2.761536312	2.083662349
CTTAATGTTTCGGAGG-1	4.339184	0.87076527	2.528415478	3.029408096	2.963505993	3.337428793	3.068741617	2.635127821	3.886774777	2.103070202	2.953464062	3.027034597	3.078158379	2.914756355	3.048505813	2.845035547	4.118645572	3.371337325	3.497020735	2.069656351	1.223661044	2.980289561	3.465224312	3.024567249
CTTAGCTTCACTGCCG-1	2.8846414	4.3575783	3.345729878	2.632222296	2.684256093	2.802567093	2.028660517	2.842182721	3.158012477	0.880575702	3.058856062	2.165028597	2.610430679	2.061183555	2.770509913	3.467117547	4.904140272	2.468647525	2.252653935	1.930695051	0.787361014	2.276989861	2.739909812	2.282968749
CTTAGCTTTACGATTG-1	1.6047416	2.9748285	2.014426978	2.960579296	2.718119393	2.831980793	2.748994817	2.210088321	3.446562077	2.070132702	2.909216462	2.893465797	2.642245079	2.924728855	2.955407813	3.843106547	4.983916972	2.999337825	2.648726035	2.776067651	1.191346244	2.579371861	3.526753312	2.408507249
CTTAGGAGGTATCCGG-1	2.755533	1.504906	2.765604478	2.959548896	3.306494393	3.383315793	2.496783517	2.603539721	3.559754177	2.138828202	3.147719462	2.606501597	3.103825779	2.435418455	3.451260113	3.835079547	4.945748072	3.501024925	2.461530235	2.593580251	0.944516584	3.030635261	3.528460912	2.961808749
CTTATATCCCTCTGTA-1	3.447899	1.1972702	2.798027978	2.788505496	3.520618993	3.083217493	2.769317817	2.767524121	3.686236477	1.983017402	2.885154562	2.866867597	3.114286879	2.837729055	3.484235013	3.427674247	4.373033072	3.194555925	2.953117635	2.021930451	0.794226844	2.831163361	3.276897112	2.811807749
CTTATATCCGACTGTT-1	2.9911475	4.9433475	2.256439278	2.585500896	2.610103693	2.792602393	2.389175717	2.364109521	3.175174777	1.354918402	2.513582762	2.655845197	2.382582579	2.594487055	2.687937813	2.482923947	5.157700572	2.844406525	2.497761335	1.841996651	1.340300644	2.701515361	2.960148312	2.283688749
CTTATATCCTAAGTGC-1	4.289898	2.4501262	2.704609678	2.688734396	2.550596493	2.792650593	2.765106717	2.157604721	3.468653677	2.206135502	3.133900962	2.618983597	2.917296579	2.597621255	3.193606613	3.365316747	3.355802972	3.129940725	2.456257535	1.506372851	1.039296444	3.141520361	3.311809512	2.712845449
CTTATATCTAACCGCC-1	4.102594	3.6928608	2.447185478	2.574497796	2.659971393	3.123020493	2.602603817	2.039341521	3.017869477	1.466068102	2.754387462	2.811700597	2.993528079	3.094235855	3.013124813	3.075266747	3.787498972	2.995833125	3.222250735	1.905154451	0.041950124	2.493664861	2.425998912	1.996981249
CTTCAGACCTGGTGTA-1	4.194495	2.119419	2.738577178	2.669617596	3.012714693	3.327612793	2.083477317	2.754535721	3.134441877	1.365282402	2.522403562	2.922603897	2.949779979	2.543617355	3.124684813	2.902469747	3.630331272	3.438116525	3.260618735	2.443028451	1.149385544	2.893824661	2.809489412	2.413160449
CTTCAGACTCGGTATA-1	2.4770513	0.9336726	2.594311478	2.910811096	3.396316593	3.278717393	2.630408117	2.588828821	4.089925077	1.811986502	2.845963062	2.748022797	2.748644079	2.891722255	3.343045013	3.045671347	4.339084172	3.206414525	2.839478835	1.827075651	1.082332944	3.043442861	3.331955312	2.544591749
CTTCTGCTACGCATGC-1	3.4774618	-0.13254693	2.932089578	3.124687296	3.444108793	3.294414393	3.071851517	2.736247321	4.040480477	2.482257302	2.828129362	3.067003297	3.183320779	3.200214755	3.343838213	3.180438547	4.585643072	3.390379425	3.070103935	2.386916651	1.522700544	3.284165361	3.272026712	2.841734049
CTTCTGCTCCTATTAA-1	3.6809628	4.8760138	2.247602278	2.370292596	2.038790393	2.391367993	2.480514817	2.162583421	3.024474177	0.130371572	2.270043862	2.952030897	2.748547979	2.462658955	2.541240813	2.552523547	4.347959772	2.729432525	2.799274235	1.980404351	0.352095524	2.965969361	2.467476512	2.474512749
CTTCTGCTCTCGCACC-1	2.851825	2.6011798	2.768486778	2.685781396	2.764888093	3.233290293	2.650469117	2.396740921	3.387067477	1.211611202	3.056349762	2.830612197	2.462603579	2.522998855	3.505439213	2.927103647	4.811194172	3.034272825	3.154975935	2.480343151	0.700476444	2.942196361	2.884644312	2.563797349
CTTCTGCTCTCGCCTG-1	2.5497098	0.2499713	2.658887278	2.829394996	3.797309693	3.065816293	3.108511517	2.504141821	3.621053277	1.746458802	2.472664462	3.031541897	3.153360879	2.923147255	3.717399313	3.395589947	5.055761072	3.321450925	3.338563535	2.598351251	1.525839044	3.184544361	3.318742712	2.672224849
CTTCTGCTTCGGTATA-1	4.032504	-0.42663607	2.807386378	2.956398896	3.578796893	3.513240193	3.259321817	3.015398321	3.802355077	1.660860002	3.295516762	3.140821597	2.999046279	3.344535655	3.464605813	2.946744347	4.192246172	3.367686525	3.484460435	2.558510751	1.782364344	2.795768161	3.417728112	2.969127549
CTTCTGCTTTGGCCGA-1	4.352685	3.548356	1.887934678	2.931947096	2.837168393	2.713213793	1.998408117	2.940737121	3.193441877	1.494737102	2.794752862	2.721248197	3.036401779	2.583762055	2.677921013	2.783624547	3.801309372	2.842430325	3.143681335	2.130371851	0.800569444	3.353419661	2.414747912	1.988192949
CTTCTGCTTTGTGAGA-1	3.1541896	2.2673326	1.824784978	2.709716596	2.302181393	3.129989793	3.032974017	2.430123621	3.661715477	1.072563902	2.246397562	3.088136597	2.876975279	3.159994255	3.615875013	3.045838047	4.943029172	3.166855525	2.993130935	2.465970951	0.519549204	3.222241961	3.242743312	2.735847349
CTTGAATGACGGACGA-1	3.0652304	0.45264798	2.543616978	3.308685196	3.480903193	3.536969593	2.590689817	2.895274121	3.705700677	1.869312502	2.987902262	3.028302897	2.971552879	2.999992855	3.576890013	3.834518147	4.697705972	3.015579925	3.062673335	2.538849151	1.296062644	2.876316161	3.540652312	2.717130349
CTTGAATGGACTAGGC-1	3.315506	1.9828961	3.136523278	3.087036796	2.775685093	3.299700193	2.732032517	2.706227821	3.112819477	2.243495202	3.115851962	2.645057597	2.716837379	2.738156155	3.102098813	3.680207547	4.816247572	3.091548425	3.268696835	1.589359551	1.504517744	3.147291761	3.367633812	2.626150449
CTTGACATGCCTGGTA-1	8.064083	2.2669556	2.772784678	2.589935196	2.952259793	2.854014293	2.841608517	2.693762821	3.258878777	2.144521202	3.065765662	2.825372997	3.257351879	3.171616455	3.382766513	3.071968947	4.007442672	2.848656825	3.371207335	1.982276951	0.111484378	3.210211661	3.259268512	3.827654749
CTTGACATGCGAGTTC-1	3.557268	2.3563225	2.402560278	2.910025996	2.675465193	3.079778593	2.604318117	2.283780821	3.589337177	1.869600202	3.126406262	3.118032697	2.955098579	2.759973655	3.016448913	2.708365547	4.509248772	3.017688225	3.012162535	2.065329751	1.340983244	2.975416061	3.345218112	2.473274349
CTTGACATTACAACAA-1	1.5734093	3.441611	2.259167878	3.116532596	2.812311193	3.299166093	2.978864417	2.416877821	3.485214277	1.147234302	3.035988862	2.665343997	2.910200079	2.295974555	2.703208713	3.817279947	4.517876172	3.010860425	2.650714535	2.271851351	0.636865744	2.635333661	3.514935012	2.753584749
CTTGCTACAGAGGTAG-1	3.874611	3.4358118	2.172963178	2.987680096	2.242048593	2.942409593	2.406859817	2.768524421	3.032541077	1.703219502	2.683169462	2.906203597	3.184298779	3.005408855	2.691894013	3.043416947	4.354293772	3.049378325	2.306995635	2.502585151	0.183995138	3.233555161	2.751515612	2.625691249
CTTGTGGCAATACTTC-1	3.3474653	-1.050996	3.156579278	2.852508396	3.647035693	3.286618093	2.791514817	2.979687121	5.996787477	3.180728402	3.007980662	3.425836097	3.356059579	3.323004555	3.051642413	3.462268547	4.143616472	3.728615525	3.824323035	2.071373651	1.706634344	3.574230061	3.378115812	2.491525249
CTTGTGGCCGAAGAAC-1	3.143812	1.3100953	2.695740678	2.848009596	2.877638393	3.091423393	2.971831117	2.500870121	3.601192777	1.492528702	2.950569962	2.518916597	3.078471579	2.844356655	3.060093413	2.564674047	4.201619572	3.188904225	2.920087435	2.492997451	1.166191444	3.038457061	3.368265312	2.263585949
CTTGTGGCTACGCGCA-1	4.4410734	3.0220788	2.389978378	2.866116596	2.950505393	3.074133093	2.153748517	2.757459021	3.133732477	1.937766702	2.538147262	3.239320597	2.968393779	3.102294555	2.701770013	2.740847247	4.106562372	2.850097525	3.046799535	2.057066251	0.247010004	3.196152561	2.898996312	1.544248249
GAACAATCGTTAGATG-1	3.104276	1.1130075	3.028846978	3.034942096	3.209276693	3.421284093	3.419786517	2.809405421	3.485344677	0.538857802	2.801234062	2.990627297	2.885067179	3.409394355	3.156475513	2.483934047	5.970438272	3.290189925	3.326232035	2.897431151	0.651517844	3.472138561	3.693021712	3.062867549
GAACAATCGTTCGACA-1	-0.45081177	0.30051047	2.182121778	2.293351796	3.097160393	2.457854193	1.998449817	2.285737121	5.148859477	1.947161902	2.677528062	2.939897597	2.456034879	2.200940855	2.328705813	3.080625647	3.279127072	2.999133525	2.859195535	1.593899251	0.574351084	2.547522361	2.457066512	1.684539649
GAACCAGTAGATTAGC-1	3.1927848	-0.924954	2.793357278	3.051094596	4.222396693	3.453923793	3.033884817	2.766093821	5.232559477	3.094251602	3.107741862	3.025014597	2.820818579	3.004962855	3.632310813	2.928882047	4.201420572	3.251320525	3.177052335	2.430645651	1.584720944	2.915829061	3.311300712	2.728151449
GAACCAGTCTTAACCG-1	3.473578	0.49253854	2.773719078	2.948508896	3.190255393	3.427657993	3.065589817	3.065847721	3.492301677	2.187659202	3.101953362	3.331144597	2.938848979	2.883962055	3.730409113	3.494333147	5.261971272	3.103789325	3.169000235	2.730416651	0.962013044	3.098724961	3.746932012	2.586409749
GAACCAGTGGTAAGGC-1	4.6123004	0.497704	2.917674578	3.135780196	3.145691893	3.259683493	2.944064617	2.720714421	3.358565377	1.852899502	2.952185462	3.337959797	3.309520979	3.342219855	3.054162913	3.532158047	4.062203172	3.126419725	3.424217235	2.419090251	1.205539344	3.411166061	3.044634812	2.602727249
GAACCAGTTAACCGCC-1	3.4357774	3.1808624	1.935096978	2.381734996	2.999739893	2.960773393	2.845710317	2.259149621	3.031531077	1.602853702	2.634432062	2.815415397	2.632331379	2.750255655	3.357246413	3.102583847	4.168239572	3.202819825	2.806472535	2.257338251	1.047281604	2.895467361	3.121011012	2.770522449
GAACTGCAAGCGTGTA-1	3.064412	5.0040245	2.254942678	2.737697696	2.610101793	2.836003193	2.216814517	2.498905021	2.925152277	1.146967802	2.667354662	2.701560997	2.627099279	2.560391955	2.706910113	2.729014547	4.971719572	3.000411525	2.459091935	2.079741251	-0.172557516	2.789501061	2.944608912	2.355266949
GAACTGCAATGTATTA-1	3.8540504	-0.15933388	2.539261278	3.066680796	3.577104893	3.827588493	2.988444617	2.746331521	3.792261877	2.475860502	3.316557262	3.102139597	3.270497279	2.899763255	3.434750013	3.585562847	4.557703572	3.529623225	3.204080835	2.828691051	0.943918244	3.417832461	3.638977912	2.879420749
GAAGATGTATGTATTA-1	4.5238543	2.8898656	1.881926778	2.560179096	2.737387393	2.575552093	2.403872517	2.659750721	2.951240777	1.667407502	2.948177062	2.876644897	3.613686779	3.284245155	3.073019513	3.230131347	4.145534572	3.313203025	3.546998335	1.770519651	0.995148444	3.072573561	2.390980712	2.080502649
GAAGATGTCAGTTGTG-1	4.496799	3.206731	3.817282878	2.834236296	2.441986393	3.099778093	2.568054817	2.421120021	3.582118477	0.780107442	2.867552362	2.875512397	2.644124279	2.386578155	2.874810413	3.736510647	4.456976372	3.342868725	3.298551535	2.135062951	0.028431554	2.996108861	3.131742912	2.607800649
GAAGATGTCTATAGCG-1	4.005879	3.1867905	2.587666978	2.668507596	2.730227793	2.553044393	2.534518217	2.496829321	2.882347477	1.914834202	2.735920062	2.718437597	3.274219979	3.177802455	2.387630013	3.260268147	4.204785772	2.826040525	3.156648935	2.215282251	1.331535444	2.721715061	2.499592512	1.856261349
GAAGATGTGATTGTAC-1	3.5300026	2.2278569	2.335521278	2.793896796	2.349969893	3.028216793	1.998072217	2.815791621	3.752001077	2.027747102	2.826773462	3.017190197	2.874378879	3.004801655	3.151128813	3.157421247	4.415383372	3.401788625	2.963819835	2.599711451	0.927883014	3.019357061	3.071294012	2.592117449
GAAGATGTGGCTCTAC-1	3.0481963	4.682765	2.294581378	2.320449996	3.479546593	2.781560993	2.427472117	2.392678821	3.077482277	1.348133902	2.723576562	2.250265097	2.501616579	2.409790355	3.144942313	2.700358347	4.496829072	2.478510525	2.988255335	1.124640151	1.519796044	2.768942761	3.618627312	1.591210649
GAAGATGTTATTCGAA-1	4.89349	1.1778644	2.281360278	3.077208196	3.031057893	2.565808693	2.221226517	2.602920821	2.857259977	1.537739602	3.062871562	3.158060597	3.256058579	3.360877355	2.983635213	2.794647147	4.058378572	3.216521925	3.345185835	2.204862651	1.212444544	3.435082561	2.947675212	2.306326749
GAAGCCAGAATACTTC-1	3.524304	0.35913774	2.820797478	3.091720196	3.122496193	3.332440293	2.920744817	2.925076321	3.723206477	2.037115302	3.218311062	2.889350197	3.105691879	2.898162855	3.430047513	3.280886347	4.460591772	3.233177425	3.139990335	2.992952151	1.216298644	2.844417661	3.579767612	2.670125349
GAAGGCGAGAGTGATA-1	3.3017154	2.310626	2.469618078	2.712354296	3.074103693	3.272025993	3.021665617	2.682120621	3.316821377	1.858435102	2.779177062	2.768546097	2.616557579	2.929647555	3.262712213	2.997896847	4.759912572	3.287090025	3.215514935	2.402613451	0.043019944	2.825150361	3.554550812	1.980308449
GAAGGTTGAGCGTGTA-1	2.3842363	5.4920716	2.353075478	1.075430196	2.393810593	2.758472593	1.973507617	1.532545821	3.023059477	1.688760102	3.156328262	2.167999797	2.105856379	2.011535255	2.968576613	2.628350847	5.283069872	2.701299125	2.974421035	1.691147051	0.454355644	3.062498961	2.854520512	2.052952149
GAAGGTTGATGGCACT-1	2.9924858	2.3471682	2.429057878	2.293037996	3.414197293	3.267430793	2.946887517	2.451392921	3.659706577	1.909085002	3.004823762	2.948318997	2.717766079	2.858024655	2.999319313	3.286650547	5.256732572	3.230009025	2.648970935	2.025479751	0.471328304	2.834657761	2.846421912	2.817589749
GAAGGTTGATTCATTG-1	3.617887	5.379959	2.033221978	1.379355596	3.136809593	2.452960793	2.227432317	1.946424521	2.873772677	1.654442102	2.320446562	2.728232897	2.161136379	2.051910055	2.861252513	3.230421547	4.195034572	2.700886525	2.370698735	1.136988551	0.579652044	2.387288961	2.737048612	2.082142449
GAAGGTTGCTATAGCG-1	2.351216	3.8004923	2.206699578	3.187141996	3.049290393	2.900473793	2.183791217	2.157761121	3.259348677	1.745246202	2.627652662	2.495440697	2.923743679	2.631093855	2.778107613	3.606091947	5.395472272	2.909586825	2.806414935	2.221402651	1.202100744	2.575295361	2.997013312	2.512763649
GAAGGTTGTACCAAGC-1	3.7975814	0.34321535	3.033858778	3.214656296	3.088951593	3.283746093	3.012710817	2.119536721	3.792941877	2.615248702	3.608587362	2.859336197	3.293921979	3.188183155	3.013942413	4.155379547	4.207836872	3.459593225	3.383394035	2.733954151	1.209837344	2.966537861	3.853638112	2.558028749
GAAGTTCCAATGGACG-1	3.3363166	3.6587641	2.282978578	2.600720096	2.642847793	3.317341793	2.297876117	2.843479421	3.516447477	1.761644302	3.201918662	2.571388597	2.768408579	2.219676155	2.956606113	3.208918947	4.254094072	2.690031925	2.836615835	1.624795951	0.717805744	2.664680161	3.097276312	2.386659249
GAAGTTCCACCGTTCA-1	3.3238735	0.16753589	3.070342078	3.050435396	3.590231393	3.189438793	3.241833517	2.698750521	3.845434877	2.469351702	3.127515562	2.907810497	3.080723979	2.998736255	3.458361113	2.955066847	4.816622572	3.266750725	3.138153835	2.049750651	0.946392744	2.997500561	3.447706612	2.814078449
GAAGTTCCTTGCATCA-1	2.7724495	4.456829	2.389639278	2.831650896	2.760556793	3.034563793	2.236119817	2.367570421	2.942387477	1.411279702	2.706066462	2.781306997	2.872236279	2.418308555	3.050188313	3.151059347	4.968218572	3.019303025	2.861275935	1.832413951	0.920376584	2.275089361	3.058156912	2.181164349
GAATAGCTACTCCTAA-1	3.668887	1.3271903	2.816709778	3.144796996	3.253757393	3.365933493	2.792278317	2.767168621	3.643935977	2.054942302	3.162936762	2.688040597	3.012437779	2.662431055	3.188901413	3.425704147	4.767065572	3.477570525	2.995512035	2.631104451	0.608753214	2.900018361	3.322712612	2.620829749
GAATAGCTAGGCTCAC-1	4.8096404	0.90955585	2.111952278	3.064075896	2.996356793	3.333422093	2.353120617	3.121787821	2.848066077	1.947872302	2.847043362	3.274817297	3.194084379	3.067018855	2.591030113	2.939679547	3.960065872	2.977217825	3.289226335	2.515893951	1.575222744	2.995248661	2.473518612	2.100494049
GAATAGCTCCGGAGTG-1	2.3126898	1.9174881	2.727717878	2.327646196	2.659971793	3.131413093	2.770549317	2.425548621	3.973160077	1.577225502	3.074050262	2.713256897	2.580672979	2.751011455	3.203243213	2.623254947	4.905428572	3.416817825	3.065729535	2.031604651	0.921701474	2.717446661	3.359562312	2.308122749
GAATAGCTTATGCAAG-1	3.3789275	0.50918835	2.676496278	2.783393596	3.213060693	3.665408993	2.332000017	2.941765821	3.523163477	2.054098702	3.271127262	2.974156397	2.752764179	3.222835655	3.484041213	3.498500747	4.881653972	3.431209325	3.601635035	2.873444851	1.138792044	2.795752861	3.627950312	2.698575649
GAATTAACAGACCTGG-1	3.3232033	5.623555	1.604966278	2.281282796	1.890751393	2.023062793	2.027363317	1.110022521	2.652089877	1.310719002	2.143824362	2.094736097	2.417838779	1.820742855	3.119561213	2.668385647	4.682504572	2.630927025	2.633358335	2.626308951	1.149294744	2.107870361	2.862648712	2.115084249
GAATTAACATAGTTGA-1	3.9805062	1.9714216	2.897045878	3.329629296	3.057854193	3.586945793	2.551372517	2.518739321	3.478890677	1.437692702	2.748184062	2.868359097	2.938039279	2.987809255	2.867712913	2.957134547	3.552992572	3.272982325	3.068865135	2.302529351	0.296160894	2.882267361	4.543872312	2.479493949
GAATTAACCGCTGTGC-1	4.210709	2.1112766	2.905309878	1.862916896	3.353071693	2.697815093	2.252776617	2.422231921	3.460236377	3.228935902	3.533459762	2.906657697	2.696490079	2.775781855	3.158555013	3.184741847	3.983083572	3.256207625	2.627061535	2.340218751	0.784587644	3.391383361	3.749679312	1.813274749
GAATTCCGATCCACAA-1	0.8065024	0.3279041	2.641698078	2.679899096	3.666799793	3.077342393	2.655798717	2.538517521	5.114355477	1.884229702	2.965419862	2.763743897	2.641422279	2.578816855	3.567011613	3.142103347	4.637561072	3.273205525	2.831066635	2.525555651	1.169247944	2.524052361	3.321330712	2.741928749
GACAAGTGTCAATTGA-1	8.027731	2.2460418	2.709415478	3.274035596	3.296742393	3.374204793	3.216210617	2.452883121	3.576997077	1.908034702	3.226471062	2.643605297	3.132241579	2.975035255	3.539950313	2.572370247	4.435854572	3.275240125	3.046785435	2.606967651	0.022480354	2.628195661	3.261913512	4.040662449
GACACTGGGCCTTGGT-1	4.1779966	-1.1674095	3.560090778	3.584865196	4.132001393	3.995385093	3.776285217	3.557898821	4.180927077	2.377486402	3.898607062	3.593947597	3.847693179	3.528909055	3.990972213	3.674443147	4.949752572	4.030048525	3.742076935	2.845776651	1.121306104	3.842318861	4.072920312	3.448566749
GACACTGGTAAGGAAC-1	4.2727447	-0.7832184	2.886782678	3.200423096	3.492050393	3.694294293	3.040509817	3.489838421	3.618996877	2.447744102	3.392698862	3.325827097	3.461728779	3.562211855	3.335739313	3.630049147	4.323563572	3.300551325	3.856450835	2.701956051	1.176941744	3.565173461	3.681293912	2.935063749
GACACTGGTGCGTAGA-1	1.4844484	4.5946813	1.921044278	2.649685996	2.938564593	2.763758293	2.495003017	1.978982221	3.217314477	1.616709702	2.369435362	2.663960197	2.484597879	2.425753255	2.854966413	3.250498547	4.549708172	2.382380725	2.417745835	1.813475851	0.496803504	2.714156961	3.497783612	1.784924349
GACAGCACGAGCCACA-1	3.7496092	5.1444077	2.316262478	2.295964896	3.127222093	2.414626793	2.393017117	1.914717221	3.214767277	1.508820802	2.537165962	2.021117497	2.540330879	2.209404355	2.862582213	2.689573547	4.009255172	2.507273125	2.699832035	1.074214851	1.445172344	2.458504761	2.779974312	2.212401949
GACATCGACATCTAGC-1	4.959644	1.5041696	4.286296278	3.309791496	3.303148793	3.562588593	3.233767017	3.175461821	3.664348177	2.346052102	3.249493462	2.756869597	3.162593579	3.142124955	3.526777513	4.015819947	4.780137272	3.646641525	3.047017135	3.915225651	1.509596944	3.199551961	3.726396012	3.234680249
GACATCGAGGTGCACA-1	4.1075187	2.0975213	2.647761078	2.788677096	2.940754693	3.256126293	2.521260017	2.600451321	3.491245277	1.795369702	2.915414862	2.678377597	2.868928379	2.813947255	3.054706513	3.041990947	3.896123372	3.173380525	2.877746835	2.205685851	0.770795044	3.018311861	3.092882312	2.394100749
GACATGCTCTAGCCGC-1	5.227185	0.11738274	2.870083078	2.819882296	3.073961093	2.890054393	2.804104817	2.987054421	3.593291077	1.896852002	3.147741062	3.120152997	3.401443979	2.865630255	3.186596613	2.788530247	3.792510072	3.589692025	3.669590335	2.419286651	1.825936144	3.238481361	3.341872312	2.195351749
GACATGCTGGACGATT-1	3.2343085	4.8027816	2.309323078	2.537419896	2.685962293	2.862695293	2.748001117	2.260723121	3.252621677	1.660652802	2.954182162	2.527246697	1.967050579	2.508116855	2.210845813	3.238375347	4.347050872	2.544193525	2.041496835	2.154763651	-0.034262776	2.317166961	2.827267812	2.338645049
GACATGCTTAAGGAAC-1	3.1635394	2.8645685	2.486367678	2.924645996	3.321523993	3.219400993	2.340629617	2.400054221	3.442095077	1.787307102	2.735592862	2.948436297	2.939701279	2.948918455	2.658033113	2.916541247	5.298917972	3.285327525	2.986754235	1.799907451	0.461329944	2.993453361	3.062018112	2.434729449
GACCGCTAACCGTTCA-1	4.3937664	-0.08184712	2.832875778	3.210120096	3.560096393	3.418099493	3.100031117	3.096588621	3.764969477	1.635532602	3.102591362	3.320553797	3.079228879	3.238919155	3.253103213	3.046190547	4.027999372	3.355391525	3.328334535	2.106257951	1.174199844	3.180564061	3.377067712	2.744304049
GACCGCTAATCCGGTA-1	3.568493	0.09726196	2.736361978	3.371104896	4.034212893	3.647012593	3.742424517	2.497573921	3.656860177	2.178645602	2.622340262	2.998164197	3.039306379	2.769316055	4.090520113	3.098605347	5.319382572	3.172616625	3.268683535	2.677617751	0.488702284	3.206360261	3.780198012	2.853658749
GACCGCTATGGATTGC-1	4.1494737	-0.48328817	2.965154878	3.139257096	3.467458793	3.417412193	3.342034317	3.077541921	3.756048477	2.338573902	3.277159062	3.518432397	3.279272079	3.264537655	3.449072313	3.521477847	4.483808072	3.606909025	3.623429835	2.298454551	1.350673644	3.243512061	3.456338812	2.915578449
GACCTGACACGCATGC-1	4.0188265	0.53685856	2.844394678	3.169552596	3.108504093	3.309784493	2.650546117	2.971504121	4.365590877	2.250039302	3.020556762	2.916375897	3.304984779	2.672826155	3.218404813	3.402280247	4.339660372	3.360974225	3.390652535	2.563056651	0.692082684	3.452990161	3.165257212	2.665798349
GACCTGACCGTTAGTT-1	2.8074164	1.697115	2.442132478	2.629269296	2.797355693	3.381134193	2.690685017	2.298840821	3.556811377	1.664447202	2.702774862	2.974242597	2.940975579	2.831071455	3.407115213	2.741694847	4.832284172	3.079692125	3.033620535	2.813311651	1.297080944	2.623985861	3.061375612	2.780583449
GACCTGACCTAAGTGC-1	2.6304026	4.038254	2.398432278	2.243353596	2.958053393	3.100441093	2.021331817	2.402021421	3.193197477	2.297604302	2.723325562	2.691512597	2.772454779	2.539350855	2.679312813	2.900843047	5.109066572	2.967133725	2.012017735	1.520718251	0.506583144	3.129600361	3.142778312	3.015229149
GACGACATGATACCTG-1	3.4746363	3.2987123	2.662036878	2.618019196	3.212218393	2.818796293	3.156287017	2.935125621	3.191377677	1.824602702	3.225382662	1.473835497	2.497159579	2.172811355	2.780821113	3.292593447	4.341443572	3.229558925	3.324519235	2.171337151	1.945116944	1.960808161	2.794537712	2.479287549
GACTAGGCCAAGTTAA-1	2.5845344	4.8645062	2.187818078	2.130953496	2.585057993	2.815863493	3.099631817	2.170618321	3.987652077	1.212706002	2.630405062	2.611270197	2.600384979	2.420174655	3.265371813	2.797793347	5.391299972	2.859406925	2.229405935	1.424825951	-0.005972936	2.890431561	3.145539012	2.660080549
GACTAGGCGATTCGCG-1	2.5849855	1.1066254	2.254021378	3.162222096	3.213869893	3.446574593	3.403344817	2.546641421	3.602200477	2.101973702	3.180240962	2.523595397	2.993465879	3.025806255	3.289396313	3.939436547	5.188155572	2.872403825	2.858998135	3.271693951	1.096153044	2.429671361	3.534426212	2.631817949
GACTCAAGGATTCGCG-1	2.967825	3.17733	2.237746478	2.996029296	3.029434293	3.084069093	2.810036217	2.429423621	3.550875677	1.910122602	3.218613662	2.900180097	2.732463579	2.573241355	2.968882313	3.310247147	4.683494572	2.979126525	2.942275835	1.733423051	-0.088466926	2.735894061	3.231559312	2.207951149
GACTCAAGGGAGATTA-1	3.701544	3.1354208	2.636640578	2.901928096	2.848911093	3.056973793	2.719715417	2.284699121	3.284069777	2.054437702	3.354463662	2.952864197	2.989576779	2.732652255	2.828818513	2.088616047	4.685751172	3.011389725	3.040951735	2.302391251	0.252176474	2.874537361	3.048478512	2.551282249
GACTCAAGGTCCATGA-1	2.7872298	5.587326	2.094766578	2.207287896	2.086537393	2.816880393	2.586025517	2.283416821	3.323060277	1.248677002	2.306170762	2.625261597	2.639968579	1.974999055	2.941753113	2.136232547	4.718286572	2.169346725	2.732053135	1.307162851	0.346136924	2.826626161	3.129571312	2.182416549
GACTCAAGGTGAGAAC-1	4.0712433	3.9617295	2.024617278	2.165523196	2.592787793	2.847285393	2.502681017	2.320500621	3.097697277	1.799482402	2.357811262	2.429041197	2.789904579	2.413639155	2.623526513	2.274600647	3.884188872	2.823793525	3.365468535	2.256928951	2.068118344	2.622403961	2.536095312	3.204017249
GACTCCTCACTTCGAG-1	3.8575487	-0.23087654	3.248791978	3.244237996	3.078639793	3.681819093	2.944646617	2.879692321	3.781588477	2.332048802	3.467108762	3.106148997	3.165958179	2.904012855	3.247412213	3.312397547	4.336074872	3.397569825	3.269736835	2.729024651	1.794136044	3.203348361	3.525828312	2.853870249
GACTCCTCAGTATGCA-1	3.3408628	1.273264	2.568660778	3.053116896	3.384881593	2.776908793	2.803089117	2.365854321	3.637635277	2.450028802	2.506524362	2.753119697	3.327922379	2.808220255	3.194370013	3.098324247	4.483868872	3.168884925	2.640070935	2.216363651	0.991410444	2.948944961	3.365563112	2.828095549
GACTCCTCGATTAACC-1	3.9081826	5.333423	2.144463278	1.603851496	3.013790193	2.655773293	2.630080017	2.092969021	2.873449377	1.964251902	2.250254162	1.732773997	2.025088579	1.217803455	2.665328513	2.189533347	3.610150572	2.086349525	2.712885535	1.720687651	0.165064331	2.183610761	1.961352312	2.128023049
GACTCCTCTTACTGAA-1	2.6397052	5.385693	2.085695978	2.334122596	1.924269493	3.013718793	2.512210817	2.189204221	3.146277477	1.433209602	2.787407662	1.784298897	2.227161879	2.817424155	2.840956213	3.503112947	4.459539372	2.662604325	2.198685935	1.367907551	0.799442144	2.306229961	2.152652012	2.164538949
GACTCCTCTTGCCTGT-1	3.4340343	1.2728764	2.831619778	3.010354196	3.240273993	3.184875093	2.823567417	2.741632721	3.476140477	0.858476202	2.292781062	2.714304197	2.956337579	2.663852055	3.576568113	3.270586847	3.649508272	3.195551125	3.335625235	1.907889351	1.699716644	3.161582561	3.058328612	2.464178949
GAGAAGGTACATCATT-1	3.748512	4.401195	2.390289978	2.888476796	2.494647093	2.851466993	2.587796217	2.457535521	2.985556177	0.805515702	2.219429762	1.719401597	2.994290379	2.674197555	2.426511313	3.495092047	3.771671272	2.840149125	2.889311835	2.163192551	0.076329916	2.720242661	3.037054512	2.625325749
GAGAAGGTTTCGCCAC-1	4.0862827	1.2330377	2.896872278	3.069703196	3.516640193	3.215451393	2.924551317	2.892535121	3.313299477	1.783650702	2.796330062	3.095426097	2.868434879	3.052136255	3.209312813	3.528920047	4.128944172	3.172766425	3.252413335	2.712341051	0.458776904	2.962210561	3.657279712	2.767392749
GAGATGAGATCTTGTG-1	3.9606404	4.6122327	2.566748178	2.602815996	2.613080793	3.060012493	2.602815817	2.242590721	2.870569477	1.869820102	2.487480062	2.577197297	2.792957079	2.032156055	2.481765013	2.704932347	3.965565172	2.866275725	2.794135535	1.720648651	1.130794844	2.720883461	2.677825912	1.997738249
GAGATGAGGACAAGTG-1	2.8786333	1.0546134	2.882922678	3.308769396	3.035882393	3.545646993	2.808823617	2.616823921	3.478897377	1.803467902	2.755803062	2.960365297	2.890929179	2.569257555	3.506560313	3.834556247	5.144285572	3.237898025	2.938896735	2.721309151	1.392380944	3.245304661	3.229488312	2.510684649
GAGCACGCCCTGCGGA-1	4.2003493	3.7651641	1.873195678	2.407130096	2.772199393	2.744833793	2.168045317	2.480771321	3.071538677	1.418442002	2.735103062	2.614651897	3.066014279	2.461907755	2.968225013	3.273192347	3.784334172	3.352347825	2.908530335	1.832685651	0.824460784	3.279821361	2.527815012	2.122763749
GAGCACGCCGAGAATT-1	3.9978976	3.228964	2.133660778	2.680707096	2.648399893	2.770969793	2.776683117	2.549127621	3.372003777	2.055061302	2.850595062	2.598217297	2.718441579	2.646758655	3.056620613	2.662261147	3.924559572	2.805920825	3.204237235	2.209925451	1.176330744	2.490673161	3.052539112	2.325146749
GAGCACGCGCAGAAGG-1	4.0205417	1.4392978	2.213922278	2.886749596	2.949862393	3.570017793	2.530631517	2.842839121	3.747599477	2.254305302	2.812192262	3.089443597	3.203444279	2.975424655	3.381014613	2.939334747	4.202423372	2.891106825	2.764155635	2.655370251	0.370086714	3.066039161	3.456215612	3.171363249
GAGCCACAGATTATTA-1	8.499664	2.8302138	2.230662778	2.477220896	3.530459693	2.787622293	2.699177817	2.585033921	3.098950477	1.439462502	2.667384462	2.757812797	2.685130579	2.164711555	2.708446513	2.332030547	4.065931072	2.663731525	1.727102235	1.957716951	0.729806704	2.764800661	2.463332112	3.857891749
GAGCCACATCAACCAA-1	-0.05799838	9.011436	2.568831478	2.652245196	2.583353793	2.528064793	2.547929317	1.913007321	3.091068477	1.321826502	2.315691762	2.028830597	2.833052379	2.580837355	2.564937113	2.511513147	3.659505872	2.842094525	2.798444135	2.099402651	1.165530444	2.532302961	6.171428312	2.411822449
GAGCCACATGGCAACG-1	3.4856818	-0.07216086	2.639045978	3.244590396	3.353283693	3.358340193	3.084140317	2.757608921	3.972113477	2.051870502	3.308924262	3.162974597	3.047196379	3.112493655	3.505139113	3.331856547	4.741680572	3.487175525	3.266469335	2.440592051	1.346843944	3.068909361	3.708630312	2.932949749
GAGCCACATTACCATA-1	2.1392875	2.6261694	2.847035878	3.110776096	2.928474993	3.335532093	2.597824317	2.862402521	3.641279977	1.840431702	2.962236262	2.755512597	2.654868879	2.738392455	2.595083013	3.542820547	5.261018072	2.910603025	2.783330035	1.948526351	0.982724644	2.489837061	3.412583112	2.652305749
GAGCCGTTAATTGTTG-1	3.7875476	3.4223697	2.074133378	3.179572196	2.544076993	3.156627793	2.421577217	2.280483821	3.455009677	1.446027902	2.493388062	2.777334597	2.974966279	2.625223055	2.911301813	2.891411247	3.986200372	2.755779225	2.479535835	2.075951151	1.199696744	2.685809361	3.270997312	2.247756349
GAGGAGCGAGCTGGTC-1	2.0071712	0.45336574	2.231528078	2.750584596	3.733965193	3.147876393	2.462326517	2.700065921	3.352468777	0.979524602	2.835092062	2.020625597	3.229481179	2.558444555	3.675305613	2.932573947	4.071130272	3.121116325	3.041576935	2.262895651	1.562923044	2.370655361	3.267134312	3.182590149
GAGGAGCGAGTCCGTA-1	2.3746078	1.7792853	2.477632278	2.967227096	2.541326093	2.667872293	2.713094817	2.180211121	3.432850877	1.934368102	2.676456062	2.924243597	3.030010979	2.126352455	3.599911213	3.351215047	5.216689572	3.152459125	3.551959335	2.804895651	1.761760844	3.227969061	2.918205012	2.482863349
GAGGAGCGCATGTCAC-1	3.5591881	0.9205448	2.821128278	3.186991396	3.377827693	3.539199193	3.007684217	2.638841721	3.852013877	2.172790702	3.074787062	3.071472597	3.189715379	3.115141755	3.541578813	3.566140547	4.852293272	3.695157525	2.964460935	2.011629851	0.502186014	3.305626561	3.458991712	2.684149749
GAGGTCAACGAACTCG-1	2.9231744	1.4698222	2.894873578	2.481537596	2.909485593	2.762853293	2.953043517	2.639939321	3.665861577	1.914877102	3.367632662	2.644077997	2.931496179	2.576552255	3.277372313	3.426451147	4.511314172	3.236188125	2.837530635	2.282897951	1.573843544	3.150780061	2.852569812	2.561300849
GAGGTCAAGCCTGGTA-1	3.4626346	0.55953425	2.899187578	3.196870196	3.697873393	3.220714193	3.020773417	2.770089421	3.785412477	2.277522302	2.650209762	2.563057897	3.005618779	2.610035855	3.646327013	3.542195747	4.988785572	3.195626725	3.412823935	2.595540551	0.748982714	3.182103561	3.591976312	2.533121749
GAGTCCGACTGCGACG-1	3.9223099	1.8092272	2.937809478	3.011328596	2.691898393	3.259574493	2.597861817	2.771125321	3.489325077	1.955343402	2.797473762	2.858678397	2.785347479	2.487983055	2.938512813	3.231398047	3.991503672	3.208618125	3.080030035	2.238172251	1.059124644	2.849780161	4.091993312	2.511869049
GAGTCGACGGCGATGC-1	3.8178678	0.50674605	2.858365778	3.207143896	3.296294393	3.125017793	2.831294117	3.147751821	3.168538877	1.929574702	3.236894862	3.365905597	3.221566179	2.835140555	3.328979213	3.480664847	5.308195572	3.674591025	3.443151535	2.189470751	1.179891944	2.981095661	3.026542812	2.493114749
GAGTCGACTAACCGCC-1	3.1290152	1.69457	2.789766078	2.844905796	3.047617393	3.267952593	2.806894117	2.795796721	3.527408577	2.275098502	3.083323062	2.531517797	2.827630579	2.841358555	3.326201813	4.189440547	4.157414572	3.518195525	3.047679735	2.018270951	0.693210144	3.099641961	3.793731912	2.336309349
GAGTCGACTTGTCAAG-1	3.706502	0.8531384	2.938049778	3.234021796	3.299280893	3.364322993	3.026953017	2.808005621	3.777444477	1.945302902	2.889129462	3.087949997	3.011384679	2.836355055	2.896711813	3.381328547	4.618089572	3.282051025	3.233393535	2.493157351	1.177557344	2.741058661	3.424031312	2.938330249
GATACACTGATTCGCG-1	3.0107844	1.214496	2.885466078	3.356345296	2.843008593	3.261097593	2.931774117	2.454361721	3.634876777	2.284957802	3.338207262	2.856070597	2.756070379	3.053400855	3.409063113	3.098691347	5.156015172	3.226233225	3.089679035	2.444853351	1.264557344	3.281125361	3.375518312	2.491925349
GATACACTTACCAAGC-1	4.593733	1.1343575	2.634780678	2.965483996	3.134245693	3.395522193	2.666571417	2.756224921	3.583052677	2.404246002	2.990260662	3.169372097	3.178858079	3.067066255	3.099755313	3.252320947	3.925562872	3.358199525	3.295791235	1.612757251	0.637209994	3.056082861	3.118966312	2.757244949
GATACACTTTCCGTGC-1	2.8641915	1.8740191	2.324789078	2.349126196	3.379655893	2.931795493	3.364732517	2.671509821	3.180632477	1.582708802	2.468185762	3.110190897	2.446195879	2.149866655	3.479731113	3.339253147	4.481399272	3.355594125	3.054791235	1.915890451	1.076628444	3.147897861	3.177114312	2.547675049
GATACCTGAGAAGTCT-1	3.0763683	3.1911962	2.730037978	2.427599796	2.999660093	2.603431093	1.768375417	2.371145521	3.990191477	2.034325102	2.901301062	2.877198597	3.021790979	2.732457055	2.520150213	3.080555847	5.011533972	3.029079125	2.677775635	1.560480151	0.086794461	3.028121361	3.457155912	2.222453949
GATATTCAAGCACTGC-1	0.19601808	0.028630314	2.925868078	2.962252996	3.265770393	3.141587593	2.713203717	2.788686121	5.874584477	2.497680802	3.011103462	3.138441097	3.138199779	2.709779355	2.919523213	3.131424547	4.258122572	3.324485925	3.270339335	2.277742851	0.574639514	3.261507861	2.922598112	2.702714049
GATATTCATTGTGAGA-1	2.3309734	3.411734	2.010219578	2.837802596	2.960098793	2.965429693	3.351493417	2.660423321	3.376980077	1.436138002	2.938086362	2.737757597	2.833350179	2.628589855	2.952461213	3.133747947	5.071387972	2.655735525	3.098693235	2.027664451	0.712635044	3.249313761	3.562456312	2.207429549
GATCACCTAACTGTGA-1	4.0191855	4.143845	2.115076278	2.711947096	3.256113793	2.781572193	2.442176817	2.196550421	2.795867177	2.764835702	3.083181062	2.501090597	2.354566279	2.503823155	3.185301313	2.702205347	4.377536972	3.035127525	2.629761235	2.554858251	1.197585244	2.651301361	3.033092312	1.723501949
GATCCAACGAGGTCAA-1	4.0016866	3.4309523	2.424394178	2.787107096	3.054898993	3.133499493	2.667075417	2.760071121	3.090414077	1.484985702	2.850582462	2.750201597	2.776466579	2.909074155	2.602948613	2.835599547	4.105911972	2.811279525	2.965694535	1.774747851	1.216730844	2.916556961	2.687951012	2.034242049
GATCCAACTGTACCTA-1	1.7962828	0.5790103	2.539614278	3.015020296	3.807156093	3.095218293	3.034592817	2.554841521	3.544337077	1.841253702	2.557002362	2.494108497	2.941094579	2.626371755	3.691014513	3.535596247	4.524380872	3.378591025	2.231944335	2.699134151	1.609928744	3.132532961	3.190747312	2.460281749
GATCGTGATGGATCCA-1	2.8501394	0.8964686	2.958448878	2.899187896	3.316942993	3.405220193	3.076673317	3.089422121	3.725299477	1.639308902	3.008004462	3.115010797	3.064414779	3.000614955	3.007804113	3.408034747	5.377804972	3.222423225	2.834157735	2.352606351	1.809075444	2.571708061	3.589539512	2.973033549
GATGAATTGCCAATAA-1	2.6753325	4.0309525	2.514169978	2.287902696	2.835165793	2.833636793	2.690011017	2.524832121	2.925632977	1.605791702	3.056611362	2.546725797	2.546477979	2.731172155	2.647895313	3.061970147	5.599901572	2.853816525	3.048946535	2.754793451	0.939567194	2.939844361	3.076600012	2.773814549
GATGCGTACACGTAAG-1	3.22923	3.765055	2.900159578	2.429551596	2.659942393	1.616374593	2.894568917	2.878253321	3.769321177	1.596581002	3.081640262	2.806903597	2.732793579	2.683210455	3.055677613	2.393364847	5.133021072	3.349159625	2.791269135	2.325432651	0.881959844	2.671512461	2.880138612	2.494279249
GATGCGTAGCTTATGG-1	3.181092	5.278251	2.594055278	2.106673096	2.679886593	2.453277493	2.546754817	1.569549721	2.941376277	1.421174102	2.559284262	2.572222597	2.530742179	2.331630555	2.711482013	3.168644547	4.534047072	2.662168025	2.591420935	1.511207851	0.139806845	2.234303561	3.150265212	1.687588449
GATGCTATGCTTAGCA-1	3.7821522	3.5708857	2.312636178	2.775242596	3.592115393	2.739170893	2.267877317	2.360809821	3.407643077	1.918773402	2.525946662	2.483455897	2.840715379	2.601451255	3.329179313	3.066012547	4.376403772	2.741196325	3.125110535	1.772975951	0.082011766	3.060235861	3.012910312	2.536568249
GATGCTATTTATGGTC-1	4.505171	2.987068	3.639882278	2.570622296	3.066308793	3.034193593	3.003990217	1.786599121	3.093411177	1.788493602	3.013584662	3.047792597	2.841038979	2.375382055	2.905787813	4.204847947	4.802552972	3.168653925	2.677450935	1.635856151	1.096613984	2.600755561	3.129539312	2.398796149
GATGGAGCCCTACACA-1	4.277496	-0.016903805	2.804929278	3.490152996	3.342802393	3.535554993	2.908558817	3.048438321	3.495970277	1.938580202	3.160084762	3.142494497	3.478442179	2.802893855	3.269298513	3.498112547	4.712648172	3.515471625	3.579633535	2.494499451	0.775054344	3.546214261	3.487727112	2.473917149
GATGTGGTATCTTGTG-1	3.2167237	5.55289	1.820245978	2.272594396	2.420000393	2.776504393	2.539641117	2.025244321	2.944518377	1.720791602	2.365318362	2.125008597	2.788516779	2.365835255	2.739423513	2.644698747	4.659729572	2.335339225	2.781011835	1.672812951	0.342262044	1.850326761	2.446483612	1.847544549
GATGTGGTCTTGAATG-1	2.495992	4.412959	1.957481578	2.341234596	2.912575493	3.537993793	2.981427017	1.939564321	3.095935877	1.641288702	2.723595462	2.361384197	2.705095079	2.433778155	2.893136513	3.620878147	4.835783572	2.154975125	2.540631535	2.195134651	0.287883234	2.104195961	2.730040312	2.052074049
GATGTGGTTGTAGTCG-1	2.065187	0.29701394	2.243747278	2.820680296	3.622347693	2.620203793	2.888213217	2.384156121	3.609299677	1.945425002	2.740233762	2.365540097	2.521291979	2.768716155	3.501626913	3.125008947	4.058469772	2.841257025	3.140486035	2.588730651	1.468370744	2.897956761	3.046041412	2.452046549
GATTAACCACGCCGCT-1	4.343519	3.6908488	3.944256278	2.467546396	2.504469693	3.043102793	2.519769217	2.170580721	3.283679477	1.902012302	3.020827362	1.834310097	2.634117879	2.477228055	2.655601013	3.543542547	4.902242572	2.794888925	2.928710235	1.981002651	1.103870344	2.428351561	2.411785512	1.595901449
GATTAACCGATGACGG-1	4.342745	3.774597	3.436850778	2.337297796	2.505660093	3.027806793	2.400699617	2.123887321	3.140572377	0.602224952	2.850757862	2.468940297	2.688852279	2.487373255	2.826790113	3.538183347	4.132497772	3.086509625	2.862425535	1.613448351	0.19776405	2.733492761	3.127818812	2.485102549
GATTAACCTTATACTG-1	3.3763366	1.352802	2.628467278	2.853569196	3.362699793	3.078014793	2.900732317	2.811324621	3.385425777	1.541668502	2.865220362	2.804463597	2.825046579	2.759250455	3.725464313	2.856716547	4.520961772	3.130299725	2.954317835	2.674891251	0.435081164	2.466909761	3.176955312	2.610307549
GATTAACCTTCGAATA-1	2.142126	4.559854	1.706562978	2.623507396	3.029567493	2.876636393	2.598691817	2.058976421	3.114373177	1.235928402	3.068694662	2.422746897	2.393476579	2.476982655	2.803727113	3.282223847	4.934562572	2.550850125	2.903476735	2.313838251	0.692458044	1.806834061	3.476675012	2.643060049
GATTATTAACCGTCGG-1	3.7692637	1.5636444	2.452589978	3.347773896	2.981205993	3.297057493	3.141153117	2.703382121	3.475003277	2.060047102	3.357025062	3.310898597	2.916596579	2.868127655	3.066744813	4.032144247	4.891118572	3.525947025	3.065059035	2.360768851	-0.013518706	2.583577961	3.610435312	3.180579749
GATTATTACGTGAACC-1	2.1919236	0.71509707	2.705313678	2.695576596	3.319655393	3.068191793	2.916241817	2.617415121	3.386283877	2.077145302	2.753668362	2.938437297	2.591604979	2.464243855	3.791627113	2.921384247	4.435218772	3.140539125	2.973644535	1.910691651	0.745921644	2.792881361	3.255894312	2.310097049
GATTGCCAGCATTATG-1	3.0991397	2.930304	2.687184078	2.822094296	2.718758193	2.899127593	2.539893817	2.138327421	3.320262977	1.901292702	2.881578262	2.741415597	2.845807079	2.863494055	2.752638113	3.505644747	5.201369972	3.151615525	2.966302235	2.769099051	0.331765604	3.064257061	3.245567512	2.764674549
GATTGTACAGCCTACG-1	4.5197725	0.20662361	2.553229278	2.871656996	3.207114793	2.884317493	2.358326817	2.603026721	4.616351477	1.860857702	3.284149062	2.822322897	3.379306779	2.890183055	2.978270013	3.156243247	3.961946672	2.902331025	3.396204335	2.336467051	1.637159944	2.937813661	2.870801612	2.517601749
GATTGTACCGATCAAG-1	3.3632936	2.3552396	2.999867278	2.633168396	3.222004393	3.001504793	2.951261817	2.660817421	3.515576577	1.997953802	3.133259862	2.841464997	2.660927779	3.174753855	2.707283013	3.567054947	4.314041172	2.770751925	2.866181535	2.304377651	0.323128994	3.142132361	3.358722212	2.385292149
GCAACCGTACTGTGTG-1	4.5240536	2.963018	2.452200278	2.673345496	3.021648893	2.755141593	2.493237317	2.503105021	2.788371777	2.050515402	2.860225462	3.153738997	2.829229079	2.757023155	2.482256613	3.051353347	3.510713572	3.407347525	3.039316935	2.056152151	0.381077874	3.141209361	2.739746012	1.834599649
GCACAGGCAGAGAGGT-1	3.1693423	0.22252797	2.280168778	2.694966196	3.202786993	3.296648193	2.781193817	3.132720721	3.711001177	2.569072702	3.091090762	2.951918197	3.019800179	3.059459555	3.909584813	3.429373547	4.275757772	3.339669225	2.938990535	2.624584951	1.413298544	2.689827361	3.313948312	2.669069149
GCACAGGCGACAAGTG-1	3.4111576	3.948122	2.718728978	2.571677096	2.711349093	2.568013593	2.341312217	2.384527121	3.098965677	1.803486802	2.723406862	2.507335197	2.821402779	2.456003855	2.688905413	3.372275747	4.520934572	3.071342525	2.767568835	2.179084051	1.281379644	2.933763661	2.921217612	1.865623149
GCACCTCGAACTTCCA-1	3.2552483	2.6766372	3.230855978	2.771594196	3.178983993	2.871004193	2.485553517	2.463367721	3.605766777	2.217879702	2.752198762	2.571514897	2.178360179	2.868918055	3.218451013	3.752413947	4.747597572	2.803126025	3.013275635	2.395029351	0.372509304	2.677002561	3.493636512	2.565544049
GCACCTCGGGACCGAA-1	2.8667262	2.3672535	3.008299278	2.894426696	3.336851193	3.423830393	2.500525217	2.474903121	3.186537777	1.434364002	3.256002062	2.251992297	2.484563579	2.956318255	2.886358513	3.642699847	3.865151172	2.680140525	2.550841535	1.371532851	1.548081644	3.175439361	3.375833512	2.390688749
GCACCTCGTCTGACAG-1	4.612067	1.527553	2.622857278	2.862538196	2.945192593	2.821787193	2.636282217	2.629749821	3.677454777	1.949152702	2.797567062	2.714521397	3.270887579	2.734422555	2.972291013	2.968035347	4.318828772	3.492972325	3.299490735	2.198287251	0.744828344	3.218942961	3.131372312	2.484917049
GCACCTCGTTGGCCGA-1	3.6751268	4.178901	2.187336878	2.272512596	2.970189893	2.908643593	2.696869117	1.794399321	2.649530177	1.804855202	2.526714362	2.749054897	2.841537279	2.805183555	2.926384813	2.239877847	4.245248772	3.136799525	2.765023735	2.551332051	0.997186544	1.773155761	3.133124112	2.023863949
GCACGCTGTCCAGGAA-1	4.27064	1.2640406	2.782973578	3.031804896	3.570831093	3.302931793	3.066764417	2.888105921	3.646702977	2.056002302	2.876758062	2.735256897	3.130930179	2.738378855	3.110930213	3.030801647	3.995805972	3.343070025	3.073221235	2.139898751	0.308089074	3.053623061	3.429229412	2.672511249
GCAGAAGGGGCGATGC-1	0.3491863	0.16440123	2.646313278	2.882747296	3.162938693	3.026672793	2.628794717	2.411736821	6.030208877	1.555586202	3.447006062	2.837988597	3.491859479	2.666332855	3.090536613	3.644686147	3.921691372	3.292015525	3.612734335	2.597992651	1.344492344	2.568432961	3.160905312	2.711282149
GCAGAGTTGCCAATAA-1	3.3444831	1.329057	2.365999978	2.965534396	2.933351393	3.117814793	2.516307117	2.635244621	3.181648477	1.548114802	3.176314862	2.721633497	2.719293379	2.627336355	3.324819113	3.163083047	4.322729572	3.165457525	2.751564535	3.571247651	1.461866344	3.114907661	2.871296812	2.415164349
GCAGTAATGGCCACTG-1	-0.122987814	9.031861	2.127920278	2.175995296	3.145998493	2.455643493	2.940198817	2.284853721	3.266344477	0.601018702	2.301821762	1.900213597	2.312386779	2.354400055	2.767739013	2.509221747	3.726065872	2.617760125	2.313637535	1.184932351	-0.075670426	2.379561561	5.016609312	1.616529449
GCAGTAATTATTCCGC-1	4.1641955	1.1380968	2.873054278	2.936109596	3.203035893	3.597579793	2.681773017	3.129519721	3.432548777	1.722638902	3.050553062	2.769368397	3.420239179	2.842382055	3.380328813	3.261750847	3.905121072	3.078611825	3.148932735	2.522604451	0.355932944	3.143846861	3.543694012	2.251262749
GCATGAGAAACTCGTA-1	4.255482	0.7974814	3.188150278	3.100020796	3.359453393	3.332461993	3.270968717	3.141105021	3.560316377	1.539493702	3.026609262	3.008210197	3.323599079	2.870682355	3.150286813	3.485216047	4.252409472	3.376123525	3.479140835	2.365920751	-0.187865356	3.199501161	3.406442112	2.653803449
GCATGAGAATAATGTA-1	3.0410433	0.67682606	2.740919078	3.161565896	3.329236393	3.257285493	2.740575117	2.219657121	3.661213477	1.694575302	3.126230062	3.091178397	3.130135779	2.973879455	3.597334413	2.929986547	4.282815172	3.120929625	3.153830135	2.141875051	1.749050644	2.981075361	3.337373712	2.430533049
GCATGAGACCAGTAGA-1	3.2719378	0.11018713	2.904806578	3.376452596	3.042833093	3.280362493	3.270561217	2.900438121	3.744325477	2.014915902	2.922151362	3.108945897	2.636870879	3.001704055	3.726012713	3.046173747	4.596082872	3.584352225	3.210002935	2.564006851	1.808178244	3.250131761	3.502264012	2.656692749
GCATGAGAGCATTATG-1	2.9451427	1.0268705	2.540848778	3.023391896	3.217188393	2.865925193	2.952712317	2.085719621	3.761016177	2.134891202	3.089566762	3.172914997	2.906615579	2.928131155	3.368870913	3.011466147	4.839823972	3.203124025	2.772198935	2.102429651	1.406484544	3.189925061	3.400162612	3.101524749
GCATGAGAGGTCTCTC-1	3.3398254	2.6579962	2.700199278	2.526044296	3.007055393	3.363601593	2.829851217	2.506990221	3.092334977	1.583546102	2.796726762	2.738569297	3.170699579	2.643137355	3.001380813	3.077226847	4.412180572	3.022185525	2.566168335	2.418444151	1.302200044	2.778550361	3.075091112	2.468445449
GCATGTAGGTGACTTG-1	4.4305024	4.5966015	3.548825078	1.702303296	3.119283693	2.775293193	2.238115617	1.640160821	2.868929677	1.142036002	2.507344762	1.974078397	2.068442779	2.126856155	2.929824113	3.298006647	3.874405872	2.499587525	2.316568535	1.451793951	0.785954444	2.063285261	2.818902312	2.083588249
GCATTGAACGCGGACA-1	3.8052745	3.4256709	2.368968278	3.020060196	3.110326093	3.089991493	2.400568017	2.531358521	3.496519477	0.827417202	3.056258762	2.836577597	2.771211879	2.940417655	2.566435813	3.072549547	3.721255072	3.026802025	2.823353135	1.087509651	1.186295244	2.894030261	2.886869312	2.543947749
GCATTGAACGGAGAGA-1	3.4367547	0.28192848	2.644583978	3.315719296	3.227395393	3.366697193	3.200254217	2.659872621	3.787851077	2.164187702	3.128921562	2.975897097	3.219973079	2.871144655	3.546244613	3.417210747	4.980505572	3.211678725	3.211421735	2.817743351	1.058486804	3.151629561	3.801130012	2.838256749
GCATTGAACTTAAGTA-1	3.6346095	0.5215842	2.845145978	3.466574096	3.247433193	2.826552293	2.461250117	2.873848221	4.218694477	2.346817702	3.203430662	3.068884397	3.475602879	2.939655855	3.359992513	3.408739947	4.372711572	3.293478525	3.206389235	2.185806551	0.980262344	3.213115361	3.451168712	2.319007049
GCCAATAACCTCTGTA-1	4.310192	0.9651535	2.595043878	3.022782596	3.012240893	3.080077293	2.746985017	2.691274921	3.951764877	2.237792002	2.909705262	2.812217697	3.442511079	2.881751155	2.924842113	3.296513947	4.325405572	3.249333125	3.513301635	2.330938351	1.111768884	3.269850361	3.286207112	2.816730149
GCCAATAACTTGAATG-1	3.6788247	4.7646894	2.310720478	2.630986796	2.643355893	2.927211393	2.551345117	2.256825721	2.976427777	1.525531102	2.761659162	2.245439797	2.446583279	2.274323355	3.039548813	3.007948347	4.194916972	2.858747525	2.257420135	1.717444151	0.650419544	2.614553761	2.910962012	1.808540949
GCCAATAAGGCGCATC-1	2.9041054	4.9920855	2.115338578	2.617612996	3.221010993	3.052393293	2.358403417	2.535497121	3.021877977	1.477131802	2.747107362	2.427390097	2.345272579	2.326665955	3.341836813	2.491156047	4.815766072	2.896323425	2.393104835	1.833820651	0.625178414	2.516960361	2.683241512	1.650227749
GCCAATAATTGCAATT-1	3.349086	0.3842384	2.851748978	3.664193596	3.139627393	3.521546293	3.326599817	2.903288421	3.643218277	1.770064702	3.100461062	3.337974597	2.979513379	2.783954755	3.744034513	3.828517147	5.275627572	3.352727525	3.254058935	3.317274051	1.274513944	3.012872861	3.828887312	2.881976949
GCCATGTCATAATTCC-1	3.6448803	-0.7233956	3.033483078	3.260968796	3.792555593	3.398934493	3.265867217	2.899684221	3.924940477	2.082602402	2.964898662	2.895782997	3.339540979	3.143883355	3.600922813	3.216064147	4.596398072	3.642040225	3.503679135	2.499403051	2.053974644	3.137509961	3.651990612	3.050318149
GCCGCGATAGCACTGC-1	5.207802	1.6418775	2.789622978	2.895759596	2.753631593	2.875857193	2.409881817	2.577719521	3.350338977	2.287919002	2.446588762	2.462089097	3.045572979	2.363467855	2.922876113	3.048950147	3.677569872	3.408649125	3.681917535	1.539236451	0.239642744	2.580741561	2.685238112	2.231435149
GCCGCGATGACTCAAG-1	1.5468006	-0.098125845	2.629704478	2.653213896	3.857299893	2.713734993	2.765355417	2.677888421	4.092600477	1.059132702	2.796569362	2.744880197	2.730260379	2.160400055	3.663935413	2.703372147	3.624100472	2.970443725	2.792116735	1.699959651	0.471839044	2.707979361	2.753244112	2.260041149
GCCGCGATTACCTTGA-1	3.4397397	-0.16501547	2.695942678	3.113829796	3.812228293	3.618250493	3.360289617	2.653649821	3.921930477	1.765524302	3.185588062	3.328496697	2.908454179	2.961284855	3.546549513	3.414621047	4.764443172	3.360111225	3.364401435	2.456383451	1.303444444	3.079510361	3.546802312	3.009736449
GCCGCGATTATCTATG-1	3.4349432	-0.30095327	3.104186278	2.773963096	3.882152393	3.687130093	3.002501517	3.073890221	3.921764477	2.089359502	2.497821862	3.083691597	3.206025879	3.016810955	3.452399813	3.032636047	5.021381572	3.152306725	3.441042235	2.480204151	1.758805644	3.325891161	3.539089312	2.389479249
GCCGCGATTTACATAG-1	3.7840898	3.7720792	2.179518678	2.457677696	3.447575893	2.503516293	2.721470817	1.772931821	3.794906877	1.532512602	2.849707062	2.638201697	2.883901779	2.682312855	3.215283813	3.205211047	3.787789072	2.968256225	3.118660935	1.863390951	0.358662444	2.350152661	2.996234612	1.193070249
GCCGGCAGATCGTATT-1	4.1157484	1.9288592	2.662958878	2.721430396	3.189473393	3.022731193	3.161145817	2.651262621	3.597581477	2.167025702	2.545421462	2.916437197	2.742892779	2.722123055	2.940207913	3.147010247	3.971635372	3.165454825	3.203039935	2.099538851	0.643030644	2.775963861	3.095577712	1.928554149
GCCGGCAGCGCTCTTG-1	3.6319726	4.1892295	2.363815278	3.078492296	3.117112693	2.751024393	1.747217817	2.749007321	2.976632577	1.698308802	2.644879062	2.303153997	3.194118579	2.540975655	2.930251313	3.021371747	4.352579572	2.392479325	2.587930735	1.935933351	0.307357924	2.598637261	2.715647312	2.340644949
GCCGGCAGGTCTTCGC-1	2.7753017	0.85903	2.605074378	3.338632196	3.387699693	3.478278793	2.773266317	2.471553421	3.686702077	1.553996902	2.714437762	2.819991397	2.876150079	3.311071255	3.388398413	3.053940547	5.045626572	3.359841325	3.124749735	2.772830451	1.241345644	3.047407061	3.675694612	2.512214049
GCCTAATCCGACTGTT-1	3.780557	5.3919096	1.851958978	2.248938896	2.801150393	2.715193593	2.091159317	2.064481321	3.051233777	1.324313802	1.364448962	2.180117397	2.410323579	2.102706555	2.970641113	2.038103247	3.602893072	2.527511025	2.263825935	1.308188351	0.926633144	2.467100461	2.142548012	1.481031149
GCCTAATCGTCTTCGC-1	3.334394	0.5756711	2.751722778	3.344782596	3.356223193	3.380965393	3.131195817	2.757480421	3.702656977	2.023484202	3.197191262	3.004731897	2.993220779	2.841673755	3.412642913	3.739472047	5.309631072	3.396448325	3.178538835	2.314716151	1.041629774	2.922747961	3.600465012	2.822111049
GCCTACCTCACCATCG-1	2.2575758	2.5526073	2.544548278	2.373130596	3.241281593	3.422296193	2.819415117	2.314734521	3.350055677	1.641540602	3.022583262	2.724102797	2.877724179	2.632048255	2.945629613	2.902163647	5.478603572	3.047518725	2.737457535	2.250343851	1.618514444	2.656787561	3.235722012	2.434041349
GCCTACCTTCGGTATA-1	3.5564868	3.0747502	2.816291078	2.788351196	3.036205793	2.719669493	2.578045417	2.217120721	3.443248277	1.449324002	2.976705362	2.896759797	2.443842579	2.290236355	3.013079813	3.531681747	4.100463572	3.013238825	2.935863035	2.485077351	0.846108774	2.663772361	3.295046012	2.663300649
GCCTCTGACATGTCAC-1	8.184083	2.1988475	2.660621378	2.618414596	3.238232893	3.633776593	3.323912817	2.612553121	3.576022477	2.243701702	3.124321562	2.894469997	3.933015079	3.028893055	3.263727413	3.111988947	5.348705972	3.375476525	3.133405535	2.546808051	0.882467144	3.208526361	3.673938012	4.581725249
GCCTCTGATCGTAAGC-1	2.2552185	4.362446	2.540838478	3.131309896	2.215499193	3.196931293	2.658564817	2.420408821	3.092527877	0.720764762	2.719417862	2.443643797	2.640104079	2.680088855	3.471213813	3.494342047	4.999394172	2.792198325	2.884092135	1.584521051	0.284646074	2.551488961	3.105140612	2.047747749
GCCTGGTACAATGCTA-1	2.8478687	1.173195	2.580949078	2.836532596	3.252698393	3.364738593	2.858829017	2.802811121	3.484525677	2.201346602	2.866155462	2.707623997	3.042822879	3.080637055	3.117176013	3.171597547	4.767830572	3.246107725	3.160161835	1.871378451	1.606854144	3.010252561	3.490770812	2.470747149
GCGAAGCCCAACAGGA-1	3.3919563	5.042491	2.630916578	2.038280196	3.002043093	2.723014493	1.867572817	2.195352321	3.345408177	0.754849602	2.822691462	2.193316697	2.847290779	2.226920455	2.462035113	3.030944547	4.552474272	2.657391225	2.168735335	2.131365351	0.309900764	2.675582961	2.681168012	2.305965349
GCGAAGCCTCTGAGTA-1	-0.09852119	9.059856	2.716107178	2.689653596	2.814445093	2.919520493	2.509468317	2.752310121	2.969256177	1.274911902	2.567622262	2.020480597	1.917301579	2.045588355	2.678936913	2.683567647	3.570258872	2.645635525	2.544530635	1.255978451	0.196761578	2.723404361	5.635617312	2.654007049
GCGAGCAAAACAACTC-1	1.3968995	4.6478796	2.580110778	2.592229696	2.845994793	2.701160293	2.313296317	2.456456021	3.265233477	1.362374202	2.874943062	2.632751597	2.580884179	2.776000155	2.335568413	3.189795147	3.936140572	2.882081025	2.427137635	1.841256351	0.881824184	2.477719861	4.439080312	2.077459449
GCGAGCAACACCAATT-1	4.2563925	2.8396103	3.556339078	2.468338596	3.007854793	3.122463793	2.591736617	2.278662921	3.515713677	1.550019602	3.183874662	2.534371197	2.913029579	2.921074055	3.131244213	3.651863747	4.559224572	3.278643125	2.816941835	1.706831251	1.217398244	2.833969961	3.237861312	2.246084049
GCGAGCAAGATGAATT-1	4.1113696	3.502704	2.287106978	2.660344596	2.734009393	2.952564093	2.634849617	2.739782621	3.094754277	1.449324502	2.533929362	2.744060997	3.006018379	3.033894355	2.864960813	2.668828847	3.715108372	3.138996325	3.203479835	1.673637151	1.527661544	3.123808361	2.961712112	2.261274249
GCGAGTTCCGGAGAGA-1	3.387	4.735783	2.399032878	2.659273596	2.691206393	2.716492993	2.624422817	2.270235821	2.783729477	1.037439302	2.731714262	2.055020097	2.506816879	1.718236855	2.609549813	1.828645547	4.662485872	2.888609825	3.212600035	2.690673651	1.174309644	2.411260361	2.899288812	2.502697749
GCGAGTTCGCGGCGCA-1	1.641299	0.24990897	2.702667978	1.843178196	3.738581393	2.929013793	2.415223117	3.249532121	3.439882977	1.418517502	3.002726362	2.076881897	2.995282379	3.266828155	3.649365413	3.569698747	4.727915972	2.676741525	2.607102735	1.627417351	1.465346944	3.285307561	3.093835312	2.304473749
GCGCAAGTCCGCTCCA-1	2.443233	1.2309787	2.033489278	2.501095396	3.382808293	3.199730293	3.205576717	2.758677521	3.393424977	1.809232302	3.001438062	2.749062597	2.848023879	2.587734555	3.170190513	3.243944847	4.509973272	3.027007025	3.038484535	2.378875451	1.310991044	2.381789561	2.977434612	2.420223749
GCGCAAGTTGCCGATC-1	4.0622487	0.23186563	2.831200878	3.251281196	3.497549093	3.422758793	3.102045317	2.972897121	4.060462777	1.931732702	3.175293762	3.342500497	3.249334279	3.132726855	3.427909813	3.713958147	4.520227872	3.522497825	3.444864135	2.256247051	0.081912781	3.343626361	3.722202512	2.958245349
GCGCATTGACCTACGC-1	3.0216987	3.3553514	2.038675778	2.404359696	2.686961193	2.687202593	2.418988517	2.375095621	3.519053977	2.057198902	2.579568162	2.655738097	2.755542079	2.418189655	3.797146013	2.976718847	4.540952872	2.955331025	2.882346935	2.733518351	0.555557984	2.606782361	3.301102812	2.105030449
GCGCATTGACTTGTCA-1	4.276622	1.8589835	2.751071678	3.146107596	2.469686393	3.242570793	2.788070217	2.609569121	3.875344077	1.662741202	2.904032562	2.522133897	3.218876379	2.836372455	2.970463213	3.257055647	3.854178172	3.548996925	2.808286735	2.453134351	0.458356244	2.612372561	3.256394612	2.424740949
GCGCATTGCCTGCATT-1	3.794291	4.893338	2.702774078	2.320624296	2.268462693	2.925694793	2.244361817	2.310902921	2.960532177	0.773733862	2.699735662	1.806928397	2.561807179	2.488104855	2.482286413	2.810532047	3.859523772	2.738106725	2.674445235	1.640431451	1.015588944	1.596268561	3.212087612	2.588192149
GCGCCATCCGCCGAGG-1	2.2732391	3.0278022	2.516790678	2.973598096	3.284784893	2.853426593	2.486769817	2.466893721	2.844965977	1.675034302	3.149891462	2.583837997	2.994265979	2.686820655	3.089192113	3.894042847	5.066192572	2.985025525	3.101784735	2.030850851	1.022539444	3.042403061	3.414705912	2.400358749
GCGCCATCGAGTGATA-1	3.2568648	5.234068	2.152370478	2.692081396	2.840318993	2.237388493	1.542559517	2.018932621	3.256853077	0.998036402	2.145428462	2.020002197	2.298667179	2.419383355	2.455889013	3.485838847	4.651300172	2.194557125	2.853865535	2.547845851	0.193725362	2.097058661	3.203916312	2.474245749
GCGCCATCGGTAAGGC-1	3.5719528	0.8589744	2.621284978	2.456823596	3.407689393	3.423648493	3.588325817	3.169193521	3.165051277	1.343653902	3.290853562	2.917172597	3.003485179	3.187048555	3.407108313	3.082536847	4.198485872	3.082502825	2.526765135	2.647157151	0.722149294	3.449679761	3.589630312	3.255450349
GCGCCATCGGTCTCTC-1	4.0035934	3.9861953	2.444626078	2.651767896	2.535741393	2.686110793	1.826145417	2.561029921	3.141302877	1.672383602	2.032248562	2.895966797	2.997942179	2.669185455	2.980826613	2.914498747	3.849119572	2.844407725	2.901474335	1.279824851	1.359996444	3.057542961	2.594580612	1.915614049
GCGCCATCGTCACCAA-1	3.256075	1.2608865	3.493320278	2.535164996	2.990239393	3.320917793	2.989661217	2.636980621	3.877665477	1.829672702	3.188027962	3.096705597	3.057985279	2.836561055	3.058537213	3.640225847	4.715283572	3.034649825	2.829190035	2.368242951	1.382991744	3.102446161	3.607566312	2.689291749
GCGCCTATATTGGATC-1	3.1982532	3.0696666	2.288404978	2.858934796	3.163839393	2.858312993	2.699644317	2.348933721	3.389789077	1.554716802	2.971366662	2.572338597	2.828969979	2.170379255	2.765290213	3.494016347	4.275123872	2.955443825	2.733098535	2.442339651	0.692638844	2.897627261	3.405841112	2.420253849
GCGCCTATCGACGCGT-1	3.7075107	4.750402	2.485950278	2.030333596	2.576457993	2.439270793	1.771229017	2.313918921	3.100785277	1.710275902	2.447478362	2.366101597	2.398820179	2.175105455	2.600483113	3.544162947	3.925438172	2.554436525	2.317750035	1.453263751	0.691869784	2.367903161	2.689006312	2.330205349
GCGCCTATGAGTCCGA-1	2.1604195	2.255744	2.947785178	3.580276196	1.718612993	3.648245793	3.043885817	2.340375121	3.582308777	1.620375902	3.147296462	2.891161197	2.683781579	2.549191855	3.718884813	2.794354147	5.089243172	3.155506125	2.800332835	3.147878851	0.644480044	3.083685761	3.768975012	1.864953749
GCGCCTATTCCGCAGC-1	3.1034653	1.7168459	2.490466578	2.696360696	3.185537593	3.265429193	3.092129017	2.503716521	3.420922077	0.851964902	2.789476462	2.445886197	2.838280879	2.708714855	3.852647813	3.248191047	4.055520972	3.267305325	3.335398035	2.211583851	0.788147844	2.911391361	3.304885612	2.390109749
GCGCGTCAGTAATGGC-1	5.245614	0.100494236	2.699175078	2.809379196	3.143181893	3.215224393	3.200843317	2.320838721	3.738672977	1.471774202	3.130840862	3.409610097	3.347872979	3.703180455	2.913283613	3.085472047	3.693130572	3.220378825	3.582740135	2.605370651	0.762933844	3.213317061	3.082342612	2.488329049
GCGCGTCAGTCAACTT-1	2.187168	2.733632	2.250125278	2.712806096	3.036486893	3.006544493	3.124406317	2.552302421	3.144011077	1.841065302	2.771455062	2.564056397	2.876818579	2.863731255	3.279206813	2.804430447	4.584060872	3.018493125	2.668706935	2.679056851	0.660491804	3.027517361	4.425682712	2.341968149
GCGCGTCATGGAAGTA-1	-0.016913388	8.9092245	2.290334978	2.436021896	3.295402593	3.032863293	2.737426517	2.287005721	3.255940677	1.720270602	2.489692062	2.411892197	2.320183079	2.338334655	3.106762813	3.017314547	4.093445272	3.021693525	2.817854535	1.547326451	0.553262844	2.221611161	5.259970312	2.222924349
GCGGCAAGCACCATCG-1	2.8455288	2.699875	2.241448278	2.519281296	3.000223193	3.057354293	2.704443817	2.622624721	3.283005777	1.471087602	3.302864862	2.626597397	3.157917579	2.751743155	3.164690013	3.391874747	6.168887872	3.039099525	3.132964535	2.451243451	0.176496188	3.030292661	2.979274312	2.501177449
GCGGCAAGGACTCCTC-1	3.8986435	3.8563488	2.620939978	2.390424396	2.883247693	2.862518193	2.422181117	2.619913821	3.474983277	0.990175002	2.812810462	2.676490297	2.880716579	2.567865455	2.760733113	3.094506147	3.792592572	3.022745325	2.804580535	1.749243951	0.521348314	2.560503561	3.034996012	2.431371749
GCGGCAAGGTCCGTTG-1	3.6714084	-0.8513078	3.578736578	3.133209596	3.696215193	3.520333193	3.609171417	2.903921121	4.449314477	2.326706702	3.125708662	2.639160397	3.393144579	3.319437155	3.604321213	3.748721747	4.757792272	3.497955025	3.530705235	2.508629351	1.721611644	3.286620761	3.403065312	2.778505249
GCGGCAAGTCCAGGAA-1	3.8841028	0.5020973	2.518146778	3.125620696	3.042465693	2.942264893	2.530115417	2.792963521	4.734522077	2.184734302	2.806314762	3.377003597	3.284638179	2.650780855	2.905896213	3.253652947	4.310309172	3.441469525	3.525701535	2.341337951	0.779688744	3.207753561	3.212812112	2.683598149
GCGGCGCACACCGTGT-1	3.1426778	2.0694904	2.444106278	2.526822596	3.110066693	2.926274793	2.616783817	2.106744621	3.443071577	2.181771002	3.139237262	2.603914997	3.193257779	2.613427455	3.105054613	3.231130047	4.452739272	3.054861725	2.825088835	2.882122651	1.624984444	3.139183361	3.164089612	2.326044449
GCGGTCGCACTCCTAA-1	3.968408	3.2692125	2.818135278	2.717547796	2.559138393	2.223294593	2.461754617	2.309619021	2.919921877	1.913005302	2.859535062	2.871050097	3.163397979	2.914983355	2.448607813	3.356606147	4.349525572	3.022323325	3.295031135	1.934691951	1.004336584	3.053975661	2.608618912	2.376554749
GCGGTCGCGTACATCC-1	-0.15885662	-0.09988043	2.333060978	2.660847296	3.534781393	2.807137093	2.353608117	2.385793521	5.683228477	3.038801702	2.861800262	2.857582397	3.176848579	2.675014355	2.805429213	3.077990547	3.826575772	2.948345825	3.307280135	1.795836451	1.712529544	3.164977361	2.946831212	2.064584149
GCGGTTCTCACGTAAG-1	2.2483232	4.3330784	2.528875078	2.947063396	2.642513793	3.131347993	2.161614817	2.038891621	3.184872877	1.215827002	2.582878062	2.640883597	2.751445779	2.404102655	3.270672313	3.449291847	5.011821972	2.630581825	3.129384835	2.291838451	0.838969044	2.024356761	3.087390612	2.401174949
GCGGTTCTCTCCTTAC-1	3.1418316	4.692904	2.456800278	2.530522996	2.690526993	2.954027793	2.294905017	2.432726421	3.081975277	1.337809702	2.378756862	2.392291297	2.757326079	2.445046555	3.217112313	2.773005847	4.868880972	2.807132225	2.654431135	2.107204951	1.028042184	2.532073861	2.894871312	2.321824149
GCGGTTCTTGCCGATC-1	4.086662	2.2904747	2.618554878	2.964273596	3.098047393	3.184307193	2.496288517	2.573279421	3.317976277	1.175360902	3.030986362	2.520883797	3.236354379	2.664062555	2.946401613	3.316739047	4.238934272	3.219449225	3.393555935	2.100481051	0.161199806	3.221223261	3.134973912	2.431928049
GCGGTTCTTGTTAACA-1	3.9551644	2.89055	2.873591878	2.922980596	3.038419993	3.003644093	2.518955517	2.335531121	3.529664977	1.637482202	2.866755562	2.676832497	2.893818879	2.400251755	2.938658813	3.238750847	3.960307872	2.913172925	3.080222535	1.847532051	0.329965834	2.670931961	3.453471312	2.453079549
GCGTGAATACAGCGGC-1	3.4425726	2.8033493	3.297767878	3.096957796	3.107145393	2.679468993	2.399169417	2.963676521	3.359395477	1.326417602	3.376151862	2.475924297	2.715059279	2.500292155	3.031797813	3.604652547	4.576424872	3.059774525	2.838247535	1.613555651	0.428677874	2.670282461	3.366445712	2.740526049
GCGTGAATCAATGCTA-1	3.677483	3.130948	2.256606578	2.614876396	3.041401693	2.848855593	2.840447717	2.462385921	3.358368477	1.505360202	2.434091062	3.055964697	3.027852279	2.606223855	2.754240813	3.172744647	4.370077172	3.139057525	2.983248735	2.218930251	0.816880094	3.008267561	3.049252712	2.438454749
GCGTGAATGATCCAAC-1	1.8963479	0.6981321	2.695512978	2.902331996	3.444972393	2.949207193	2.569443917	2.216668121	2.976827477	1.626977002	2.641059062	2.864749197	2.753983579	2.486212355	3.819210813	3.023720147	4.263449472	2.823612525	2.895803235	2.634987351	1.263850544	2.854543561	3.564630912	1.960683749
GCTAACTCCACCGTGT-1	2.9820163	0.8211952	2.552955678	3.084024296	3.412210493	3.509133893	2.891257117	3.316764921	3.530490677	1.888667002	2.826041562	2.134322197	3.232056579	2.228228455	3.624939613	3.732751047	5.076944072	2.861231025	3.277160935	2.994524051	1.501219744	3.144647261	3.606413312	2.844613149
GCTAGGCTCATGGCTG-1	3.0060844	1.6456559	2.494151878	3.094125396	2.682731893	3.224991793	2.316847817	2.156531621	4.004456477	1.456806402	3.069796662	2.934934897	2.923256379	2.223119855	3.290422413	3.115158047	4.395932472	3.458406525	2.709243835	2.338325251	1.605652944	2.691091861	3.456120412	2.394601249
GCTAGGCTCCATATCC-1	2.7734172	1.5283221	2.594986478	3.074552596	3.017491893	2.846270193	2.957222517	2.610302721	3.504610277	1.763647502	3.249944762	2.893121997	3.125899779	2.953060855	3.188475813	2.847422047	5.351485572	3.198243825	3.000730535	2.601468651	1.046776104	2.600771061	3.439335812	2.264764749
GCTATCGGAGCACTGC-1	4.174314	1.8355204	2.756132878	2.871728796	2.854631193	3.304395093	2.926083117	2.744683821	3.492196077	1.727205602	2.844188062	2.803586297	2.733940379	2.861370455	2.901030813	3.223154547	4.029222672	3.065927525	3.383457935	2.142597251	0.838984174	3.115712061	3.442103312	2.516345749
GCTATCGGAGTAACTT-1	3.8060288	3.0752041	2.784950778	2.858870396	2.814630393	3.241145793	2.610328717	2.400600121	2.804990277	1.276487402	3.187533862	2.745639397	2.965367579	2.675954155	3.020363113	4.073274747	3.929641572	3.231937125	2.539799935	2.052860051	0.588614624	2.870023861	3.201704012	2.496829749
GCTATCGGTGTTAACA-1	3.3883953	1.7620091	2.652515378	3.019669596	3.126080093	3.135437593	2.722134117	2.527360721	3.238173777	1.725466802	2.971642562	2.877927097	3.116110279	2.904295555	3.368955113	3.255670947	4.571005572	3.180102325	3.062766835	2.179893051	0.906733344	2.722255161	3.421277012	2.627303249
GCTCACGAACGACTCA-1	4.8037195	2.0360262	3.624667878	3.054890996	3.052326993	3.118692093	2.638292617	2.904223721	3.582081477	2.018612702	3.060258462	3.200088997	3.408016179	2.495827055	3.011742113	4.045140547	4.795646572	3.301663825	2.944176035	2.836684651	1.023644904	3.046558361	3.462465712	2.901380849
GCTCGGAAACCTATTG-1	3.8858683	1.3959551	2.954741478	2.527458096	3.331516593	3.007076593	3.225668717	1.991203321	3.513083677	1.915953702	3.014063662	3.120309597	3.272416779	3.025440355	3.249151413	3.002340747	4.049574372	3.397654025	3.080901935	1.523909251	0.940327644	3.591927661	3.043670312	2.392428549
GCTGGCGTGGACCGAA-1	4.7631745	1.6299992	2.663452678	3.060098096	3.245882393	3.070181993	2.708572817	2.617153921	2.954763177	1.856614102	2.737266562	3.195228797	2.924891179	2.870864455	3.016113213	3.193996847	3.550237172	3.303503525	3.383063835	1.866333951	0.195624258	3.020068561	2.604327112	2.151295349
GCTGGCGTTACGATTG-1	2.6558423	2.8092096	2.318496678	2.912045096	2.818128393	2.864366393	2.420585217	2.451844121	3.335968477	1.313124502	2.815825262	2.482254097	2.403089779	1.970558255	3.290843513	3.102041447	4.728543072	3.170853825	3.069388535	2.458644151	1.304025444	2.812612861	3.275662112	2.910467249
GCTGGCGTTTACTGAA-1	3.1897511	4.710922	2.168665378	1.687699596	2.995125093	2.960060993	2.397964217	1.671127321	2.923228777	0.915500302	2.859729362	2.543968597	2.154002579	1.931922255	2.806480413	3.151943347	4.271874172	3.271306725	2.555525135	2.076957651	1.098704244	2.647946261	2.672774012	2.255065749
GCTGTACCCTCGCACC-1	4.530801	1.3541219	2.149282478	2.608587396	3.054828393	2.817207793	2.474261017	2.853927621	3.069755377	1.183710002	3.210846462	2.919877597	3.378896279	2.742114155	2.809866413	3.375729047	4.445578572	3.493051225	3.259973335	2.299881451	0.930380094	3.238784361	2.628123912	2.527698349
GCTGTACCTGGCGTAA-1	3.8215647	4.9625936	1.762670978	2.462376296	3.351348693	2.545176793	2.526710817	1.252341321	3.176485077	1.784980602	2.797687562	2.293747897	2.241603179	2.682504555	2.796151613	2.850328547	3.872730772	2.772118725	2.461880235	1.789822351	0.124060654	2.415413961	2.965380112	2.419537149
GCTGTTGAACGACTCA-1	2.5103433	2.411095	2.258023278	3.333469796	3.202254093	3.116028793	2.670224217	2.105742521	3.383613177	1.696260202	2.679454062	2.330001097	2.871766079	2.581138855	3.416044813	3.298189847	5.115781572	3.145641525	2.996393235	2.575340251	1.171208844	2.644429361	3.098596012	2.748435649
GCTGTTGACATCTAGC-1	5.309537	0.0420534	2.547336578	2.663548396	3.338698393	3.397789093	2.899909817	3.138264921	2.841902077	1.277182602	3.209510662	3.505708697	3.313267179	3.417410855	2.932763513	3.193288747	3.960814672	3.320033525	3.590392835	2.940787051	0.755559144	3.234233461	2.663612312	2.580554649
GCTGTTGACTTGAATG-1	3.070667	1.2518328	2.669601478	3.144684896	2.938778393	3.431730793	3.126458617	2.645925621	3.618944477	1.838057202	2.939255762	2.677573597	3.146893979	2.891799555	3.195593613	3.888088547	5.248835272	3.603143925	3.156508235	2.645332851	0.982953174	2.999667061	3.583736812	2.387997949
GCTGTTGATGCTATGA-1	3.6729224	5.2994375	2.744088678	2.440386196	2.502343393	2.488552193	2.225824817	1.774779621	2.644098477	0.369779502	2.209830862	2.285547997	2.681019079	1.468096855	2.315547013	2.578415347	4.292799972	2.834520325	2.222538335	1.213757751	0.027653074	2.718809961	2.501750912	1.685668349
GCTTAGCAATCATTGG-1	3.2518103	2.2133188	2.294683278	2.901356396	2.956563493	2.963970593	2.877315317	2.797478521	3.600668177	1.929439502	2.894933062	2.812138597	2.818167479	2.989914855	3.205470313	3.316826747	4.937546572	3.089656325	3.111154535	2.170153851	0.156213415	3.295282461	3.500899012	2.780323749
GCTTATGGAAGCCTCC-1	1.5306624	3.6661441	2.327812278	3.064303796	2.734375493	2.949973993	2.763310717	2.254690021	3.361187477	1.784991402	3.124848162	2.510596597	2.751906879	2.456243355	3.071365313	3.577010347	5.491717572	2.989622825	2.848833835	1.515175151	1.450827844	2.316880861	3.415813912	2.007957749
GCTTATGGCAGCGCAG-1	2.9654295	1.1960226	2.686535278	3.208159796	3.092408193	3.301140193	2.642816117	2.210960421	3.375346877	1.705898702	3.187227062	3.166520597	3.109425979	2.851615855	3.105427513	3.874686147	4.616195872	3.279916025	3.174051135	2.219393651	1.504328944	3.025158561	3.369426412	2.728038449
GCTTATGGTATAGGCA-1	3.8746626	3.666003	2.228075978	2.832683596	3.317566693	2.490323793	2.913126517	2.057369321	3.740415477	1.455783102	2.724748062	2.408278997	3.143512679	2.535025455	2.895309713	2.808379547	4.099483772	3.020492725	2.797124635	2.309615851	0.158533688	2.796638861	3.104861412	1.858783749
GCTTATGGTGAGATAC-1	2.9381797	1.0847104	2.960037978	2.771002896	3.087866793	3.253762393	2.938712117	2.087594121	3.799578477	1.875438902	3.246598562	2.843210697	2.762325979	2.959650155	3.434972813	3.531270447	6.429182272	3.357990025	3.318078835	2.256162151	0.808705944	2.948296661	3.679575912	3.061419349
GCTTCAGTAATGTTGC-1	3.971141	1.4645017	2.677101178	2.961702996	3.216536093	3.419904093	2.991782217	2.297275821	3.245719677	1.638465902	2.892060562	2.982269297	2.975219579	2.916458755	3.958921813	3.123509847	4.165881572	3.117663325	3.250135235	2.086608651	0.15322319	2.523972161	3.106748012	2.725807049
GCTTCAGTATACACGC-1	8.525067	2.3147426	2.653211278	2.689364096	3.343817393	3.261561993	2.849010817	2.699272421	3.481311777	1.772427102	2.801730062	2.930652897	3.629014579	2.584844855	3.104410613	3.012141847	3.681942672	3.273985325	3.287871435	1.845884051	0.774574944	3.158851461	3.273619312	4.648897749
GCTTCAGTGTGATCTC-1	4.9195704	0.96288955	2.268168478	2.567001196	3.163087393	3.175420393	2.585621617	2.607132221	3.746630877	1.850499602	3.123870462	2.828347897	3.267651979	2.830603455	2.815070813	3.441219747	4.001777372	3.456394125	3.713352735	2.139270351	1.216094244	3.074924361	2.718476012	2.572329849
GCTTCCAACCGCCTGA-1	3.826778	1.3543173	3.003494978	2.914989096	3.060403893	3.274315793	2.799976617	2.335594921	3.263535077	2.472596702	3.051629562	3.199615697	3.385883279	2.660204055	3.022448813	3.612376847	4.128798572	3.078222525	3.287924835	2.023746051	1.432972444	2.909423961	3.654246312	2.193129849
GCTTCCAAGTAGCCTA-1	1.9389879	2.2783315	3.320599778	2.481778596	3.583663393	3.030731993	2.678219617	2.262914721	3.314044477	1.184626902	2.938321362	2.440732697	2.727479479	2.399239355	3.392987513	3.441123447	4.726979972	2.858054125	2.889993035	1.831712451	1.238406644	2.540011061	3.400287812	1.788841649
GGAACAGCGAAGCCAG-1	3.7256167	4.103418	2.798644978	2.848654896	2.918993093	2.593200593	2.666967417	2.203051421	3.389707377	2.022704102	2.811052062	2.390941197	2.545422779	2.568251755	2.440015013	3.031118547	4.133846272	2.676519825	2.923903735	1.659175851	0.841176614	2.342880561	2.836629612	2.241308349
GGAACAGCGTACATCC-1	3.0148385	3.7915146	2.276143778	2.686553096	3.211779893	2.897678493	3.175652017	2.526139521	3.422530677	1.214924302	2.976341262	2.729268597	2.370679879	2.810610655	3.232589213	2.479304247	4.836121572	2.925435925	2.594446735	1.191641451	0.130825761	2.639665761	3.618393112	2.250343449
GGAACGCTATCCGGTA-1	1.2259005	4.144765	2.290547178	3.102140996	2.635500693	2.830438293	2.643519617	2.150237421	3.301287477	1.059807002	2.858375562	2.847928297	2.519995479	2.457172255	3.155437713	3.577126947	5.304419272	2.755213725	2.885519835	1.965001151	0.569447594	2.483907361	3.442747312	2.443692349
GGAACGCTTAGAGCGA-1	4.2199197	1.9408844	2.487720278	3.184093396	3.234517393	3.055766193	2.877578317	2.434930821	3.638877877	2.181119702	2.838325362	3.085409397	2.951200579	2.835411855	2.984222113	2.860583547	4.191933872	3.110331925	3.213021835	2.216714651	-0.263523716	2.936557861	3.295588012	2.401286049
GGAAGCTCTCTGACAG-1	0.7915392	0.67375314	2.699655778	2.639779496	3.069658093	2.795375993	2.427520317	2.465840821	4.147201777	1.718663502	2.883968362	2.510333597	2.781537279	2.590381755	2.945345113	2.704003247	3.890129072	3.129161525	2.705988935	2.304985251	0.369367844	2.925301661	3.022600112	2.458651849
GGAATTGTGATGACGG-1	2.5231102	4.3158917	2.014932678	2.444940896	2.648906393	2.334548793	2.843211217	2.361726821	3.064097677	1.650334302	3.351224062	2.428883297	2.818680979	2.285664655	2.711756713	3.340499047	4.880228572	2.706543425	2.910666735	2.647207251	0.628027004	2.476914561	2.799087912	2.312706749
GGAATTGTGCGCGTCA-1	1.3120173	4.96284	1.390321478	1.751913196	2.928305693	1.728326693	2.598827617	2.590977121	2.869870477	1.323209002	2.486966062	2.398180297	2.286325479	2.262620355	3.306283813	3.526724747	4.920942572	1.597749525	1.414617335	2.038327451	0.719762944	2.408788761	3.500308912	1.690183049
GGAATTGTGCTTCCAA-1	3.5286536	1.3628138	2.915103278	2.918773996	3.051342993	3.235565793	2.939093417	2.531879921	3.799997477	2.090886102	2.785267862	2.907011797	3.142152779	3.264651855	3.169768313	3.649872947	4.570887272	3.435025625	2.914002535	2.120152251	0.673602384	2.837426561	3.215104312	2.933193349
GGACCGAAACCTATTG-1	2.4290187	4.6846447	2.269961078	2.884995796	2.972573093	2.673783793	2.555912817	2.277868521	2.884888177	1.484366702	2.554870862	2.620909197	2.579605779	1.957698655	2.541940213	3.593638847	4.618524272	2.847608325	2.517135535	2.081104251	0.560125944	2.221757361	3.025599412	2.405626149
GGACCGAATCGGTATA-1	4.717685	0.10129387	2.657268978	3.145169896	3.267239393	3.010885393	2.099908817	3.195635821	4.473401477	1.640540302	3.022734462	3.204089397	3.315165279	3.124733055	2.836028813	2.874261547	3.960130172	3.114063025	3.559228035	2.395588651	1.675349044	3.515592261	2.874697312	2.493091449
GGACGATTAGACAGTG-1	0.035854455	8.87624	2.361645978	2.546444996	3.265362093	2.942618793	2.247514317	2.009372721	2.934425477	1.431364202	3.019558262	2.490931097	3.009687879	2.513544855	3.071735613	2.897302047	3.517387372	3.382382825	3.023377935	1.640776151	1.469940544	2.688914161	5.584174812	2.655625949
GGACGATTGGCGTCTT-1	1.1131817	2.9758239	2.573215278	2.952528596	2.178003793	3.300623293	3.086353317	2.363967421	3.655045077	1.814959702	3.218333062	2.999990597	2.688569279	2.157655055	2.864148313	4.330320047	4.885691872	2.838595125	3.117010435	2.854147251	1.241489244	3.126104261	3.583887512	2.588136749
GGACGATTGTCGTCCG-1	4.2652535	-0.40702233	3.029678278	3.343758596	3.293300893	3.604327793	3.174845817	2.771040521	3.751243477	2.239450402	3.319365562	3.284178597	3.485756579	3.738765855	3.601359113	3.477500847	4.450703572	3.477619825	3.729073535	2.556035051	0.737268494	3.425154361	3.450155312	3.125043249
GGAGACCTACGGCTGT-1	4.2318864	2.297727	2.839914578	2.965261096	3.195736393	3.109677193	3.130897517	2.180029421	3.364149877	2.198737302	2.544675362	2.717344597	2.711960079	2.730277155	2.916217513	2.880849747	3.582494272	2.561647525	2.576927035	2.132015451	1.048504574	2.745820161	3.070478912	1.968150249
GGAGACCTAGGTACGG-1	8.611347	2.8530986	2.115576778	2.347841196	2.739914993	3.208741793	2.569662817	2.130073621	2.842071777	1.532435102	2.799221362	2.211955297	2.899533979	2.677500355	2.372434313	2.771237747	3.743490972	2.791899425	2.962837035	1.752449051	1.002093544	2.562498261	3.014883012	4.091171749
GGAGACCTTATCGGAC-1	3.0362172	-0.20668267	2.600479278	3.208233596	3.199901193	3.427902793	3.155001217	2.804608921	4.762643477	2.109677302	3.364575062	3.014550997	3.189139079	3.092575855	3.342536813	3.731899547	5.087267172	3.403575325	3.060183335	2.176022651	1.815322844	2.987321361	3.550428112	2.590843749
GGAGACCTTCATGCAC-1	3.4370763	1.2561634	2.711237478	2.806180896	3.125061793	3.105753993	2.981245817	2.577601721	3.473452077	2.076822702	3.015913762	2.788364897	2.918590579	2.661175155	3.118972313	3.266403147	4.429179572	3.136554625	3.279692035	2.740512351	1.275181144	2.881357061	3.203699812	2.747497749
GGAGATTAGTCGGCTC-1	1.4394777	-0.07821512	2.297532778	2.356932096	3.902572693	2.811909793	2.723358817	2.558260921	3.056973977	1.787669702	2.510612762	2.729407797	2.474969579	2.286759255	3.125371813	2.643526747	3.657629972	2.804407525	2.846211235	1.535863551	1.460875244	2.873486861	2.764738512	2.196715749
GGAGATTATCCGTCAA-1	0.5153901	0.74564976	2.273791278	3.180681796	2.865236593	2.698569793	2.986777517	1.884081121	4.902739477	1.475904902	2.935879262	2.440688897	1.991359679	2.311268655	3.193706013	2.821128547	5.649761572	2.616691025	2.513786135	2.649671351	1.439001544	2.795030961	2.974319212	2.173128949
GGAGGACCGACAGCAC-1	2.6100626	2.3411639	2.884031778	3.233532596	3.051165593	3.103340993	2.770172617	1.889890721	3.506250877	2.358038802	3.020960362	3.034748097	2.565654279	2.447238855	2.771095513	3.652517247	4.738372572	2.754703525	3.133676835	2.597596451	1.276630144	2.781133761	3.266128012	2.662427749
GGATAACGAGCGTGTA-1	1.1136532	3.9572861	2.772980978	3.226014796	2.391965693	3.112062793	2.356243617	2.206896621	2.868388877	1.076734102	3.173584562	2.469342597	2.644169079	2.629799855	2.990895013	3.968498147	5.205267172	2.826052425	2.921066835	2.573799651	1.175481144	2.913952261	3.486435112	2.093782049
GGATAACGCCGGAGTG-1	3.2081797	2.419519	2.479576078	2.861056896	2.825878193	3.140986093	2.669580817	2.576940621	3.507323277	1.546370802	3.184896262	2.650885597	2.749522179	2.724544155	3.219029413	3.257016847	4.710180572	3.146000525	3.145684735	2.217217951	0.428122744	3.095925261	3.338161912	2.758261049
GGATAACGTCAAGAAG-1	2.8175762	4.98111	2.013568678	2.576930596	2.190866493	3.357146393	2.250961517	2.206203121	2.913683677	1.844543902	2.863480862	2.611791897	2.731583379	2.255569355	2.792707813	3.368044047	4.374081872	2.200533525	2.391613335	1.712432151	0.086837994	2.573200061	2.978763812	2.001736949
GGATACGCGATCCAAC-1	2.7726517	1.9213418	2.337005278	3.021033596	2.934412793	3.086596793	2.723498617	2.641058121	3.284421977	1.867456402	3.126272062	2.799757297	2.794681979	2.928223255	3.413149113	3.198660047	4.938110572	2.991914925	2.924722935	2.484499951	1.216991744	2.898331761	2.952206312	2.283359849
GGATACGCTGTACCTA-1	3.160887	4.1564584	2.543753178	2.008306896	3.442015193	2.996583093	2.530414817	2.043077121	3.333370677	0.256435102	2.636546062	3.312031297	2.819307279	2.790436355	2.917827113	2.709873347	4.634242572	2.860219925	2.994803235	1.419554451	0.424636204	2.574357861	3.351855012	2.291967249
GGATGGACCCTACACA-1	2.9771001	1.8368882	2.504587878	3.310265196	2.219957893	3.121185393	2.450901317	2.587912121	3.473114277	1.679231602	2.841916662	2.832619497	3.159583279	2.787662855	3.271087413	3.682733247	4.538520572	3.187404525	3.139644235	2.862868051	1.264139544	3.032506861	3.385923112	2.226519749
GGATGGACGGACGTGC-1	1.0488802	0.96008795	2.390974478	2.755410296	3.150599093	2.941135993	2.634239217	2.508520421	4.145631477	1.231261902	2.791143062	2.309901997	2.938718779	2.642843855	3.458325113	3.021358847	4.649513972	3.174169225	3.272653135	2.072915051	0.698009744	2.865555361	3.165685812	2.377757749
GGATGGACTTGCTGTC-1	2.9934373	0.8210995	2.788898678	2.922942796	3.018425993	3.136881493	2.813704517	2.578464121	3.669517277	2.382230902	2.649149762	3.065233697	3.282514579	2.901213055	3.740260313	3.550683947	4.814183572	3.456413525	3.249525835	2.609533051	1.081832394	3.316879161	3.435976312	2.020656949
GGCAGCCTTTAGGTTA-1	1.7788358	0.85554606	2.301850578	2.710377096	3.968788893	2.831728093	2.699862517	1.857659421	3.370377077	1.461328602	2.683409462	2.320988397	2.326393079	2.667140155	3.258990313	2.688687047	4.690776072	2.698602525	2.937120235	2.697708351	0.838528384	2.519567861	2.870195612	2.734605749
GGCAGGAGAGCTGGTC-1	2.529591	4.6944427	2.418482278	2.532312096	3.014632993	2.437484593	2.467301117	2.474714521	3.030661577	1.473861302	2.986371762	2.631034397	2.803874979	2.106287555	2.498627813	3.703087047	4.992728572	3.029323325	2.661501735	1.730482351	1.133024444	1.574407861	3.017550212	2.250109749
GGCAGGAGCGATCAAG-1	3.5464358	3.92121	1.857017778	2.522836796	2.973523693	2.874239593	2.312060817	2.375138521	2.617951177	1.528825702	2.914706562	2.015522997	2.762217079	2.678495855	2.966083313	3.201031847	4.358209572	3.104118325	2.878384835	2.478549651	1.049437214	2.906066061	2.682136012	2.798607949
GGCAGTTACCGACGAA-1	2.9248118	4.197562	2.432982878	2.597807596	3.077960793	2.702425093	2.545166317	2.752920721	2.798256877	1.368948402	2.737186062	2.402799897	2.910274979	2.637379955	2.780305813	3.192900847	4.845504572	2.745584725	2.839047035	1.691489951	0.258889294	2.509068561	3.247241712	2.558854249
GGCAGTTACTATTCAG-1	1.5933266	5.0866394	1.591759278	2.760875796	2.714049393	2.162157793	2.650894817	2.546295421	3.043835477	1.115084602	2.480504362	2.230200297	2.632289579	2.800884855	2.526920813	3.015652347	3.966055872	3.356957825	3.070217635	1.389675951	0.259442864	3.017271361	5.058934912	2.446768749
GGCAGTTACTCAGTCG-1	0.8859547	4.373083	2.116823678	2.363842896	2.349690993	2.872360793	2.621346817	2.150655121	3.053824877	0.627142202	2.184027762	2.494342097	2.168517779	1.983414055	2.690655013	4.030577347	4.031791472	2.384842125	2.583854535	2.258743051	0.907665244	2.448978361	3.241287612	2.069416749
GGCAGTTAGCCAATAA-1	3.2884378	2.079622	2.167249278	2.914939596	2.872806793	2.841257793	2.853187817	2.853598121	3.376055477	1.851973702	2.534617262	2.805012297	2.922764279	2.522297255	3.379882813	3.155919047	4.236026572	3.007154625	2.947562735	1.966255451	1.566320644	2.406728861	3.256703112	2.332447449
GGCAGTTAGGATAACG-1	3.7703533	3.9589343	2.114599978	2.640185696	2.980564893	2.557278993	2.914347817	2.587825621	3.505862277	1.349134902	2.347716362	2.745500597	2.934089379	2.605384855	2.746773913	3.198243747	4.196662572	2.971845125	2.911956335	1.886845651	0.08141107	3.027081361	2.993085612	1.971621749
GGCCAACCACTCCTAA-1	4.572371	1.7236936	4.055453278	3.067834296	3.309175093	3.208274493	2.506300517	3.110414521	3.805059477	2.024317402	2.920988662	3.149591597	2.974066579	3.011882155	3.147156213	3.198425547	4.301565872	3.329007125	2.944022535	2.259950651	1.103584694	2.910282961	3.498588512	2.769129749
GGCCAACCAGAGAGGT-1	3.573216	3.7788029	2.375911278	2.851011396	3.097534193	3.214243493	2.623693017	2.175950321	2.604459777	1.799444402	2.642672062	3.160540097	2.924553879	2.199728855	3.057916113	3.062218547	4.302227572	3.147737025	2.981423935	1.697613451	0.547784074	1.986480561	2.994887112	2.147240549
GGCCAACCCCGACGAA-1	2.260564	4.838916	2.272655778	2.310400596	2.429285593	2.570874793	2.523252017	2.643596721	3.050719977	1.430018702	2.626983962	2.600478897	2.383352279	2.171705555	3.006911513	3.109701047	5.763952572	2.828274525	2.696817735	2.111130051	1.544561844	2.498373361	3.216870312	2.165844049
GGCCAACCCCTCTGTA-1	1.789262	0.24795125	2.800083378	2.604616996	3.442552893	2.593305193	2.748845817	2.655764821	3.113473877	1.670127802	2.616752062	2.659059997	2.922582579	2.317519055	3.586694413	2.915622847	3.766653972	2.692957825	2.745653535	1.869582451	1.435662144	2.117083361	2.938052112	2.549580449
GGCCAACCCTGCGACG-1	2.8226619	4.4402776	2.335334278	2.877547896	3.100998193	2.539663893	2.559946317	2.280442121	3.113766477	1.573549502	2.637981662	2.711813197	2.904071779	2.341928855	3.134643013	2.644219347	5.219455572	2.520513025	2.474400135	2.055650951	0.580461104	2.401394461	3.276072412	2.385078749
GGCCACTGATACACGC-1	2.027477	-0.008714122	2.229079478	2.598451996	3.843844193	2.969153493	2.880627817	2.513423221	3.949294777	1.442477002	2.902415762	2.800588197	3.009884079	2.754082055	3.617707813	2.861126147	4.733232572	3.184736225	2.823727935	2.026501451	1.955766144	2.704694661	3.179782112	2.632263749
GGCCACTGATTACGAA-1	2.6998188	1.4347126	2.757628878	2.907151596	3.249874593	3.342050893	2.825058817	2.619830621	3.577813477	2.028606402	3.026110262	2.561008197	2.789157179	2.784262055	3.269965413	3.269142047	4.748608772	2.875528325	2.947575335	2.305455651	1.410494344	3.082546561	3.506486612	2.596073049
GGCCACTGCTTGTGGC-1	3.1973615	1.477206	3.007027178	2.916663096	2.734340693	3.294955793	3.009600817	2.638141721	3.545153677	1.580693702	3.290904062	2.971486097	3.133383979	2.746631755	3.123098813	3.440238847	4.700927572	3.005251325	2.955072235	2.082144951	1.339683644	3.019468661	3.614522212	2.838004249
GGCCACTGGCACGCTG-1	8.005494	2.7185922	2.689842978	2.538411296	2.975001193	2.871684893	2.668779817	2.695483121	3.262235677	1.589885102	2.668535562	2.745088597	2.862179079	2.379617355	3.071166013	3.250263547	4.095269472	3.165081725	2.834156535	2.382163051	0.254028208	2.670947861	3.054756812	3.529400249
GGCCACTGTAGGAGAA-1	3.8562744	-0.90639603	3.014442478	3.703753596	3.697253493	3.444123193	2.742305017	2.718693321	4.034673477	2.771201602	3.594169162	3.499673597	3.267995379	3.240844855	3.843201413	3.705692247	5.479850572	3.791169525	3.430987135	2.853839151	2.070487744	3.270920161	4.253361912	3.335039749
GGCCTTAACAGCAACC-1	3.858357	0.9539974	3.407225578	3.127184596	3.249488593	3.600504793	3.331353017	2.941986121	3.815168477	1.892401702	3.077939562	3.128963997	3.234542379	2.217610455	3.186623513	3.401776947	4.618363572	3.314232025	3.454774635	2.222037051	0.688464444	2.965517361	3.664763912	2.941393749
GGCCTTAACGTGAACC-1	1.791632	-0.055949043	2.224137078	2.576293796	3.645748193	2.764011793	2.889615117	2.816482821	2.958584477	2.272878402	2.918431562	2.657324597	2.660271379	2.304138555	2.912238313	2.499101047	3.859189572	2.769850925	2.970049935	1.737406251	1.220740344	2.470751861	3.273911312	2.202151749
GGCCTTAATACTTATA-1	4.90702	1.2094339	1.899030978	2.511955396	2.900505093	2.970407393	2.014559017	2.609724121	2.870878277	2.018320702	3.177483662	3.364515297	3.722713579	3.125708655	2.998525313	3.190873347	3.995851572	3.260902825	3.461575835	2.547727351	1.001474904	3.372206761	3.100377312	2.656275349
GGCGATGCACATGCCG-1	3.3482888	3.0842297	1.954270278	2.955298996	2.751179993	3.257141193	1.955983217	2.415961321	3.826965477	1.511568602	3.009981162	2.592386797	2.721205679	2.599024155	2.792582013	3.239266047	4.541897972	2.986062225	2.857187335	2.033486651	0.080374922	2.834900461	3.298871712	2.780003949
GGCGATGCATACGCTT-1	3.8844197	2.2699275	2.625122778	2.769456796	3.258104393	3.003053293	3.093346117	2.774610121	3.315284977	1.846601202	2.883064762	2.181954897	2.786870979	2.650159455	3.234352313	2.875945947	3.900109772	3.054373925	2.476891135	2.386327651	0.994520594	2.665157961	3.234558312	1.943251749
GGCGATGCTTAGGTTA-1	3.981956	4.980824	2.401251078	1.666527596	3.236465293	2.786176293	2.815648117	2.190067621	3.035805277	1.160002102	2.525484662	2.867488397	2.304108879	2.581049255	3.371398213	2.499161447	3.344213572	2.182071525	2.561408535	1.619474151	0.292969844	2.478564661	2.503039312	2.087451549
GGCGCGGACGCAGCAA-1	2.786043	2.0381615	2.620717278	2.918676996	2.538985093	3.212607793	2.642174017	2.606577121	3.185297977	1.814002002	3.051061662	1.916111597	2.764609379	3.181959455	3.098274713	3.708605647	4.416509572	2.865716625	2.796354335	2.463536651	1.488994144	3.032342561	3.684374312	2.555805549
GGCGCGGACTGTAGGA-1	3.5981534	5.078771	1.912811078	2.031486896	2.842989693	2.765472293	2.153453117	1.854210921	2.522198677	1.355904902	2.620340862	2.800811797	1.971027079	2.616922255	2.989312113	2.261342247	4.503028372	2.436506025	2.879323535	2.329453451	0.089510234	2.498100861	2.428769312	1.872313649
GGCGCGGAGTCAACTT-1	0.014309183	0.032568935	2.356477978	2.697669396	3.667531093	3.054160993	2.701578417	2.313840121	5.638046977	2.256639202	2.671929662	2.924855997	3.352896179	2.747483855	3.020063113	3.061818547	3.648042872	3.035717525	3.367541335	2.448139651	0.866739644	3.160017161	2.545662612	1.736269849
GGCGTCTTACTTCGAG-1	5.1553345	-0.19940142	2.527276478	3.238130596	3.251072693	3.343453293	3.077320617	3.187668621	3.351490077	1.350486602	3.193459762	3.579742497	3.693257579	3.244707255	3.283597713	3.339419747	4.103775572	3.650467525	3.809130035	2.861296451	0.239118384	3.641198361	2.984507012	2.300500749
GGCGTCTTTAGAGTAC-1	5.0061865	1.6616017	4.237066978	3.266360396	3.460800893	3.649895293	2.978216417	3.022767621	3.925739477	1.891118702	3.043575562	3.124304797	3.366036879	3.247627855	3.877391513	4.471963547	4.928918572	3.518806925	3.390510335	3.139576651	0.914749744	3.558738161	3.812933312	2.656682649
GGCTACAAGGCTCTAC-1	4.5189667	1.6837068	2.979874178	2.703436596	2.869485693	3.288034593	2.854164417	2.673374421	3.373973677	1.262621202	2.624392562	2.949141297	3.461695579	2.949541155	3.347980913	2.835737347	4.176943072	3.113326525	3.262138535	2.342843251	0.03720729	3.268518061	3.258457612	3.211698849
GGCTACAATACTTATA-1	1.6171263	3.8686547	2.728650778	2.251702196	2.599076093	2.885190793	2.449495117	2.644620921	3.048200577	1.459429302	2.649126062	2.718937197	2.822759179	2.573470255	3.102294413	3.932212947	4.581375872	2.862892525	2.222963535	2.303521151	1.421438044	2.484819561	3.364045312	1.990709749
GGCTCTACCCGCTCCA-1	3.0512383	4.1263313	2.627975478	2.641667696	2.626252893	2.806322193	2.866814117	2.205665621	3.199298677	1.564932702	2.786960462	2.461743097	2.761958579	2.540281355	2.979721513	2.693201247	5.119829572	3.027815725	3.022481035	1.790130851	0.343598974	2.791956061	3.214175312	2.191955749
GGCTCTACCTATTCAG-1	4.8095703	0.9724093	2.339438478	3.057062996	3.058148893	2.716737593	2.529578817	2.769225921	3.331699877	1.690094902	3.307912862	3.101411097	3.577187579	3.172671855	3.015498613	3.387152147	4.401905572	3.041392025	3.528522735	2.202060451	1.190561044	3.192315361	2.995815712	2.444104749
GGCTCTACGGTACTGA-1	3.9052768	0.84734327	3.041522278	3.207941896	2.963850593	3.482237493	3.109005517	3.212989121	3.547554277	1.945718702	3.607643862	2.931792797	3.133717779	3.114968655	3.320565413	3.523753547	4.842926572	3.352730725	3.490028235	2.411232251	0.379493344	3.182482561	3.550271912	2.495843249
GGCTCTACGGTATAAG-1	4.380648	3.469545	3.355338578	2.636557996	1.652835293	3.024399593	2.674213417	2.412293921	3.068805677	1.269953002	2.928595562	2.894968997	2.723353379	2.852484055	2.844561513	3.379275547	4.366166572	3.141088525	2.989541835	1.554318551	1.089777844	2.106442061	3.199528212	2.311795349
GGCTGCGGTAGCGGTG-1	4.6597548	1.0549006	2.795972878	3.306501596	3.522688193	2.881811793	2.986515017	2.644102121	3.479723477	1.782656502	2.945548362	2.946511597	3.010765079	2.864967455	2.878676413	2.913125247	4.017454572	3.467005525	3.581993835	1.950531051	0.935793744	2.873514761	2.959608512	2.825277949
GGTAAGGCTCCAGGAA-1	4.53255	-0.19561501	2.959597578	3.282706196	3.258609093	3.239923093	3.029354117	3.386722821	3.516614677	1.948817002	3.137217362	3.330602597	3.406412379	3.254968855	3.525868613	3.150490547	4.456905572	3.351171725	3.555622135	2.530041251	0.982941074	3.666096561	3.305577712	3.120764649
GGTAATTGCAACGGTC-1	2.8514006	2.3104463	2.785180078	2.658506096	2.933324393	3.131061393	2.849965817	2.388918121	3.330386677	2.098109702	3.272666462	2.705017397	2.983078279	2.355587855	3.010124713	4.109452547	4.949965272	3.107039925	3.045698235	2.807814851	0.856196384	2.988912361	3.338923312	2.487131949
GGTAATTGTGGCCAGA-1	3.1179764	1.8800384	2.489991678	2.666270596	3.038496393	3.036793093	2.822205517	2.738096521	3.369183777	1.825646702	2.976209662	2.741025997	2.892273579	2.563525555	3.238929013	2.988214447	4.750206572	3.019226025	3.410517735	2.681009751	0.868149944	2.700692561	3.407639012	1.895596649
GGTACTGACGCCTCGC-1	3.6920044	-0.2552901	2.989784678	3.471301196	3.429097393	2.997866993	3.582859317	2.883167521	3.664967077	2.106169402	3.243748762	3.185085597	3.492756879	2.977167255	3.320199913	3.971416347	4.716543572	3.461067425	3.755866335	2.661629251	1.209708944	3.254897261	3.399086312	2.655557949
GGTACTGACTAGCCGC-1	4.040804	4.501593	2.218174478	2.387267996	2.682915393	3.126795193	2.353624817	2.251041021	3.910798777	1.417410202	2.067693762	2.417407297	2.584535579	1.415169455	2.686797613	2.951610947	3.341053972	2.709099925	2.861839335	2.258709451	0.687875074	2.556287161	2.304150312	1.854913149
GGTATAAGATCGCGTC-1	4.0571284	2.5361164	2.328965278	2.741893196	3.455743093	2.905692893	2.677249017	2.936903121	3.250685277	1.932260002	3.126293462	3.140780197	3.113852779	2.688151655	3.067713813	3.275805547	4.435084772	3.424847325	3.068016335	2.070394551	-0.135151576	3.168594761	2.385799612	1.314106249
GGTATAAGCCGCTAGG-1	2.011049	3.119001	2.739580378	3.202146596	2.865866993	2.879139793	3.039156417	2.647792621	3.232176477	1.387486602	2.762796462	2.769759397	3.025490579	2.721307655	2.864766113	3.614137347	5.137565872	3.048956825	2.414862535	2.045454051	0.681317844	2.594313961	3.595577412	2.694960249
GGTATAAGGAAGGCGA-1	2.522286	1.2814811	2.706012778	2.620622596	3.262072393	3.047944393	2.843875217	2.342878621	3.818506977	1.224313702	3.385170262	2.929766197	2.911736279	2.805645855	3.192072113	3.095723347	4.507559272	2.917896725	3.126079335	1.937010251	1.646493744	2.560161961	3.562268012	2.610811349
GGTATAAGTTAATCGT-1	-0.016513152	0.5737795	2.257829678	2.289572396	2.727719393	2.579528893	2.667026817	2.136095321	4.304361477	2.619314402	2.610766062	2.115431297	2.829297579	2.373622955	2.753810813	2.296809147	3.550065272	2.691550525	3.105160735	1.106553051	1.347889044	2.156559861	3.052206012	2.389015749
GGTATGTTATGTGCGC-1	4.161543	1.3663743	2.627006578	2.771480496	3.260555093	3.006901593	2.551118817	2.760284121	3.627194677	1.332414102	3.163801462	2.575042597	3.073375579	2.677835355	3.223731013	2.860670247	4.111152372	3.083602525	3.149316535	2.323265351	1.035439344	2.813019361	3.145661312	2.864557649
GGTATGTTTTACTGAA-1	2.014454	4.6265492	2.387398978	2.560726296	2.943477893	2.019270993	2.620178917	1.895346021	3.111497877	2.195653402	2.885550762	2.123981997	1.753355779	2.518701855	2.878482113	3.680649547	4.929167072	2.580085025	2.628096535	2.450886051	1.033316844	1.850718661	2.963917912	2.365057149
GGTCAATAATGGCACT-1	2.932068	3.4055395	2.808331978	2.902782296	3.033268693	2.894751693	2.711943817	2.121908521	3.264673277	1.407477902	2.931805162	2.823226997	2.886227079	2.464060355	3.064360313	3.251939647	5.096804872	3.140064225	2.667970935	2.221609351	0.356023204	2.498770161	3.340182012	2.583966349
GGTCAATAGAAGGCGA-1	3.948478	1.2561069	2.865947778	3.063505996	3.462240793	2.868846493	3.041753117	2.656498721	3.204900277	1.371682902	3.179521662	2.927739197	3.599387579	2.951299855	3.125012613	3.500189247	4.221280572	3.321018925	2.888449235	2.220452051	0.782726694	2.957260761	3.141521912	2.830265149
GGTCATGTTCTGACAG-1	4.1046324	1.505681	3.195518978	2.938240896	3.219063393	2.689386493	2.449091717	2.602536121	4.177116477	1.683657202	3.345312462	3.003796097	3.618555979	2.884026355	3.284341813	3.227107647	4.843898572	3.361225325	3.693241435	2.517784851	-0.091917546	3.369990961	2.847589012	2.539669749
GGTCCTAGCTGCCAAC-1	2.7745273	4.084317	2.450790878	2.936740596	2.865699393	3.079059793	1.834332817	2.494515721	3.349544477	1.964974702	3.236519362	2.178086297	3.157842179	1.882219655	3.369588613	2.832248347	3.937030572	3.045265825	2.974436835	0.638990851	1.761200244	2.376291861	2.619951712	1.732790849
GGTCGCATGCACAGGC-1	3.9216187	4.902367	2.189492678	2.220884896	3.419416993	2.000640293	1.907800817	2.162800121	2.875577477	0.935263702	2.617142762	2.247313997	2.867611179	2.406850655	3.130371813	2.551850547	3.859523272	2.781996925	2.577892335	1.627844351	0.420325594	2.312880661	2.470215012	2.393148549
GGTCTACTACCGTTCA-1	3.3112075	4.353402	1.865058278	2.588391596	2.891505993	2.927968793	2.562892817	2.332259021	3.535681977	2.038017502	2.658028862	2.751936597	2.716010779	2.430540155	2.697708813	2.408020847	4.792024872	2.933774225	2.898836935	1.782748251	0.726369544	2.981570561	2.882277712	2.123934149
GGTCTCTCAAGCGTGG-1	2.808267	2.186354	2.370646278	2.554806096	3.221259393	2.823633993	3.002764517	2.116319921	3.781396177	2.236771002	3.335991662	2.676588797	3.057929279	2.540342655	2.842892113	2.914528247	5.155888272	3.133551125	2.793641535	2.035196051	0.712110044	3.356490361	3.429992912	2.787657149
GGTGCACAGAGCCACA-1	3.6226137	5.406579	2.130252878	1.487933296	2.410221593	2.296509193	1.777756217	1.739650321	2.413590677	1.342374402	2.669118462	1.547079897	2.311171579	2.164329155	3.135706613	2.556709547	4.231781572	2.670018525	2.424793535	2.755681651	0.652746244	2.223984161	2.790873912	2.108103149
GGTGCACAGATACCTG-1	4.6684365	0.6896056	2.981094078	2.653858996	2.942565693	3.461466793	3.132796817	2.863944621	3.582351277	2.532561202	2.958082062	3.075343197	3.309995579	2.807396255	3.219069013	3.096301047	4.207516472	3.877071525	4.216950535	1.697782951	1.060295544	3.217235961	3.362562112	2.850104949
GGTGCACAGTTAGATG-1	3.6308336	5.392287	1.921562678	1.719350496	2.833319993	3.072684393	2.659047817	2.048131321	2.715839677	0.782818562	2.558516762	1.675408897	1.993712379	1.973365455	2.735280213	2.490359247	3.739436872	2.522694025	2.506127135	2.374841951	0.735525714	2.093031561	2.743575012	1.557228449
GGTGCACAGTTGAGCC-1	2.330922	3.1071362	2.183956278	2.948053996	3.038755693	3.177094093	2.372537417	2.662393121	3.111857677	2.418761202	2.859831662	2.334281897	2.869107279	2.317026455	2.811024813	3.807545847	5.148447272	2.904551225	3.002290335	2.334942651	0.713984894	2.393833061	3.313008012	2.403425349
GGTGCACATCTTCTTG-1	5.3482594	-0.0780918	2.942390678	3.115066896	2.856594593	2.557865293	2.620421817	2.768134121	3.439970777	1.348355802	3.059552762	3.234616997	4.082697579	3.878847855	3.113940213	3.519748147	4.233673072	3.070226125	3.969666335	2.667193651	0.103835198	3.478872861	2.794993112	2.059310349
GGTGTTACATTGACTA-1	3.8223038	4.99615	1.957081578	1.978989696	3.150523993	2.157674893	1.935887617	1.337391921	3.242820477	1.507809502	2.591846262	1.826493797	2.914622779	2.433774555	2.906361513	2.888393347	3.658581272	2.887058925	2.911328835	2.288820051	0.330101594	2.799965761	3.155560012	2.151521049
GGTGTTACCGCATTAG-1	3.533653	5.01243	2.516088278	1.856816396	2.607118693	2.346361293	2.257787217	1.433000421	3.470587277	1.387076202	2.832732062	2.627861797	2.932618879	2.233358255	2.766581313	3.291642347	3.898113972	2.524103525	2.847494935	1.150322251	1.354847044	2.682015061	2.619919312	2.022661749
GGTGTTACCGCTCTTG-1	3.2056396	2.3620682	2.780390778	2.542935596	3.485610993	3.194398093	2.963876017	2.706623621	3.385851477	1.489349302	2.246392762	3.022083797	2.839073579	2.057608455	3.334164313	2.400623047	5.085231972	3.061216325	2.610751635	2.174469651	0.327042684	3.057275161	3.076269112	2.534841749
GGTTCTCTAGAGCTCC-1	3.9055383	-0.7010816	3.180088478	3.277138896	3.445652993	3.551677593	3.351431617	3.186808921	4.195554977	2.526416502	3.353844062	3.213654797	3.476434579	3.240598055	3.578989013	3.591668747	5.167785872	3.811601525	3.471348535	2.212678951	1.316490144	3.338340161	3.828202012	3.090462349
GGTTCTCTGTGTTATT-1	3.1627805	4.7143836	2.085619678	2.769764796	2.737504993	2.867769593	2.320201617	2.196281921	3.111001077	1.586950502	2.338537262	2.198002097	2.650446879	2.361874455	2.307609013	2.887925347	4.988599572	2.882102725	2.553744835	2.629853951	0.239985979	2.657552161	2.818518112	1.998423249
GGTTCTCTTTCGCCAC-1	3.4877458	2.7120874	3.005762578	2.668974296	3.125947093	3.237557793	2.600206617	2.370690421	3.498013477	2.027805002	2.842040862	2.681380097	2.782855779	2.852525855	2.712633113	3.767232347	4.264193072	2.918187125	2.662534035	2.592273651	0.703741714	2.683074361	3.351122612	2.325530449
GGTTGATCGACCGCTA-1	2.655336	1.3444757	2.506779878	2.672796196	3.378986893	3.210126793	2.882416017	2.898063121	3.584423477	1.980128202	2.512751062	2.742819597	2.735191079	3.029041855	3.373677513	2.901565947	4.989004872	3.196126225	2.777204335	2.500718351	1.576719944	2.975735361	3.476815912	2.838454149
GGTTGATCTTAGACAA-1	2.21056	1.7974219	2.055794278	2.728142396	2.979867993	3.286578093	3.054621517	2.386718821	3.338518177	1.693356602	3.219932862	2.613874197	2.517983879	2.743954955	3.827966813	3.238523847	4.946459972	3.131530725	2.231872135	2.793232251	0.092964231	2.635043461	3.196308112	2.619727049
GTAACACAAATCGCAA-1	-0.13318187	0.3518324	2.068645478	2.161358996	3.244284893	2.773583493	2.386892817	2.105624721	6.350937177	1.862958702	2.700515562	2.331391397	2.546037379	2.149461655	2.928694513	2.874609347	4.756756572	2.890275525	2.566070135	1.695379251	0.343952994	2.364060761	2.830063812	1.930330349
GTAAGGATAGCACTGC-1	2.585264	1.8640274	2.604426278	2.631078896	3.293462593	2.924334193	2.720037917	2.759102921	3.652802277	1.685579802	3.374432862	2.207893197	3.124385379	2.676282455	3.283431513	3.635412847	5.572481872	3.405962225	3.415084535	2.053417651	0.764245544	3.059024961	3.598017912	2.763103149
GTAAGGATCACATTGC-1	3.0425525	5.0500493	2.262132878	2.448888396	2.811710693	2.427038093	1.993748217	1.956415921	3.421260577	0.364841602	2.703025862	2.585610597	2.538848879	2.397985555	3.508607113	2.379708547	5.079625872	2.557652525	2.148808735	1.982431451	0.733087444	2.267614461	2.779966312	1.675859049
GTAAGGATTTCTGTAA-1	4.5293036	0.99613893	2.713605378	2.772646796	2.815196393	3.195047293	2.890768817	2.669415321	3.617639277	1.990146602	3.117782062	2.561073597	2.942910379	3.168378255	2.796973213	3.118543547	3.802329772	3.247555925	3.325624535	2.525661651	1.446386044	2.851710361	2.934010312	2.829131749
GTACATCCAGGCGAGC-1	0.29400387	0.6680723	2.299596278	2.657631596	2.765483693	2.617360793	2.476181517	2.308415421	4.138955477	2.458479702	2.576232462	2.538828397	2.917217979	2.217802155	2.615476313	2.478660947	3.972878472	2.958545425	2.735902835	2.139988951	0.879204374	2.660583361	2.639577312	2.282401449
GTACTACGTCTGACAG-1	1.8698641	-0.086499594	2.608382478	3.001172896	3.808851793	2.853131793	3.029685817	2.501451821	3.310201877	1.621303002	2.579971562	2.739059497	2.789137079	2.571668055	3.744799313	2.757087847	4.370487972	2.636659125	2.924112835	1.929170351	1.819730144	2.747101861	3.017717512	2.380994749
GTAGAGGACAATCCAC-1	3.5142686	2.0871837	2.621010578	2.566845096	3.332383393	3.247681993	3.108404417	3.018601421	3.307211677	1.454109802	2.582977362	2.678112797	3.289831579	2.800733855	3.684190013	3.362729947	4.563232572	3.242629525	3.025628835	2.403633651	0.039678184	2.822791261	3.486255112	2.418040649
GTAGAGGAGCTTAGCA-1	3.4459178	2.3648014	2.361162678	2.801850496	3.070290893	3.283250793	3.222318217	1.826658321	3.200717277	1.328965602	3.251351662	2.861960197	3.099109179	3.171838155	3.609912413	2.799584347	4.440292872	3.015311625	3.050539535	2.033009251	0.769231184	2.668565661	3.166151512	2.130337149
GTAGCCTAAACAACTC-1	2.8808513	1.5118986	2.731868778	3.075316096	3.020622793	3.124652793	3.000862617	2.517685121	3.326323777	2.145829702	3.191483762	2.596861897	2.900215379	2.833297855	3.366299813	3.599954747	4.932130572	3.080345325	3.134633335	3.115705951	0.772941814	2.922044661	3.377558212	2.385703249
GTAGCGACAGAATCCG-1	3.5730383	1.696644	2.627269078	2.965404396	3.126665593	2.879136493	2.943246117	2.755637121	4.029788777	2.188594702	3.232877062	2.933449097	3.074425179	2.838184655	3.112909013	3.260402547	5.237636572	3.446810925	3.124337535	2.955247451	-0.223152456	2.999018761	3.595608712	2.426943749
GTAGCGACCCGCTAGG-1	3.0663354	5.4344454	2.304734678	2.696536196	3.055204393	2.438105993	2.349323517	1.873815321	2.835651677	0.554944202	2.391434762	2.559513397	2.584015879	2.174188855	2.481372113	2.485724347	5.124619572	2.503408825	2.578664135	2.015819751	0.170671544	2.178053461	2.875673012	1.992262949
GTAGCGACCGCCAGGT-1	3.2806482	3.6986408	2.569953278	2.746258596	2.310707593	2.768040293	2.718453617	2.716890421	3.382094677	1.722063202	2.542110462	2.743336897	2.634242079	2.620321655	2.406281013	3.212623547	4.935267572	3.203786825	2.806622835	2.096240551	-0.052230356	2.728283361	3.237439112	2.659241749
GTAGCGACTGTACCTA-1	2.7829056	1.8065524	2.730720478	2.936887196	2.944737393	3.326573293	3.030062417	2.446131521	3.434996877	0.949019002	2.957338062	2.425647997	2.905588379	2.871765855	3.219056613	3.497532047	4.503266372	3.112254825	3.159187335	2.560850851	1.355134044	2.807934361	3.452130712	2.525950049
GTAGGAAGCCGACGAA-1	4.0068107	2.8160117	2.674400578	2.669139796	3.083580093	3.027796193	2.731881617	1.953109521	3.579754577	2.070385702	3.051508462	2.666044297	2.964002879	2.941442355	3.264145813	2.950804547	3.914619872	3.355088925	2.650017335	1.720287051	0.026415444	3.138734661	3.121088412	2.545860749
GTATCAATGATTATTA-1	2.4085567	0.34187722	2.242154578	2.786213796	3.505083893	3.265537793	3.254195817	2.839166121	3.436919477	1.782416402	2.780018062	2.461950597	2.744725979	2.662166455	3.607035113	2.895593547	4.370839572	3.028188225	3.136199335	2.089775351	1.453513944	2.911309161	3.426675712	2.885485749
GTATCAATGATTGTAC-1	3.2342873	4.398391	2.039887878	2.613780896	3.124381393	2.859327793	3.376863217	1.796486921	3.255452177	0.891269402	2.549471162	2.412977997	2.188145579	2.567278755	3.084257313	2.958731847	4.511357572	2.812268225	2.427593035	2.029523151	1.212477544	2.896544061	2.910411512	2.290495049
GTATCAATGTTCGGTT-1	3.7882454	0.7481056	2.709089278	2.865788796	3.156812693	3.227461193	3.336649717	2.476182121	3.428982277	1.416515202	3.072736062	3.175927897	2.892371179	2.932136155	3.448160413	2.643678547	4.449768772	2.967579525	3.089702135	3.364744651	0.604026774	3.046804361	3.397691012	2.938930149
GTATCAATTAGAGCGA-1	3.3373423	0.1129997	2.663481478	3.113285396	3.209397593	3.581559093	3.118431817	2.945969821	4.001244477	2.302754802	3.217174562	3.008639097	3.067007579	2.914731355	3.312130413	3.187439847	4.810564572	3.155298925	3.355022035	2.416051151	1.279975644	3.306917361	3.590896112	2.643197749
GTATCCGGAATGGACG-1	5.455328	1.0610245	2.145351278	2.143788496	3.235694893	2.834980593	2.223423517	2.594857521	4.166811477	1.974660702	2.903476762	2.786421297	3.119335379	3.239189455	2.854557513	2.548769147	3.939380572	3.051082325	3.407125335	2.109709651	0.321355354	3.182506361	2.563542512	2.213320749
GTATCCGGGGAACAGC-1	4.2709737	3.7505531	2.255179878	2.403337896	2.727637593	2.330174293	2.588159317	2.658565321	2.706313477	1.097219502	2.556772762	2.830432197	3.035482879	2.903951955	2.978115313	2.842129347	3.843073172	3.341044125	3.165993535	1.575851451	0.540467124	2.941189361	2.169136312	2.847444149
GTATGGCACTACTCTC-1	3.072204	3.9113138	2.310735978	2.669216796	2.773412493	2.862185093	2.693371317	2.192233421	3.222531777	1.570814102	2.820256762	2.572043597	2.755038579	2.472972455	3.276740813	2.975946147	4.621441572	2.903458525	2.929981335	2.325669751	1.491074544	2.483813361	3.147867112	2.119110249
GTATGGCACTCCAACA-1	3.1369684	3.0705597	2.687405578	3.341856096	3.216826993	3.017644093	1.696408017	2.770970621	3.678426477	1.604778502	2.674117662	2.801496097	2.551380579	3.139387455	3.078041313	3.260179547	5.044295972	2.692786625	3.258068135	1.786000251	0.421157544	2.996085961	3.356887312	2.805224549
GTATGGCATCCGAACG-1	3.191797	3.743556	2.682136578	3.106589196	2.986338693	3.110661593	2.889585817	2.162904321	3.343962677	0.411864302	2.642627562	2.417275897	2.677922279	2.293245655	3.466662813	3.318285347	4.077671772	2.952575425	2.810127035	1.664526451	0.770863144	2.669603261	3.266484312	2.534306449
GTATGGCATTACGACC-1	8.141395	2.8300617	2.433795678	2.318697596	2.739851493	2.867492793	2.466630217	2.493117821	3.042131477	1.595351302	2.976074562	2.525350597	2.575508379	2.410417155	2.898818813	3.391807247	4.628710072	3.059980525	2.461314235	2.473817151	0.430114014	2.891892061	3.301728312	4.124501349
GTCAACTTAAGTTCTC-1	-0.14030337	0.2892391	2.211893578	2.772440296	3.007049893	2.730230793	2.452866317	2.508303121	5.347275977	0.818641502	2.662605562	2.749368897	2.947662779	2.023345055	2.876980813	2.551257047	3.578915572	3.042398525	2.868716535	1.930733951	0.783993884	2.638683961	2.823571112	2.451070149
GTCAACTTCATCCTTG-1	2.9740357	-0.5877287	2.780155678	3.037735096	3.593928893	3.028776093	3.397888717	2.947640021	3.370485077	2.307426702	3.212832762	2.729330097	3.406748079	2.303042055	3.730955313	3.448708247	4.194865172	3.277345825	2.919957235	2.501569251	2.151698444	3.077068161	3.469156012	2.677445549
GTCAGTGTTCCAGCTC-1	1.7395027	0.30720842	2.036820378	2.849649996	3.431763193	2.878134793	2.829302317	2.629403921	3.813488777	1.811388602	2.598684362	2.298370897	2.774994579	2.248016455	3.317735813	2.807669047	4.133482972	3.116519425	3.135277535	1.966194151	1.473927044	2.846613761	3.213564312	2.222463949
GTCATACCTCCGGTGA-1	4.6852674	1.8796297	2.472555278	2.844811596	3.195040993	3.192063193	2.668961517	2.618230621	4.186224677	2.564594002	2.767858562	2.984667997	2.641478579	2.693088855	2.990257513	2.716516547	3.624563472	2.931637225	2.864027335	2.056586051	0.663407944	2.974797561	3.302334312	2.725063749
GTCCATGAGCCGCTTG-1	-0.14042328	0.5889643	2.252873678	2.725679996	3.104276693	2.630240993	2.360505117	2.427167721	4.051185477	1.863631002	2.740244662	2.508884497	2.441962679	2.022170655	2.510864913	3.038736247	3.752281572	2.794551525	2.666437235	1.638244851	0.734321994	2.607318761	2.754942312	1.986939349
GTCCGAATACAGGAGT-1	4.075803	1.0471861	2.553868978	3.234605896	3.884818593	3.518582193	3.023019317	3.030439621	3.319258277	2.290608102	2.986473062	2.803613897	2.599471279	2.686215055	3.548022813	3.031691747	4.142725672	3.387685925	3.615769235	2.641209351	0.253425404	3.404733761	3.452108312	2.818493049
GTCCGAATCGAGAGCA-1	2.437359	5.2189517	2.361641378	2.134182096	2.302717293	2.821688793	2.448673517	1.918730121	2.780905477	2.020530702	2.529884362	2.813724297	2.487683579	1.848177855	2.718785813	3.212092847	4.998408572	2.811404525	2.708492135	1.951070751	1.456115444	2.314161161	2.724045712	2.043207249
GTCCGTTGGTGTCGTA-1	-0.13667844	9.116891	2.437570078	2.330187596	1.917444193	2.599766793	2.567100317	2.703573121	2.910471477	1.496518802	2.224948062	2.600702297	2.115085079	2.050909355	1.856977413	2.489878347	3.480506872	2.099168925	2.210693535	1.842399151	0.201485804	2.321307761	5.223345912	2.456531149
GTCGGCTCTCTAGAGA-1	3.5109208	4.2207456	2.033243878	2.481661196	2.632241793	2.894819793	2.639091317	2.124335621	3.098650477	2.082914302	2.848203462	2.543884097	2.486971179	2.297057755	3.258000313	3.084942947	4.241180872	2.858710725	2.570290535	1.845605351	0.935302644	2.591081461	3.137901712	2.253340349
GTCGGCTCTGAGTATC-1	5.218339	0.78587544	2.534661978	3.006844596	3.061255293	3.315983393	3.089339317	3.273830721	3.315423777	0.137019932	3.127350862	2.574050497	3.274693279	3.018321155	2.805657113	3.013975547	3.440743872	3.227560025	3.615181735	2.106009951	1.068271204	3.171087361	2.574874312	2.562997749
GTCGTTATAGAGAGGT-1	3.148094	1.9219881	2.727928878	2.698562296	2.783452393	2.766906593	3.069516217	2.857675621	3.390456477	1.400317702	3.129400262	2.930383597	2.951871379	2.094902855	3.416369413	3.001290047	4.530871372	2.961034225	3.050322335	3.327264651	0.120191404	2.795821061	3.129632712	2.717182949
GTCGTTATCGAGCCAA-1	3.759474	0.34165344	3.161267978	3.289151096	3.411458793	3.894232793	3.255533917	3.142286121	3.334011777	1.080157902	3.377993862	3.254592597	3.328851479	2.924822855	3.669371813	3.685416147	5.006145572	3.419499825	3.408117835	2.370227351	0.561339044	2.856129561	3.828666212	2.280953749
GTCGTTATCGCGGACA-1	2.5536752	3.8561826	2.538241878	2.965189396	2.700767393	2.590324493	2.563978417	2.784608621	3.184546977	1.488963702	2.638928462	2.569783597	2.804877979	2.258810855	3.237501613	3.581450347	5.202778072	2.945113125	2.975522335	2.201246951	0.175598479	2.632116961	2.839231712	2.012940049
GTCTAGATATAGTTGA-1	3.488855	0.54651445	3.321116978	3.031689996	3.139839693	3.331569993	3.240700217	2.644880621	3.756247777	1.906579902	3.430943562	3.015327597	3.060687079	2.806082855	3.536805113	3.346672247	4.864987572	3.294912725	3.227902935	2.392297251	1.143124844	3.185688661	3.517031312	2.702027449
GTCTAGATGCGCCATC-1	4.9754863	1.0774437	2.508370678	2.684780596	2.875173893	3.021184293	2.247697417	2.770814021	3.197205077	1.949731102	3.097244562	2.989813597	3.314180879	3.419071855	3.186970713	2.689601347	4.034319372	3.367142525	3.598128835	2.329569651	1.066087584	3.051361161	2.952379912	2.228823349
GTCTAGATTAAGGAAC-1	3.4482565	3.368128	2.468533278	2.699669996	2.997701393	3.112225193	2.974685217	2.447205321	3.302481477	1.368237602	3.029683862	2.453620597	2.823417179	2.445342355	2.851541213	3.053754547	4.268055572	2.787655525	2.930834535	1.855239851	0.638132344	2.749776361	3.107772812	2.630208649
GTCTGTCCAGCATATC-1	5.3346334	0.875836	2.575821678	2.837417296	3.303008593	3.255865493	2.962370617	2.650381821	3.504401177	0.883852102	2.858514062	2.990767697	3.766517579	2.873900055	3.037454113	3.167910947	4.191513572	3.249844725	3.323275135	2.411843751	0.611424724	3.096090961	2.896407512	2.673141149
GTCTGTCCCGTTATCG-1	2.0571988	3.693471	2.565941578	3.063887996	2.788646793	2.943746193	2.548944017	2.327654921	3.152550677	1.661390002	3.124071862	2.752888597	2.643644279	2.117211455	3.019897713	3.808778647	4.446539372	2.860218525	2.596131535	2.111619651	0.188072901	2.707372061	3.456071312	2.507710549
GTCTGTCCCTTGTGGC-1	3.6046944	0.222046	2.713813078	3.095243096	3.359426093	3.351196693	3.126460117	2.786708121	3.604953977	2.039016002	3.232373762	3.176903997	3.310950779	2.858965055	3.404268513	4.104722147	4.518700072	3.446671925	3.385962035	2.300451051	1.297213544	2.878500561	3.762999012	2.720097449
GTCTGTCCGCTCACGA-1	4.3595204	0.71768254	2.552377478	3.150086796	3.278452193	3.182761293	3.009012517	2.933523721	3.326183377	2.035563202	3.840890062	3.624980497	3.111767579	2.658709855	3.014701613	3.031668547	3.635812972	3.056281525	3.397477535	2.411522151	0.589439014	2.993236861	3.792750512	2.572779049
GTCTTCGCTAAGGAAC-1	1.978137	0.12773116	2.475878478	2.517957096	3.713516493	3.089250193	2.805648317	2.406329121	3.149626477	2.221000102	2.702167762	2.633008597	3.021199479	2.558308255	3.071645213	2.856528647	4.363841572	3.388842325	2.598337735	1.974858251	1.238927244	2.933014361	3.241228812	2.058308949
GTCTTCGCTAATGTCC-1	3.3228831	0.07317222	2.594613278	2.824069396	3.407057793	3.210120293	3.551848717	3.087416921	3.851385477	2.443747202	3.142802062	2.958497297	3.041416879	2.861570655	3.261818613	3.362857247	4.819899572	3.547998525	3.284822535	1.815343151	1.534039144	3.089990461	3.793364712	2.681855049
GTCTTCGCTGAGATAC-1	-0.13900425	9.142349	1.891834778	2.666174096	2.673485593	2.966576893	2.528910217	2.101506121	3.082387277	1.681084302	2.228250762	2.551062097	2.682043579	2.135121855	2.521520613	2.493963547	3.501209772	2.620223025	2.783745335	1.673565151	0.537726944	1.967439761	5.825061312	1.590811849
GTGAATATAAGGTGCA-1	3.52598	1.8282871	3.368139778	3.013259596	2.719308893	3.446264593	2.308336317	2.764169521	3.525145277	2.587264702	2.962225262	2.703886797	3.380022079	2.826611355	3.131806613	3.939671247	4.273617572	2.616902025	3.190647535	1.988839651	1.508821044	3.035857361	3.274663312	1.462871149
GTGAATATACAGGAGT-1	1.5056908	0.00158585	2.283306278	2.091714996	3.611782093	2.728633493	2.533348317	2.501537621	2.887898677	1.534730902	2.761872362	2.430403297	2.846932379	2.184385155	3.215140513	2.813002947	3.764463872	2.418334925	2.907886035	1.898158651	1.007937544	3.069333161	2.546153312	2.198131449
GTGAATATGACCTGAC-1	3.5050085	1.6072159	2.932238278	2.880336196	3.567502393	3.298747793	3.287467217	2.406894221	3.536551477	2.259633202	3.194036562	2.849489497	3.082194779	2.503387355	3.336818413	3.092779047	5.979422572	3.318652125	3.232813135	1.760704951	-0.012786406	3.240685561	3.472592312	2.880423749
GTGAATATGGTCCTAG-1	3.5916555	3.6789527	2.517741278	2.692255196	2.914798093	2.631737793	2.655552217	2.565367121	3.253885777	2.164160702	2.800308262	1.727490897	2.467012179	2.547891755	3.418164513	2.493212847	4.675234572	2.664324725	2.639547435	3.018686751	1.552229844	2.461563961	2.694357812	2.435223449
GTGAATATTCCAGGAA-1	2.8338993	1.9670523	2.674094678	2.898855396	2.741519993	3.246588593	2.842707617	2.303328121	3.351446677	2.176028202	2.908822562	2.772647597	2.830815279	2.872882255	3.352541413	3.191591547	5.034139572	3.016757525	3.123727535	2.759084451	1.022326944	2.923122961	3.117656912	2.467538249
GTGACTTGCGGAGGCT-1	3.601276	5.492701	1.444009278	2.254346596	2.447773393	2.615288193	2.083621017	0.950507421	2.978811977	1.124968402	2.649900062	2.028564597	2.432784979	1.388774355	2.440612813	2.567279547	3.950160972	2.552240125	2.528868235	2.430161051	0.276333894	2.853928661	1.770820012	1.915105749
GTGACTTGTCAGGACA-1	-0.13146643	9.073939	1.251781978	2.497651696	1.721133993	2.088635293	1.477563617	2.301288621	2.346287777	1.590662102	2.361833062	1.129106297	1.453898079	1.677165855	2.628347413	2.243297047	4.275646472	1.442628925	1.651714035	1.380901951	0.600289384	1.327545961	4.544753712	1.553270449
GTGACTTGTTCGCCAC-1	3.693674	5.2609954	1.447094478	1.059187696	3.393598593	2.457331793	2.764636517	1.923559721	3.195950077	2.052059802	2.376375062	2.204661197	2.333295579	2.066903255	2.250596813	3.151819847	4.023575572	2.316258425	2.674021035	1.157780551	0.701112844	2.996642261	2.787622912	2.027978749
GTGAGAACAAGCGTGG-1	-0.28946078	9.384228	2.208405278	2.012373096	2.005762393	2.528797993	0.827174117	2.045821521	2.390675477	0.951507502	2.280097062	2.578945197	2.058687879	1.814432755	2.153993613	2.014964247	3.144977072	2.655314425	1.899964535	1.644827351	0.428216084	2.460520861	5.245123612	1.600162549
GTGAGAACGTATCAAT-1	4.2954698	3.8586168	3.154907478	2.714045196	2.985896393	2.338395493	2.030731017	2.598151121	2.731265777	2.008330002	2.790545762	2.665419097	2.421245079	2.430423555	2.876339613	3.550691247	4.618430872	2.546455825	2.588444535	1.851111151	0.059524064	2.587488561	2.865808012	2.272187349
GTGAGCCGACATCATT-1	4.085085	2.1365774	2.155354278	2.863080196	3.686088593	3.236368093	2.567459817	2.632017921	3.375208477	1.976569802	3.078606462	2.473495997	2.651827579	2.920061655	3.215249313	2.987028047	4.228755972	2.949043525	3.147884135	2.421338051	0.113473864	2.938994961	2.893960712	2.542252749
GTGAGCCGCAATGCTA-1	-0.050128926	8.974228	2.370535878	2.880345696	3.054585293	2.984442393	2.569990817	2.332959721	3.462384277	1.637993702	2.656353762	2.407129797	2.646543979	2.628019855	2.654468313	2.801090447	3.487951072	3.050077125	3.198288235	1.231668151	0.075048837	3.040962061	5.742892312	1.557377949
GTGAGCCGGAATGCAT-1	3.6036773	-0.4700666	2.632354978	2.975826596	3.161541293	3.656462993	3.155124217	2.724475721	3.722240277	2.417704702	3.302110762	3.235144897	3.093238579	3.294489255	3.489850013	3.873942547	5.937478572	3.201608525	3.286631135	2.450274251	1.961119444	3.341727661	3.342436512	3.053426749
GTGAGCCGGGCTACAA-1	-0.47122097	0.40045086	1.926345278	2.411178696	2.298973393	2.560769493	2.230839817	2.077983921	5.280479177	1.912888502	2.626233862	2.434247297	2.418883779	2.134000655	2.576638013	2.197052447	3.759380572	2.767484525	2.208944835	1.044453751	-0.057907596	2.846795961	2.449025112	1.914661749
GTGCAGAAAAGAGACA-1	3.785471	-0.07651949	3.240352878	3.325193096	3.446898293	3.662334993	3.240042517	2.853118921	3.412105777	2.500159902	3.464905062	3.343190197	3.268963779	2.961081355	3.481675413	3.498587247	3.928547172	3.412929725	2.984965535	2.287969351	1.682765544	3.073265961	3.401793712	2.768265649
GTGCAGAAGAAGATGT-1	2.446277	2.626615	2.181054278	2.948191596	3.019784293	3.039917593	2.926045817	2.164296921	3.106469477	1.899825002	2.461080862	2.605706697	3.079436779	2.414353755	3.467229113	3.365739547	5.114889572	2.942746325	2.951546735	2.334787851	1.089107674	2.702355361	3.260358012	2.653600349
GTGCCGCGACCGTCGG-1	3.8838656	1.110742	2.640453778	3.340643596	3.191387393	3.051512093	3.210206817	2.880858121	3.750662077	1.941756002	2.969146762	2.877024197	2.877347979	3.011423255	3.395592713	3.423032947	4.174620572	3.152110325	3.102747235	2.369531351	0.597288714	3.179990361	3.267335812	2.546456749
GTGCCGCGCGGACACC-1	0.94086945	0.51136816	2.493689778	2.716671096	3.566347393	2.988640693	2.846436017	2.407374121	4.413012777	1.549541302	2.636248862	2.568702597	2.826454379	2.653063655	3.157134513	2.957623447	4.202744272	3.046292925	3.137761935	1.838383451	1.088056444	2.754381061	3.180215112	2.597368749
GTGCCGCGCTAATAGG-1	2.9168985	1.9422141	2.067972678	2.972026696	2.976511793	3.421446493	3.190521517	2.637413821	3.555684377	1.739727602	3.041954562	3.025669597	2.814935879	2.605181355	3.262955613	3.068882147	5.113789572	3.067959725	3.006641935	2.562153851	0.867776344	2.999508961	3.399455712	2.652656949
GTGCGCGAATGGAGTT-1	3.6035604	3.8126972	2.395944078	2.362406396	2.760181993	3.013431793	2.406531617	2.471095821	3.075485977	1.931263902	2.793764362	2.546561297	2.706226779	2.795408855	2.820041613	3.565482347	3.770224572	2.856009525	2.953029735	2.205558751	1.113934144	2.140040061	2.828436812	1.747227549
GTGCGCGAGAGCCGTT-1	3.5061808	2.4928825	3.093142278	2.530130296	2.961439893	3.272937693	2.715675417	2.150910421	2.893905477	1.738696202	2.725570062	3.000289497	2.773614379	2.537831855	3.463293513	3.703288547	4.170679372	2.967327525	2.704524835	2.907675551	0.505177394	2.435563661	2.584423012	2.505704049
GTGCTTGCGAGTCGAC-1	2.2684479	4.2211375	2.188853978	2.634975796	2.937556793	1.896984493	2.963435817	2.615137421	2.679934977	1.533302202	2.866485062	2.536568597	2.563739979	2.188870255	3.248897013	2.929730847	5.162124872	2.739973525	2.868170535	2.220014351	1.437734044	2.652162661	3.552551012	2.666187449
GTGCTTGCGTGCAGAA-1	5.041358	0.99152976	2.430079278	2.913590596	3.055315393	3.108723293	2.794488717	2.820769821	3.408566277	1.945046402	2.619284062	2.909112997	3.585385779	2.956868955	3.138468913	2.591154747	3.823696572	2.869215725	3.314278535	2.227334551	1.052476644	2.839421361	3.069384512	2.182528649
GTGGAATCAACTGTGA-1	3.836966	4.60911	2.288155278	2.514726996	2.832377993	2.463358093	1.885095117	2.090679021	2.850923077	1.261598902	2.516855562	2.518537297	2.805166979	2.521322855	3.213610413	2.950113547	3.942252572	2.442616225	3.111380135	2.105112751	0.723658014	2.250698961	2.940544312	2.059728249
GTGGAATCAGTCATCC-1	2.5228453	3.5599995	2.220923478	2.458747596	3.538289393	2.673287993	3.273622017	2.228827721	3.242479377	2.148599102	3.210615062	2.089414397	2.618317579	2.554129455	2.952077113	3.137597747	5.125594572	3.091624025	2.860042435	1.799149551	1.273006444	1.768671361	2.672713712	2.339175349
GTGGAATCTCCGAACG-1	3.6722422	3.5322258	2.448043578	2.681546096	3.554183393	2.924517793	2.626142317	2.152845421	3.408017877	1.546840602	2.827575062	2.492272597	2.866345879	2.568837055	3.270360213	2.989494947	3.746745372	3.043775025	2.342658135	1.488925451	0.904988344	2.535224761	3.159239312	2.516298449
GTGGCCATACCAATGT-1	2.2189946	2.0024033	2.624056578	2.851396596	2.957371393	3.133432993	2.631391317	2.684908421	3.465517077	2.219086702	2.823715062	2.514314397	2.897869779	2.358004855	3.336470113	3.393812147	5.441783572	3.288378225	3.312599035	2.131057251	1.145284544	3.404058861	3.976144312	2.422500949
GTGGCCATCTAATAGG-1	3.5979774	4.0755777	1.962984278	2.760865396	2.739145593	2.613136393	2.455547617	2.242669121	3.251866577	1.971497202	2.665976862	2.004048597	3.049775079	2.460830555	3.080667013	2.802951547	4.412558572	2.928074325	2.425185735	1.986581651	0.254547674	2.765858761	3.210843712	2.372590449
GTGGCCATGGACGTGC-1	3.262418	2.4773295	2.574900878	3.145633596	2.921768193	3.316697493	2.887330117	2.369550321	3.768644477	1.626620402	2.941137862	2.726963097	3.311975679	2.770956855	2.998649113	3.613988847	5.043663572	3.057713025	3.035824135	2.758886851	0.039190389	2.184024261	3.196847912	2.698940349
GTGGTAGAGCATTATG-1	2.4526587	4.496556	2.011971478	2.510987896	2.662262393	2.559894193	2.161680017	2.436060521	2.701602277	1.009644302	2.907114762	2.028793597	2.636901179	2.140826355	3.330082813	3.540765647	4.783228572	2.493804925	2.864324135	2.234534651	0.891950894	2.799806261	3.297022012	2.246072749
GTGGTAGAGCTGTACC-1	4.2902575	4.3214107	3.144016078	2.313820596	2.751152993	2.628768593	2.198714517	2.163979621	2.912693777	0.924865202	2.855911762	2.027659597	2.297048779	2.795397155	3.160986213	3.884937247	4.396290972	2.585030025	2.470808835	1.675440051	1.056700694	2.137211361	2.973012912	2.019403349
GTGGTAGATCAGGACA-1	2.968464	1.2450933	2.153377578	2.711488896	3.319608993	3.279805293	3.130658417	2.463935621	3.637500977	1.920504002	3.267505462	2.044707797	3.383498379	2.401368855	3.181741013	3.223362147	4.059487072	3.329474525	3.067415735	2.489538451	1.578549244	2.934219761	3.168449812	2.210257149
GTGTACACATTATCGA-1	2.1359186	3.2857075	1.744760078	3.092505096	3.064368493	3.053944793	2.485870117	2.643752821	3.242851277	1.694791702	2.858632062	3.023880597	2.464315379	2.494973255	3.005762513	3.544545047	4.767354272	3.039310525	2.755139435	1.880733651	1.172219244	2.393321361	3.501961212	2.458620449
GTGTACACCGCGCGAG-1	4.675023	0.785871	2.857480978	2.873118596	3.235766193	3.197699193	3.261589317	2.873140821	3.483056777	1.538870702	3.788326562	2.979966597	2.933564579	3.042571355	3.102247813	2.698623547	3.542415572	3.293028525	3.003550535	2.174883351	0.594016984	3.090557361	3.634737012	3.030902749
GTGTACACCGGAAGAG-1	3.7808886	5.0361795	2.305505478	2.558771596	2.493268093	2.744980493	2.933826217	1.808074321	2.976380477	1.654688302	2.436098362	2.284019597	2.989355779	1.735965855	3.456485513	2.731765547	3.844021772	2.489337525	2.225441035	1.042548451	1.328446944	2.772812761	3.025678612	1.910522149
GTGTCAGCCGAAGAAC-1	4.4030533	3.3051493	3.518469578	2.436092596	3.027581393	2.768996793	3.118808317	2.465552621	3.440427477	1.321462202	2.974434162	2.865341197	2.860301679	2.954416355	2.547519413	3.806173247	4.497743572	3.008638125	2.788037135	1.774989351	0.227072879	2.701463061	3.557802912	2.172519049
GTGTCAGCGACCTAGG-1	2.5805435	4.1930556	2.407564278	2.667661796	2.967479493	2.918529793	2.694946117	2.054811721	3.176074077	1.234162502	2.794773862	2.588178597	2.678238379	2.347663055	3.042661813	3.285889047	4.554375872	2.741641725	3.062646235	2.087453351	0.145389215	2.437718361	3.530166812	1.864583149
GTGTCGTAAACGCCAA-1	3.9536023	0.8123071	2.737755278	2.842801196	3.391787793	3.572269293	2.988053617	2.974837621	4.600308177	1.996913102	3.279179662	3.218355897	2.804068779	2.914741655	3.241060513	3.331978947	4.061651272	3.332755325	3.305191535	2.276519751	0.100019998	3.310302861	3.624768312	2.440079349
GTGTCGTACATTACTC-1	4.583007	3.3701096	4.080800278	2.581437296	2.352611593	2.835056693	2.448072417	2.209440721	3.325139977	0.995822502	2.625557762	2.425298197	2.981606979	2.865665855	3.014292913	4.154182547	4.332954872	3.119123925	2.978156535	1.736154051	0.227932174	2.530933961	3.232727712	2.307187749
GTGTGGAGGCTCGGAA-1	4.4740553	1.1968018	2.345749178	3.030104596	3.120376593	3.596522193	2.888158817	2.486795521	3.367311477	2.164711702	3.496830762	2.867510297	3.451197179	3.453143255	2.753920313	3.229256347	4.920352572	3.171817525	3.952759035	2.156758351	0.338454904	3.558057661	3.353341312	2.326928049
GTGTGGAGTCGTAAGC-1	2.9776614	2.2911558	2.995061378	2.412888896	2.636585493	3.284477593	2.841914217	2.167749021	3.598883177	1.829397702	2.927043062	2.673005097	2.712059579	2.686479155	3.096808613	4.064634247	4.224323572	3.291364425	3.150034235	2.288069251	0.287800874	3.251867161	3.783229312	2.813096849
GTGTGGAGTTGCAATT-1	4.054988	3.0839438	2.481543778	2.609001596	2.413919393	3.097216793	3.361486817	2.766851021	3.332700277	1.958065002	2.495857562	2.856946697	3.037194579	2.537702155	2.221874813	3.470604347	3.618259872	2.830734225	3.108336035	1.517545851	1.199018544	2.973454561	3.208148912	1.912997749
GTGTTATTACTTCGAG-1	1.4886168	3.9280477	2.450360578	2.997953296	2.629846393	2.464095793	2.613841117	1.887646921	3.111433477	1.208325002	2.475119362	2.600160597	2.663345079	2.760129055	3.409639113	3.403244147	5.109186572	2.766588425	2.331616735	2.823420651	1.026524114	2.178420161	3.245354612	2.135811949
GTGTTATTGTTGAGCC-1	4.06857	1.6362033	2.229342478	2.851954796	3.129749793	3.312081493	2.773044817	2.935206721	3.595734577	1.908924702	3.066785662	2.599271097	2.658498979	2.751372455	3.077350613	3.452461447	3.982348872	3.354424525	3.151341035	2.383488851	0.620693374	3.168974961	3.376018512	2.830316149
GTGTTGCCATGTATTA-1	4.3936286	1.505331	2.622455578	3.067782596	2.639380993	3.298754093	2.670729217	2.653821521	3.581282477	1.921200002	3.178137062	2.638824297	3.017221479	2.845695155	3.145107813	2.811827847	4.091545072	3.230146325	3.217778235	2.064409951	0.907496494	2.713791461	3.244968312	2.730427349
GTTACGTCATACACGC-1	4.7936788	1.3130523	2.565127278	2.775911996	3.016665293	3.087098293	2.705724017	2.350794821	3.452886077	1.812227902	2.857970262	2.740769397	3.269963779	2.971853855	3.065740113	3.356995747	4.050356572	3.261467925	3.691687435	1.970787051	0.723472444	2.902023661	3.170868812	2.541154249
GTTACGTCCCGCTCCA-1	3.7954247	-0.2128406	3.153287378	3.147507096	3.175612393	3.487012793	3.074599517	3.034083621	3.862179977	2.265297702	3.419022362	3.170513897	3.034037779	2.971834955	3.376340413	3.741707547	4.963958972	3.247049725	3.145247035	2.778542251	1.290336244	3.236994361	3.729193612	2.996501549
GTTACGTCTCCTCGCC-1	3.1388907	4.7604923	2.148550478	2.577569196	2.321091193	2.600929393	2.046930617	2.534879521	2.820041477	-0.110035863	2.894738462	2.629312297	2.292086379	2.183147855	2.922788113	3.501299047	4.828514372	3.096210525	2.526932735	2.354883951	0.865244794	2.479663761	3.064471412	2.394737349
GTTACGTCTTCCGTGC-1	2.747806	1.1829982	2.844937278	2.829946896	2.890061693	2.971936093	2.956763517	2.731879321	3.615819477	2.145777902	2.877849362	3.001524197	3.211700879	2.781554855	3.546681813	3.006228347	4.928399572	3.131846125	3.005157335	2.270421551	1.702193344	2.906994361	3.361210012	2.509107949
GTTAGATGGAACTCTT-1	4.4677777	1.219909	3.889356878	2.822842996	2.793737893	3.246780993	3.084173917	3.020967821	3.904189477	1.935420702	3.500590062	3.251723997	3.062943879	3.248221255	3.491664813	3.793561347	4.506810572	3.355831825	3.446061535	2.054815051	1.218183244	3.133870361	3.462480512	2.977651449
GTTAGATGGACTAGGC-1	0.60258543	0.3500207	2.119050978	2.590728396	3.767298993	2.752932693	2.256539117	1.866270121	4.565442777	1.881743102	2.637014462	2.722460097	2.499628279	2.486951655	3.488197113	3.077500047	4.849657272	2.856591625	2.677653835	2.160750851	1.418106444	2.776626961	2.936890812	2.433746249
GTTAGTAAATGTGCGC-1	3.5297348	1.3030183	2.607884878	2.976543796	3.253133093	2.781036293	3.001566717	2.294863321	3.482387477	1.796711402	2.809318362	3.175877097	3.449969279	2.605316255	3.143388013	3.313329547	4.354664272	3.016731925	3.055076535	2.169952651	1.519257544	3.201547761	3.026351612	2.883530949
GTTAGTAACCAGTCTT-1	3.7383885	1.4104618	2.738055478	2.747294096	3.025914993	3.329257393	3.056443917	2.531231421	3.484434577	2.055243002	2.659865462	3.129416697	2.740118579	2.561080355	3.275226813	3.137165247	3.986478372	3.201470125	3.097492235	2.116188051	1.292431444	2.763923761	3.423462612	2.545067949
GTTAGTAATAGCGGTG-1	3.030585	0.60785145	2.943207778	3.226072596	3.173576393	3.365482193	3.043991317	2.608144121	3.529737977	2.095862302	3.119334062	3.231729597	2.909252179	2.427819155	3.237463713	3.509806347	4.937162172	3.145084125	3.210129335	2.547354651	1.810302744	3.242276361	3.424149712	2.776528249
GTTATCCTCGAAGAAC-1	4.106879	-0.23073512	2.538493378	2.901157996	3.692297793	3.090990193	3.039754417	2.729008121	4.792884477	1.728380102	3.005035962	3.090512597	3.420845979	3.137823455	2.978431013	3.350816447	4.530553072	3.180634525	3.688217935	2.386052351	1.228403544	3.235698361	2.670323612	2.604942749
GTTATCCTCTCGCACC-1	4.398479	1.5496136	2.585949678	1.951515096	3.327924993	3.236490793	3.225617617	2.589816421	3.137833577	1.791589902	3.370576062	2.613989397	2.971968379	2.913439355	3.555477813	2.809739247	3.460431072	3.449956525	3.316744835	2.035543951	0.400029144	2.887428861	3.212055312	1.918822849
GTTATCCTTGCTATGA-1	4.1451864	-1.1833888	3.625264278	3.710804096	3.823054393	4.015007393	3.758721417	3.433801021	4.184290477	2.846290702	3.756676462	3.622157097	3.305037979	3.397739055	4.008826513	3.622043047	4.861900072	3.683675525	3.959808135	3.775164651	1.875117744	3.844745961	4.271172312	3.360088749
GTTCCTTAACCTAACA-1	3.4834962	-0.18456215	3.081867978	3.247872996	3.269525593	3.417375493	3.007521617	2.915120921	3.919802477	2.111998302	3.348546562	2.975250997	3.375605779	2.720435855	3.621914113	3.348090347	4.765493572	3.231741425	3.197590135	2.403846051	1.836609744	3.123616561	3.728773812	2.903202449
GTTCCTTAGGTCCTAG-1	3.5025463	4.367306	2.170966678	2.393372196	3.033196293	2.821478993	2.010606517	2.627987421	3.199571477	1.488206402	2.829145062	2.983000797	2.725776179	2.758831355	2.214292313	2.616025547	4.182569772	2.660475525	2.701844035	1.765987651	1.338043544	2.592973861	3.173517912	2.505508049
GTTCCTTATATGCAAG-1	3.7411861	2.0775487	2.826514978	3.042100296	3.406748393	2.856882493	2.673583817	2.820809421	3.310385977	1.954696102	2.931910562	2.823555597	3.007911479	1.998105155	3.038076613	2.309813447	4.503849772	3.262293525	3.006160335	2.029147851	0.853498844	3.273862361	2.949271112	2.212798449
GTTCCTTATGTTGCAA-1	2.8662045	0.988854	2.729455978	3.109980196	3.370578393	3.076731093	3.165743817	2.630704021	3.933087477	1.606302802	3.541979362	2.771906597	2.921435379	2.407217855	3.339549813	3.563143447	5.940596772	3.254456725	3.161194135	2.349012851	1.108255544	2.929617761	3.690398612	3.025275149
GTTCGACACCGCACTT-1	2.3570476	3.9849484	2.219024878	2.673522896	3.222984393	3.135358793	2.450045617	1.732041621	3.158329777	2.066542602	2.283957762	2.162739597	2.691235579	2.363478555	3.193342713	3.562177547	5.285635572	2.885550925	2.959964135	2.538352051	1.149467544	2.358557561	2.986612012	2.305483949
GTTCGACAGAGGAGCG-1	3.1294246	1.9172539	2.136004678	2.730580196	3.123384993	3.221386993	2.764679217	2.415939421	3.411617277	1.880895102	3.031345862	3.104969797	2.950726579	2.243621855	3.073939113	2.968927347	4.879135872	3.061305225	2.786013635	3.004573151	1.051017044	3.023555861	3.156747812	2.754042749
GTTCGGTTACGGACGA-1	-0.2750551	9.347509	1.506710278	2.165404496	2.170237093	2.213892593	1.553217317	1.401017621	2.775959277	1.475710902	2.383369462	1.534083197	1.828119279	1.745502055	2.590807813	2.452721047	3.687789572	2.208186125	1.820100535	1.570923051	-0.047027026	1.841176661	5.587121712	1.747604449
GTTCGGTTCCTCCAAG-1	2.45947	0.120684534	2.749513278	2.851460096	3.590161893	3.097697593	2.663396817	2.291680121	4.771664877	1.623855202	3.262551062	2.996100497	2.968677579	2.554353055	3.494078613	2.812553847	4.812101572	3.519175925	3.083240135	2.318569651	1.164437544	2.973681061	3.079365912	3.119562549
GTTCGGTTCGCGACAC-1	3.3732433	5.659444	1.910077278	2.163218396	2.756617793	1.428857693	1.739768517	1.307225621	2.528095777	1.185736502	2.537196062	2.222453597	2.493903879	1.469164255	3.177386813	2.360511947	4.667263272	2.310667025	2.198238535	2.052919151	0.329880464	1.605611961	2.168383812	1.638638449
GTTCTCAAAATCTGCG-1	4.074542	3.7751508	2.477246278	2.962867896	2.578581593	2.034759393	2.783245617	2.954872421	2.786888477	2.064445702	2.278224762	2.858679997	3.214147579	3.396200555	2.827230713	2.553928047	4.624536272	2.820093325	3.457436835	1.843189951	0.459329844	2.812184261	2.615464912	1.608825949
GTTCTCAATCCGGTGA-1	3.4322205	0.68354326	2.975228278	3.047622296	3.347247893	3.628524693	2.843414317	2.237070621	3.680499777	2.100148402	3.232221862	2.997958897	3.104373179	2.944979955	3.400802813	3.764686547	4.244706372	3.044738225	3.211604435	2.330476051	1.494502544	2.955781561	3.476225112	2.637452749
GTTGAGCCCCAATCGC-1	1.9236892	2.2818112	2.308064478	3.103187596	2.969782193	2.978972093	2.846273417	2.449375921	3.428433177	1.873887502	2.945793062	2.839258197	2.857840979	2.883160855	3.612419113	3.792641847	5.435343972	3.239565325	3.058098135	1.879430251	1.292118044	2.137814161	3.795035512	2.708263549
GTTGAGCCCCGTCCGT-1	3.8499422	2.4872584	2.575757478	2.919062796	2.907124093	3.235551793	2.928367117	2.888031721	3.267626277	1.543960902	2.842985962	2.371829097	2.799500179	2.615052555	3.107974513	2.971861247	3.959946872	3.046784525	2.635440835	2.141048651	1.185359944	2.692467761	3.368207312	2.678801149
GTTGATAGCGTGCTTA-1	3.4937203	0.58998466	2.915635278	2.907144496	3.411055893	3.398585893	3.050032417	2.428622321	4.333894977	1.834288502	3.353146562	3.267362597	3.124727679	2.920334455	3.625713313	3.333062847	4.971941572	3.469324325	3.125775135	2.500409151	0.544509094	3.343112861	3.434424112	2.855016349
GTTGATAGGACAGCAC-1	1.7829816	3.1833637	2.343371278	3.005635196	2.940168393	3.374467493	2.874593317	2.074468121	3.585907977	1.408533502	2.868113862	2.399936597	2.610837979	2.738878855	3.257818413	3.812562847	4.743010572	2.951540225	2.825907535	2.331833351	0.573398044	2.546868961	3.417558312	2.378429249
TAACAGTTCGTGCTTA-1	1.7009861	-0.33194968	2.428860878	2.059025196	3.620638693	3.157678493	2.818997417	2.915364121	3.440176977	1.712222702	2.277491862	2.610636697	2.396127179	2.607052655	3.067026313	2.657790147	4.135754372	2.949311725	3.105993335	1.981984651	0.895482044	2.673563861	3.185194412	2.631495749
TAACAGTTTTCACGAG-1	2.5594773	5.3988853	2.859146278	2.097243496	3.079082493	2.936406493	1.808290517	2.120840121	2.697136677	1.709581302	2.691465062	2.665002597	2.256582279	2.416292855	2.444978013	2.615012847	5.682007572	2.872957225	2.165409335	1.203199751	0.489678074	1.561811061	2.418873712	2.068478449
[truncated: 57,454 more rows]
