# Supplementary material for: Multiomic single cell sequencing identifies stemlike nature of mixed phenotype acute leukemia
Source: Nat Commun. 2024 Sep 18;15:8191. doi: 10.1038/s41467-024-52317-2 (PMC11411136; doi:10.1038/s41467-024-52317-2)
Supplement: Supplementary file 17 — Source Data [file 41467_2024_52317_MOESM17_ESM.zip › Source Data compressed/Panel 1C.csv]

Panel 1C
Heatmap of scaled expression values for top ten most upregulated genes for each transcriptionally defined cell type as identified in panel 1B
	ACAAAGGAAGCAACAT_1	AACCCCACCACGAAGA_1	ACCTAATTAATGAGGT_1	AATCCATACCACCAGA_1	AAATATAACAAAAGAA_1	ATGCCCGACCGCAGAT_1	CCTGCACCATTTATGC_1	ATTAACGAAGAAACGA_1	ATTGAGACCCCTAGAT_1	ACTACCTAATACAGTT_1	ATCCAGCCACGTCAAC_1	CAATAAGGAAGTAAAC_1	CCCGAACCACACACAT_1	CCTCACTTACCAATGC_1	CCCGATTAAAATCCCC_1	AGGCAGAACATTCATC_1	CAGCATATAGTACCTC_1	AGCGCAACAGCCCACG_1	ATTGAGGGATGCCCGC_1	CACCACTAAACCAAGA_1	ATCAATCTAGCTACAA_1	AATCCATGAAAGATAC_1	AGGTACAAAGGGACAT_1	CCACCATTACAAACAA_1	ATCTAGGAACAACCTA_1	CCACACTAACCCAAGT_1	ACCGCACCATCGCAGA_1	AGCGCCGCCACAACTC_1	AGATAACTCAAGACTC_1	ACAGAACAAGAAAACG_1	CACCCCATAATACAAG_1	AAACAAATAGCCATGG_1	ATCTCAGACCTAATGG_1	AGGTATACAAACATCT_1	AATGAACCCCTTATGT_1	AATTCCGCAACCACGC_1	AACCCCAAATGAAGCA_1	AACTCACTCAGTATGC_1	ACCTCATACCAAAATG_1	AACGACGCAAACCATG_1	CATGAGATCAGAAGCC_1	CCTGACAGCCCAAGCA_1	ACCCCACCATCGCAAT_1	AGTAAGGCCCAGCAGG_1	ATCCAAGCAACCAGCG_1	ATATAACTACTAATAG_1	CCTAAATGAACGAACA_1	CCGCCACTACAAAGGC_1	AGCCAGACAACCCATC_1
AC002454.1	0	0	0	0	0	0	0	0	0	0	0	0	0	0	0	0	0	0	0	0	0	0	0	0	0	1.638541577	0	0	0	0	0	0	0	0	0	0	0	0	0	0	0	0	0	0	0	0	0	0	0
IGLL1	0	0	0	0	0	0	0	0	0	0	0	0	0	0	0	0	0	0	0	0	0	0	0	0	0	0	0	0	0	0	0	0	0	0	0	0	0	0	0	0	0	0	0	0	0	0	0	0	0
HTRA3	0	0	0	0	0	0	0	0	0	0	0	0	0	0	0	0	0	0	0	0	0	0	0	0	0	0	0	0	0	0	0	0	0	0	0	0	0	0	0	0	0	0	0	0	0	0	0	0	0
PRSS57	0	0	0	0	0	0	0	0	0	0	0.739463142	0	0	0	0	0	0	0	0	0	0	0.988285783	0	0	0	0	0	0	0	0	0	1.195017831	0	0	0	0	0	0	0	0	0	0	0	0	0	0	1.434597099	0	0
UHRF1	0	0.429813214	0	0.514208359	0	0.61052437	0	0	0	0	0	0	0	0	0	0	1.316808724	0	0	0	0	0	0	0	0	0	0	0	0	0	0	0	0	0	0	1.223380281	0	0	0	0	0	0	0	0	0	0	2.000926688	1.477199994	0
VPREB1	0.376635397	0.729450578	0	0	0	0	0	0	0.693047196	0	0	0	0.765446447	0	0	0	0	1.344659388	0	0	0	0	0	0	1.090544529	1.638541577	0	0	1.157652307	0	0	1.195017831	0	0	0	1.223380281	0	0	0	0	0	1.312426549	0	0	0	0	2.360274581	1.477199994	1.516763885
CCN2	0	0	0	0	0	0	0	0	0	0	0	0	0	0	0	0	0	0	0	0	0	0	0	0	0	0	0	0	0	0	0	0	0	0	0	0	0	0	0	0	0	0	0	0	0	0	0	0	0
CLEC11A	0	0	0	0	0	0	0	0	0	0	0	0	0	0.766431904	0	0	0	0	0	0	0	0	0	0	0	0	0	0	0	0	0	0	0	0	0	0	0	0	0	0	0	0	0	0	0	0	0	0	0
SMIM24	0	0	0	0	0	0	0	0	0	0	0.739463142	0.761896324	0	0	0	0	0	0	0	0	0	0	0	0	0	0	0	0	0	0	0	0	0	0	0	0	0	0	0	0	0	0	0	0	0	0	2.360274581	0	0
DNTT	0	0	0	0	0	0	0	0	0.693047196	0	0	0	0	0	0.844564373	0	0	0	0.936905585	0	0	0	0	0	0	2.430902793	0	1.154221266	1.157652307	0	0	2.696092328	0	0	0	0	0	1.249557952	0	0	0	1.312426549	0	0	0	0	0	0	1.516763885
S1PR5	0	0	0	0	0	0	0	0	0	0	0	0	0	0	0	0	0	0	0	0	0	0	0	0	0	0	0	0	0	0	0	0	0	0	0	0	0	0	0	0	0	0	0	0	0	0	0	0	0
FGFBP2	0	0	0	0	0	0	0	0	0	0	0	0	0	0	0	0	0	0	0	0	0	0	0	0	0	0	0	0	0	0	0	0	0	0	0	0	0	0	0	0	0	0	0	0	0	0	0	0	0
GZMH	0	0	0	0	0	0	0	0	0	0	0	0	0	0	0	0	0	0	0	0	0	0	0	0	0	0	0	0	0	0	0	0	0	0	0	0	0	0	0	0	0	0	0	0	0	0	0	0	0
KLRF1	0	0	0	0	0	0	0	0	0	0	0	0	0	0	0	0	0	0	0	0	0	0	0	0	0	0	0	0	0	0	0	0	0	0	0	0	0	0	0	0	0	0	0	0	0	0	0	0	0
GZMB	0	0	0	0	0	0	0	0	0	0	0	0	0	0	0	0	0	0	0	0	0.970530501	0	0	0	0	0	0	0	0	0	0	0	0	0	0	0	0	0	0	0	0	0	0	0	0	0	0	0	0
GNLY	0.376635397	0.429813214	0	0.514208359	0	0	0	0	0.693047196	0	0	0	0	0	0	0	0	0	0	0	0	0.988285783	0	0	0	0	0	0	0	0	0	0	0	1.208518586	0	0	0	0	0	0	0	0	0	0	0	0	0	0	0
GZMM	0	0.429813214	0	0	0	0	0	0.65367549	0	0	0	0.761896324	0	0	0	0	0	0	0	0	0	0	0	0	0	0	0	0	0	0	0	0	0	0	0	0	0	0	0	0	0	0	0	0	0	0	0	0	0
FCRL6	0	0	0	0	0	0	0	0	0	0	0	0	0	0	0	0	0	0	0	0	0	0	0	0	0	0	0	0	0	0	0	0	0	0	0	0	0	0	0	0	0	0	0	0	0	0	0	0	0
IL2RB	0	0	0	0	0	0	0	0	0	0	0	0	0	0	0	0	0	0	0	0	0	0	0	0	0	0	0	0	0	0	0	0	0	0	0	0	0	0	0	0	0	0	0	0	0	0	0	0	0
PRF1	0	0.429813214	0	0	0	0.61052437	0	0.65367549	0.693047196	0	0	0	0.765446447	0	0	0	0	0	0	0	0	0	0	0	0	0	0	0	0	0	0	0	0	0	0	0	0	0	0	0	0	0	0	0	0	0	0	0	0
LILRA4	0	0	0	0	0	0	0	0	0	0	0	0	0	0	0	0	0	0	0	0	0	0	0	0	0	0	0	0	0	0	0	0	0	0	0	0	0	0	0	0	0	0	0	0	0	0	0	0	0
SMPD3	0	0	0	0	0	0	0	0	0	0.728090748	0	0	0.765446447	0	0	0	0	0	0	0	0	0.988285783	0	0	0	0	0	0	0	0	0	0	0	0	0	0	0	0	0	0	0	0	0	0	0	0	0	0	0
LGALS2	0	0	0	0	0	0	0	0	0	0	0	0	0	0	0	0	0	0	0	0	0	0	0	0	0	0	0	0	0	0	0	0	0	0	0	0	0	0	0	0	0	0	0	0	0	0	0	0	0
FCER1A	0	0	0	0	0	0	0	0	0	0	0	0	0	0	0	0	0	0	0	0	0	0	0	0	0	0	0	0	0	0	0	0	0	0	0	0	0	0	0	0	0	0	0	0	0	0	0	0	0
PKIB	0	0	0	0	0	0	0	0	0	0	0	0	0	0	0	0	0	0	0	0	0	0	0	0	0	0	0	0	0	0	0	0	0	0	0	0	0	0	0	0	0	0	0	0	0	0	0	0	0
LILRB4	0	0	0	0	0	0	0	0	0	0	0	0	0	0	0	0	0	0	0	0	0	0	0	0	0	0	0	0	0	0	1.184047721	0	0	0	0	0	0	0	0	0	0	0	0	0	0	0	0	0	0
NAPSB	0	0	0	0	0	0	0	0	0	0	0	0	0	0	0	0	0	0	0	0	0	0	0	0	0	0	0	0	0	0	0	0	0	0	0	0	0	0	0	0	0	0	0	0	0	0	0	0	0
CD1C	0	0	0	0	0	0	0	0	0	0	0	0	0	0	0	0	0	0	0	0	0	0	0	0	0	0	0	0	0	0	0	0	0	1.208518586	0	0	0	0	0	0	0	0	0	0	0	0	0	0	0
MPEG1	0	0	0	0	0	0	0	0	0	0	0	0	0	0	0	0	0	0	0	0	0	0	0	0	1.090544529	0	0	0	0	0	0	0	0	0	0	0	0	0	0	0	0	0	0	0	0	0	0	0	0
CST3	0	0	0	0.514208359	1.641757469	0	0	0	0	0	0	0.761896324	1.19389459	0	0	0	0	0	0	0	0	0	0	0	0	1.122923784	0	0	0	0	0	0	1.725763027	2.085120548	0	0	1.225925544	0	0	0	0	0	2.219334219	0	0	0	0	0	0
FCRL5	1.040096979	1.440266902	1.234021445	0.852126844	0	0	1.013306295	1.045629382	0.693047196	0.728090748	1.159902162	0	1.909508432	0	1.295802702	0.853130571	0	0.883122587	1.411997203	0	1.453646543	0	0	0	1.090544529	0	0	0	0	0	0	0	1.725763027	1.208518586	0	1.223380281	1.225925544	0	1.790094744	1.25940966	0	0	1.317408881	0	0	0	0	0	0
CPNE5	0.376635397	0.959699294	0.475459892	0	0	0	0.629859558	0.65367549	0	0.728090748	0	0	0.765446447	0.766431904	1.295802702	0.853130571	0	0	0.936905585	0	0.970530501	0.988285783	0	1.039269657	1.599748761	1.122923784	0	0	0	1.170531224	1.711118195	0	0	0	0	0	0	0	0	0	0	0	0	0	0	1.942660061	0	0	0
FCRL2	0	0	0	0	0.980464816	0	0	0	0	0	0	0	0	0	0	0	0	0	0.936905585	0	0	0	0	0	0	0	0	0	0	0	0	0	0	1.208518586	0	0	0	0	0	0	0	0	0	0	0	0	0	0	0
TNFRSF13C	0.376635397	0	0	0	0	0	0	0	0.693047196	0	0	0	0	0	0	0	0	0.883122587	0	0	0	0	0	0	0	0	0	0	0	0	0	0	1.19646547	0	0	0	0	0	0	0	0	0	0	0	0	0	0	0	0
MS4A1	0	0	0	0	0	0	0	0	0	0	0	0	0	0	0	0	0	0	0	0	0	0	0	0	0	0	0	0	0	0	0	0	0	0	0	0	0	0	0	0	0	0	0	0	0	0	0	0	0
IGHD	0	0	0	0	0	0	0	0	0	0	0	0	6.348049561	0	0	0	0.861093855	0	0	0	0	0	0	0	0	0	0	0	0	0	0	0	0	0	0	0	0	0	0	0	0	0	0	0	0	0	0	0	0
RALGPS2	0.376635397	0	0	0	0	0.61052437	0	0	0.693047196	0	1.159902162	0	1.19389459	0.766431904	0	0	1.316808724	0	0	0	0	0	0	1.039269657	0	1.638541577	0	0	0	0	1.184047721	0	0	1.208518586	0	0	0	0	0	0	0	0	0	0	0	0	0	0	0
LINC00926	0	0	0	0	0	0	0	0	0	0.728090748	0	0	0.765446447	0	0	0	0	0	0	0	0	0	0	0	0	0	0	0	0	0	0	0	0	0	0	0	0	0	0	0	0	0	0	0	0	0	0	0	0
POU2AF1	1.040096979	1.146729735	1.038954864	1.305424926	1.641757469	0.61052437	1.965912801	0.65367549	1.098478973	1.144937536	1.159902162	0.761896324	1.19389459	0	2.192969252	1.306700547	0	1.344659388	1.732755126	0	1.453646543	0	0	0	0	1.638541577	0	1.154221266	0	1.695140153	1.711118195	1.195017831	1.19646547	0	0	1.223380281	2.106807984	0	0	2.148270383	0	0	1.866784774	1.322838518	0	0	0	0	0
1-Mar	0	0	0	0	0	0	0	0	0	0	0	0	0	0	0	0	0	0	0	0	0	0	0	0	0	0	0	0	0	0	0	0	0	0	0	0	0	0	0	0	0	0	0	0	0	0	0	0	0
CD27	0	0	0	0	0.605870772	0.61052437	1.013306295	2.125937968	0	0	1.45498794	1.487723238	0.765446447	1.494301142	0	0	0	0	1.732755126	0	0	0	0	1.039269657	0	0	0	0	0	1.695140153	3.06377231	0	1.19646547	1.739946893	0	0	1.225925544	0	1.251336231	0	0	0	0	0	0	0	0	0	0
SIRPG	0	0	0	0	0	0	0	0	0	0	0	0	0	0	0	0	0	0	0	0	0	0	0	0	0	0	0	0	0	0	0	0	0	0	0	0	0	0	0	0	0	0	0	0	0	0	0	0	0
LAG3	0	0	0	0	0	0	0	0	0	0	0	0	0	0	0	0	0	0	0	0	0	0	0	0	0	0	0	0	0	0	0	0	0	0	0	0	0	0	0	0	0	0	0	0	0	0	0	0	0
IL32	0	0	0	0	0	0	0	0	0	0	0	0	0	0	0	0	0	0	0	0.937094407	0	0	0	0	0	0	0	0	0	0	0	0	0	0	0	0	0	0	0	0	0	0	0	0	0	0	1.434597099	0	0
GZMK	0.376635397	0	0	0	0	0	0	0	0	0	0	0	0	0	0	0	0	0	0	0	0	0	0	0	0	0	0	0	0	0	0	0	0	0	0	0	0	0	0	0	0	0	0	0	0	0	0	0	0
TIGIT	0	0	0	0	0	0.61052437	0	0	0	0	0	0	0	0	0	0	0	0	0	0	0	0	0	0	0	0	0	0	0	0	0	0	0	0	0	0	0	0	0	0	0	0	0	0	0	0	0	0	0
CD5	0	0	0	0	0	0	0	0	0	0	0	0	0	0	0	0	0	0	0	0	0	0	0	0	0	0	0	0	0	0	0	0	0	1.208518586	0	0	0	0	0	0	0	0	0	0	0	0	0	0	0
CD8B	0	0	0	0	0	0	0	0	0	0	0	0	0	0	0	0	0	0	0	0	0	0	0	0	0	0	0	0	0	0	0	0	0	0	0	0	0	0	0	0	0	0	0	0	0	0	0	0	0
GIMAP4	0	0	0	0	0	0	0	0	0	0	0	0	0	0	0	0	0	0	0	0	0	0	0	0	0	0	0	0	0	0	0	0	0	0	0	0	0	0	0	0	0	0	0	0	0	0	0	0	0
LAT	0	0	0	0	0	0	0	0	0	0	0	0	0	0	0	0	0	0	0	0	0	0	0	0	0	0	0	0	0	0	0	0	0	0	0	0	0	0	0	0	0	0	0	0	0	0	0	0	0
AC007192.1	0	0	0	0	0	0	0	0	0	0	0	0	0	0	0	0	0	0	0	0	0	0	0	0	1.599748761	0	0	0	0	0	0	0	0	0	0	0	0	0	0	0	0	0	0	0	0	0	0	0	0
IFI30	0	0	0	0	0	0	0	0	0	0	0	0	0	0	0	0	0	0	0	0	0	0	0	0	0	0	0	0	0	0	0	0	0	0	0	0	0	0	0	0	0	0	0	0	0	0	0	0	0
ENHO	0	0	0	0	0	0	0	0	0	0	0	0	0	0	0	0	0	0	0	0	0	0	0	0	0	0	0	0	0	0	0	0	0	0	0	0	0	0	0	0	0	0	0	0	0	0	0	0	0
FCER1A.1	0	0	0	0	0	0	0	0	0	0	0	0	0	0	0	0	0	0	0	0	0	0	0	0	0	0	0	0	0	0	0	0	0	0	0	0	0	0	0	0	0	0	0	0	0	0	0	0	0
CD1C.1	0	0	0	0	0	0	0	0	0	0	0	0	0	0	0	0	0	0	0	0	0	0	0	0	0	0	0	0	0	0	0	0	0	1.208518586	0	0	0	0	0	0	0	0	0	0	0	0	0	0	0
CRIP1	0	0	0	1.10424384	0	0	0	0	0	0	0	0.761896324	1.722733741	0	0	0	0	0	0	0	0	0	0	0	0	0	0	0	1.157652307	0	0	0	1.19646547	0	0	0	0	0	0	0	0	0	0	0	0	0	1.434597099	0	0
CST3.1	0	0	0	0.514208359	1.641757469	0	0	0	0	0	0	0.761896324	1.19389459	0	0	0	0	0	0	0	0	0	0	0	0	1.122923784	0	0	0	0	0	0	1.725763027	2.085120548	0	0	1.225925544	0	0	0	0	0	2.219334219	0	0	0	0	0	0
MRC1	0	0	0	0	0	0	0	0	0	0	0	0	0	0	0	0	0	0	0	0	0	0	0	0	0	0	0	0	0	0	0	1.195017831	0	0	0	0	0	0	0	0	0	0	0	0	0	0	0	0	0
CPVL	0.64958482	0	0	0	0	0	0	0	1.098478973	1.144937536	0	0	0	0	0	0	0	0.883122587	0	0	0	0	0	0	0	0	0	0	1.157652307	0	0	1.195017831	0	0	0	0	0	1.788019283	0	0	0	1.312426549	0	0	0	0	0	1.477199994	0
PKIB.1	0	0	0	0	0	0	0	0	0	0	0	0	0	0	0	0	0	0	0	0	0	0	0	0	0	0	0	0	0	0	0	0	0	0	0	0	0	0	0	0	0	0	0	0	0	0	0	0	0
LYPD2	0	0	0	0	0	0	0	0	0	0	0	0	0	0	0	0	0	0	0	0	0	0	0	0	0	0	0	0	0	0	0	0	0	0	0	0	0	0	0	0	0	0	0	0	0	0	0	0	0
VMO1	0	0	0	0	0	0	0	0	0	0	0	0	0	0	0	0	0	0	0	0	0	0	0	0	0	0	0	0	0	0	0	0	0	0	0	0	0	0	0	0	0	0	0	0	0	0	0	0	0
HK3	0	0	0	0	0	0	0	0	0	0	0	0	0	0	0	0	0	0	0	0	0	0	0	0	0	0	0	0	0	0	0	0	0	0	0	0	0	0	0	0	0	0	0	0	0	0	0	0	0
MAFB	0	0	0	0	0	0	0	0	0	0	0	0	0	0	0	0	0	0	0	0	0	0	0	0	0	0	0	0	0	0	0	0	0	0	0	0	0	0	0	0	0	0	0	0	0	0	0	0	0
SMIM25	0	0	0	0	0	0	0	0	0	0	0	0	0	0	0	0	0	0	0	0	0	0	0	0	0	0	0	0	0	0	0	0	0	0	0	0	0	0	0	0	0	0	0	0	0	0	0	0	0
SERPINA1	0	0	0	0	0	0	0	0	0	0	0	0	0	0	0	0	0	0	0	0	0	0	0	0	0	0	0	0	0	0	0	0	0	0	0	0	0	0	0	0	0	0	0	0	0	0	0	0	0
AC104809.2	0	0	0	0	0	0	0	0	0	0	0	0	0	0	0	0	0	0	0	0	0	0	0	0	0	0	0	0	0	0	0	0	0	0	0	0	0	0	0	0	0	0	0	0	0	0	0	0	0
CDKN1C	0	0	0	0	0.605870772	0	0	0	0	0	0	0	0	0	0	0	0	0	0	0	0	0	0	0	0	1.122923784	0	0	0	0	0	0	0	0	0	0	0	0	0	0	0	0	0	0	0	0	0	0	0
CD300E	0	0	0	0	0	0	0	0	0	0	0	0	0	0	0	0	0	0	0	0	0	0	0	0	0	0	0	0	0	0	0	0	0	0	0	0	0	0	0	0	0	0	0	0	0	0	0	0	0
LILRA5	0	0	0	0	0	0	0	0	0	0	0	0	0	0	0	0	0	0	0	0	0	0	0	0	0	0	0	0	0	0	0	0	0	0	0	0	0	0	0	0	0	0	0	0	0	0	0	0	0
IGLC1	2.806427002	1.932488269	1.537409714	1.10424384	0.980464816	0	0	0.65367549	2.833025129	1.438262235	8.018956197	1.487723238	0	0.766431904	1.605608935	1.854410434	0	0.883122587	0.936905585	0	2.022524179	0	0	0	0	0	0	1.154221266	0	0	2.30958998	0	0	0	0	1.757394621	0	0	0	0	0	1.312426549	0	7.478230721	0	1.942660061	0	0	0
IGLL5	0	1.932488269	1.537409714	1.10424384	0.980464816	1.259650667	0	0.65367549	0	1.438262235	6.480676733	1.487723238	0	0.766431904	1.605608935	1.854410434	0	0.883122587	0.936905585	0	2.022524179	0	0	0	0	1.977060591	0	1.154221266	0	0	2.30958998	0	0	0	0	1.757394621	0	0	0	0	0	1.312426549	0	6.390035015	0	1.942660061	0	0	0
TNFRSF17	1.040096979	0.429813214	0	1.472832205	0	0	0	0.65367549	0	1.664776143	0	1.487723238	0.765446447	1.195178487	0.844564373	0	0	1.344659388	0	0	0	0.988285783	0	1.039269657	2.186453035	0	0	1.154221266	0	0	0	0	1.19646547	1.208518586	0	0	1.225925544	0	1.251336231	0	0	0	0	0	0	0	0	0	0
IGHG1	6.197062461	4.575923685	6.829889291	0.514208359	2.318588607	8.171857881	0	1.045629382	5.548876883	6.054992355	7.199572702	0	1.722733741	8.066311738	4.636438408	5.708362488	1.316808724	5.296222976	1.975231484	0	4.647067013	0	0	0	1.599748761	7.525641317	0	1.675807005	0	1.695140153	0	2.323805021	0	7.303348428	0	1.223380281	7.737514652	0	0	1.79950966	0	0	0	0	1.372577742	6.394808459	1.434597099	2.049153095	0
IGHGP	2.222752755	2.007360642	0.796383935	0	0	0	0	0	1.791592822	1.144937536	5.165213797	0	0	5.316967256	0.844564373	1.854410434	0.861093855	2.513455049	0	0	1.453646543	0	0	0	0	5.561560229	0	0	0	0	0	1.195017831	1.19646547	5.482924161	0	0	5.635678196	0	0	0	0	0	0	0	0	4.659682144	0	0	0
IGHA1	2.171945339	2.260880064	1.397177278	7.923050119	8.260685138	2.148567625	8.142519471	7.921821977	2.397713474	1.664776143	3.26502035	8.059270878	3.353368117	1.195178487	2.4523586	1.854410434	1.866091789	2.513455049	8.031777561	2.333630528	1.778004094	7.965569525	1.842391544	8.164684493	8.188988812	1.122923784	1.991126234	8.351775769	2.021197731	8.316396315	2.825715652	2.84055788	7.687140723	1.739946893	2.547986166	8.148984282	2.737214718	1.788019283	8.267631375	8.137432942	0	0	8.287993751	7.882468823	1.930218563	2.299172223	2.832611195	2.410720659	2.457223533
IGHG3	7.006861259	6.831090217	7.085705931	1.305424926	2.139551625	7.063062931	1.013306295	0	6.913537569	7.057981264	6.490694959	0	1.909508432	6.799405148	6.524637329	6.929529423	1.316808724	6.897353853	0	0.937094407	7.036206165	1.801689204	0	0	1.599748761	6.912477005	0	0	0	2.663208203	1.711118195	2.068235239	1.725763027	6.866095784	1.210829545	0	7.021443708	1.788019283	1.790094744	1.25940966	0	1.861029854	1.317408881	0	1.372577742	6.087525681	2.000926688	0	2.093702584
IGLC2	0.64958482	1.30423038	0	8.47004371	1.641757469	0	7.721251773	7.969845567	2.197046819	2.258526647	3.030452044	8.02920859	1.19389459	8.111221503	0	2.045744339	0	0	2.894407613	1.733010707	1.453646543	0	0	1.537792156	2.932954699	2.598456272	0	7.933536488	0	1.170531224	0	0	8.420023722	1.208518586	0	0	8.205909732	0	1.790094744	1.25940966	0	1.312426549	2.219334219	2.486259814	0	0	1.434597099	2.049153095	0
IGHG4	7.439003858	7.669449048	7.456148197	2.276249677	1.252346458	2.611609106	1.013306295	2.324927957	7.602700582	7.51758465	2.384468756	0	2.066827824	3.50429728	7.309989412	7.567304444	1.866091789	7.656561918	0	0.937094407	7.915838835	2.549943128	1.019041613	1.537792156	1.935525309	2.229510311	0	2.016855511	2.477568574	1.695140153	1.184047721	0	1.19646547	2.085120548	0	1.223380281	1.760378272	1.788019283	1.251336231	0	0	1.312426549	2.219334219	2.225940168	0	2.299172223	0	2.410720659	2.723254787
IGLC3	0.376635397	0	0	1.305424926	0	0	7.181126676	6.543610995	1.38614438	0	0.739463142	6.663770333	0	1.195178487	0	0	0	0	8.26389452	0	0	0	0	0	8.042082594	0	0	2.270703291	0	1.170531224	0	0	1.19646547	0	0	2.360346987	1.225925544	0	7.682096968	0	0	1.312426549	8.042138709	1.873051317	0	0	1.434597099	0	0
HBM	0	0	0	0	0	0	0	0	0	0	0	0	0	0	0	0	3.293953397	0	0	3.46733085	0	0	3.316295547	0	0	0	4.470780801	0	2.64580015	0	0	2.84055788	0	0	0	0	0	1.249557952	0	0	0	4.150237859	0	0	3.508573538	0	0	2.410720659	3.497024875
PAQR9	0	0	0	0	0	0	0	0	0	0	0	0	0	0	0	0	0.861093855	0	0	0	0	0	0	0	0	0	0	0	0	0	0	1.195017831	0	0	0	0	0	0	0	0	0	0	0	0	0	0	0	0	0
TSPO2	0	0	0	0	0	0	0	0	0	0	0	0	0	0	0	0	2.057800979	0	0	1.412232028	0	0	1.019041613	0	0	0	1.651702374	0	1.157652307	0	0	0	0	0	0	0	0	1.788019283	0	0	1.275542997	0	0	0	1.930218563	0	0	0	1.516763885
HBA2	0.376635397	0	0	0.514208359	0	0	0	0.65367549	1.098478973	0	1.45498794	0.761896324	0	0	0	0	7.20913598	0	0.936905585	7.403700452	0.970530501	0	7.275164472	1.039269657	0	0	7.304574916	0	6.51849878	0	1.184047721	5.943053285	0	1.739946893	7.844037491	1.223380281	0	6.139705385	1.251336231	1.25940966	7.478023802	7.032826501	0	1.873051317	6.212186908	0	0	5.764508379	7.288321723
HBA1	0	0	0	0.514208359	0	0	0	0.65367549	0	0	1.45498794	0	0	0	0.844564373	0.853130571	6.68797298	0.883122587	1.411997203	6.639688292	0	0	6.703737155	0	0	0	6.638658282	0	6.081055255	0	0	5.40334023	0	1.739946893	6.937982763	1.223380281	1.225925544	5.65151764	0	0	6.857174803	6.489315926	0	0	5.853838944	0	1.434597099	4.836952448	6.83464164
SLC4A1	0	0	0	0	0	0	0	0	0	0	0	0	0	0	0	0	3.519807617	0	0	3.722469023	0	0	3.492550907	1.039269657	0	0	3.858081315	0	3.798833289	0	0	3.988672583	0	0	4.204326803	0	0	3.345572064	0	0	3.074781932	4.012837226	0	0	3.743299299	0	0	2.049153095	3.254326751
ACKR1	0	0	0	0	0	0	0	0	0	0	0	0	0	0	0	0	1.316808724	0	0	0	0	0	0	0	0	0	0	0	0	0	0	0	0	0	0	0	0	0	0	0	0	0	0	0	0	0	0	0	0
ALAS2	0	0	0	0	0	0	0	0	0	0	0	0	0	0	0	0	2.478718921	0	0	2.333630528	0	0	1.842391544	0	0	0	1.651702374	0	2.021197731	0	0	2.068235239	0	0	2.861850746	0	0	2.768380027	0	1.25940966	3.28864259	2.850190014	0	0	1.372577742	0	0	0	2.93317921
GYPB	0	0	0	0	0	0	0	0	0	0	0	0	0	0	0	0	2.855835796	0	0	2.473835394	0	0	2.594789502	0	0	0	1.651702374	0	3.027331599	0	0	1.195017831	0	0	2.344213548	0	0	3.040246795	0	0	0	1.312426549	0	0	1.930218563	0	1.434597099	0	1.516763885
AC104389.6	0	0	0	0	0	0	0	0	0	0	0	0	0	0	0	0	4.156135013	0	0	7.388456895	0	0	7.074920057	0	0	0	0	0	0	0	0	0	0	0	0	0	0	0	0	0	0	0	0	0	4.999071389	0	0	1.477199994	0
[truncated: 851 more columns]
