# Supplementary material for: Multiomic single cell sequencing identifies stemlike nature of mixed phenotype acute leukemia
Source: Nat Commun. 2024 Sep 18;15:8191. doi: 10.1038/s41467-024-52317-2 (PMC11411136; doi:10.1038/s41467-024-52317-2)
Supplement: Supplementary file 17 — Source Data [file 41467_2024_52317_MOESM17_ESM.zip › Source Data compressed/Panel S7A-TOP.csv]

Panel S7A
Enrichment profile and ranking metric score for three gene sets associated with transcriptional regulation by RUNX1 from GSEA (all MPAL patients, n = 12)
REACTOME_TRANSCRIPTIONAL_REGULATION_BY_RUNX1
	gsea.hit.indices	gsea.es.profile
V121711009	8	0.0749
V121711010	32	0.1232
V121711011	66	0.1527
V121711012	123	0.1648
V121711013	178	0.1723
V121711014	180	0.2033
V121711015	196	0.2272
V121711016	312	0.2001
V121711017	320	0.221
V121711018	375	0.2188
V121711019	433	0.2137
V121711020	445	0.2289
V121711021	498	0.2245
V121711022	511	0.2376
V121711023	519	0.2527
V121711024	521	0.2705
V121711025	546	0.2774
V121711026	562	0.2879
V121711027	620	0.2784
V121711028	658	0.2769
V121711029	684	0.2801
V121711030	712	0.2819
V121711031	723	0.2909
V121711032	747	0.2938
V121711033	788	0.2882
V121711034	814	0.2891
V121711035	836	0.2913
V121711036	857	0.2938
V121711037	888	0.2911
V121711038	907	0.2935
V121711039	912	0.302
V121711040	916	0.311
V121711041	923	0.3185
V121711042	980	0.3027
V121711043	994	0.3059
V121711044	998	0.3134
V121711045	1006	0.3191
V121711046	1014	0.3247
V121711047	1029	0.3268
V121711048	1069	0.3171
V121711049	1092	0.3146
V121711050	1153	0.294
V121711051	1162	0.2965
V121711052	1176	0.2965
V121711053	1181	0.3004
V121711054	1189	0.3028
V121711055	1261	0.2755
V121711056	1272	0.2753
V121711057	1284	0.2745
V121711058	1286	0.2782
V121711059	1323	0.2657
V121711060	1358	0.2535
V121711061	1364	0.2542
V121711062	1372	0.2538
V121711063	1385	0.251
V121711064	1394	0.2498
V121711065	1408	0.2462
V121711066	1443	0.2327
V121711067	1526	0.1964
V121711068	1619	0.1571
V121711069	1638	0.1514
V121711070	1700	0.1286
V121711071	1716	0.1268
V121711072	1731	0.126
V121711073	1773	0.1146
V121711074	1832	0.0978
V121711075	1857	0.0971
V121711076	1983	0.0593
V121711077	2062	0.0492
V121711078	2080	0.0681
V121711079	2129	0.0787
