# Supplementary material for: Multiomic single cell sequencing identifies stemlike nature of mixed phenotype acute leukemia
Source: Nat Commun. 2024 Sep 18;15:8191. doi: 10.1038/s41467-024-52317-2 (PMC11411136; doi:10.1038/s41467-024-52317-2)
Supplement: Supplementary file 17 — Source Data [file 41467_2024_52317_MOESM17_ESM.zip › Source Data compressed/Panel S8D - RIGHT.csv]

Panel S8
Enrichment profile and ranking metric score for two gene sets associated with stem-like AML.
VANGALEN_AML_HSC
	gsea.hit.indices	gsea.es.profile
V137911009	2	0.1248
V137911010	6	0.2311
V137911011	22	0.3061
V137911012	35	0.375
V137911013	67	0.4295
V137911014	73	0.4876
V137911015	94	0.5398
V137911016	106	0.5911
V137911017	108	0.6442
V137911018	125	0.6926
V137911019	144	0.7383
V137911020	166	0.7808
V137911021	234	0.8087
V137911022	275	0.8395
V137911023	493	0.8274
V137911024	1007	0.7483
V137911025	1028	0.7645
V137911026	3504	0.2865
V137911027	4120	0.1712
V137911028	4903	0.0524
