# Supplementary material for: Multiomic single cell sequencing identifies stemlike nature of mixed phenotype acute leukemia
Source: Nat Commun. 2024 Sep 18;15:8191. doi: 10.1038/s41467-024-52317-2 (PMC11411136; doi:10.1038/s41467-024-52317-2)
Supplement: Supplementary file 17 — Source Data [file 41467_2024_52317_MOESM17_ESM.zip › Source Data compressed/Panel 2B-TOP.csv]

Panel 2B
Enrichment profile and ranking metric score for three example positively enriched gene sets, all of which are associated with stem cells.
JAATINEN_HEMATOPOIETIC_STEM_CELL_UP
	gsea.hit.indices	gsea.es.profile
V127271009	2	0.0381
V127271010	4	0.0751
V127271011	6	0.1101
V127271012	8	0.1419
V127271013	9	0.1739
V127271014	10	0.2053
V127271015	15	0.2331
V127271016	21	0.2591
V127271017	22	0.2871
V127271018	23	0.3142
V127271019	25	0.34
V127271020	32	0.3614
V127271021	35	0.3839
V127271022	37	0.4067
V127271023	39	0.429
V127271024	45	0.4481
V127271025	60	0.4612
V127271026	70	0.4752
V127271027	73	0.4923
V127271028	79	0.5075
V127271029	80	0.5249
V127271030	84	0.5408
V127271031	86	0.5574
V127271032	87	0.5743
V127271033	99	0.5858
V127271034	107	0.5989
V127271035	110	0.614
V127271036	111	0.6301
V127271037	112	0.6461
V127271038	117	0.66
V127271039	121	0.6741
V127271040	149	0.6761
V127271041	155	0.6877
V127271042	160	0.6996
V127271043	165	0.7113
V127271044	177	0.7195
V127271045	195	0.7245
V127271046	202	0.7342
V127271047	209	0.7438
V127271048	214	0.7541
V127271049	235	0.7567
V127271050	238	0.7672
V127271051	245	0.7758
V127271052	265	0.7782
V127271053	295	0.7756
V127271054	307	0.7808
V127271055	322	0.7845
V127271056	325	0.7934
V127271057	385	0.776
V127271058	394	0.7813
V127271059	399	0.7882
V127271060	464	0.7678
V127271061	490	0.7644
V127271062	562	0.7398
V127271063	628	0.7174
V127271064	717	0.6838
V127271065	720	0.6885
V127271066	760	0.6764
V127271067	797	0.6654
V127271068	1323	0.433
V127271069	1512	0.3494
V127271070	1821	0.2157
