# Supplementary material for: Multiomic single cell sequencing identifies stemlike nature of mixed phenotype acute leukemia
Source: Nat Commun. 2024 Sep 18;15:8191. doi: 10.1038/s41467-024-52317-2 (PMC11411136; doi:10.1038/s41467-024-52317-2)
Supplement: Supplementary file 17 — Source Data [file 41467_2024_52317_MOESM17_ESM.zip › Source Data compressed/Panel 2C-BOTTOM.csv]

Panel 2C
Enrichment profile and ranking metric score for the 2 significant leukemia-specific genes tested, Hematopoietic Stem Cell (HSC)-like AML and Leukemia Stem Cell (LSC) 47.
HUANG_LSC47
	gsea.hit.indices	gsea.es.profile
V126831009	4	0.1386
V126831010	8	0.2581
V126831011	9	0.378
V126831012	15	0.4868
V126831013	19	0.5929
V126831014	22	0.6969
V126831015	23	0.7987
V126831016	39	0.8775
V126831017	130	0.8943
V126831018	2142	0.071
