# Supplementary material for: Multiomic single cell sequencing identifies stemlike nature of mixed phenotype acute leukemia
Source: Nat Commun. 2024 Sep 18;15:8191. doi: 10.1038/s41467-024-52317-2 (PMC11411136; doi:10.1038/s41467-024-52317-2)
Supplement: Supplementary file 17 — Source Data [file 41467_2024_52317_MOESM17_ESM.zip › Source Data compressed/Panel S8A.csv]

Panel S8A
RNA-derived UMAP from SC RNAseq analysis of 11,133 cells from 5 adult patients with MPAL from an independent cohort. Cells are color-coded by cell lineage/type as determined by gene expression data.
	cell type	UMAP_1	UMAP_2
MPAL1_T1:AAAGATGAGCCACGCT-1	Erythroid	1.678887881	-2.900542295
MPAL1_T1:AAAGATGTCGTGGACC-1	Leukemia	0.91077394	-2.97793082
MPAL1_T1:AAAGCAAAGAATTGTG-1	Leukemia	-1.685966932	-4.201137579
MPAL1_T1:AAAGTAGAGACACGAC-1	Leukemia	-2.941723548	-4.027436531
MPAL1_T1:AAATGCCCAATTGCTG-1	Leukemia	-2.815227949	-5.100199736
MPAL1_T1:AACCATGCACCATGTA-1	Monocytes	5.220171011	-0.8757352
MPAL1_T1:AACCGCGAGGCGACAT-1	Leukemia	-2.233783685	-3.927406586
MPAL1_T1:AAGGAGCAGTGGTAAT-1	Leukemia	-2.014842712	-3.103186405
MPAL1_T1:AAGGCAGCAGTTCATG-1	Leukemia	-3.270003759	-3.974872864
MPAL1_T1:AAGTCTGGTCCCTTGT-1	Leukemia	-2.142949306	-4.787069357
MPAL1_T1:ACACCAATCGGATGGA-1	Leukemia	-2.416742765	-3.066802061
MPAL1_T1:ACACCCTTCCGAACGC-1	Leukemia	-3.954471075	8.299067938
MPAL1_T1:ACATACGCATGCAACT-1	Leukemia	-1.587067806	-4.072039402
MPAL1_T1:ACATCAGGTTATTCTC-1	Leukemia	-2.523067438	-3.912159956
MPAL1_T1:ACCAGTAAGACCTAGG-1	Leukemia	-1.331450664	-3.388324297
MPAL1_T1:ACCAGTACACGAAATA-1	Leukemia	-1.603119098	-3.916018999
MPAL1_T1:ACCGTAATCTGCGGCA-1	Monocytes	6.054778136	-0.748557425
MPAL1_T1:ACCGTAATCTTGCATT-1	Leukemia	-2.321831428	-4.973745859
MPAL1_T1:ACCTTTACAGGATCGA-1	Leukemia	-2.699441873	-4.725012815
MPAL1_T1:ACGAGGACAGCCTTTC-1	Monocytes	5.281034506	-0.433877773
MPAL1_T1:ACGCCAGCATTTGCCC-1	B cells	3.562745131	-6.120019472
MPAL1_T1:ACGCCGAGTTCGCGAC-1	Leukemia	-3.20943328	-4.098149097
MPAL1_T1:ACGGAGACATGCATGT-1	Monocytes	5.594965018	-0.61654768
MPAL1_T1:ACGGAGATCGGCGCAT-1	Leukemia	-4.365996801	1.994355642
MPAL1_T1:ACGGCCAAGTCCATAC-1	Monocytes	5.460011519	-0.43604157
MPAL1_T1:ACGGGTCGTCTGATTG-1	Leukemia	0.754184327	3.622421944
MPAL1_T1:ACTGAACGTGATGTCT-1	Leukemia	-2.299564802	-3.701970137
MPAL1_T1:ACTGTCCTCATTGCGA-1	Leukemia	-3.513288938	-4.888079679
MPAL1_T1:ACTTTCATCTCAAACG-1	Leukemia	-2.100299798	-4.729976213
MPAL1_T1:AGACGTTGTCGGCATC-1	Leukemia	-1.983966791	-4.719018972
MPAL1_T1:AGATTGCTCTTGACGA-1	Leukemia	-0.20172032	-1.860280431
MPAL1_T1:AGCGGTCCAGCGTCCA-1	Leukemia	-2.507963382	-5.027056253
MPAL1_T1:AGCTCTCAGGGCACTA-1	Leukemia	-3.146147453	-4.416949308
MPAL1_T1:AGGTCCGAGTCATGCT-1	Leukemia	-1.495716774	-5.139710939
MPAL1_T1:AGGTCCGTCTCGCATC-1	Leukemia	-2.468698465	-4.165831125
MPAL1_T1:AGTAGTCCATGCCTAA-1	Leukemia	-2.505048	-4.192097223
MPAL1_T1:AGTAGTCGTCGTCTTC-1	Leukemia	-2.142270528	-3.891174353
MPAL1_T1:AGTTGGTGTCGAACAG-1	Leukemia	-2.583871328	-4.552827394
MPAL1_T1:ATAAGAGGTGACTCAT-1	Leukemia	-2.192527734	-5.082815683
MPAL1_T1:ATAAGAGTCATCATTC-1	Leukemia	-2.496965848	-4.215821779
MPAL1_T1:ATCACGAGTAATAGCA-1	Leukemia	-1.748727762	-3.201659
MPAL1_T1:ATCTACTCACCGTTGG-1	CD8 T cells	8.770465411	-8.358446634
MPAL1_T1:ATGCGATCATAGGATA-1	Monocytes	5.55766014	-0.630581952
MPAL1_T1:ATTACTCAGTACACCT-1	Leukemia	-1.904560768	-5.183537519
MPAL1_T1:ATTCTACGTGGCTCCA-1	Leukemia	-1.925978624	-0.212281241
MPAL1_T1:CAACCAAAGTGTACCT-1	Monocytes	5.735413111	-0.648591137
MPAL1_T1:CAACCTCGTCAATGTC-1	Erythroid	0.612686401	-3.970160759
MPAL1_T1:CAAGGCCTCTGTACGA-1	Leukemia	-2.437093936	-4.953231371
MPAL1_T1:CAGATCAGTAGAGGAA-1	Leukemia	-0.665714704	-5.308444536
MPAL1_T1:CAGCCGACACAAGACG-1	Leukemia	-1.050284826	-5.065659559
MPAL1_T1:CAGGTGCAGGCTCTTA-1	Leukemia	-4.309460126	5.836961233
MPAL1_T1:CAGGTGCCAATCTACG-1	Leukemia	-2.833503925	-3.547198332
MPAL1_T1:CATCAGAAGAGCTGCA-1	Leukemia	-1.588381015	-3.657413519
MPAL1_T1:CATCCACCAGACAGGT-1	Leukemia	-1.959991657	-4.825689352
MPAL1_T1:CATCCACTCTTAGCCC-1	Leukemia	-4.720931016	3.561261618
MPAL1_T1:CATGCCTGTGTTGAGG-1	mDC	-0.372867607	-3.210067547
MPAL1_T1:CATTCGCGTCTCAACA-1	Leukemia	-2.425816499	-4.04802326
MPAL1_T1:CCACTACAGATGTGGC-1	Leukemia	2.598386801	1.967719042
MPAL1_T1:CCCAGTTGTATATGAG-1	Leukemia	-2.677317583	-5.008037603
MPAL1_T1:CCGGGATAGCATCATC-1	CD8 T cells	8.375786341	-8.734638727
MPAL1_T1:CCGGGATAGGTGGGTT-1	Leukemia	-2.357907974	-4.85926584
MPAL1_T1:CCTTCCCAGCTACCTA-1	Leukemia	-3.021589958	-4.276807821
MPAL1_T1:CCTTCCCGTCTTCTCG-1	Leukemia	-0.759496652	-4.980948008
MPAL1_T1:CCTTCGACAACGCACC-1	CD8 T cells	10.59173635	-8.883465326
MPAL1_T1:CCTTTCTAGGCTCAGA-1	Leukemia	-1.928449356	-3.526707685
MPAL1_T1:CGAATGTCAGCGTTCG-1	Leukemia	-2.216682874	-3.419677294
MPAL1_T1:CGAATGTCATGGGAAC-1	Leukemia	-1.58216139	-3.797734535
MPAL1_T1:CGAGCACAGGTGTTAA-1	Leukemia	0.045400537	-1.258428252
MPAL1_T1:CGAGCACCATGGTCTA-1	CD8 T cells	10.15049509	-8.105332411
MPAL1_T1:CGATGTAGTCCCTACT-1	CD8 T cells	9.609454669	-8.57067827
MPAL1_T1:CGATGTAGTCTCGTTC-1	Monocytes	5.480785883	-1.169563449
MPAL1_T1:CGTCAGGTCCGCGGTA-1	Monocytes	5.473711051	-0.685853637
MPAL1_T1:CGTCTACAGAGATGAG-1	Leukemia	-4.37841221	2.928313696
MPAL1_T1:CGTGAGCAGCCTCGTG-1	Leukemia	-1.979652845	-4.144913233
MPAL1_T1:CGTTGGGTCCCTTGTG-1	Leukemia	-4.224418603	6.305860006
MPAL1_T1:CTAACTTCAAACAACA-1	Leukemia	-2.687801086	-4.779695547
MPAL1_T1:CTAATGGTCGTCACGG-1	Leukemia	-2.165851795	-4.272512472
MPAL1_T1:CTACCCAAGGCTATCT-1	Leukemia	-4.373991453	5.779021227
MPAL1_T1:CTAGCCTCAGACAAAT-1	Leukemia	-2.236090862	-4.030579126
MPAL1_T1:CTAGTGAGTCCTGCTT-1	Leukemia	-2.064928972	-2.980862654
MPAL1_T1:CTCCTAGCATCGGTTA-1	CD8 T cells	10.43274073	-8.550985849
MPAL1_T1:CTCGGAGCAACTGGCC-1	CD8 T cells	9.962414301	-8.507540262
MPAL1_T1:CTCGTCATCCGCATCT-1	Monocytes	5.164317168	-1.010393596
MPAL1_T1:CTCTAATAGCGCCTTG-1	Leukemia	-2.009328329	-3.907957352
MPAL1_T1:CTGAAACTCCATTCTA-1	Leukemia	-2.840039693	-4.810867346
MPAL1_T1:CTGAAGTAGAAACGCC-1	Leukemia	-2.816926919	-3.861770428
MPAL1_T1:CTGATAGAGTGCCAGA-1	Leukemia	-2.714984619	-4.997726953
MPAL1_T1:CTGATAGTCTGGCGTG-1	Monocytes	5.690536536	-0.543448276
MPAL1_T1:CTGCGGACATTCCTGC-1	Leukemia	-1.568758213	-3.455122745
MPAL1_T1:CTGCTGTCATTGAGCT-1	Leukemia	-2.198662721	-5.030233896
MPAL1_T1:CTGTGCTGTGCCTTGG-1	Leukemia	-1.384156906	-3.694540298
MPAL1_T1:CTTAACTGTTACGACT-1	Leukemia	-2.518533908	-4.837023294
MPAL1_T1:CTTAACTGTTGGACCC-1	CD8 T cells	9.483043231	-8.546658075
MPAL1_T1:CTTGGCTTCTTACCGC-1	Leukemia	-1.396774851	-3.293901241
MPAL1_T1:GAAACTCCACAGCGTC-1	Leukemia	-1.082615339	-3.664274013
MPAL1_T1:GAAATGACACGGTTTA-1	Leukemia	-3.200648509	-3.649966276
MPAL1_T1:GACCAATGTTAGAACA-1	Leukemia	-1.360845648	-4.335126436
MPAL1_T1:GACGGCTTCAAAGTAG-1	Leukemia	-1.842396223	-3.222324884
MPAL1_T1:GACTACATCTTATCTG-1	Leukemia	-1.26651045	-4.045510805
MPAL1_T1:GAGCAGAGTTATCACG-1	Leukemia	-1.380337678	-2.599726475
MPAL1_T1:GATCGATCAATGCCAT-1	Monocytes	5.814412631	-0.732158041
MPAL1_T1:GATCGCGCACGGTAGA-1	CD8 T cells	7.844574011	-8.850902117
MPAL1_T1:GATCGCGCAGATCCAT-1	CD8 T cells	9.672972239	-8.740558184
MPAL1_T1:GATCGCGTCAGCTCTC-1	Leukemia	-1.887958967	-3.266024387
MPAL1_T1:GATGAAAGTATCACCA-1	Leukemia	-3.288827859	-4.920959509
MPAL1_T1:GATGAAATCACCTTAT-1	Leukemia	-4.988354169	2.403515064
MPAL1_T1:GATGAGGTCTACGAGT-1	Leukemia	8.61232046	-10.13146547
MPAL1_T1:GATGCTATCAGTGCAT-1	Leukemia	-3.240258657	-4.814026869
MPAL1_T1:GCACTCTGTCCAAGTT-1	Leukemia	-2.229446851	-5.768030203
MPAL1_T1:GCACTCTGTGCCTGCA-1	CD8 T cells	9.895184077	-8.590197123
MPAL1_T1:GCATACATCTGTACGA-1	Monocytes	6.042705573	-1.11653868
MPAL1_T1:GCCTCTAAGAATAGGG-1	Leukemia	-2.512730323	-4.732772863
MPAL1_T1:GCCTCTACAAAGCAAT-1	Leukemia	-2.864128076	-3.675726211
MPAL1_T1:GCCTCTAGTTGACGTT-1	Leukemia	-3.28491851	-3.528434551
MPAL1_T1:GCGAGAACAGATGAGC-1	Leukemia	-1.951725685	2.328349793
MPAL1_T1:GCGGGTTGTGTTGGGA-1	Leukemia	-2.039538585	-4.418436087
MPAL1_T1:GCTCTGTAGAGTAATC-1	Monocytes	5.214439429	-0.881618953
MPAL1_T1:GCTCTGTTCCATGAGT-1	Erythroid	1.671335019	-2.972516811
MPAL1_T1:GCTCTGTTCTTGTACT-1	Leukemia	-4.30481001	7.717771971
MPAL1_T1:GCTGCAGAGACATAAC-1	Leukemia	-2.225191318	-3.411054886
MPAL1_T1:GCTGGGTCATTCTCAT-1	mDC	2.807765521	-4.853280104
MPAL1_T1:GCTTGAAGTCATCGGC-1	CD8 T cells	10.5498176	-8.982541597
MPAL1_T1:GCTTGAATCTTATCTG-1	Leukemia	-1.835105859	-3.598960913
MPAL1_T1:GGAACTTAGAAGGCCT-1	Leukemia	-1.532864295	-3.733367241
MPAL1_T1:GGACAGACAAATCCGT-1	Leukemia	-2.338345491	-4.928817308
MPAL1_T1:GGACATTGTTAGTGGG-1	Leukemia	0.217906035	3.290914738
MPAL1_T1:GGACATTTCCTAAGTG-1	Leukemia	-2.617116176	-3.1933339
MPAL1_T1:GGGAATGCAAGTAGTA-1	CD8 T cells	9.638531245	-8.513495958
MPAL1_T1:GGGTTGCGTCCGACGT-1	Leukemia	-0.815311634	-1.906553424
MPAL1_T1:GGGTTGCGTCTGCCAG-1	Leukemia	-2.832340681	-4.159565008
MPAL1_T1:GGGTTGCTCGTCTGCT-1	Leukemia	-1.703094446	-4.097365416
MPAL1_T1:GGTATTGCATGTAAGA-1	Leukemia	-3.537025415	0.714679801
MPAL1_T1:GTAACGTAGGTGCTAG-1	Leukemia	-3.87060877	1.63547095
MPAL1_T1:GTCACGGAGTCATGCT-1	Leukemia	0.236047573	3.206815445
MPAL1_T1:GTCGTAAGTCCATCCT-1	Leukemia	-2.634281122	-4.106339491
MPAL1_T1:GTGAAGGAGGTCATCT-1	Leukemia	-2.659981214	-4.626199282
MPAL1_T1:GTGAAGGCATACCATG-1	Monocytes	5.761011637	-0.743319488
MPAL1_T1:GTGCAGCCACGTTGGC-1	Leukemia	-3.378106796	-0.743692494
MPAL1_T1:GTGGGTCAGGGTGTGT-1	Leukemia	-2.198795282	-3.998903072
MPAL1_T1:GTGTTAGCATATGAGA-1	Leukemia	-2.735588275	-3.120761669
MPAL1_T1:GTTCATTTCGGATGGA-1	Leukemia	0.41072037	-3.549584425
MPAL1_T1:TAAACCGCAGCAGTTT-1	Leukemia	-3.213422262	-4.819445646
MPAL1_T1:TAAGCGTAGCGATGAC-1	Leukemia	-2.905678951	-3.148998535
MPAL1_T1:TAAGCGTCACCTGGTG-1	Leukemia	2.789049185	-5.25760988
MPAL1_T1:TAAGCGTGTTCACCTC-1	Leukemia	-3.195849859	-4.47677902
MPAL1_T1:TACACGACACGCTTTC-1	Leukemia	-1.970517599	-3.363066471
MPAL1_T1:TACCTTATCTCAACTT-1	Leukemia	4.049688853	-0.956063486
MPAL1_T1:TACGGATAGGGTTCCC-1	Monocytes	5.828811682	-0.701441503
MPAL1_T1:TACGGATTCTGACCTC-1	Monocytes	6.034568823	-0.81200341
MPAL1_T1:TACGGGCCAAGCGTAG-1	Erythroid	1.096727766	-3.883539713
MPAL1_T1:TACGGTAGTGTAAGTA-1	Leukemia	-3.246645891	-3.612231052
MPAL1_T1:TAGACCATCGAACGGA-1	Leukemia	-2.499554597	-4.903187788
MPAL1_T1:TAGTTGGCATTCTTAC-1	Monocytes	5.358190573	-0.967718161
MPAL1_T1:TAGTTGGTCGTTACGA-1	Leukemia	-2.798004591	-3.075138128
MPAL1_T1:TATCTCAAGTGTTAGA-1	Monocytes	5.457438982	-0.793907142
MPAL1_T1:TATGCCCCACCTCGTT-1	Leukemia	-2.35814067	-4.151112593
MPAL1_T1:TCAGGTAAGTAAGTAC-1	Monocytes	5.69304613	-1.008785165
MPAL1_T1:TCAGGTATCAAACCAC-1	Leukemia	-1.574235403	-4.430684126
MPAL1_T1:TCAGGTATCGGCTTGG-1	Leukemia	-0.858250581	-5.191248453
MPAL1_T1:TCATTACAGTGTCCCG-1	CD8 T cells	9.569206751	-8.527627504
MPAL1_T1:TCGAGGCTCAAACGGG-1	Leukemia	2.776959218	3.301099026
MPAL1_T1:TCGCGAGCAATCTACG-1	CD8 T cells	9.956678904	-8.268351114
MPAL1_T1:TCGCGTTGTCCAACTA-1	CD8 T cells	9.651778735	-8.950743235
MPAL1_T1:TCGCGTTGTCTGCAAT-1	Monocytes	6.092723406	-1.042756772
MPAL1_T1:TCTCTAAAGATCGGGT-1	Leukemia	-3.145877563	-2.78654722
MPAL1_T1:TGACTAGCATGGGAAC-1	Leukemia	-2.333761655	-3.558173931
MPAL1_T1:TGAGCATCATCCCATC-1	Leukemia	-1.303053342	-5.188916243
MPAL1_T1:TGAGCCGTCGGCGGTT-1	Leukemia	-4.53124901	3.171075785
MPAL1_T1:TGCACCTGTGTCAATC-1	Leukemia	-2.927654945	-3.074881113
MPAL1_T1:TGCCCATTCAGAGACG-1	Leukemia	-3.134140216	-3.73268894
MPAL1_T1:TGCCCTAGTAATAGCA-1	B cells	3.484670914	-6.054716146
MPAL1_T1:TGCGCAGTCGCCCTTA-1	Leukemia	-1.505296194	-3.895365274
MPAL1_T1:TGCGTGGAGCTAAACA-1	CD8 T cells	8.978848017	-8.528006113
MPAL1_T1:TGCGTGGCAGCTGGCT-1	Monocytes	5.351374663	-1.204784549
MPAL1_T1:TGCTGCTTCCGCGCAA-1	Leukemia	-1.414866649	-4.189880884
MPAL1_T1:TGCTGCTTCGAGGTAG-1	Leukemia	-2.250101291	-2.897442615
MPAL1_T1:TGGTTAGGTGTGGTTT-1	Leukemia	-2.554660999	-3.121583498
MPAL1_T1:TGTGGTAAGCCTCGTG-1	Leukemia	-2.141192876	3.120274269
MPAL1_T1:TGTGGTAGTGTGACGA-1	Leukemia	-3.026586734	-3.865607298
MPAL1_T1:TTAGGACAGGCTCAGA-1	Leukemia	-3.270140611	-4.122791326
MPAL1_T1:TTCCCAGCAGCTATTG-1	Leukemia	-2.711984121	-4.040589846
MPAL1_T1:TTCTCCTAGTCCCACG-1	Monocytes	6.033471144	-0.993410743
MPAL1_T1:TTCTCCTCAACACGCC-1	Monocytes	5.485260046	-1.176334894
MPAL1_T1:TTGAACGCACTACAGT-1	Leukemia	-3.044522249	-3.921469009
MPAL1_T1:TTGACTTCACAGACTT-1	Leukemia	-0.816414439	2.794433081
MPAL1_T1:TTGTAGGAGGGCTTGA-1	Leukemia	-2.863417827	-4.707752264
MPAL1_T1:TTGTAGGTCAGGTTCA-1	Leukemia	-1.292631709	-3.662288225
MPAL1_T1:TTTGTCAGTCTCATCC-1	Monocytes	6.049350298	-0.993761874
MPAL2_T1:AAACCTGAGCCCTAAT-1	Leukemia	-2.788363658	-3.7998958
MPAL2_T1:AAACCTGAGGAATCGC-1	Leukemia	-1.731098854	-4.982518709
MPAL2_T1:AAACCTGAGGATGCGT-1	mDC	4.607072867	-5.050685919
MPAL2_T1:AAACCTGAGGTAGCCA-1	Erythroid	0.971123345	-2.579653538
MPAL2_T1:AAACCTGAGTCTCGGC-1	Leukemia	-3.466574155	-4.641617811
MPAL2_T1:AAACCTGCACAGCGTC-1	Leukemia	3.811077393	2.247770273
MPAL2_T1:AAACCTGCACGTCTCT-1	Leukemia	-0.792289578	3.454167807
MPAL2_T1:AAACCTGCAGTAACGG-1	Leukemia	-2.203291618	-3.103258408
MPAL2_T1:AAACCTGGTCAGAAGC-1	Leukemia	-2.166210138	-3.873101986
MPAL2_T1:AAACCTGGTGAGGGAG-1	Leukemia	-1.03873428	3.423133814
MPAL2_T1:AAACCTGTCTCTGAGA-1	Leukemia	-0.400041067	-0.108372901
MPAL2_T1:AAACGGGAGGGCACTA-1	Leukemia	-0.640044772	-6.280937231
MPAL2_T1:AAACGGGAGTCAAGCG-1	Leukemia	-0.39748069	-1.247534073
MPAL2_T1:AAACGGGAGTCCGGTC-1	mDC	3.013436116	-5.422244585
MPAL2_T1:AAACGGGCAAAGTCAA-1	Leukemia	-1.548420631	2.003360712
MPAL2_T1:AAACGGGCAAGGTTTC-1	Erythroid	1.292948521	-3.892655409
MPAL2_T1:AAACGGGCATGGGAAC-1	Leukemia	-3.422784292	8.466617071
MPAL2_T1:AAACGGGGTAATAGCA-1	Leukemia	-2.166742527	-3.710555351
MPAL2_T1:AAACGGGGTATATCCG-1	Leukemia	1.437864817	4.027496779
MPAL2_T1:AAACGGGGTTCTGAAC-1	mDC	4.83635763	-4.982942617
MPAL2_T1:AAACGGGTCTTGAGGT-1	Leukemia	3.383495368	3.871420109
MPAL2_T1:AAAGATGAGAGTACAT-1	Leukemia	-1.210602366	1.07917937
MPAL2_T1:AAAGATGAGGGTATCG-1	Leukemia	0.950705327	2.931363308
MPAL2_T1:AAAGATGAGTTTGCGT-1	Leukemia	-0.01838585	1.422938549
MPAL2_T1:AAAGATGCAAACTGCT-1	Leukemia	3.03013996	4.045570814
MPAL2_T1:AAAGATGCACCAGGCT-1	Leukemia	-0.708172046	-6.192495382
MPAL2_T1:AAAGATGCATACTCTT-1	mDC	2.977739609	-4.960914171
MPAL2_T1:AAAGATGCATGACGGA-1	Leukemia	3.836150445	1.919876778
MPAL2_T1:AAAGATGGTAAAGGAG-1	Leukemia	1.983652748	2.053250753
MPAL2_T1:AAAGATGGTCATCCCT-1	Leukemia	0.373644091	-0.788012481
MPAL2_T1:AAAGATGGTCTCTCTG-1	Leukemia	0.256470389	-1.05071733
MPAL2_T1:AAAGATGGTTCGGGCT-1	Leukemia	-1.393172704	-0.600523806
MPAL2_T1:AAAGATGTCAATACCG-1	Leukemia	2.208626665	4.178205931
MPAL2_T1:AAAGATGTCGAGGTAG-1	Erythroid	0.91305492	-2.639832533
MPAL2_T1:AAAGATGTCTGTCAAG-1	Erythroid	0.714342839	-2.765538252
MPAL2_T1:AAAGATGTCTTGCCGT-1	Leukemia	2.152311123	-3.967380321
MPAL2_T1:AAAGCAAAGCAATCTC-1	Leukemia	-3.112127267	8.736659491
MPAL2_T1:AAAGCAAAGTACCGGA-1	Erythroid	0.551348496	-2.772060669
MPAL2_T1:AAAGCAACAACACCTA-1	Leukemia	-3.283546173	-2.96391753
MPAL2_T1:AAAGCAACAAGTAGTA-1	CD4 T cells	6.708117522	-9.061838663
MPAL2_T1:AAAGCAACAATAGCGG-1	Leukemia	-1.526791536	2.487546885
MPAL2_T1:AAAGCAACATCCGCGA-1	Leukemia	-3.513236963	-4.522522009
MPAL2_T1:AAAGCAACATGTAAGA-1	Leukemia	-1.558655702	-3.737090147
MPAL2_T1:AAAGCAAGTACTCAAC-1	Leukemia	-2.852377855	-3.821821249
MPAL2_T1:AAAGCAAGTAGCCTAT-1	Leukemia	0.443304367	3.688979351
MPAL2_T1:AAAGCAAGTAGGAGTC-1	Leukemia	-0.209773921	0.245934182
MPAL2_T1:AAAGCAAGTCATGCAT-1	Leukemia	-0.839520895	2.963761532
MPAL2_T1:AAAGCAAGTCCGTCAG-1	Leukemia	0.291789747	-0.360552183
MPAL2_T1:AAAGCAAGTCGTGGCT-1	Leukemia	0.861929036	-0.406530148
MPAL2_T1:AAAGCAAGTTCCCTTG-1	Leukemia	-0.728020393	3.085227215
MPAL2_T1:AAAGCAATCACCCGAG-1	Leukemia	-1.615653478	1.600972616
MPAL2_T1:AAAGCAATCCACGCAG-1	Leukemia	-3.246025764	-4.097538507
MPAL2_T1:AAAGCAATCGCTTAGA-1	mDC	2.715908803	-4.99386648
MPAL2_T1:AAAGCAATCTAGCACA-1	Leukemia	3.412968195	4.070522272
MPAL2_T1:AAAGCAATCTGTCAAG-1	Leukemia	2.459783233	3.486720049
MPAL2_T1:AAAGTAGAGAGTAATC-1	Leukemia	1.3863701	0.722705149
MPAL2_T1:AAAGTAGAGGTGCAAC-1	Leukemia	0.165279068	2.138382399
MPAL2_T1:AAAGTAGCAATTCCTT-1	Leukemia	-1.386826598	2.044005835
MPAL2_T1:AAAGTAGCAGATCTGT-1	Leukemia	-0.13739308	1.775611126
MPAL2_T1:AAAGTAGCATGCCTTC-1	Leukemia	-0.068681501	-0.390855825
MPAL2_T1:AAAGTAGGTACTCAAC-1	Leukemia	-3.799581968	8.774342024
MPAL2_T1:AAAGTAGGTCCGTGAC-1	Leukemia	-0.448166691	3.345692837
MPAL2_T1:AAAGTAGGTCCTCTTG-1	Leukemia	2.828271426	2.458491289
MPAL2_T1:AAAGTAGTCGAATGGG-1	Leukemia	0.040857471	-1.398347772
MPAL2_T1:AAATGCCAGCTCAACT-1	Leukemia	-0.968315565	2.766236031
MPAL2_T1:AAATGCCAGCTGATAA-1	Leukemia	0.620384748	0.160023444
MPAL2_T1:AAATGCCCAATTCCTT-1	Leukemia	-2.587236606	-1.761595643
MPAL2_T1:AAATGCCGTATTCGTG-1	Leukemia	2.410489357	0.600267791
MPAL2_T1:AAATGCCGTGGCCCTA-1	Leukemia	-0.046958171	-0.147612317
MPAL2_T1:AAATGCCGTTATCACG-1	Leukemia	-1.107416593	2.837946379
MPAL2_T1:AAATGCCTCAGAGGTG-1	Leukemia	-0.158008837	-1.569283522
MPAL2_T1:AAATGCCTCATCTGCC-1	Leukemia	3.669879712	3.500724279
MPAL2_T1:AAATGCCTCATTGCGA-1	Leukemia	-0.46010872	1.24777385
MPAL2_T1:AAATGCCTCCGCGTTT-1	Leukemia	-2.466272079	-5.452058351
MPAL2_T1:AAATGCCTCCTAGAAC-1	Leukemia	-3.323285305	-4.011565245
MPAL2_T1:AAATGCCTCTAACCGA-1	Leukemia	2.584147609	2.498458349
MPAL2_T1:AACACGTAGAATTGTG-1	Leukemia	-2.270689689	-4.527640856
MPAL2_T1:AACACGTAGACTACAA-1	Leukemia	0.097879834	-0.389420277
MPAL2_T1:AACACGTAGATGCGAC-1	mDC	4.146476782	-5.512673414
MPAL2_T1:AACACGTAGCATGGCA-1	Leukemia	-1.262650334	2.934517824
MPAL2_T1:AACACGTCAAACCTAC-1	Leukemia	-3.448410474	3.469948494
MPAL2_T1:AACACGTCAGAGCCAA-1	Leukemia	-1.997160398	-2.796290195
MPAL2_T1:AACACGTCATACAGCT-1	Leukemia	1.033166505	0.864762926
MPAL2_T1:AACACGTCATCCAACA-1	Leukemia	0.371484123	1.318867766
MPAL2_T1:AACACGTGTACATGTC-1	Leukemia	3.701355017	2.171139204
MPAL2_T1:AACACGTGTGGTAACG-1	mDC	4.489085711	-5.403536356
MPAL2_T1:AACACGTGTGTGAATA-1	Leukemia	0.970950461	-0.362586013
MPAL2_T1:AACACGTGTTAAGAAC-1	Leukemia	-2.105828725	-1.548129833
MPAL2_T1:AACACGTTCATGTAGC-1	Leukemia	-4.066944086	7.93465563
MPAL2_T1:AACACGTTCTTGTCAT-1	Leukemia	1.019403316	2.482220137
MPAL2_T1:AACCATGAGAAACCTA-1	Leukemia	1.592486537	4.172405207
MPAL2_T1:AACCATGAGAGTCTGG-1	Leukemia	-7.023340188	-0.211972414
MPAL2_T1:AACCATGAGCGAAGGG-1	Leukemia	-0.648489319	3.100272619
MPAL2_T1:AACCATGAGCGTTTAC-1	Leukemia	-1.669984781	-3.190124548
MPAL2_T1:AACCATGCATTATCTC-1	Leukemia	0.826401837	3.818874323
MPAL2_T1:AACCATGGTGTTCTTT-1	Leukemia	0.066266812	-1.59693805
MPAL2_T1:AACCATGGTTATTCTC-1	Leukemia	2.982212103	3.043935978
MPAL2_T1:AACCATGTCAGAAATG-1	Leukemia	1.855317033	1.857207262
MPAL2_T1:AACCATGTCAGCACAT-1	Leukemia	0.24933473	3.455954277
MPAL2_T1:AACCGCGAGACTACAA-1	Leukemia	1.24746219	4.396797144
MPAL2_T1:AACCGCGAGAGAACAG-1	Leukemia	0.961721755	2.101919853
MPAL2_T1:AACCGCGAGATCCCGC-1	Leukemia	-0.170917653	1.051214301
MPAL2_T1:AACCGCGCAATAGCAA-1	Leukemia	-1.685577117	1.488286578
MPAL2_T1:AACCGCGCAATCTGCA-1	Leukemia	-0.891539656	3.128269159
MPAL2_T1:AACCGCGCAGTATGCT-1	Leukemia	-4.610077821	7.078872168
MPAL2_T1:AACCGCGGTACAGTGG-1	Leukemia	-0.117807054	3.807045185
MPAL2_T1:AACCGCGGTTAGATGA-1	Leukemia	0.008278824	1.779754722
MPAL2_T1:AACCGCGTCACCTTAT-1	Leukemia	-4.114366971	8.766819441
MPAL2_T1:AACCGCGTCCCAACGG-1	Leukemia	-0.535452568	1.296243393
MPAL2_T1:AACCGCGTCCTCAACC-1	mDC	3.44262246	-5.16220764
MPAL2_T1:AACCGCGTCTTTACAC-1	Leukemia	3.718295372	3.408790075
MPAL2_T1:AACGTTGAGGAATTAC-1	CD8 T cells	9.193021334	-8.475044763
MPAL2_T1:AACGTTGAGGGATGGG-1	Leukemia	-3.674286806	-4.509611643
MPAL2_T1:AACGTTGCAAGCTGTT-1	mDC	4.550762928	-4.875020063
MPAL2_T1:AACGTTGCAATCAGAA-1	Leukemia	2.55628518	3.108090841
MPAL2_T1:AACGTTGCAGCTATTG-1	Leukemia	-1.931582176	-4.667266405
MPAL2_T1:AACGTTGCATGAACCT-1	Leukemia	-2.112374746	-2.429629362
MPAL2_T1:AACGTTGGTACAAGTA-1	Erythroid	1.11743126	-2.598894632
MPAL2_T1:AACGTTGGTAGCTCCG-1	Leukemia	1.016791023	0.526886725
MPAL2_T1:AACGTTGGTCGCCATG-1	Leukemia	-0.924592935	1.822945678
MPAL2_T1:AACGTTGGTGTTCGAT-1	Leukemia	-1.52809807	-4.013320959
MPAL2_T1:AACGTTGTCCGGGTGT-1	Leukemia	1.330256678	2.541110956
MPAL2_T1:AACTCAGAGAACAACT-1	Leukemia	1.315462984	0.975147688
MPAL2_T1:AACTCAGAGATGCCTT-1	Leukemia	1.58165691	3.183546507
MPAL2_T1:AACTCAGAGTGTACGG-1	Leukemia	-0.228408121	3.173688376
MPAL2_T1:AACTCAGCACCATGTA-1	Leukemia	1.907178916	2.701170408
MPAL2_T1:AACTCAGCAGTGAGTG-1	Leukemia	0.044656433	-1.100810922
MPAL2_T1:AACTCAGTCACTTATC-1	Leukemia	-1.851435863	-4.89237789
MPAL2_T1:AACTCAGTCCAGGGCT-1	Leukemia	0.673812985	2.464689457
MPAL2_T1:AACTCCCAGATCGGGT-1	Leukemia	1.457128085	2.087013208
MPAL2_T1:AACTCCCAGCACCGTC-1	CD8 T cells	8.844365633	-8.23725847
MPAL2_T1:AACTCCCCAATGTAAG-1	Leukemia	3.158263005	2.808240616
MPAL2_T1:AACTCCCCACTAGTAC-1	Leukemia	-2.23299452	-3.428375519
MPAL2_T1:AACTCCCCATGAACCT-1	Leukemia	3.791378296	3.937663042
MPAL2_T1:AACTCCCGTGCAGACA-1	Leukemia	0.618284437	-0.521650321
MPAL2_T1:AACTCCCTCGTAGGAG-1	Leukemia	2.029979146	3.991622889
MPAL2_T1:AACTCCCTCTTGACGA-1	Leukemia	-3.119420969	8.710947477
MPAL2_T1:AACTCTTAGAATGTTG-1	Leukemia	-1.955654823	-1.889796055
MPAL2_T1:AACTCTTAGCGATATA-1	Leukemia	-0.57517048	-0.06650263
MPAL2_T1:AACTCTTAGCGTGAAC-1	Leukemia	0.758724741	1.324176633
MPAL2_T1:AACTCTTAGCTCAACT-1	Leukemia	2.003314413	1.005972707
MPAL2_T1:AACTCTTAGGAGTTTA-1	Leukemia	3.173807896	3.975967371
MPAL2_T1:AACTCTTAGGTCGGAT-1	Leukemia	-0.136234604	2.975169146
MPAL2_T1:AACTCTTAGTCGTACT-1	Erythroid	0.542427655	-2.735992229
MPAL2_T1:AACTCTTCAAAGAATC-1	mDC	4.475016869	-4.697221315
MPAL2_T1:AACTCTTCACATCCAA-1	Leukemia	-0.501148902	-0.480284191
MPAL2_T1:AACTCTTCACCACGTG-1	Leukemia	-1.784640991	2.591725313
MPAL2_T1:AACTCTTCACCAGGTC-1	Leukemia	3.5648394	2.628267014
MPAL2_T1:AACTCTTCACTGTTAG-1	Leukemia	-2.161373817	1.709539735
MPAL2_T1:AACTCTTGTCCAACTA-1	Leukemia	-0.43441888	-5.929163969
MPAL2_T1:AACTCTTGTGCACTTA-1	mDC	4.496232546	-5.179582155
MPAL2_T1:AACTCTTGTGCTCTTC-1	Leukemia	-1.144724094	-2.432403839
MPAL2_T1:AACTCTTGTTCATGGT-1	Leukemia	2.248244799	2.409856283
MPAL2_T1:AACTCTTTCAAACGGG-1	Leukemia	-2.581700527	3.224922144
MPAL2_T1:AACTCTTTCAGCACAT-1	Leukemia	-2.268164121	-1.142963803
MPAL2_T1:AACTCTTTCGTGTAGT-1	Leukemia	0.704822972	3.042824471
MPAL2_T1:AACTGGTAGGAATCGC-1	Leukemia	5.629537619	-0.493561513
MPAL2_T1:AACTGGTAGGTAGCCA-1	Leukemia	-2.149282896	-3.488781965
MPAL2_T1:AACTGGTAGGTTCCTA-1	Leukemia	-1.106261932	2.380991184
MPAL2_T1:AACTGGTAGTACGTTC-1	Leukemia	0.340533263	1.814197743
MPAL2_T1:AACTGGTAGTGGGTTG-1	Leukemia	-0.648088895	-0.077427204
MPAL2_T1:AACTGGTAGTTACCCA-1	Leukemia	0.195827282	-0.343320346
MPAL2_T1:AACTGGTCAAGCCTAT-1	Leukemia	-2.141357385	-4.250756777
MPAL2_T1:AACTGGTCAGCCTTTC-1	mDC	-1.643657886	-4.477276361
MPAL2_T1:AACTGGTCATGTCCTC-1	Leukemia	-1.62022134	2.944347345
MPAL2_T1:AACTGGTGTGCAGACA-1	Leukemia	-1.817639314	-3.479352987
MPAL2_T1:AACTGGTGTTCCACTC-1	mDC	4.329738177	-5.049951113
MPAL2_T1:AACTGGTTCATCTGTT-1	Leukemia	-0.889896595	-5.993591345
MPAL2_T1:AACTGGTTCCAGAGGA-1	Leukemia	0.867576189	2.459091389
MPAL2_T1:AACTGGTTCCCAAGAT-1	Leukemia	1.406352736	3.725662195
MPAL2_T1:AACTGGTTCTGGCGTG-1	Leukemia	0.064989007	1.459920132
MPAL2_T1:AACTGGTTCTGTCCGT-1	mDC	3.688321627	-5.722682035
MPAL2_T1:AACTTTCAGACTAGAT-1	Leukemia	0.864720322	-0.413792825
MPAL2_T1:AACTTTCAGAGCTGCA-1	Leukemia	-0.367030286	-1.231671846
MPAL2_T1:AACTTTCAGATGTCGG-1	Leukemia	-0.920339786	3.912296259
MPAL2_T1:AACTTTCAGTACGACG-1	Leukemia	1.363848186	2.615188562
MPAL2_T1:AACTTTCCACAACTGT-1	Leukemia	-1.585284435	-3.865304029
MPAL2_T1:AACTTTCCACTAAGTC-1	Leukemia	-2.635753833	8.724701368
MPAL2_T1:AACTTTCCAGACACTT-1	Leukemia	-1.54358884	2.797441208
MPAL2_T1:AACTTTCCATCGATTG-1	Leukemia	-3.086332761	-3.65152005
MPAL2_T1:AACTTTCGTAGCGTGA-1	Leukemia	3.792278088	3.669132196
MPAL2_T1:AACTTTCGTAGTACCT-1	Leukemia	-1.909620487	-3.065985001
MPAL2_T1:AACTTTCTCAGTGTTG-1	Leukemia	0.523249395	0.133283579
MPAL2_T1:AACTTTCTCGCCTGAG-1	Leukemia	-2.300854408	-4.363598383
MPAL2_T1:AAGACCTAGCGTCAAG-1	Leukemia	2.915311373	3.210724556
MPAL2_T1:AAGACCTAGTACATGA-1	Leukemia	-1.118986808	1.21704837
MPAL2_T1:AAGACCTAGTCTCAAC-1	Leukemia	0.502733021	3.009005987
MPAL2_T1:AAGACCTCACTGAAGG-1	Leukemia	2.253385342	1.085617506
MPAL2_T1:AAGACCTCATGCAATC-1	Leukemia	-2.095871412	-2.833646334
MPAL2_T1:AAGACCTGTACCGAGA-1	Leukemia	2.095050968	2.068178379
MPAL2_T1:AAGACCTGTCCGTCAG-1	Leukemia	1.385291017	3.877820217
MPAL2_T1:AAGACCTGTGTCAATC-1	Leukemia	-0.003924273	3.48208543
MPAL2_T1:AAGACCTTCCTGTAGA-1	Leukemia	-0.546808683	1.689210975
MPAL2_T1:AAGACCTTCGAATGGG-1	Leukemia	0.62452773	1.567717993
MPAL2_T1:AAGACCTTCGAGCCCA-1	Leukemia	0.404128216	-0.576587385
MPAL2_T1:AAGCCGCAGACATAAC-1	Leukemia	-0.508844577	-5.820706404
MPAL2_T1:AAGCCGCAGATGTAAC-1	Leukemia	-1.561077081	-2.34869746
MPAL2_T1:AAGCCGCAGCTGAAAT-1	Leukemia	-1.841349088	1.951563084
MPAL2_T1:AAGCCGCCAATCCAAC-1	Leukemia	-4.587701284	8.420086348
MPAL2_T1:AAGCCGCGTATATGAG-1	Leukemia	-4.616650545	6.271098101
MPAL2_T1:AAGCCGCGTATTCTCT-1	Leukemia	1.186136282	3.984923803
MPAL2_T1:AAGCCGCTCACGGTTA-1	Leukemia	-0.5674214	1.43470987
MPAL2_T1:AAGCCGCTCTTCGAGA-1	Leukemia	-0.467191063	0.987082445
MPAL2_T1:AAGGAGCAGAACTGTA-1	Leukemia	-3.4248757	-4.32843355
MPAL2_T1:AAGGAGCCAAGTAATG-1	Leukemia	2.264768041	3.737428152
MPAL2_T1:AAGGAGCCACAAGTAA-1	Leukemia	0.495194412	3.691466295
MPAL2_T1:AAGGAGCCACTTGGAT-1	Leukemia	-2.095618688	-0.452393061
MPAL2_T1:AAGGAGCCATTGCGGC-1	Leukemia	-0.45071634	1.330555641
MPAL2_T1:AAGGAGCGTAAGCACG-1	Leukemia	2.062847413	4.019356215
MPAL2_T1:AAGGAGCGTCAGATAA-1	Leukemia	-0.328261875	-0.357600129
MPAL2_T1:AAGGAGCGTCGCCATG-1	Leukemia	2.198923625	2.693913662
MPAL2_T1:AAGGAGCGTGGCTCCA-1	Leukemia	0.120409972	3.84417268
MPAL2_T1:AAGGCAGAGAAACCTA-1	Leukemia	-1.549416028	-2.775602377
MPAL2_T1:AAGGCAGAGACTTGAA-1	Leukemia	-0.249611639	-5.90625242
MPAL2_T1:AAGGCAGAGATCACGG-1	Leukemia	1.100333727	2.44427272
MPAL2_T1:AAGGCAGAGTCCCACG-1	Leukemia	-0.780138694	0.605031156
MPAL2_T1:AAGGCAGCAGTAACGG-1	Leukemia	2.018901266	3.153758251
MPAL2_T1:AAGGCAGCAGTTCATG-1	Leukemia	-4.029019796	8.70314356
MPAL2_T1:AAGGCAGCATGCATGT-1	Leukemia	-1.455699646	-3.315016067
MPAL2_T1:AAGGCAGGTACCGTAT-1	Leukemia	-1.147615158	3.510200226
MPAL2_T1:AAGGCAGTCCTTTACA-1	Leukemia	-2.940621339	-3.66556505
MPAL2_T1:AAGGCAGTCGCTGATA-1	Leukemia	-3.57241913	8.819651091
MPAL2_T1:AAGGCAGTCTGCAAGT-1	Leukemia	1.636516846	-2.206727541
MPAL2_T1:AAGGCAGTCTGCTGCT-1	Leukemia	-0.304360353	-6.24499563
MPAL2_T1:AAGGTTCAGCATGGCA-1	Leukemia	-1.257328354	2.178042852
MPAL2_T1:AAGGTTCCAAGGTGTG-1	Leukemia	-0.540467345	2.390751564
MPAL2_T1:AAGGTTCCAAGGTTCT-1	Leukemia	-3.718526327	-4.314014948
MPAL2_T1:AAGGTTCGTCTGGTCG-1	Leukemia	-0.479401552	-0.406182266
MPAL2_T1:AAGGTTCGTGCAGGTA-1	Leukemia	0.710340879	2.758010113
MPAL2_T1:AAGGTTCGTGTTTGGT-1	Leukemia	-2.12578889	1.572956049
MPAL2_T1:AAGGTTCTCACGGTTA-1	Leukemia	-0.546404921	-5.900963343
MPAL2_T1:AAGGTTCTCAGCCTAA-1	Leukemia	-0.11703726	3.646500551
MPAL2_T1:AAGTCTGAGCTCCCAG-1	Leukemia	-1.820650064	-2.101860559
MPAL2_T1:AAGTCTGAGTTGTCGT-1	Leukemia	-1.416887962	2.598191225
MPAL2_T1:AAGTCTGCAGGCTGAA-1	Leukemia	1.271665371	1.540545189
MPAL2_T1:AAGTCTGCAGTGGAGT-1	Leukemia	-2.79793688	-4.376298464
MPAL2_T1:AAGTCTGGTAGGGACT-1	Erythroid	1.119141675	-2.605072296
MPAL2_T1:AAGTCTGGTATATGGA-1	Leukemia	-6.947816335	-0.399685449
MPAL2_T1:AAGTCTGGTATCTGCA-1	Leukemia	-0.37736746	-0.938516713
MPAL2_T1:AAGTCTGGTTCCCGAG-1	Leukemia	0.044330097	2.921443426
MPAL2_T1:AAGTCTGTCCGTAGGC-1	Leukemia	-2.373748266	-3.025201595
MPAL2_T1:AATCCAGAGCCACGCT-1	mDC	4.276386059	-5.141542471
MPAL2_T1:AATCCAGAGGGCTTCC-1	Leukemia	-0.067263209	3.471689665
MPAL2_T1:AATCCAGAGTATCGAA-1	Leukemia	3.655162133	3.368933642
MPAL2_T1:AATCCAGAGTGGAGAA-1	Leukemia	4.350773133	2.556830608
MPAL2_T1:AATCCAGCAGTCGATT-1	Leukemia	1.707495726	4.345889532
MPAL2_T1:AATCCAGGTTACAGAA-1	Leukemia	-1.734127246	-3.326393879
MPAL2_T1:AATCCAGTCAAGAAGT-1	Leukemia	-1.096902572	0.947627031
MPAL2_T1:AATCCAGTCATACGGT-1	Leukemia	-0.940064274	1.318527901
MPAL2_T1:AATCCAGTCCCATTAT-1	Leukemia	0.675713561	3.886115038
MPAL2_T1:AATCCAGTCGTCCGTT-1	Leukemia	2.618561066	1.236715042
MPAL2_T1:AATCGGTAGAAACGAG-1	Leukemia	0.019098795	1.896115267
MPAL2_T1:AATCGGTAGAGCTATA-1	Leukemia	-0.975353323	-1.859441555
MPAL2_T1:AATCGGTCAATCGGTT-1	Leukemia	-0.117629611	0.333926761
MPAL2_T1:AATCGGTGTCAATGTC-1	Leukemia	1.965498961	-2.407992638
MPAL2_T1:AATCGGTGTGGACGAT-1	Leukemia	-0.298086428	-0.343454501
MPAL2_T1:AATCGGTGTTTCCACC-1	Leukemia	0.499582655	-0.620261944
MPAL2_T1:AATCGGTTCCGTACAA-1	Leukemia	-0.156951927	-1.432802594
MPAL2_T1:AATCGGTTCGCAAACT-1	mDC	4.721170462	-5.004495657
MPAL2_T1:AATCGGTTCTCACATT-1	Leukemia	3.526425398	2.609543764
MPAL2_T1:AATCGGTTCTCCTATA-1	CD4 T cells	6.676746405	-9.031237162
MPAL2_T1:ACACCAAAGAGCTGCA-1	Leukemia	2.715256728	3.383326017
MPAL2_T1:ACACCAAAGTTCGATC-1	Leukemia	-2.904049121	8.089989149
MPAL2_T1:ACACCAACAAAGTCAA-1	Leukemia	2.364022649	2.850006067
MPAL2_T1:ACACCAACACCAACCG-1	Leukemia	0.985466457	-0.187574713
MPAL2_T1:ACACCAACACCCATGG-1	Leukemia	-1.64570471	-1.706951297
MPAL2_T1:ACACCAACACGACTCG-1	Leukemia	2.557576812	3.775544846
MPAL2_T1:ACACCAACATGTAGTC-1	Leukemia	-0.091717504	0.391542339
MPAL2_T1:ACACCAACATGTCTCC-1	Leukemia	-0.639195525	3.353629791
MPAL2_T1:ACACCAAGTGCATCTA-1	Leukemia	-0.261267983	-0.403767682
MPAL2_T1:ACACCAAGTTCGAATC-1	Leukemia	0.915397234	1.555203998
MPAL2_T1:ACACCAATCCACTCCA-1	Leukemia	0.541988957	2.510930979
MPAL2_T1:ACACCAATCTCAAGTG-1	Leukemia	2.268693007	3.623674118
MPAL2_T1:ACACCAATCTCCCTGA-1	Leukemia	-0.582682573	0.770468556
MPAL2_T1:ACACCCTAGTCCTCCT-1	Leukemia	2.705913342	3.8458099
MPAL2_T1:ACACCCTCATCAGTAC-1	Leukemia	-4.213637792	7.711423361
MPAL2_T1:ACACCCTGTGATGCCC-1	Leukemia	1.84888307	-2.438096083
MPAL2_T1:ACACCCTGTGGCGAAT-1	Leukemia	-0.940246903	4.023399317
MPAL2_T1:ACACCCTTCAACACAC-1	Leukemia	2.782228268	2.847937071
MPAL2_T1:ACACCCTTCCCTCTTT-1	Leukemia	3.250235833	3.564690077
MPAL2_T1:ACACCCTTCCGAAGAG-1	Leukemia	0.453550435	3.219191038
MPAL2_T1:ACACCCTTCGATCCCT-1	Leukemia	-2.704248392	-4.249027288
MPAL2_T1:ACACCCTTCGCGCCAA-1	Leukemia	0.84088952	3.911781275
MPAL2_T1:ACACCGGAGCGTTCCG-1	Leukemia	-2.683801376	-3.568472898
MPAL2_T1:ACACCGGAGCTATGCT-1	CD8 T cells	8.50006441	-8.853405512
MPAL2_T1:ACACCGGAGTGGTCCC-1	Leukemia	-6.418824159	-0.245804659
MPAL2_T1:ACACCGGCAGCTGTAT-1	Leukemia	1.806421078	0.164505058
MPAL2_T1:ACACCGGGTACTTCTT-1	Leukemia	-0.482739054	0.028676027
MPAL2_T1:ACACCGGGTAGGCATG-1	Leukemia	0.542979199	-0.151664774
MPAL2_T1:ACACCGGGTTATCCGA-1	Leukemia	-0.517431818	1.657546722
MPAL2_T1:ACACCGGTCCAATGGT-1	Leukemia	1.332044281	0.755288028
MPAL2_T1:ACACCGGTCTGTCAAG-1	Leukemia	-1.600376569	-3.907104767
MPAL2_T1:ACACTGAAGTAGATGT-1	Leukemia	-2.179266416	-0.551358021
MPAL2_T1:ACACTGACACCAGGTC-1	Leukemia	2.122697271	-2.338672436
MPAL2_T1:ACACTGACACGCATCG-1	Leukemia	2.370703257	1.812713706
MPAL2_T1:ACACTGACATGAAGTA-1	Leukemia	-6.953526937	-0.170250042
MPAL2_T1:ACACTGAGTAAACGCG-1	Leukemia	2.929107464	2.404171669
MPAL2_T1:ACACTGAGTCCCGACA-1	Leukemia	-2.39818927	-4.671181715
MPAL2_T1:ACACTGAGTCGACTAT-1	Leukemia	3.666848935	2.501838409
MPAL2_T1:ACACTGATCCTTTCTC-1	Leukemia	-3.750634157	-4.499346292
MPAL2_T1:ACACTGATCTTGACGA-1	Erythroid	0.558627929	-2.842356003
MPAL2_T1:ACAGCCGAGACCACGA-1	Leukemia	-2.301866733	-3.954421318
MPAL2_T1:ACAGCCGAGAGACTTA-1	Leukemia	-1.537604772	-4.16734556
MPAL2_T1:ACAGCCGAGCAACGGT-1	Leukemia	-4.672134363	6.704614603
MPAL2_T1:ACAGCCGAGCTGAACG-1	Leukemia	-1.053704583	2.997321808
MPAL2_T1:ACAGCCGAGTCAAGCG-1	Leukemia	0.479443177	3.638542378
MPAL2_T1:ACAGCCGCACATCTTT-1	Leukemia	-3.130197011	8.781506979
MPAL2_T1:ACAGCCGCATGGTCAT-1	Leukemia	-0.015312814	3.563826763
MPAL2_T1:ACAGCCGGTACCGCTG-1	Leukemia	1.465045131	1.384249532
MPAL2_T1:ACAGCCGGTCATATCG-1	Leukemia	-1.328128659	2.002482855
MPAL2_T1:ACAGCCGGTCGAGATG-1	Leukemia	-4.509289228	7.328149283
MPAL2_T1:ACAGCCGGTGGTCCGT-1	Leukemia	1.630787409	4.01475569
MPAL2_T1:ACAGCTAAGACTTGAA-1	Leukemia	-0.123033368	0.996805155
MPAL2_T1:ACAGCTAAGCCTTGAT-1	Leukemia	1.224402464	-0.511598236
MPAL2_T1:ACAGCTAAGGAGTAGA-1	Leukemia	0.875252015	2.279228413
MPAL2_T1:ACAGCTACACTTGGAT-1	Leukemia	-3.702046834	8.941826307
MPAL2_T1:ACAGCTACAGGGTTAG-1	Leukemia	-0.729875409	0.848877453
MPAL2_T1:ACAGCTAGTGCAGACA-1	Leukemia	0.544961307	2.465813362
MPAL2_T1:ACAGCTAGTTAAAGAC-1	Leukemia	-2.681630575	8.420524084
MPAL2_T1:ACAGCTAGTTGCGCAC-1	Leukemia	0.672742195	-1.167895353
MPAL2_T1:ACAGCTATCAGAGACG-1	mDC	4.113895453	-5.54603628
MPAL2_T1:ACAGCTATCCGAAGAG-1	Leukemia	0.920887298	2.303484165
MPAL2_T1:ACAGCTATCCGTCATC-1	Leukemia	-1.39714297	1.161731922
MPAL2_T1:ACAGCTATCGTCCAGG-1	Leukemia	-0.986380421	0.727574551
MPAL2_T1:ACATACGAGCGTGAGT-1	Leukemia	-0.276213132	-5.869113481
MPAL2_T1:ACATACGAGGTACTCT-1	Leukemia	0.688465893	3.433166229
MPAL2_T1:ACATACGCAAACGTGG-1	mDC	1.071761317	2.674032652
MPAL2_T1:ACATACGCACATCCAA-1	Leukemia	-0.995405995	1.345432484
MPAL2_T1:ACATACGGTAGGCATG-1	Leukemia	0.98670233	-0.968598342
MPAL2_T1:ACATACGGTCGACTAT-1	Leukemia	-0.281266414	2.08988043
MPAL2_T1:ACATACGGTCGAGATG-1	Leukemia	0.109731323	1.316350066
MPAL2_T1:ACATACGGTTCCGGCA-1	Leukemia	0.606780852	-1.275669372
MPAL2_T1:ACATACGTCAGGCCCA-1	Leukemia	1.277820028	1.304305636
MPAL2_T1:ACATACGTCCAGTATG-1	Leukemia	0.379772894	3.865365231
MPAL2_T1:ACATACGTCCTGTACC-1	Leukemia	0.11659149	0.98910495
MPAL2_T1:ACATCAGAGCGATATA-1	Leukemia	1.748240269	4.069327318
MPAL2_T1:ACATCAGAGTCCTCCT-1	Leukemia	0.618969576	0.271973425
MPAL2_T1:ACATCAGAGTGTACCT-1	Leukemia	-0.850867235	-0.949236608
MPAL2_T1:ACATCAGAGTGTGAAT-1	Leukemia	-0.689215504	3.439191544
MPAL2_T1:ACATCAGCAATGACCT-1	Leukemia	3.874008215	3.035052263
MPAL2_T1:ACATCAGCACATCTTT-1	Leukemia	-0.019467198	2.401745283
MPAL2_T1:ACATCAGCACGAAAGC-1	Leukemia	-0.816479289	3.299265587
MPAL2_T1:ACATCAGGTCCGAATT-1	Leukemia	-1.163200699	0.158957058
MPAL2_T1:ACATCAGTCCGCATCT-1	Leukemia	3.259618319	1.034921014
MPAL2_T1:ACATCAGTCGCATGGC-1	Leukemia	-1.640996419	-2.582703865
MPAL2_T1:ACATCAGTCTTGCCGT-1	Leukemia	-1.025891148	2.382020437
MPAL2_T1:ACATGGTAGAAGATTC-1	Leukemia	-1.525490009	-4.11121372
MPAL2_T1:ACATGGTAGTTGTCGT-1	CD4 T cells	6.945223368	-9.044096506
MPAL2_T1:ACATGGTCACCTCGTT-1	Leukemia	0.332008369	-0.944813943
MPAL2_T1:ACATGGTCACGACTCG-1	Leukemia	2.918033637	4.121892893
MPAL2_T1:ACATGGTCATATACGC-1	Leukemia	-3.936579191	8.396648848
MPAL2_T1:ACATGGTGTGCCTTGG-1	Leukemia	2.128170765	1.710286581
MPAL2_T1:ACATGGTGTGGCTCCA-1	Leukemia	0.546276189	2.188081944
MPAL2_T1:ACATGGTTCAATCTCT-1	Leukemia	1.295181073	0.60140624
MPAL2_T1:ACATGGTTCATGTCTT-1	Leukemia	-3.142710649	8.100130522
MPAL2_T1:ACATGGTTCCAATGGT-1	Leukemia	-3.062086545	-3.927722967
MPAL2_T1:ACATGGTTCGGCATCG-1	Leukemia	1.152030982	-0.719807721
MPAL2_T1:ACATGGTTCTACTTAC-1	Leukemia	1.8236771	0.157729739
MPAL2_T1:ACATGGTTCTGGCGAC-1	Leukemia	3.237956084	1.828929746
MPAL2_T1:ACCAGTAAGGGAAACA-1	Leukemia	-0.727349364	2.693789684
MPAL2_T1:ACCAGTAAGTCTCGGC-1	Leukemia	0.073213554	2.994096958
MPAL2_T1:ACCAGTAGTGACGCCT-1	Leukemia	-3.916085207	8.712190115
MPAL2_T1:ACCAGTATCATGTCTT-1	Leukemia	-2.087496006	-4.408934153
MPAL2_T1:ACCAGTATCCACGTTC-1	Leukemia	0.364221878	3.524631941
MPAL2_T1:ACCAGTATCCAGAAGG-1	Leukemia	3.062093771	2.310902798
MPAL2_T1:ACCCACTAGACATAAC-1	Leukemia	-3.406988584	-4.559837854
MPAL2_T1:ACCCACTAGAGCTGCA-1	Leukemia	4.211223162	0.179009968
MPAL2_T1:ACCCACTAGCGCCTCA-1	Leukemia	2.131474889	3.004310095
MPAL2_T1:ACCCACTAGTGGAGTC-1	Leukemia	-0.296889864	0.005098776
MPAL2_T1:ACCCACTCACATGGGA-1	Leukemia	-2.66438552	-5.042902029
MPAL2_T1:ACCCACTCACCTGGTG-1	Leukemia	0.562008846	-1.10025934
MPAL2_T1:ACCCACTCATGGAATA-1	Leukemia	1.419360019	2.114870989
MPAL2_T1:ACCCACTGTACTTGAC-1	Leukemia	1.051579959	-0.984845853
MPAL2_T1:ACCCACTGTCCCGACA-1	CD8 T cells	9.925995387	-8.466922319
MPAL2_T1:ACCCACTGTGCGGTAA-1	Leukemia	-5.912040197	1.541366064
MPAL2_T1:ACCCACTTCATCGGAT-1	Leukemia	-4.10305401	8.797543013
MPAL2_T1:ACCCACTTCATCTGTT-1	Leukemia	-1.097416126	1.210832679
MPAL2_T1:ACCCACTTCTTGAGAC-1	Leukemia	-0.858051859	2.649190867
MPAL2_T1:ACCGTAAAGCAATATG-1	Leukemia	-1.253473126	1.386861169
MPAL2_T1:ACCGTAAAGCGTAGTG-1	Leukemia	1.949469007	0.639256501
MPAL2_T1:ACCGTAAAGTCCTCCT-1	Leukemia	-1.010446393	0.006720931
MPAL2_T1:ACCGTAATCCCAAGTA-1	Leukemia	2.080089129	-3.981845177
MPAL2_T1:ACCGTAATCTGCTGTC-1	Leukemia	-2.293356382	-3.750232494
MPAL2_T1:ACCGTAATCTGTGCAA-1	Leukemia	1.016076125	-1.014365173
MPAL2_T1:ACCTTTAAGAGGGCTT-1	Leukemia	1.159016527	1.069870674
MPAL2_T1:ACCTTTACAACACGCC-1	Leukemia	0.779247499	0.040088409
MPAL2_T1:ACCTTTACACACAGAG-1	Leukemia	-1.938742362	-3.783953464
MPAL2_T1:ACCTTTACACCTGGTG-1	Leukemia	4.186052598	2.465939724
MPAL2_T1:ACCTTTAGTACCGCTG-1	Leukemia	-0.753976785	-1.621700681
MPAL2_T1:ACCTTTAGTAGTAGTA-1	Leukemia	0.740683741	1.240175807
MPAL2_T1:ACCTTTAGTATTAGCC-1	Leukemia	-6.847586118	-0.338429472
MPAL2_T1:ACCTTTAGTCCTCCAT-1	Erythroid	0.172090627	-2.775751388
MPAL2_T1:ACCTTTATCCTATGTT-1	Leukemia	3.318145312	3.326511108
MPAL2_T1:ACCTTTATCGGATGGA-1	mDC	3.859764851	-5.049989736
MPAL2_T1:ACCTTTATCTCCAACC-1	Leukemia	-1.613804065	-2.134202755
MPAL2_T1:ACCTTTATCTGCTGCT-1	Leukemia	1.698331274	1.687465036
MPAL2_T1:ACCTTTATCTTTACGT-1	Leukemia	1.937299527	3.764025175
MPAL2_T1:ACGAGCCAGAGGGCTT-1	Leukemia	-2.173400842	-0.153692662
MPAL2_T1:ACGAGCCAGGGATACC-1	Leukemia	-4.729872667	6.703490221
MPAL2_T1:ACGAGCCCAGAGCCAA-1	Leukemia	-0.693345748	-0.460158742
MPAL2_T1:ACGAGCCCAGATGGGT-1	Leukemia	-0.982967102	3.928832018
MPAL2_T1:ACGAGCCCATGCATGT-1	Leukemia	-2.620599233	8.032502615
MPAL2_T1:ACGAGCCCATTCACTT-1	Leukemia	-2.360226594	-4.521657026
MPAL2_T1:ACGAGCCGTACTTGAC-1	Leukemia	3.502106465	1.491689407
MPAL2_T1:ACGAGCCGTAGCGTAG-1	Leukemia	-1.85281273	-3.300281799
MPAL2_T1:ACGAGCCGTATGCTTG-1	Leukemia	0.7326852	1.62126311
MPAL2_T1:ACGAGCCGTGTATGGG-1	Leukemia	2.986044205	3.530315601
MPAL2_T1:ACGAGCCTCACGACTA-1	mDC	4.453384436	-5.44434408
MPAL2_T1:ACGAGCCTCGTCCAGG-1	Leukemia	3.816700257	1.341188991
MPAL2_T1:ACGAGCCTCTCGGACG-1	Leukemia	3.765815056	3.624083483
MPAL2_T1:ACGAGGAAGACAGAGA-1	Leukemia	0.257980443	-1.129928506
MPAL2_T1:ACGAGGAAGACATAAC-1	Leukemia	-0.038267635	1.513182604
MPAL2_T1:ACGAGGAAGAGTGACC-1	Leukemia	-4.580267393	7.952842199
MPAL2_T1:ACGAGGAAGTCGTTTG-1	Leukemia	-1.815077745	-1.533468283
MPAL2_T1:ACGAGGAGTATTAGCC-1	mDC	3.041798867	-4.989563024
MPAL2_T1:ACGAGGAGTCTCTCTG-1	Leukemia	3.757204569	3.466813528
MPAL2_T1:ACGAGGATCCTTGACC-1	Leukemia	-0.687489115	3.227654183
MPAL2_T1:ACGAGGATCTTTACGT-1	Leukemia	-2.467379533	-1.288232124
MPAL2_T1:ACGATACAGCTCTCGG-1	Leukemia	0.972758538	-1.001206911
MPAL2_T1:ACGATACAGGCTAGGT-1	Leukemia	0.588210152	-0.216491303
MPAL2_T1:ACGATACCAAGTTGTC-1	Erythroid	2.022720493	-3.526105917
MPAL2_T1:ACGATACCACGGTAGA-1	Leukemia	0.843901924	0.295749271
MPAL2_T1:ACGATACCATACTCTT-1	Leukemia	1.318855084	1.233972394
MPAL2_T1:ACGATACCATTTGCCC-1	Leukemia	1.762367762	2.102868759
MPAL2_T1:ACGATACGTCTCTTTA-1	Leukemia	-3.5792441	-4.465632952
MPAL2_T1:ACGATACGTTGGACCC-1	Leukemia	0.748297177	0.574540579
MPAL2_T1:ACGATACTCACCCGAG-1	Leukemia	-0.580102407	-5.844535387
MPAL2_T1:ACGATACTCCTCAATT-1	Leukemia	0.524057552	-0.838095701
MPAL2_T1:ACGATACTCTGTACGA-1	CD8 T cells	8.797730006	-8.359109438
MPAL2_T1:ACGATGTAGAGCTGGT-1	Leukemia	-0.20936998	3.727541411
MPAL2_T1:ACGATGTAGCGATGAC-1	Leukemia	0.579900872	1.6393983
MPAL2_T1:ACGATGTCAATCGGTT-1	Leukemia	3.905383147	2.502415382
MPAL2_T1:ACGATGTCACAGACAG-1	Leukemia	3.910860575	3.656577789
MPAL2_T1:ACGATGTCACCCAGTG-1	Leukemia	2.465795077	1.848524057
MPAL2_T1:ACGATGTCAGGACGTA-1	Leukemia	2.639631785	4.208533251
MPAL2_T1:ACGATGTCAGTGACAG-1	Leukemia	0.192834116	3.563167536
MPAL2_T1:ACGATGTCATTGTGCA-1	Leukemia	3.371430911	0.88108232
MPAL2_T1:ACGATGTGTAGCGCTC-1	Leukemia	-2.228321992	-4.844844854
MPAL2_T1:ACGATGTTCAACACAC-1	Leukemia	-1.511319124	-3.142771995
MPAL2_T1:ACGATGTTCCAGGGCT-1	Leukemia	1.378417827	0.731934392
MPAL2_T1:ACGATGTTCCCTTGTG-1	Leukemia	0.653228189	-0.481416053
MPAL2_T1:ACGATGTTCCGAATGT-1	Leukemia	2.927830018	1.572513067
MPAL2_T1:ACGATGTTCCGCGTTT-1	Leukemia	0.176172383	2.047766888
MPAL2_T1:ACGATGTTCGTCCGTT-1	Leukemia	-1.638173782	-3.683609999
MPAL2_T1:ACGATGTTCTGGTATG-1	Leukemia	-0.8624359	1.298522079
MPAL2_T1:ACGCAGCAGACAGGCT-1	Leukemia	-0.810461961	1.253008687
MPAL2_T1:ACGCAGCAGACCACGA-1	Leukemia	1.881007946	1.648800695
MPAL2_T1:ACGCAGCCAACTGCGC-1	Leukemia	-0.962865554	2.856193983
MPAL2_T1:ACGCAGCGTAATTGGA-1	Leukemia	1.062891073	3.418684685
MPAL2_T1:ACGCAGCGTCCTCCAT-1	Leukemia	1.865858234	-2.425511635
MPAL2_T1:ACGCAGCGTCGCGGTT-1	Leukemia	2.57033018	4.269218409
MPAL2_T1:ACGCAGCGTCTAGCCG-1	CD8 T cells	8.262619532	-8.605229891
MPAL2_T1:ACGCAGCGTCTGGTCG-1	Leukemia	0.246206469	2.786464893
MPAL2_T1:ACGCAGCGTTGCGTTA-1	Leukemia	-0.114419662	0.525862121
MPAL2_T1:ACGCAGCTCCGCGCAA-1	Leukemia	-0.834378563	1.961781704
MPAL2_T1:ACGCAGCTCCGTAGGC-1	Leukemia	1.611325658	3.680595123
MPAL2_T1:ACGCAGCTCCGTCATC-1	Leukemia	-1.105239593	1.081592404
MPAL2_T1:ACGCAGCTCCTAAGTG-1	Leukemia	1.100313164	3.198350393
MPAL2_T1:ACGCAGCTCGAGAGCA-1	Leukemia	1.73828224	3.634792053
MPAL2_T1:ACGCCAGAGCCAGTAG-1	mDC	3.438072718	-5.683150328
MPAL2_T1:ACGCCAGAGCTGATAA-1	Leukemia	3.441484488	2.632915222
MPAL2_T1:ACGCCAGCACATCCAA-1	Leukemia	-3.504644357	-3.585052526
MPAL2_T1:ACGCCAGCACCGGAAA-1	Leukemia	-0.671935998	-1.162411488
MPAL2_T1:ACGCCAGCACTGTGTA-1	Leukemia	-0.381636702	-1.441337383
MPAL2_T1:ACGCCAGGTACGCTGC-1	Leukemia	1.455563642	4.273459398
MPAL2_T1:ACGCCAGGTAGCGTCC-1	Leukemia	3.02216605	-5.320677317
MPAL2_T1:ACGCCAGGTCAACTGT-1	Leukemia	2.536982215	0.383731955
MPAL2_T1:ACGCCAGGTCGGATCC-1	Leukemia	-0.641832077	-2.032251275
MPAL2_T1:ACGCCAGGTTGTACAC-1	Leukemia	-1.491214715	1.393551552
MPAL2_T1:ACGCCAGTCATAAAGG-1	Leukemia	-0.320648395	2.537741863
MPAL2_T1:ACGCCAGTCCAAATGC-1	Leukemia	-1.041076147	2.089759075
MPAL2_T1:ACGCCAGTCCAGTAGT-1	Leukemia	-0.955640041	1.526191437
MPAL2_T1:ACGCCAGTCCCGGATG-1	Leukemia	-0.629778944	2.913107121
MPAL2_T1:ACGCCAGTCGAGAGCA-1	Leukemia	1.243763364	1.955801928
MPAL2_T1:ACGCCAGTCTCTAGGA-1	Leukemia	0.067654766	-0.316158271
MPAL2_T1:ACGCCGAAGGCTAGGT-1	Leukemia	-0.634687983	3.201912844
MPAL2_T1:ACGCCGAAGTGTCCAT-1	Leukemia	-2.091315233	-1.97668556
MPAL2_T1:ACGCCGACAAGGGTCA-1	Leukemia	4.207056321	3.24319359
MPAL2_T1:ACGCCGAGTACAGTGG-1	Leukemia	3.681204833	3.475846016
MPAL2_T1:ACGCCGAGTACCGAGA-1	Leukemia	1.74553398	0.582507395
MPAL2_T1:ACGCCGAGTAGCGCTC-1	Leukemia	-2.090967142	-0.405786193
MPAL2_T1:ACGCCGAGTCTAGTGT-1	Erythroid	0.948829837	-2.655725754
MPAL2_T1:ACGCCGAGTGTGTGCC-1	mDC	3.143796481	-5.03086809
MPAL2_T1:ACGCCGATCAACTCTT-1	Leukemia	0.539784282	2.174341881
MPAL2_T1:ACGCCGATCCCATTTA-1	Leukemia	-3.754584276	8.835640394
MPAL2_T1:ACGCCGATCCGGGTGT-1	Leukemia	-1.051033103	1.664836132
MPAL2_T1:ACGGAGAAGACTGGGT-1	Leukemia	3.158900774	-5.184250391
MPAL2_T1:ACGGAGAAGCAACGGT-1	Leukemia	-0.13316276	-0.405137724
MPAL2_T1:ACGGAGACAATAACGA-1	Leukemia	1.516562499	2.7467682
MPAL2_T1:ACGGAGACAATGAAAC-1	Leukemia	-0.339464389	-0.560598588
MPAL2_T1:ACGGAGAGTCGCGTGT-1	Leukemia	0.674492031	3.395491325
MPAL2_T1:ACGGAGAGTGATGATA-1	Leukemia	1.354479886	1.211374962
MPAL2_T1:ACGGAGAGTTCTCATT-1	Leukemia	3.544608391	3.015673601
MPAL2_T1:ACGGAGATCACAAACC-1	Leukemia	-2.829995357	-4.743541754
MPAL2_T1:ACGGAGATCGTTACAG-1	mDC	4.827164687	-5.206119097
MPAL2_T1:ACGGCCAAGGCCATAG-1	Leukemia	3.474186457	3.913034403
MPAL2_T1:ACGGCCAAGGTTACCT-1	Leukemia	-3.208928548	8.127397024
MPAL2_T1:ACGGCCAAGTTAGGTA-1	Leukemia	0.278255857	2.389346563
MPAL2_T1:ACGGCCACAACGATGG-1	Leukemia	-0.298789882	3.656805002
MPAL2_T1:ACGGCCACACCGCTAG-1	Leukemia	-0.882254921	-1.719300187
MPAL2_T1:ACGGCCACATGAGCGA-1	Leukemia	1.209891833	1.772780501
MPAL2_T1:ACGGCCACATTTCAGG-1	Leukemia	0.93269772	-0.012255049
MPAL2_T1:ACGGCCAGTAAGCACG-1	Leukemia	-0.520693861	1.619901859
MPAL2_T1:ACGGCCAGTGTGCCTG-1	Leukemia	-0.251498484	2.799482548
MPAL2_T1:ACGGCCATCAGCATGT-1	Leukemia	1.945965208	3.927555525
MPAL2_T1:ACGGCCATCCGCGTTT-1	Leukemia	3.867375172	3.0557222
MPAL2_T1:ACGGCCATCGCCTGTT-1	Leukemia	1.117246903	1.026518309
MPAL2_T1:ACGGGCTAGCCCAATT-1	Leukemia	-0.135008954	1.42999407
MPAL2_T1:ACGGGCTAGCGTGAGT-1	Leukemia	-1.738302194	-1.693447864
MPAL2_T1:ACGGGCTAGCTGCCCA-1	Leukemia	2.864475764	1.723538005
MPAL2_T1:ACGGGCTAGTGTCCCG-1	Leukemia	-3.023567401	8.372271978
MPAL2_T1:ACGGGCTCAAGCGTAG-1	Leukemia	4.090866126	3.298417532
MPAL2_T1:ACGGGCTCACTAGTAC-1	Leukemia	1.020729161	2.182229721
MPAL2_T1:ACGGGCTCAGCTGCAC-1	Leukemia	2.067610062	0.95412811
MPAL2_T1:ACGGGCTCAGCTTCGG-1	Leukemia	0.837522424	1.086560213
MPAL2_T1:ACGGGCTCAGGTCGTC-1	Leukemia	0.94329638	3.362769091
MPAL2_T1:ACGGGCTGTAAACCTC-1	Leukemia	1.724444903	3.886783087
MPAL2_T1:ACGGGCTGTAGCGTAG-1	Leukemia	-3.977723085	7.997849905
MPAL2_T1:ACGGGCTGTCACACGC-1	Leukemia	-0.450855338	-0.279156453
MPAL2_T1:ACGGGCTGTCGCGTGT-1	Leukemia	1.983009494	1.299369537
MPAL2_T1:ACGGGCTGTGTCCTCT-1	Leukemia	-1.559510671	2.296113216
MPAL2_T1:ACGGGCTTCATGCATG-1	Leukemia	2.049106277	3.313518726
MPAL2_T1:ACGGGCTTCATGCTCC-1	Leukemia	-0.115560316	-1.413654364
MPAL2_T1:ACGGGCTTCCCAAGAT-1	Leukemia	2.714378394	2.371943676
MPAL2_T1:ACGGGCTTCCTCGCAT-1	Leukemia	-2.801649534	-4.805468119
MPAL2_T1:ACGGGCTTCGTACCGG-1	Leukemia	-4.765704595	5.896597826
MPAL2_T1:ACGGGCTTCTATCCTA-1	Leukemia	-1.208794199	1.823783481
MPAL2_T1:ACGGGTCAGACAAGCC-1	mDC	3.990535773	-5.509636915
MPAL2_T1:ACGGGTCAGGAGTACC-1	mDC	4.719236411	-5.385773695
MPAL2_T1:ACGGGTCAGTCTCGGC-1	Leukemia	0.936833389	2.600985491
MPAL2_T1:ACGGGTCCACATTAGC-1	Leukemia	-0.594455801	2.42736479
MPAL2_T1:ACGGGTCGTAAATGTG-1	Leukemia	-4.023649179	8.573792898
MPAL2_T1:ACGGGTCGTGACAAAT-1	Leukemia	-0.025887393	-0.32753571
MPAL2_T1:ACGGGTCTCGCAAACT-1	CD4 T cells	6.472538508	-9.38074354
MPAL2_T1:ACGGGTCTCGCCATAA-1	Leukemia	-0.341743611	1.301441991
MPAL2_T1:ACGGGTCTCGGAAATA-1	Leukemia	-1.578299486	0.708646261
MPAL2_T1:ACGGGTCTCGTTACAG-1	Leukemia	0.716016918	1.555960738
MPAL2_T1:ACGGGTCTCTATCGCC-1	Leukemia	0.144225515	-3.448266066
MPAL2_T1:ACGTCAAAGCTGTTCA-1	Leukemia	0.140228696	1.030472958
MPAL2_T1:ACGTCAACAACCGCCA-1	Leukemia	-1.860439979	-3.610211647
MPAL2_T1:ACGTCAACATTAGGCT-1	Leukemia	-6.998446428	-0.242692805
MPAL2_T1:ACGTCAAGTAAGGATT-1	Leukemia	1.768088735	-2.354567326
MPAL2_T1:ACGTCAAGTACTCGCG-1	Leukemia	0.438678272	3.688995564
MPAL2_T1:ACGTCAATCAACGGGA-1	Leukemia	-1.475566112	-3.937618769
MPAL2_T1:ACGTCAATCAGCTTAG-1	Leukemia	2.249423779	-4.089905537
MPAL2_T1:ACGTCAATCCTGTAGA-1	Leukemia	1.772336043	3.900888407
MPAL2_T1:ACGTCAATCTAACGGT-1	Leukemia	0.326100833	3.701291287
MPAL2_T1:ACGTCAATCTAGCACA-1	CD8 T cells	10.39387945	-9.170797861
MPAL2_T1:ACGTCAATCTCTAGGA-1	Leukemia	-2.759207212	-4.504933393
MPAL2_T1:ACTATCTAGATGGCGT-1	Leukemia	-2.546651327	-4.66134981
MPAL2_T1:ACTATCTAGCCAACAG-1	Leukemia	-1.539081775	-4.338760889
MPAL2_T1:ACTATCTCACGTGAGA-1	Leukemia	-3.129453622	-3.867054022
MPAL2_T1:ACTATCTCAGCTATTG-1	Leukemia	-2.530806028	8.197349989
MPAL2_T1:ACTATCTGTAATCACC-1	Leukemia	-1.070681058	0.447835767
MPAL2_T1:ACTATCTGTAGCGTGA-1	Leukemia	-2.338109218	-1.656560576
MPAL2_T1:ACTATCTGTCAATACC-1	Leukemia	2.443586505	1.476559484
MPAL2_T1:ACTATCTGTCTAACGT-1	Leukemia	0.0873572	-0.722399927
MPAL2_T1:ACTATCTGTTCTGTTT-1	Leukemia	-3.119290554	-4.018134392
MPAL2_T1:ACTATCTGTTTGGCGC-1	Leukemia	-1.787311279	1.200844132
MPAL2_T1:ACTATCTTCAAACCGT-1	Leukemia	0.197856195	3.821960413
MPAL2_T1:ACTATCTTCGCTTAGA-1	Leukemia	1.786977805	0.275244081
MPAL2_T1:ACTATCTTCGTAGATC-1	Leukemia	1.926261581	3.695310795
MPAL2_T1:ACTGAACAGACTGGGT-1	Leukemia	-1.894719087	-2.232510841
MPAL2_T1:ACTGAACAGTACGTTC-1	Leukemia	-2.055346691	-2.181856192
MPAL2_T1:ACTGAACAGTGCAAGC-1	Leukemia	-1.401530587	2.614928448
MPAL2_T1:ACTGAACTCACTATTC-1	Leukemia	0.405551515	0.209565514
MPAL2_T1:ACTGAACTCCTCCTAG-1	Leukemia	3.248762406	2.348151409
MPAL2_T1:ACTGAGTAGAAGGTGA-1	Leukemia	3.718401707	3.805818283
MPAL2_T1:ACTGAGTAGAGCCTAG-1	Leukemia	2.791496552	4.084754431
MPAL2_T1:ACTGAGTAGATCGATA-1	Leukemia	0.10022033	3.868708813
MPAL2_T1:ACTGAGTAGCTAACAA-1	Leukemia	-0.901449882	-0.203565462
MPAL2_T1:ACTGAGTCACTTGGAT-1	Leukemia	-1.238316022	0.309005582
MPAL2_T1:ACTGAGTGTAGGGACT-1	mDC	5.056319273	-4.955499685
MPAL2_T1:ACTGAGTGTCTCAACA-1	Leukemia	-1.45284649	-3.473885096
MPAL2_T1:ACTGAGTTCGCGTTTC-1	Leukemia	0.166563816	-0.356660477
MPAL2_T1:ACTGATGAGGCAGGTT-1	Leukemia	-0.368122005	-5.07398609
MPAL2_T1:ACTGATGAGGGCTTGA-1	Leukemia	1.373136378	-2.578884161
MPAL2_T1:ACTGATGCACTTCTGC-1	mDC	4.701044119	-5.302525556
MPAL2_T1:ACTGATGCAGTACACT-1	Leukemia	3.04708103	4.121877157
MPAL2_T1:ACTGATGGTCGATTGT-1	Leukemia	-2.611977779	7.715835058
MPAL2_T1:ACTGATGGTTCCTCCA-1	Leukemia	-2.557218753	8.554940664
MPAL2_T1:ACTGATGTCTGCAGTA-1	Leukemia	0.978546507	-0.139613767
MPAL2_T1:ACTGCTCAGTAATCCC-1	Leukemia	4.128232993	3.234491312
MPAL2_T1:ACTGCTCAGTACACCT-1	Leukemia	0.76029279	2.61090132
MPAL2_T1:ACTGCTCCAAGCGAGT-1	Leukemia	-4.261037313	8.837506735
MPAL2_T1:ACTGCTCCACAGCGTC-1	Leukemia	0.705257967	2.288950169
MPAL2_T1:ACTGCTCCACATTAGC-1	Leukemia	4.421356238	3.098176443
MPAL2_T1:ACTGCTCGTCTCTTAT-1	Leukemia	0.607923689	3.101448261
MPAL2_T1:ACTGCTCGTTGTGGAG-1	Leukemia	0.306021071	1.125609004
MPAL2_T1:ACTGCTCTCCAAGCCG-1	Leukemia	1.163305558	0.568468237
MPAL2_T1:ACTGTCCAGAACTCGG-1	Leukemia	0.893776811	-0.904901779
MPAL2_T1:ACTGTCCAGCGTTGCC-1	Leukemia	-3.655958616	7.678544008
MPAL2_T1:ACTGTCCAGGTTACCT-1	Leukemia	-3.44934889	-3.938310659
MPAL2_T1:ACTGTCCAGTCCCACG-1	Leukemia	-4.146369421	7.998837912
MPAL2_T1:ACTGTCCAGTGAACAT-1	Leukemia	2.314554728	1.635200822
MPAL2_T1:ACTGTCCCACTGTGTA-1	Leukemia	-1.935181581	-2.642316854
MPAL2_T1:ACTGTCCGTATAGTAG-1	Leukemia	0.074163593	3.701138937
MPAL2_T1:ACTGTCCGTCATATCG-1	Leukemia	-0.38427236	3.354134523
MPAL2_T1:ACTGTCCGTGTCGCTG-1	Leukemia	-1.226778351	1.240853393
MPAL2_T1:ACTGTCCTCACGCGGT-1	Leukemia	2.274041332	3.881721699
MPAL2_T1:ACTGTCCTCCTTGCCA-1	Leukemia	-2.081910335	-4.756506479
MPAL2_T1:ACTGTCCTCTTGGGTA-1	Leukemia	-3.267928564	1.347753012
MPAL2_T1:ACTTACTAGATGGGTC-1	Leukemia	-1.489623033	1.84228357
MPAL2_T1:ACTTACTAGCACACAG-1	Leukemia	0.358151964	0.719593668
MPAL2_T1:ACTTACTAGTACGATA-1	Leukemia	2.190947331	3.546112501
MPAL2_T1:ACTTACTAGTTTGCGT-1	Leukemia	-0.575680696	1.247072064
MPAL2_T1:ACTTACTCAATCACAC-1	Leukemia	1.946948327	-1.834160364
MPAL2_T1:ACTTACTCAATCCAAC-1	Leukemia	1.589392818	3.765953266
MPAL2_T1:ACTTACTCACTGTCGG-1	Leukemia	-1.754828416	-2.061382568
MPAL2_T1:ACTTACTCAGATCGGA-1	Leukemia	1.83432845	1.709173405
MPAL2_T1:ACTTACTCAGTTAACC-1	Leukemia	0.927332349	-0.505336678
MPAL2_T1:ACTTACTGTAAGGGCT-1	Leukemia	3.214591063	1.376247727
MPAL2_T1:ACTTACTGTTTGGGCC-1	Leukemia	2.614400662	3.261929237
MPAL2_T1:ACTTACTGTTTGTTGG-1	Leukemia	-2.526595794	-4.033409393
MPAL2_T1:ACTTACTTCACGACTA-1	Leukemia	1.856686629	0.209646219
MPAL2_T1:ACTTACTTCAGTTTGG-1	Leukemia	-1.904717647	1.660541379
MPAL2_T1:ACTTACTTCTAACGGT-1	Leukemia	2.293376721	1.933299744
MPAL2_T1:ACTTGTTAGTACGCGA-1	Leukemia	3.638722456	3.091145479
MPAL2_T1:ACTTGTTCAATCGGTT-1	Leukemia	2.415525831	1.0433447
MPAL2_T1:ACTTGTTCATGCATGT-1	Leukemia	-4.373821222	8.216713392
MPAL2_T1:ACTTGTTCATGCCTTC-1	Leukemia	-1.584911071	2.079309904
MPAL2_T1:ACTTGTTGTCTAACGT-1	Leukemia	3.491557158	3.370217764
MPAL2_T1:ACTTGTTGTCTTGATG-1	Leukemia	-3.685095273	-3.971205509
MPAL2_T1:ACTTGTTTCCAATGGT-1	Leukemia	0.265786178	2.582332575
MPAL2_T1:ACTTGTTTCCATGCTC-1	Leukemia	-1.520024978	2.699205601
MPAL2_T1:ACTTGTTTCCGTCATC-1	Leukemia	-0.68323239	-0.164822641
MPAL2_T1:ACTTGTTTCGCCTGAG-1	Leukemia	0.911192335	1.698162043
MPAL2_T1:ACTTGTTTCGGATGTT-1	Leukemia	-0.25850197	-5.565772093
MPAL2_T1:ACTTGTTTCGTCTGAA-1	Leukemia	-2.474217855	0.766121292
MPAL2_T1:ACTTGTTTCTGCTGTC-1	Leukemia	2.396153725	3.10316869
MPAL2_T1:ACTTTCAAGATATGGT-1	Leukemia	0.63200923	-0.899366355
MPAL2_T1:ACTTTCAAGCTAACTC-1	Leukemia	-0.681043946	1.286716663
MPAL2_T1:ACTTTCAAGGAGTCTG-1	Leukemia	-0.55963894	-1.617588914
MPAL2_T1:ACTTTCAAGTCGATAA-1	Leukemia	-0.047404372	-5.612702406
MPAL2_T1:ACTTTCAAGTGTCCCG-1	Leukemia	-2.618704759	0.364371442
MPAL2_T1:ACTTTCACAGATGAGC-1	Leukemia	-3.361616336	-4.964040316
MPAL2_T1:ACTTTCACAGTGGAGT-1	Leukemia	2.025901235	-2.39195565
MPAL2_T1:ACTTTCACATCACCCT-1	mDC	3.234735526	-5.39169029
MPAL2_T1:ACTTTCAGTAGAAGGA-1	mDC	4.864321745	-5.024619139
MPAL2_T1:ACTTTCAGTCGGGTCT-1	Leukemia	0.654897697	-0.785209632
MPAL2_T1:ACTTTCAGTCTCCCTA-1	Leukemia	-7.065267049	-0.112018279
MPAL2_T1:ACTTTCAGTGCTTCTC-1	mDC	3.543345011	-5.358047045
MPAL2_T1:ACTTTCAGTTTGGCGC-1	Leukemia	-0.959967934	2.862938129
MPAL2_T1:ACTTTCATCCGAAGAG-1	CD4 T cells	6.840285338	-9.145654238
MPAL2_T1:ACTTTCATCGAACGGA-1	Leukemia	-2.493039094	8.527888739
MPAL2_T1:ACTTTCATCGGCATCG-1	Leukemia	3.249823369	1.089619124
MPAL2_T1:AGAATAGAGCACCGCT-1	Leukemia	-4.069511377	8.385593855
MPAL2_T1:AGAATAGCAGGGCATA-1	Leukemia	-1.504641258	2.714966023
MPAL2_T1:AGAATAGCAGTGACAG-1	Leukemia	-1.015778028	0.749796354
MPAL2_T1:AGAATAGGTAACGACG-1	Leukemia	4.367836989	2.805010998
MPAL2_T1:AGAATAGGTATCGCAT-1	Leukemia	2.245173729	3.117454254
MPAL2_T1:AGAATAGGTCAGATAA-1	Leukemia	-4.55492922	7.652541124
MPAL2_T1:AGAATAGGTCTGATCA-1	Leukemia	-2.437466108	-1.504765547
MPAL2_T1:AGAATAGTCACGCATA-1	Leukemia	-1.230316841	0.942318403
MPAL2_T1:AGAATAGTCATTTGGG-1	Leukemia	-0.014662825	3.616042101
MPAL2_T1:AGAATAGTCCGCGTTT-1	mDC	-0.15252205	-3.287044084
MPAL2_T1:AGAATAGTCTCTAGGA-1	Leukemia	0.707586653	2.251844847
MPAL2_T1:AGACGTTAGCGCCTTG-1	Leukemia	4.395984448	2.553492033
MPAL2_T1:AGACGTTAGGCTAGCA-1	Leukemia	-1.003983938	1.550377571
MPAL2_T1:AGACGTTAGTAGGTGC-1	Leukemia	0.574153289	1.673914873
MPAL2_T1:AGACGTTAGTATGACA-1	Leukemia	1.160870231	3.631450617
MPAL2_T1:AGACGTTCACAAGTAA-1	Erythroid	0.549572676	-2.606673277
MPAL2_T1:AGACGTTCACAGCCCA-1	Leukemia	-3.747056448	8.640351736
MPAL2_T1:AGACGTTCATCGATGT-1	Leukemia	2.795440949	3.458858692
MPAL2_T1:AGACGTTGTATCGCAT-1	Leukemia	-0.025731944	2.778280937
MPAL2_T1:AGACGTTTCTCCAACC-1	Leukemia	-1.7829661	-3.536366737
MPAL2_T1:AGACGTTTCTCCAGGG-1	Leukemia	4.02466873	3.479065382
MPAL2_T1:AGACGTTTCTCGTATT-1	Leukemia	-4.132255041	7.556040728
MPAL2_T1:AGACGTTTCTGCTGTC-1	CD4 T cells	6.634640254	-9.329480684
MPAL2_T1:AGAGCGAAGCGATAGC-1	Leukemia	-1.590726339	-2.336257971
MPAL2_T1:AGAGCGACAAATTGCC-1	mDC	4.677703417	-4.992336309
MPAL2_T1:AGAGCGACATACGCTA-1	Leukemia	3.139450348	3.884123766
MPAL2_T1:AGAGCGAGTCCCTACT-1	Leukemia	-2.113337957	-3.477007664
MPAL2_T1:AGAGCGAGTCCGTTAA-1	Leukemia	1.222942151	0.916865909
MPAL2_T1:AGAGCGAGTGTGGTTT-1	Leukemia	-1.703657829	-2.66479615
MPAL2_T1:AGAGCGAGTTGCTCCT-1	Leukemia	-4.372716867	7.993668997
MPAL2_T1:AGAGCGATCATATCGG-1	Leukemia	-4.307877027	7.521356546
MPAL2_T1:AGAGCGATCCACGTGG-1	Leukemia	-2.337873422	-4.163958109
MPAL2_T1:AGAGCGATCCGCATCT-1	Leukemia	2.116535581	1.963987791
MPAL2_T1:AGAGCGATCTTAGAGC-1	Leukemia	3.944589652	3.522085869
MPAL2_T1:AGAGCTTAGAGTCTGG-1	Leukemia	0.088148452	2.018621409
MPAL2_T1:AGAGCTTAGCTGAAAT-1	CD4 T cells	6.729454077	-9.473298586
MPAL2_T1:AGAGCTTAGGGTGTGT-1	Leukemia	1.181523777	-1.076037085
MPAL2_T1:AGAGCTTCAGATGGCA-1	Leukemia	-4.385880434	7.44022032
MPAL2_T1:AGAGCTTCAGGACCCT-1	Leukemia	1.528165496	2.267946684
MPAL2_T1:AGAGCTTCAGGGTACA-1	Leukemia	2.907197989	4.215970003
MPAL2_T1:AGAGCTTCAGTTTACG-1	Leukemia	0.301227457	0.890009486
MPAL2_T1:AGAGCTTCATATGCTG-1	Leukemia	-1.452484809	-3.710714615
MPAL2_T1:AGAGCTTCATCTACGA-1	Leukemia	1.455064929	1.786915981
MPAL2_T1:AGAGCTTGTCCGTGAC-1	Leukemia	2.013742126	2.487414562
MPAL2_T1:AGAGCTTGTGAGTGAC-1	Leukemia	-3.062830411	8.631802046
MPAL2_T1:AGAGCTTGTTCGTTGA-1	Leukemia	-0.102730237	-0.496984518
MPAL2_T1:AGAGCTTTCCAGTATG-1	Leukemia	-0.793933951	3.167998278
MPAL2_T1:AGAGTGGAGCACCGTC-1	Leukemia	0.281136549	-1.193631924
MPAL2_T1:AGAGTGGAGGAGTTGC-1	Leukemia	-1.217063867	2.860592568
MPAL2_T1:AGAGTGGAGGGTATCG-1	Leukemia	3.43259672	3.767528021
MPAL2_T1:AGAGTGGAGGTGTGGT-1	Leukemia	-1.632196867	-3.632640636
MPAL2_T1:AGAGTGGCAAGTTGTC-1	Leukemia	-1.391463362	1.359182202
MPAL2_T1:AGAGTGGCATTGAGCT-1	mDC	4.396583832	-5.320877588
MPAL2_T1:AGAGTGGGTATAGGTA-1	Leukemia	-6.459808313	0.203710222
MPAL2_T1:AGAGTGGGTGGACGAT-1	Leukemia	-1.451716386	-3.85834626
MPAL2_T1:AGAGTGGTCAATACCG-1	mDC	0.70636516	-1.626012838
MPAL2_T1:AGAGTGGTCTACGAGT-1	Leukemia	2.024146951	4.195101225
MPAL2_T1:AGATCTGAGAATAGGG-1	Leukemia	-0.247364961	-5.877754724
MPAL2_T1:AGATCTGAGCAGGCTA-1	Leukemia	-0.205029272	3.080095732
MPAL2_T1:AGATCTGAGCCTCGTG-1	Leukemia	-2.012131893	-2.405985153
MPAL2_T1:AGATCTGAGGACACCA-1	Leukemia	2.861134804	3.302057707
MPAL2_T1:AGATCTGAGGAGCGAG-1	Leukemia	-3.330908739	-5.017664469
MPAL2_T1:AGATCTGAGGGAAACA-1	Leukemia	0.79622025	2.403523409
MPAL2_T1:AGATCTGAGGTGTGGT-1	Leukemia	3.769329585	2.575831377
MPAL2_T1:AGATCTGCACAAGTAA-1	Leukemia	-0.086226009	3.376833164
MPAL2_T1:AGATCTGGTAGCGCTC-1	Leukemia	-4.153818571	7.955571615
MPAL2_T1:AGATCTGGTATAGTAG-1	Leukemia	-1.164970719	0.83134576
MPAL2_T1:AGATCTGGTCCAGTTA-1	Leukemia	3.791110791	2.345008337
MPAL2_T1:AGATCTGGTTAAGATG-1	Leukemia	-1.002485477	2.692287647
MPAL2_T1:AGATCTGTCTCCGGTT-1	Leukemia	3.342255867	3.39032408
MPAL2_T1:AGATCTGTCTGATTCT-1	Leukemia	1.441076852	0.235669189
MPAL2_T1:AGATTGCAGACGACGT-1	Leukemia	-1.441544258	2.229668343
MPAL2_T1:AGATTGCAGAGCCTAG-1	Leukemia	-4.559727632	0.316382283
MPAL2_T1:AGATTGCAGGATGCGT-1	Leukemia	-0.762708985	1.19983288
MPAL2_T1:AGATTGCAGGGAGTAA-1	Leukemia	4.108850754	3.03707143
MPAL2_T1:AGATTGCCAGCCTATA-1	Leukemia	0.835101433	1.586361968
MPAL2_T1:AGATTGCGTCCGAAGA-1	Leukemia	2.127186931	0.790951275
MPAL2_T1:AGATTGCGTTCGTGAT-1	Leukemia	-0.701861106	0.410586083
MPAL2_T1:AGATTGCTCAGTCCCT-1	CD8 T cells	9.359332598	-8.115770853
MPAL2_T1:AGATTGCTCTGGGCCA-1	Leukemia	-2.11870762	-4.197617567
MPAL2_T1:AGCAGCCAGCGTTGCC-1	Leukemia	3.732837475	2.711423599
MPAL2_T1:AGCAGCCCACGAGGTA-1	Leukemia	3.450428284	3.419770681
MPAL2_T1:AGCAGCCCAGCGATCC-1	Leukemia	-0.365456068	3.891757452
MPAL2_T1:AGCAGCCCATACGCTA-1	Leukemia	0.424127854	2.538181507
MPAL2_T1:AGCAGCCGTATTCTCT-1	Leukemia	1.812245406	1.53072735
MPAL2_T1:AGCAGCCTCGCGGATC-1	Leukemia	2.984931983	0.989340031
MPAL2_T1:AGCAGCCTCTACTTAC-1	Leukemia	-2.691828453	-3.669557846
MPAL2_T1:AGCAGCCTCTTATCTG-1	Leukemia	-1.417711221	2.64984914
MPAL2_T1:AGCATACCAATAACGA-1	Leukemia	-0.445459806	3.320686543
MPAL2_T1:AGCATACCAGGGAGAG-1	Leukemia	-0.702768647	1.384094083
MPAL2_T1:AGCATACCATGCAATC-1	Leukemia	-3.832922899	8.626127684
MPAL2_T1:AGCATACGTAGAGGAA-1	Leukemia	3.48143009	3.893347227
MPAL2_T1:AGCATACGTTGTGGAG-1	Leukemia	1.808996237	-2.365680015
MPAL2_T1:AGCATACTCATCACCC-1	Leukemia	0.246751733	1.81548258
MPAL2_T1:AGCATACTCTCGGACG-1	Leukemia	-0.563744627	1.62672373
MPAL2_T1:AGCCTAAAGCTAGTTC-1	Leukemia	1.056264199	3.012640202
MPAL2_T1:AGCCTAACATGCCCGA-1	Leukemia	0.732604451	0.82365545
MPAL2_T1:AGCCTAAGTCCGTCAG-1	Leukemia	3.467513121	3.699243509
MPAL2_T1:AGCCTAAGTGCAGGTA-1	Leukemia	-0.2962363	1.627655232
MPAL2_T1:AGCCTAATCACCAGGC-1	Leukemia	-4.520520174	8.51480242
MPAL2_T1:AGCCTAATCTATCCTA-1	Leukemia	1.893063582	2.436468327
MPAL2_T1:AGCCTAATCTGCAAGT-1	Leukemia	1.119722105	1.451424324
MPAL2_T1:AGCGGTCAGTGCGTGA-1	mDC	3.437074698	-5.721847094
MPAL2_T1:AGCGGTCCAGTAAGAT-1	Leukemia	1.197305478	2.47891041
MPAL2_T1:AGCGGTCCAGTTCCCT-1	Leukemia	1.232421614	1.257525408
MPAL2_T1:AGCGGTCGTTCCGGCA-1	Leukemia	1.355674721	1.955475294
MPAL2_T1:AGCGGTCGTTGGACCC-1	Leukemia	-2.16119095	-1.715336121
MPAL2_T1:AGCGTATAGACAAGCC-1	Leukemia	1.449380196	4.075504744
MPAL2_T1:AGCGTATAGCCCAATT-1	Leukemia	-0.542657219	0.087274947
MPAL2_T1:AGCGTATAGTAGGCCA-1	Leukemia	3.565053738	2.03822323
MPAL2_T1:AGCGTATCAACACGCC-1	Leukemia	-6.991599046	-0.278131774
MPAL2_T1:AGCGTATCATCCAACA-1	Leukemia	-6.859000646	-0.304409719
MPAL2_T1:AGCGTATGTACGACCC-1	Leukemia	1.987629927	1.310812795
MPAL2_T1:AGCGTATGTGCGATAG-1	Erythroid	0.700671635	-2.641618288
MPAL2_T1:AGCGTATGTTCCGTCT-1	Leukemia	1.734829939	3.590985262
MPAL2_T1:AGCGTATGTTGCCTCT-1	Leukemia	2.954116381	0.49096241
MPAL2_T1:AGCGTATGTTGTACAC-1	Leukemia	-1.392639362	1.818848097
MPAL2_T1:AGCGTATTCTGTCTAT-1	Leukemia	-4.747612916	6.366088831
MPAL2_T1:AGCGTCGAGACAATAC-1	Leukemia	0.985786773	-0.580394841
MPAL2_T1:AGCGTCGAGATAGGAG-1	Leukemia	-2.554923736	-2.160459555
MPAL2_T1:AGCGTCGAGCAAATCA-1	Leukemia	-0.386808657	1.848095262
MPAL2_T1:AGCGTCGAGGGTGTTG-1	Leukemia	-0.375426256	-0.476298577
MPAL2_T1:AGCGTCGAGTGAAGAG-1	Leukemia	2.16245798	0.360649013
MPAL2_T1:AGCGTCGCAGATCGGA-1	Leukemia	-1.767641031	-4.127193964
MPAL2_T1:AGCGTCGCATCGGACC-1	Leukemia	-3.723137342	8.942960226
MPAL2_T1:AGCGTCGCATGCTAGT-1	Leukemia	-1.421174013	0.383447879
MPAL2_T1:AGCGTCGCATGGATGG-1	Leukemia	-1.191501581	1.282415354
MPAL2_T1:AGCGTCGCATGTCGAT-1	Leukemia	0.664206854	2.056688988
MPAL2_T1:AGCGTCGCATTTGCTT-1	Leukemia	-0.166405164	1.370627844
MPAL2_T1:AGCGTCGGTCCCTACT-1	Leukemia	-2.810506546	-3.504234589
MPAL2_T1:AGCGTCGGTCGTCTTC-1	Leukemia	-0.042538666	-5.57893852
MPAL2_T1:AGCGTCGGTCGTGGCT-1	Leukemia	-3.694923364	-4.188207663
MPAL2_T1:AGCGTCGGTCTTCGTC-1	Leukemia	-2.518347227	8.641503775
MPAL2_T1:AGCGTCGGTTCGTTGA-1	Erythroid	0.684731252	-2.744413174
MPAL2_T1:AGCGTCGTCAGTTCGA-1	Leukemia	-2.266241275	-2.937461174
MPAL2_T1:AGCGTCGTCCTTAATC-1	mDC	4.813834704	-4.533289946
MPAL2_T1:AGCGTCGTCGGTGTTA-1	Leukemia	2.117787636	-4.084490574
MPAL2_T1:AGCTCCTAGATCCCGC-1	Leukemia	-3.143490039	-1.421430266
MPAL2_T1:AGCTCCTAGGTAGCCA-1	Leukemia	1.329753138	-1.460621155
MPAL2_T1:AGCTCCTCATGCAATC-1	Leukemia	3.704021491	1.998905623
MPAL2_T1:AGCTCCTGTAGCCTCG-1	Leukemia	-0.553621017	-5.915544546
MPAL2_T1:AGCTCCTTCACCATAG-1	Leukemia	-0.531323515	3.319664442
MPAL2_T1:AGCTCCTTCCTTTCTC-1	Leukemia	-3.370431148	-4.397918737
MPAL2_T1:AGCTCTCAGAAGGACA-1	Leukemia	-4.541552984	8.313482725
MPAL2_T1:AGCTCTCAGAGATGAG-1	mDC	2.896677531	-4.990299738
MPAL2_T1:AGCTCTCAGATATGGT-1	Leukemia	-1.001134955	2.713164055
MPAL2_T1:AGCTCTCAGCAACGGT-1	Leukemia	1.264627255	3.483461821
MPAL2_T1:AGCTCTCAGCGTGAGT-1	mDC	3.145025767	0.551517212
MPAL2_T1:AGCTCTCAGCTACCTA-1	Leukemia	3.594182528	2.167008841
MPAL2_T1:AGCTCTCAGGGTCTCC-1	Leukemia	0.963577993	-0.829583323
MPAL2_T1:AGCTCTCCACAACGTT-1	Leukemia	0.627241127	2.724597656
MPAL2_T1:AGCTCTCCATGGTTGT-1	Leukemia	2.109128989	1.223409617
MPAL2_T1:AGCTCTCGTACAGCAG-1	Leukemia	0.728029988	1.256251776
MPAL2_T1:AGCTCTCGTCGTTGTA-1	Leukemia	-0.122821652	-1.605677164
MPAL2_T1:AGCTCTCGTCTGGAGA-1	Leukemia	-4.738937341	6.032048189
MPAL2_T1:AGCTCTCGTTCCGGCA-1	Leukemia	-3.172821485	-4.664413488
MPAL2_T1:AGCTCTCTCACTCCTG-1	Leukemia	-0.059234523	-0.318895853
MPAL2_T1:AGCTCTCTCCCGGATG-1	CD8 T cells	9.390201128	-8.086171663
MPAL2_T1:AGCTTGAAGCGTCTAT-1	Leukemia	-6.983533346	-0.440454102
MPAL2_T1:AGCTTGAAGTAGATGT-1	Leukemia	-1.06259092	2.525659048
MPAL2_T1:AGCTTGAAGTCCGGTC-1	Leukemia	-0.831084334	3.184710943
MPAL2_T1:AGCTTGAAGTCGAGTG-1	mDC	4.095925606	-5.576408899
MPAL2_T1:AGCTTGAAGTCTTGCA-1	Leukemia	4.376396216	2.755207264
MPAL2_T1:AGCTTGAGTCACACGC-1	Leukemia	-1.933443033	-4.336420095
MPAL2_T1:AGCTTGAGTGTGACGA-1	mDC	1.196253694	-1.90715555
MPAL2_T1:AGCTTGATCAGAGGTG-1	Leukemia	-1.413685524	2.119600737
MPAL2_T1:AGCTTGATCTCTTGAT-1	CD4 T cells	6.824021376	-8.935895479
MPAL2_T1:AGGCCACAGCAAATCA-1	Leukemia	-0.632062756	-6.171446836
MPAL2_T1:AGGCCACAGCTATGCT-1	Leukemia	1.847719587	2.145023787
MPAL2_T1:AGGCCACAGTAGCGGT-1	Leukemia	1.648433841	3.887060606
MPAL2_T1:AGGCCACAGTGCTGCC-1	Leukemia	2.113972105	1.106239998
MPAL2_T1:AGGCCACAGTTAAGTG-1	Leukemia	0.016623236	-0.600422895
MPAL2_T1:AGGCCACCACTACAGT-1	Leukemia	1.878291882	2.442239487
MPAL2_T1:AGGCCACCATGCGCAC-1	Leukemia	4.27559451	3.176680052
MPAL2_T1:AGGCCACGTACAAGTA-1	Leukemia	3.133514918	1.372600638
MPAL2_T1:AGGCCACGTCCGTTAA-1	Leukemia	0.949527539	1.050890529
MPAL2_T1:AGGCCACGTCGGATCC-1	Leukemia	3.954463042	2.990731203
MPAL2_T1:AGGCCACGTCTAGTGT-1	Leukemia	2.015210546	1.319003188
MPAL2_T1:AGGCCACTCCAGAGGA-1	Leukemia	-0.841045581	-5.718568361
MPAL2_T1:AGGCCACTCCATGAGT-1	Leukemia	-2.440625869	-4.370827711
MPAL2_T1:AGGCCACTCCGTAGTA-1	Leukemia	-4.209585153	8.564515554
MPAL2_T1:AGGCCACTCGCGTAGC-1	Leukemia	-1.019830309	3.065783941
MPAL2_T1:AGGCCACTCGGAGCAA-1	Leukemia	-0.125366651	-0.155027891
MPAL2_T1:AGGCCACTCTCTAGGA-1	Leukemia	0.80635669	0.277658516
MPAL2_T1:AGGCCGTAGTCTCGGC-1	Leukemia	3.410046614	2.833409512
MPAL2_T1:AGGCCGTCACGGACAA-1	Leukemia	-0.306105339	1.77201184
MPAL2_T1:AGGCCGTCAGATTGCT-1	Leukemia	1.952630914	-2.449404276
MPAL2_T1:AGGCCGTGTGACAAAT-1	Leukemia	3.617932356	2.094566071
MPAL2_T1:AGGCCGTTCCATGAAC-1	Leukemia	-0.080272817	1.024569237
MPAL2_T1:AGGCCGTTCGGCGCAT-1	Leukemia	4.237804926	2.86077162
MPAL2_T1:AGGCCGTTCTTGGGTA-1	Leukemia	1.024614103	3.067283833
MPAL2_T1:AGGGAGTAGAATTCCC-1	Leukemia	4.666437186	-0.354658148
MPAL2_T1:AGGGAGTAGACCCACC-1	Leukemia	-2.538108789	-1.493226207
MPAL2_T1:AGGGAGTAGAGCTGGT-1	Leukemia	-1.568003856	3.43108555
MPAL2_T1:AGGGAGTAGATGTTAG-1	Leukemia	-2.991392814	8.601637327
MPAL2_T1:AGGGAGTAGTGTACCT-1	Leukemia	-1.485124313	-3.433738268
MPAL2_T1:AGGGAGTCAAAGTGCG-1	Leukemia	-4.23030182	6.46723696
MPAL2_T1:AGGGAGTCAAGAAAGG-1	Leukemia	-3.557819807	8.412696325
MPAL2_T1:AGGGAGTCAGCTGTTA-1	Leukemia	-0.640053355	0.336695754
MPAL2_T1:AGGGAGTGTCCATGAT-1	Leukemia	-0.232622885	-0.442201651
MPAL2_T1:AGGGAGTGTCGTTGTA-1	Leukemia	2.533945359	3.094004595
MPAL2_T1:AGGGAGTGTGACGGTA-1	Leukemia	-2.114410602	2.242882931
MPAL2_T1:AGGGAGTGTGTGAAAT-1	Leukemia	-2.911419116	-4.767384565
MPAL2_T1:AGGGAGTGTGTTTGGT-1	Leukemia	-1.376701914	-3.093011415
MPAL2_T1:AGGGAGTTCAATCTCT-1	Leukemia	-0.040587925	-1.634382403
MPAL2_T1:AGGGAGTTCGGTTAAC-1	Leukemia	-1.256042801	2.863223755
MPAL2_T1:AGGGAGTTCTGCAGTA-1	Leukemia	-2.717374765	-3.211877144
MPAL2_T1:AGGGATGAGAAGAAGC-1	Leukemia	2.206055082	3.551677906
MPAL2_T1:AGGGATGAGATAGTCA-1	mDC	3.676417149	-5.791577852
MPAL2_T1:AGGGATGAGATGTAAC-1	Leukemia	3.490711249	1.414569342
MPAL2_T1:AGGGATGAGTGTCTCA-1	Leukemia	0.967866219	-0.274190209
MPAL2_T1:AGGGATGCAGGTCGTC-1	Leukemia	1.689284004	0.806307816
MPAL2_T1:AGGGATGGTATCTGCA-1	Leukemia	-0.763111435	0.685857975
MPAL2_T1:AGGGATGTCATGGTCA-1	Leukemia	1.683440007	0.896189296
MPAL2_T1:AGGGTGAAGAGTCTGG-1	Leukemia	0.922523058	2.272435152
MPAL2_T1:AGGGTGAAGATGGGTC-1	CD8 T cells	10.00841669	-8.32335428
MPAL2_T1:AGGGTGAAGGAGTTTA-1	Leukemia	4.203872241	2.741199696
MPAL2_T1:AGGGTGAAGGATCGCA-1	Leukemia	0.621614055	-1.117338694
MPAL2_T1:AGGGTGAAGGTTACCT-1	Leukemia	-1.726834737	-4.130935705
MPAL2_T1:AGGGTGAAGTACGTTC-1	Leukemia	0.507755927	0.130436444
MPAL2_T1:AGGGTGAAGTGGTAAT-1	Leukemia	0.518441006	-0.63446877
MPAL2_T1:AGGGTGACAAGGTGTG-1	Leukemia	-2.275443517	-3.912641323
MPAL2_T1:AGGGTGAGTCGGGTCT-1	Leukemia	2.525967277	4.260463678
MPAL2_T1:AGGGTGAGTGAGTGAC-1	Leukemia	-2.122551881	-2.756580151
MPAL2_T1:AGGGTGATCGGACAAG-1	Leukemia	-2.339871847	-3.072317636
MPAL2_T1:AGGGTGATCTAGCACA-1	Leukemia	1.232871033	-2.076960123
MPAL2_T1:AGGGTGATCTTCATGT-1	Leukemia	1.337144948	0.978782498
MPAL2_T1:AGGTCATAGCAAATCA-1	Leukemia	0.551572449	1.598328912
MPAL2_T1:AGGTCATAGCCACCTG-1	Leukemia	-1.493140422	2.018537962
MPAL2_T1:AGGTCATAGGCAATTA-1	Leukemia	-0.817270242	0.3463
MPAL2_T1:AGGTCATCACGAGAGT-1	Leukemia	-2.561984741	-4.469393766
MPAL2_T1:AGGTCATCATTGGTAC-1	Leukemia	-1.295689427	-3.837166584
MPAL2_T1:AGGTCATGTGATGATA-1	Leukemia	2.603621281	3.374022448
MPAL2_T1:AGGTCATGTTACCAGT-1	Leukemia	-1.59780141	-3.588477648
MPAL2_T1:AGGTCATTCACTCTTA-1	Leukemia	-0.745919906	3.19818803
MPAL2_T1:AGGTCATTCAGAGACG-1	Leukemia	1.099766053	0.79752984
MPAL2_T1:AGGTCATTCAGTACGT-1	Leukemia	0.7716076	2.170306646
MPAL2_T1:AGGTCATTCTAGCACA-1	Leukemia	-2.605469667	-3.80413965
MPAL2_T1:AGGTCCGAGCCAGGAT-1	Leukemia	0.438146226	1.255435073
MPAL2_T1:AGGTCCGAGCTGTCTA-1	Leukemia	-1.530807935	-2.340593851
MPAL2_T1:AGGTCCGCAAACGCGA-1	Leukemia	-6.976108991	0.136721009
MPAL2_T1:AGGTCCGCACCTTGTC-1	Leukemia	-2.156796657	-3.921492374
MPAL2_T1:AGGTCCGCACTTAACG-1	Leukemia	4.027592457	3.239332401
MPAL2_T1:AGGTCCGCAGACGTAG-1	Leukemia	-1.406331741	2.769036018
MPAL2_T1:AGGTCCGCATGCCTAA-1	Leukemia	3.783582724	3.741371119
MPAL2_T1:AGGTCCGGTACCGTAT-1	Leukemia	3.918437041	3.685339892
MPAL2_T1:AGGTCCGGTCCCGACA-1	Leukemia	0.80587285	-0.269608549
MPAL2_T1:AGGTCCGGTGCCTGGT-1	Leukemia	3.813102044	2.351314032
MPAL2_T1:AGGTCCGGTTTGTGTG-1	Erythroid	1.00596375	-2.731820143
MPAL2_T1:AGGTCCGTCGTACCGG-1	mDC	4.873038805	-4.969100035
MPAL2_T1:AGGTCCGTCGTTTAGG-1	Leukemia	3.979419745	3.493414127
MPAL2_T1:AGTAGTCAGAAACGAG-1	Leukemia	-0.556059443	2.944456541
MPAL2_T1:AGTAGTCAGCCAGAAC-1	Leukemia	-1.026093446	-0.311744681
MPAL2_T1:AGTAGTCAGTTAAGTG-1	Leukemia	-0.392818831	1.185699308
MPAL2_T1:AGTAGTCCAACTTGAC-1	Leukemia	-1.684685909	-4.704499281
MPAL2_T1:AGTAGTCCAATTGCTG-1	Leukemia	-0.849837028	-1.778646028
MPAL2_T1:AGTAGTCCACTAGTAC-1	Leukemia	0.469141609	2.860140526
MPAL2_T1:AGTAGTCTCGGTGTTA-1	Leukemia	1.924476541	2.51691457
MPAL2_T1:AGTAGTCTCTTAGCCC-1	Leukemia	-0.776179158	2.59352585
MPAL2_T1:AGTCTTTAGTGCCAGA-1	Leukemia	-1.589217149	2.216093981
MPAL2_T1:AGTCTTTAGTGGGATC-1	Leukemia	0.92518834	3.73734852
MPAL2_T1:AGTCTTTGTCAGCTAT-1	Leukemia	-1.049114787	-1.367950952
MPAL2_T1:AGTCTTTTCTAGAGTC-1	Leukemia	-3.726358377	8.907519781
MPAL2_T1:AGTGAGGAGAACAATC-1	Leukemia	2.037802971	0.703833603
MPAL2_T1:AGTGAGGAGACTTTCG-1	Leukemia	3.420446909	3.418757164
MPAL2_T1:AGTGAGGAGCGAAGGG-1	Leukemia	1.527133442	1.533085191
MPAL2_T1:AGTGAGGAGCGTAGTG-1	Leukemia	-0.057117127	-0.443456865
MPAL2_T1:AGTGAGGAGCTAGGCA-1	Leukemia	-0.150423609	3.665096962
MPAL2_T1:AGTGAGGAGGCAATTA-1	Leukemia	-4.06118437	8.316107237
MPAL2_T1:AGTGAGGAGGCCCTTG-1	Leukemia	-2.921009027	-3.827430284
MPAL2_T1:AGTGAGGAGGTCATCT-1	Leukemia	-3.864188158	8.654707396
MPAL2_T1:AGTGAGGAGTAGGCCA-1	Leukemia	-2.14071294	-3.120174444
MPAL2_T1:AGTGAGGAGTGACTCT-1	Leukemia	0.5656614	-1.027260518
MPAL2_T1:AGTGAGGGTGCTAGCC-1	Leukemia	3.218042887	2.431481087
MPAL2_T1:AGTGAGGGTTGCCTCT-1	Leukemia	0.0033646	3.299927198
MPAL2_T1:AGTGGGAAGAATAGGG-1	mDC	4.344722546	-4.758431471
MPAL2_T1:AGTGGGAAGTGGGATC-1	Leukemia	-1.553114377	2.589972937
MPAL2_T1:AGTGGGACATATACGC-1	Leukemia	1.965065754	1.921386444
MPAL2_T1:AGTGGGAGTAGAGGAA-1	Leukemia	3.511352814	3.086478674
MPAL2_T1:AGTGGGAGTTGAACTC-1	Leukemia	3.799532689	1.023575985
MPAL2_T1:AGTGGGAGTTGGACCC-1	Leukemia	4.144761122	2.859369242
MPAL2_T1:AGTGGGATCATTATCC-1	Leukemia	1.767816938	2.553677046
MPAL2_T1:AGTGGGATCCACTGGG-1	Leukemia	-2.75942608	-1.248956716
MPAL2_T1:AGTGTCAAGAAACCGC-1	Leukemia	-1.097953521	-3.560899294
MPAL2_T1:AGTGTCAAGGGATACC-1	Leukemia	-0.544573747	-0.055442418
MPAL2_T1:AGTGTCAAGTACTTGC-1	Leukemia	0.884552486	2.418221438
MPAL2_T1:AGTGTCACACAAGACG-1	CD4 T cells	7.441680468	-9.801618135
MPAL2_T1:AGTGTCACACCGCTAG-1	Leukemia	-4.505350076	8.496681654
MPAL2_T1:AGTGTCACAGCGTCCA-1	Leukemia	2.520016588	1.49084481
MPAL2_T1:AGTGTCAGTCGCATCG-1	Leukemia	3.758064545	2.225135052
MPAL2_T1:AGTGTCAGTTCCCGAG-1	Leukemia	4.034215964	3.565761053
MPAL2_T1:AGTGTCATCAGGTTCA-1	Leukemia	3.893863238	2.530447924
MPAL2_T1:AGTGTCATCCCAAGTA-1	Leukemia	-1.289827548	3.170610392
MPAL2_T1:AGTGTCATCGATGAGG-1	Leukemia	3.265675581	3.252059662
MPAL2_T1:AGTTGGTAGCCGATTT-1	Leukemia	3.176660098	2.053744042
MPAL2_T1:AGTTGGTCAGCCTATA-1	Leukemia	-3.571563207	-4.051823414
MPAL2_T1:AGTTGGTCAGGTGGAT-1	Leukemia	1.036361642	0.117018142
MPAL2_T1:AGTTGGTCATCCTAGA-1	Leukemia	-0.149417483	2.444782936
MPAL2_T1:AGTTGGTGTAGTACCT-1	Leukemia	0.655778039	3.102730238
MPAL2_T1:AGTTGGTGTCATATGC-1	Leukemia	1.280033566	0.686059677
MPAL2_T1:AGTTGGTGTTCCGGCA-1	Leukemia	0.572746619	3.322915279
MPAL2_T1:AGTTGGTTCAATCACG-1	Leukemia	-1.133044921	2.354559385
MPAL2_T1:AGTTGGTTCACTGGGC-1	Leukemia	-1.179434382	0.69047507
MPAL2_T1:AGTTGGTTCCCTCTTT-1	Leukemia	-2.253569566	-4.901090658
MPAL2_T1:AGTTGGTTCCTGTAGA-1	CD8 T cells	9.097728289	-8.53415922
MPAL2_T1:AGTTGGTTCTTACCTA-1	Leukemia	2.359181918	3.110489094
MPAL2_T1:ATAACGCAGACTAGAT-1	Leukemia	2.44705478	3.419816696
MPAL2_T1:ATAACGCAGATATGCA-1	Leukemia	1.54927323	-2.105490959
MPAL2_T1:ATAACGCAGGTGCACA-1	Leukemia	3.048700131	3.691553557
MPAL2_T1:ATAACGCCAAAGAATC-1	Leukemia	-1.20736035	3.819613182
MPAL2_T1:ATAACGCCAATAAGCA-1	Leukemia	1.373023189	2.486115896
MPAL2_T1:ATAACGCCATAGACTC-1	Leukemia	-1.485204183	-0.366321063
MPAL2_T1:ATAACGCCATCAGTAC-1	Leukemia	0.145176567	3.264661276
MPAL2_T1:ATAACGCCATGGAATA-1	Leukemia	-1.088891827	-1.393873966
MPAL2_T1:ATAACGCTCCCTGACT-1	Leukemia	-0.001777672	-2.756509817
MPAL2_T1:ATAACGCTCCTCTAGC-1	Leukemia	-1.019179904	0.976959788
MPAL2_T1:ATAACGCTCTGGTATG-1	Leukemia	-1.58947941	0.20545485
MPAL2_T1:ATAAGAGAGAAGGGTA-1	Leukemia	-2.471967899	8.542547667
MPAL2_T1:ATAAGAGAGCTGAACG-1	Leukemia	-0.232704126	0.035535121
MPAL2_T1:ATAAGAGAGGGTGTGT-1	Leukemia	-2.989329063	8.285157644
MPAL2_T1:ATAAGAGAGGTGTTAA-1	Leukemia	-0.075352513	-1.169228352
MPAL2_T1:ATAAGAGAGTCCATAC-1	Leukemia	-0.73942896	1.837413156
MPAL2_T1:ATAAGAGCACCGTTGG-1	Leukemia	0.569082491	1.763486349
MPAL2_T1:ATAAGAGGTACCCAAT-1	Leukemia	-1.635994874	0.926466071
MPAL2_T1:ATAAGAGGTAGAGGAA-1	mDC	4.546423949	-5.059106863
MPAL2_T1:ATAAGAGGTTTAGCTG-1	Erythroid	1.08875478	-2.545811689
MPAL2_T1:ATAAGAGTCAGAAATG-1	Leukemia	3.296452082	3.736904585
MPAL2_T1:ATAAGAGTCAGGCAAG-1	Leukemia	-1.061532103	1.079578483
MPAL2_T1:ATAAGAGTCCTGTAGA-1	Leukemia	1.141437031	-2.430916584
MPAL2_T1:ATAAGAGTCGCCTGAG-1	Leukemia	1.089382953	-2.048534191
MPAL2_T1:ATAAGAGTCTTACCGC-1	Leukemia	-0.029330634	3.292815649
MPAL2_T1:ATAAGAGTCTTACCTA-1	Leukemia	-1.744101726	-2.994685448
MPAL2_T1:ATAAGAGTCTTGTCAT-1	Leukemia	-0.980548822	0.170028293
MPAL2_T1:ATAGACCAGAACAATC-1	Leukemia	1.431171931	4.213699781
MPAL2_T1:ATAGACCAGTGGAGTC-1	Leukemia	0.834267444	-0.038982971
MPAL2_T1:ATAGACCCACACCGCA-1	Erythroid	1.896084107	-3.380864656
MPAL2_T1:ATAGACCCAGATGGGT-1	Leukemia	4.033723629	3.343135559
MPAL2_T1:ATAGACCCAGGTGCCT-1	Leukemia	-0.723639332	-0.6088664
MPAL2_T1:ATAGACCGTCAGGACA-1	Leukemia	1.061693198	0.95867654
MPAL2_T1:ATAGACCGTCCGCTGA-1	CD4 T cells	6.805032767	-9.001420534
MPAL2_T1:ATAGACCGTGCTTCTC-1	Leukemia	-1.005705439	1.943985426
MPAL2_T1:ATAGACCTCCCTAATT-1	Leukemia	1.670880354	1.92873379
MPAL2_T1:ATAGACCTCTTGCATT-1	Leukemia	-4.120782339	8.570131743
MPAL2_T1:ATCACGAAGAAGGACA-1	Leukemia	1.355495251	-0.463673896
MPAL2_T1:ATCACGAAGCGTGAAC-1	Leukemia	-3.069974147	7.903375113
MPAL2_T1:ATCACGACACTCGACG-1	Leukemia	-0.497907363	1.822009646
MPAL2_T1:ATCACGAGTTGATTGC-1	Leukemia	0.68014834	3.627801144
MPAL2_T1:ATCACGATCTGGGCCA-1	Leukemia	-7.080220663	-0.435940928
MPAL2_T1:ATCATCTAGGCTCTTA-1	Leukemia	0.352634601	4.177136862
MPAL2_T1:ATCATCTAGTTCCACA-1	mDC	3.888930596	-5.051801718
MPAL2_T1:ATCATCTCAATGACCT-1	Leukemia	3.550215281	3.89778372
MPAL2_T1:ATCATCTCACAGGTTT-1	mDC	4.044429577	-5.624594725
MPAL2_T1:ATCATCTCACTGAAGG-1	Leukemia	-0.356975936	1.688045346
MPAL2_T1:ATCATCTCATCCGCGA-1	Leukemia	0.757850654	2.376015389
MPAL2_T1:ATCATCTCATGCTGGC-1	Leukemia	-3.630620443	8.651081526
MPAL2_T1:ATCATCTGTGAGCGAT-1	Erythroid	1.286653079	-2.525818861
MPAL2_T1:ATCATCTTCGGTGTCG-1	Leukemia	0.332227416	0.494271302
MPAL2_T1:ATCATCTTCTCAACTT-1	Erythroid	0.761768303	-2.66363529
MPAL2_T1:ATCATGGAGGGCATGT-1	Leukemia	-0.468923532	0.794122481
MPAL2_T1:ATCATGGCACGTTGGC-1	Leukemia	1.770445026	4.028785193
MPAL2_T1:ATCATGGGTACCTACA-1	Leukemia	0.362393774	3.043716871
MPAL2_T1:ATCATGGGTGGTCCGT-1	Leukemia	-2.786337339	7.806226217
MPAL2_T1:ATCATGGTCGGCGCTA-1	Leukemia	-0.619712793	2.961677277
MPAL2_T1:ATCATGGTCTGCAAGT-1	Leukemia	-4.206087553	8.677180731
MPAL2_T1:ATCCACCAGAGCTGCA-1	Leukemia	0.161995299	0.127718532
MPAL2_T1:ATCCACCAGAGTAAGG-1	Leukemia	2.001091875	-2.309841431
MPAL2_T1:ATCCACCAGCTAAACA-1	Leukemia	-1.951667272	2.401041948
MPAL2_T1:ATCCACCGTCCGCTGA-1	Leukemia	0.811172358	0.136984104
MPAL2_T1:ATCCACCGTCTCCATC-1	Leukemia	0.207676805	-0.018213331
MPAL2_T1:ATCCACCGTGCAGACA-1	Leukemia	1.890436567	1.168612682
MPAL2_T1:ATCCACCTCACATGCA-1	Leukemia	1.09297762	3.485791409
MPAL2_T1:ATCCACCTCACTGGGC-1	Leukemia	3.12567953	3.896075689
MPAL2_T1:ATCCACCTCAGCTTAG-1	Leukemia	-0.142297648	-5.269555605
MPAL2_T1:ATCCACCTCAGTACGT-1	Leukemia	1.979128397	1.101858222
MPAL2_T1:ATCCACCTCAGTCCCT-1	Leukemia	0.070599712	3.485939228
MPAL2_T1:ATCCACCTCCGCTGTT-1	Leukemia	-1.224397861	1.504766428
MPAL2_T1:ATCCACCTCGCTGATA-1	Leukemia	-4.308064424	8.039553129
MPAL2_T1:ATCCGAAAGTCAAGCG-1	mDC	4.808987654	-5.010513342
MPAL2_T1:ATCCGAAAGTCCGTAT-1	Leukemia	-1.181910478	0.150930219
MPAL2_T1:ATCCGAACAAGCCTAT-1	Leukemia	0.98867736	1.67219659
MPAL2_T1:ATCCGAAGTGCGCTTG-1	Leukemia	-0.177175426	-5.028475798
MPAL2_T1:ATCCGAAGTTGAGGTG-1	Leukemia	-0.65255221	1.741835677
MPAL2_T1:ATCCGAATCAGAAATG-1	Leukemia	-0.355759644	3.099619829
MPAL2_T1:ATCCGAATCCCTTGTG-1	Leukemia	-3.516277277	-3.516016281
MPAL2_T1:ATCCGAATCTAACTCT-1	Leukemia	-0.541793548	-0.092041886
MPAL2_T1:ATCCGAATCTGCGACG-1	Leukemia	-1.280630313	-0.959656871
MPAL2_T1:ATCCGAATCTTCCTTC-1	Leukemia	-4.30855795	7.506791555
MPAL2_T1:ATCGAGTAGTGGTAAT-1	Leukemia	1.099425055	-2.115760005
MPAL2_T1:ATCGAGTAGTTACCCA-1	Leukemia	0.368144325	-0.452315367
MPAL2_T1:ATCGAGTCAAGCCGCT-1	Leukemia	4.306615866	3.19555422
MPAL2_T1:ATCGAGTCAGTACACT-1	Leukemia	-1.645372831	-3.471161163
MPAL2_T1:ATCGAGTGTGTCTGAT-1	Leukemia	1.984499134	1.566573464
MPAL2_T1:ATCGAGTTCACTCTTA-1	Leukemia	-2.019093	-1.056129551
MPAL2_T1:ATCGAGTTCCCATTTA-1	Leukemia	3.272171057	3.662577354
MPAL2_T1:ATCGAGTTCCGGGTGT-1	Leukemia	-2.892031394	8.181090796
MPAL2_T1:ATCTACTAGGTAGCCA-1	Leukemia	1.838486112	-4.263251341
MPAL2_T1:ATCTACTAGTGGAGTC-1	Leukemia	-1.154157959	3.223561251
MPAL2_T1:ATCTACTAGTGGGTTG-1	mDC	2.944675959	-5.276807821
MPAL2_T1:ATCTACTCAAACGTGG-1	Leukemia	-2.328965389	-0.85246203
MPAL2_T1:ATCTACTCACATTAGC-1	Leukemia	-1.687023365	-3.649038828
MPAL2_T1:ATCTACTCACCATCCT-1	Leukemia	-0.549835645	1.677028143
MPAL2_T1:ATCTACTCACTACAGT-1	Leukemia	-1.962473833	-4.06413678
MPAL2_T1:ATCTACTCATCGTCGG-1	Leukemia	-3.748926603	8.578163588
MPAL2_T1:ATCTACTGTAAATACG-1	Leukemia	0.322629071	3.35878154
MPAL2_T1:ATCTACTGTACTCTCC-1	CD4 T cells	3.896098174	-6.360051191
MPAL2_T1:ATCTACTGTGAGTGAC-1	Leukemia	0.892407007	0.836191558
MPAL2_T1:ATCTACTGTGGCAAAC-1	Leukemia	-2.788760149	7.941183531
MPAL2_T1:ATCTACTTCGTACCGG-1	Leukemia	-1.898399555	-1.481159366
MPAL2_T1:ATCTGCCAGATCGGGT-1	Leukemia	4.005591906	0.80474677
MPAL2_T1:ATCTGCCAGGATATAC-1	Leukemia	1.69273404	0.623748624
MPAL2_T1:ATCTGCCAGGCTATCT-1	Leukemia	0.350198425	-1.158823049
MPAL2_T1:ATCTGCCCAATACGCT-1	Leukemia	0.933709599	0.467149102
MPAL2_T1:ATCTGCCGTTCGTGAT-1	Leukemia	-2.340429508	0.160431051
MPAL2_T1:ATCTGCCTCAACACTG-1	Leukemia	2.411821521	3.089995348
MPAL2_T1:ATCTGCCTCAGGTTCA-1	Leukemia	-0.474753582	2.679945671
MPAL2_T1:ATGAGGGAGACGCACA-1	Leukemia	-1.395185553	-1.935492909
MPAL2_T1:ATGAGGGAGCCCAATT-1	Leukemia	-1.524769985	3.601153814
MPAL2_T1:ATGAGGGCACGCATCG-1	Leukemia	3.612016238	2.578592026
MPAL2_T1:ATGAGGGCACGGTTTA-1	Leukemia	-0.18989756	-0.982598579
MPAL2_T1:ATGAGGGCACTGTGTA-1	Leukemia	-1.936445438	-2.607175863
MPAL2_T1:ATGAGGGCATCTACGA-1	mDC	1.156609691	-2.619707382
MPAL2_T1:ATGAGGGGTGCACGAA-1	Leukemia	0.535955097	3.694890225
MPAL2_T1:ATGAGGGTCGTAGGAG-1	Leukemia	1.72594694	2.913531506
MPAL2_T1:ATGAGGGTCGTCACGG-1	Leukemia	2.096618331	3.589902842
MPAL2_T1:ATGAGGGTCTTAACCT-1	Leukemia	0.327231354	3.619440758
MPAL2_T1:ATGAGGGTCTTAGCCC-1	Leukemia	-1.651819192	-1.984056867
MPAL2_T1:ATGAGGGTCTTTACGT-1	Leukemia	1.580217994	3.13926717
MPAL2_T1:ATGCGATAGATACACA-1	Leukemia	0.698985949	0.087823861
MPAL2_T1:ATGCGATAGCGATATA-1	Leukemia	-6.690741979	-0.17878358
MPAL2_T1:ATGCGATAGTCAATAG-1	Leukemia	3.081922568	3.084523403
MPAL2_T1:ATGCGATCACTGTCGG-1	Leukemia	2.340889967	2.225869619
MPAL2_T1:ATGCGATCAGCCACCA-1	Leukemia	-4.397109949	7.29814049
MPAL2_T1:ATGCGATCAGTCAGAG-1	Leukemia	-2.29621359	-1.867703951
MPAL2_T1:ATGCGATCATTAACCG-1	Leukemia	-0.199101113	3.202505552
MPAL2_T1:ATGCGATGTAGCTGCC-1	Leukemia	-1.171033703	1.456321561
MPAL2_T1:ATGCGATGTCTAGCGC-1	Leukemia	1.949955739	3.427185738
MPAL2_T1:ATGCGATTCAAGATCC-1	Leukemia	-0.323459052	1.750172698
MPAL2_T1:ATGCGATTCCCGACTT-1	Leukemia	0.553143847	3.2088606
MPAL2_T1:ATGCGATTCTGCGTAA-1	Leukemia	-2.938323461	8.730637037
MPAL2_T1:ATGGGAGAGATGTCGG-1	Leukemia	3.492988146	1.395376288
MPAL2_T1:ATGGGAGAGTGGGTTG-1	Leukemia	-0.373257064	0.297421777
MPAL2_T1:ATGGGAGCACAACGTT-1	Leukemia	-1.754420959	1.444196665
MPAL2_T1:ATGGGAGGTAAACACA-1	Leukemia	1.933285869	1.385821664
MPAL2_T1:ATGGGAGGTCTGATTG-1	Leukemia	-2.084376775	-0.96619109
MPAL2_T1:ATGGGAGTCGAACTGT-1	Leukemia	-0.212420308	-0.377946413
MPAL2_T1:ATGTGTGAGAAACGAG-1	Leukemia	-0.37668445	0.271349185
MPAL2_T1:ATGTGTGAGACAATAC-1	Leukemia	-1.99377247	-4.131938494
MPAL2_T1:ATGTGTGCAAACCCAT-1	mDC	4.587158955	-5.247714079
MPAL2_T1:ATGTGTGCAATGACCT-1	Leukemia	0.680519685	1.493248307
MPAL2_T1:ATGTGTGCACCCTATC-1	Leukemia	-0.015807473	-0.708810842
MPAL2_T1:ATGTGTGCACGCATCG-1	Leukemia	0.543213866	1.762273514
MPAL2_T1:ATGTGTGCAGTTTACG-1	Leukemia	4.166465796	2.412013971
MPAL2_T1:ATGTGTGGTCGACTGC-1	Leukemia	-1.26374849	0.883134627
MPAL2_T1:ATGTGTGGTCTCTTAT-1	Leukemia	0.928336329	3.493565762
MPAL2_T1:ATGTGTGGTTCCACAA-1	Leukemia	-0.238116645	2.869199955
MPAL2_T1:ATGTGTGGTTTGACAC-1	Leukemia	1.907683409	1.051355564
MPAL2_T1:ATTACTCAGAGTCGGT-1	Leukemia	-0.668790661	2.233335697
MPAL2_T1:ATTACTCAGCCGATTT-1	Leukemia	-0.56896516	1.739732349
MPAL2_T1:ATTACTCAGGAATTAC-1	Leukemia	0.816031657	1.932127201
MPAL2_T1:ATTACTCCAATCACAC-1	Leukemia	1.173650301	-0.694377637
MPAL2_T1:ATTACTCCATGACATC-1	Leukemia	-1.462614023	-3.01276306
MPAL2_T1:ATTACTCGTACAGTGG-1	Leukemia	4.056586064	2.280552351
MPAL2_T1:ATTACTCGTTTCGCTC-1	Leukemia	-2.8920457	8.387660467
MPAL2_T1:ATTACTCTCGTATCAG-1	Leukemia	-2.206143819	-4.628174818
MPAL2_T1:ATTACTCTCTCGCATC-1	Leukemia	-3.710501634	-4.261108435
MPAL2_T1:ATTATCCAGACTGTAA-1	Leukemia	1.08000002	1.986785853
MPAL2_T1:ATTATCCAGCAGATCG-1	Leukemia	-1.350260817	2.102014267
MPAL2_T1:ATTATCCAGTGGAGTC-1	Leukemia	0.526016496	-0.05712265
MPAL2_T1:ATTATCCCAATCCGAT-1	Leukemia	0.284298963	3.425785982
MPAL2_T1:ATTATCCCAGTAAGCG-1	Leukemia	-1.720180475	2.22483989
MPAL2_T1:ATTATCCGTAAGTAGT-1	Leukemia	0.761861301	2.078274691
MPAL2_T1:ATTATCCGTAGAGTGC-1	Leukemia	-0.833007657	3.241508448
MPAL2_T1:ATTATCCGTCAAGCGA-1	Leukemia	3.736555851	2.960982287
MPAL2_T1:ATTATCCGTCGCTTCT-1	Leukemia	-0.267706834	-5.914344347
MPAL2_T1:ATTATCCGTTAGTGGG-1	Leukemia	-0.013881825	3.180578434
MPAL2_T1:ATTATCCGTTCCACAA-1	Leukemia	3.610144413	1.185917461
MPAL2_T1:ATTATCCTCCTTTACA-1	mDC	4.473041571	-5.202853716
MPAL2_T1:ATTCTACAGCCACTAT-1	mDC	4.68492607	-5.224600351
MPAL2_T1:ATTCTACAGGAACTGC-1	Leukemia	1.298580862	1.961583101
MPAL2_T1:ATTCTACAGGTGGGTT-1	Leukemia	0.502624638	-0.263758949
MPAL2_T1:ATTCTACCAAGCCATT-1	Leukemia	4.237200535	2.523886644
MPAL2_T1:ATTCTACCAATGTTGC-1	mDC	1.029521234	-2.551570452
MPAL2_T1:ATTCTACCACCAACCG-1	Leukemia	-1.382407986	2.226470196
MPAL2_T1:ATTCTACGTCGACTGC-1	Leukemia	-0.90485891	2.732656443
MPAL2_T1:ATTCTACGTGAACCTT-1	Leukemia	3.064080752	3.609565699
MPAL2_T1:ATTCTACTCTGACCTC-1	Leukemia	-1.825485193	0.162941867
MPAL2_T1:ATTGGACAGACAGGCT-1	Leukemia	1.547376014	0.357934111
MPAL2_T1:ATTGGACAGCCGCCTA-1	Leukemia	2.53734032	1.681909167
MPAL2_T1:ATTGGACAGGTGACCA-1	Leukemia	1.328024186	4.180509054
MPAL2_T1:ATTGGACAGTAATCCC-1	Leukemia	-0.517629825	-0.046678371
MPAL2_T1:ATTGGACAGTCCTCCT-1	Leukemia	2.088378228	1.218394005
MPAL2_T1:ATTGGACCACGGATAG-1	Leukemia	0.883069731	-1.364638126
MPAL2_T1:ATTGGACCACTTGGAT-1	mDC	1.166716672	-1.737836039
MPAL2_T1:ATTGGACGTCCAGTAT-1	Leukemia	-1.55858823	-3.584528244
MPAL2_T1:ATTGGACGTCGGATCC-1	Leukemia	-2.74157735	-3.294585979
MPAL2_T1:ATTGGACGTCTGATCA-1	Leukemia	-1.664047443	-2.777270353
MPAL2_T1:ATTGGACGTGAAATCA-1	Leukemia	-0.393858873	3.691508972
MPAL2_T1:ATTGGACGTGATGTCT-1	Leukemia	1.959627307	1.382524812
MPAL2_T1:ATTGGACGTGCGCTTG-1	Erythroid	0.521176516	-2.77128867
MPAL2_T1:ATTGGACGTGTGACGA-1	Leukemia	2.124488629	4.41882559
MPAL2_T1:ATTGGACGTTCGTCTC-1	Leukemia	-0.77436968	2.166937553
MPAL2_T1:ATTGGACGTTGACGTT-1	Leukemia	1.892494119	0.206720435
MPAL2_T1:ATTGGACTCATTGCGA-1	Leukemia	-1.065948211	1.713715159
MPAL2_T1:ATTGGACTCCCATTTA-1	Leukemia	0.668524011	2.744373762
MPAL2_T1:ATTGGACTCCGTTGTC-1	Leukemia	-2.9729447	-3.62099818
MPAL2_T1:ATTGGACTCTGTGCAA-1	Leukemia	-1.369163953	2.830779278
MPAL2_T1:ATTGGTGAGATCCTGT-1	Leukemia	-0.877247416	3.711451494
MPAL2_T1:ATTGGTGAGCCCGAAA-1	Leukemia	-3.147772752	7.782951319
MPAL2_T1:ATTGGTGAGGTGTGGT-1	Leukemia	-1.474628889	-3.682875431
MPAL2_T1:ATTGGTGAGTGTCCAT-1	Leukemia	-7.054600202	-0.52529279
MPAL2_T1:ATTGGTGCACCAACCG-1	Leukemia	0.180496461	-1.349182284
MPAL2_T1:ATTGGTGGTGAAATCA-1	Leukemia	-2.435111724	4.224452459
MPAL2_T1:ATTGGTGGTGCCTGTG-1	Leukemia	2.963296689	3.269371473
MPAL2_T1:ATTGGTGGTGGTCTCG-1	Leukemia	2.239089526	3.24858638
MPAL2_T1:ATTGGTGTCACGCGGT-1	Leukemia	4.305895842	2.869103157
MPAL2_T1:ATTGGTGTCACTTATC-1	Leukemia	-2.955795251	-4.115206039
MPAL2_T1:ATTGGTGTCAGTGTTG-1	Leukemia	-1.83175131	-3.023198879
MPAL2_T1:ATTGGTGTCATCTGCC-1	Leukemia	-1.346022331	0.377723568
MPAL2_T1:ATTGGTGTCCTCTAGC-1	Leukemia	1.318810977	-2.563515461
MPAL2_T1:ATTTCTGAGCGTTCCG-1	Leukemia	-0.737824522	2.724355661
MPAL2_T1:ATTTCTGCAAAGGCGT-1	Leukemia	-6.157372915	-0.160179841
MPAL2_T1:ATTTCTGCAGTCTTCC-1	Leukemia	-0.435099327	-0.525014347
MPAL2_T1:ATTTCTGGTATAGGTA-1	Leukemia	-0.543401443	-0.162482659
MPAL2_T1:ATTTCTGGTCCGTTAA-1	Leukemia	4.203333415	2.990299427
MPAL2_T1:ATTTCTGGTCCTAGCG-1	Leukemia	3.908471621	3.401291811
MPAL2_T1:ATTTCTGGTCGGCTCA-1	Leukemia	-4.408503019	6.02766844
MPAL2_T1:ATTTCTGGTGTAAGTA-1	Leukemia	1.111495114	1.853352511
MPAL2_T1:ATTTCTGGTTCCACGG-1	Leukemia	-1.975970947	0.085317531
MPAL2_T1:ATTTCTGTCATTTGGG-1	Leukemia	3.025110281	2.826198065
MPAL2_T1:ATTTCTGTCCGCGTTT-1	Leukemia	1.698409594	0.028265053
MPAL2_T1:ATTTCTGTCGACGGAA-1	Leukemia	0.167333222	0.752539062
MPAL2_T1:ATTTCTGTCGTGACAT-1	Leukemia	0.229360498	3.387857163
MPAL2_T1:CAACCAAAGGATGCGT-1	Leukemia	-1.306270086	4.039773905
MPAL2_T1:CAACCAAAGGGCTCTC-1	Leukemia	-0.603617035	1.076977813
MPAL2_T1:CAACCAAAGTCCAGGA-1	Leukemia	-4.182085477	8.79422518
MPAL2_T1:CAACCAAGTATGAAAC-1	Leukemia	0.222178287	0.175309711
MPAL2_T1:CAACCAAGTCCGAGTC-1	Leukemia	-1.0423828	-0.154586083
MPAL2_T1:CAACCAAGTTACAGAA-1	Leukemia	0.074959851	-0.170986208
MPAL2_T1:CAACCAAGTTCCCGAG-1	mDC	3.938309468	-5.741009748
MPAL2_T1:CAACCAAGTTGGTAAA-1	Leukemia	-2.948277198	-3.890040434
MPAL2_T1:CAACCAATCACCCGAG-1	CD4 T cells	7.340796507	-8.945557154
MPAL2_T1:CAACCAATCCCAAGTA-1	Leukemia	2.944920577	1.935216391
MPAL2_T1:CAACCTCAGCCCTAAT-1	Leukemia	-0.371656262	-0.22464235
MPAL2_T1:CAACCTCAGTGCGATG-1	Leukemia	3.024534262	2.951234304
MPAL2_T1:CAACCTCAGTGTACTC-1	Leukemia	1.16795621	3.284445488
MPAL2_T1:CAACCTCCATATGCTG-1	Leukemia	3.235650815	3.286107742
MPAL2_T1:CAACCTCCATGGGAAC-1	Leukemia	-2.222136222	-2.049741185
MPAL2_T1:CAACCTCGTCCAACTA-1	Leukemia	3.06695155	1.015800082
MPAL2_T1:CAACCTCGTGATGTCT-1	Leukemia	-0.493140661	1.305476868
MPAL2_T1:CAACCTCGTTCTGGTA-1	Leukemia	0.882077194	-0.689790047
MPAL2_T1:CAACCTCTCAATCTCT-1	Leukemia	-2.144185983	-2.023663915
MPAL2_T1:CAACCTCTCAGTTCGA-1	Leukemia	-0.186984383	-5.648998297
MPAL2_T1:CAACCTCTCCGTTGTC-1	Leukemia	-0.762623512	-6.100892103
MPAL2_T1:CAACCTCTCTACCTGC-1	Leukemia	1.31055317	1.594449603
MPAL2_T1:CAACCTCTCTGATTCT-1	Leukemia	-0.057564579	-0.453933931
MPAL2_T1:CAACTAGCAAATTGCC-1	Leukemia	2.425287522	3.41250869
MPAL2_T1:CAACTAGCAACGATGG-1	Leukemia	1.936259664	3.025000059
MPAL2_T1:CAACTAGCAATGTTGC-1	Leukemia	3.966323412	2.515103781
MPAL2_T1:CAACTAGCAGTATAAG-1	Leukemia	0.875236429	2.267534935
MPAL2_T1:CAACTAGCATACAGCT-1	Leukemia	-1.041605674	2.5015504
MPAL2_T1:CAACTAGGTATTCGTG-1	Leukemia	3.684050597	3.240822756
MPAL2_T1:CAACTAGGTCACCTAA-1	Erythroid	1.225809849	-3.891784704
MPAL2_T1:CAACTAGGTCTGCGGT-1	Leukemia	3.659224308	3.607678616
MPAL2_T1:CAACTAGTCCAGGGCT-1	Leukemia	3.230250634	3.689500296
MPAL2_T1:CAACTAGTCTTGTCAT-1	CD8 T cells	8.921186961	-8.926228083
MPAL2_T1:CAAGAAAAGGATGTAT-1	Leukemia	-0.670598589	1.535907828
MPAL2_T1:CAAGAAAAGGGCTCTC-1	Leukemia	2.374027408	2.985710346
MPAL2_T1:CAAGAAAAGTACGTTC-1	Leukemia	-4.527809106	7.275641405
MPAL2_T1:CAAGAAACAAGACGTG-1	Leukemia	-0.536127769	1.029673898
MPAL2_T1:CAAGAAACAATAGAGT-1	Leukemia	1.442476667	1.816925013
MPAL2_T1:CAAGAAACACCCAGTG-1	Leukemia	2.198903478	-4.036094225
MPAL2_T1:CAAGAAACAGAGTGTG-1	Leukemia	2.220148362	4.128692114
MPAL2_T1:CAAGAAACATGATCCA-1	mDC	0.861147113	-1.822166837
MPAL2_T1:CAAGAAAGTAAACACA-1	Leukemia	-0.126263343	2.396327698
MPAL2_T1:CAAGAAAGTCATACTG-1	Leukemia	0.387482158	1.704802
MPAL2_T1:CAAGAAATCAAGGTAA-1	Leukemia	-0.249528431	3.201386177
MPAL2_T1:CAAGAAATCCGTTGCT-1	Leukemia	-3.046432697	-4.742027319
MPAL2_T1:CAAGATCAGACCACGA-1	Leukemia	0.462416671	-0.388095594
MPAL2_T1:CAAGATCAGCCACCTG-1	Leukemia	0.96000842	-0.516546941
MPAL2_T1:CAAGATCAGTGATCGG-1	Leukemia	0.150059349	3.492507898
MPAL2_T1:CAAGATCCACCAGGCT-1	Leukemia	-2.863828145	-3.240941084
MPAL2_T1:CAAGATCCAGACACTT-1	Leukemia	-7.163042509	-0.400323844
MPAL2_T1:CAAGATCCATTTCACT-1	Leukemia	-0.707682334	2.064046347
MPAL2_T1:CAAGATCGTATTACCG-1	Leukemia	-0.676006042	3.669617617
MPAL2_T1:CAAGATCGTCTAACGT-1	Leukemia	-0.511104428	0.821381056
MPAL2_T1:CAAGATCTCACCATAG-1	Leukemia	-4.592045747	7.194354975
MPAL2_T1:CAAGATCTCACTCTTA-1	Leukemia	-1.963562213	-0.484373337
MPAL2_T1:CAAGATCTCCATGCTC-1	Leukemia	-3.758103811	8.787528479
MPAL2_T1:CAAGATCTCTGGCGTG-1	Leukemia	0.926186539	3.509048187
MPAL2_T1:CAAGATCTCTTAGAGC-1	Leukemia	0.136411286	-1.763035095
MPAL2_T1:CAAGGCCAGAATGTTG-1	Leukemia	2.986341752	3.04313513
MPAL2_T1:CAAGGCCAGAGGGCTT-1	Leukemia	-0.586183869	1.53216108
MPAL2_T1:CAAGGCCGTAGCCTAT-1	Leukemia	1.38860283	4.039092028
MPAL2_T1:CAAGGCCGTGTTCTTT-1	Leukemia	-1.663421594	-4.15703348
MPAL2_T1:CAAGGCCTCTTTAGGG-1	Leukemia	-0.366591417	2.277592623
MPAL2_T1:CAAGTTGAGATGTAAC-1	Leukemia	0.092655517	2.207286322
MPAL2_T1:CAAGTTGCAACCGCCA-1	Leukemia	-0.151886486	-0.280430562
MPAL2_T1:CAAGTTGCATCAGTAC-1	Leukemia	0.861058838	2.51840564
MPAL2_T1:CAAGTTGGTCTCTTTA-1	Leukemia	-0.150927269	-0.464778907
MPAL2_T1:CAAGTTGGTGAGGGAG-1	Leukemia	-4.296767675	7.060987913
MPAL2_T1:CAAGTTGGTGTCAATC-1	Erythroid	1.0497028	-2.678394831
MPAL2_T1:CAAGTTGGTTGTGGAG-1	Leukemia	-0.236424827	0.107143321
MPAL2_T1:CAAGTTGTCAGGCAAG-1	Leukemia	-4.014959299	8.62396475
MPAL2_T1:CACAAACAGAGTTGGC-1	Leukemia	-0.890907489	0.625724637
MPAL2_T1:CACAAACAGGCGTACA-1	Leukemia	3.111683405	4.04185816
MPAL2_T1:CACAAACAGTCCGTAT-1	Leukemia	1.805050052	1.653675043
MPAL2_T1:CACAAACCACGTAAGG-1	Leukemia	3.182098664	0.750814402
MPAL2_T1:CACAAACCATCACGAT-1	Leukemia	-1.671079122	2.010613882
MPAL2_T1:CACAAACGTAGGCTGA-1	Leukemia	-4.242502653	7.991098845
MPAL2_T1:CACAAACTCATAAAGG-1	Leukemia	-0.720999681	2.584493362
MPAL2_T1:CACACAAAGAGCTTCT-1	mDC	3.500385798	-5.146903551
MPAL2_T1:CACACAAAGCCGGTAA-1	Leukemia	-0.038060926	0.224323743
MPAL2_T1:CACACAAAGCGTTGCC-1	Leukemia	0.199086017	3.726973259
MPAL2_T1:CACACAAAGCTCCTTC-1	Leukemia	-0.01339718	-1.092725671
MPAL2_T1:CACACAAAGGCCCTCA-1	Erythroid	1.460254646	-2.667900122
MPAL2_T1:CACACAAAGGTGTTAA-1	Leukemia	0.066436327	0.542118454
MPAL2_T1:CACACAACAGCTCCGA-1	Leukemia	0.341449148	3.174549067
MPAL2_T1:CACACAACAGTTTACG-1	Leukemia	-0.57630726	-1.25939647
MPAL2_T1:CACACAAGTACCGTTA-1	Leukemia	-2.486696445	-4.761120356
MPAL2_T1:CACACAAGTGTTTGTG-1	Leukemia	2.601051844	4.19000765
MPAL2_T1:CACACAAGTTCGGGCT-1	Leukemia	2.91869048	1.339323604
MPAL2_T1:CACACAATCATCATTC-1	Leukemia	1.476320721	0.094341123
MPAL2_T1:CACACAATCATTTGGG-1	Leukemia	-1.724807941	-5.373933351
MPAL2_T1:CACACCTAGACATAAC-1	Leukemia	1.368187107	3.385698282
MPAL2_T1:CACACCTAGCACGCCT-1	Leukemia	-1.556320392	1.812867963
MPAL2_T1:CACACCTAGCTGCCCA-1	Leukemia	0.514069505	0.625464046
MPAL2_T1:CACACCTAGGTGCTTT-1	Leukemia	-2.934218847	8.492649519
MPAL2_T1:CACACCTCATCGGACC-1	Leukemia	1.630322612	0.721636557
MPAL2_T1:CACACCTCATGCAATC-1	Erythroid	0.72896824	-2.562543428
MPAL2_T1:CACACCTGTGAGGGTT-1	Leukemia	-2.806116067	7.60620352
MPAL2_T1:CACACCTGTGCAACGA-1	Leukemia	-1.298597895	-4.950083292
MPAL2_T1:CACACCTTCCACTCCA-1	Leukemia	1.806581176	3.872713291
MPAL2_T1:CACACCTTCTGATACG-1	Leukemia	0.495353117	3.791432345
MPAL2_T1:CACACTCAGAAAGTGG-1	Leukemia	-0.192375504	3.870579683
MPAL2_T1:CACACTCAGATAGGAG-1	CD8 T cells	9.387536562	-8.153887308
MPAL2_T1:CACACTCAGTGACTCT-1	Leukemia	3.997880496	2.636445248
MPAL2_T1:CACACTCAGTTGAGAT-1	Leukemia	-1.93082472	-4.514118231
MPAL2_T1:CACACTCCAGCTTAAC-1	Leukemia	0.450853995	3.03869816
MPAL2_T1:CACACTCCAGTATCTG-1	Leukemia	0.389442615	-0.35444673
MPAL2_T1:CACACTCCATGGATGG-1	Leukemia	0.124981321	2.269044363
MPAL2_T1:CACACTCGTTAAGTAG-1	Leukemia	-4.11955639	8.600231611
MPAL2_T1:CACACTCTCATGTCTT-1	Leukemia	-1.800275527	-3.977483547
MPAL2_T1:CACACTCTCCTAAGTG-1	Leukemia	2.1091756	0.660198593
MPAL2_T1:CACACTCTCGCAAACT-1	mDC	4.532270707	-4.961801565
MPAL2_T1:CACAGGCAGACAATAC-1	Leukemia	-1.804456436	-4.271501577
MPAL2_T1:CACAGGCAGGTGATAT-1	Leukemia	-3.540257417	-4.243715322
MPAL2_T1:CACAGGCAGTAGCCGA-1	Leukemia	4.365712918	3.186127865
MPAL2_T1:CACAGGCCAGTAACGG-1	Leukemia	2.047992385	2.499037706
MPAL2_T1:CACAGGCCATTGGTAC-1	Leukemia	0.952734477	3.234458172
MPAL2_T1:CACAGGCGTACATGTC-1	Leukemia	3.887192286	1.919216835
MPAL2_T1:CACAGGCGTGGGTATG-1	Leukemia	-0.604395591	-6.145261324
MPAL2_T1:CACAGGCGTTGACGTT-1	Leukemia	3.508871115	2.485012734
MPAL2_T1:CACAGGCTCACGAAGG-1	mDC	-1.201149189	-1.661942399
MPAL2_T1:CACAGGCTCCCATTAT-1	Leukemia	-4.06569811	8.801657164
MPAL2_T1:CACAGGCTCCTAGGGC-1	Leukemia	-1.943366014	-3.358028448
MPAL2_T1:CACAGGCTCGGACAAG-1	Leukemia	-0.782353603	-5.543641603
MPAL2_T1:CACAGTAAGATAGGAG-1	Leukemia	-2.729912483	-3.784446991
MPAL2_T1:CACAGTAAGCCGATTT-1	Leukemia	0.327000059	-0.450754619
MPAL2_T1:CACAGTAAGCGGATCA-1	Leukemia	2.215906895	0.084956863
MPAL2_T1:CACAGTAAGCTGTCTA-1	Leukemia	-6.629520856	-0.26579251
MPAL2_T1:CACAGTACAAGCCTAT-1	Leukemia	-2.696919166	8.405542814
MPAL2_T1:CACAGTACATCCTTGC-1	Leukemia	-1.272784316	2.535999024
MPAL2_T1:CACAGTACATTGGTAC-1	Leukemia	0.223560847	2.184108221
MPAL2_T1:CACAGTAGTACAAGTA-1	Leukemia	-0.914560877	1.543151939
MPAL2_T1:CACAGTAGTGACGGTA-1	Leukemia	3.991250552	3.562776529
MPAL2_T1:CACAGTAGTGTTCTTT-1	Leukemia	0.468537725	-1.06227479
MPAL2_T1:CACAGTAGTTGTGGAG-1	Leukemia	-3.359112226	-4.328156507
MPAL2_T1:CACAGTATCAACACCA-1	Leukemia	-1.340406262	0.191143864
MPAL2_T1:CACAGTATCATAAAGG-1	Leukemia	0.599670763	-0.613718605
MPAL2_T1:CACAGTATCCAAACAC-1	Leukemia	-0.451460682	2.850480043
MPAL2_T1:CACAGTATCGTACCGG-1	Leukemia	0.880604304	2.222288096
MPAL2_T1:CACAGTATCGTCCAGG-1	Leukemia	-1.196927392	1.689007961
MPAL2_T1:CACATAGAGCCAGGAT-1	Leukemia	0.358015768	3.256958448
MPAL2_T1:CACATAGAGTAGCCGA-1	Leukemia	-1.488020622	2.158288681
MPAL2_T1:CACATAGCATACGCTA-1	Leukemia	-1.484458171	1.25066992
MPAL2_T1:CACATAGCATGGTCAT-1	Leukemia	-2.200727426	-4.448303259
MPAL2_T1:CACATAGGTGAGGGAG-1	Leukemia	-0.851100885	1.69185456
MPAL2_T1:CACATAGGTTCATGGT-1	Leukemia	-2.405842506	-3.763100899
MPAL2_T1:CACATAGGTTTGGGCC-1	Leukemia	-0.426961266	0.346920335
MPAL2_T1:CACATAGTCATATCGG-1	Leukemia	4.304345644	3.399220907
MPAL2_T1:CACATAGTCCAAATGC-1	Leukemia	-4.871099435	6.54113909
MPAL2_T1:CACATAGTCGCGTTTC-1	Leukemia	-2.51674267	8.316192114
MPAL2_T1:CACATAGTCTGCTGTC-1	Leukemia	-0.021704458	1.902982914
MPAL2_T1:CACATTTAGACTCGGA-1	Leukemia	-0.190537595	-5.961369074
MPAL2_T1:CACATTTAGCCCAATT-1	Leukemia	2.443461336	0.697993064
MPAL2_T1:CACATTTAGTTTAGGA-1	Leukemia	-2.409133159	-1.126574433
MPAL2_T1:CACATTTCAAGGGTCA-1	mDC	-0.288923346	-3.417633808
MPAL2_T1:CACATTTCAGCTGCTG-1	Leukemia	4.895906962	-0.804329491
MPAL2_T1:CACATTTCATCAGTAC-1	Leukemia	3.424026049	2.112477982
MPAL2_T1:CACATTTCATCGGACC-1	Leukemia	-3.304955446	1.470857107
MPAL2_T1:CACATTTGTACTCTCC-1	Leukemia	-1.353695714	3.107883656
MPAL2_T1:CACATTTGTCACCTAA-1	Leukemia	-2.961062871	0.320308292
MPAL2_T1:CACATTTGTGCCTTGG-1	Leukemia	-0.709102117	-6.1966658
MPAL2_T1:CACATTTGTGTTCGAT-1	Leukemia	4.007819928	2.725273096
MPAL2_T1:CACATTTTCATGCATG-1	Leukemia	-1.936630928	-3.187330282
MPAL2_T1:CACCACTAGGGAAACA-1	Leukemia	-2.73656007	7.97258898
MPAL2_T1:CACCACTAGTCTCCTC-1	Leukemia	1.781422533	1.753832185
MPAL2_T1:CACCACTCAGACAAGC-1	Leukemia	-4.684976064	6.101790869
MPAL2_T1:CACCACTGTAGCCTCG-1	Leukemia	0.311347641	-1.298743403
MPAL2_T1:CACCACTGTGACTACT-1	mDC	1.288566984	-1.327407635
MPAL2_T1:CACCACTTCAACCATG-1	Leukemia	1.234689153	2.678768599
MPAL2_T1:CACCAGGAGCTGAACG-1	Leukemia	2.667642869	3.675861799
MPAL2_T1:CACCAGGAGTCAAGCG-1	Leukemia	1.633309878	0.505751693
MPAL2_T1:CACCAGGCAGCTCCGA-1	Leukemia	-0.336944722	-6.064755476
MPAL2_T1:CACCAGGGTCAGAAGC-1	Leukemia	0.986183322	3.723782503
MPAL2_T1:CACCAGGGTCAGCTAT-1	Leukemia	1.755002059	2.4188573
MPAL2_T1:CACCAGGGTGTGGCTC-1	Leukemia	-0.859130346	-6.092952288
MPAL2_T1:CACCAGGTCACAGGCC-1	Leukemia	1.961711205	-2.180890596
MPAL2_T1:CACCAGGTCCGAGCCA-1	Leukemia	-1.147223078	-0.012976198
MPAL2_T1:CACCAGGTCGACCAGC-1	Leukemia	2.022302783	1.557903254
MPAL2_T1:CACCTTGAGATCCCGC-1	Leukemia	-0.502543532	1.230032885
MPAL2_T1:CACCTTGAGATTACCC-1	Leukemia	-2.901059591	-3.521042145
MPAL2_T1:CACCTTGAGTGCCAGA-1	Leukemia	-0.813782536	-3.512447155
MPAL2_T1:CACCTTGCAGCTGCTG-1	Leukemia	2.020203746	4.213981115
MPAL2_T1:CACCTTGCATGTAAGA-1	mDC	4.083732403	-5.559004343
MPAL2_T1:CACCTTGGTAAACGCG-1	Leukemia	-0.394884132	0.644609296
MPAL2_T1:CACCTTGGTAAATGTG-1	Leukemia	-1.371533953	0.902526581
MPAL2_T1:CACCTTGGTAAGCACG-1	Leukemia	-1.388670646	-0.04850573
MPAL2_T1:CACCTTGGTCGCCATG-1	Leukemia	-4.256988489	8.689982855
MPAL2_T1:CACCTTGTCCCAGGTG-1	CD4 T cells	6.385224379	-9.492409265
MPAL2_T1:CACCTTGTCTGGCGAC-1	Leukemia	0.513170383	-1.137899673
MPAL2_T1:CACTCCAAGAAGATTC-1	Leukemia	-0.146448933	1.498691284
MPAL2_T1:CACTCCAAGCAGCCTC-1	Leukemia	-0.96433159	0.243200266
MPAL2_T1:CACTCCAAGCTAACTC-1	Leukemia	-2.740838253	8.3103356
MPAL2_T1:CACTCCACAAGTACCT-1	Leukemia	-4.524391138	7.124916517
MPAL2_T1:CACTCCACACATCTTT-1	Leukemia	-2.543183528	8.309951269
MPAL2_T1:CACTCCACATCTGGTA-1	Leukemia	-3.877894842	8.83762213
MPAL2_T1:CACTCCACATTCTCAT-1	Leukemia	2.307285942	1.456396186
MPAL2_T1:CACTCCAGTAATTGGA-1	Leukemia	0.208486176	-0.406526035
MPAL2_T1:CACTCCAGTACTTCTT-1	Leukemia	-1.157615863	1.326755964
MPAL2_T1:CACTCCAGTCTGATCA-1	Leukemia	-1.736605846	-1.958975351
MPAL2_T1:CACTCCATCAAGATCC-1	Leukemia	-4.365073167	8.62802931
MPAL2_T1:CACTCCATCACCGGGT-1	Leukemia	0.570930002	-0.692598975
MPAL2_T1:CACTCCATCCAGAAGG-1	Leukemia	-2.7413859	-2.502605474
MPAL2_T1:CACTCCATCGAATGGG-1	mDC	4.768116511	-5.180293119
MPAL2_T1:CAGAATCAGCGTGAAC-1	Leukemia	-4.681832277	6.241903746
MPAL2_T1:CAGAATCAGCTACCTA-1	Leukemia	0.476053863	1.387286627
MPAL2_T1:CAGAATCAGCTCTCGG-1	Leukemia	-0.527427398	1.242329681
MPAL2_T1:CAGAATCCAAGTAGTA-1	Leukemia	1.123208738	2.40140959
MPAL2_T1:CAGAATCCAAGTCATC-1	mDC	3.009579934	-4.895255602
MPAL2_T1:CAGAATCCATGGATGG-1	Leukemia	0.920499242	-0.404333926
MPAL2_T1:CAGAATCGTAGAAAGG-1	Leukemia	-0.161574029	2.356162512
MPAL2_T1:CAGAATCGTCTAGGTT-1	Erythroid	0.274046637	-2.890558517
MPAL2_T1:CAGAATCGTCTGATCA-1	Leukemia	0.844120733	1.400382721
MPAL2_T1:CAGAATCTCAACACGT-1	Leukemia	0.103468663	-0.634461916
MPAL2_T1:CAGAATCTCCCATTAT-1	Leukemia	-1.753839456	-4.303795851
MPAL2_T1:CAGAATCTCGCCTGAG-1	Leukemia	2.428568161	0.892993176
MPAL2_T1:CAGAATCTCGGTCCGA-1	Leukemia	1.85904292	2.681298935
MPAL2_T1:CAGAATCTCTATCGCC-1	CD8 T cells	8.794976748	-8.461397684
MPAL2_T1:CAGAGAGAGTGCGTGA-1	Leukemia	-1.26292833	0.705783152
MPAL2_T1:CAGAGAGCAGCTCGAC-1	Leukemia	-1.84161421	-3.175810135
MPAL2_T1:CAGAGAGCAGTACACT-1	mDC	4.599568404	-5.197826899
MPAL2_T1:CAGAGAGGTAAAGTCA-1	Leukemia	-0.484831773	2.227073156
MPAL2_T1:CAGAGAGGTAGGCTGA-1	Leukemia	-0.283187353	-0.797475791
MPAL2_T1:CAGAGAGGTCCGTGAC-1	Leukemia	-2.176807844	-0.859411633
MPAL2_T1:CAGAGAGGTCCTGCTT-1	Leukemia	0.262477762	-2.162487781
MPAL2_T1:CAGAGAGGTCTCCATC-1	Leukemia	2.179406322	4.104204142
MPAL2_T1:CAGAGAGTCCATTCTA-1	Leukemia	-1.526069128	-3.552498615
MPAL2_T1:CAGAGAGTCCCGGATG-1	Leukemia	2.340578831	1.979491198
MPAL2_T1:CAGAGAGTCTAACTTC-1	Leukemia	3.497424878	3.357134068
MPAL2_T1:CAGATCAAGACTGGGT-1	Leukemia	1.383679307	2.968734228
MPAL2_T1:CAGATCAAGTTAGCGG-1	Leukemia	1.885213531	0.056273812
MPAL2_T1:CAGATCACACTTACGA-1	Leukemia	2.063928164	-2.332543171
MPAL2_T1:CAGATCACAGACAAAT-1	Leukemia	-3.596689188	-4.436438597
MPAL2_T1:CAGATCACAGACAAGC-1	Leukemia	-3.6383309	8.852927649
MPAL2_T1:CAGATCACATTCCTCG-1	Erythroid	0.721836753	-2.412131584
MPAL2_T1:CAGATCAGTCCCTACT-1	Leukemia	0.452740989	3.595664703
MPAL2_T1:CAGCAGCAGATGGCGT-1	Leukemia	3.016139544	2.833231175
MPAL2_T1:CAGCAGCAGCCACTAT-1	Leukemia	-1.316692673	1.492945158
MPAL2_T1:CAGCAGCAGCTCCTTC-1	Leukemia	1.863111175	2.134487593
MPAL2_T1:CAGCAGCAGGCAAAGA-1	Leukemia	-4.454809629	6.373212301
MPAL2_T1:CAGCAGCAGGTTACCT-1	Leukemia	4.207833327	2.878002369
MPAL2_T1:CAGCAGCAGTCAATAG-1	Leukemia	-1.164345943	1.220552289
MPAL2_T1:CAGCAGCCACGTCAGC-1	Leukemia	-0.084904217	2.796445095
MPAL2_T1:CAGCAGCCAGTCAGCC-1	Erythroid	0.463464744	-2.790077484
MPAL2_T1:CAGCAGCCATGACATC-1	Leukemia	-2.098902427	-2.142586267
MPAL2_T1:CAGCAGCGTGTCTGAT-1	Leukemia	-0.304237031	-5.903568781
MPAL2_T1:CAGCAGCGTTACGTCA-1	Leukemia	-0.243049764	3.186783993
MPAL2_T1:CAGCAGCTCTCGCATC-1	Leukemia	3.69147519	3.445143425
MPAL2_T1:CAGCATAAGACAAGCC-1	Leukemia	-0.553125345	1.763803684
MPAL2_T1:CAGCATAAGGTCGGAT-1	Leukemia	-4.161098444	8.393714392
MPAL2_T1:CAGCATACACAAGCCC-1	Leukemia	-1.138817154	2.315341436
MPAL2_T1:CAGCATACACAGGAGT-1	Leukemia	-3.442274057	-3.52822212
MPAL2_T1:CAGCATACAGACAAAT-1	mDC	4.096770562	-5.493882692
MPAL2_T1:CAGCATACAGGAATGC-1	Leukemia	4.23041848	3.347287619
MPAL2_T1:CAGCATACATCGATGT-1	Leukemia	-2.583270513	3.27945038
MPAL2_T1:CAGCATATCACCTCGT-1	Leukemia	1.59748844	3.201967918
MPAL2_T1:CAGCATATCTGTCAAG-1	Leukemia	-0.32220652	0.978340828
MPAL2_T1:CAGCCGAAGAGAGCTC-1	Leukemia	2.248670019	3.323726856
MPAL2_T1:CAGCCGAAGGATATAC-1	mDC	4.886891402	-5.061688936
MPAL2_T1:CAGCCGAAGTAGCGGT-1	Leukemia	0.612493779	-0.323740459
MPAL2_T1:CAGCCGACAGCTTAAC-1	Leukemia	-1.318600141	3.280127012
MPAL2_T1:CAGCCGACATCAGTAC-1	Leukemia	-2.410267555	-3.864557064
MPAL2_T1:CAGCCGAGTGACTACT-1	Leukemia	0.165068276	-1.380641497
MPAL2_T1:CAGCCGAGTTCCCTTG-1	Leukemia	1.787197746	0.901831233
MPAL2_T1:CAGCCGAGTTTCGCTC-1	Leukemia	0.470982633	3.139415228
MPAL2_T1:CAGCCGATCCCTTGCA-1	Leukemia	1.601143278	2.679012024
MPAL2_T1:CAGCCGATCCTGTAGA-1	Leukemia	-1.338518225	1.734633886
MPAL2_T1:CAGCCGATCGTCTGAA-1	mDC	3.69625882	-5.90394739
MPAL2_T1:CAGCCGATCTAACTTC-1	Leukemia	-3.758418046	-3.943814552
MPAL2_T1:CAGCCGATCTGTCCGT-1	Leukemia	3.329627312	3.640696728
MPAL2_T1:CAGCGACAGCGCCTCA-1	Leukemia	1.147481299	3.201167309
MPAL2_T1:CAGCGACAGCGTTGCC-1	Leukemia	1.719474948	4.185483896
MPAL2_T1:CAGCGACAGGAATCGC-1	Leukemia	-0.667894923	3.370022022
MPAL2_T1:CAGCGACAGGCATGTG-1	Leukemia	2.113815702	3.636117422
MPAL2_T1:CAGCGACAGTGTTTGC-1	Leukemia	-0.298144125	-0.997136689
MPAL2_T1:CAGCGACCAACTTGAC-1	Leukemia	2.596303261	3.001445019
MPAL2_T1:CAGCGACGTATTAGCC-1	Leukemia	-4.102736913	8.708563292
MPAL2_T1:CAGCGACGTCTAACGT-1	Leukemia	1.789218224	-2.384173191
MPAL2_T1:CAGCGACGTGCACTTA-1	Leukemia	2.769940651	3.644339048
MPAL2_T1:CAGCGACTCCCTTGTG-1	Leukemia	-2.027895652	-0.983770883
MPAL2_T1:CAGCGACTCGCATGAT-1	Leukemia	1.024668164	1.761288249
MPAL2_T1:CAGCGACTCTACTTAC-1	Leukemia	3.328411854	-5.840313471
MPAL2_T1:CAGCGACTCTATCCCG-1	Leukemia	-2.940857851	-4.356752432
MPAL2_T1:CAGCTAAAGAGTAAGG-1	Leukemia	-2.15259906	-3.660489595
MPAL2_T1:CAGCTAAAGATCTGCT-1	mDC	4.600107707	-5.029623068
MPAL2_T1:CAGCTAAAGGGTATCG-1	Leukemia	4.22400216	3.413948023
MPAL2_T1:CAGCTAAAGTGAACAT-1	CD8 T cells	9.427617587	-8.406553781
MPAL2_T1:CAGCTAAAGTTACGGG-1	Leukemia	-3.626443826	8.840295279
MPAL2_T1:CAGCTAACAGACGCTC-1	Leukemia	0.597916225	3.3783414
MPAL2_T1:CAGCTAACATCACCCT-1	Leukemia	-1.959149562	-3.954167879
MPAL2_T1:CAGCTAAGTAAATGAC-1	Leukemia	0.690732113	-0.054255745
MPAL2_T1:CAGCTAAGTCCGTTAA-1	Leukemia	-3.210979902	-3.889836586
MPAL2_T1:CAGCTAAGTTCGTCTC-1	Leukemia	-4.573346578	5.94897362
MPAL2_T1:CAGCTAATCAACCAAC-1	Leukemia	-4.526184522	7.543399298
MPAL2_T1:CAGCTAATCACTATTC-1	Leukemia	-1.631830894	-4.569078958
MPAL2_T1:CAGCTAATCCGCTGTT-1	Leukemia	-0.332770967	0.610408806
MPAL2_T1:CAGCTAATCGCATGGC-1	Leukemia	-0.702851616	1.83419677
MPAL2_T1:CAGCTAATCTCCAGGG-1	Leukemia	-0.068349742	0.253849202
MPAL2_T1:CAGCTGGAGACGCAAC-1	Leukemia	-1.460396253	2.524829828
MPAL2_T1:CAGCTGGAGCAAATCA-1	Leukemia	-1.551335775	-3.400403774
MPAL2_T1:CAGCTGGAGCTTATCG-1	Leukemia	-3.053673231	8.704967939
MPAL2_T1:CAGCTGGCAAACTGCT-1	Leukemia	2.597570218	3.648076975
MPAL2_T1:CAGCTGGCAAGGTTCT-1	Leukemia	-2.573600017	-4.474424398
MPAL2_T1:CAGCTGGCAGCAGTTT-1	Leukemia	2.299382366	2.160907709
MPAL2_T1:CAGCTGGTCCTCAACC-1	Leukemia	-2.359726631	-3.246061361
MPAL2_T1:CAGCTGGTCTTCGAGA-1	Leukemia	-0.284337663	1.181942546
MPAL2_T1:CAGGTGCAGAGGGATA-1	Leukemia	-1.680310689	2.081195318
MPAL2_T1:CAGGTGCAGGGATACC-1	Leukemia	-0.497169935	3.570578777
MPAL2_T1:CAGGTGCCACAGCGTC-1	Leukemia	-0.572837793	1.276170098
MPAL2_T1:CAGGTGCCACATGTGT-1	Leukemia	1.043504841	0.307734602
MPAL2_T1:CAGGTGCGTACAGACG-1	Leukemia	0.444643594	-0.418322421
MPAL2_T1:CAGGTGCGTAGAAGGA-1	Leukemia	0.900119848	1.690068805
MPAL2_T1:CAGGTGCGTAGCGCTC-1	Leukemia	-4.567905866	7.676367247
MPAL2_T1:CAGGTGCGTCTAAAGA-1	Leukemia	-1.820722543	2.126127684
MPAL2_T1:CAGGTGCGTTACGTCA-1	Leukemia	-0.095403396	1.628345453
MPAL2_T1:CAGGTGCGTTGCCTCT-1	Leukemia	-1.066284501	2.098013365
MPAL2_T1:CAGGTGCTCAGAGACG-1	Leukemia	-4.409440958	7.380600416
MPAL2_T1:CAGGTGCTCCACGTTC-1	Leukemia	0.002945341	3.289418661
MPAL2_T1:CAGGTGCTCCTAGGGC-1	Leukemia	-2.29417535	-3.296458042
MPAL2_T1:CAGGTGCTCTGCTGCT-1	Leukemia	2.051007069	3.783744776
MPAL2_T1:CAGGTGCTCTGTCTAT-1	Leukemia	1.912684239	4.075397932
MPAL2_T1:CAGTAACAGACCGGAT-1	Leukemia	0.709927007	2.782854044
MPAL2_T1:CAGTAACAGAGCTTCT-1	Leukemia	-0.34746524	1.236434543
MPAL2_T1:CAGTAACAGAGGTACC-1	Leukemia	1.278342224	1.483608925
MPAL2_T1:CAGTAACAGAGGTAGA-1	Leukemia	-4.272695028	7.912004911
MPAL2_T1:CAGTAACAGGGTGTTG-1	Leukemia	1.91952566	4.253442251
MPAL2_T1:CAGTAACCACCGAAAG-1	Leukemia	-0.276214682	3.304067814
MPAL2_T1:CAGTAACCATATGGTC-1	Leukemia	2.001876153	-2.448467291
MPAL2_T1:CAGTAACCATGCCCGA-1	Leukemia	2.613438405	2.42975732
MPAL2_T1:CAGTAACGTTCGGGCT-1	Leukemia	-2.833886587	8.190041029
MPAL2_T1:CAGTAACTCAGCACAT-1	Leukemia	1.487073995	0.297428304
MPAL2_T1:CAGTAACTCCAAATGC-1	Leukemia	2.510826267	3.695367062
MPAL2_T1:CAGTAACTCCTATTCA-1	Leukemia	-1.004277789	2.56669327
MPAL2_T1:CAGTCCTAGCGGATCA-1	Leukemia	-3.465147459	-4.46129278
MPAL2_T1:CAGTCCTAGGAGTCTG-1	Leukemia	2.070623435	3.570771896
MPAL2_T1:CAGTCCTCACGAAAGC-1	Leukemia	1.037343569	2.713304007
MPAL2_T1:CAGTCCTGTAATAGCA-1	Leukemia	0.991026766	2.975121939
MPAL2_T1:CAGTCCTGTACACCGC-1	Leukemia	-4.165368043	8.734080755
MPAL2_T1:CAGTCCTGTATATGAG-1	Leukemia	-1.17899903	-3.205563581
MPAL2_T1:CAGTCCTGTCAGAGGT-1	Leukemia	-0.859674655	-0.311984754
MPAL2_T1:CAGTCCTGTCGAGATG-1	Leukemia	2.246528662	0.475793743
MPAL2_T1:CAGTCCTGTCTCGTTC-1	Leukemia	-0.307455503	2.728619778
MPAL2_T1:CAGTCCTGTGTCTGAT-1	Leukemia	-0.849274837	1.849229538
MPAL2_T1:CAGTCCTTCGACGGAA-1	Leukemia	-6.506597959	1.165625655
MPAL2_T1:CAGTCCTTCTAACGGT-1	Leukemia	1.066732592	-2.716221607
MPAL2_T1:CAGTCCTTCTGGCGTG-1	Leukemia	-2.792635643	8.037173712
MPAL2_T1:CATATGGCAATCGAAA-1	Leukemia	2.108936943	0.994719946
MPAL2_T1:CATATGGCACGAAGCA-1	Leukemia	-0.174614333	3.526520693
MPAL2_T1:CATATGGGTCTACCTC-1	Leukemia	-1.703642808	-4.086658276
MPAL2_T1:CATATGGGTGAGGGTT-1	Leukemia	3.36852435	3.602857792
MPAL2_T1:CATATGGTCCATGAAC-1	Leukemia	0.338993824	2.418439352
MPAL2_T1:CATATGGTCCTTGACC-1	Leukemia	-3.25155779	-4.107328213
MPAL2_T1:CATATTCAGTAGGTGC-1	Leukemia	-7.09938141	-0.432365334
MPAL2_T1:CATATTCAGTTAAGTG-1	Leukemia	-0.584728681	1.565294587
MPAL2_T1:CATATTCAGTTGCAGG-1	mDC	3.849372185	-5.676245249
MPAL2_T1:CATATTCGTAAGCACG-1	Leukemia	0.347209162	3.230582916
MPAL2_T1:CATATTCGTCAGAATA-1	Leukemia	-1.521717273	2.507926189
MPAL2_T1:CATATTCGTTCATGGT-1	Leukemia	-4.725560628	6.292831862
MPAL2_T1:CATATTCGTTCCACGG-1	Erythroid	0.805651999	-2.696089304
MPAL2_T1:CATATTCTCAGGCGAA-1	Leukemia	-3.684183561	2.322051727
MPAL2_T1:CATATTCTCATGCTCC-1	Leukemia	1.563979186	4.051548445
MPAL2_T1:CATATTCTCGGACAAG-1	Leukemia	1.206600882	3.355857813
MPAL2_T1:CATATTCTCGGCGCAT-1	Leukemia	-0.761814438	-4.818884886
MPAL2_T1:CATCAAGAGAAACGAG-1	Leukemia	0.203375615	-0.193908042
MPAL2_T1:CATCAAGAGATGTGGC-1	mDC	4.270395316	-4.647299803
MPAL2_T1:CATCAAGAGCCACTAT-1	Leukemia	2.158971346	-2.270608223
MPAL2_T1:CATCAAGAGCGTCTAT-1	Leukemia	-1.620403491	-2.946733034
MPAL2_T1:CATCAAGAGCTGATAA-1	Leukemia	4.010421551	1.984441959
MPAL2_T1:CATCAAGAGCTGTTCA-1	Leukemia	0.419731281	2.078721249
MPAL2_T1:CATCAAGCAAGTAGTA-1	Leukemia	-0.16201713	1.275852167
MPAL2_T1:CATCAAGCACAGCGTC-1	Leukemia	0.460429795	3.12677499
MPAL2_T1:CATCAAGCAGAGCCAA-1	Leukemia	0.59029521	1.070860827
MPAL2_T1:CATCAAGGTCCGTTAA-1	Leukemia	3.647534169	2.212634766
MPAL2_T1:CATCAAGGTCGCATCG-1	Leukemia	-1.018947207	-0.076731617
MPAL2_T1:CATCAAGTCGGGAGTA-1	Leukemia	0.712234139	2.766887629
MPAL2_T1:CATCAGAAGTACGTAA-1	Leukemia	1.84237162	2.21530267
MPAL2_T1:CATCAGACAGGGTATG-1	Leukemia	2.28196267	4.223760569
MPAL2_T1:CATCAGAGTACTTCTT-1	Leukemia	0.303723402	-0.33439996
MPAL2_T1:CATCAGAGTCCCGACA-1	Leukemia	-1.215985857	2.948637688
MPAL2_T1:CATCAGAGTCCCTTGT-1	Leukemia	-0.555547439	3.124848568
MPAL2_T1:CATCAGAGTCGAACAG-1	Leukemia	-1.756475173	-2.411173141
MPAL2_T1:CATCAGAGTGGGTCAA-1	Leukemia	-0.054201507	3.12253257
MPAL2_T1:CATCAGATCATCTGCC-1	Leukemia	1.185873486	3.058554375
MPAL2_T1:CATCAGATCCTAGGGC-1	Leukemia	2.06480161	2.888554775
MPAL2_T1:CATCCACAGAAGGGTA-1	Leukemia	1.403433419	0.568228507
MPAL2_T1:CATCCACAGAGCTATA-1	Leukemia	0.482970856	2.633160317
MPAL2_T1:CATCCACAGAGGGCTT-1	Leukemia	3.321136034	4.107429945
MPAL2_T1:CATCCACAGCAACGGT-1	Leukemia	-2.234472	-0.982484317
MPAL2_T1:CATCCACAGCGAGAAA-1	Leukemia	3.559993304	2.383923733
MPAL2_T1:CATCCACAGGTAGCTG-1	Leukemia	-3.668650114	8.719725096
MPAL2_T1:CATCCACCAACTTGAC-1	Leukemia	-1.195537411	1.583666288
MPAL2_T1:CATCCACCACCGATAT-1	Leukemia	2.165514863	-2.094181455
MPAL2_T1:CATCCACCAGACGCAA-1	Leukemia	-0.052165174	1.153696739
MPAL2_T1:CATCCACGTACCGGCT-1	Leukemia	-1.276685797	-0.056332662
MPAL2_T1:CATCCACGTAGAAGGA-1	Leukemia	3.554240263	3.35711857
MPAL2_T1:CATCCACGTATAGGGC-1	Leukemia	1.14186237	2.822212898
MPAL2_T1:CATCCACGTCTTGTCC-1	Leukemia	1.988876618	-2.448263443
MPAL2_T1:CATCCACGTGGTTTCA-1	Leukemia	-2.334036314	-1.479342735
MPAL2_T1:CATCCACGTTCCCTTG-1	Leukemia	-3.968608819	8.566970312
MPAL2_T1:CATCCACTCCAGATCA-1	mDC	1.388827063	-1.517618215
MPAL2_T1:CATCCACTCGCCTGTT-1	Leukemia	-1.079871141	0.739887797
MPAL2_T1:CATCGAACAAGCGCTC-1	Erythroid	1.346605397	-2.640170849
MPAL2_T1:CATCGAACAAGGTTCT-1	Leukemia	-1.256598674	1.559170448
MPAL2_T1:CATCGAACAGACACTT-1	Leukemia	0.133773364	-0.623612678
MPAL2_T1:CATCGAAGTCCGACGT-1	Leukemia	-6.88701626	-0.445543355
MPAL2_T1:CATCGAAGTTGACGTT-1	Leukemia	2.007360614	0.438960397
MPAL2_T1:CATCGAATCAGGCCCA-1	Leukemia	1.022101409	-1.427354968
MPAL2_T1:CATCGAATCATTGCGA-1	Leukemia	-0.539814555	2.872057163
MPAL2_T1:CATCGAATCCGCATCT-1	Leukemia	-2.625958644	-4.12447933
MPAL2_T1:CATCGAATCGGATGTT-1	Leukemia	0.301755316	-1.052445209
MPAL2_T1:CATCGAATCTGGCGTG-1	Leukemia	1.306833781	3.97422024
MPAL2_T1:CATCGGGAGACTAGGC-1	mDC	1.083593107	-1.768857754
MPAL2_T1:CATCGGGAGCAGACTG-1	Erythroid	1.184976197	-2.60959152
MPAL2_T1:CATCGGGAGGCTCATT-1	Leukemia	-0.639730774	3.048571789
MPAL2_T1:CATCGGGCACAGAGGT-1	Leukemia	-4.419607126	7.454097712
MPAL2_T1:CATCGGGGTAAGAGAG-1	Leukemia	-0.725010478	0.646774435
MPAL2_T1:CATCGGGGTCATCGGC-1	Leukemia	3.589330472	3.249025547
MPAL2_T1:CATCGGGGTGTGTGCC-1	Leukemia	-1.3981063	0.894159996
MPAL2_T1:CATCGGGGTTTAAGCC-1	Leukemia	-4.630066358	6.420791113
MPAL2_T1:CATCGGGTCTACTCAT-1	Leukemia	1.418855287	3.384305441
MPAL2_T1:CATCGGGTCTCTGCTG-1	Leukemia	-5.331426584	1.042738759
MPAL2_T1:CATCGGGTCTGATACG-1	Leukemia	1.528570212	1.363971436
MPAL2_T1:CATCGGGTCTGTTGAG-1	Leukemia	0.437043152	0.351574027
MPAL2_T1:CATGACAAGGCATTGG-1	Leukemia	0.578529305	1.609717929
MPAL2_T1:CATGACAAGTCAAGCG-1	Leukemia	0.677533775	0.896999442
MPAL2_T1:CATGACACATCCCATC-1	mDC	4.4142218	-5.493229902
MPAL2_T1:CATGACACATGGAATA-1	Leukemia	1.002015836	-1.132342136
MPAL2_T1:CATGACACATTCTCAT-1	Leukemia	0.005224682	1.199910008
MPAL2_T1:CATGACATCAGCGACC-1	Leukemia	1.625073589	3.908123457
MPAL2_T1:CATGACATCGTTTATC-1	Leukemia	0.121682144	1.909599983
MPAL2_T1:CATGCCTAGCCTCGTG-1	Leukemia	-4.224309408	8.074026548
MPAL2_T1:CATGCCTAGGAGTTGC-1	Leukemia	-0.043278777	2.029912197
MPAL2_T1:CATGCCTAGGGAACGG-1	Leukemia	2.027540124	-2.484715021
MPAL2_T1:CATGCCTAGGTAGCTG-1	Leukemia	-1.135480129	2.101779902
MPAL2_T1:CATGCCTAGTGATCGG-1	Leukemia	-1.101993524	0.915381753
MPAL2_T1:CATGCCTCACCAGTTA-1	Leukemia	1.866585649	-2.362996138
MPAL2_T1:CATGCCTCAGCCTTGG-1	Leukemia	-0.611324393	-5.698143518
MPAL2_T1:CATGCCTCAGTAAGCG-1	Leukemia	-0.129923784	4.231553995
MPAL2_T1:CATGCCTCAGTATCTG-1	Leukemia	-0.063836419	3.210364306
MPAL2_T1:CATGCCTGTACCTACA-1	Leukemia	-2.530640089	8.515523398
MPAL2_T1:CATGCCTGTATGGTTC-1	Leukemia	5.077858485	-0.177407528
MPAL2_T1:CATGCCTGTCGCGGTT-1	Leukemia	-6.99320408	-0.28621102
MPAL2_T1:CATGCCTGTTGGGACA-1	Leukemia	1.781066574	4.161728823
MPAL2_T1:CATGCCTTCAGAGACG-1	Leukemia	-1.476952039	2.049298489
MPAL2_T1:CATGCCTTCCGCAAGC-1	Leukemia	0.810020767	-0.959649361
MPAL2_T1:CATGGCGAGCTCCTCT-1	Erythroid	0.637021474	-2.810123718
MPAL2_T1:CATGGCGCACATTTCT-1	Erythroid	0.777631916	-2.625062025
MPAL2_T1:CATGGCGGTATTAGCC-1	mDC	3.747721947	-5.691618479
MPAL2_T1:CATGGCGGTCCGTTAA-1	Leukemia	1.716811932	3.704466784
MPAL2_T1:CATGGCGGTCTCACCT-1	Leukemia	-1.004868232	0.323951387
MPAL2_T1:CATGGCGGTTGCTCCT-1	Leukemia	-1.106114947	1.846664035
MPAL2_T1:CATTATCAGAGTAAGG-1	mDC	3.659707821	-5.846429861
MPAL2_T1:CATTATCAGCGATAGC-1	Leukemia	-2.49733039	8.343422377
MPAL2_T1:CATTATCCACTTCGAA-1	Leukemia	0.517200969	1.420270049
MPAL2_T1:CATTATCCAGTTCATG-1	mDC	-2.118256771	-2.293259418
MPAL2_T1:CATTATCCATGCCTAA-1	Leukemia	-0.35438075	-1.435452617
MPAL2_T1:CATTATCGTAGCTCCG-1	Leukemia	0.72038161	-0.3874811
MPAL2_T1:CATTATCGTCGCGGTT-1	Leukemia	1.097479321	1.783793652
MPAL2_T1:CATTATCGTCGTCTTC-1	Leukemia	3.842973031	3.36974641
MPAL2_T1:CATTATCGTGGTCCGT-1	Leukemia	1.486936368	4.217727625
MPAL2_T1:CATTATCGTGTGTGCC-1	Leukemia	-2.904298507	7.897227728
MPAL2_T1:CATTCGCAGCACAGGT-1	Leukemia	-1.838647567	1.092904532
MPAL2_T1:CATTCGCAGGAGTCTG-1	Leukemia	-0.816229664	2.535867893
MPAL2_T1:CATTCGCCACTCTGTC-1	Leukemia	-3.512127363	-4.158991373
MPAL2_T1:CATTCGCGTAATAGCA-1	Leukemia	-1.302926504	1.223005974
MPAL2_T1:CATTCGCGTGGGTCAA-1	Leukemia	-2.90837475	-2.662060535
MPAL2_T1:CATTCGCGTTAGAACA-1	Leukemia	1.660128749	3.397278034
MPAL2_T1:CATTCGCTCCTGCAGG-1	Leukemia	0.501553714	0.228051567
MPAL2_T1:CATTCGCTCGAATCCA-1	Leukemia	-3.396487438	-4.318229235
MPAL2_T1:CATTCGCTCTTGCATT-1	Leukemia	-0.416015588	0.606567049
MPAL2_T1:CCAATCCAGAGGTTGC-1	Leukemia	2.298157967	1.385422194
MPAL2_T1:CCAATCCAGCGTCTAT-1	Leukemia	-1.679254734	-2.172978199
MPAL2_T1:CCAATCCAGGCTCATT-1	mDC	3.63307289	-5.361022985
MPAL2_T1:CCAATCCAGTTGCAGG-1	Leukemia	1.209373392	1.611886704
MPAL2_T1:CCAATCCCATCTCCCA-1	Leukemia	-2.348651372	-4.832418478
MPAL2_T1:CCAATCCGTAACGCGA-1	Leukemia	0.042880691	2.348062479
MPAL2_T1:CCAATCCGTAGGGACT-1	Erythroid	0.966560102	-2.822500742
MPAL2_T1:CCAATCCGTCACCCAG-1	Leukemia	-0.331145429	1.634483659
MPAL2_T1:CCAATCCGTTCAGCGC-1	Leukemia	0.819412283	-0.409739322
MPAL2_T1:CCAATCCGTTCCACTC-1	Leukemia	3.894473113	1.885739767
MPAL2_T1:CCAATCCTCATTGCCC-1	Leukemia	-2.572254144	8.661939108
MPAL2_T1:CCACCTACAAGAAAGG-1	Leukemia	2.18448583	2.714469635
MPAL2_T1:CCACCTACAAGGTTCT-1	Leukemia	-1.474549495	-4.170699156
MPAL2_T1:CCACCTACAATGGAGC-1	Leukemia	1.673758543	1.313161456
MPAL2_T1:CCACCTACACACATGT-1	mDC	4.311679162	-5.471999205
MPAL2_T1:CCACCTACACAGGCCT-1	Leukemia	-0.402491354	-5.58099798
MPAL2_T1:CCACCTACACGACGAA-1	Leukemia	1.683815635	3.356214726
MPAL2_T1:CCACCTAGTAGGGACT-1	Leukemia	-1.513272726	-2.209912098
MPAL2_T1:CCACCTAGTGCAACTT-1	Leukemia	-1.729327642	-4.320734537
MPAL2_T1:CCACCTATCACTCCTG-1	mDC	4.34122876	-5.396909273
MPAL2_T1:CCACCTATCCGGGTGT-1	Leukemia	1.974204696	1.889302218
MPAL2_T1:CCACGGAAGCGGATCA-1	Leukemia	2.722503937	4.028130495
MPAL2_T1:CCACGGAAGGATGCGT-1	Leukemia	-3.102085315	8.009544813
MPAL2_T1:CCACGGAAGTTAGGTA-1	Leukemia	2.305920518	1.073602521
MPAL2_T1:CCACGGACAGATTGCT-1	Leukemia	1.087887324	3.506258213
MPAL2_T1:CCACGGACAGCTATTG-1	Leukemia	-2.330445491	0.685865068
MPAL2_T1:CCACGGACAGTGAGTG-1	Leukemia	-0.873010837	1.049837434
MPAL2_T1:CCACGGACATATGCTG-1	Leukemia	-1.893212997	-3.285677946
MPAL2_T1:CCACGGAGTAATCACC-1	Leukemia	1.056719668	3.571345293
MPAL2_T1:CCACGGAGTAGCGTCC-1	Leukemia	-4.424911462	8.459723913
MPAL2_T1:CCACGGAGTTGTTTGG-1	Leukemia	0.304775632	1.638780796
MPAL2_T1:CCACGGATCAGCCTAA-1	Leukemia	-0.424383723	2.101852142
MPAL2_T1:CCACGGATCCGTCAAA-1	Leukemia	3.28908614	3.383529865
MPAL2_T1:CCACGGATCTGGTTCC-1	Leukemia	0.502580486	-0.721916056
MPAL2_T1:CCACTACAGAAACCAT-1	Leukemia	0.003108598	2.152006352
MPAL2_T1:CCACTACAGACAGACC-1	Leukemia	1.142052866	-1.588581121
MPAL2_T1:CCACTACAGACTTTCG-1	Leukemia	-4.638911211	5.944412195
MPAL2_T1:CCACTACAGCGATGAC-1	Leukemia	-3.172130786	-3.16055516
MPAL2_T1:CCACTACAGTCAATAG-1	Leukemia	1.667787708	3.928410494
MPAL2_T1:CCACTACAGTGGGATC-1	Leukemia	2.305491603	2.379500353
MPAL2_T1:CCACTACCAATCTACG-1	Leukemia	2.738289393	1.115342104
MPAL2_T1:CCACTACCACATCCGG-1	Leukemia	-1.986269199	-3.854131258
MPAL2_T1:CCACTACCACTATCTT-1	Leukemia	-0.092973613	3.2776744
MPAL2_T1:CCACTACCACTGTGTA-1	Leukemia	2.95114807	3.065211498
MPAL2_T1:CCACTACCAGCATACT-1	mDC	3.902047671	-5.627193487
MPAL2_T1:CCACTACCATAGACTC-1	mDC	4.0839651	-5.840185678
MPAL2_T1:CCACTACGTTCTGGTA-1	Leukemia	-1.702886783	-0.748148477
MPAL2_T1:CCACTACTCAGATAAG-1	Leukemia	3.665017165	2.170971596
MPAL2_T1:CCACTACTCAGGCCCA-1	Leukemia	0.570554777	3.084254467
MPAL2_T1:CCACTACTCGGCTACG-1	Erythroid	1.578120566	-2.9100788
MPAL2_T1:CCACTACTCGTCCAGG-1	Leukemia	-0.301820182	-0.332295111
MPAL2_T1:CCAGCGAAGAGTAATC-1	Leukemia	1.227679051	0.758535587
MPAL2_T1:CCAGCGAAGATATGGT-1	Leukemia	-0.94398018	1.588876211
MPAL2_T1:CCAGCGAAGTGGACGT-1	Leukemia	2.536187447	3.011724674
MPAL2_T1:CCAGCGAAGTGTGGCA-1	mDC	3.187364615	-5.131795919
MPAL2_T1:CCAGCGACAGGGAGAG-1	Leukemia	-1.550258361	1.961288893
MPAL2_T1:CCAGCGACATCACAAC-1	Leukemia	1.38704846	4.30405327
MPAL2_T1:CCAGCGAGTAGTGAAT-1	Leukemia	-1.621854507	-2.952521599
MPAL2_T1:CCAGCGAGTCCGTGAC-1	Leukemia	-1.346592747	1.409515941
MPAL2_T1:CCAGCGAGTCTTCTCG-1	Leukemia	-4.050528013	8.838643515
MPAL2_T1:CCAGCGATCAGTTAGC-1	Leukemia	-2.968760215	8.849764311
MPAL2_T1:CCAGCGATCGGATGGA-1	Leukemia	-3.617739641	-4.553556955
MPAL2_T1:CCAGCGATCGGCGGTT-1	Leukemia	0.311136491	2.225324356
MPAL2_T1:CCAGCGATCTGCGACG-1	Leukemia	-1.543714963	1.605575049
MPAL2_T1:CCATGTCAGAGGGATA-1	Leukemia	-1.250676476	2.143852436
MPAL2_T1:CCATGTCAGGGAGTAA-1	Leukemia	-1.225499712	0.180696243
MPAL2_T1:CCATGTCAGTAGCGGT-1	Leukemia	-4.653981172	7.287716829
MPAL2_T1:CCATGTCAGTGTCCAT-1	Leukemia	-0.68160864	-1.62171892
MPAL2_T1:CCATGTCCAATCTGCA-1	Leukemia	-1.460814916	-3.640764273
MPAL2_T1:CCATGTCCACCAGGTC-1	Leukemia	-2.495801174	-1.396935141
MPAL2_T1:CCATGTCGTACGACCC-1	Leukemia	0.521772354	3.405815565
MPAL2_T1:CCATGTCGTGGTCTCG-1	Leukemia	-2.777035915	8.718037092
MPAL2_T1:CCATGTCGTTAAAGTG-1	Leukemia	-2.069974624	-0.803156114
MPAL2_T1:CCATGTCGTTCGCGAC-1	Leukemia	1.415730811	0.22201007
MPAL2_T1:CCATGTCTCGACAGCC-1	Leukemia	0.620973823	2.913518631
MPAL2_T1:CCATGTCTCGCGCCAA-1	Leukemia	1.175026275	-2.826499975
MPAL2_T1:CCATTCGAGCAACGGT-1	Leukemia	2.431485094	1.276887023
MPAL2_T1:CCATTCGAGCTAGCCC-1	Leukemia	3.653323687	3.525103771
MPAL2_T1:CCATTCGAGCTTATCG-1	Leukemia	1.505202867	2.954070293
MPAL2_T1:CCATTCGAGGATGCGT-1	Leukemia	1.37405727	3.058954918
MPAL2_T1:CCATTCGAGGCAAAGA-1	Leukemia	-0.873418652	3.080646479
MPAL2_T1:CCATTCGAGGTCGGAT-1	Leukemia	-3.215998613	8.076704466
MPAL2_T1:CCATTCGCAATGGAGC-1	Leukemia	1.354122377	2.04664489
MPAL2_T1:CCATTCGCACTCAGGC-1	Leukemia	-1.394276582	1.893015587
MPAL2_T1:CCATTCGCAGACGTAG-1	Leukemia	-0.545935236	2.564026081
MPAL2_T1:CCATTCGCAGATCCAT-1	CD4 T cells	6.476723231	-9.301344431
MPAL2_T1:CCATTCGCAGTCCTTC-1	Leukemia	0.415859006	1.308233821
MPAL2_T1:CCATTCGCATGCAATC-1	Leukemia	-2.429099046	0.084836343
MPAL2_T1:CCATTCGGTCCAACTA-1	Leukemia	0.597460667	-0.98731736
MPAL2_T1:CCATTCGGTCGACTAT-1	Leukemia	1.213439203	1.356790387
MPAL2_T1:CCATTCGGTGCAGTAG-1	mDC	4.642505682	-4.88038019
MPAL2_T1:CCATTCGTCACGGTTA-1	Leukemia	2.030437029	3.587341749
MPAL2_T1:CCATTCGTCGTAGGTT-1	Leukemia	-0.829272233	1.61856898
MPAL2_T1:CCCAATCAGCTAGCCC-1	Leukemia	-0.87007805	3.286770546
MPAL2_T1:CCCAATCAGGGAAACA-1	mDC	-0.684334599	-2.09411279
MPAL2_T1:CCCAATCCACATCCAA-1	Leukemia	-0.522935235	2.357058727
MPAL2_T1:CCCAATCCAGAGTGTG-1	mDC	4.544608391	-5.310273207
MPAL2_T1:CCCAATCCAGTCTTCC-1	Leukemia	0.092859007	-0.838347471
MPAL2_T1:CCCAATCGTGAACCTT-1	Leukemia	-0.24658569	-1.349577105
MPAL2_T1:CCCAATCGTTTGGCGC-1	Leukemia	0.166908867	1.962254726
MPAL2_T1:CCCAGTTAGTCTTGCA-1	Leukemia	2.119715012	0.504837417
MPAL2_T1:CCCAGTTAGTTGTCGT-1	Leukemia	0.396041922	4.109118902
MPAL2_T1:CCCAGTTCAATCACAC-1	Leukemia	4.290581025	3.171158993
MPAL2_T1:CCCAGTTCAGTATCTG-1	Leukemia	-1.14232298	-1.46048764
MPAL2_T1:CCCAGTTGTGGCGAAT-1	Leukemia	0.160498864	1.646256649
MPAL2_T1:CCCAGTTGTTAGAACA-1	Leukemia	-2.219073497	-2.98366288
MPAL2_T1:CCCAGTTGTTGATTGC-1	Leukemia	-0.91144427	2.128483021
MPAL2_T1:CCCAGTTTCACCGGGT-1	Leukemia	-0.566181027	1.859081709
MPAL2_T1:CCCAGTTTCCGGCACA-1	Leukemia	4.063703574	2.753920281
MPAL2_T1:CCCAGTTTCCTTGACC-1	Leukemia	1.106547214	4.166445696
MPAL2_T1:CCCAGTTTCGAGAACG-1	Leukemia	-0.002654695	-0.19811613
MPAL2_T1:CCCAGTTTCGCTTAGA-1	Leukemia	-2.425515377	-3.149337805
MPAL2_T1:CCCAGTTTCGGAAACG-1	Leukemia	2.034717597	-2.315632618
MPAL2_T1:CCCATACAGATAGGAG-1	Leukemia	1.433737732	2.616466009
MPAL2_T1:CCCATACAGGACTGGT-1	Leukemia	1.073159195	1.490890467
MPAL2_T1:CCCATACAGTACACCT-1	Leukemia	-1.258121573	0.923902714
MPAL2_T1:CCCATACAGTTCGCGC-1	Leukemia	3.334466256	2.930840456
MPAL2_T1:CCCATACCACCAGCAC-1	Leukemia	-4.604882204	7.467095816
MPAL2_T1:CCCATACCACGGCCAT-1	Leukemia	1.802092589	1.265815103
MPAL2_T1:CCCATACGTACGCACC-1	Leukemia	0.773874171	1.185435378
MPAL2_T1:CCCATACTCACGATGT-1	Leukemia	-0.605671369	2.295537674
MPAL2_T1:CCCATACTCCTGCCAT-1	Leukemia	-3.16146537	7.548446619
MPAL2_T1:CCCATACTCTGTACGA-1	Leukemia	0.164004869	3.679481709
MPAL2_T1:CCCATACTCTTGAGAC-1	Erythroid	-0.095093392	-0.472358352
MPAL2_T1:CCCATACTCTTGCAAG-1	Leukemia	-1.693692171	-3.107386625
MPAL2_T1:CCCTCCTAGAGAGCTC-1	Leukemia	1.543115831	3.978611433
MPAL2_T1:CCCTCCTAGAGTCGGT-1	Leukemia	3.151563443	0.905617439
MPAL2_T1:CCCTCCTAGCTCCTCT-1	Leukemia	-0.96540662	0.712816441
MPAL2_T1:CCCTCCTAGGCAGGTT-1	Leukemia	-0.912171685	2.870933973
MPAL2_T1:CCCTCCTAGTACGCCC-1	Leukemia	3.118282355	4.082605326
MPAL2_T1:CCCTCCTAGTCACGCC-1	Leukemia	0.734405167	3.657880508
MPAL2_T1:CCCTCCTCACCTCGTT-1	Leukemia	0.760588116	0.954238021
MPAL2_T1:CCCTCCTCAGTGAGTG-1	Leukemia	0.752154506	-1.160247362
MPAL2_T1:CCCTCCTCATCGGGTC-1	Leukemia	-0.212432407	1.278340661
MPAL2_T1:CCCTCCTGTAGAGCTG-1	Leukemia	2.159689463	1.340818727
MPAL2_T1:CCCTCCTGTGTTAAGA-1	Leukemia	1.477172948	3.530491554
MPAL2_T1:CCCTCCTTCGTGACAT-1	Leukemia	3.209458626	3.338240826
MPAL2_T1:CCCTCCTTCTTTAGTC-1	Leukemia	3.049016989	1.169869864
MPAL2_T1:CCGGGATAGCCAGTAG-1	Leukemia	1.713501848	1.917046511
MPAL2_T1:CCGGGATAGCTAAACA-1	Leukemia	1.168238617	-0.489233709
MPAL2_T1:CCGGGATAGCTGCCCA-1	Leukemia	-0.479057633	-0.354250884
MPAL2_T1:CCGGGATAGGGCTTCC-1	Leukemia	9.303929842	-8.240042246
MPAL2_T1:CCGGGATAGTGAACGC-1	Leukemia	-1.758598768	-2.256877697
MPAL2_T1:CCGGGATCATGCCTAA-1	Leukemia	-1.354162656	1.407984459
MPAL2_T1:CCGGGATGTAACGCGA-1	Leukemia	-0.020483994	-0.443790919
MPAL2_T1:CCGGGATGTAGCTGCC-1	Leukemia	0.188022322	-0.270481429
MPAL2_T1:CCGGGATGTGTTTGGT-1	Leukemia	-2.441466772	-4.210189379
MPAL2_T1:CCGGGATGTTGGACCC-1	Leukemia	2.263067401	0.704506123
MPAL2_T1:CCGGGATTCCTTGACC-1	Leukemia	0.36216592	1.995260441
MPAL2_T1:CCGGGATTCGCTAGCG-1	Leukemia	-2.959568464	-3.6248186
MPAL2_T1:CCGGGATTCGTAGGTT-1	Leukemia	1.505880989	2.963217938
MPAL2_T1:CCGGTAGCATCTACGA-1	Leukemia	0.736039765	1.723132455
MPAL2_T1:CCGGTAGGTCCATCCT-1	Leukemia	3.420286215	2.398794853
MPAL2_T1:CCGGTAGGTGTGGCTC-1	Leukemia	1.244213201	0.600582325
MPAL2_T1:CCGGTAGTCACCGTAA-1	Leukemia	3.688688077	3.668107712
MPAL2_T1:CCGGTAGTCGCAAGCC-1	Leukemia	1.037021495	3.876758539
MPAL2_T1:CCGGTAGTCTTGCCGT-1	mDC	4.746120966	-5.249317682
MPAL2_T1:CCGTACTAGACTGGGT-1	Leukemia	-4.634039365	6.210132086
MPAL2_T1:CCGTACTAGGAACTGC-1	Leukemia	-4.629909479	6.117237055
MPAL2_T1:CCGTACTAGGAGTCTG-1	Leukemia	-0.696466648	2.082815134
MPAL2_T1:CCGTACTAGGCCATAG-1	Leukemia	1.611388482	3.866843426
MPAL2_T1:CCGTACTCACATCCAA-1	Leukemia	0.549994774	1.628685557
[truncated: 9,136 more rows]
