# Supplementary material for: Multiomic single cell sequencing identifies stemlike nature of mixed phenotype acute leukemia
Source: Nat Commun. 2024 Sep 18;15:8191. doi: 10.1038/s41467-024-52317-2 (PMC11411136; doi:10.1038/s41467-024-52317-2)
Supplement: Supplementary file 17 — Source Data [file 41467_2024_52317_MOESM17_ESM.zip › Source Data compressed/Panel S9E.csv]

Panel S9E
Heatmap comparing gene expression of genes comprising the single-cell derived MPAL gene expression signature between MPAL blasts (left) and normal HSCs (right).
	CAGCCCCTATATATTG_1	CCGTCCGGCCAACCGG_1	AGCCAAGTACACACTG_1	ATGGACTGAGTTAGCT_1	CCTAAATGAACGAACA_1	ACCTCATACCTACCCA_1	CAAAAGTTAAAGAGTC_1	CAGCAATTATAGAGTA_1	CAGAATGTCCCAAGGG_1	AGGGATGAAATCAACG_1	AGGCCACCCAAAAATA_1	CACCCCCTAACTCCCG_1	AGCTAGGAAAACATGT_1	ACCGCAGGAGCCCCCT_1	CCAGACACACCTAGAT_1	ACAAAATTAACAAGCG_1	AGGAAGTCAGAAACAG_1	AACTCCATACAAAGCA_1	ACCAACCGAGATCATT_1	ATCAACTGATCCCCCG_1	ACTAAGATATCCAGCT_1	ACTTACTAACAGCCCT_1	ATATATCTCCCCAGCG_1	CACAACCCATATAACC_1	CCCAAAAAACCTAGTC_1	ACAAACGTAGTAATTA_1	ACAGACGCCCCACCAA_1	AAATAGCGACACCCAA_1	ATCTATCCAGTCAAGT_1	CCCCAAGAACATCATG_1	AGAACCCTCCACACAT_1	ACGAAGTAAAATCCCT_1	AACACCACAGGAACAG_1	CCAGAACACCCGCATG_1	ACGACCTCAGCAACGT_1	CACTAAAGAATGCAAC_1	ACAGCCTCCCGCACGA_1	AAACAACAACATAATT_1	ATGCCAGCCACCATAC_1	AGGCACGAAGATACGT_1	CCGAACCGAAGAAGTG_1	AGTAATTCAGAACAAA_1	ACCTAGTCATTTAATA_1	CATTCCCAAAGTATGG_1	ATAAAGGCAGGCATCT_1	AATAAATAACCTAAGT_1	CCGCAAGAAGAACATA_1	ACACCAGCCCCACATT_1	CCTAAATCCCGGACGC_1
FABP5	1.276818327	1.938079431	-0.257083818	0.217507459	0.177618618	-0.290282807	-0.172425821	-0.205807122	-0.113971673	1.483749001	0.143372853	-0.129910488	-0.146010612	-0.180378262	0.268179456	0.201770007	-0.323759672	0.198721911	-0.118460521	-0.000130453	-0.153271987	-0.207440023	1.835306112	0.043001236	-0.447470724	-0.077254481	-0.106441288	-0.358086763	-0.099054868	-0.043538681	-0.390623944	-0.041418378	-0.072136886	-0.034948895	-0.109623206	-0.134479446	-0.008508064	-0.04017536	-0.034346486	-0.068345797	-0.062326059	-0.014530872	-0.056701826	-0.013385636	-0.061596607	-0.023054578	-0.081295698	-0.021819411	-0.065946049
EEF1G	1.758938208	2.149637428	2.656882416	2.030941703	1.824389704	1.673779892	0.619352517	1.986821916	1.761923792	1.775310268	0.10608356	2.199642781	-1.72E-06	1.479250637	-0.420593486	1.234844697	3.357078047	-0.624011828	1.013214104	0.492622487	1.902290504	2.933895413	1.345066386	1.830089855	0.697842578	1.727362951	2.572228005	1.327449554	3.05169126	-0.373261736	1.854613613	1.412533103	1.846482389	1.645440595	-0.108950091	-0.009838861	2.451343859	-1.274042486	-1.344754864	1.990091679	-1.182415397	-0.653534664	-0.408513765	-0.061919531	2.04504155	-1.526154283	2.330375883	-0.877591722	0.220753311
HIST2H2AA3	-0.914676426	-0.273429695	1.265151478	0.78158159	0.474876168	0.326937747	0.755602864	-0.05600864	-1.146111109	-0.287578074	1.392768075	0.975357101	0.153658078	-1.828910104	0.741557862	-1.075991395	-0.155020001	-1.105988288	-1.395737546	-0.966752816	-0.995077246	-0.021664798	-0.755720219	-0.870850567	-0.500369903	-0.249905123	-0.797754311	0.531733539	1.868121865	0.756292376	-0.247093558	1.559083166	-1.454044318	2.747031171	1.320992036	2.816945926	-0.041158782	2.299327397	2.104110199	1.130574243	1.734122841	-0.733514218	0.390283154	1.947721711	-0.737503158	-1.13424334	0.518747975	-0.794209148	1.684546911
CAT	2.387032242	-0.42072634	-0.24744238	0.018871134	-0.02208372	1.256687282	1.658966669	-0.180245709	-0.356783629	-0.743219667	-0.520775978	0.034155054	-0.077741827	-0.119403115	-0.06046342	0.066244025	-0.323563534	0.116838859	-0.320082212	-0.584686993	-0.247603919	-0.272975767	-0.323729868	0.076939897	1.426893377	-0.148756434	1.657756305	2.023429062	-0.110843642	2.050361595	-0.565364077	-0.464940579	-0.151800364	-0.380452906	-0.098292811	-0.145597481	-0.264110261	-0.281674527	-0.287643248	2.183077661	-0.293126146	-0.582981189	-0.157378878	-0.106585665	-0.390736948	-0.252716847	-0.212718644	-0.158305754	-0.06591288
PCNA	0.974186597	1.593158652	0.009630667	-0.007114802	1.346360808	-0.083900871	-0.039684207	-0.430537001	0.001503766	1.659738304	1.972156409	0.008331001	-0.055619147	-0.080537536	1.880637824	-0.013499407	0.844986744	-0.063428613	-0.138285077	0.127290833	-0.030963616	2.401159314	0.008514124	-0.041775268	1.946167676	-0.105833339	1.893528255	-0.054737051	-0.225059164	-0.249036263	-0.188084761	0.062680498	-0.073956816	-0.055034612	-0.157950206	-0.357405234	-0.0728901	-0.064317492	-0.071312713	-0.034591752	-0.293868546	-0.200768566	-0.052607216	-0.421933954	-0.063409117	-0.07285208	-0.145350304	-0.180314279	-0.291163166
SLC2A5	1.230340202	0.570105141	1.138066117	0.87162355	-1.031352815	0.683349966	-1.136727587	-0.125190521	1.481818676	-0.598535234	1.362257375	2.171690925	-0.169040127	1.128439691	0.865406269	1.367804725	-0.197005534	-1.134818301	-0.358639684	1.608635987	2.245178475	-0.070561194	-0.982412387	-1.164759565	-0.929945536	-0.459132048	-0.708081116	-0.670063055	-0.503584913	-0.299473783	-0.798579562	1.854116133	-0.607398225	2.687015358	-0.213984102	-0.376456211	-0.529679237	0.998139682	1.054596931	1.629312885	-0.644263086	-0.189971058	-0.448084473	-0.461424087	-0.777848712	1.846401917	-0.207368375	-0.347745188	-0.364384663
HIST2H2AA4	-0.914676426	-0.343940186	1.166840381	0.78158159	0.474876168	0.22384333	0.755602864	-0.062518775	-1.327618803	-0.287578074	1.304010235	0.953834679	0.073241293	2.161201219	0.741557862	-1.075991395	-0.177403297	-1.105988288	-1.427142948	-0.966752816	-1.056539078	-0.080491971	-0.755720219	-0.870850567	-0.500369903	-0.249905123	-0.81908333	-0.179846738	1.672025545	0.470354821	-0.247093558	1.559083166	1.591563922	2.705589152	1.262651444	2.723884778	-0.041158782	2.2908332	2.104110199	0.903318476	1.734122841	-0.748803239	0.37067453	1.928954003	-0.737503158	-1.194003181	0.38656217	-0.834748049	1.489739381
NEGR1	1.761597453	-0.642452359	-0.495054419	1.467072695	1.524663697	1.044507735	-0.512479018	-0.039627399	-1.136459963	-0.303308585	-0.572488215	-1.031406058	1.589511273	-0.459706176	1.412996359	2.326576892	-0.112521696	1.340030542	1.314410476	-0.378752054	-0.373974047	-0.020488669	-0.413213163	-0.508523863	-0.348993701	-0.15083952	1.78377138	1.657707449	-0.306755741	-0.340729914	-0.183120371	-0.369133335	-0.827941113	-0.698398319	-1.041007098	-0.363392548	2.577779185	-0.439132439	2.009815904	1.057856681	1.972991996	1.263639869	1.64942432	-0.425977678	-0.3984498	-0.520607229	-0.17814748	2.189044854	-0.2026233
NME1	1.581976377	1.233746307	1.236485381	0.091246347	-0.071896666	-0.088234793	-0.059521022	1.324977947	-0.048911212	-0.33700783	0.118663595	-0.246796529	-0.091899312	-0.10965903	0.049369373	0.085394057	-0.10449362	0.021188212	0.012024813	-0.139984694	0.119184383	-0.499336178	-0.280910703	0.004043348	-0.461203782	-0.093113144	-0.160821434	-0.244236726	1.922997523	-0.187460036	-0.426679786	-0.186422041	-0.052082736	-0.141353291	0.010251235	-0.033802183	-0.117742179	2.174836574	-0.171655874	-0.070615461	-0.190260406	-0.097565927	-0.073029683	-0.173204575	2.238786455	-0.276964386	-0.072214385	-0.05331746	-0.027480583
MCM4	-0.106542214	2.752492614	-0.111340558	-0.139248524	-0.168925119	0.107649575	-0.003489545	1.343325798	0.10461307	-0.242501643	-0.016358035	0.063254665	-0.02016175	-0.027304044	-0.156127418	1.682208801	1.92278401	-0.221671085	-0.050776178	0.053891841	0.040012241	-0.303724935	-0.011391155	1.898847423	-0.119788967	-0.051523797	-0.438380048	0.020586204	-0.02551466	-0.011445437	2.152734524	-0.067076748	-0.017770215	-0.074968345	0.238151057	2.346744549	-0.042946774	-0.048391805	-0.047642146	-0.181449943	0.009186226	-0.070489525	0.049989389	-0.141836952	-0.046429197	0.009121817	-0.011807971	-0.263029102	2.490356181
AC245060.5	0.020256127	1.127206998	-0.036963192	-0.002247143	0.025625659	-0.193801951	-0.189171455	-0.029318859	1.630799459	-0.522245789	-0.069071197	-0.067727345	-0.158765381	-0.17879295	0.034869045	-0.011411918	-0.024678924	0.019360465	-0.635067893	-0.422696351	-0.227180497	0.074739178	0.002618287	1.92792431	-0.266254491	0.050402367	1.741935933	0.962941932	-0.320306864	-0.210574573	1.54497262	-0.253651638	-0.735269522	-0.191856984	2.012958295	2.83448914	-0.682351057	-0.110452715	-0.043986461	-0.547406225	-0.598472091	-0.234548021	-0.742202781	-0.509540296	-0.399344996	-0.252187356	-0.882432534	-0.020632225	-0.316954366
EIF4A1	0.65591772	1.071422664	0.29304827	0.671629961	0.618187721	0.226188284	-0.069911257	1.972094688	0.262171052	2.041740468	1.050447269	0.123868607	0.19720409	0.17132213	0.715789054	0.63968247	-0.242712099	0.612359667	-0.209416078	0.224917318	-0.48134041	1.48810755	-0.100959956	0.552184975	0.321164976	0.114197247	0.528527789	0.028841969	-0.010303016	0.098477756	-0.109352933	0.181098467	0.199996473	0.06920937	0.287441684	2.359622134	0.078164327	-0.068240534	-0.102294383	0.148798931	-0.048992766	0.156620959	-0.143516178	0.109218945	-0.234771029	0.102094102	-0.386769701	0.10255715	0.160274901
HSPD1	2.629272087	0.38994741	-0.053902763	1.689642768	2.134473745	-0.080831772	-0.1053116	-0.339065167	-0.260675398	1.442834383	0.442348787	1.451421678	-0.150972677	-0.036322353	0.218878791	0.273705903	-0.181885849	0.190599412	0.011303625	-0.217573454	-0.123507405	-0.455394299	2.886909014	0.136032159	1.667068131	-0.026652771	-0.029099885	0.059040272	-0.026507421	-0.215233214	-0.214514338	-0.151718556	-0.164263132	-0.009291208	-0.426067544	-0.052390274	-0.006296506	-0.012416299	2.341888322	-0.120213633	-0.013405909	-0.042230054	-0.145674974	-0.300226597	-0.016875704	-0.065562696	-0.168768685	-0.030763346	-0.635451681
MT1X	0.246167139	0.09613389	0.111616807	0.326024895	1.643246693	0.13041326	0.008374006	-0.05906243	-0.00174541	-0.003999926	0.062291328	0.218235275	0.15423845	0.059586922	0.289927177	0.302591013	0.041128519	0.284052101	0.003109	-0.001731987	-0.012035859	-0.162736353	-0.012243699	0.260073734	0.015266484	0.012291567	0.101446064	-0.02069441	0.091030296	0.15456141	0.005252282	0.003910219	-0.00653345	0.014658839	0.039321387	0.071290381	0.001394477	-0.001128362	0.000599686	-0.083661987	0.069971723	1.40E-05	0.030859721	0.093730858	0.004099028	-0.004297782	0.05019207	0.000600692	-0.002559262
RANBP1	1.407191023	1.146917444	0.613732105	0.473040326	-0.865078608	-0.73398021	-0.925981325	2.328611658	-0.659924908	0.692385861	1.729448797	0.951099258	-0.485209694	-0.864603431	-0.917867733	-0.935814972	1.368816452	-0.939286335	-0.562899276	1.09431441	-1.29521837	2.287094459	-1.194620648	-0.889842623	-1.035461898	1.696815529	1.231749168	1.439108008	-0.481184439	-0.395664544	2.049154614	-0.811341111	1.443864527	1.609317289	1.844617515	-0.196221698	1.826096257	-0.879960189	-0.582187837	-0.42089448	-0.508093486	-0.250014517	-0.207586829	2.197405137	-0.351295719	-0.918563535	-0.351172814	-0.375264705	-0.315581867
MCM7	0.445729346	1.802725531	-0.5200096	-0.618975573	-0.601539111	-0.345085369	-0.067599352	-0.139306262	-0.169185225	-0.409119384	1.240716822	-0.054899668	-0.44954216	-0.197802083	1.236897737	-0.649569237	1.129457442	-0.630590488	-0.03881601	-0.000442588	-0.081449853	2.015271619	-0.067083155	-0.618707001	1.625679039	-0.237150701	-0.881533517	-0.323465486	-0.135387111	-0.030876365	-0.29362744	0.005674046	2.706488431	-0.057104459	-0.320078427	-0.272764506	-0.052608842	-0.150024785	-0.234154308	-0.118082602	-0.029178315	-0.168474299	-0.105156854	-0.204261633	-0.110302341	-0.031597121	2.36916716	2.495692549	-0.063422739
AC244502.1	-0.002479429	0.020744479	0.037574444	-0.001582458	-0.001910665	0.012268154	0.0203167	0.019358628	-0.030723964	-0.009276788	0.034369051	0	0	0.009701542	0.003070976	-0.001309679	-0.038330483	-0.001302973	0	0	0.015551236	0.021344661	0.020584659	0.004565935	-0.020793036	0	-0.016562602	0	0	0	-0.007760622	0.012125148	-0.057712839	0	0	0	0	0	-0.01277014	-0.047695577	0	0	0	0	0	0.012551734	0	0	0
SNRPE	1.80660726	2.043436803	1.165324145	-0.181754596	-0.356018163	1.472947714	1.057345325	-0.541461223	-0.430427223	1.380568125	1.779511002	1.309568181	-0.618589826	2.186024084	1.671103304	-0.184964659	1.51867652	-0.201893506	-0.260443442	-0.467280649	1.540688869	-0.505327555	-0.55733748	-0.28000135	-0.547947834	-0.138850111	-0.583813582	1.955642119	-0.351023771	1.958286417	-0.355387941	1.871820763	-0.310422671	2.088552478	-0.380711107	1.827887253	0.004608492	-0.332416174	2.084820291	-0.189318837	-0.427448106	2.143506979	-0.186310058	1.932746005	-0.146383198	-0.466393178	-0.113802177	-0.159417712	-0.280690503
HMGN2	2.739253868	3.203955167	2.610232098	2.788788067	2.570948023	-0.935609376	0.864117925	-0.596683515	1.423180963	1.430618351	3.44162485	2.57197221	2.155890863	-0.606513929	3.625916825	2.789606591	2.483802882	2.300618789	1.636566631	-0.995432344	1.795296586	2.771154325	-0.858300732	2.712843062	1.572265805	3.688035773	1.919150289	-0.430087584	1.589639935	2.368674794	0.883416765	-1.320027521	-1.681080158	-1.267004714	-1.063705973	-0.710432321	-0.219429239	-1.064020451	-0.905072529	-0.606251259	1.817132521	-0.807474539	3.220894421	-0.395932447	2.305425871	-0.471029822	-1.065629662	1.306250866	1.764627656
AP000350.4	2.143906504	1.719102298	-0.424461047	1.017213673	1.610565714	1.434577188	2.102342693	1.914705145	-0.333174232	1.759977144	1.751411976	-0.090348995	-0.280600902	2.085977181	2.599637789	-0.425401544	-0.059736211	-0.52175278	-0.714843784	-0.327826808	-0.518775332	1.697844272	3.074874249	1.548021462	2.731478107	-0.080702456	-0.12417194	-0.086816674	-0.186684945	0.080510693	2.837939811	-0.055517864	-0.092602098	-0.059951315	-0.226693133	-0.114087547	0.097257455	-0.050358847	-0.064670169	-0.045371303	-0.135225002	-0.107664512	-0.500908231	-0.009310434	-0.324498079	2.93758782	-0.494548271	-0.018742387	-0.04372823
ENO1	1.94309864	0.91114846	0.917521669	1.732310051	-0.067319407	-1.212998344	1.336940106	1.092273627	0.091778317	-0.103384724	1.674715382	-0.871656755	1.168596353	1.255775577	1.545629589	1.58557635	1.058238667	1.326113034	1.65613207	2.075794519	1.149697729	1.431796338	1.557704255	0.386829429	0.933035216	-0.925686322	1.739327388	1.556333746	-1.208764289	1.618519382	0.953739867	1.828909099	1.33657968	1.223819151	-1.046222133	-0.643522438	-1.164936734	1.031836015	-1.281280875	-0.906204845	1.089500107	-0.853699578	1.007040534	-0.952278049	1.457074592	1.181914391	-0.8260806	1.333168449	-0.698970695
RPLP0	2.584757451	2.806925959	2.3385675	2.299496548	1.890915077	1.609350749	1.578854033	2.741731959	0.542060329	0.939247806	2.304731664	2.212772688	-0.456843892	1.696405189	2.67144243	2.190432333	3.045782518	-1.018664058	0.658596455	1.30217177	1.165854335	2.89845778	2.03160103	1.798121238	2.524805847	0.80117309	2.023854643	-1.50122875	2.095363639	1.496704413	1.55299515	1.701060642	1.948438401	2.021415921	1.512594179	-0.584470698	1.021321055	1.294101959	1.091485509	-1.525211416	0.97803685	-1.78968382	-1.56980408	-0.932714498	0.122623041	1.525629881	-1.258030648	0.413376408	-0.301604202
RPLP0P2	1.591169642	1.441433589	0.857108689	1.291743087	2.878544343	0.748573838	0.582360209	3.735895598	1.132856287	2.794857323	1.423833359	0.449187939	0.799433871	0.917850072	1.312891026	1.278270457	1.433130072	1.308780562	0.505963627	0.930520073	0.692462511	2.162003298	0.417801615	1.161650518	0.868205522	0.588805864	1.720970475	0.185504846	0.773199569	0.447736634	0.960358914	0.68076708	0.838229371	0.332492491	0.370301266	0.370028978	0.298104078	0.40981627	0.223357475	0.640890055	0.257206717	0.248504713	0.393090125	0.264985181	0.248541847	0.456865628	0.414596136	0.320894121	0.329839257
GAPDH	1.93105809	3.143914597	1.454498581	2.658235398	2.178787457	1.562778861	1.541399536	2.15771248	-0.071713144	1.227995345	3.313230868	1.114823886	1.276163292	1.551218509	1.697529014	2.116771325	1.709087001	1.436993101	0.825917028	1.507217791	-0.33309007	2.352821614	1.132860422	2.085033966	1.083464026	-2.534544941	2.090481503	0.641855959	1.495983751	1.780147363	1.219885435	0.995627232	-1.505773885	-2.311791925	0.909769874	1.684117007	0.884543072	0.888449044	0.656351827	-1.703891209	0.700995723	0.99533221	1.075571552	1.398380662	-0.373575707	0.182509841	1.60636839	1.125071897	1.110045332
GSTP1	1.706266506	1.374835638	2.197779671	0.592886026	1.138905855	0.870773055	1.64195289	1.930732014	0.07314712	0.625406666	1.824086711	-1.221128744	1.262373118	-1.453948091	1.477465557	0.837379518	-1.033426594	0.880642566	1.964474577	1.456670019	1.955977115	1.705208708	1.267397534	0.628781732	1.57036573	0.945643114	1.076924864	-0.576933222	-1.169874472	-1.350771396	1.090112219	1.130105596	0.805277336	-1.724195635	-1.294428418	-1.531352396	1.619283565	0.803695029	-1.623398813	1.035480193	0.639135202	0.332176958	-1.331577998	-1.843824574	-1.437058158	-1.280927797	-0.909431828	0.985756986	1.383978235
PTMA	3.528442076	3.940515676	2.757582406	3.326762055	3.155359364	1.850468421	0.515404901	3.310625141	1.832819542	1.781772792	3.587793365	3.034757254	3.235742474	1.75545528	3.445729957	2.191903414	2.840836112	2.652736742	1.307406367	2.001733152	-0.096391575	3.164404166	1.598094649	2.396833519	2.902974889	1.083851568	3.903830713	-1.087046308	2.046394819	1.648421545	1.523645794	1.236203154	2.049869421	1.17962208	1.632549105	1.607258811	0.530507376	1.19004334	0.302211908	1.541724744	-2.448605094	1.336205828	0.637965369	2.180747745	1.482826578	0.843049717	1.419428436	0.119067737	2.381261492
TYMS	0.141733731	2.997523846	1.263828458	1.304583228	2.029396524	-0.118108046	-0.122248787	1.071568104	-0.115881559	-0.040085803	3.289158834	-0.044985726	1.750326442	-0.175003734	0.106036037	-0.136283793	1.09058497	-0.133230178	-0.050685322	-0.142335621	-0.0541941	2.552475449	-0.218142229	-0.198834139	2.184880976	-0.136426268	-0.065753641	-0.153615086	-0.150008419	-0.060959713	0.150067888	-0.150687879	-0.029490336	-0.047961289	-0.218019261	-0.162883652	-0.099988633	-0.112684845	0.001742696	-0.004869432	0.007972288	0.009385649	-0.056315624	0.00283172	0.071315999	-0.207040473	-0.023296426	0.052814206	-0.012061559
HMGB1	2.819833918	3.089614789	2.809437737	2.759376553	2.226544134	0.658500714	-0.910271209	1.721516514	-0.969154741	3.217635274	3.667391258	2.765054148	2.006584288	1.80133784	2.807060608	2.788166182	2.684988473	2.614920018	1.567589313	2.232187806	0.243463227	2.855663939	-0.905381457	2.470636735	2.226458764	1.919663134	-0.471117033	1.530127755	-0.707232673	1.478860839	0.266527729	-0.4846429	2.63361715	1.962949933	2.174234273	2.048294964	-0.39106443	-0.958097569	2.412582385	-0.76739539	-0.402783822	1.663210126	-0.848329375	2.1737302	-0.805070947	-1.00329677	-1.192491492	1.940807241	1.944027169
SMIM24	1.091008294	0.91869159	1.235159535	-0.926981749	1.600254317	-0.548447413	-1.214485443	-0.098646093	1.01261481	1.578113165	0.955216371	-0.175717528	-0.23987293	-0.486217995	1.10513967	0.943682823	-0.174384002	-1.009050538	-0.512787129	-0.620977811	-0.900931071	-0.039179141	-0.803957783	-0.738207232	0.990887085	-0.349183769	1.682584216	-0.065369167	-0.335938771	1.889297751	-0.766451126	1.273517263	-0.126003677	-0.820491189	-0.307742224	-0.19595123	-0.825051208	1.387806163	-0.976680767	-0.388313216	-0.71787725	-0.508524711	-0.327840797	-0.235516587	-0.595860976	-0.615897298	-0.176978651	2.218884237	-0.129181001
GIHCG	0.727030967	0.364901877	-0.492716792	1.523872645	1.117593966	-0.401080986	0.704331459	1.830472315	1.742975632	-0.553731438	1.346611351	1.862642647	-0.588101603	-0.243954552	1.04847313	1.616844382	0.191063846	-0.832659947	-1.178584239	1.755664911	-0.540677543	-0.009750523	-0.755269186	-0.931747119	-0.795814112	-0.169787367	-0.462556225	-0.701542859	-0.513138556	1.550688251	-0.205122177	1.427518402	-0.687424148	-0.651255832	-0.625595457	-0.551974873	-0.367636055	-0.751792317	-0.583839331	-0.600870041	-0.492776527	-0.483300915	-0.945434077	-0.606405543	2.113583146	-0.304706714	1.350481338	-0.42319248	-0.693713368
SOX4	2.29557587	1.628016242	0.763875846	2.09290224	1.001441789	-0.006114787	1.425496061	1.327602852	-0.52795992	0.399534648	1.431420551	0.915466019	2.428059546	-1.601731776	1.788243176	1.100944088	1.565488003	1.722862994	1.421937538	1.486718167	-1.9463478	-0.3340971	1.420455836	2.212073472	0.650521343	2.788015433	1.873413099	1.977285659	0.547484005	2.257218566	0.970539759	-1.229209991	0.983610928	1.69320792	1.661341206	0.233297785	-1.501078786	-1.420422302	1.489636548	0.260025313	-1.752326405	1.290124169	1.135427508	0.626512525	0.52864926	2.021606659	0.524340462	0.449150548	1.927844538
PRSS57	1.61667018	0.237941724	-0.035767597	-0.007614683	1.431721559	-0.052741845	-0.021493772	-0.730397841	0.056775336	1.637240941	0.077338005	-0.05715826	-0.163417143	-0.140241709	0.048700203	-0.026155642	-0.699241464	-0.030499763	2.459097487	0.03382807	-0.139515714	-0.679181859	1.972153563	-0.108311788	-0.094112325	-0.032965414	0.030994559	0.00112379	2.110614117	-0.020359214	-0.085317175	2.235847379	-0.038501666	-0.079915526	-0.054912277	-0.018267985	-0.130353642	2.173822278	-0.005725185	-0.130736424	-0.053358282	-0.010122589	-0.081934594	2.3471333	0.042320082	-0.071259123	-0.006749013	-0.030172669	-0.062148728
TUBA1B	2.744706888	3.711827953	1.570022913	3.483696005	2.898884772	-0.147910387	-0.457761971	-0.585511275	-0.276597929	1.388049464	3.901462922	-0.173456511	-0.180822968	-0.443928436	3.452644005	3.100018791	3.544094706	3.00983334	-0.328425481	1.575198417	1.436828109	2.389676548	-0.812424422	2.375475319	2.220463346	2.552894198	2.610755743	2.344117974	1.719362614	1.605156196	1.014104783	1.62470616	2.666568212	-0.226792622	2.315603171	-0.257609167	-0.259514837	-0.158975262	1.951003954	-0.439422572	-0.155498045	2.535994486	0.103451562	-0.376079121	-0.265458371	-0.664833962	-0.041461619	-0.132269353	-0.16651579
HMGA1	1.797581447	2.234328195	-0.033160524	1.312793903	2.875774483	1.892763396	0.964128531	0.045506796	-0.435342228	1.069889196	0.407299349	-0.191734965	-0.023656354	-0.11531936	0.064899154	1.730757776	1.725062469	-0.199523158	-0.460764393	1.355811069	2.311265512	0.144348427	-0.786697821	-0.234539258	1.584175716	-0.264753548	2.732773863	-0.078904508	-0.302558322	2.499816724	2.203352244	-0.53588161	-0.397418356	-0.873317829	-0.064127784	2.746530772	-0.60492957	1.523177634	-0.571920052	-0.28602067	-0.444317967	-0.469538921	-0.246668067	-0.141336857	-0.551095656	-0.682785775	0.078187022	-0.461411104	-0.017221996
MIF	1.787354548	1.258692871	-0.690359929	0.767574751	1.350039193	1.174849921	1.957226575	1.9021327	2.839232813	1.330468646	1.123451561	-0.022785159	-0.38902629	1.882615149	2.385727608	-0.684363401	-0.264410525	-0.815656913	-0.199039059	-0.66772712	-0.393823005	1.535287326	2.72160708	1.33755325	1.788455925	-0.160284769	-0.475795645	-0.108974986	-0.239677752	3.195638162	2.705442561	-0.251717307	-0.076532102	-0.074874552	-0.22053552	-0.157724452	0.0515081	-0.061928975	-0.14030169	-0.143121537	-0.169293429	-0.182697957	2.268280656	-0.041235289	-0.045908808	2.828084365	0.01895421	-0.153455071	-0.068714311
CD34	1.220530215	1.042936228	0.304047839	0.277662716	-0.329346717	1.640170481	0.542695226	-0.18060047	1.067878864	-1.73719221	0.275106767	-0.392652298	-0.515009188	-0.947837882	-1.673492377	0.182845742	-0.633106087	0.221038174	1.590756631	0.368601017	0.140702179	-0.142313529	0.483036353	1.798583445	0.35601863	-0.614684313	0.576043825	-0.656728715	-0.712239068	-0.260818147	0.602883382	1.181817233	-0.633874786	1.880831823	-0.487457164	-0.34796315	0.786344265	1.711004765	-1.473077167	-0.887208983	1.750072858	1.84967737	2.755274328	1.791531433	1.420944868	-1.076108411	-0.981432277	-0.568514712	-0.295022371
AC002454.1	-0.252251883	-0.425739645	0.779738658	-0.284296315	-0.20561446	-0.497814502	-0.463693891	-0.059885628	-0.111014835	-0.244751739	-0.53185951	-0.129694506	-0.393251524	-0.471626621	-0.281230693	-0.265324282	0.005321037	-0.24141915	1.830384672	-0.222821894	-0.517400996	-0.099934885	-0.330448304	-0.237576598	-0.322066867	-0.058880718	0.068217978	1.935501411	-0.274879967	1.915272909	-0.028967947	-0.171410887	-0.133093081	-0.110486148	-0.202360855	-0.120432096	0.037433835	-0.21896228	2.755367219	-0.061205386	-0.06803038	0.039081459	2.390637117	-0.097127879	0.062066651	-0.053930603	-0.098194131	-0.055868512	-0.240600769
CCN2	-0.090643472	-0.025069681	-0.030726672	-0.041772377	-0.105288497	0.035786855	0.03791232	-0.055002112	-0.02309413	0.014692256	-0.008513642	0.063658323	0.002787104	-0.016684662	-0.066953625	-0.043139324	-0.030782996	-0.013277547	-0.003077463	0.012126726	-0.031769167	-0.042811977	-0.00377607	-0.096554618	-0.085279559	-0.000419618	-0.046499363	-0.171604382	0.089852907	0.158287995	-0.001906093	0.015705483	-0.040845649	-0.001775207	0.056095609	-0.001313545	-0.001382659	-0.002835685	-0.001791432	-0.02148099	-0.001310929	-0.001659841	-0.002187876	-0.000749934	-0.002044343	-0.003380851	0.116077326	0.013804446	0.130357557
MPO	1.032084006	2.506360346	1.394047667	0.917740734	-0.560647699	-0.639161769	2.034872768	-0.376473628	-0.403880201	1.930421233	1.405493832	-0.161170507	-0.425390174	-0.467756928	-0.424468569	1.32509653	-0.127130218	-0.619962958	2.191450387	-0.775612209	1.562939867	-0.259177033	-0.412851817	2.754113406	-0.702969177	-0.522372377	-0.313925523	-0.563711876	-0.19686709	-0.112356738	3.782579716	-1.19568851	-0.167619999	1.854817959	-0.174291622	-0.519751472	-0.806041267	2.486443464	-0.87719814	-0.049537036	-0.208775737	-0.045731565	-0.154678205	-0.235665777	-0.359254942	-0.269239292	-0.125597301	-0.289611573	-0.136822857
STMN1	1.552160281	3.076391974	1.050543979	2.452646656	1.430282288	1.216375261	1.028197401	1.331229246	1.253186458	1.262509983	2.196137649	0.597102024	-0.413968798	-0.786500247	1.615605989	0.81136707	2.44304775	2.547307948	-0.639659234	1.153124812	1.24895143	1.378253211	1.170748311	0.906575456	1.711655589	1.66161161	2.290058913	-0.526376221	1.499649653	2.109076863	-0.833817782	1.699104463	-0.262905836	1.181462113	2.594456449	-0.713649412	-0.513040588	-0.63259743	1.405071496	1.926790141	1.646880548	2.088768729	1.603764873	1.634319938	-0.766541436	-0.585671351	-0.7844342	-0.786960952	-0.802764801
SPINK2	1.307028517	-0.688441182	1.724040037	0.643014745	0.102798553	1.134207598	0.374260676	-0.287469111	0.862452608	-1.060798546	1.935353796	-0.750100993	-1.014580847	1.131045365	-1.9870506	1.384743894	-0.779742423	1.287713534	0.163481831	1.805815609	1.194240014	-0.186661988	0.904895901	-0.126804103	1.297118992	-0.853305105	0.846853186	1.291337646	0.69755514	-1.305473408	1.047723314	0.654783792	1.598904215	1.749647409	1.015657807	-0.742981858	-0.941998891	1.187700559	1.332946808	1.10048465	-1.59588283	1.225817988	0.630803004	-0.886150083	-1.650402021	-1.745953644	-1.933982513	-0.801992418	2.526043613
TUBB	2.711238479	3.371930068	0.925733914	3.130232856	2.519829532	-0.440416395	-0.556577392	2.796228116	-0.564938942	1.956131981	2.062076285	-0.602998674	1.741903885	1.506025971	2.812020159	3.628303332	3.304004399	3.358700959	-0.612482557	-0.525280811	-0.534601765	0.277023062	-0.351231368	2.327855462	2.15640268	-1.190837636	3.809389759	-0.751356296	1.763449828	-0.338163241	2.569720795	-0.573679125	1.824415178	-0.548546206	-0.213067167	-0.210485309	-0.538229481	1.901497541	-0.641507028	-0.179122628	-0.514033068	-0.532359396	-0.585995769	-0.408413693	-0.629455988	2.128803942	-0.491056859	1.629563841	2.411049328
UHRF1	0.176621095	1.407199063	0.037538735	0.122380156	2.127087438	0.031721511	-0.491328611	-0.199130758	-0.198857827	1.662999622	0.178184338	-0.070932513	0.029847289	-0.022318768	2.097762969	2.616502978	0.076346438	0.117412254	-0.243030344	-0.420742024	-0.26775766	-0.151870383	-0.35006308	0.037415463	-0.12479069	1.935037844	2.812886981	0.023052865	-0.014201428	-0.228176918	-0.016922947	-0.353617274	-0.057422765	-0.457937	-0.082257723	-0.134772277	-0.187317397	-0.443328282	-0.404986428	-0.003234704	-0.341614187	-0.034168713	-0.206472437	-0.14169324	-0.289920829	-0.02714482	2.356042313	-0.129653611	-0.18358017
CLEC11A	0.154535923	0.140461541	0.133515345	0.141227881	0.101233337	0.026145427	0.059917576	1.342438291	-0.194790567	0.143918575	0.032208286	0.149816989	0.056952767	-0.075552709	0.179527763	0.1388066	-0.464264196	0.115594909	0.22822192	0.024304608	0.041559488	-0.207469708	-0.082732812	0.115929691	-0.001516644	-0.034040691	0.244198021	0.0152288	-0.032165148	0.06502831	0.188766255	-0.036844558	-0.145952835	0.1209394	0.013092637	0.085375948	-0.015304718	-0.041090661	0.024479422	-0.072520676	-0.03141674	0.026425735	0.031535253	-0.082847493	0.069192119	-0.137374448	0.160915476	0.020887533	0.019134558
FAM30A	1.254179281	-0.670958255	-0.945140824	0.457857813	-0.805112577	0.853243316	1.016032504	1.371716068	0.780204329	1.564647318	1.935674073	2.540623324	1.515009196	2.050399145	-0.75961064	1.478561585	1.418109264	0.821067232	1.018218364	-0.638203192	1.520742744	-0.369926474	-1.196970082	-0.96542203	-0.718643848	-0.767103742	1.736507605	0.743137067	1.030737566	1.161179618	-0.52202515	-1.416944595	0.947261758	0.717013274	2.597539483	-0.755518197	-0.953580007	-1.440617843	2.347690922	1.670019056	-0.796011104	1.716105893	1.304019795	-0.693315024	1.313292626	-1.069943666	-0.960386559	-1.188120652	1.851589543
PRDX1	1.77837278	1.199570636	1.436645229	0.654383683	0.170233719	1.124918122	1.066666121	2.656415197	0.242738535	-1.262539278	1.994871425	1.41480572	0.715567427	2.048894536	1.324265271	1.199359241	2.429478849	0.960605336	0.46150865	-0.8987064	-1.689269886	-0.194596424	0.701838764	1.081688375	1.768028164	2.088459341	2.209792541	1.628673533	2.379887132	-0.778332758	-0.677938728	1.402693101	-0.931352994	1.246288264	-1.071709021	-0.714465206	2.545295319	1.143555194	1.896362561	2.054782468	2.155561514	1.444180544	-1.578417258	-0.799490772	1.13643227	-1.345372922	-1.602295754	1.830100828	-0.684598218
IGLL1	1.395232266	1.605291286	0.761726427	1.643184005	1.248038134	0.659966406	0.235476587	-0.393361264	0.178945268	0.221173422	1.758926588	1.055491807	1.15550237	0.3983781	1.531329718	1.527346897	-0.001320895	1.451023981	0.0813832	0.307813661	0.080075096	-0.393246568	0.127977009	1.223117265	0.356790555	0.001337184	0.986165714	0.073025442	0.568917252	0.726490037	0.116616381	0.236030453	0.212562049	0.120061508	0.281685689	0.228613716	0.035099908	0.026009451	0.076138082	0.014820318	0.05069268	0.02783057	0.002789991	0.044701368	0.008577766	0.010142115	0.367456457	0.028663031	0.698416401
DNTT	1.530995027	1.28058639	1.989644031	1.93050865	-1.418083481	0.728892902	0.244855438	-0.367576216	0.211411926	1.766765673	2.243125512	1.870444154	1.546049696	1.954390056	1.056794027	0.319260913	-0.540302676	1.38416661	-0.267913698	0.249862024	1.374891347	-0.371641588	-1.37371845	0.970987338	-1.210309043	-0.929968291	-1.079368671	0.735648688	-1.66898351	1.030250212	-0.595701656	1.27202476	1.534047051	1.370072022	-1.592879932	-1.377960835	-1.256759489	0.880403362	0.430484395	1.301967791	0.451091395	-1.305493089	0.928692524	1.144556522	0.543346324	1.908445069	2.194476368	1.621573465	1.805567932
VPREB1	2.025162387	2.087542976	0.969683359	1.982683457	0.811474682	-2.093835643	0.820062673	1.476284421	0.68372737	1.555813694	1.765506538	2.401118	2.581541789	0.235719841	1.298824587	1.720176185	-0.357074884	1.284542309	-0.535940254	-0.807486374	-0.886714405	-0.242239557	-2.540162266	1.980285465	1.822518375	0.573169514	-1.497616497	0.794235249	0.723257605	1.614678791	-0.985172444	0.609585814	0.509318286	-0.825384408	1.105945574	1.747332045	-0.235037357	0.254418513	-2.775840465	1.602807716	0.028659735	1.584320208	-0.459990126	1.88222935	0.159968577	0.856827245	-0.128704301	1.050611333	2.395770755
[truncated: 756 more columns]
