# Supplementary material for: Multiomic single cell sequencing identifies stemlike nature of mixed phenotype acute leukemia
Source: Nat Commun. 2024 Sep 18;15:8191. doi: 10.1038/s41467-024-52317-2 (PMC11411136; doi:10.1038/s41467-024-52317-2)
Supplement: Supplementary file 17 — Source Data [file 41467_2024_52317_MOESM17_ESM.zip › Source Data compressed/Panel S9G.csv]

Panel S9G
Enrichment profile and ranking metric score for the MPAL gene expression signature. The signature was significantly enriched in MPAL blasts relative to normal HSCs.
PERETZ_KENNEDY_MPAL
	gsea.hit.indices	gsea.es.profile
V118501009	0	0.0631
V118501010	1	0.1255
V118501011	2	0.1878
V118501012	5	0.2453
V118501013	6	0.3018
V118501014	8	0.3572
V118501015	10	0.411
V118501016	18	0.4601
V118501017	32	0.5055
V118501018	141	0.5139
V118501019	232	0.522
V118501020	234	0.5531
V118501021	235	0.5844
V118501022	280	0.6024
V118501023	343	0.6129
V118501024	381	0.6286
V118501025	537	0.6093
V118501026	649	0.599
V118501027	670	0.612
V118501028	886	0.57
V118501029	939	0.5699
V118501030	970	0.5753
V118501031	1034	0.571
V118501032	1111	0.5621
V118501033	1143	0.5648
V118501034	1169	0.5687
V118501035	1217	0.5664
V118501036	1221	0.5755
V118501037	1279	0.5696
V118501038	1345	0.5609
V118501039	1347	0.5691
V118501040	1483	0.5401
V118501041	1535	0.5325
V118501042	1597	0.5215
V118501043	1614	0.5221
V118501044	1753	0.489
V118501045	1886	0.4556
V118501046	1906	0.4516
V118501047	1947	0.4422
V118501048	1971	0.4376
V118501049	2034	0.4235
V118501050	2067	0.4178
V118501051	2071	0.4197
V118501052	2162	0.4001
V118501053	2173	0.4016
V118501054	2553	0.3109
V118501055	2558	0.3188
V118501056	2644	0.3066
V118501057	2685	0.3066
