# Supplementary material for: Multiomic single cell sequencing identifies stemlike nature of mixed phenotype acute leukemia
Source: Nat Commun. 2024 Sep 18;15:8191. doi: 10.1038/s41467-024-52317-2 (PMC11411136; doi:10.1038/s41467-024-52317-2)
Supplement: Supplementary file 17 — Source Data [file 41467_2024_52317_MOESM17_ESM.zip › Source Data compressed/Panel S7C-TOP.csv]

Panel S7C
Enrichment profile and ranking metric score for three gene sets associated with transcriptional regulation by RUNX1 from GSEA (MPAL patients without known RUNX1 mutations, n = 9)
REACTOME_TRANSCRIPTIONAL_REGULATION_BY_RUNX1
	gsea.hit.indices	gsea.es.profile
V123661009	8	0.0748
V123661010	30	0.1247
V123661011	56	0.1613
V123661012	147	0.157
V123661013	157	0.1867
V123661014	171	0.2136
V123661015	179	0.2422
V123661016	337	0.198
V123661017	363	0.2099
V123661018	369	0.2304
V123661019	372	0.252
V123661020	430	0.2485
V123661021	467	0.253
V123661022	482	0.2665
V123661023	520	0.269
V123661024	557	0.2711
V123661025	578	0.2793
V123661026	604	0.2848
V123661027	641	0.2848
V123661028	646	0.2985
V123661029	662	0.3071
V123661030	710	0.3009
V123661031	731	0.3061
V123661032	772	0.3018
V123661033	775	0.3139
V123661034	827	0.3038
V123661035	879	0.2931
V123661036	900	0.2955
V123661037	930	0.2936
V123661038	936	0.3021
V123661039	941	0.3108
V123661040	942	0.3213
V123661041	944	0.3313
V123661042	945	0.3417
V123661043	947	0.3517
V123661044	960	0.3566
V123661045	967	0.364
V123661046	975	0.3708
V123661047	1006	0.3672
V123661048	1032	0.3654
V123661049	1066	0.3598
V123661050	1153	0.3296
V123661051	1193	0.3193
V123661052	1195	0.3255
V123661053	1224	0.3194
V123661054	1242	0.3179
V123661055	1282	0.3061
V123661056	1290	0.3081
V123661057	1338	0.2922
V123661058	1372	0.2818
V123661059	1394	0.2762
V123661060	1398	0.2783
V123661061	1486	0.2424
V123661062	1492	0.2418
V123661063	1494	0.243
V123661064	1517	0.2348
V123661065	1535	0.2285
V123661066	1553	0.2218
V123661067	1576	0.2126
V123661068	1681	0.1694
V123661069	1711	0.1595
V123661070	1719	0.1593
V123661071	1721	0.1618
V123661072	1722	0.1647
V123661073	1767	0.1499
V123661074	1779	0.1498
V123661075	1780	0.1544
V123661076	1784	0.1578
V123661077	1965	0.0917
V123661078	2135	0.0429
V123661079	2186	0.051
V123661080	2203	0.0759
