# Supplementary material for: Multiomic single cell sequencing identifies stemlike nature of mixed phenotype acute leukemia
Source: Nat Commun. 2024 Sep 18;15:8191. doi: 10.1038/s41467-024-52317-2 (PMC11411136; doi:10.1038/s41467-024-52317-2)
Supplement: Supplementary file 17 — Source Data [file 41467_2024_52317_MOESM17_ESM.zip › Source Data compressed/Panel 2B-MIDDLE.csv]

Panel 2B
Enrichment profile and ranking metric score for three example positively enriched gene sets, all of which are associated with stem cells.
WONG_EMBRYONIC_STEM_CELL_CORE
	gsea.hit.indices	gsea.es.profile
V127201009	3	0.0308
V127201010	35	0.0363
V127201011	42	0.0519
V127201012	52	0.0649
V127201013	64	0.0755
V127201014	71	0.0881
V127201015	76	0.1013
V127201016	79	0.1152
V127201017	89	0.1254
V127201018	95	0.1372
V127201019	101	0.1488
V127201020	108	0.1598
V127201021	111	0.1725
V127201022	113	0.1857
V127201023	120	0.1961
V127201024	126	0.2068
V127201025	139	0.2135
V127201026	142	0.2248
V127201027	148	0.2345
V127201028	149	0.2465
V127201029	150	0.2584
V127201030	155	0.2683
V127201031	157	0.2795
V127201032	160	0.2902
V127201033	186	0.2896
V127201034	195	0.2966
V127201035	196	0.3073
V127201036	200	0.3165
V127201037	205	0.3252
V127201038	206	0.3356
V127201039	207	0.3461
V127201040	208	0.3566
V127201041	222	0.3606
V127201042	226	0.3693
V127201043	229	0.3784
V127201044	230	0.3883
V127201045	237	0.3952
V127201046	238	0.4049
V127201047	271	0.3992
V127201048	279	0.405
V127201049	300	0.4044
V127201050	306	0.4108
V127201051	331	0.408
V127201052	340	0.4124
V127201053	341	0.4205
V127201054	343	0.4282
V127201055	355	0.4311
V127201056	356	0.4389
V127201057	365	0.443
V127201058	368	0.4499
V127201059	371	0.4567
V127201060	382	0.4596
V127201061	385	0.4663
V127201062	391	0.4715
V127201063	397	0.4767
V127201064	402	0.4822
V127201065	405	0.4887
V127201066	417	0.491
V127201067	424	0.4955
V127201068	439	0.4961
V127201069	448	0.4994
V127201070	453	0.5046
V127201071	456	0.5106
V127201072	479	0.5071
V127201073	488	0.51
V127201074	491	0.5157
V127201075	494	0.5214
V127201076	502	0.5247
V127201077	503	0.5313
V127201078	511	0.5345
V127201079	516	0.539
V127201080	535	0.537
V127201081	540	0.5413
V127201082	544	0.5461
V127201083	562	0.5443
V127201084	568	0.5479
V127201085	582	0.5478
V127201086	583	0.5536
V127201087	612	0.5463
V127201088	617	0.5501
V127201089	618	0.5557
V127201090	626	0.558
V127201091	631	0.5617
V127201092	679	0.545
V127201093	701	0.5402
V127201094	706	0.5432
V127201095	718	0.5429
V127201096	725	0.5449
V127201097	739	0.5435
V127201098	769	0.5345
V127201099	774	0.5371
V127201100	777	0.5406
V127201101	783	0.5426
V127201102	785	0.5465
V127201103	808	0.5406
V127201104	852	0.5247
V127201105	864	0.5235
V127201106	869	0.5255
V127201107	891	0.5196
V127201108	934	0.5036
V127201109	937	0.5061
V127201110	951	0.5035
V127201111	969	0.499
V127201112	975	0.4999
V127201113	1005	0.4896
V127201114	1048	0.4729
V127201115	1050	0.4753
V127201116	1055	0.4762
V127201117	1069	0.4729
V127201118	1085	0.4685
V127201119	1091	0.4688
V127201120	1129	0.454
V127201121	1135	0.454
V127201122	1137	0.4559
V127201123	1151	0.4521
V127201124	1176	0.443
V127201125	1192	0.438
V127201126	1196	0.4385
V127201127	1199	0.4395
V127201128	1213	0.4352
V127201129	1222	0.4333
V127201130	1224	0.4346
V127201131	1234	0.4322
V127201132	1246	0.4288
V127201133	1272	0.4187
V127201134	1287	0.4136
V127201135	1299	0.4099
V127201136	1338	0.3935
V127201137	1369	0.3806
V127201138	1376	0.3788
V127201139	1387	0.375
V127201140	1398	0.3712
V127201141	1430	0.3575
V127201142	1433	0.3572
V127201143	1472	0.3401
V127201144	1494	0.3307
V127201145	1578	0.2925
V127201146	1585	0.29
V127201147	1641	0.2654
V127201148	1644	0.2653
V127201149	1702	0.2405
V127201150	1766	0.2137
V127201151	1773	0.2133
V127201152	1823	0.1936
V127201153	1927	0.1507
V127201154	2102	0.0801
V127201155	2161	0.0667
