# Supplementary material for: Multiomic single cell sequencing identifies stemlike nature of mixed phenotype acute leukemia
Source: Nat Commun. 2024 Sep 18;15:8191. doi: 10.1038/s41467-024-52317-2 (PMC11411136; doi:10.1038/s41467-024-52317-2)
Supplement: Supplementary file 17 — Source Data [file 41467_2024_52317_MOESM17_ESM.zip › Source Data compressed/Panel S16A-B.csv]

Panel S16 A-B
	UMAP_1	UMAP_2	CD11b	CD13	CD14	CD64	IDH2
AACAACTCAGAGAGGT-3	2.772726	-0.40768215	3.519905	3.5005805	3.7180293	1.8143113	0
AACAACTCAGGTACGG-3	2.701103	-0.48082262	3.9204185	3.412933	3.4798057	1.1964326	0
AACAACTCTAGGAGAA-3	8.992067	5.579728	4.387629	3.8156917	3.7595906	1.2451075	0
AACAGAGCCCATTGTC-3	7.7275767	10.396798	5.596073	4.1471176	4.2194405	2.5389526	0
AACAGAGCCCGAGTGT-3	6.6618605	9.230891	4.467205	3.6985562	2.729763	1.2797247	0
AACAGAGCCGCACCGT-3	8.55646	5.2122498	4.496041	3.7573404	4.221181	1.7553148	1
AACCAGCTATCGCGTC-3	10.753892	3.188575	3.539767	2.796965	2.776265	1.1038802	0
AACCAGCTCTCAACGC-3	11.584805	5.9686556	4.0024967	3.8257062	3.3184738	1.6830171	0
AACCAGCTTAAGACGC-3	2.7509828	-0.51479393	3.6247165	3.5472176	3.4588788	0.9611858	0
AACCAGCTTGCTACTC-3	7.568109	11.682961	6.234679	4.4673533	4.339992	2.5989149	1
AACCGATGAACCAGCT-3	6.7924743	12.146769	5.8516855	4.731283	3.5446463	2.2250834	1
AACCGATGAGCCGCAG-3	9.505727	10.59054	5.4290276	3.6212451	4.2766933	2.1851346	1
AACCGATGCAATCCAC-3	10.920228	2.9522774	3.2259538	3.3660755	1.7527412	1.225034	0
AACCGATGTAATTGGC-3	8.133494	11.26003	6.0791855	5.5908875	4.109842	2.7850802	0
AACGAAGTCGAGCCAA-3	7.288354	12.277599	5.226887	3.4530869	3.559859	2.929992	1
AACGAAGTGACTAGGC-3	10.28832	3.7161229	3.692711	3.1140108	2.8744535	1.5477692	0
AACGAAGTTACGCGCA-3	7.290648	8.882272	5.047484	3.5637665	3.6791868	1.7722043	0
AACGAAGTTATGAAGA-3	8.516185	11.36936	5.8997154	5.285096	3.4113767	2.1329358	1
AACGCCAAAAGTTCTC-3	7.109905	10.236381	5.6995234	3.2269895	4.978038	2.2251391	0
AACGCCAACAAGTGCG-3	8.942205	11.977271	5.6776013	4.508309	3.5994506	1.6439447	1
AACGCCAATAATTGGC-3	10.510686	3.7805123	3.4847622	3.2394493	3.1848245	1.2008235	0
AACGCCAATGAGTATC-3	7.5228796	12.007832	5.345948	4.5674562	3.9310627	2.9013138	1
AACGCTCGAGTCATCC-3	8.465335	11.529457	5.7351937	4.5872264	3.9503398	2.5373409	1
AACGCTCGATGACATA-3	10.523908	11.021295	5.5554028	2.8726015	3.4558969	2.7654872	0
AACGCTCGCAACGGTC-3	9.411476	12.930366	5.792162	3.3322806	3.420543	2.4727006	0
AACGCTCGCGCTTAAC-3	9.059108	9.658876	5.405941	3.5033634	2.9397016	3.0271819	0
AACGCTCGTGATCTGT-3	8.317024	5.2085524	4.0231943	3.6517823	3.7633622	1.7641287	1
AACGCTCGTGCTATGA-3	8.75592	5.832654	4.880022	4.172945	3.6924589	2.0203042	0
AACGCTCGTGTACAGT-3	12.471486	6.784642	3.6396246	3.1047766	2.4480093	1.595219	0
AACGTACCCTCAACGC-3	12.57823	6.255117	3.4143372	3.084349	2.8831422	0.73111075	0
AACGTACCCTTCGTCC-3	8.098134	11.383584	5.853826	5.0771666	3.6603062	2.4132588	1
AACGTACCGTGCGCGA-3	7.551404	11.361846	5.961862	4.3275523	4.35327	2.4743676	0
AACGTACCGTTGAGCC-3	6.54321	10.760463	5.519536	4.5123076	4.3770227	2.5217133	0
AACGTGATAGGTTATA-3	9.528113	13.068894	5.6101365	3.298964	2.7873068	2.553406	1
AACGTGATCAGAGATG-3	2.8591309	-0.30214143	4.1666636	3.1594722	3.1758702	1.3433408	0
AACGTGATGAGCCACA-3	11.154465	6.8887177	5.026418	3.2074206	3.2040784	2.1627495	0
AACGTGATGATTCGCG-3	11.229229	7.6251526	4.5987787	3.028646	2.6545668	2.3626595	0
AACTCACTAACGCCAA-3	11.365768	6.003519	3.5981517	3.6038918	3.568722	1.2664587	0
AACTCACTCAACGGTC-3	6.9222755	10.920263	6.1296964	4.889436	3.9589403	2.4375176	0
AACTCACTCGATCAAG-3	8.940276	9.670689	5.381777	3.5180287	3.6922536	1.6740156	0
AACTCACTCGCTCTTG-3	8.012752	5.0641227	3.6763992	3.4791548	3.51248	1.3749058	0
AACTCACTCGTGCTTA-3	7.9464083	9.742748	5.8189178	4.0492344	3.8395522	2.2741446	0
AACTCACTGCGGCGCA-3	7.834812	3.3374348	3.6733143	3.431553	3.2866592	1.413022	0
AACTCACTGTCTGTCC-3	8.56074	5.4414806	3.9866068	3.4900804	3.3626235	1.6193825	0
AACTCGTAAACCAGCT-3	8.097462	4.814955	3.7213907	3.5480049	3.5105598	0.943097	0
AACTCGTAAAGGTGCA-3	8.768375	13.270922	4.99747	3.6283042	3.5250804	2.1101542	0
AACTCGTAAATACTTC-3	8.027587	4.9482594	3.8830154	3.2457855	3.6381998	1.1671078	0
AACTCGTAAATCTTAT-3	10.668099	3.4492204	3.4017854	2.8940547	2.5059166	1.5695133	0
AACTCGTACAACCTGC-3	7.708901	11.925537	5.6923976	5.079049	3.2748454	2.3617897	1
AACTCGTACGACGGCG-3	10.275412	11.825428	5.3717475	3.7014592	3.553781	1.8479269	1
AACTCGTACGCATTAG-3	7.8192654	4.8918715	3.9058511	3.8592505	3.903731	-0.042794608	0
AACTCGTACGCGGACA-3	6.9802785	11.456337	6.1658783	4.2459517	3.9088912	2.6928818	0
AACTCGTAGCGGCGCA-3	8.829691	11.230022	5.237829	4.5238934	4.1408687	2.0913844	1
AACTCGTAGTGCGCGA-3	10.6254635	10.542071	5.261291	2.3359425	2.452667	1.5473039	0
AACTCGTATCAAGAAG-3	9.156214	11.824662	5.7399635	3.5392442	3.6418145	1.949055	1
AACTCGTATCCTCGCC-3	9.366982	10.518392	5.739216	3.5478272	4.212843	3.0531373	1
AACTCGTATGGATCCA-3	12.702305	7.082283	3.431017	2.9386399	2.5728896	1.4953856	0
AACTGCTTAAGGTGCA-3	10.92081	2.659646	3.4665935	2.3643208	3.241779	1.0769156	0
AACTGCTTACGAGAGG-3	6.8305044	12.17559	5.8233047	4.8152385	4.099222	2.0199623	1
AACTGCTTAGGCCATG-3	11.209155	6.608304	4.0369287	3.393515	3.3742843	1.9440444	0
AACTGCTTCCAACATC-3	4.8780537	7.057407	3.851448	3.3525932	3.022998	0.8988153
AACTGCTTCGCGGACA-3	7.6564565	9.032848	5.1229687	3.3567824	3.769782	1.9712869	1
AACTGCTTGAAGCCAG-3	10.979009	7.382643	4.783523	4.4128118	2.4354098	1.6120778	0
AACTGCTTGCCACGCG-3	7.2745657	11.936007	5.77838	4.585361	3.914216	2.5079954	0
AACTGGAGACCACCAG-3	2.0436053	-0.58106947	2.837605	2.5173328	2.4892988	1.0199032	0
AACTGGAGACGACTCA-3	7.9434376	5.0426655	4.33485	3.7925484	4.2901363	0.7984123	0
AACTGGAGAGACTGCC-3	9.159073	12.706109	5.440191	3.8090189	3.149485	2.0296447	0
AACTGGAGCACCGTGT-3	10.508982	10.878486	5.535341	2.8192465	3.3120923	2.2277436	0
AACTGGAGCAGGCAAT-3	9.566191	11.149635	5.9073772	4.0839243	3.771098	2.679169	0
AACTGGAGCAGGCGCC-3	10.2536	10.404503	5.6840577	3.037637	3.8270533	2.321614	0
AACTGGAGCTCCTTAC-3	7.3847737	12.570792	5.3990984	5.1041517	3.7240043	2.7541862	1
AACTGGAGCTCGCACC-3	2.4736326	-0.5013124	3.3117604	2.9401155	2.7254987	1.6902925	0
AACTGGAGCTTGAATG-3	11.807787	7.5092287	3.4218092	3.2627788	3.0246868	1.8969841	0
AACTGGAGGCATGAGA-3	7.94783	11.894439	5.3457985	4.075516	4.172266	2.1502092	1
AACTGTGACTCCAGTG-3	7.2861514	10.5855665	5.9737835	3.0083222	3.5231957	3.2067142	0
AACTTCCAAAGTACAA-3	9.392058	10.620869	5.7828045	4.06778	3.7398741	2.334068
AACTTCCAGATTGTAC-3	2.2264829	-0.6492809	3.3738234	3.0402725	2.3679457	0.46981394	0
AAGACCTTACGTCCTA-3	8.196212	9.7432	5.714509	3.5678065	3.8465018	2.6220307	0
AAGACCTTACTTGTCA-3	7.490214	2.8662972	3.5059965	2.5716765	2.2742114	1.5716718	0
AAGACCTTAGTAGATA-3	7.8754244	12.483248	5.204186	4.744224	3.9387605	2.436972	1
AAGACCTTGCGGCAAG-3	12.414057	7.5251765	3.4283147	2.9940636	2.7806497	1.615089	0
AAGACCTTGTGGAATC-3	9.450826	5.0579906	4.9676504	3.2526534	3.1749885	0.13257112	0
AAGACCTTTGAGATAC-3	8.223538	10.958563	5.7224154	4.2638755	4.4075646	2.9171357	1
AAGAGACAACCAATGT-3	6.844692	9.09785	5.8914537	5.0854564	3.1803808	2.3295486	0
AAGAGACACGCATTAG-3	12.082732	7.019712	3.5448558	3.089356	3.1085672	1.9618616	0
AAGAGACAGAGTGATA-3	9.150608	9.617509	5.2701554	3.5338693	3.0959597	2.8065977	0
AAGAGACAGGTATGTT-3	7.0387387	11.837722	5.9813232	3.996636	3.568593	3.1081967
AAGAGACATAGTAGCC-3	7.4470983	12.482378	5.2396955	4.260554	3.4070172	2.4698257	1
AAGAGACATCGCACAA-3	7.147062	12.682893	5.9317937	3.7438264	3.924917	3.4015224	0
AAGCCTCCAGAGGTAG-3	11.75064	7.452588	3.4764352	2.8646517	2.4617252	1.4091487	0
AAGCCTCCAGTAGGAC-3	11.888719	6.2110143	3.774253	3.668153	3.482633	1.6308786	0
AAGCCTCCCAATCCAC-3	9.082663	9.610475	5.530349	3.606313	3.3989403	2.2832117	0
AAGCCTCCCTACATTA-3	4.708233	7.0826206	3.5077877	2.5301147	1.7178856	0.67710865	0
AAGCCTCCCTTAAGTA-3	7.0257587	10.565265	5.8900385	4.204077	4.149313	2.7159138	0
AAGCGTGGACCTACGC-3	8.96785	5.133559	4.6164317	4.3751755	3.2331443	1.4481965	0
AAGCGTGGAGAGGCGC-3	8.443682	4.736422	4.109098	3.4320426	3.8597074	1.187485	0
AAGCGTGGCCTCCAAG-3	8.440407	4.943237	3.8225598	3.150596	3.5547655	1.5318934	0
AAGCGTGGGCGCTGGA-3	11.784008	7.1515265	3.9780912	2.3850935	3.105599	1.7889166	0
AAGCGTGGTAGAGCGA-3	10.696529	3.0054204	3.3551772	2.6326127	2.2106223	0.7285093	0
AAGCGTGGTTGTGAGA-3	7.3684506	12.314927	5.695316	3.9629002	3.4823828	2.7277987
AAGCTCGAACTTGTCA-3	8.955459	12.9477005	5.0497155	3.890581	3.524399	2.7334619	1
AAGCTCGACATATGGA-3	7.795115	10.3804	5.313752	4.5761056	3.7734408	2.1195955	0
AAGCTCGACGGAGAGA-3	8.859842	12.520885	5.7933726	4.778659	3.575718	2.4637675	1
AAGGAGGCAGTGACCG-3	9.0692625	12.714444	5.9055104	3.2905471	3.4693801	3.0576057	1
AAGGAGGCATCTTAGA-3	7.951668	5.1868095	4.313796	3.7049246	4.042545	1.812594	0
AAGGAGGCCAAGATTC-3	7.725069	11.221655	5.854711	5.0822663	4.2077527	2.3873897	0
AAGGAGGCGATGCGTA-3	12.445066	7.058729	3.5036602	2.1463385	3.0644586	1.1392841	0
AAGGAGGCGTGTTGCC-3	11.126868	6.554584	4.233788	3.4014452	3.0180044	0.70839554	0
AAGGAGGCTACCAAGC-3	11.996656	7.4187393	3.0170934	3.4666321	2.440452	1.7708938	0
AAGGAGGCTGCCACCT-3	7.622029	11.76711	5.809089	3.6754832	3.5316522	1.9909123	0
AAGGTAGGACCGTTCA-3	10.030846	12.589121	5.450263	3.747709	3.7974045	2.8324125	1
AAGGTAGGCTACTCTC-3	10.678506	3.5995495	3.9638872	2.7544248	2.4369624	0.37426883
AAGGTAGGGCACAGGC-3	9.158469	10.324912	5.6732244	3.2040203	3.5760932	2.0260847	0
AAGGTAGGGCACGCTG-3	10.654708	3.3025086	3.4453423	2.3522558	3.174708	1.1285673	0
AAGGTAGGGGATACGC-3	9.189258	9.946925	5.7464943	3.4851112	3.668202	2.381319	0
AAGGTAGGTCAGGACA-3	4.807309	6.713107	4.6316214	3.275687	3.25393	1.0594907	0
AAGGTAGGTTGCGCAC-3	7.2684593	12.564409	5.5898128	4.3005924	3.688156	2.6634898	1
AAGGTGCACCTACACA-3	9.334994	13.235539	5.577798	3.6053925	3.2690463	2.468375	1
AAGGTGCAGGTCAATA-3	8.089435	5.241502	3.8595095	3.9250507	3.4641452	1.8715669	1
AAGGTGCATCTATCAC-3	12.030981	6.902443	3.234106	3.2112086	2.4753146	1.3896173	0
AAGGTGCATGATAGAA-3	9.011328	9.37173	5.080039	3.421649	3.3600793	2.0823586	1
AAGTAATTAAGTAATT-3	9.392277	4.861962	3.8500135	2.8728108	3.5181801	2.149357	0
AAGTAATTAGATTAGC-3	7.6933513	12.699969	5.529409	4.3273683	3.902006	3.0487583	1
AAGTAATTGAGGAGCG-3	7.4269247	9.619699	5.136706	3.8310173	4.180185	1.253972	0
AAGTAATTGGCTACAA-3	11.586118	5.916439	4.280284	3.4710672	3.7780147	1.5095457	0
AAGTAATTGTCCGTTG-3	7.635459	11.301371	5.0343695	4.4190392	3.2922266	1.3237675	0
AAGTAATTGTTAGCGC-3	8.430013	13.212653	5.165799	4.4773946	2.624554	2.242376	1
AAGTACAAAGCGAATG-3	8.125498	3.1588447	4.0038805	3.1176736	3.7655013	1.8636936	0
AAGTACAAATTCATTG-3	7.878485	11.722927	6.0533795	4.645767	4.270976	2.6810937	0
AAGTACAACCGTGGCC-3	11.010294	7.3928294	4.097057	3.5128036	3.148231	2.3792405	0
AAGTACAACGACGGCG-3	9.056728	12.266267	5.5206313	4.441728	3.5798705	2.4789116	1
AAGTACAAGTATCCGG-3	9.778454	11.094884	5.5228844	3.7127392	3.672029	1.9211046	0
AAGTACAAGTTCCTTA-3	11.003778	7.3197165	4.298622	3.7101028	3.2990732	2.1179228	0
AAGTCTATAGGAATAC-3	9.785583	13.132668	5.119368	2.747995	2.971381	2.643723	1
AAGTCTATCGGAGAGA-3	6.8205214	10.910287	5.958887	3.8821962	4.57678	3.234328	1
AAGTCTATGAGCGGCC-3	9.014644	11.644864	5.759316	3.907793	3.7912464	2.2017977	0
AAGTCTATGATGTGGT-3	9.860764	13.00394	4.927924	4.03896	2.6969419	1.9312998	0
AAGTCTATTCCGTCAA-3	2.567583	-0.45089987	3.2255278	2.849213	3.1846328	1.7326087	0
AAGTCTATTGATCTGT-3	8.152558	5.137147	4.0722327	3.826685	4.043308	1.5131271	0
AAGTGAACGAATGCAT-3	10.782609	2.9437702	2.98128	2.661739	2.5417042	1.4125048	0
AAGTGAACGGATGGAC-3	2.5794573	-0.34852877	5.0141096	3.2975745	3.052578	1.842897	0
AAGTGAACGGTATGTT-3	11.052207	7.773607	3.1274586	3.58798	2.9946072	1.8057711	0
AAGTGAACTACATTCG-3	7.79773	11.79051	6.0354652	4.5583363	4.213606	3.1467795	1
AAGTGAACTACCTTGA-3	9.144283	12.849291	5.4203253	4.74072	3.225519	2.4099765	1
AAGTTCTCAAGGTGCA-3	12.424768	6.9879484	3.574504	2.6310594	2.7500267	1.1069672	0
AAGTTCTCAGAACTTA-3	10.961809	5.865843	4.2218513	3.9421601	3.5649736	1.7735072	0
AAGTTCTCATGACCGG-3	11.971075	6.890947	3.5925434	3.2350428	2.7661724	1.8240657	0
AAGTTCTCCGCCTGCA-3	7.6336007	11.058535	6.2188168	4.7979364	4.2536125	2.1794426	0
AAGTTCTCCTCTTCTA-3	7.038006	11.073178	5.5352387	6.1323986	3.8183248	2.398461	0
AAGTTCTCGCGCGTCA-3	12.860677	7.0343966	2.7854137	1.8659208	1.6005253	1.2921317	0
AATACTTCGGCGCGGA-3	8.367075	5.0458922	4.495907	3.691428	3.720926	1.844034	0
AATACTTCTGCTACTC-3	1.8793049	-0.5178603	3.2446973	2.1704478	2.5874343	0.5010744	0
AATAGTGTCTCCAGTG-3	6.7074757	11.256072	5.4990907	4.8242164	3.9211733	2.542436	1
AATAGTGTTTATACTG-3	7.022095	11.059729	5.198265	5.029311	3.9987097	2.1577907	1
AATCCATTAGGTCAGT-3	8.473646	9.85992	5.7390685	3.5256355	3.6733904	3.0990624	0
AATCCATTCCTACTGG-3	10.530347	3.1217043	3.5334587	3.04837	2.8753064	2.1700175	0
AATCCATTGGTCAATA-3	7.328348	11.870737	5.619989	4.2957473	3.5823843	2.4323566	1
AATCCATTGTGGAATC-3	9.29182	10.025459	5.4857864	3.749107	3.657875	2.647371	0
AATCGCAAATAGTAAC-3	10.826693	7.2560825	3.1816325	2.954675	2.7703772	1.778928	0
AATCGCAACTCTTCTA-3	11.734859	6.911449	4.440153	3.677773	2.9248905	1.9914587	0
AATCGCAAGCGACAGA-3	8.870123	4.9372582	4.152269	3.9197376	3.612123	0.8414881	0
AATCGCAATAATTCAA-3	11.946536	6.7615857	3.7189777	3.4847717	2.5315332	1.8197725	0
AATCTGCGCAACAGGA-3	8.873824	5.678986	3.8787425	3.6255102	3.1747868	0.629995	0
AATCTGCGCACCATCG-3	9.937044	9.8939	5.57191	3.4037082	3.5172865	2.2138944	0
AATCTGCGCGCACCGT-3	8.946502	11.903359	6.1746116	4.721765	3.8699062	2.401637	0
AATCTGCGGCATTGAA-3	7.345238	10.656535	6.0020256	4.204875	4.0671105	2.397013	0
AATCTGCGGTACATCC-3	9.310194	4.786039	4.2287874	3.6186206	3.4201908	1.2412791	0
AATCTTATAACTGTGA-3	2.115439	-0.5172177	3.6064231	2.9803882	2.9334538	1.1046112	0
AATCTTATCCACCGAC-3	10.431106	3.372613	3.37478	2.8000956	3.131628	1.5209721	0
AATCTTATGCGCCATC-3	9.411768	11.497859	5.609732	3.924339	3.6156483	2.5493515	0
AATCTTATTATCTATG-3	10.05073	11.050454	5.747018	3.9097092	3.4176612	2.1276598	0
AATGCCGTAACTCGTA-3	7.643864	10.917158	5.5676575	4.344489	3.1441045	2.5481818	0
AATGCCGTAGAGAGGT-3	8.843652	13.47451	4.544193	3.4506571	2.8106277	2.2389736	0
AATGCCGTCTCGCCTG-3	7.1656795	8.735994	4.894372	4.0386834	3.1799026	1.846757	0
AATGGACGCACGGTCC-3	8.897451	13.0088215	5.7311087	3.1682398	4.001047	2.2546585	1
AATGGACGCGCCGAGG-3	12.881437	6.509339	3.0826623	3.086559	2.994687	0.68806434	0
AATGGACGGACACTGG-3	9.243642	10.192191	5.5092516	3.8853211	3.6413305	2.3574395	1
AATGGACGGCGAGCAA-3	8.925792	9.321478	5.090198	3.154428	3.2065935	2.3185277	0
AATGGACGTTCGCCAC-3	7.320184	11.138886	5.776735	4.556538	4.2180963	2.1598523	1
AATGTTGCAATACTTC-3	9.142405	9.753671	5.757153	3.6223679	2.6336975	2.548345	0
AATGTTGCTATAGGCA-3	9.943847	9.914207	5.5314903	3.2260263	3.1880658	2.7253892	0
AATTAAGGAGAGAGGT-3	8.355778	8.925117	4.1226425	3.529985	2.8484416	3.7652175	0
AATTAAGGTCTGCCTC-3	9.045101	5.2263265	4.752687	2.9342105	3.5044534	2.5027075	0
AATTATCTAGTGTCAA-3	9.139128	10.162752	5.790336	3.3618305	3.563935	2.3486176	0
AATTATCTGCGGTCGC-3	9.949252	12.165603	6.008696	4.15385	3.9239976	1.9295365	0
AATTATCTGTCATACC-3	9.192702	9.070152	4.9754195	2.8548741	3.671711	1.7658862	0
AATTATCTTAGATATC-3	6.6183796	11.360493	5.4631333	4.1033373	3.7132175	2.1268942	1
AATTATCTTTAATGCG-3	7.363259	12.737601	5.3310184	3.8746622	3.5249336	2.6503582	0
AATTGTTGAACAACTC-3	12.22185	7.55502	4.1385236	2.787352	2.9757555	1.2595111	0
AATTGTTGCAGTCACG-3	12.8674965	6.500658	3.406742	2.8928342	3.1995807	0.7031873	0
AATTGTTGGGAGGACC-3	7.3404317	11.374556	6.160011	4.116612	3.9194555	3.2174594	0
AATTGTTGTGCCGATC-3	10.089419	9.459229	4.87266	2.3908653	3.1136703	2.1986775	1
ACACCAGAGAGTCCGA-3	8.922093	5.2402434	4.7713146	3.7600167	4.0206685	2.4512868	0
ACACCAGAGCCGCTTG-3	7.345755	10.142404	5.7832146	3.6506267	3.9908915	2.4710424	0
ACACCAGATAAGACGC-3	11.045535	7.920178	3.6933494	3.2974226	2.981516	2.9411116	0
ACACTTGTAGCCGTCA-3	10.681326	6.987609	3.6967623	3.4915922	2.5090783	0.61848766
ACACTTGTAGTATGCA-3	8.187023	4.6669884	4.005042	3.4025474	3.4598248	-0.5445473	0
ACACTTGTCTAGCCGC-3	11.730028	6.1345253	4.0925794	3.041055	3.0551102	1.7617188
ACACTTGTGGACTAGA-3	9.827044	12.513293	5.602207	3.8147829	3.5575883	2.292836	1
ACACTTGTGGCAGGAG-3	10.350983	3.3512158	4.2773757	3.1141143	3.4972446	2.0930617	0
ACACTTGTTTACGACC-3	7.6494894	12.154331	6.163923	4.642458	3.6952577	2.7476597	1
ACAGATCGACGAGAGG-3	7.6676173	11.371506	6.211886	4.6504602	4.331011	2.7715204
ACAGCCATCAGTGTTC-3	8.5723295	9.470375	5.230655	2.9816804	3.5041347	2.4876552	0
ACAGCCATCATCCTTG-3	7.1094923	12.032691	5.357988	4.196285	3.5195265	2.6777387	0
ACAGCCATCCACGATA-3	7.4907956	11.936284	5.132518	3.7961645	3.8105526	2.2420957	1
ACAGCGGCAACTTCCA-3	7.549112	10.606137	6.03572	4.133213	3.8834066	2.3739245	0
ACAGCGGCAATACTTC-3	2.5908988	-0.17188455	3.6819506	3.0245204	2.9446852	0.53296363	0
ACAGCGGCATCATTGG-3	9.405044	11.037468	5.7150126	4.0214067	4.4142103	2.3212352	0
ACAGCGGCATCGTATT-3	7.7501707	3.3145134	3.4647815	3.457063	3.1394985	1.5703601	0
ACAGCGGCCATATGGA-3	9.302133	12.304983	5.515448	3.7510614	3.3569822	2.322304	1
ACAGCGGCCGCTCTTG-3	11.47532	7.3854203	4.6875944	3.246138	2.9502332	1.0292565
ACAGCGGCGCGCGTCA-3	6.5965023	11.372817	5.507557	4.5969467	3.9236546	2.392161	0
ACAGGAGTCAGCAACC-3	10.335589	10.754043	6.133145	3.1807914	3.5797725	2.284947	0
ACAGGAGTCGCCAGGT-3	9.242481	10.00904	5.7046347	2.9072397	4.0086126	3.274001	0
ACAGGAGTGTGCTTGC-3	8.142486	5.2539263	4.762635	3.9024518	3.7128656	1.2719693	1
ACAGGAGTTGAGTATC-3	7.403396	8.918885	5.5056906	3.5569363	3.9098876	2.333958	0
ACAGGAGTTGTAGTCG-3	12.726945	6.397383	2.9572854	2.2610755	2.790261	0.9171444	0
ACAGGCTAACAGGCTA-3	9.946767	12.4325285	5.6346364	4.022391	3.3989308	2.4104133	1
ACAGGCTAATAATTCC-3	7.7763314	12.832273	5.271583	4.334472	3.627877	2.0272691	1
ACAGGCTAATAGCGCG-3	7.7528086	11.572909	5.6934104	4.718558	3.6925461	2.5525825	1
ACAGGCTACACGGTCC-3	7.7965207	3.094113	3.0993896	2.324243	2.5848854	0.37795532	0
ACAGGCTACGTGCTTA-3	10.241787	10.690165	5.4805927	3.339904	3.2872422	1.6985766	0
ACAGGCTAGCGAGTTC-3	7.0609717	12.035759	5.480766	5.0794377	3.6395247	2.6386359	1
ACAGGCTATCAGCCGG-3	8.777735	12.444656	5.0267572	4.1983967	3.386097	2.2642093	1
ACAGTGCTATGGACAG-3	2.6768913	-0.62467	3.3700502	3.0214145	3.1070712	0.32401192	0
ACAGTGCTCAATTATT-3	7.2154512	12.388395	5.691445	4.7502775	3.6657102	2.682149	1
ACAGTGCTGATGTGGT-3	7.4524255	10.927555	5.6010513	4.596488	4.2275367	2.162281	0
ACAGTGCTTCTGACAG-3	9.526518	10.529549	5.836353	3.458386	4.134937	1.8979185	0
ACAGTGCTTGTTAACA-3	11.754145	6.6935487	3.5773375	3.530383	3.200603	1.670611	0
ACATATGACACGAGTA-3	12.076496	6.7940764	3.6977782	3.6302514	3.3107915	0.52035296	0
ACATATGACGCTCTTG-3	8.461532	5.408087	4.386706	3.685929	3.7160192	2.0035648	0
ACATATGAGGCCAACC-3	10.678249	3.6460016	3.8787978	3.4803038	2.9215186	0.8643822	0
ACATATGATAAGACGC-3	9.079911	11.221291	5.7380767	4.336838	3.4799755	2.2431653	1
ACATATGATATGAAGA-3	9.086239	12.606191	5.649852	4.113973	3.4907775	2.2364051	0
ACATCATTTAAGACGC-3	12.440348	6.6016045	3.3758247	2.8858342	2.6767073	0.89052755	0
ACATCTACCGTAGCGG-3	10.037938	9.690084	5.2311	2.8993626	3.5664887	2.9251564	0
ACATGCCGAACCAGCT-3	8.021396	11.713499	6.0751905	5.5629683	3.8736444	3.0207129
ACATGCCGCCGAGTGT-3	9.345606	12.963741	5.34168	3.5404334	3.3973932	1.7573273	1
ACATGCCGCCTTAAGA-3	9.236698	5.366392	4.6240706	3.501194	3.7097483	1.7210042	0
ACATGCCGCGATCAAG-3	7.230305	10.489273	6.0759068	4.151642	4.515028	2.9775267	0
ACATGCCGGACAGCAC-3	6.792206	11.977738	5.720003	4.7850795	3.9764204	2.7990375	1
ACATGCCGGTATCCGG-3	10.1319685	10.906271	5.2844634	3.475103	3.8518531	2.1471992	0
ACATGCCGGTCCGTTG-3	9.772989	13.341905	4.842665	2.5813534	3.243765	2.3202505	0
ACATGCCGGTGTACAC-3	8.8150425	5.051905	4.237705	3.4780474	3.737925	1.3637362	1
ACATGCCGTCCGAACG-3	8.2295685	11.824262	5.774493	4.9867454	3.8853302	2.654125	1
ACATGCCGTGAGTATC-3	6.887422	10.482694	5.9723344	4.137582	4.2758584	2.1357176	0
ACCAATGTAGGCTCAC-3	7.9888477	12.168708	5.5884438	4.787764	3.5528686	2.214061	1
ACCAATGTCGCCTGCA-3	7.389966	11.111079	5.8994203	5.2717834	3.8728068	2.8339033	1
ACCAATGTGAGGTCAA-3	7.685434	12.426134	5.927965	4.477565	4.134585	2.5308526	0
ACCAATGTGTATCAAT-3	10.18943	11.27969	5.6312213	3.9319534	3.242972	2.1252198	0
ACCAATGTTACATTCG-3	8.748513	13.061866	5.474784	3.7628772	3.60439	2.6214154	1
ACCACCAGACTCAGTT-3	6.9167733	8.763802	4.4290624	4.5878386	2.798498	2.3323407	0
ACCACCAGACTTGCTC-3	12.707006	6.4244895	3.2019696	2.8859854	2.6466112	1.1891582	0
ACCACCAGAGGATCGT-3	10.689135	7.103871	3.6834397	3.1904166	2.8353186	1.2261347	0
ACCACCAGCGATCCTT-3	8.368422	12.668312	5.037872	3.6852753	3.3123803	2.5607028	0
ACCACCAGTGCGTAGA-3	9.151143	5.109331	4.6369114	3.7505763	3.8220885	2.363676
ACCACGGAAGTGTCAA-3	11.77163	6.247125	4.0812416	2.9321105	2.9061728	1.4922004	0
ACCACGGAATTCTAGG-3	7.20665	12.048389	6.101576	4.1434727	3.7122953	2.1585112	1
ACCACGGACAGTGTTC-3	8.437341	10.95195	5.34277	3.9355721	3.4471073	2.1760943	0
ACCACGGAGCGGCAAG-3	9.6533575	10.236178	5.768314	3.180268	3.1205132	2.4585004	0
ACCACGGAGGCGCATC-3	9.664257	12.548027	5.845107	3.105385	3.7949395	2.9747634	1
ACCACGGAGGTCCTAG-3	8.097438	11.169502	6.116293	5.0594754	4.2903447	2.6944408
ACCACGGAGTGCGCGA-3	9.094822	13.399364	5.050882	3.7951226	2.9919899	2.3240945	1
ACCACGGAGTTGATAG-3	6.704727	11.70322	5.7696896	4.286021	4.510865	2.769893	1
ACCACGGATACCAAGC-3	8.220197	10.518741	5.195313	4.271148	3.70776	2.5876591	1
ACCAGAATCACGTAAG-3	10.511978	3.3429499	3.3770018	2.4155407	3.1202	1.3014462	0
ACCAGAATTAATCAGA-3	2.643912	-0.46903667	3.7110572	3.25582	2.8309033	1.7898153	0
ACCAGAATTTACCATA-3	9.266026	4.925721	3.8719416	3.2886744	3.4365108	1.6292529
ACCAGAATTTGTCTCC-3	7.161536	10.827803	5.701491	4.519215	4.4482217	2.226611
ACCGCATAAGATTGAG-3	10.176241	11.198096	5.4846888	3.5709326	4.038422	2.653756	1
ACCGCATACATCTAGC-3	6.7952523	10.791244	5.9256687	4.968609	3.7265904	3.2841654	0
ACCGCATACTAATAGG-3	10.39923	9.561397	4.924846	3.642218	2.9959462	2.613005
ACCGCATACTGTCCTC-3	8.326006	9.778997	5.8031306	3.8907328	3.8319106	2.3162944	0
ACCGCATAGATTGCCA-3	8.646796	11.821639	5.48261	4.5943904	4.117214	2.4786792	1
ACCGCATATAATTCAA-3	10.171749	3.8324509	3.8016665	3.2520375	3.1990283	1.8694711	0
ACCGGCCTAATACTTC-3	7.1065335	10.381588	5.51043	4.505963	3.7800455	2.4840136	0
ACCGGCCTAGTGCAGG-3	9.006223	5.0853953	4.3385572	3.70167	3.575126	1.7946111	0
ACCGGCCTATGTGCGC-3	12.094356	7.0762353	3.7177796	3.039816	2.7277298	1.9777883	0
ACCGGCCTCCTTAAGA-3	12.543694	6.3022976	3.6931195	2.7481813	3.1986613	1.0097318	0
ACCGGCCTTCTCGTTC-3	8.523945	11.42352	5.9435644	4.849232	3.9221838	2.8074086	1
ACCGGCCTTGCCGATC-3	10.414886	8.815556	5.3166337	4.3128223	3.291366	1.431897	0
ACCGTCGGCTTGAATG-3	6.674229	9.25508	5.662142	3.97414	3.137551	0.8720863	1
ACCGTCGGGGCTGCGG-3	10.523238	3.4332612	3.398028	2.22171	3.0053675	1.6264932	0
ACCGTCGGGGTATAAG-3	9.688582	10.8233795	5.202723	4.030103	3.5585034	2.2947786	0
ACCGTCGGTGGCCAGA-3	8.668167	11.403568	6.012368	4.2726736	3.7151337	2.3530657	0
ACCGTTCAAAGTGAAC-3	7.82043	11.038218	5.286706	5.582139	4.552443	2.4528363	1
ACCGTTCAGAAGCCAG-3	7.9431863	3.2617948	4.0088935	3.2826397	2.685935	1.3447652	0
ACCGTTCAGACATCGA-3	6.50224	11.236008	5.762232	4.560417	4.2456307	2.6493993	1
ACCGTTCAGACTCCTC-3	9.148142	10.683609	6.2092123	4.3917522	3.6222527	0.9751209	0
ACCGTTCAGCGGCGCA-3	8.51732	11.825111	5.5308576	5.6689997	3.8888013	1.9087344	1
ACCGTTCATCTGCTCA-3	12.370214	6.3663573	3.5208147	3.6288078	2.8092678	1.1518124	0
ACCTAACAAACCAGCT-3	9.237512	13.771761	4.16177	3.0093489	2.023523	0.2939111	0
ACCTAACACACCGTGT-3	12.746318	6.6334167	3.1586206	2.3242552	2.650552	0.98156846	0
ACCTAACACTTGCTAC-3	10.195577	3.962875	4.0727863	3.1283877	2.7147598	1.7608024	0
ACCTAACATTATACTG-3	10.924425	3.2468204	3.5911095	2.867627	2.4214623	1.6179671	0
ACCTACGCCGTTATCG-3	8.862091	10.063183	5.7895675	3.6697502	4.029649	2.7753863	0
ACCTACGCGATTGTAC-3	8.897788	10.68034	6.234283	4.0849323	4.3912296	2.4674947	0
ACCTACGCGGCCACTG-3	10.645534	3.290898	3.2650864	2.8878026	2.871486	1.5847387	0
ACCTATTGAACAGAGC-3	8.643956	10.820918	5.96497	4.15905	3.617623	2.6944003	0
ACCTCAGGAACGCTCG-3	4.941277	7.0608497	4.0957117	3.16941	2.9919045	1.8869922	0
ACCTCAGGACATATGA-3	11.796734	6.9385233	3.5704749	3.327449	3.0740492	1.0606589	0
ACCTCAGGAGCCGTCA-3	7.235197	10.734722	5.7505126	4.4577775	4.219882	3.3112245	0
ACCTGCAACCGTACCG-3	12.472367	6.6639266	3.6930726	3.395518	2.8019645	0.9565652	0
ACCTGCAAGAAGCCAG-3	9.187001	11.304533	6.021754	4.128625	3.6966796	2.1436007	0
ACCTGCAATAGAGCGA-3	7.6273575	12.419868	6.0949183	4.4317203	3.736387	2.1677144	1
ACCTGCAATCAAGAAG-3	12.586114	6.9252515	3.2940333	2.9187014	2.597253	0.9280892	0
ACGAACCTCAAGATTC-3	8.047121	5.2526455	4.244259	3.922414	3.9366815	1.8988115
ACGAACCTGAACAATC-3	10.920554	2.712798	2.8677318	2.668308	2.6267052	0.3672714	0
ACGAACCTGTAGAGGA-3	7.451241	12.610611	5.394519	3.9357378	3.6357026	2.1300728	1
ACGACTCACACTCGGT-3	8.613751	11.882169	5.7695174	5.2027545	3.749228	1.5022678	1
ACGACTCAGGTGCACA-3	2.6734908	-0.537262	3.50767	3.3878138	3.22834	1.5814568	0
ACGAGGTACATTCATA-3	7.4439	11.777141	5.3572693	4.183277	3.900189	2.2179868	1
ACGAGGTAGTGCAGAA-3	10.55102	9.371954	4.6987805	3.3209393	2.9842174	2.2050843	0
ACGATGATAAGACCTT-3	8.020106	5.304258	4.4649477	3.9704807	3.9309828	2.1199198	1
ACGATGATCCTAGGTC-3	7.9738603	11.060037	5.6866827	4.1823177	3.724974	1.9260613	0
ACGATGATGCACCTCG-3	11.424664	6.7508373	4.205876	3.6837683	3.0766463	2.0981672	0
ACGATGATGTTAGCGC-3	9.020344	12.107566	5.8326526	4.6639566	3.6983654	2.606879	0
ACGATGATGTTCGGTT-3	9.355018	12.2918	5.8305736	3.7553198	3.546317	2.0959766	0
ACGCATGCGATGAATT-3	8.552782	5.2199426	4.04585	3.5115912	3.7464776	1.5697901	0
ACGCATGCGTGCCGCG-3	10.146384	10.851916	5.717919	3.5441754	4.2474446	1.8695617	0
ACGCCGCTCAACCTGC-3	9.697513	9.837537	5.6394444	3.5203135	3.8080888	2.620757	0
ACGCCGCTCGCACCGT-3	7.034416	11.6481495	5.2952614	3.793391	3.8023129	2.1258945	0
ACGCCGCTTGGATCCA-3	6.879766	10.923439	6.1770277	5.3180804	4.334274	2.8704808
ACGCTCTGACTTCGAG-3	9.207258	13.436423	4.9619675	3.4240832	2.9355407	1.9769461	0
ACGGACGAAGGCGAGC-3	10.411832	3.2513149	3.328394	2.982025	3.0187035	1.5337553	0
ACGGACGACCAACATC-3	4.7838902	6.790386	4.2358656	2.9718347	3.0718904	0.74670434	0
ACGGACGACGCTCTTG-3	8.533636	9.956309	5.5325317	3.971624	4.011024	1.272809	0
ACGGCTGTACGAGAGG-3	9.720882	4.738803	4.216085	3.564116	2.9856913	1.3724447	0
ACGGCTGTCTATAGCG-3	9.798122	9.015252	4.702629	3.5777907	3.6197057	1.712048	0
ACGGCTGTCTGTCCTC-3	12.488233	7.434618	4.0139284	2.747156	2.194102	1.5189719	0
ACGGCTGTGACCTAGG-3	7.4663653	2.8204713	3.2456133	3.031362	2.87029	0.2556407	0
ACGGTTACAACGTACC-3	4.676928	6.7478895	3.6816237	2.8804185	2.7761068	1.1169202	0
ACGGTTACAAGCGTGG-3	12.648508	7.3193436	3.4490955	3.5615969	2.3649364	0.76857674	0
ACGGTTACAGGTTATA-3	8.396796	9.834268	5.86067	3.6604455	3.605459	2.0577254	1
ACGGTTACCCGACCTG-3	9.1482	13.819049	4.638181	3.0122616	2.789198	1.3886415	0
ACGGTTACCTGCCAAC-3	7.9185205	5.0989795	3.7901473	3.7820873	3.95353	1.019943	0
ACGGTTACGTCCATGA-3	9.943278	11.7658205	5.083219	4.027959	3.325478	2.194384	1
ACGTAGTCAACGCTCG-3	9.130078	4.915026	4.2356195	3.714506	2.7312536	1.3972119	0
ACGTAGTCAGATGACA-3	10.380039	3.3943648	4.0036764	3.3380218	2.870356	1.7978692	0
ACGTAGTCCAGAGATG-3	7.5654383	2.9193094	3.199328	2.900731	2.5429358	0.97815424	0
ACGTAGTCCGCCTCGC-3	9.205621	4.773996	4.2457194	4.0363097	3.6462698	1.8654746	0
ACGTAGTCTACCTTGA-3	8.475597	12.818979	5.285445	4.7128544	3.6419437	1.9030076	1
ACGTAGTCTTAACAAC-3	7.4275804	2.7827432	2.9240181	2.5043056	2.1872683	-0.8683914	0
ACGTCCTAAGGATCGT-3	8.884479	5.2019053	4.0786815	3.2274587	3.3203056	1.1510668	0
ACGTCCTACAGTCACG-3	11.938846	7.157636	4.174673	2.4851394	3.3481672	0.9256728	0
ACGTCCTACCAGTCTT-3	9.827205	13.282317	4.729187	3.4577794	2.579522	2.6801944	1
ACGTCCTAGACCTGAC-3	9.236193	10.089761	5.3426805	3.4871092	4.0992846	1.7093401	0
ACGTTACCAATCTGCG-3	9.8616495	10.98015	6.321127	3.827662	3.8442793	2.1266627	0
ACGTTACCATCTTAGA-3	6.9653726	8.666463	4.0131187	4.621495	3.5055623	0.82249707	1
ACGTTACCCCTAGGTC-3	7.193976	10.270817	5.7488756	4.1352396	3.4855578	2.8037362	0
ACTACATGCGCACCGT-3	8.0716915	11.035435	5.486815	4.2948375	3.4965167	1.1973125	1
ACTACATGTCCACTTA-3	12.116295	6.285502	3.653335	3.113672	2.6260302	1.2203027	0
ACTATAGTAACAGAGC-3	7.658321	12.525675	5.705302	4.396507	3.5218213	2.1220083	1
ACTATAGTTAAGATCA-3	9.533438	12.209947	5.725786	4.525973	4.056869	2.9470525	1
ACTATTCGACGAGGTA-3	8.560244	9.880829	5.818097	3.788785	3.4431183	2.4919558	1
ACTATTCGCCGCACTT-3	8.514985	11.488485	6.2463107	4.909936	4.4807043	2.9437323	1
ACTATTCGCGATCGGA-3	8.608899	10.51219	5.8077173	3.600574	3.7198465	2.4992201	0
ACTATTCGTACGCCTT-3	8.967882	9.382913	5.416444	3.1031635	3.07955	2.1069126
ACTCAGTTCTAGCCGC-3	8.718708	10.30922	6.375964	3.4067154	3.742354	2.589031	0
ACTCAGTTCTGGTGTA-3	9.907441	9.96551	5.480476	2.835501	3.2882118	2.7886343	0
ACTCAGTTGATACCTG-3	10.201965	12.754917	4.779532	3.0208752	3.150752	1.6156479	0
ACTCAGTTGTACATCC-3	8.463026	11.759442	5.6720886	4.5001774	4.108033	2.3494565	0
ACTCAGTTGTCATACC-3	8.569349	10.083823	5.9459248	3.267058	4.0866065	2.5550883	0
ACTCAGTTTGCGTTCC-3	2.0383675	-0.55856717	3.357211	2.7105534	2.6715822	1.3211318	0
ACTCCTAATATAGGCA-3	4.919777	6.7840667	4.8470473	3.516768	3.3401704	1.6421901	0
ACTCCTAATCCGAGAC-3	12.341944	6.274971	3.937595	2.8708305	2.7105272	1.0510111	0
ACTCGACCACAGGAGT-3	2.0797393	-0.535555	3.9290712	3.2024531	2.562732	0.7034203	0
ACTCGACCATGTGCGC-3	9.824861	11.024658	5.6772656	4.0724645	3.6579535	2.286571	1
ACTCGACCGGTATAAG-3	4.748442	6.758594	4.3917465	3.0275452	2.6836407	0.94569045	0
ACTCTCCTCCAATCGC-3	10.504149	8.380599	4.545653	3.4060664	3.54129	1.0587825	0
ACTCTCCTCGTGTAGT-3	7.110931	10.44659	5.736604	4.147124	4.8087783	2.6638713	0
ACTCTCCTCTTGTGGC-3	7.508293	2.872774	3.1680605	3.0052152	2.1494997	1.5010054	0
ACTCTCCTGACCTAGG-3	1.861052	-0.4567698	2.0997536	2.1198854	2.0061688	0.7630981	0
ACTCTCCTGCATGTAG-3	12.291017	6.121613	3.5243318	3.0158355	3.2503936	1.6514484	0
ACTCTCCTGCGCGTCA-3	10.362876	11.304674	5.5892134	3.7811096	4.165608	2.443949	0
ACTCTCCTGCTTAGCA-3	4.8440576	7.1202807	4.503997	2.9024272	2.4791384	0.63679063	0
ACTCTCCTGTATGGCA-3	10.295357	10.642301	5.927816	3.1272027	3.8771174	2.3881536	0
ACTCTGACGCCATGTC-3	7.748638	11.441212	6.215862	5.4048414	3.67519	2.03145
ACTCTGACGGTGCACA-3	11.344427	6.7409277	4.393521	3.2557507	3.123076	1.4874964	0
ACTCTGACTGCTATGA-3	9.061431	11.091062	5.661085	4.5724397	3.8623874	2.0221195	0
ACTGAACTACTGCAAC-3	7.4541283	2.8963313	3.3040776	2.8119187	2.737064	0.9857872	0
ACTGAACTAGCACTGC-3	8.168881	10.51363	5.9627757	3.9379365	4.2100496	2.9152045	0
ACTGAACTCTCCAACA-3	4.944309	7.0361824	4.217	2.904383	3.0144544	1.177214	0
ACTGAACTGTCGTCCG-3	10.517296	9.012734	4.4018793	2.9651253	2.8060336	2.31484	0
ACTGAACTTAGCATTC-3	9.188232	10.142144	6.0511107	3.653987	3.35154	2.6423426	0
ACTGAACTTTCACGAG-3	9.258621	12.196254	5.3186245	4.125829	4.1138983	2.5044756	1
ACTGAACTTTCTACGT-3	10.107456	7.2662787	4.5135937	2.7051482	3.371883	2.1573522	0
ACTGCAACAATCCATT-3	8.193224	11.221987	5.690697	4.7491155	4.1430655	2.7752204	1
ACTGCAACCACCGTGT-3	10.061625	9.689597	5.227267	3.1232054	3.3325398	2.2928653	0
ACTGCAACCGTATTCC-3	9.1753645	11.280407	5.583498	4.9487333	4.0423045	2.8540926	1
ACTGCAACGATGAATT-3	8.72768	10.980483	6.0829763	4.3093824	4.2810464	2.8083477	0
ACTGCAACTAGTAGCC-3	10.429405	3.4983542	3.3555517	2.7679806	3.0010388	1.6091944	0
ACTGCAACTGAGTATC-3	6.761732	11.313718	5.880576	4.689674	4.654272	2.1051435
ACTGGTGGCGATCCTT-3	7.871503	10.054977	6.0745864	3.2499247	4.4707384	2.7542863	0
ACTGGTGGGACAAGTG-3	9.302396	12.245446	5.6263947	4.0809503	3.0344024	1.6627482	1
ACTGGTGGTAACCGCC-3	6.476312	11.380079	5.9902225	4.00456	4.281682	2.7457929	0
ACTGTGTGGCACAGGC-3	8.009555	5.135274	4.8488493	3.9874752	4.0571666	0.8665079	0
ACTGTGTGGCTCCGCC-3	8.982378	12.335327	5.4149723	4.3603444	3.6741943	2.3384728	1
ACTGTGTGTAACAGTT-3	7.587239	12.318783	5.6862044	4.2945423	3.8961785	2.3538494	0
ACTGTGTGTATAGCAG-3	9.732322	10.283594	5.218	3.3251903	4.303745	3.321201	0
ACTGTGTGTCGTAAGC-3	9.941161	12.373762	5.632114	3.582044	3.7392645	2.2615533	0
ACTTCGAGAATACTTC-3	1.9009099	-0.5755454	3.1577096	2.2285638	2.1246753	0.52490896	0
ACTTCGAGAGGACCAA-3	10.491127	3.2017627	3.4489462	2.672167	2.7731378	1.4234909	0
ACTTCGAGCAATCCAC-3	7.942258	11.519353	5.7620716	4.4354196	4.125477	2.1837988	1
ACTTCGAGCTTAGGAG-3	2.1825235	-0.36385638	5.0878124	2.8761566	2.9399626	1.9827055	0
ACTTGCTCACCGTTCA-3	7.9248238	4.8583527	3.6918306	3.6773746	3.6710923	0.16226761	0
ACTTGCTCAGACAGTG-3	9.793286	10.699631	5.6887674	3.613669	3.6890767	2.171294	0
ACTTGCTCCGAAGAAC-3	8.642033	5.016156	4.4744315	3.9624848	3.8860042	0.95304185	0
ACTTGCTCCGCAGCAA-3	12.47759	6.5470576	3.7730825	3.5939028	2.9799573	0.3808335	0
ACTTGCTCGCCTTGGT-3	7.7037044	11.352067	5.742939	4.4395676	3.8602688	1.99842	1
ACTTGCTCTGGAAGTA-3	12.684564	7.1912503	3.1553774	3.114839	2.1361394	1.4705143	0
ACTTGTCAAGGCTCAC-3	8.463141	3.924489	4.0505233	2.9894023	3.7457976	1.9727285	0
ACTTGTCAATGCTTAG-3	8.454513	9.907894	5.7917023	3.2409246	3.8962483	2.455049	0
AGAACTTAGCCACGCG-3	8.898184	5.037805	4.3760443	4.0398607	3.665878	1.2807205	0
AGAACTTATTGCCTGT-3	9.696112	12.331429	5.90405	3.815168	3.0472777	2.6713376	0
AGAAGTCTAGCATATC-3	8.739684	5.083225	4.563873	3.8326447	3.9857972	1.2379435
AGAATAATAACGCTCG-3	12.60328	7.0481853	3.0689144	3.566656	2.4349904	0.93153244
AGAATAATACTCGACC-3	7.728692	9.918799	5.434336	4.4763994	3.380979	2.9041162	0
AGAATAATATTATCGA-3	9.230939	10.842907	5.497967	3.5207117	3.2650285	2.8749306	0
AGAATCCGAACCAGCT-3	7.413998	10.152424	5.985646	3.4780707	4.176113	2.8075306	0
AGAATCCGATGACATA-3	11.83313	5.964457	3.6206465	3.4820023	3.439975	0.8865676	0
AGAATCCGGACATCGA-3	12.341467	6.1740026	4.4978285	3.091882	3.0256495	0.9985672	0
AGAATCCGGAGGATAC-3	8.334626	10.098853	6.0320106	3.3965738	3.895454	3.1182568	0
AGAATCCGTGGAAGTA-3	12.22972	6.2096887	3.4354944	3.2949765	2.9783382	1.4766859	0
AGAATCCGTGGCCAGA-3	2.6672144	-0.35796815	3.5669158	3.2213511	2.8924494	1.3369888	0
AGACAACTAATTAAGG-3	10.03151	4.992216	4.028722	3.5799422	3.2257957	1.0502914	0
AGACAACTCTATAATC-3	2.5850818	-0.48957664	3.4246964	3.248589	2.9380555	1.0750725	0
AGACAACTGTATCCGG-3	8.028531	11.110164	5.7125382	5.158011	4.2367096	2.8209872	1
AGACAACTTACGCCTT-3	11.54105	6.824446	3.7904546	3.361007	3.0276647	1.9869937	0
AGACAGTGCGGCTTCT-3	8.506522	5.3123345	4.659801	4.3109894	3.9090745	1.9626274	0
AGACAGTGTACACACC-3	12.408368	6.215621	3.1145787	2.9070299	2.7589056	1.1215181	0
AGACCTGGCATCCTTG-3	10.969193	2.8694987	2.1825306	7.218592	1.8482182	0.38858482	0
AGACCTGGGGACCGAA-3	11.364422	7.2794595	3.9852953	3.1641884	3.5581355	2.0473847	0
AGACTGCCACGTAGTC-3	12.412086	6.2989345	3.475011	3.2826033	2.9679358	1.0802506	0
AGACTGCCATGTTGAA-3	7.9261103	10.085128	5.4068823	3.879647	3.322263	3.2484405	0
AGAGAGGTAGAGCTCC-3	2.0171456	-0.57129127	3.1009479	2.7564127	2.783141	1.4775851	0
AGAGAGGTCCGGCCAC-3	6.6503005	10.670169	5.8084316	4.5632	4.22661	2.4751747	0
AGAGAGGTGTCGGCTC-3	8.981274	10.867904	6.194176	3.965484	4.335608	2.6093445	0
AGAGCTCCCTTATATC-3	8.015473	11.07282	5.9092894	4.4646993	4.163516	2.0712473	1
AGAGGCGCAGGACCAA-3	8.368832	10.544954	5.883461	4.2044683	4.1728363	2.1651528	0
AGAGGCGCCAGGCGCC-3	1.8535284	-0.55862576	3.7438822	3.0675752	1.9640048	0.7741112	0
AGAGGCGCCATGGCTG-3	10.296831	10.619941	5.91174	2.4749641	4.140213	2.2234302	0
AGAGGCGCCCTAGGTC-3	9.021688	12.053305	6.1179104	4.5200977	3.4116604	2.4760163	0
AGAGGTAGAAGTTCTC-3	12.772842	6.6836567	3.1739259	2.581072	2.9252508	1.3858308	0
AGAGGTAGAGGCTCAC-3	10.284645	11.246534	5.4681206	3.7632396	4.1265464	2.6210854	1
AGAGGTAGCACGTAAG-3	9.1102495	11.385824	4.626102	3.8879642	2.808695	2.6008596	0
AGAGGTAGCAGCAACC-3	7.584144	2.9697669	2.9227154	2.7500727	3.3517728	1.5959697	0
AGAGGTAGGGATAACG-3	8.518332	9.875242	5.449035	4.4195924	3.510368	3.0353925	0
AGAGGTAGTAAGACGC-3	10.093478	10.428154	5.420132	3.5356822	3.4404283	1.5265211	0
AGATACTAAGTTCGCC-3	6.690902	9.243843	5.0612054	3.4947803	2.5506902	1.8405352	1
AGATACTAGCGCATTG-3	8.106381	9.5856905	5.5365715	3.675679	3.766823	2.062073	0
AGATACTATCTGAGTA-3	7.2102885	11.455099	6.0109105	5.092837	4.141293	1.4965855	1
AGATACTATGACTTCA-3	7.633665	2.9717588	3.4889712	2.8709319	2.7712483	1.4348807	0
AGATACTATTCGCCAC-3	10.817177	2.8748167	3.1423535	2.6185253	2.0580359	0.7048511	0
AGATGACAACCTATTG-3	6.998534	12.463418	5.9127865	4.489647	3.4712417	2.4859927	1
AGATGACAACGACTCA-3	12.970072	6.755536	3.4078908	2.899536	2.3751607	0.99004084	0
AGATGACAATTCAGGA-3	10.930894	6.8416348	4.0503063	3.6213365	2.986044	1.1993208	0
AGATGACACATTAGAG-3	12.348706	6.1387577	3.39022	3.112667	2.8969762	1.2200499	0
AGATGACACTACTCTC-3	7.8843436	4.907738	4.0729628	3.842496	4.13394	0.5238913	0
AGATGACAGCAGAAGG-3	11.002372	7.5547605	4.1989455	3.9072185	3.0147786	1.7764368	0
AGATGACATGTAATAA-3	11.25771	6.3888226	4.5135927	3.2455497	2.7040777	1.4704729	0
AGATTAGCATAGTTGA-3	9.967935	10.303687	5.483877	3.6324875	2.8965728	2.403528	0
AGATTAGCGCCTGGTA-3	9.908392	12.339701	5.9842567	4.175731	3.4285989	2.055615	0
AGATTAGCGTGTCGTA-3	2.693053	-0.49009177	3.8915362	3.184483	3.3923454	1.0342333	0
AGATTGAGAACTTCCA-3	2.5165994	-0.54345447	3.4214454	3.149771	2.9242923	1.0400614	0
AGATTGAGGGACTAGA-3	10.213707	11.096322	5.5836678	3.3547335	3.6112318	2.4547513	0
AGATTGAGTTATGGTC-3	8.1461315	5.3841553	4.6124077	3.639872	4.0582047	2.4001374	0
AGCACTGCCCAATCGC-3	8.001089	11.409337	5.761401	4.086173	3.3157995	2.5994053	1
AGCACTGCCTTGCTAC-3	7.7736225	12.146474	5.2704206	4.9768176	3.6380053	2.7766845	1
AGCACTGCGGCGCATC-3	10.215544	10.756255	5.252435	3.698616	3.660964	1.9762238	0
AGCACTGCTAGCGGTG-3	10.466988	3.1525493	3.712532	3.0950782	3.0465791	1.7562392	0
AGCATATCATCGTATT-3	10.0791025	12.510358	4.9102063	3.697493	3.3292522	1.70867	0
AGCATATCGGCCACTG-3	10.168409	3.8034127	3.754404	2.9915316	3.2938142	1.991829	0
AGCATATCGTTCTCAA-3	9.5983925	10.383494	5.592572	3.617873	3.59247	1.4148269	0
AGCATATCTCGCCGTA-3	2.0487783	-0.41963762	3.4043872	2.5467353	2.9566717	0.9013617	0
AGCCAAGAAATGTTGC-3	8.942578	13.151345	4.8855314	3.3157294	3.2660997	2.213631	1
AGCCAAGAGAAGGTTG-3	11.956847	6.3869243	3.1334932	3.5351326	3.5630972	2.2855225	0
AGCCGCAGAATCTGCG-3	8.830232	5.17566	4.824159	3.7141736	3.7226396	1.4869672	0
AGCCGCAGCCGTGGCC-3	8.314403	10.867145	5.3004193	4.4956675	4.2401953	2.5124838	0
AGCCGCAGGCCATGTC-3	2.5977829	-0.483375	3.4425497	3.0193307	3.0079834	1.1278626	0
AGCCGCAGGCTCGGAA-3	9.985676	10.442782	6.018654	2.88552	3.9021587	2.2843473	0
AGCCGCAGTCAACCAA-3	7.6790037	10.046514	5.6958623	3.8515198	3.8065293	2.238096	0
AGCCGTCAACCACGGA-3	12.509227	7.4320707	3.5441942	3.1890714	2.915153	1.3046062	0
AGCCGTCACCAGTCTT-3	11.260656	6.9571643	4.304987	4.077526	2.927184	1.8607107	0
AGCCGTCACGCTTAAC-3	9.629453	10.350318	5.6737423	3.646558	3.8257468	2.688148	0
AGCCGTCAGCACGCTG-3	7.536724	10.939591	5.978184	4.7470913	3.8304074	2.617064	1
AGCCGTCAGGTGCACA-3	7.5401998	12.274738	5.2629256	4.868471	3.4211564	2.2702544	1
AGCCTACGAAGACCTT-3	7.186401	11.144788	6.0545835	3.9771657	3.5159383	2.3768737	0
AGCCTACGTGTTGCAA-3	8.258435	5.3420773	4.8162255	3.814115	3.5830224	2.0656073	0
AGCCTACGTTACGACC-3	2.0125735	-0.44126883	2.9439056	2.8327405	2.679861	-0.113608085	0
AGCCTACGTTGCGCAC-3	9.226088	4.8456573	4.710409	3.8823614	2.9493794	0.7506555	0
AGCGAATGAATTAAGG-3	10.910722	7.3915834	4.248382	3.04612	3.0871537	2.5953493
AGCGAATGACCACGGA-3	6.849252	10.300114	4.9539676	3.8692892	3.443525	2.9137013	0
AGCGAATGCCAGTAGA-3	9.916499	4.811848	3.8742015	3.2271645	3.115246	1.099643	0
AGCGAATGCTCAGTCG-3	9.85683	9.447967	5.0929728	3.6043084	3.431889	1.1717432	1
AGCGAATGGAATTCCG-3	11.828138	6.116311	3.8306234	2.9996872	3.6310081	1.1488658	0
AGCGAATGGGCTACAA-3	8.8692875	9.498015	5.247581	3.278006	3.5738394	2.3679352	0
AGCGATATCCAGTCTT-3	8.60568	10.038748	5.7404647	3.095638	3.8084912	3.0175953	0
AGCGATATCTGTAGGA-3	12.61658	6.989477	3.8882883	3.0031574	2.5434873	1.3155689	0
AGCGATATCTTAACCG-3	12.129114	7.216358	3.8447309	3.2403102	2.665622	1.5379987	0
AGCGATATGAATTCCG-3	7.472746	2.8354986	2.9134765	2.3701794	2.0087914	1.1583861	0
AGCGATATGCGAGCAA-3	7.5984774	12.801656	5.69862	4.7107067	3.3479905	2.5442412	1
AGCGGAACCTTAAGTA-3	9.454475	10.024693	5.498546	3.4721596	3.7829645	2.1734133	0
AGCGGAACGAGGAGCG-3	12.84352	6.590068	3.2260864	2.6214175	2.887951	0.57506275	0
AGCGGAACGGCTGCGG-3	10.413487	11.235048	5.126547	3.297708	3.631981	2.535054	0
AGCGGAACTATTCCGC-3	8.664159	9.195811	4.537956	3.585694	3.245579	2.1512253	0
AGCGGAACTGGAGCTG-3	9.39105	10.420913	6.0113816	3.7700033	3.7673523	2.4064085	0
AGCGTGTAAGACAGTG-3	12.78572	6.464781	3.1950986	3.2898774	2.682807	0.49229702	0
AGCGTGTACCTTAAGA-3	11.330192	5.9224224	4.258872	4.1889606	3.4605908	0.8502125	0
AGCGTGTACGACGGCG-3	10.432253	9.215545	4.413955	3.0635164	3.3250508	2.356483	0
AGCGTGTATACCTTGA-3	6.480761	11.235939	6.196584	4.7005486	4.659164	3.0484934	1
AGCTGGTCACTGCAAC-3	9.538879	10.008804	5.8473945	3.191571	3.4495683	2.3955054	0
AGCTGGTCAGAAGTCT-3	11.143306	6.591452	4.053466	3.239176	3.2976513	1.9731116	0
AGCTGGTCCTCCAACA-3	7.6884546	12.540989	5.1968865	3.8024712	3.4403424	2.3453662	0
AGCTGGTCGATGTGGT-3	7.8884115	13.038367	4.720459	3.188365	3.824047	2.1517673	1
AGCTTCATATACACGC-3	12.837414	5.9758544	3.6799	3.7357147	2.9636757	0.88186085	0
AGCTTCATCCAACATC-3	8.129743	10.521739	6.250369	4.1117635	4.2941036	2.8430743	0
AGCTTCATCGTGCTTA-3	9.903963	11.560128	5.8155484	4.918927	3.8829756	2.8068817	0
AGCTTCATGGACCGAA-3	12.419355	7.020773	2.9135137	3.105989	3.4212224	0.8173854	0
AGCTTCATTACGCGCA-3	9.706996	12.116423	5.530606	5.0045557	4.016284	2.6322782	1
AGCTTCATTCCAAGTT-3	11.3413925	7.894163	3.5208874	3.6157844	2.4417067	1.3085431	0
AGCTTCATTTCACGAG-3	11.876676	7.61862	3.8006175	3.5259504	2.5357478	1.948848	0
AGGAATACCTGGTGTA-3	2.4121065	-0.65146303	3.3026934	3.1639714	3.1763606	1.4347985	0
AGGAATACTCCGTCAA-3	6.767335	11.590854	6.1577644	5.173795	4.502223	2.8411484	0
AGGAATACTCGTTCGA-3	8.752372	12.073406	5.377715	4.535912	3.9539266	2.1934955	1
AGGACCAAAAGCTCGA-3	12.841795	6.974659	3.82441	2.0573363	2.53775	1.5001009	0
AGGACCAAACATCATT-3	12.108081	7.2184896	3.5055676	2.903051	2.8964906	1.4499843	0
AGGACCAAACGCCGCT-3	7.068465	10.966082	5.5104003	4.0405645	3.6981072	2.2464595	1
AGGACCAAAGCATATC-3	9.330931	12.77596	5.8179955	4.027458	3.153487	3.2507458	1
AGGACCAAATCGCGTC-3	10.327864	10.726491	5.6300745	3.333211	3.8296673	2.8704379	0
AGGACGTCGAACTGCA-3	12.58643	7.3104897	3.5751352	2.7961316	2.505211	1.0689111	0
AGGACGTCGATTCGCG-3	8.479529	10.662532	5.780891	3.90304	4.602926	3.3761852	1
AGGACGTCGTCTTCGC-3	7.8178453	12.3820305	5.567485	4.6985984	3.6842282	2.5775695	1
AGGACGTCTAGAGTAC-3	10.721181	3.3296216	3.311358	2.5747285	2.5961332	1.2158909	0
AGGACGTCTTAGACAA-3	12.652643	6.5473957	3.5304177	2.8627894	2.8599927	0.48135582	0
AGGACGTCTTGAGTGG-3	4.6284184	6.707174	3.7261138	2.5788438	2.2339194	1.2204694	0
AGGATCGTACTTGCTC-3	7.9357295	3.3635166	3.521514	3.288655	2.9812582	0.36597332	0
AGGATCGTATTAATCA-3	7.7803855	3.6083398	3.0752733	3.016494	3.2799425	0.8358162	0
AGGATCGTCTCGCCTG-3	8.670307	11.017344	6.1659966	4.4462643	4.6914983	2.5197473	0
AGGATCGTGAGCCGTT-3	8.839408	12.197088	6.1203732	4.1505384	3.9503329	2.7835128	1
AGGATCGTGTGTCGTA-3	9.203863	5.059467	4.238846	3.5420058	3.9277637	2.1195836	0
AGGATCGTTGACTTCA-3	9.737651	11.313839	5.924908	3.6553447	3.6722374	2.4920614	0
AGGATCGTTTAATCGT-3	9.391081	11.729122	5.402957	4.991709	3.6492403	2.20615
AGGCAGATACCTATTG-3	8.405244	9.729328	5.1798177	4.0115776	3.3833082	2.4107575	0
AGGCAGATCGTTATCG-3	7.249721	12.259643	4.946801	3.8395936	3.1224585	2.9581587	1
AGGCAGATCTCCTTAC-3	7.5092216	2.9074118	3.057835	3.0575967	2.899669	1.4759182	0
AGGCAGATGATACCTG-3	8.794448	9.818035	4.993294	4.38518	3.7958143	2.3797169	0
AGGCAGATGGTGGCTA-3	7.899132	12.969013	5.2093854	4.3148913	3.4544742	2.2363057	1
AGGCAGATTAAGACGC-3	8.758435	9.512154	5.3441257	3.8846805	3.5393372	1.964909	0
AGGCAGATTGCGTTCC-3	9.097501	10.434618	5.157023	4.1141434	3.3933558	2.439184	1
AGGCCATGACACCAGA-3	11.3384075	6.4079213	3.922247	4.2278852	3.1342452	0.6098657	0
AGGCCATGATTCTAGG-3	7.906223	10.456526	5.3743978	4.0196066	3.9319382	2.4986537	1
AGGCCATGGTGCAGAA-3	8.024636	4.99165	3.534403	3.54732	3.6677969	1.3838698	0
AGGCCATGTCTATCAC-3	7.64872	12.5613365	5.4508014	4.432103	3.5146058	2.289494	1
AGGCCATGTGGATCCA-3	6.926705	12.333652	5.673055	4.2086196	3.8098474	2.8412309	1
AGGCCATGTGGTCGGC-3	11.353027	6.3780756	4.050689	3.7046711	3.4833064	1.8925116	0
AGGCGAGCAACCGATG-3	8.482655	11.89565	5.3990993	4.9642253	3.9138732	1.4543238	1
AGGCGAGCATTACGAA-3	10.395572	10.9307375	5.04271	3.4191816	3.3582242	2.7206311	1
AGGCGAGCCCATATCC-3	7.4555564	11.185511	5.563209	5.390223	3.4918087	3.2028062	0
AGGCTCACAGTCCGTA-3	9.665513	9.341952	4.8238025	3.1628826	3.104054	2.5113494	1
AGGCTCACCACGGTCC-3	11.048555	7.123389	3.607895	3.5461648	2.9174764	1.6976285	0
AGGCTCACCCATTGTC-3	9.360094	13.1079035	5.603863	3.47235	3.043763	1.6889377	1
AGGCTCACCCGCCTGA-3	8.05401	11.881434	5.8389125	4.282561	4.0295005	2.4061794	1
AGGCTCACGCTCACGA-3	9.269658	5.0694017	4.341341	3.5239563	3.1277053	1.6409079	0
AGGCTCACTCTGAGTA-3	8.703907	5.441106	4.579728	3.8893015	3.8682642	1.6026398	0
AGGTACGGAACTGCTT-3	10.967108	3.1508927	3.1793892	3.5986252	2.208097	0.7714112	0
AGGTACGGCTGGTGTA-3	10.700891	3.593359	3.4533486	2.864216	2.8015044	1.024307	0
AGGTACGGCTTATATC-3	2.2828999	-0.69314814	3.0024562	2.5823443	2.5408947	1.680887	0
AGGTACGGGCTTCCAA-3	10.711062	2.8203194	3.2064443	2.7748032	2.6078079	1.4915357	0
AGGTACGGTACAACAA-3	2.6941748	-0.42743528	4.1678953	3.0852594	3.5953715	1.8037275	0
AGGTACGGTGCGCTAA-3	9.47469	11.215793	5.699217	4.187527	3.9258332	2.791157	1
AGGTCAGTATTCATTG-3	12.461296	6.2014956	3.6447616	3.3646822	2.5799708	1.0753057
AGGTCAGTGTGCAGAA-3	10.056339	11.994393	5.718335	4.900106	3.7082293	1.8725693	1
AGGTCAGTGTGGAATC-3	8.051607	9.790941	5.365303	3.4181654	3.940532	2.4927864	0
AGGTGTCCACTTGCTC-3	8.605565	12.556559	5.8315706	3.9718862	4.0608516	1.7445683	0
AGGTGTCCGACATCGA-3	12.717945	6.338454	3.4467437	3.197345	3.4658744	0.2852533	0
AGGTGTCCTTCTGTAA-3	8.189144	9.37844	4.970236	3.749205	3.7867656	2.36386	0
AGGTTATAAGGTACGG-3	10.693961	8.821699	4.7998405	3.520697	2.8595314	1.4734071	0
AGGTTATAAGTATGCA-3	6.9536586	11.116078	5.158206	4.773443	3.492321	2.5098474	1
AGGTTATAATTCAGGA-3	8.8467455	9.951979	5.75251	3.3177664	3.621404	3.4398234	0
AGGTTATACTCTTCTA-3	10.727017	3.3419096	3.594331	3.0690513	2.9619968	2.0093715	0
AGGTTATAGCTGGCGT-3	9.0865755	12.402239	6.120604	3.3912466	3.4405491	2.9171116	1
AGGTTATATTACTGAA-3	2.77206	-0.5089877	3.8326921	3.532934	3.8409817	0.67667687	0
AGGTTGCTCACGAGTA-3	9.261605	9.708703	5.387794	2.962171	3.8055384	2.2107508	0
AGGTTGCTGATGACGG-3	11.042471	5.879954	4.3788714	3.862359	3.4919813	1.1743844	0
AGTAACTTGTAGAGGA-3	12.008892	7.0278306	3.8548908	2.947958	2.5517638	1.7678342	0
AGTAACTTTATCTATG-3	8.762364	5.106576	4.570084	3.844948	4.0170403	2.1211183	1
AGTAACTTTTGCGCAC-3	10.001387	11.44463	5.683881	3.6363153	3.96609	2.6538172	1
AGTACTATAAGGTAGG-3	10.157519	3.8776374	3.5551927	3.3494363	4.443846	1.2458339	0
AGTACTATAAGTTCTC-3	9.50582	11.063599	6.2123384	4.38547	3.3644063	2.591784	0
AGTACTATATAGCGCG-3	2.2691405	-0.4961325	3.5103729	3.0361774	2.238527	0.52779794	0
AGTACTATCCGCGTAC-3	10.000524	6.686553	3.396447	3.1630707	2.9355202	1.4014132	0
AGTACTATCCGTACCG-3	8.252094	3.796154	4.019781	3.3339214	3.3765182	1.138962	0
AGTACTATGCCTGGTA-3	12.56236	7.3255606	3.8283923	3.6639593	2.758471	0.570386	0
AGTAGATAAGGTCAGT-3	2.567612	-0.59476763	3.5623198	3.2248363	3.2511995	0.82122135	0
AGTAGATAGTGAGCCG-3	9.30194	12.708346	5.500349	3.6735117	3.713774	2.6850312	1
AGTAGGACAGCGTGTA-3	9.9615555	12.669716	5.182115	3.3873837	3.6211565	2.1161547	1
AGTAGGACCAATTATT-3	8.006263	4.9580398	4.0956144	3.6082156	3.9677916	0.84914756
AGTAGGACGGTCAATA-3	12.769073	5.896635	3.189525	3.3761966	3.247726	0.97398996	0
AGTAGGACTAAGATCA-3	9.400607	4.7694902	3.7660346	3.5069	3.0947464	0.87034374	0
AGTAGGACTACATTCG-3	7.100176	11.06284	5.9645886	4.827989	4.2421823	3.0613904	1
AGTATGCACACTTGCC-3	8.579493	10.390172	5.7034483	3.9593892	3.68036	2.668839	1
AGTATGCACATACGTT-3	10.514672	10.942327	5.4840508	2.9838588	3.548196	2.3681307	0
AGTATGCACTTGAATG-3	9.288728	12.52514	5.6746044	4.4161153	3.5793927	2.6183841	1
AGTATGCAGGCAGTTA-3	9.012068	12.405237	5.5903907	4.8132644	3.2312996	2.6797774	1
AGTATGCATGAGATAC-3	9.835974	10.01427	5.4406486	3.2275705	2.9063911	2.6439092	0
AGTCATCCCTGCACGG-3	7.3461094	10.6133375	6.333132	4.1280704	4.423893	1.9912999	0
AGTCCGTAAAGCTCGA-3	9.223333	4.819706	4.639209	3.1639264	3.8742757	0.68326837	0
AGTCCGTAAATAGTGT-3	8.330519	4.8603654	4.191983	3.9714425	3.562796	0.618921	0
AGTCCGTAACTCCTAA-3	10.8251095	3.1421158	3.2768598	2.827277	2.1653032	1.1028051	0
AGTCCGTACACGTAAG-3	8.378054	10.921222	5.755892	4.669363	4.54776	2.3291636	1
AGTCCGTACCAGTAGA-3	10.59269	3.672486	4.033606	3.5541275	2.8903475	0.91761667	0
AGTCCGTATCCAGGAA-3	2.7100513	-0.501172	3.6900704	3.062271	3.3215005	1.610555	0
AGTCTTGAAGGTGTCC-3	7.862969	4.9400487	3.5298605	3.697699	3.7955554	0.7612565	0
AGTCTTGACTAGCCGC-3	7.5969653	10.305871	5.204337	3.253987	3.5685937	3.0392787	1
AGTGACCGACATCATT-3	9.683715	11.275912	5.5079956	3.2392073	3.013869	2.1843596	1
AGTGACCGACCAATGT-3	8.635594	9.58044	5.529659	3.523489	3.6147327	2.1533966	0
AGTGACCGCTTGTGGC-3	8.978186	11.292555	6.112465	4.2976747	3.4471138	2.87308	0
AGTGAGTCAAGCTCGA-3	7.398194	11.501969	5.7647405	4.8234763	3.3749106	1.6533382	1
AGTGAGTCCACTGCCG-3	11.337059	6.680102	4.0281553	3.8481112	2.7331634	1.1670187	0
AGTGAGTCCGTTAGTT-3	9.285209	4.960356	4.144949	3.0996263	3.3312335	1.7487801	0
AGTGAGTCGATTGTAC-3	11.411599	6.304645	3.7176325	3.7358294	3.246864	1.6956834	0
AGTGAGTCGTAGCCTA-3	9.185848	12.377711	5.5586967	3.9104795	3.484302	2.210318	0
AGTGAGTCGTTGAGCC-3	11.261438	6.435774	4.051058	3.3590963	2.9779735	1.493822	0
AGTGCAGGACACCAGA-3	4.7217546	7.1215625	3.9053183	2.2784157	1.6527159	-0.243854	0
AGTGCAGGCATGTCAC-3	7.2680335	12.195875	5.6129236	4.958474	4.1978183	2.5010736	1
AGTGCAGGTCTCGTTC-3	12.118053	6.3818946	3.5610049	3.0948918	2.839944	1.6521642	0
AGTGTCAAGTAACACA-3	9.210926	4.842539	4.515841	3.8903666	3.8779078	1.2870313	0
AGTTGAATACGCATGC-3	9.662586	12.789868	4.402568	3.6650808	3.0866554	2.6865444	0
AGTTGAATATCATTGG-3	7.7320337	11.944703	6.1702375	4.915439	3.6988974	2.7073162	1
AGTTGAATCAGTGGAA-3	11.226744	6.4689603	3.64863	3.446935	3.1793094	1.3225051	0
AGTTGAATCGAGAATT-3	8.213024	11.523354	6.3075314	5.2952304	4.5396156	3.244054	1
AGTTGAATGCTTCCAA-3	6.6962595	10.723596	6.303656	4.443913	4.7578044	3.3063428	0
AGTTGAATTTGCCTGT-3	9.207078	13.092278	5.660935	2.8560598	3.7269435	2.965475	1
ATAACTGTACCTATTG-3	7.0068827	12.31523	5.8253746	4.271998	3.834834	2.8748178	1
ATAAGTTGAAGTGAAC-3	7.964721	12.727573	5.438692	3.8444405	2.7162912	2.0213242	1
ATAAGTTGAGTGACCG-3	7.694145	3.1237419	3.7755473	2.8896966	2.5504806	0.4982975	0
ATAAGTTGATCGCGTC-3	6.7126813	11.893171	6.3753223	5.0528455	4.5086265	1.9880488
ATAAGTTGGCTTAGCA-3	7.496824	2.8605378	2.8654943	2.6778355	2.1251686	0.53203005	0
ATAAGTTGTTGCCTGT-3	8.40326	10.122151	6.2324553	3.3520293	4.3468904	2.5031354	0
ATAATGTACGAAGAAC-3	6.9614854	8.803578	4.636067	4.6662216	3.0747235	2.2091868	0
ATAATGTACTAGGTAT-3	8.173413	5.0450225	4.085332	3.6869366	3.6968107	1.4516208	0
ATAATTCCTCGCTTCC-3	7.1212068	10.278602	5.7161403	4.3122525	3.9290597	2.6900923	0
ATACACGCCACTCGGT-3	7.97505	10.4341755	5.9053907	4.140054	3.7230546	3.0683124	0
ATACACGCCAGCAACC-3	8.949111	10.182392	5.9814763	3.754918	3.3632164	2.4492707	0
ATACCGATTATAGGCA-3	8.8650465	12.920539	5.109706	3.4527164	3.1418605	2.1674526	0
ATACCGATTCAGCCGG-3	8.801417	13.2133045	5.137825	3.0807588	3.411109	2.9165447	1
ATACCGATTGCAAGCC-3	9.039897	4.984841	4.445653	3.5181239	2.9178658	1.2829404	0
ATACGCTTACAGGCTA-3	10.426698	3.8205166	3.88543	3.4513752	1.8562486	1.9440057	0
ATACGCTTAGACCTGG-3	9.91077	10.766895	5.9766545	3.6389697	3.98811	1.8167603	0
ATACGCTTATCTACCG-3	12.251464	6.265614	3.6836584	3.1285489	3.1688375	1.4607325	0
ATACGCTTCATGGCTG-3	9.915054	11.245713	5.9715133	4.208475	3.740265	1.881938	0
ATACGCTTCCTGTCCG-3	8.893373	5.0856867	4.3034663	3.7024431	4.1021647	1.0660485	0
ATACGCTTGAAGATGT-3	11.553263	6.238224	4.019225	3.5079784	2.9713168	1.6806386
ATACGCTTGATTGTAC-3	11.15416	7.2247534	4.3549237	4.4089284	2.99726	2.153284	0
ATACGCTTGTACTACG-3	10.023652	10.216913	5.3916526	2.6494908	3.780105	2.2207956	0
ATACGCTTTGCTACTC-3	11.451398	6.4447265	4.0182104	3.1979208	2.9249024	0.6746319	0
ATACGTACAGCGGAAC-3	9.271421	12.869604	5.161917	4.323432	3.5708172	1.6835691	1
ATACGTACATTGACTA-3	8.036354	4.9824905	4.3291025	3.580686	3.9363232	1.0685941	0
ATACGTACCGGCGCTA-3	7.4689746	2.8391576	2.7056751	2.7525148	2.5008938	0.92962676	0
ATACGTACGACAGCAC-3	8.023861	11.240955	5.886535	5.1016636	4.3037457	3.111536	0
ATACGTACTTACATAG-3	9.214756	9.970556	5.5181904	3.4203634	3.686449	3.258331	0
ATAGCGCGACTATTCG-3	7.3792305	10.840929	6.4231253	4.4242616	4.137299	3.2683537	0
ATAGCGCGAGTCCGTA-3	7.03778	11.193388	5.986663	4.4935303	3.9141204	3.00752	1
ATAGCGCGCGCCTCGC-3	7.235823	10.33709	5.747345	4.425778	4.0423985	2.755013	0
ATAGCGCGCGTTGGCA-3	9.880088	12.975955	5.3971	2.9703841	3.2734733	2.4477947	1
ATAGCGCGGGAACAGC-3	10.747741	3.0608652	3.1086452	2.965539	2.632817	0.46689948	0
ATAGCGCGTGCTACTC-3	10.699593	2.7685697	3.087444	2.9474826	3.143339	1.2023383
ATAGCGCGTTACGACC-3	7.9503446	11.56829	5.5975204	4.883897	3.5664685	2.3514993	1
ATAGTAACAAGTGAAC-3	10.638477	3.1629777	3.1438951	2.8132977	2.712807	1.9779453	0
ATAGTAACACAGGCTA-3	10.541665	3.9758704	3.552172	3.4788637	3.3558774	1.9526165	0
ATAGTAACCAATGCTA-3	8.493567	12.304495	5.9703374	3.750544	3.9602077	2.3686655	0
ATAGTAACGGATAACG-3	7.3834352	11.983084	5.5999937	4.5191064	3.72796	2.1907976	1
ATAGTAACTCTGCTCA-3	11.8561	6.7860622	3.7510538	2.9525676	2.5876253	1.7376413	0
ATAGTAACTGGAGCTG-3	7.7629	11.552802	5.84647	5.2990065	3.9268494	2.5164347	1
ATAGTAACTTGGCCGA-3	6.824284	11.716012	5.412229	3.5510747	3.6209111	2.3360603	1
ATAGTCTGAACTCGTA-3	10.94333	2.6089463	2.9454553	2.363212	2.0966184	0.858271	0
ATAGTCTGACATCTAC-3	7.5877323	3.0264966	3.1411304	3.095573	3.0400672	1.1895237	0
ATAGTCTGATGTTGAA-3	10.660899	8.265525	4.996636	3.666126	3.4781814	2.20225	0
ATAGTCTGGAGTCGAC-3	7.5128813	10.937591	6.1693325	4.4264746	3.7438745	2.531377	0
ATAGTCTGGGCAGTTA-3	9.151657	10.57016	5.927588	3.4971483	3.9514399	2.494437
ATAGTTGACCTGCATT-3	4.6409807	6.6905932	4.25975	3.0337799	2.4755538	1.1293421	0
ATAGTTGACGCATTAG-3	7.1326857	12.353636	5.7883563	5.349599	3.734441	3.0637422	1
ATAGTTGAGCTTAGCA-3	7.8796306	9.70076	4.9936237	4.008221	3.1638117	2.8021154	0
ATAGTTGATAATTGGC-3	9.84555	11.78039	5.6402297	4.12261	4.03681	2.713422	1
ATAGTTGATCCGCAGC-3	8.06045	9.706212	5.8019814	2.9991899	3.9247637	1.9771241	0
ATATAAGTACGTAGTC-3	4.960159	6.954447	4.419525	2.838264	2.787409	1.7187065	0
ATATAAGTCAACACTG-3	10.3484	3.7881746	3.8247907	2.9374082	3.1381757	1.4211478	0
ATATAAGTCTTAATGT-3	11.0287695	7.4014416	4.700594	3.2814457	3.0124414	2.6640692	0
ATATAAGTGACTCAAG-3	12.72453	7.028079	3.3872323	3.2616684	3.125594	1.2217308	0
ATATAAGTGGTATAAG-3	8.476392	10.421543	5.4441814	3.097713	3.4579246	1.8944873	0
ATATAAGTGGTGCACA-3	8.756781	10.320095	5.7949357	3.8360138	4.079371	2.9258912	0
ATATTCCTATCCGGTA-3	6.9601994	11.422996	6.135289	4.570472	3.8207881	2.577873	0
ATATTCCTCTAATAGG-3	10.322026	3.7558084	4.10931	3.3218868	3.0011492	1.6290339	0
ATATTCCTCTGTCCTC-3	8.135288	5.29661	4.794184	3.8208754	3.9800477	2.049711	1
ATATTCCTCTTATATC-3	6.771557	11.60583	5.669533	4.404052	3.202305	2.9203918	1
ATATTCCTGCAGAAGG-3	11.751571	6.4008164	3.9045181	3.6923995	2.88303	1.1682127	0
ATATTCCTTCTGACAG-3	6.5654054	10.789585	6.489502	4.451996	4.2234273	2.6656618
ATCACGCTATTACGAA-3	2.6254191	-0.58775055	3.8674905	3.3502207	2.957863	0.20288083	0
ATCACGCTCCTCGAGT-3	7.1551714	12.538941	5.6001406	4.6689568	3.4542835	2.5195324	1
ATCACGCTGAACTGCA-3	8.303813	11.4810505	5.837788	4.9930253	4.244767	2.9786603	1
ATCAGCCAACCACGGA-3	7.424809	12.749549	5.505902	4.124207	3.7044663	2.8164122	0
ATCAGCCAAGAGCTCC-3	8.554804	11.21125	5.560265	4.803588	4.1241684	2.9382143	0
ATCAGCCAATGGACAG-3	8.42078	10.636096	5.469232	4.1888456	3.8610413	2.2221017	1
ATCAGCCAGTGTTATT-3	7.1530943	12.4859915	5.6148825	4.364705	3.823734	2.501343	1
ATCATTGGATGCTACA-3	9.710366	13.233526	5.6205354	3.3354173	2.8919036	1.5481715	1
ATCATTGGTAGAGTAC-3	9.074072	10.455567	5.779772	3.7420602	3.9419923	2.6462343	0
ATCATTGGTGTCCACC-3	9.554353	11.678081	6.080445	4.3368654	3.7693908	1.8798004	0
ATCCACAAAAGCGTGG-3	2.1217265	-0.52766085	4.153038	3.0258963	2.7155373	0.7755946	0
ATCCACAAACAGATCG-3	9.178166	11.868327	5.9039454	4.3020477	3.3556457	2.773523	0
ATCCACAACGATCGGA-3	8.77355	5.098794	4.651402	4.053191	3.7019382	1.2353241
ATCCACAACTACTCTC-3	12.065304	6.074484	2.940878	3.697441	3.0305653	1.7257582	0
ATCCACAAGGACGATT-3	10.2792635	3.655537	4.3505836	3.1567268	3.191445	1.5557379	0
ATCCGGTAAGGTCAGT-3	2.1810503	-0.5263044	3.0927057	2.5052178	2.5441265	1.1487017	0
ATCCGGTACTCAACGC-3	8.122231	11.750201	5.754268	5.455562	4.353139	2.6449902	1
ATCCGGTAGACTAGGC-3	11.125466	7.382893	4.400981	3.5617623	3.2229426	2.2423828	0
ATCCGGTAGATGTGGT-3	10.391906	3.362423	3.6839318	2.917564	2.9306223	2.5672116	0
ATCCGGTAGTGTCGTA-3	12.319908	7.369174	2.980624	2.334812	2.8998752	1.5772948	0
ATCCGGTATCGGTATA-3	6.739075	11.5885725	5.4742355	5.1527753	3.9023514	2.6648948	1
ATCCTGGCAACCAGCT-3	9.865735	7.286926	4.356228	3.667081	2.9608357	2.0014021	0
ATCCTGGCAAGTACAA-3	12.867346	6.9304976	3.0555804	3.4008849	2.6269066	0.82065225	0
ATCCTGGCCATTACTC-3	8.509357	9.372563	5.2254143	3.4189372	3.932751	2.0885503	0
ATCCTGGCCTTAACCG-3	7.2922196	12.286677	6.0128713	3.9825683	3.637241	2.8250134	0
ATCCTGGCGATTGTAC-3	12.881518	6.882787	3.4934418	1.9072905	2.394204	1.3966485	0
ATCCTGGCGGACTAGA-3	7.931773	5.0682797	4.0109673	3.875136	3.9997437	1.400599	1
ATCCTGGCTACGATTG-3	9.217139	11.569187	5.5653505	4.7007504	3.2396727	2.098029	1
ATCCTGGCTCCTCGCC-3	5.04804	6.7446322	4.265469	3.273691	3.4097505	0.063653156	0
ATCCTTCTACTCTGAC-3	11.683919	6.984425	3.8701694	3.1148472	2.9570203	0.8052145	0
ATCCTTCTAGTAGGAC-3	8.158954	9.957847	5.903718	3.5986624	4.454054	1.3385031	0
ATCCTTCTGCCATGTC-3	7.4532065	12.166369	5.461026	4.454031	4.0843453	2.6237295	1
ATCCTTCTTCATGCAC-3	8.780188	5.3497334	4.512483	4.309182	3.8310726	2.0118062	0
ATCCTTCTTCCAACGG-3	9.582236	13.025255	4.959275	3.6010427	3.4754553	2.4651468	1
ATCCTTCTTGTACCTA-3	6.880247	12.038713	5.7055197	4.2034183	3.583412	2.8978248	1
ATCGCGTCCTCAGTCG-3	8.291763	11.398501	5.8498573	5.6819797	4.631054	2.1734369	1
ATCGCGTCCTCGGCGA-3	9.035758	10.166301	6.0572414	3.64029	3.2168767	1.9639447	0
ATCGCGTCGAGAAGGT-3	8.051826	12.555645	5.504241	4.8897376	3.7826416	2.3239493	1
ATCGCGTCGTTCCTTA-3	7.838095	3.2666597	2.9849236	2.5329587	2.3125806	1.4805529	0
ATCGCGTCTAGGCGGT-3	10.725151	7.621789	4.3259554	3.5024197	3.362624	2.2795875	0
ATCGCGTCTGTCCACC-3	11.320591	6.646346	3.804515	3.470708	3.3141599	1.5970441	0
ATCGTATTCCATTGTC-3	8.24369	11.428596	5.6100698	4.272396	3.4866312	2.5717273	1
ATCGTATTCGAGCCAA-3	4.729809	6.738231	4.3357916	3.4940062	3.446816	1.0222279	0
ATCGTATTGGCGTCTT-3	2.4725077	-0.5505189	3.6809745	3.0725093	2.688748	1.1903483	0
ATCTACCGACTATTCG-3	10.105397	11.140803	5.3143067	3.8077395	3.1383538	1.6970699	0
ATCTACCGACTGCAAC-3	12.80321	6.369375	2.6685305	3.1968603	2.6300292	0.5766814	0
ATCTACCGATGGAGTT-3	7.416045	9.833276	5.7374954	3.4315307	3.7475493	2.4936905	0
ATCTACCGCTAGCCGC-3	9.068546	10.399552	5.8303075	3.8639207	3.5210397	1.6564215	0
ATCTACCGGAAGTTCC-3	8.176684	5.1816034	4.0391273	3.783641	3.5098658	1.650213	1
ATCTACCGGCCATGTC-3	9.328354	12.178567	5.6824007	3.8730974	3.8934348	2.3775768	1
ATCTACCGGCGAGCAA-3	9.92468	11.313999	5.818991	4.051315	4.3813725	2.2614782
ATCTACCGGGACGTGC-3	8.989036	12.119326	5.467068	3.93268	3.9481862	1.997355	1
ATCTACCGGGTAATTG-3	7.796501	12.865811	5.379482	4.4681053	2.9988103	2.091306	1
ATCTACCGGTCTTCGC-3	10.779331	2.884121	3.621612	2.7096963	2.877185	1.7576188	0
ATCTACCGTACTTATA-3	7.117653	12.187935	5.7514915	4.1873927	4.0511565	2.4969864	1
ATCTTAGAAGAGGTAG-3	9.524622	11.141863	5.624942	4.5204773	3.7245333	2.276558	0
ATCTTAGACAGTGGAA-3	9.303329	11.232906	5.9266534	3.9849193	3.7048953	2.0641541	1
ATCTTAGACGACGGCG-3	10.836978	3.1714394	3.391891	3.0531104	2.93193	0.4030996	0
ATCTTAGACGCGGACA-3	12.103543	6.5110426	3.6196132	3.589293	3.153174	0.65003383	0
ATCTTAGAGACACTGG-3	10.075411	9.784928	5.37017	3.193562	3.1518178	2.3135157	0
ATCTTAGAGCGGCAAG-3	9.784265	13.333206	5.144264	2.7834685	3.0398211	2.2444847	1
ATCTTAGATAGTAGCC-3	6.8403916	9.458864	5.291122	4.3709073	3.1981604	2.371452	0
ATCTTAGATTGAAGGC-3	12.941969	6.702043	3.2998924	3.0980754	2.6297581	1.7792896	0
ATCTTGTGACCGGCCT-3	7.4828563	11.405535	5.7508264	4.510965	4.138689	2.3700855	0
ATCTTGTGAGCGGAAC-3	9.478717	10.336699	5.4862547	3.6892474	3.9835396	2.2935424	0
ATCTTGTGCCGACCTG-3	10.94956	6.9532	4.2690506	3.9205408	3.0641496	2.0492299	0
ATCTTGTGCGTATTCC-3	2.1920893	-0.41994208	3.4383748	2.9031293	2.8113992	0.6086921	0
ATCTTGTGCTACTCTC-3	7.6188264	12.725631	5.40795	4.5825486	3.8146117	2.1726525	0
ATCTTGTGTATGAAGA-3	8.647249	10.298278	5.6413555	3.6086185	3.6707537	2.740318	0
ATCTTGTGTGCAAGCC-3	9.637865	4.7459455	3.7253988	3.297627	2.668018	2.34494	0
ATCTTGTGTTACCATA-3	10.047929	10.3368845	5.7867513	2.821883	3.586188	1.8169693
ATGACATAATCGCGTC-3	8.387538	11.602052	5.5189595	4.580982	4.012508	1.9348654	1
ATGACATACCGCTAGG-3	7.128966	9.009247	5.468656	3.4895349	3.8164499	2.3192713	0
ATGACATACGGTCTCA-3	9.715281	10.137581	5.452513	3.3128893	3.92242	2.7988076	1
ATGACCGGAAGGTGCA-3	11.974208	7.1622543	4.1063013	3.117793	2.2926502	1.2333314	0
ATGACCGGACATGCCG-3	7.200175	10.1678	5.3420143	4.4453297	2.7624474	2.2803571	0
ATGACCGGAGACTGCC-3	12.474241	6.1324463	3.7332213	3.6800396	3.0515945	0.8249215
ATGACCGGATCCGGTA-3	8.358254	4.830782	3.7381313	3.5362506	3.4115078	0.81438756	0
ATGACCGGCAGTTGTG-3	8.146203	3.7717118	3.6186604	3.4783401	3.4440608	1.5652744
ATGACCGGCGTGAACC-3	6.978295	11.03989	5.6573515	5.010449	4.170892	2.6832557	1
ATGACCGGGCTGTACC-3	7.6665225	3.083663	3.8901122	3.1744802	3.2473283	0.83815163	0
ATGATAGCGATTATTA-3	9.009979	5.2209854	4.859357	3.5973148	3.680461	2.0783298	0
ATGATAGCGCTAACTC-3	8.694091	10.110423	5.9242134	3.3402655	3.6945639	2.509465	0
ATGATAGCGGCGCATC-3	7.3487206	11.118776	5.8438506	4.5527573	3.937031	2.543482	1
ATGCAGCCGACCTAGG-3	9.208466	12.359097	4.718257	4.3232093	3.4344597	1.7890316	1
ATGCAGCCGGACCGAA-3	9.57404	11.566753	4.9065995	4.540559	4.062031	2.1719644	1
ATGCAGCCGTTAGTAA-3	12.366301	6.8673196	3.0882957	3.1529117	2.891202	1.8327042	0
ATGCTACACAATGCTA-3	8.987361	10.354318	5.5392575	3.949035	4.162125	3.0405452	0
ATGCTACACCGTGGCC-3	9.983561	4.0205026	3.7594433	3.580512	3.4218013	1.8044567	0
ATGCTACACGTTATCG-3	11.681463	6.0010724	3.7695508	3.6597192	3.4154048	1.540075	0
ATGCTACAGAATCTCA-3	11.791931	6.148932	3.8787758	4.2874126	3.4120445	0.6048643	0
ATGCTACATCGGTATA-3	11.627389	6.251863	3.8238451	3.8432407	3.056712	1.443091	0
ATGCTACATGTCTGAG-3	10.250216	10.548046	5.5080185	3.571845	2.4817314	2.8851786	0
ATGCTTAGAAGGAGGC-3	8.567096	4.551551	3.9509926	3.4007044	3.509815	0.3193941	0
ATGCTTAGACCACCAG-3	8.600772	12.549492	5.582595	4.4296927	3.5244677	2.1098974	1
ATGCTTAGAGCGAATG-3	9.004806	11.536931	5.766031	4.0506263	3.3586261	2.445944	0
ATGCTTAGATTAATCA-3	10.184269	10.828071	5.7640996	3.6811225	3.888262	2.4339051	0
ATGCTTAGGATGTGGT-3	9.592644	4.7908688	3.7660956	3.372677	3.515854	1.7389061	0
ATGGACAGATTCGCCG-3	1.9729276	-0.5117119	3.2783754	2.759559	1.9066027	1.4084764	0
ATGGACAGCCATTGTC-3	12.355611	6.443076	3.416508	2.3194175	2.808104	1.9046865	0
ATGGACAGGTCCGTTG-3	12.798392	6.8916445	2.9186084	2.6093106	2.5529258	1.1649284	0
ATGGACAGTCGCCGTA-3	9.251044	12.266674	5.459567	3.4486902	3.602296	2.466512	0
ATGGAGTTAAGAGACA-3	7.7255287	11.005185	6.055272	5.006459	4.624672	2.9245143	1
ATGGAGTTCACTTGCC-3	8.261906	10.878022	5.82402	4.8243694	4.297243	2.6983328	0
ATGGAGTTCCAATCGC-3	10.972819	8.696581	4.553434	2.9700286	2.5813887	1.8285546	0
ATGGAGTTCCGTCCGT-3	10.2211685	10.471087	5.7523165	2.798528	3.669441	2.0765874	0
ATGGAGTTCTGTAGGA-3	7.0258403	11.854597	5.715046	3.908256	4.342944	2.4207428	1
ATGGAGTTCTTAAGTA-3	9.293131	13.26055	5.320537	4.507155	3.6612632	1.5833972	1
ATGGAGTTGACCTAGG-3	12.3166065	7.1772346	3.5958686	3.4040823	2.9722624	0.5631154	0
ATGGAGTTTGGATTGC-3	8.580018	10.872024	5.651268	4.5865927	4.5829315	2.9511209	1
ATGGCACTGAGCGGCC-3	11.381975	7.300226	4.3011484	4.223664	3.7645447	1.5134153	0
ATGTATTAGAAGTATA-3	8.926695	12.338888	5.736516	4.315748	3.901326	3.288118	1
ATGTATTAGTATCTTC-3	9.565418	10.730155	6.2832513	3.9954402	3.5130417	2.495377
ATGTATTATACCTTGA-3	8.366749	4.678747	3.779102	3.5456226	3.5115666	0.36640817	0
ATGTGCGCATTCCTGC-3	7.571535	2.9900358	2.9442644	2.9367797	2.2710292	1.3660344	0
ATGTGCGCTAGAGCGA-3	9.673468	4.827683	4.543103	3.8612223	3.0924926	0.91199684	0
ATGTGCGCTCCAGGAA-3	8.69733	5.3442297	4.3682604	4.121068	3.8627577	1.9305189	1
ATGTTGAAACCGTCGG-3	2.6077368	-0.51282454	3.6750429	3.5914848	2.736245	0.16044372	0
ATGTTGAAATGCTTAG-3	8.431384	10.132376	6.0164285	3.7317371	3.7993832	2.6421144	0
ATGTTGAACATTCATA-3	9.416414	12.927745	5.3926487	3.6030428	3.527781	2.5410657	1
ATGTTGAACCATATCC-3	8.626644	4.690051	4.1375775	3.9844284	3.2718766	0.23811986	1
ATGTTGAACGGAGGCT-3	10.932868	6.888918	4.6790943	3.7799432	2.9266849	2.0204198	0
ATGTTGAAGAGCGGCC-3	8.994357	11.339322	5.758799	5.0843263	3.8728955	1.8950107	0
ATGTTGAAGTGAGAAC-3	8.151814	11.46756	5.9326587	4.7088013	4.073687	3.0092373	1
ATGTTGAATCCGGTGA-3	12.038294	7.440225	3.6803398	3.1402028	2.3678157	1.6207187	0
ATGTTGAATGGTCGGC-3	1.8767848	-0.51119095	3.2752008	2.5000894	2.2775424	0.02743546	0
ATTAATCAAATAGTGT-3	11.203324	6.2148085	3.6999164	3.1244493	3.1336179	1.5619637	0
ATTAATCAGCTCACGA-3	9.640257	12.434855	5.3901014	3.9337976	3.1807737	2.542744	1
ATTAATCATAAGGAAC-3	9.526796	5.082595	4.1514893	3.1752012	2.87105	1.897786	0
ATTACGAAGGCGCATC-3	10.213534	10.657537	5.4376316	3.4741623	3.8299644	2.4621012	0
ATTCAGGAATGTATTA-3	11.125702	7.453894	4.1116614	3.4612005	2.7367494	2.3382611	0
ATTCAGGACGATCAAG-3	10.981606	2.6483753	2.9452384	2.7305396	2.3007822	0.5273097	0
ATTCAGGAGAGTCCGA-3	8.88984	10.093143	5.631332	3.5041056	4.101514	3.1877801	0
ATTCAGGAGCATGAGA-3	10.900813	2.7507699	3.4473696	2.9263732	2.3334692	1.2370427
ATTCATTGCATACGTT-3	8.896139	4.915936	3.9830759	3.4280658	3.3220603	1.2572737	0
ATTCATTGCCGGCCAC-3	10.739931	2.9592965	3.300451	2.4847343	2.571227	1.646354	0
ATTCATTGCGAGAGCA-3	11.530399	6.221078	3.5579708	3.4168425	3.1365008	1.8969247	0
ATTCATTGCTTAATGT-3	10.000501	4.270698	3.8423495	3.0911818	2.9556935	0.90677506	0
ATTCATTGGTCTTCGC-3	12.886613	6.573472	3.3088834	2.3880374	2.8388524	0.4889324	0
ATTCATTGGTGTCAGC-3	8.683923	5.52001	3.9310138	3.623883	3.7310402	1.2843751	0
ATTCCTGCAAGACCTT-3	9.22594	11.510597	5.55759	4.1949496	3.9517791	1.7684929	1
ATTCCTGCACTGGTGG-3	7.715005	3.1010556	4.6212387	2.7503636	2.7479663	2.0407054	0
ATTCCTGCAGCCAAGA-3	9.6066065	11.530133	5.868532	4.7591906	2.1251657	0.9662501	0
ATTCCTGCCCATATCC-3	9.35524	12.172737	5.6693597	3.7065399	3.1651793	2.8371527	0
ATTCCTGCCCTATTAA-3	2.043808	-0.57807666	2.9691398	2.438108	3.2600403	0.87342846	0
ATTCCTGCGTTAGCGC-3	11.197441	6.63232	4.1794934	2.4089532	3.1595352	0.8582922	0
ATTCGCCGACCTAACA-3	7.57441	2.941608	3.6901886	3.0385494	2.6757793	1.4423866	0
ATTCGCCGGAAGATGT-3	12.483942	7.0546026	3.2320755	2.9805295	2.1740255	0.76904243	0
ATTCGCCGGTATCTTC-3	8.352874	9.337937	5.075417	3.2380373	3.6026976	2.4603443	0
ATTCGCCGTATAGGCA-3	7.733218	12.744963	5.623544	4.6254315	3.6494837	2.5270958
ATTCGCCGTTACTGAA-3	11.118966	6.5868154	4.250344	3.461043	2.9064498	1.4589682	0
ATTCTAGGCAGCAACC-3	11.23671	5.8996377	3.8100302	4.18475	3.722127	1.406286	0
ATTCTAGGCATTAGAG-3	9.146497	9.81648	5.636458	2.8573296	3.7164843	2.645014	0
ATTCTAGGGTGTACAC-3	9.32293	11.205515	5.8257732	4.2939224	3.855334	2.2988882	0
ATTGACTAACCACCAG-3	9.692604	9.662028	5.4666915	3.3244731	3.608199	2.3207307	0
ATTGACTACATGGCTG-3	12.465776	6.3570957	3.2538702	3.892468	2.6046572	0.7062399	0
ATTGGATCAGTCTTGA-3	9.321022	5.0991707	4.2596555	3.6849012	3.0682645	2.1786711	0
ATTGGATCCCACATGG-3	7.234908	12.725265	5.4491105	3.6319284	3.6620653	2.4641328	1
ATTGGATCCCACGATA-3	10.140012	9.435904	4.707455	2.6554635	3.7891567	2.945855	0
ATTGGATCGTGCTTGC-3	7.6031322	11.609481	5.540083	5.543868	3.339329	2.7963843	1
ATTGGTCTAGGCTCAC-3	7.9294095	5.0086823	4.399405	3.591508	4.0387697	1.4908618	1
ATTGGTCTGCCGCTTG-3	12.651463	7.314066	3.564312	2.9543068	2.0952063	0.3653282	0
ATTGGTCTTCATGCAC-3	8.634104	4.7512608	3.8204582	3.4975083	3.4522793	1.1901672	0
CAACACTGCATTCATA-3	7.4255	12.599077	5.628377	4.363801	3.568758	2.807665	0
CAACACTGTAGGAGAA-3	1.8878497	-0.40475953	3.5252028	2.811657	2.74378	0.37984973
CAACACTGTAGTAGCC-3	12.89562	6.3937078	3.0377848	2.9813824	2.8345778	0.44810653	0
CAACACTGTGAGATAC-3	7.8904486	4.918774	3.7789521	3.7636793	3.896525	0.9350468	1
CAACACTGTGCGTAGA-3	9.303059	10.2023735	5.7817926	3.7962542	4.1187406	1.8965799	0
CAACAGGAACCGGCCT-3	6.8073907	9.100408	4.9826317	4.390568	3.0174134	2.4448879	0
CAACAGGAATCTTAGA-3	6.876639	10.379532	5.750073	3.2933779	4.721294	2.634998	1
CAACAGGACACCAATT-3	12.990579	6.8212695	3.1235785	2.8494375	2.839494	0.93451995	0
CAACAGGACCTCTGTA-3	6.897154	12.197283	5.8949566	4.7591486	4.1418853	3.073527	0
CAACAGGACTATAGCG-3	12.7253895	6.5022693	3.2075357	2.7348495	2.8394413	0.81171954	0
CAACAGGACTCCTTAC-3	10.693857	3.442087	3.403303	2.834021	3.1945333	1.1522611	0
CAACAGGAGCTTAGCA-3	12.639562	6.783656	3.4027207	2.768953	2.9339397	0.7431704	0
CAACAGGAGGATAACG-3	11.12216	6.3959084	3.9383256	3.1846285	3.2462282	1.3400667	0
CAACAGGAGTTAGATG-3	7.1183195	8.919683	5.1416035	3.7997782	3.1339135	2.5309172	0
CAACAGGAGTTCGGTT-3	10.01422	10.082545	5.3868637	2.9357479	3.5381515	2.4422383	0
CAACAGGATTAACAAC-3	12.801712	6.8202715	3.1089125	3.142078	2.7995682	0.48204204	0
CAACCTGCTAATTCAA-3	9.10348	11.568233	5.887323	4.7588367	3.7129698	1.7185916	0
CAACCTGCTGTTGCAA-3	11.75561	7.420289	3.5374708	3.2890036	2.660921	2.1506283	0
CAACGGTCACCAATGT-3	7.903675	3.2918527	3.494956	2.8714662	2.7126844	1.1457865	0
CAACGGTCAGGTACGG-3	7.9425993	4.9292855	3.757183	3.6063714	3.8645697	0.89059347	1
CAACGGTCTAGCATTC-3	9.104029	9.824424	5.7350554	2.6807024	3.0014226	2.3753517	0
CAACGGTCTCCAGCTC-3	11.366208	6.294583	3.7050865	2.448721	3.5104172	2.2813866	0
CAAGATTCAATGCCGT-3	12.674661	7.10497	3.4354937	3.4682329	2.2971249	0.39005148	0
CAAGATTCCAACCTGC-3	9.203419	12.333255	5.7903724	4.2688217	3.7202244	2.3645961	1
CAAGATTCCCTCGAGT-3	10.087856	11.466366	6.016194	3.7244194	2.8489292	2.087022	0
CAAGATTCCGTATTCC-3	7.508029	11.824043	4.9539504	4.8418016	3.7697732	1.9988936	1
CAAGATTCGGACGATT-3	10.63505	10.910412	5.08782	2.6608338	1.6711824	0.33410543	0
CAAGGCCTCCACGATA-3	4.8022637	6.762665	4.568275	2.9810977	2.7501929	1.6367159	0
CAAGGCCTCGCGCGAG-3	1.8177807	-0.45871067	2.974935	2.1820083	2.2422862	1.3277075
CAAGGCCTTAGGAGAA-3	9.133681	13.800951	4.5565076	2.7694452	2.3786664	1.1084346	1
CAAGTGCGGAGTCCGA-3	9.8928995	11.790079	5.114584	4.666273	3.6564286	2.3418515	1
CAAGTGCGGAGTCGAC-3	9.131089	5.518938	4.131145	3.368222	3.734204	0.6951346	0
CAAGTGCGGCTCGGAA-3	8.532362	12.68391	5.2842336	3.9401903	3.6903868	2.32794	1
CAAGTGCGGTGACTTG-3	9.2142515	11.875716	5.318304	4.2816334	3.2465718	2.7857947	1
CAAGTGCGTATAGGCA-3	9.523864	4.8284326	4.016423	3.490583	3.2222645	1.5351281	0
CAAGTGCGTGACCTTC-3	10.909856	2.654656	2.9374251	2.268307	2.6092587	1.412258	0
CAAGTTAAAAGCTCGA-3	10.40056	10.96532	5.5625305	3.342421	3.5059454	1.8855375	0
CAAGTTAACGAGAATT-3	12.451785	6.3881207	3.7022035	3.316369	2.4025385	0.42469472	0
CAAGTTAAGATGGAGC-3	9.709245	13.114507	4.6773906	3.9294672	3.2517517	1.7940332	1
CAAGTTAAGCTTCCAA-3	9.257653	4.8729215	4.3907886	3.656035	3.9306657	1.4253626	0
CAAGTTAATCTGCTCA-3	8.820024	12.385413	6.0602546	4.399109	3.3781798	2.2884107
CAATATATCCTCTGTA-3	8.673278	9.463006	5.4652505	3.483988	3.5873504	2.1324413
CAATATATGAACAATC-3	10.475633	6.8871794	3.1191146	2.883056	2.8178866	0.43313926	0
CAATATATGAAGTATA-3	8.377325	11.957324	5.485376	4.983894	3.257632	1.5662684	1
CAATATATGCTAACTC-3	9.119179	13.840093	4.279792	3.0811327	2.8264318	1.5428894	0
CAATATATGGCCTTAA-3	10.024644	11.278038	5.3265805	4.3997493	3.1753175	1.369433	0
CAATATATGGTAAGGC-3	7.572558	2.9309456	3.5362413	2.5792646	2.5136862	1.4503796	0
CAATCCACACGCTCTG-3	9.734396	11.344009	5.7805343	4.3770523	4.0470076	2.5320404	1
CAATCCACCTACGCAA-3	7.097056	11.800516	5.3733788	4.117859	3.51764	2.2885206	1
CAATGAGCACGAGGTA-3	7.327209	11.836435	5.805698	5.0896554	3.6916025	2.5034015	1
CAATGAGCAGAAGTCT-3	10.773016	3.0303223	3.2792888	3.023559	2.48241	1.8292818	0
CAATGAGCAGAATCCG-3	10.816036	3.467216	3.3425434	2.8571599	2.9947371	0.36062044	0
CAATGAGCCAGCTATA-3	9.266433	4.975825	3.7795136	3.45142	4.006886	2.5589535	0
CAATGAGCCGATGTAA-3	8.721356	10.933534	6.151894	4.5333953	4.5979166	2.7226129	0
CAATGAGCCGGCTTCT-3	7.439996	11.792588	5.8971763	5.200698	3.7205534	2.4885485	0
CAATGAGCCTCTCGCA-3	8.470556	12.663159	5.578377	4.0192676	4.0160136	2.4340134	1
CAATGAGCGACTAGGC-3	8.60968	12.803848	5.375561	4.225067	3.5815935	1.9585752	0
CAATGAGCTAAGACGC-3	6.7308774	11.059909	5.646078	4.1062746	3.7303317	2.0602415	0
CAATGCTAAATCTGCG-3	4.853181	6.8971767	4.610191	3.1121747	2.789556	0.61531526	0
CAATGCTAGTCATACC-3	7.815172	3.4083908	3.2105074	3.0527875	3.4058366	0.5707264	0
CAATGCTATACAACAA-3	9.905393	10.437317	5.7752786	3.5704668	3.353278	2.3964195	0
CAATTATTACCTAACA-3	7.9409413	10.2065	6.261762	3.1244404	4.332303	3.346821	0
CAATTATTGCTTCCAA-3	10.36565	10.645445	5.8310156	2.8895016	3.318112	2.1404464	0
CAATTATTGGCCACTG-3	12.606205	7.36218	3.3507764	3.1381547	2.6525934	1.0469564	0
CAATTATTGTCAACTT-3	11.978267	6.2196255	3.4222174	3.0960712	3.0918667	0.79832983	0
CAATTATTTTAATGCG-3	9.13131	12.414315	5.523504	3.4437118	3.4884334	2.665077	1
CACAACCTACGTTACC-3	10.902822	7.4647803	4.896212	4.1408644	3.7569573	1.7974923	0
CACAACCTGGACGTGC-3	7.541054	11.619635	5.888078	4.262739	3.7960339	1.6070596	0
CACAACCTTAATCAGA-3	5.0528255	7.1310563	3.9377992	6.1552415	2.4484017	0.88349164	0
CACAAGACAGATTAGC-3	10.921011	2.64303	3.2324586	2.6910038	2.6652997	0.34298658	0
CACAAGACATAAGTTG-3	10.07152	11.048299	5.4467864	3.8820124	3.1655533	1.823403	0
CACAAGACCACAAGAC-3	8.005716	3.5506496	3.255326	3.397392	3.2278404	0.10578928	0
CACAAGACCCTATTAA-3	7.6941814	11.12705	6.202587	4.8098407	3.9737434	2.5388803	0
CACAAGACTGCTACTC-3	8.37152	4.675702	3.869378	3.4504666	3.6319287	0.5990646	1
CACATTGCAATGTTGC-3	8.414645	9.829599	5.4750314	3.4673781	3.6456776	2.6565087	1
CACATTGCCCTCGAGT-3	9.878448	11.071837	5.6846156	3.6054883	3.6631367	2.257531	0
CACATTGCCGTTGGCA-3	7.391558	11.507975	5.173585	4.5673203	3.8172095	1.9395527	1
CACCAATTACCGTTCA-3	9.344323	12.369871	5.1944737	3.34634	3.596009	2.433946	1
CACCAATTAGTCATCC-3	12.076117	6.174048	3.5904007	3.305919	3.2078662	0.43365756	0
CACCAATTCATCTAGC-3	10.860448	3.0623436	2.627004	2.7037022	2.5941896	1.6697761	0
CACCAATTCCGAATTA-3	8.757718	12.917154	5.3514767	4.0555477	3.5164888	2.4434683	1
CACCAATTGAACTCTT-3	11.027179	6.253317	3.776595	3.6617975	3.4160018	0.91837007	0
CACCAATTGCGACAGA-3	2.090076	-0.6053459	3.7775214	2.1710877	2.7886953	1.8582892	0
CACCAATTGTGTGGAG-3	7.796918	3.229688	3.7238314	3.1066797	3.3342354	1.7503679	0
CACCAATTTACCAAGC-3	7.0279675	11.022371	5.728049	4.4494605	4.04874	2.7854536	1
CACCAATTTCTGCTCA-3	2.0469265	-0.47678384	3.4555886	2.9719088	2.3295562	0.9484273	0
CACCAATTTTATACTG-3	8.086311	9.968052	5.7997327	3.498041	4.016668	2.5644054	0
CACCATCGACGCTCTG-3	9.846421	9.386741	4.9700036	3.4549959	3.878106	2.1108475	0
CACCATCGACGGTTAC-3	8.049496	10.461842	5.826414	3.8965516	3.4094958	2.2382348
CACCATCGCACGGTCC-3	8.849813	5.540071	3.8720727	3.655989	3.5314643	1.6381792	0
CACCATCGCATGTTCT-3	8.275119	4.992432	3.8379903	3.492457	3.6535165	0.97097605	0
CACCATCGGCATTGAA-3	8.376303	11.05894	5.974236	4.601173	4.145816	2.1462693	1
CACCATCGGCGCTGGA-3	4.6979203	7.0208573	3.8155124	2.8704565	2.556412	0.5205213	0
CACCGTGTAATACTTC-3	8.474311	9.9697695	5.791308	3.7181065	3.9749916	2.6525261	0
CACCGTGTAGAAGTCT-3	8.674266	12.32469	5.6930833	5.005435	3.759727	2.8981912	1
CACGAGTAAGTATGCA-3	8.678288	9.4988785	5.3674173	3.5184476	3.5406752	1.9309968	0
CACGAGTACTTCAGAC-3	11.245739	6.0093637	3.7524753	3.8433337	3.3230739	1.8114632	0
CACGAGTAGGCTACAA-3	8.066038	11.845736	5.586852	5.1320186	4.0492234	2.060042	1
CACGGTCCAGACTGCC-3	8.949865	12.930056	5.5029387	4.3330317	3.6477916	2.7109168	1
CACGGTCCGCTTCCAA-3	11.327691	7.878907	3.6250076	3.8690262	2.532819	1.5633916	0
CACGGTCCGGAGGACC-3	10.622063	2.914254	3.1724048	3.2543418	2.9772642	1.8728644	0
CACGTAAGAGAGGCGC-3	10.748461	8.973534	4.903311	3.1174178	2.288449	1.7452031	0
CACGTAAGCTTGCTAC-3	11.391166	6.317635	3.6652894	3.7280889	3.4330041	1.5730247	0
CACGTAAGGGAATTGT-3	7.283119	8.809491	5.0879235	3.2545922	3.2809472	1.3072674	0
CACGTAAGGGAGGACC-3	7.601421	10.626417	5.4410877	3.955827	3.9557214	2.5394597	1
CACGTAAGGTGGAATC-3	8.974886	13.01317	5.201974	3.6599941	3.6814938	2.242362	1
CACGTAAGTCCAAGTT-3	7.2774043	12.266783	5.734819	4.411522	3.5534818	2.6637766	0
CACGTAAGTCTAGAGA-3	9.964435	10.206053	5.404789	3.5204306	3.0868049	2.646312	0
CACGTCGTATCCACAA-3	10.842276	8.555019	4.6471643	2.7035	2.7805061	2.4112098	0
CACGTCGTCATCTAGC-3	4.91524	6.8630285	4.3351192	3.4394495	3.2565014	1.4162552	0
CACGTCGTCCGATGCG-3	10.218117	10.7673645	5.501119	3.773276	3.1529922	2.312868	0
CACGTCGTCCTACTGG-3	4.948128	6.8691964	4.1511874	3.3016977	2.9039392	1.0823113	0
CACGTCGTGTCATACC-3	9.358778	4.809604	4.240755	3.1831548	4.0205674	1.8835547	0
CACGTCGTTATGAAGA-3	10.335525	3.4310071	4.0652213	3.5857255	2.8665845	2.151395	0
CACTCGGTACCGGCCT-3	12.657672	6.3723493	3.5675976	3.0072608	2.5793896	1.397277	0
CACTCGGTACCTATTG-3	2.7437553	-0.20943235	4.6672783	3.3058589	2.747859	2.211051	0
CACTCGGTAGACAGTG-3	8.214573	12.276996	5.6923	4.740413	3.6311314	2.599575	1
CACTCGGTCTCATGAA-3	8.703803	10.847434	5.5556355	4.6290507	4.635572	2.311791	0
CACTCGGTGAACCAGT-3	12.758624	7.2544265	2.5751522	2.7968357	1.495582	0.3869218	0
CACTGCCGAACTTCCA-3	2.373886	-0.4563122	3.642431	3.2022896	2.9392447	1.1061788	0
CACTGCCGGCAGAGTT-3	11.205016	5.9715056	4.1285	3.7407165	3.4962943	1.7218814	0
CACTGCCGGTAGCCTA-3	7.174576	12.689214	4.944124	4.4771156	3.820253	2.4030826	1
CACTTGCCCTGTGCCA-3	9.07833	13.313876	4.992119	4.296181	2.8390968	2.1941173	1
CACTTGCCGAGCACGC-3	11.919511	6.293241	3.9514368	3.9659996	3.5301564	0.80274934	0
CACTTGCCGGTACTGA-3	12.342969	6.9015784	2.742146	2.5140624	2.6586137	0.695129	0
CAGAGATGCTCAACGC-3	11.035348	6.2868943	3.707805	3.1801708	3.239721	0.88155425	0
CAGAGATGGATTATTA-3	10.573418	2.9688153	3.3648484	3.0088396	3.1356914	1.9296044	0
CAGAGATGTGCGCTAA-3	6.8538585	12.003382	5.4622436	4.9404125	4.1492653	2.1404736	1
CAGATTATCTAGGTAT-3	9.048211	11.628115	5.4999475	4.022019	3.5581598	2.7295678	1
CAGCAACCACTGCAAC-3	12.35543	7.0709066	3.1921868	3.181206	3.2010546	1.3607837	0
CAGCAACCATGTATTA-3	2.32176	-0.4700408	3.626289	2.44763	2.4430797	-0.030406661	0
CAGCAACCCCATAGGT-3	9.988665	6.838036	2.7513814	3.6181304	2.7943919	0.71928287	0
CAGCAACCCGGAGGCT-3	6.9201293	10.733122	6.3616266	5.3828616	4.6085362	2.993951	0
CAGCAACCTACCTCTC-3	8.056312	10.059428	4.904999	4.4034276	3.80231	2.8727129	0
CAGCGCAGCACGTAAG-3	10.279742	10.489515	5.6652355	2.6082623	3.4553618	2.250881	0
CAGCTATAAAGGTGCA-3	8.466682	4.8791203	4.349781	3.4080799	3.819041	1.5222079	0
CAGCTATAATCTTGTG-3	9.015824	10.379841	6.079918	3.6875315	3.4120343	2.878401	0
CAGCTATAGAAGTTCC-3	11.545292	7.2212577	3.470791	3.859825	2.519428	1.9871507	0
CAGCTATAGGCCACTG-3	9.230671	11.896911	5.298568	4.361366	3.5460632	1.7121791	1
CAGCTATAGTGATCTC-3	9.262438	13.15771	5.408972	4.215984	2.8851154	2.0848043	0
CAGCTATATGAGCGTA-3	10.59895	8.984411	4.4595222	3.3159184	3.4645722	1.9886757	0
CAGGCAATATAATGTA-3	10.607656	3.1684465	3.2538426	2.4262466	2.308895	1.4547247	0
CAGGCAATCAGCTATA-3	7.335239	11.421665	5.6903634	4.785906	3.9293287	3.008109	1
CAGGCAATCATGTCAC-3	10.017843	9.6659975	5.323885	3.032601	2.3203495	3.4578593	0
CAGGCAATCCTGTCCG-3	9.594789	12.426764	5.4774275	3.8662283	2.6997733	2.5342784	0
CAGGCAATCTTAGCTT-3	11.429948	6.1033964	3.9683397	3.7787397	3.4257634	1.6478425
CAGGCAATGGTGCACA-3	9.156095	5.0881996	4.2416964	3.6968477	3.2896576	2.4108078	0
CAGGCGCCATCGCGTC-3	4.8122916	7.0464935	3.615661	2.4913514	3.185081	1.2941424	0
CAGGCGCCCCTGACGC-3	8.869037	11.469708	5.5775156	5.006704	3.6776605	2.3438635	0
CAGTATGGAACGCTCG-3	4.6642303	6.877456	3.9782264	2.479796	2.7695477	0.14249241	0
CAGTATGGAGTATGCA-3	9.952205	12.994345	5.215839	3.4761853	3.216342	2.2348866	0
CAGTATGGGAAGTATA-3	7.375752	10.472802	6.0105653	3.9954875	4.38378	2.4302478	0
CAGTATGGTGCTACTC-3	10.905155	7.420212	5.0341277	3.1764083	3.236506	2.720201
CAGTATGGTTCGCCAC-3	8.312567	4.706961	4.0531497	3.6747992	3.8066773	0.068368815	0
CAGTCACGCGCCATTC-3	12.133049	6.329012	3.5715003	3.025254	2.610818	1.0032436	0
CAGTCACGCTAGGTAT-3	7.718546	12.595896	5.8781395	4.113787	3.6063957	2.4541414	0
CAGTCACGGGCGCATC-3	9.140464	13.247927	5.5027943	3.2662158	3.4637551	1.8364384
CAGTGGAAAAGGAGGC-3	9.884776	12.007533	5.625522	4.426494	3.838301	1.6040984	1
CAGTGGAAAGAGCTCC-3	8.443852	10.056394	5.7623167	3.4960163	3.7593744	2.685692	0
CAGTGGAAATAGTCTG-3	9.269993	4.8947253	3.7387931	3.6576202	3.6920257	1.580834	1
CAGTGGAAGGACGTGC-3	8.758984	12.507483	5.289545	3.746232	3.4234064	2.3050623	1
CAGTGGAAGGCTGCGG-3	10.9551935	2.6384563	3.402972	2.090054	2.0150123	0.9763314	0
CAGTGGAATCAATTGA-3	7.930534	5.0381484	4.1323223	3.5676215	4.0640697	1.1574754	0
CAGTGGAATTGTCTCC-3	8.521457	11.702575	5.6587653	4.712098	3.279219	2.8665931	1
CAGTGTTCAGTCATCC-3	9.190284	11.900107	5.191605	4.552991	3.3595958	2.4790733	1
CAGTGTTCCGCGGACA-3	9.862786	4.655603	4.100176	3.5480573	3.330978	2.2266276	0
CAGTGTTCGAAGTATA-3	12.664982	7.083509	3.0752828	3.2144778	2.685716	0.7207879	0
CAGTGTTCGAATCTCA-3	10.635941	3.4209826	3.1785948	2.8347208	2.8135083	1.1118324	0
CAGTGTTCGGTAAGGC-3	7.823826	11.85944	6.044372	5.466543	4.0573673	2.907045	1
CAGTGTTCTATAGCAG-3	7.5154514	12.058762	5.4093957	4.6481547	3.6972828	1.1954631	1
CAGTGTTCTGTCTGAG-3	8.143303	12.826005	5.5854025	4.6337276	3.550816	2.4728794	1
CAGTGTTCTTATGGTC-3	7.883722	3.306429	3.52053	2.3888638	2.7578044	0.015980644	0
CAGTTCCTCACTGCCG-3	9.603006	12.5902815	5.4944735	4.448249	3.3527644	2.6778462	1
CAGTTCCTGGCGATGC-3	9.062374	11.724641	5.713878	4.25479	3.7421331	2.8070238	0
CAGTTGTGATCTTGTG-3	9.078469	13.243431	5.3308454	3.3153741	2.4145606	2.2955296	0
CAGTTGTGGATTAACC-3	7.9590554	4.8660207	4.1631737	3.735848	3.6895869	-0.29992074	0
CAGTTGTGGCGCCATC-3	12.7703	6.6028805	4.01192	3.1411517	2.8569982	0.08741016	0
CAGTTGTGGGTGTTAC-3	10.987017	6.1049256	3.3673909	3.281213	3.5843353	1.1182076	0
CATACGTTACCGTCGG-3	8.138731	5.2273116	4.335089	3.9885137	4.2334185	1.8975796	0
CATACGTTATTCGCCG-3	9.716492	12.32855	5.4713755	4.652161	2.9011097	2.7813654	0
CATACGTTCTATTCAG-3	7.4264975	12.674772	4.7443495	4.2872214	3.3722863	2.6899738	1
CATAGTTAAGATTGAG-3	7.591396	9.746836	5.4994135	3.4024296	3.4305148	2.8166864	0
CATAGTTACATCTAGC-3	9.904149	13.10678	4.585986	3.0282593	2.8503423	2.1347263	0
CATATGGAAGACCTGG-3	9.676513	12.095716	5.374869	3.7561512	3.4117997	2.4110425	1
CATATGGAAGATACTA-3	9.159694	13.219705	5.126291	3.3425686	3.3650527	2.5847316	1
CATATGGAATTCAGGA-3	7.242875	11.953654	5.8719654	4.7061644	3.5223498	2.4168243	1
CATATGGACTCGCCTG-3	12.343201	6.171734	3.731149	2.720894	3.3609195	1.1577837	0
CATCCTTGCCACCGAC-3	8.56989	5.434661	4.334736	3.7355332	3.5521975	1.7400736	0
CATCCTTGTACACACC-3	9.931305	12.510461	5.67475	2.8485305	3.7666612	2.8162775	0
CATCCTTGTTACGACC-3	8.060673	9.805982	5.6201925	3.428415	4.0348115	2.1191123	0
CATCTAGCAGGTGTCC-3	8.537033	9.770665	5.7788095	3.3497777	3.748642	2.1474576	0
CATCTAGCATCTTGTG-3	10.691	2.9031034	3.1093676	2.7312171	2.561313	1.0994785	0
CATCTAGCCGCCTGCA-3	9.835022	5.1513286	3.4743054	2.9986918	2.9519687	1.7072663	0
CATCTAGCGCTAACTC-3	11.4318495	6.5072126	3.6037683	3.4722002	3.0805645	2.1745052	0
CATCTAGCTTATGGTC-3	9.160548	12.857332	5.213171	4.2450294	3.5425391	2.586339	0
CATGGCTGATGGAGTT-3	7.58024	11.315736	5.691513	5.3467617	4.107844	2.8907335	1
CATGGCTGCACGGTCC-3	10.828556	2.8219862	3.1965191	3.0630896	2.2498605	0.43561614	0
CATGGCTGCCTCTGTA-3	7.741221	12.472104	5.7789583	4.073927	3.1597202	2.8460708	0
CATGGCTGGCACCTCG-3	9.930046	10.206025	5.5957165	3.0839796	3.6156003	2.8578534	0
CATGTCACACTACATG-3	10.857064	2.6357355	3.284911	2.4898202	2.3683047	0.4557435	0
CATGTTCTAGCACTGC-3	10.6994505	3.596352	3.353834	3.0760248	3.1324854	-0.056077983	0
CATGTTCTAGCCAAGA-3	8.924304	10.43321	5.942907	3.8639324	3.3580346	2.632017	1
CATTACTCAGACCTGG-3	9.293761	11.981497	4.8958483	5.924991	3.3334432	1.9721096	1
CATTACTCAGTGCAGG-3	6.660055	9.225593	4.489343	3.5927722	3.4048417	1.3936877	0
CATTACTCCCGAGTGT-3	9.048486	13.759332	5.4829183	3.95151	2.3586729	1.4989102
CATTACTCGAGCGGCC-3	9.842585	13.296335	5.4111967	2.669342	2.9768414	1.461972	1
CATTAGAGAAGTACAA-3	11.836109	6.4267607	3.2933817	3.4972816	3.1363394	1.4088167	0
CATTAGAGACCTCAGG-3	9.614433	11.185443	5.443582	4.583847	3.5064745	2.8487608	1
CATTAGAGAGAGGCGC-3	7.29765	12.632347	5.0381017	4.01895	3.0814283	2.271535	0
CATTAGAGATCTACCG-3	7.760199	10.841765	6.180936	4.4922895	4.738352	2.0324688	0
CATTAGAGTCTGAGTA-3	9.762548	4.798599	4.086835	3.0770974	3.256302	1.7522162	1
CATTAGAGTGTAATAA-3	7.36258	12.594699	5.2192497	4.001605	3.5018363	2.5300536	1
CATTCATAATAATTCC-3	9.988845	12.75376	5.203471	3.5624337	3.331103	2.2851777	1
CATTCATAATAGCGCG-3	8.806112	10.458388	5.9195647	3.7478561	3.8490202	2.671345	0
CATTCATACAGTGGAA-3	10.050598	9.393814	5.1141663	3.0739613	3.3914478	2.043391	1
CATTCATACATTACTC-3	4.6651626	6.7496448	3.9170702	2.9365833	2.4119325	0.8609655	0
CATTCATACCACCGAC-3	8.108773	10.256473	6.2135725	3.4669974	4.2898564	3.0177233	1
CATTCATACTTAAGTA-3	11.654668	6.555993	3.6267812	3.045247	3.3280172	1.6167308	0
CATTCATATGTACCTA-3	8.967494	12.7290325	5.46322	4.2202773	3.1885533	2.3099744	0
CATTGCGTTGTAGTCG-3	8.099244	4.8643656	4.139426	3.5543363	3.789202	1.1120517	0
CCAACATCACCGCATA-3	7.4914613	9.808007	5.716128	4.009985	3.8616405	2.403396	0
CCAACATCGAACTGCA-3	9.057843	4.853432	4.29774	3.6439302	3.5165691	0.9073909	0
CCAACATCTTATACTG-3	9.78014	12.627114	5.3915253	3.461978	3.700479	1.5844034	1
CCAAGCATAATAGTGT-3	4.9220757	6.8790865	4.114852	3.151265	3.1289449	1.5322334	0
CCAAGCATATGTGCGC-3	12.931107	6.5937195	3.4223351	3.129549	2.8076584	0.67211443	0
CCAAGCATGCCTGGTA-3	9.890668	10.402138	5.414095	3.3189764	3.9647565	2.2176225	0
CCAATCGCAGTAGATA-3	10.925711	7.793957	3.8605437	3.3412008	2.7744179	2.596928	0
CCAATCGCCATTAGAG-3	11.807732	7.359376	3.765665	2.8886292	3.2226832	1.5479654	0
CCAATCGCCGAGACGG-3	8.762033	12.9067335	4.965766	4.2785387	3.3846588	2.2879984	1
CCAATCGCCGGCGCTA-3	7.647215	3.0233583	2.950498	2.9569447	3.0113451	1.4160209	0
CCAATCGCGTGCAGAA-3	7.4865704	2.8144498	3.209619	1.92271	2.104812	0.3244297	0
CCAATCGCTACCAAGC-3	9.076958	12.432836	5.999067	4.5236716	3.7685401	2.6508753	0
CCAATCGCTCTCGCGG-3	9.752484	12.536721	5.5050564	4.154276	3.680119	2.554676	1
CCAATTCTAACCGATG-3	12.338959	7.0879917	3.403129	3.1274388	2.7410634	0.94049335	0
CCAATTCTAGAGGCGC-3	12.153906	7.173764	3.8056216	2.4972808	3.1538172	1.3695645	0
CCAATTCTCCGTGGCC-3	8.855583	11.704385	4.844422	4.0999928	3.5301542	2.4443789	0
CCAATTCTGCGAGCAA-3	9.4227085	12.86836	5.5514345	3.5036213	3.794513	2.9455023	1
CCAATTCTGGTGTTAC-3	11.905875	6.276505	3.5519037	3.6484356	3.4854138	0.60183114	0
CCAATTCTGTCAACTT-3	10.236462	11.453358	5.211102	4.012118	4.214863	2.4887862	1
CCAATTCTTCAACTCC-3	8.393728	12.956841	5.7833123	3.2608619	3.7683418	2.1370099	1
CCAATTCTTGGCAACG-3	12.530506	7.12552	3.5082428	2.7419066	2.910104	0.88894105	0
CCAATTCTTTAGGTTA-3	8.297441	5.375742	3.7984443	3.8985174	3.1639597	1.7124879	0
CCACATGGAGCACTGC-3	12.729822	7.1006956	3.597411	2.7030454	2.4224443	0.88230395	0
CCACATGGCGCATTAG-3	8.9666395	12.059557	5.2094345	3.9224427	3.398716	1.7911177	0
CCACATGGCTACGCAA-3	6.699157	11.050961	5.690841	4.865686	4.1419706	2.9393418	1
CCACATGGTCAAGAAG-3	4.938007	7.0425014	4.665564	3.17496	2.935219	1.3125304	0
CCACCGACACAGGCTA-3	9.314905	9.8621	5.5419135	3.0518887	3.881235	2.392297	0
CCACCGACAGTGAGTC-3	8.563285	12.706009	5.4815254	4.5961723	3.615307	1.7783612	1
CCACCGACCAACACTG-3	9.657187	12.336386	5.4812713	4.6104655	3.8113463	2.654986	0
CCACCGACCACATTGC-3	8.600663	9.956013	5.455685	4.2759237	3.704957	1.4233896	0
CCACCGACGGTATAAG-3	9.395117	10.232758	5.2664347	4.0851164	3.6550014	2.4585896	0
CCACCGACTCCGAACG-3	2.2452912	-0.5803257	3.0062027	2.1873116	2.5898254	0.88460934	0
CCACGATAAGACCTGG-3	10.121712	10.140007	5.440757	2.8457506	3.1839612	2.1019702	0
CCACGATACTACATTA-3	9.76771	10.246936	6.008226	3.4342947	3.3182545	2.4950106	0
CCACGATAGCCTAATC-3	8.661849	9.996738	5.729849	3.3205326	4.157393	2.7726998	0
CCAGTAGAACATCTAC-3	10.862623	3.3597283	3.3973365	3.2460315	2.5879185	0.9359149	0
CCAGTAGAGCGGTCGC-3	6.8340206	12.081822	5.293632	5.222482	3.5686052	2.3053932	1
CCAGTAGAGGCAGGAG-3	8.105876	11.3912115	6.1848297	4.7585573	3.8266306	2.4462554	0
CCAGTAGATTCTAACC-3	9.291533	10.642829	6.040633	3.8938236	4.122881	2.663953	0
CCAGTAGATTGGCCGA-3	1.9361861	-0.4945287	3.0771427	2.6935844	2.288651	1.2865567	0
CCAGTCTTATTAATCA-3	11.928531	6.6326785	3.713686	3.2537563	2.9211202	0.78395057	0
CCAGTCTTCAAGATTC-3	6.9847355	10.666569	5.9585223	4.6182733	4.323306	2.1910403	0
CCAGTCTTCGTGCTTA-3	10.61634	3.6202223	3.567634	3.2253714	3.1205273	1.0029306
CCAGTCTTGTCGTCCG-3	6.6695943	10.999921	5.7349863	5.20579	3.5617003	3.067339
CCAGTCTTTACAACAA-3	8.894961	9.409022	5.2231283	3.6148171	3.060965	2.0107253	0
CCAGTCTTTCAACTCC-3	6.697671	12.174699	5.475622	5.0304155	3.2646472	2.4861631	1
CCAGTCTTTGTACCTA-3	10.045744	9.803467	5.3703823	2.8434775	3.486097	2.4441078	0
CCAGTCTTTTAGACAA-3	7.8487763	11.810884	6.2535477	4.5029817	3.6487756	2.7414012
CCATAGGTAATGCCGT-3	7.6446466	10.719087	6.0133905	4.6521955	3.9967973	2.7810981	0
CCATAGGTACTGGTGG-3	10.097716	11.982977	5.1508355	5.0970674	3.7646441	2.3928628	1
CCATAGGTATGACATA-3	10.175157	10.070364	4.8263316	3.023682	3.34933	1.6645331	0
CCATAGGTCACCGTGT-3	7.0778913	11.066366	5.8457966	4.7212324	4.261212	3.0342627	1
CCATAGGTCCGCCTGA-3	8.729509	11.740113	5.8211803	4.009149	3.914209	2.368767	0
CCATAGGTCCTTAAGA-3	8.062209	3.656782	3.7534566	3.4832833	3.2782054	1.5425532	0
CCATAGGTCGAGAGCA-3	9.927017	12.244669	5.7212358	3.8847988	3.4767523	2.4734988	1
CCATATCCCAGAGATG-3	12.770189	6.5546737	3.0516772	2.7954776	3.1328146	0.70606285	0
CCATATCCGGCGATGC-3	8.545252	12.544639	5.371628	4.095163	3.6869059	1.4538115	1
CCATGACTACACTTGT-3	8.368818	9.316881	4.9821553	3.863932	3.837833	1.7493018	1
CCATGACTACCTACGC-3	7.801962	11.955918	5.1691604	4.157024	3.5722408	1.974471	1
CCATGACTATTATCGA-3	10.082926	10.202869	4.798882	3.3397357	3.6497786	1.628853	0
CCATGACTCGGAACTC-3	12.030031	6.490755	3.028858	3.3411536	3.0830123	1.7982787	0
CCATGACTGTAACACA-3	11.907097	6.1587515	3.7540557	3.5245862	3.039138	1.1309177	0
CCATGACTGTTACGTC-3	11.8299885	6.944818	3.6122816	2.7968495	2.9548495	1.5802517	0
CCATGACTTTGATTAA-3	7.986128	4.880071	3.6747036	3.534549	3.9532	1.2203007	0
CCATTGTCCACGTAAG-3	9.016099	13.693079	4.4802313	3.0247345	3.2156477	1.1674865	0
CCATTGTCCTCGCACC-3	6.783775	11.237704	5.0407357	4.982586	3.2741244	2.4843624	1
CCATTGTCGAAGGTTG-3	9.256778	12.834452	5.534603	4.1667633	3.147844	2.381458	0
CCATTGTCGACAAGTG-3	9.367	11.062721	5.331745	4.0474763	3.309453	1.9633989	0
CCATTGTCTATAGGCA-3	8.728231	11.084617	5.4070935	4.390849	4.471331	2.4593818
CCGAATTAACCAATGT-3	9.517475	11.853716	5.5359244	5.315008	3.7339344	2.650024	1
CCGAATTAACTATAGT-3	8.850605	10.411146	5.4598107	4.1539693	3.3052454	2.5038168	0
CCGAATTAACTCGACC-3	8.976766	5.6791005	3.905305	3.461498	3.3794048	1.6666825	0
CCGAATTATATGAAGA-3	2.1785955	-0.46182606	3.1724322	2.8324833	2.424073	0.9376087	0
CCGAATTATGTACAGT-3	7.44979	10.591545	5.6666107	4.427843	4.282342	2.9838035	0
CCGAATTATTACTGAA-3	8.874178	11.556464	5.545548	4.628608	3.9470658	2.1878464	1
CCGAATTATTGCCTGT-3	10.341971	6.986384	2.5527847	3.1066022	2.9540927	0.7459092	0
CCGACCTGATTATCGA-3	10.563588	3.5135689	3.253776	2.9999464	3.3235543	1.2459515	0
CCGACCTGCCGATGCG-3	10.77426	3.697612	3.3106337	2.8862238	3.1477292	0.2785091	0
CCGACGAAAAGTAATT-3	9.126275	11.957485	5.119559	3.994021	3.0239012	1.0990696	0
CCGACGAAACAGCGGC-3	10.634363	9.25642	4.1243916	3.1983502	2.6492217	2.9366617	0
CCGACGAACAGCGCAG-3	8.110376	10.952649	5.8929014	5.4209003	4.4354734	3.0957472	0
CCGACGAACGCCAGGT-3	9.274526	11.10267	5.0687976	4.652664	3.8626053	2.555045	1
CCGAGTGTAACTGTGA-3	8.0425005	5.013509	3.6741908	3.7457693	3.4442236	1.4548587	0
CCGAGTGTAATCTTAT-3	7.8621216	4.9654694	3.555971	3.837032	3.8302126	0.6938684	0
CCGAGTGTGTTCGGTT-3	10.05427	11.6748	5.755376	4.5423765	3.5388167	2.2102516	0
CCGAGTGTTGAGTATC-3	9.898507	10.990396	5.223299	4.0258603	3.4726546	1.8926198	0
CCGATGCGCTGGTGTA-3	8.271528	12.118816	5.290044	4.637922	3.733387	2.3765743	1
CCGCACTTACCGCATA-3	10.568974	3.6359408	3.2785668	3.5090823	2.8267384	1.269288	0
CCGCACTTACGGACGA-3	9.191111	9.936329	5.8892136	3.6669102	3.666333	1.9598984	0
CCGCACTTATCCGGTA-3	8.787496	4.9172215	4.522344	3.9253056	3.36022	1.1020942	0
CCGCACTTCCACCGAC-3	6.8407254	10.70008	6.4510846	5.133527	4.7632313	3.4489586	0
CCGCACTTCGTGCTTA-3	4.729707	6.803818	3.7886472	2.6973896	2.9786174	1.2693678	0
CCGCACTTTATGAAGA-3	7.486934	12.383476	5.730189	4.9206114	3.001619	2.9108608	1
CCGCACTTTGGCGTAA-3	7.314536	11.635517	5.903993	5.068125	4.033513	2.4676945
CCGCCTGAACAGCGGC-3	8.421709	11.702817	5.546747	4.9057307	3.9044478	3.1836543	0
CCGCCTGACAATCCAC-3	9.76929	12.064312	5.523598	4.7157674	3.7970097	2.3348486	1
CCGCCTGACAGCAACC-3	8.438472	4.584658	3.66908	3.4629397	3.4335349	0.52592486	0
CCGCCTGACTTGTGGC-3	11.853338	7.0440373	3.2384748	3.2299144	2.6452267	2.9266765	0
CCGCCTGAGGAAGCTC-3	9.497874	9.920191	5.649044	3.078257	3.3955836	2.2875397	1
CCGCCTGAGTCAGTGT-3	8.859513	12.309611	5.611686	4.439357	3.3656044	2.7724788	1
CCGCCTGATTATGGTC-3	8.553827	10.245845	5.83755	3.908645	3.4091182	2.4668846	0
CCGCGTACCACGGTCC-3	7.851391	3.2468064	3.0265653	5.689643	2.4404345	3.44E-05	0
CCGCGTACGATGTGGT-3	10.928163	2.6161003	3.2901263	2.4158387	2.6997473	0.8630184	0
CCGCGTACGTACATCC-3	11.160284	7.1320224	3.6667535	3.6298974	2.7230182	1.768519	0
CCGCGTACTATGCAAG-3	11.469989	6.4352818	3.679425	3.2763655	3.1166735	1.3018789	0
CCGCGTACTCCGCAGC-3	8.552794	12.215562	5.7822356	4.5693135	3.7521956	2.8019354	1
CCGCTAGGGTCTGTCC-3	9.073991	11.196404	5.6402216	4.393615	3.689691	2.442588	0
CCGCTAGGTCCGCAGC-3	8.636783	4.479157	3.8796175	2.9878528	3.7636197	0.9591844	0
CCGCTCCACAGTGGAA-3	11.786942	6.311714	3.924485	3.1240194	3.5981684	0.5042189	0
CCGCTCCAGGTATAAG-3	8.518288	10.067641	5.404589	2.4198148	4.2584243	2.336409	1
CCGGAGTGCACGTAAG-3	8.935707	13.623698	4.908288	3.5072498	3.3384645	1.8188174	0
CCGGAGTGCTGTCCTC-3	4.795698	6.9351296	3.8345885	2.6729321	2.6054435	0.48829812	0
CCGGAGTGTATAGGCA-3	9.423387	10.12571	5.645527	2.779254	2.9906547	2.2754307	0
CCGGATATAAGGAGGC-3	9.0623045	12.686152	5.588355	3.9500437	3.9484866	2.8152955	0
CCGGATATCCGTCCGT-3	9.414944	4.826936	3.9641595	2.9877992	3.4221663	1.7824849	0
CCGGCCACAACAGAGC-3	6.7839932	12.013611	5.538453	4.72801	4.034764	2.2489307	1
CCGGCCACCGCCGAGG-3	6.9258475	10.240943	5.0276136	3.787736	4.1208615	2.9299347	0
CCGGCCACGAGTCCGA-3	9.944839	10.42738	5.4296775	3.3390324	3.8164616	1.1570145	0
CCGGCCACTACATTCG-3	9.121791	13.5829115	5.0366817	3.4047635	3.4477108	2.2549753	1
CCGGCCACTATCACTA-3	9.327664	13.235077	4.9801865	3.8134043	3.4112315	2.4455423	1
CCGGCCACTTAATGCG-3	9.826086	12.239222	6.138084	4.3388352	3.8667462	2.7591214	0
CCGTACCGTCGCACAA-3	10.080769	11.761004	5.421107	3.8544557	3.8525538	1.6739638	0
CCGTCCGTAACAGAGC-3	11.201815	7.5528903	3.692587	3.3134098	2.717676	2.200495	0
CCGTCCGTAGAGCTCC-3	12.422564	6.391447	3.472415	3.6611319	2.542731	0.964863	0
CCGTCCGTAGTCCGTA-3	9.605423	13.037463	4.8559194	3.8987057	3.6446455	2.5444934	0
CCGTCCGTCATCTAGC-3	7.2859297	11.782167	5.7186356	4.6331077	3.7875273	2.8574824	1
CCGTCCGTCGCTTAAC-3	4.738917	6.768112	3.695683	2.5723517	2.6290102	0.8541718	0
CCGTGGCCGAACTCTT-3	8.75253	11.169772	5.8872385	4.7302127	3.9762728	2.64079	0
CCGTGGCCTTCTAACC-3	7.712436	3.3095274	3.7267377	3.325073	3.3633194	1.3702114	0
CCTAAGATAACCGATG-3	10.11182	9.888143	5.4277678	2.8972936	2.896234	2.2807956	0
CCTAAGATGATGTGGT-3	9.283484	11.718926	5.779389	4.9900208	3.7374609	1.7976607	0
CCTAAGATGATTGTAC-3	8.250378	11.711926	5.6365337	4.483716	3.7666883	2.4094584	0
CCTAAGATGGTGGCTA-3	2.279687	-0.62438923	3.373141	2.6599023	2.7167704	1.303431	0
CCTACACACTCCAACA-3	2.0932784	-0.46330306	2.949693	2.7967188	2.6794431	1.0396333	0
CCTACACAGGTATAAG-3	12.273722	6.0982704	2.9907637	3.2195938	2.8784053	1.4457648	0
CCTACACATCTGCTCA-3	12.268014	6.581313	3.1303034	2.9944077	2.8940816	1.7989376	0
CCTACTGGAAGGTAGG-3	7.6574287	10.533375	5.9729433	3.6172152	3.5215101	2.6498756	0
CCTACTGGAGTGCAGG-3	8.176372	12.395235	5.7696505	5.2719655	3.6018083	2.9354165	1
CCTACTGGATGTATTA-3	7.7799473	11.042917	5.612748	4.9438663	4.2939234	2.530497	1
CCTACTGGCAATGCTA-3	8.511763	12.386058	5.1866746	4.0318785	3.495313	2.482229	1
CCTACTGGCCTGCATT-3	9.636785	12.88065	5.308287	2.705162	3.6526155	2.388507	1
CCTACTGGCGACTGTT-3	7.0773435	10.545253	5.505798	4.134278	3.8838205	3.0018766	0
CCTACTGGGTGCGCGA-3	7.7634506	3.1888785	3.6498682	3.2274826	2.747493	1.7070024	0
CCTACTGGTACGATTG-3	8.494229	9.685559	5.776726	3.657141	3.6138322	2.0285497	0
CCTAGGTCGAACCAGT-3	7.6098914	10.842693	5.6616607	4.7226715	4.5362163	2.4874136	0
CCTAGGTCGCGGCAAG-3	9.58363	4.9952245	4.3989882	3.6327236	4.1617527	1.4058788	0
CCTAGGTCGGTAATTG-3	12.721993	6.9919195	3.2247162	3.0609741	2.746128	1.0390668	0
CCTATTAAGCTTATGG-3	11.676264	7.1303368	3.9964244	3.1520746	2.8491576	1.4362091	0
CCTATTAATTCGAATA-3	1.9580085	-0.44038758	3.3277712	2.6987264	2.6187115	0.65829253	0
CCTCCAAGGGTATGTT-3	9.117236	13.854018	4.4488335	2.8020089	2.5790443	1.0251544	0
CCTCCAAGGGTTGATC-3	11.273589	7.7590003	3.6423023	3.6719897	2.6730793	1.9484938	0
CCTCGAGTAATGCCGT-3	8.84064	9.772727	5.764652	3.7734225	3.4415705	1.9681973	0
CCTCGAGTCGAAGAAC-3	1.9334471	-0.47800478	2.906255	2.9223318	2.555202	-0.17533495	0
CCTCGAGTGCTATCGG-3	4.85646	7.0345764	4.0250173	3.3317661	2.6908562	1.5177537	0
CCTCTGTAACGGACGA-3	9.357263	11.647783	5.7105556	3.9949126	3.2654595	2.2019444	0
CCTCTGTACCACCGAC-3	9.758469	9.933319	5.2015643	3.762281	2.2592146	2.7679625	1
CCTCTGTAGAATTAAC-3	9.192681	10.882151	5.4125204	4.4404383	4.0749884	2.8962202	0
CCTCTGTAGCGAGCAA-3	9.650455	13.231263	5.3381224	3.010542	2.8724859	2.1338725	1
CCTCTGTATCTCGCGG-3	9.6855755	11.210441	5.415848	4.2644734	3.182942	1.5995729	0
CCTCTGTATGTCTGAG-3	12.29056	7.0964017	3.2344327	3.3859103	1.7858484	1.2723215	0
CCTGACGCAGACTGCC-3	2.4180665	-0.36916074	4.1626167	2.71681	2.654598	1.3473014	0
CCTGACGCCCAACATC-3	2.0792937	-0.6344961	2.6801808	2.5868897	2.747731	0.8261943	0
CCTGACGCCCAATCGC-3	12.870794	6.8009744	3.1152184	2.7012365	2.6610353	1.0285897	0
CCTGCATTACTTCGAG-3	10.857742	2.6731253	3.721737	2.1021025	2.8094778	1.1455265	0
CCTGCATTATAGTCTG-3	7.137011	11.449979	5.7745967	3.6596484	3.5661364	2.7316463	1
CCTGCATTGAGGAGCG-3	10.77561	2.7258384	2.9354348	3.56346	2.5631793	0.4440581	0
CCTGCATTGATGCGTA-3	8.220963	12.251091	5.8008685	4.124676	2.964505	2.7703068	0
CCTGCATTGCACCTCG-3	10.596781	3.3501933	3.3897667	2.3717914	3.2001605	1.323165	0
CCTGCATTGTTCGACA-3	9.315807	4.757278	4.25257	3.8796217	3.6789067	1.3451333	0
CCTGCATTTAATTCAA-3	7.045121	11.20016	5.9874916	5.5198684	4.2310276	2.0941067	1
CCTGCATTTAGCATTC-3	12.572123	7.2331457	3.5570595	3.21409	2.615561	0.3161246	0
CCTGCATTTGTAATAA-3	5.034212	7.0169506	4.5739884	3.0312514	2.7251592	2.067483	0
CCTGCGGAGCCATGTC-3	10.33872	11.297826	5.484621	3.8324177	3.7072623	2.3991206	1
CCTGTCCGAATAGTGT-3	9.119007	9.763706	5.6010036	2.8494132	4.013199	2.8660486	0
CCTGTCCGCCACGATA-3	10.2773285	7.0833974	3.083061	2.825375	2.518246	1.5810882	0
CCTGTCCGCTGGTTGT-3	7.9561515	4.856894	3.7619174	3.443923	3.9273365	0.6517705	0
CCTGTCCGTTGCAATT-3	7.02528	11.915682	5.6392784	4.8588786	3.9002392	2.2650745	1
CCTTAAGATACAACAA-3	9.451549	10.319952	5.9530973	3.3941336	4.02168	2.617536	0
CCTTAAGATATAGATT-3	9.361645	9.491734	5.132496	3.0601056	3.7592545	1.544231	0
CCTTCTATAGTGTCAA-3	8.457736	12.854964	5.335827	4.7950554	3.9378397	1.9065355	0
CCTTCTATCCGCCTGA-3	7.9475513	5.0001135	3.8295884	3.714694	3.9853399	0.74952453	0
CCTTCTATCGCGGACA-3	9.335441	10.612618	5.850178	3.9162893	3.9252608	2.37162	0
CCTTCTATCTTCGTCC-3	7.3143535	11.47712	5.607444	4.428996	4.3794785	2.0506577	0
CGAACTCGGCCACGCG-3	10.222083	10.863494	5.588236	3.5334463	3.303306	2.2354674	0
CGAACTCGGGTATGTT-3	10.147582	10.584104	5.6596313	3.235837	4.0610833	2.293735	0
CGAACTCGTTATACTG-3	12.829024	6.7054505	3.2483444	2.66962	2.6722188	1.2447788	0
CGAAGAACACTCGACC-3	10.7802305	2.967435	3.1481602	2.8542	2.0916364	0.66995406	0
CGAAGAACAGCGTGTA-3	7.8736467	11.760938	6.1129293	4.1503487	4.295401	2.8808346	1
CGAAGAACATGTATTA-3	10.681802	2.8212426	3.7239268	2.7291522	2.3623183	0.95870906	0
CGAAGAACCGCCTGCA-3	1.8580043	-0.5531735	2.780098	2.20245	2.316793	0.10693936	0
CGAAGAACCGCGACAC-3	9.492516	4.667938	3.870328	3.5888577	3.781614	0.6342063	0
CGACCTATCCGCTAGG-3	7.80427	3.2683554	4.8189735	3.1094992	3.6700807	2.2273808	0
CGACCTATGACACTGG-3	9.563422	11.3130455	5.373157	4.288441	3.2915626	2.5042887	0
CGACCTATGTTGAGCC-3	8.359892	11.682705	6.0982304	4.799411	4.2440033	3.0021021	1
CGACCTATTAAGACGC-3	8.6613245	5.4387903	3.804666	3.5349412	3.2637646	1.4459525	0
CGACCTATTAGAGTAC-3	8.72953	9.491635	5.455434	3.6868334	3.2675576	2.5117254	0
CGACCTATTTACGACC-3	8.396446	11.173096	5.348347	5.1545258	3.7352204	2.8647435	1
CGACGCGTAGCTGGTC-3	9.384772	10.901544	6.0438213	3.8103597	3.7469337	2.013121	0
CGACGCGTATAGTAAC-3	8.849045	5.5468464	3.8065875	3.322084	3.5858395	1.5098875	0
CGACGCGTCTCTCATT-3	10.051922	11.313345	5.801363	3.7739778	3.8115017	2.8952055	1
CGACGGCGATCGCGTC-3	9.028575	10.992167	5.514276	4.055235	4.0664473	2.9821925	0
CGACGGCGCCGTCCGT-3	12.797448	6.954051	3.0630994	2.887986	2.1890702	1.0080824	0
CGACGGCGGACCTAGG-3	9.054736	12.653653	5.5388927	4.196003	3.396026	2.7035837	1
CGACGGCGGTACATCC-3	10.794571	7.207527	3.6721866	3.5923252	2.830404	1.4965955	0
CGACGGCGTTACATAG-3	8.75546	11.560701	6.1392283	4.423765	3.6735427	2.4601107	0
CGACTGTTACTGTGTG-3	8.234762	5.282853	4.806412	3.4127922	3.697675	1.1064113	0
CGACTGTTAGACAGTG-3	12.031771	6.662506	3.723776	2.8833025	2.8272557	1.5017096	0
CGACTGTTAGATTGAG-3	12.200039	6.9169216	3.837314	2.5737495	3.3981237	0.8469697	0
CGACTGTTCAGTTGTG-3	8.763227	11.633026	5.757179	4.766648	3.4231744	1.9397987	1
CGAGAATTCAGGCGCC-3	11.208462	6.9916854	4.244001	3.2790558	4.0726323	2.3422346	0
CGAGAATTCCAATCGC-3	8.265045	12.136428	5.9174943	5.253214	3.6793215	2.7548707	1
CGAGAATTCGGTTCAA-3	10.177629	11.808549	5.894048	2.4636288	3.8404589	2.6392546	1
CGAGAATTCGTATTCC-3	9.669463	13.160337	5.404319	3.0589387	3.0528247	2.4892433	0
CGAGAATTTCTGCTCA-3	7.5865097	2.9726722	3.5187118	2.8970594	2.615229	1.1583319	0
CGAGACGGACATCATT-3	6.6421137	10.633496	5.585379	5.073593	4.5836625	2.6083224	1
CGAGAGCACAATTATT-3	10.624656	2.9435272	3.3435974	2.527206	2.738755	1.6470549	0
CGAGAGCAGACTAGGC-3	11.218362	6.950113	4.063235	3.616332	2.3832035	0.923004	0
CGAGAGCAGCGGTCGC-3	9.197705	12.645637	5.7048407	3.549509	3.8226266	2.8030279	1
CGAGAGCATCCGAGAC-3	8.723769	12.970936	5.294166	3.4568577	3.881916	2.6718435	1
CGAGCCAAAATCTGCG-3	9.718279	4.804709	4.272778	2.883747	3.2461298	1.5311389	1
CGAGCCAAACGGTTAC-3	9.883748	10.028097	5.361787	3.243771	3.4284596	2.6875155	0
CGAGCCAAAGTTCGCC-3	8.320963	4.689943	3.922222	3.5594132	3.6026952	0.55918837	0
CGAGCCAACATTAGAG-3	7.0110383	8.753499	4.520818	4.84977	3.6543107	1.9944054	0
CGAGCCAACGTTCAGC-3	9.020604	10.913838	5.866284	4.2907643	3.963605	2.6669772	0
CGAGCCAACTCGGCGA-3	8.219352	12.442855	5.545218	4.0991454	3.682596	2.2271948	0
CGAGCCAACTCTTCTA-3	12.698997	7.0118127	3.2865136	3.3668034	3.0001774	0.31082594	0
CGAGCCAAGCCACGCG-3	12.253873	6.2735615	3.691767	3.1393778	2.6505575	1.6938884	0
CGAGCCAATGGATTGC-3	8.379966	9.91504	5.686903	3.7514367	4.081901	3.1850002	0
CGAGTTGCATGCAGCC-3	7.301863	11.909573	5.5321083	4.6234646	3.8942347	2.4129682	1
CGAGTTGCATGTGCGC-3	10.554476	11.057642	5.271749	3.1485703	2.5665596	1.7818077	0
CGAGTTGCGAGCCACA-3	8.263737	12.933087	5.4730234	4.3156447	3.5138772	2.591421	1
CGAGTTGCGAGGATAC-3	8.577556	12.829408	5.2496157	4.415713	3.3077753	2.3532925	1
CGAGTTGCGCACAGGC-3	7.4503646	11.375366	5.796974	4.3018274	3.8112817	1.3984772	1
CGAGTTGCGGTAAGGC-3	2.1398568	-0.7283119	3.5998464	3.46706	3.3683407	1.7775787	0
CGATCAAGCTCATGAA-3	7.5787644	12.481705	5.6127973	4.043207	3.7367122	2.4988441	1
CGATCAAGGAAGATGT-3	10.13786	12.59755	5.5621743	1.9876233	3.132685	2.465538	0
CGATCAAGGAGGAGCG-3	2.588465	-0.42787716	4.0891623	3.4119377	3.0278227	1.7114466	0
CGATCCTTATGCAGCC-3	9.477661	10.106368	5.3980927	3.385056	3.560955	2.7646782	0
CGATCCTTCTTAAGTA-3	9.708427	10.318198	5.8744254	3.1273372	3.4757018	2.6192825	0
CGATCCTTGACAGCAC-3	7.676058	9.916079	5.2533293	3.6479952	3.777087	2.6013048	0
CGATCCTTGAGGTCAA-3	7.070515	11.683102	6.0403805	4.6437855	4.2323556	2.5898573	0
CGATCCTTGTCGGCTC-3	7.575553	12.110072	6.094819	4.7456956	3.7681649	2.620422	0
CGATCCTTTCCGTCAA-3	8.956587	12.193518	5.4911513	4.3090863	3.73925	2.4885027	1
CGATCGGAATGGACAG-3	9.171324	5.6173415	3.5639024	3.2458944	3.4860938	0.7354135	0
CGATCGGACGCTTAAC-3	9.1997795	11.865697	5.677009	4.1795254	3.6006715	2.5274057	0
CGATCGGACTGCCAAC-3	7.4193077	12.215867	5.806897	3.8019657	3.8522635	1.4511938	1
CGATCGGAGAACGGAG-3	6.847863	9.468503	5.4994535	4.475911	3.384035	2.6494408	0
CGATCGGAGAACTGCA-3	10.244998	3.4815145	3.8836153	3.3936124	2.7937613	2.3411846	0
CGATCGGAGATACCTG-3	9.886121	4.079416	3.6757202	3.3790526	3.3847263	1.7152346	0
CGATCGGATCGTCTAA-3	7.449757	9.2777605	4.9156775	3.3211875	3.2354436	1.6537256	0
CGATCGGATCTGAGTA-3	7.331155	11.911699	5.9555645	4.6091313	3.7115605	2.4490213	1
CGATGTAAAGTAGATA-3	12.285734	6.5613685	3.677283	3.1277826	2.7726262	1.0511516	0
CGATGTAACTTCAGAC-3	8.197061	5.035227	3.983325	3.5042539	3.8004115	0.48621675	0
CGATGTAAGGATGGAC-3	8.765886	10.410649	5.8817153	3.2809668	3.8784037	1.92585	0
CGATGTAAGTTAGTAA-3	9.8798895	10.385095	5.2484994	3.0099359	3.5219512	2.3970299	0
CGATGTAATTCCGTGC-3	2.5560737	-0.56828976	3.6541765	3.158312	3.0825758	1.0371907	0
CGCACCGTAAGTTCTC-3	12.630914	7.1916585	3.7778912	2.5405262	2.556484	0.2328606	0
CGCACCGTGACCTAGG-3	6.919329	11.0685215	4.9860144	6.237487	3.851142	1.5875316	0
CGCACCGTGTGACTTG-3	9.230602	13.346864	5.0749965	3.817175	3.0446093	1.4697901	1
CGCAGCAAATAGTAAC-3	8.327727	9.021439	4.452728	3.883213	2.932186	3.7665849	1
CGCAGCAAGCAGAAGG-3	10.139134	10.678893	5.7675133	2.6526785	3.619561	2.534563	0
CGCAGCAATAATCAGA-3	8.653751	12.48904	5.1635447	4.2671165	3.6436174	1.8892461	1
CGCAGCAATTCTGTAA-3	12.776963	6.589591	3.4037158	2.8733432	2.938877	1.0798771	0
CGCAGCAATTGAAGGC-3	8.402679	11.026147	5.8146176	4.5304494	3.7990592	2.5630698	0
CGCATTAGACCGTTCA-3	7.6197453	3.024281	3.345706	2.724609	2.543001	1.5237501	0
CGCATTAGACGTCCTA-3	9.989216	4.038878	3.8320785	3.287096	3.4228876	0.7172317
CGCATTAGAGCCAAGA-3	7.144021	11.21781	5.9269648	4.959221	3.9903421	2.5821848	1
CGCATTAGATCTACCG-3	11.8679	6.653563	3.6588664	4.505278	3.1942225	0.33109152	0
CGCATTAGGAAGTATA-3	7.5456605	12.725078	5.7832193	4.507049	3.8656657	2.9036944	1
CGCATTAGGTACTACG-3	12.228706	7.0427127	3.3451567	2.9905703	3.1029975	0.63984287	0
CGCATTAGTGTACAGT-3	10.428562	8.293613	4.507096	3.2438955	3.2261624	1.9977204	0
CGCCAGGTCCATATCC-3	12.044624	6.1277547	3.3062756	3.4758906	3.4135587	0.11561691	0
CGCCAGGTGATCGTGA-3	9.575766	12.102923	5.747713	4.0042076	3.7555246	2.7927635	1
CGCCAGGTGTTAGATG-3	12.258528	7.3880277	3.3163245	2.4520001	2.5620117	1.8485432	0
CGCCAGGTTCTCTGGT-3	9.566078	10.857571	6.2514052	4.022203	4.186138	2.2773323	0
CGCCAGGTTTACATAG-3	9.837582	10.691921	5.8175664	3.516163	4.423402	2.1364455	0
CGCCATTCGGACGATT-3	9.682331	12.410051	5.2947845	4.841518	2.6783931	2.7803285	1
CGCCGAGGGCACCTCG-3	10.637616	3.1130586	3.7629175	2.545423	2.8082657	0.9701385	0
CGCCGAGGGTGTCAGC-3	12.336366	7.4210086	3.3721104	2.8358216	2.4071436	2.6981044	0
CGCCTCGCCAAGTTAA-3	12.523074	7.2926536	3.632683	3.0222647	2.9700289	1.518322	0
CGCCTCGCCTCATGAA-3	9.660218	11.724284	5.9423203	4.7318287	3.7833714	2.0238137	0
CGCCTCGCGTTGAGCC-3	8.271661	3.8637352	4.1219664	3.3695712	3.566735	1.571898	0
CGCCTCGCTTCTGTAA-3	8.040562	4.8385983	4.003772	3.8700304	3.9551396	1.3080512	0
CGCCTGCAAGCCTACG-3	8.465429	11.087688	5.971669	4.329629	4.2069387	2.820557	0
CGCCTGCAAGTAGGAC-3	7.130226	10.222282	5.4746175	3.4873142	4.1883225	2.3636305	0
CGCCTGCACGTGCTTA-3	8.94372	12.939681	5.0699773	3.8326151	3.2130735	2.5318666	0
CGCCTGCAGAACGGAG-3	7.6156397	2.951411	4.2609997	2.978809	3.3808844	1.1825691	0
CGCCTGCATGAATGAC-3	7.6713996	3.0920348	3.4714901	2.8517542	3.3611872	1.0978028	0
CGCCTGCATGAGATAC-3	9.194253	11.357572	5.807031	3.9823658	3.796616	2.5756447	0
CGCGACACCACTGCCG-3	10.117411	11.375544	5.4530845	3.8959026	4.0383997	2.3944693	0
CGCGACACCGCCAGGT-3	11.280577	7.3037953	3.9140258	3.137011	3.5088305	1.8761361	0
CGCGACACGACCGCTA-3	12.609074	7.247251	3.1912985	3.0584526	2.4333973	0.8967093	0
CGCGACACTCGCCGTA-3	11.639237	5.934919	4.069358	4.0176644	3.3745823	0.4950396	0
CGCGCGAGAAGTGAAC-3	12.411023	7.251546	4.0845637	3.3937006	2.907189	1.4943414	0
CGCGCGAGAGGCGAGC-3	9.276344	4.877836	4.501472	3.498693	3.937243	1.4824153	0
CGCGCGAGCCGCCTGA-3	1.8542924	-0.5812138	3.170312	2.7029781	2.1273026	0.20052202	0
CGCGCGAGCGCAGCAA-3	8.606793	4.5725226	3.8052113	3.3521721	3.5298316	0.7864715	0
CGCGCGAGGACTAGGC-3	9.691663	10.985547	5.563484	3.451615	3.341342	2.37543	0
CGCGCGAGGTTAGCGC-3	8.196935	11.317109	5.4543104	5.5401273	4.889549	2.7471228	1
CGCGCGAGTCCAGCTC-3	7.5078044	12.481777	5.544554	3.7828162	4.353285	2.4043996	1
CGCGCTCTACAGGCTA-3	8.667395	12.263319	5.816869	4.0542026	3.8660297	2.282853	1
CGCGCTCTCATATGGA-3	7.4948235	12.03542	5.4816475	5.0474324	3.679312	2.5089028	1
CGCGCTCTCGTGAACC-3	11.335347	7.1045966	3.815785	2.983238	3.01161	1.0762572	0
CGCGCTCTGAAGGTTG-3	12.356065	6.5317726	4.0978317	3.1379936	3.0850298	0.5379044	0
CGCGCTCTGAGCCACA-3	10.080982	12.1094675	6.049005	4.4887867	3.730899	1.9016907	1
CGCGCTCTGTGCAGAA-3	9.979553	12.165568	5.391923	4.5995154	3.8138654	2.0734806	0
CGCGCTCTTCGTCTAA-3	9.727557	10.415422	5.579313	2.953942	4.420983	2.4805517	0
CGCGCTCTTGAGATAC-3	9.465556	9.823882	5.4726877	3.2872517	3.6139138	2.475943	0
CGCGGACAATGACATA-3	4.744057	6.923614	3.3348854	2.530267	3.5025527	0.49222285	0
CGCGGACACAAGATTC-3	8.903611	11.104379	5.6734285	3.9201672	3.2285984	1.9225886	0
CGCGGACACGCCAGGT-3	8.070975	11.321709	5.954083	5.364811	4.3717566	2.2314103	0
CGCGGACATTGTCTCC-3	7.1191187	8.81762	4.588016	3.4379923	3.6195917	2.2380877	0
CGCTAATAAGCGGAAC-3	10.685077	8.777461	4.3102756	3.1828372	2.7902238	1.945424	0
CGCTAATACAATTATT-3	12.315178	6.843888	3.1352677	3.0991256	2.733972	1.3628538	0
CGCTAATACCGCCTGA-3	7.1934867	10.324781	5.5258913	4.15113	4.0020356	2.9453351	0
CGCTAATAGGCGCATC-3	9.473621	12.987255	5.4205365	2.852894	3.7783074	2.5893316	1
CGCTAATATGATCTGT-3	7.964958	9.723439	5.7207394	4.042644	3.602222	2.8437798	0
CGCTCTTGACTTCGAG-3	8.117731	12.129385	5.332048	3.9584186	4.1279964	1.7999617	0
CGCTCTTGTCGCACAA-3	10.405122	11.163536	5.429553	3.7033749	3.2945147	2.5261052	0
CGCTGTGCAACTTCCA-3	7.8239646	3.4481096	3.7785642	3.5858426	3.3295324	1.3368274	0
CGCTGTGCGGTGTTAC-3	7.700815	10.618033	5.7774196	3.7887478	4.3241735	3.0976965	1
CGCTGTGCTACTTATA-3	7.0233	11.054572	5.8694906	4.8830705	4.438219	2.7642457	1
CGCTGTGCTGAGGCTT-3	2.2280426	-0.48857328	3.127089	3.0016966	2.0495613	1.341958	0
CGCTTAACAGTGCAGG-3	12.380998	6.858607	3.418064	3.1011994	2.5034146	1.7000191	0
CGCTTAACATGCAGCC-3	8.992614	10.662471	5.4469757	4.084209	4.1065683	2.39001	1
CGCTTAACGCTCGGAA-3	7.6724043	12.701358	5.6294794	4.1062713	3.7446995	2.7869503	1
CGGAACTCATGGACAG-3	9.160259	10.753343	6.3779664	4.14232	3.8643625	2.7433825	0
CGGAACTCCCGAGTGT-3	12.126325	7.186753	3.590918	3.2391396	2.7008467	1.4903345	0
CGGAACTCCGCATTAG-3	8.759132	10.369209	5.97981	3.88242	3.2253356	2.3465564	0
CGGAACTCGCCATGTC-3	7.6635914	2.9890494	3.9024575	2.9117095	2.6665366	1.2580997
CGGAACTCTACGATTG-3	9.1824465	5.621187	3.213933	2.9429333	3.704566	0.6463319	0
CGGAAGAGAACAACTC-3	8.382251	8.913033	3.7642035	2.9660072	2.7368865	4.110656	0
CGGACACCATCCGGTA-3	11.329237	6.5192337	3.9856157	3.5719304	3.7464297	1.438503	0
CGGACACCCGCATTAG-3	12.580141	7.262401	3.35787	2.9003038	3.0080109	0.73272204	0
CGGACACCCGGCGCTA-3	9.509338	11.395649	5.043388	3.5273206	3.0223737	2.0122867	0
CGGAGAGAACCTGCAA-3	7.7958446	11.381104	5.4903226	4.015385	4.477074	1.3107461	1
CGGAGAGAAGAGGCGC-3	9.947032	12.937245	5.0929995	3.4604952	2.961268	1.8617768	1
CGGAGAGAAGCCTACG-3	8.240017	5.220163	4.1167626	3.77327	4.0437555	1.4692031	0
CGGAGAGAAGCGTGTA-3	8.454913	12.363186	5.979624	4.8453717	3.721823	2.575847	1
CGGAGAGACGCTGTGC-3	9.34641	4.981799	4.384832	3.5548775	3.4797418	1.5317215	0
CGGAGAGACTTCGTCC-3	9.432714	13.239531	5.0672073	3.0777655	2.951291	2.8908172	1
CGGAGAGAGGTGTTAC-3	10.28085	11.661092	5.7223864	3.6502488	3.515256	2.4726098	1
CGGAGAGATGCCACCT-3	7.847504	12.13352	5.565465	3.8706827	3.29949	2.2796307	1
CGGAGGCTAGAAGTCT-3	12.564035	7.029515	3.5836883	2.6311295	2.4109626	0.97442156	0
CGGAGGCTGAGGTCAA-3	9.748796	4.8659973	3.7031205	3.4782624	3.4346037	1.6175531	0
CGGAGGCTGATCCAAC-3	11.106289	7.297792	3.9579568	3.8276105	3.0932798	1.8029392	0
CGGAGGCTGCGGCGCA-3	8.876843	11.628982	5.7005363	5.761715	3.8441446	1.1427995	0
CGGCGAATAGGCCATG-3	7.5848966	2.943472	3.3899949	2.8712413	2.559534	1.0379716	0
CGGCGAATCAACCTGC-3	9.912406	11.111962	5.17378	4.13002	3.8117678	2.137815	0
CGGCGAATCATATGGA-3	9.0641575	12.842021	5.586848	3.2277737	3.3447511	2.3454022	1
CGGCGAATCCTGTCCG-3	9.780326	12.174443	5.855853	4.0810924	3.5321553	2.4253569	1
CGGCGAATGCTGTTGA-3	2.07942	-0.50428855	3.1227243	3.1135013	2.6804855	0.7357725	0
CGGCGAATGTGTTGCC-3	8.089271	11.977837	5.503688	4.0881267	3.7357223	2.0965188	0
CGGCGCTAATGCAGCC-3	9.2592745	12.962868	5.287644	4.119586	3.1073232	2.2159271	0
CGGCGCTACTCTCGCA-3	9.522332	12.472266	5.2933435	4.2223606	3.9232287	2.9439032	0
CGGCGCTAGAGTCCGA-3	10.543821	10.865106	4.875507	2.9229188	3.0491047	2.0205293
CGGCGCTATGTTAACA-3	11.95111	6.713092	3.6422706	3.3764622	3.018717	1.3255142	0
CGGCTTCTACGGTTAC-3	12.277504	6.475276	2.960649	3.2451684	3.1763902	1.4752754	0
CGGCTTCTCGATCAAG-3	9.375022	11.940086	5.990743	3.9852357	3.5731142	2.8078978	0
CGGCTTCTGAGGATAC-3	8.072351	9.712393	5.3820963	3.5741959	3.3275394	2.4387157	0
CGGCTTCTGGCCACTG-3	7.9174747	10.2251005	5.772833	3.3930638	4.458127	2.5862288	0
CGGTAACTAACCAGCT-3	9.02067	12.121322	6.002027	4.274072	3.9864776	2.5814147	0
CGGTAACTCGATCAAG-3	4.816532	7.079349	3.814044	3.3275213	2.9902408	0.93663514	0
CGGTAACTGATTGCCA-3	9.140955	4.9936213	3.8571796	3.708874	3.557864	1.9179326	0
CGGTAACTGGAACAGC-3	10.423881	3.189889	4.016854	3.3318777	3.3591585	1.7752893	0
CGGTAACTGGCTGCGG-3	6.9728265	8.665602	4.3758993	3.9933453	3.0601423	1.098333	0
CGGTAACTTCCAAGTT-3	7.0367603	8.689255	5.159878	4.054698	3.0329645	1.7765477	0
CGGTAACTTCCGTCAA-3	9.990153	10.182373	5.366569	2.9497993	3.523303	2.4624572	0
CGGTAACTTTGGTACC-3	7.6236115	11.973473	5.577748	4.7008147	3.6804326	2.113255	1
CGGTCTCACACATTGC-3	10.614875	6.933426	3.7041194	2.8142893	2.7896037	1.8536952	0
CGGTCTCACTCCAGTG-3	10.7780285	2.9322145	3.3277934	2.566483	1.9582725	1.9140704	0
CGGTCTCATCGCCGTA-3	7.9592204	5.063392	4.1910377	3.5739982	4.154116	1.1253418	0
CGGTCTCATCTGACAG-3	10.124675	12.45533	5.7064695	3.647291	3.6453302	2.2725747	1
CGGTTCAAATGGAGTT-3	6.92946	8.9393835	5.474038	4.5473175	3.2111876	2.6632035	0
CGGTTCAACTACGCAA-3	9.481145	11.747043	5.3217854	5.877307	3.8578947	1.9973639	1
CGGTTCAAGTGCTTGC-3	9.50253	4.9102535	4.3053975	3.3429694	2.9262843	2.3929675	0
CGTAGCGGAATAGTGT-3	9.558459	4.399529	4.197282	3.5718226	3.5775638	1.234579	0
CGTAGCGGAGAGGTAG-3	7.4704204	2.8255851	3.1720207	1.8624029	2.1919944	1.1294359	0
CGTAGCGGCAAGTTAA-3	11.763315	6.578474	3.405583	3.0841699	3.062226	2.3145247	0
CGTAGCGGGTCGGCTC-3	4.8185735	6.8208995	4.422756	3.1953607	2.7072098	1.7560998	0
CGTATCATAATCGCAA-3	7.0540977	12.480258	4.692379	3.973848	3.6727273	2.2310164	1
CGTATCATATGGCACT-3	9.3508415	11.165619	5.5919557	3.9146764	3.9137025	2.230843	0
CGTATCATATTCCTGC-3	9.145971	13.815335	4.093012	2.7245255	2.711177	1.3018416	0
CGTATCATGGATGGAC-3	7.1072316	11.169853	5.870751	5.3162165	4.4232087	2.1912436	1
CGTATTCCATGACATA-3	9.328839	10.117693	5.60907	3.405659	3.4932535	2.7705324	0
CGTATTCCGATCCAAC-3	9.123454	13.273324	4.841765	3.7063882	3.3928823	2.405294	1
CGTATTCCGGCCAACC-3	8.888549	13.2893715	4.9764743	3.4571083	2.7489915	1.8775074	0
CGTGAACCCAGTTGTG-3	11.534245	7.369894	3.5651352	2.7617178	2.542129	1.3498234	0
CGTGAACCCATCTAGC-3	7.3360972	8.912359	5.1023474	3.1821065	3.9283066	1.5240935	0
CGTGAACCTAATTCAA-3	9.14886	12.301891	5.7452717	3.816282	3.952532	2.935228	1
CGTGCTTAAAGCGTGG-3	8.806194	11.520466	4.992528	5.0669503	3.7774856	2.29068	1
CGTGCTTAATACACGC-3	9.557103	9.51495	5.3494916	2.6384377	3.1729333	2.5404577	1
CGTGCTTAATAGCGCG-3	7.5318217	12.797761	5.7383943	3.1977415	3.6012776	2.0402522	1
CGTGCTTAGCTATCGG-3	10.95308	2.680759	3.0203896	2.4452505	2.6213396	0.33119342	0
CGTGCTTATGCGCTAA-3	7.96587	11.630046	5.951512	4.2607813	3.9875479	2.9953604	0
CGTGCTTATTGATTAA-3	7.4838705	10.543075	5.38127	3.1478605	3.9713275	1.9869765	1
CGTGGAAGACAGATCG-3	8.0137615	3.5821865	3.8814757	2.9697745	3.4074335	1.6389421	0
CGTGGAAGCCGTCCGT-3	12.565642	7.2605076	3.4588299	2.383073	3.0747395	1.1683104	0
CGTGGAAGTATTCGAA-3	8.979526	10.144426	6.0025663	3.1116245	3.5803351	2.2859247	0
CGTGTAGTAACAGAGC-3	10.555345	3.1972597	3.4301958	3.253447	2.3872993	1.168873	0
CGTGTAGTCATACGTT-3	11.344818	7.530019	4.0343833	3.2024488	2.3378298	1.5658911	0
CGTGTAGTCATGGCTG-3	7.9078264	5.0463505	4.600891	4.0725455	4.531533	0.6998676	0
CGTGTAGTGAAGATGT-3	7.832918	3.2618887	3.1970024	3.2596083	2.3910985	0.2518037	0
CGTGTAGTGCTTCCAA-3	6.513697	11.258178	6.237543	4.6727786	3.7294075	2.8709123	1
CGTGTAGTTCACACTC-3	12.940764	6.625127	3.0837998	2.7258196	2.280151	0.43364567	0
CGTTAGTTACTATTCG-3	9.951648	10.421272	5.646165	3.3881059	3.6299512	1.2756104	0
CGTTAGTTCGCCTCGC-3	6.7537913	11.045809	6.211341	4.0651937	4.389016	2.727027	1
CGTTAGTTCGCGCGAG-3	7.850852	3.3361769	3.3396325	3.01461	2.371364	0.6915214	0
CGTTAGTTGAGTCCGA-3	7.9053106	10.170489	6.1711545	3.1140687	4.483537	2.7886424	0
CGTTAGTTTGACTTCA-3	9.958702	12.773257	5.4426517	3.7418153	3.0060053	2.3784838	1
CGTTAGTTTGGCGTAA-3	8.620531	11.37304	5.938031	4.9120035	4.348008	2.4810157	0
CGTTATCGATGTATTA-3	8.934808	5.5874977	4.2781444	3.483565	3.756231	0.33511522	0
CGTTATCGGCATGTAG-3	4.828076	7.0561457	4.7475567	2.9148698	2.598229	0.7282944	0
CGTTATCGGCGAGTTC-3	7.412767	12.627673	5.329093	4.0757594	3.7436626	2.4174025	1
CGTTATCGTGACCTTC-3	8.450706	5.1711316	4.5440016	2.954389	3.5891542	1.6379582	0
CGTTATCGTGATCTGT-3	6.9972215	12.2507715	5.9451327	4.5633025	3.8618836	2.9590816	0
CGTTCAGCACAGATCG-3	8.913344	11.308717	5.9080787	4.064569	3.796149	2.7254999	0
CGTTCAGCATTCAGGA-3	13.008721	6.6691637	2.5784829	2.4553483	2.9104834	0.21706398	0
CGTTCAGCCAAGTGCG-3	9.334935	5.5883617	4.7239685	3.4575505	3.680884	1.927086	0
CGTTCAGCGACTCAAG-3	8.9902935	8.732549	4.31002	3.305359	3.9139585	2.778027	0
CGTTCAGCTCTAGAGA-3	9.094027	5.080191	4.609684	3.3373744	3.1193864	1.7327973	0
CGTTCAGCTCTATCAC-3	7.0487456	12.051805	6.378179	4.4969616	3.7919478	2.5578704	0
CGTTCAGCTGAGTATC-3	10.251192	3.5012527	4.8512974	2.9692926	3.0240111	2.3401697	0
CGTTCAGCTTGGTACC-3	4.7202964	6.8197193	3.7702856	2.8789983	3.1512427	0.23429936	0
CGTTGGCAACGACTCA-3	10.856929	2.9230878	3.3472896	2.754953	2.8158507	-0.01525337	0
CGTTGGCACGCCAGGT-3	10.681995	2.9280572	3.182045	2.5764012	2.4948773	1.5347648	0
CGTTGGCAGGAAGCTC-3	8.320798	12.557726	5.561817	4.8046412	3.6587548	2.9503047	1
CGTTGGCATCAACTCC-3	9.484697	12.514229	5.7563405	4.4677362	2.8470638	2.8651915	1
CTAAGTGCACGGACGA-3	10.240698	3.8141308	4.0759153	2.661516	3.2868896	1.5434523	0
CTAAGTGCAGATTAGC-3	9.1632595	12.80707	4.914822	5.159129	3.3222404	2.3044803	1
CTAAGTGCCATGTCAC-3	6.68359	11.73635	6.2214217	4.535763	3.9573524	2.6583579	0
CTAAGTGCGCGCCATC-3	9.183313	10.299207	5.785743	3.9676123	3.432394	1.4611031	0
CTAATAGGGAATGCAT-3	12.208961	6.827911	3.6602726	2.692115	2.6865764	1.0298762	0
CTAATAGGGGCTACAA-3	8.955959	10.279144	5.812556	3.5527623	3.9993584	3.030717	0
CTAATAGGTGAATGAC-3	10.688543	3.0311582	3.0660093	2.5824473	2.7966502	0.8917612	0
CTAATAGGTGGAGCTG-3	7.8586617	3.2536588	4.290004	3.3618157	3.3958247	0.9321902
CTACACCTGCTCACGA-3	7.854902	10.410719	6.1997004	3.8067086	3.931214	2.9275966	0
CTACACCTGTAACACA-3	8.27484	12.8383	5.1850696	3.8855984	3.5169683	1.9442236	1
CTACATTAAGCGTGTA-3	11.993021	6.3267503	3.3522081	3.2817752	2.9745984	1.0639135	0
CTACATTACATTAGAG-3	4.9693246	7.0352864	4.684034	3.098298	3.3812428	0.6478157	0
CTACATTATCCGTCAA-3	5.0214815	6.97814	4.0546403	3.3476646	3.2186234	1.4095201	0
CTACATTATGTAGTCG-3	9.694155	13.194868	5.4140344	2.5763845	3.2786295	2.5801067	1
CTACGCAAAATCTTAT-3	7.3480935	11.4789095	5.7616477	5.264806	3.8459473	2.7719593	1
CTACGCAACGTTAGTT-3	7.0395236	8.647621	5.33466	4.666418	3.0872784	1.9281359	0
CTACGCAATCTCTACA-3	6.9456387	10.913347	5.4710493	4.724782	4.689364	2.7816632	1
CTACGCAATGGAAGTA-3	9.250899	10.958292	6.135737	4.3550262	3.8639154	2.751539	0
CTACTAATACACTTGT-3	7.6184855	12.88715	5.8597817	3.8845036	3.2942657	2.6868632
CTACTAATAGCCGCAG-3	2.2926385	-0.66159123	3.064722	2.2065907	2.7693348	1.4375203	0
CTACTAATCCAACATC-3	7.572333	11.832062	6.298422	4.54907	3.8397572	2.797368	0
CTACTAATCTTCAGAC-3	12.779631	6.5545797	3.3997293	3.146438	2.4383972	0.2895169	0
CTACTAATGTATCAAT-3	7.728979	2.935934	4.535574	2.7982268	2.9061096	2.0140176	0
CTACTCTCAACTCGTA-3	4.6474442	6.74611	3.9146392	2.5128999	2.5459583	0.7624024	0
CTACTCTCCCGTCCGT-3	7.0895267	10.948672	5.534693	4.5826554	4.2856283	2.6072407	1
CTACTCTCCTACGCAA-3	2.5377312	-0.5704513	3.5064516	2.8582122	2.8714073	0.66079074	0
CTAGCCGCACAGCGGC-3	9.705049	11.166301	5.770412	4.4221067	3.9386668	2.5429876	0
CTAGCCGCCATTCATA-3	7.103991	11.181625	5.259402	4.394401	3.296455	2.512754	0
CTAGCCGCCTTGCTAC-3	11.041631	7.278464	4.971981	3.4595356	3.200958	2.1363332	0
CTAGGTATACGGACGA-3	7.5922327	11.5643215	6.3444023	5.142748	3.8640087	2.3012397	1
CTAGGTATGCATTATG-3	9.087037	5.5438666	3.7440183	2.9480903	3.313717	1.0242685	0
CTATAATCACTGGTGG-3	2.1262136	-0.48499715	3.666342	3.0460894	2.0746887	1.9028672	0
CTATAATCCGCGGACA-3	9.555056	11.592057	5.5986857	4.8804526	4.0504527	3.0780895	1
CTATAATCGTGTCGTA-3	9.32144	10.891839	4.926693	4.4552684	4.023466	2.768186	0
CTATAGCGAACTCGTA-3	8.525491	8.87282	4.262352	3.3530576	3.306837	2.6630876	0
CTATAGCGATTCTAGG-3	9.2395735	9.702012	5.678472	3.2591443	3.6543221	2.2074316	0
CTATAGCGGTGCAGAA-3	11.3643875	6.545207	3.8403184	3.6472344	3.1746478	2.0651221	0
CTATTCAGCAGGCGCC-3	6.7439885	11.547988	5.7290564	4.5859675	3.9034579	2.5739424	1
CTATTCAGCAGTTGTG-3	10.003194	13.092929	4.5081053	3.0578082	2.9530363	2.1316252	0
CTATTCAGCGAGTTGC-3	8.369482	9.407295	5.077584	3.7487822	3.490701	2.501157	0
CTATTCAGCTAGCCGC-3	8.677039	12.684455	5.3007946	4.1758003	3.5569494	2.650456	1
CTATTCAGCTTCAGAC-3	8.643423	11.19543	6.0105476	4.727053	4.085435	2.620523	0
CTATTCAGGAATCTCA-3	9.575478	12.242753	5.9328675	4.7111993	3.6082678	2.7629414	0
CTATTCAGTGTCTGAG-3	12.074723	6.5840464	3.1727886	3.7430606	2.9104557	0.74052227	0
CTCAACGCCGTGTAGT-3	11.827274	6.2464213	3.249214	3.9954937	3.145181	1.574453	0
CTCAACGCGAATTAAC-3	9.720148	11.25583	5.8964305	4.67269	3.7759807	2.3351572	1
CTCAACGCGCGAAGCC-3	10.746539	8.278144	4.9077635	3.246156	2.9484231	2.2488723	0
CTCAACGCGTTAGATG-3	9.199728	9.804503	5.8465877	3.395043	3.5832155	2.1845622	0
CTCAACGCTAATCAGA-3	9.444231	10.261395	5.563522	3.0193682	3.8620331	2.121281	0
CTCAACGCTAGCATTC-3	10.309493	7.0544868	2.6596065	2.5502226	2.4260433	0.9997601	0
CTCAACGCTGGAAGTA-3	6.8208647	11.407794	5.5367727	3.810532	4.0546236	2.7767117	1
CTCAGTCGACTATTCG-3	7.567525	12.739449	5.4909334	4.542419	3.3916674	2.154877	1
CTCAGTCGATTGGATC-3	2.0318773	-0.5379063	3.159891	2.64275	2.3306584	0.85692805	0
CTCAGTCGCAATGCTA-3	9.452726	10.057197	5.601295	3.2110984	3.8699636	2.850225	0
CTCAGTCGTATGAAGA-3	9.105561	13.772532	3.7924194	2.6551795	1.9191759	0.44055828	0
CTCAGTCGTCTGCTCA-3	6.696095	11.399865	5.8073277	4.965451	4.422262	2.3158014	1
CTCATGAAAGAATCCG-3	9.439869	11.022061	5.4678	3.9346743	4.0489135	2.6982343	1
CTCATGAAAGCACTGC-3	4.929379	6.903874	4.6825128	3.7405448	3.634292	1.6225932	0
CTCATGAAGTTAGCGC-3	7.4719863	2.8442214	2.5745044	2.4966283	2.07561	0.8349781	0
CTCATGAATTACTGAA-3	11.574074	6.0512547	3.7823937	3.6823633	3.004491	1.6013082	0
CTCCAACACTTGCTAC-3	9.650202	13.069695	5.334109	3.2827642	3.3219855	2.5706315	1
CTCCAGTGGTAGCCTA-3	10.866309	2.6647224	3.5565937	2.586771	2.846207	1.0068899	0
CTCCAGTGTGGATTGC-3	8.419446	4.726992	3.7925127	3.4165056	3.682833	0.8172556	0
CTCCTTACACCTACGC-3	11.83064	6.223591	3.7896318	3.557269	3.0750768	2.0431318	0
CTCCTTACCGTTAGTT-3	11.607191	6.583338	3.621243	3.2860265	3.0757716	1.5225235	0
CTCCTTACGAGGATAC-3	7.211604	10.395825	6.2346816	4.3975	4.241717	2.7153578	0
CTCGAGCTCCTCGAGT-3	8.723741	8.88029	4.7906594	3.5536025	3.5083668	2.2149127	0
CTCGAGCTCGAGACGG-3	9.7559185	13.25463	4.9760704	2.7984738	2.6652904	2.338939	0
CTCGAGCTGCTTCCAA-3	7.9178147	11.618818	5.3471427	4.075751	3.8099258	1.8221958	0
CTCGAGCTTCTTCTTG-3	8.354567	9.549853	5.649034	3.3678577	3.6172607	1.8857061	0
CTCGAGCTTGCTACTC-3	12.7145195	6.8732405	3.0650563	2.8135707	2.8997936	0.5498437	0
CTCGCACCGACACTGG-3	12.01432	7.476274	3.7295208	3.5099037	2.605218	1.6645497	0
CTCGCACCGTGTGGAG-3	9.958802	10.382266	5.9281993	2.9859335	3.5612009	2.7598147	0
CTCGCCTGCTCAGTCG-3	9.065725	5.787054	3.8324249	3.344639	2.959103	-0.1633452	0
CTCGCCTGGCATTGAA-3	7.6286397	10.925993	5.837924	3.8596022	3.249477	2.3301606	0
CTCGCCTGTACGCCTT-3	9.172306	13.601227	4.7318087	3.6806746	2.9146767	1.4583478	0
CTCGCCTGTCGGTATA-3	8.764885	13.316706	5.3806267	3.6603992	3.297216	2.1670415	1
CTCTCATTGGCTGCGG-3	8.703191	12.28937	5.8464866	4.5756407	4.0059834	2.616405	1
CTCTCATTTTAACGTT-3	10.463077	3.2794442	3.6930585	2.7469747	2.5384974	1.8695766	0
CTCTCATTTTATACTG-3	6.8675904	11.490729	5.995716	5.130299	4.090228	2.0723615	0
CTCTCGCAATGGCACT-3	7.9764566	3.355935	3.4837976	3.0514374	3.2112508	1.0804957	0
CTCTCGCAGGAGGACC-3	7.7896996	11.75677	5.6593504	5.2471685	4.176684	2.6657283	1
CTCTCGCATTCTTGAC-3	9.318304	11.7024355	5.6991196	4.0420136	3.5628276	1.7044421	0
CTCTGAAGAGGACGTC-3	11.053418	7.459715	4.3576374	3.3246274	3.1977313	1.936869	0
CTCTGAAGAGGTCAGT-3	7.1236176	11.508403	5.6380577	5.2344775	3.7698588	2.4571009	1
CTCTGAAGATGATAGC-3	12.434269	6.475788	2.965364	3.4995782	3.4031293	0.4922256	0
CTCTGAAGCTTAATGT-3	7.8007164	12.211787	5.6472344	4.949587	3.569824	2.724342	1
CTCTGAAGGGACGATT-3	7.5187826	11.962685	5.8376093	4.202911	4.1804476	2.3365993	1
CTCTGAAGGGACTAGA-3	9.612251	11.44198	5.723198	4.2282863	3.0251958	1.957709	0
CTCTGAAGTAGAGTAC-3	12.287616	6.073224	3.2117133	3.76306	1.9327096	0.7637597	0
CTCTTCTAATCTTAGA-3	7.4476743	11.42818	5.937546	4.342134	4.27671	2.674248	0
CTCTTCTACGCTTAAC-3	12.439851	6.943341	3.3153124	3.4723067	2.9432943	1.3479114	0
CTCTTCTAGCTGTTGA-3	8.244066	5.135888	3.956228	3.681424	3.116311	2.2336786	0
CTCTTCTAGCTTAGCA-3	10.175703	10.383782	5.530231	3.3439221	2.785253	2.5741014	0
CTCTTCTAGTGGTAGA-3	8.313073	3.8251688	4.1062036	3.3301969	3.6835785	0.57636327	0
CTCTTCTATCGCACAA-3	10.3135195	11.11646	5.409174	3.3767276	4.033066	2.6718135	0
CTGATACTCCACCGAC-3	7.4324	9.296173	5.565722	4.2893887	3.9777331	2.0900836	0
CTGATACTGGAATTGT-3	8.910385	12.955033	5.9122496	4.331546	2.6489613	2.0297706	1
CTGATACTGGTCCTAG-3	12.728941	6.6885834	3.2554104	3.17555	2.9937518	0.3869636	0
CTGATACTTACATTCG-3	8.859496	11.169899	5.9649615	4.475598	3.5852745	2.2068846
CTGCACGGAGGCGAGC-3	7.736116	3.195745	3.838865	3.6016262	3.14732	1.4073179	0
CTGCACGGTGCGTAGA-3	9.526328	11.896245	5.5668917	4.4425993	3.830254	1.8871047	0
CTGCCAACATTGACTA-3	10.558385	3.2654686	3.2659745	2.8445315	2.965155	1.3414418	0
CTGCCAACTACACACC-3	7.3848257	12.391607	5.9160004	4.8500967	3.6577282	2.9526749	0
CTGCCAACTCCGTCAA-3	10.18117	4.0339236	4.0525274	3.1385348	3.2544615	1.7317108	0
CTGCGACGATGACCGG-3	11.879605	6.425019	3.8605254	3.3720987	2.8876896	1.534122	0
CTGCGACGATTCTAGG-3	8.677155	11.580733	5.107326	5.4723234	4.3273277	1.931793	1
CTGCGACGCCAGTAGA-3	8.936839	10.719047	5.967102	3.7916522	4.341102	2.9214466	0
CTGGTGTAAGTGTCAA-3	6.98668	8.813363	4.7003164	4.8326697	2.9718773	1.1771475	0
CTGGTGTAATCTTAGA-3	9.939536	9.721877	4.9657187	3.5777936	2.7487628	2.5244598	1
CTGGTGTACAATGAGC-3	10.094046	12.189238	5.648399	4.357762	3.5260003	1.7823282	1
CTGGTGTACTTATATC-3	11.644397	6.5829625	3.7478437	3.3966558	2.7569761	1.5742891	0
CTGGTGTAGCGGCAAG-3	9.780306	9.918448	5.491212	3.0095897	3.202278	2.5165508	0
CTGGTGTATGGAAGTA-3	9.717917	10.4965925	5.206459	3.8460133	4.1273317	1.7741218	0
CTGGTTGTACCTGCAA-3	8.685324	12.618573	5.5790224	4.9168253	4.026154	2.0286536	1
CTGGTTGTATTCTAGG-3	9.306437	11.804102	5.9788218	4.4179153	3.5195086	1.8457669	1
CTGGTTGTCGGAGAGA-3	9.745999	11.597588	5.778451	4.7446113	3.6353676	2.4475935	1
CTGGTTGTCTACTCTC-3	10.7321415	7.076145	4.16825	3.7187562	2.573067	1.450565	0
CTGGTTGTGTGAGAAC-3	7.594844	2.9478374	3.7472754	2.8125367	2.7467625	1.073001	0
CTGGTTGTTCGCTTCC-3	9.028848	12.084285	5.2764487	4.34027	3.0484786	1.7528198	0
CTGGTTGTTGTAGTCG-3	9.707617	13.062021	4.9859247	3.8997047	2.9777699	2.1599174	1
CTGTAGGACATACGTT-3	11.095972	6.575841	4.260545	2.577433	3.5174553	1.6622466	0
CTGTAGGACCTACACA-3	4.916148	6.912569	4.494133	3.2951784	3.3249407	0.5882572	0
CTGTAGGAGTCACCAA-3	9.723035	10.131488	5.2723365	2.873377	3.9835627	2.8637817	0
CTGTAGGAGTGAGCCG-3	11.447987	7.061106	3.7405539	3.5356343	2.6586661	2.1673923	0
CTGTCCTCGCATTGAA-3	8.044859	11.670188	5.9030757	5.495766	4.04514	2.327773	1
CTGTCCTCGTGCGCGA-3	4.9370227	7.0560617	4.7672944	3.3961964	3.1108854	1.1307228
CTGTCCTCTCAACTCC-3	7.366888	12.572049	5.489456	4.3259172	3.4566936	2.5111074	1
CTGTCGATCAGTATGG-3	9.503664	13.096051	5.444065	3.0426688	2.781694	3.0605712	1
CTGTCGATCTACGCAA-3	9.873688	12.53201	5.529425	4.3214808	2.51822	2.7243488	0
CTGTCGATGGACTAGA-3	1.9513279	-0.42778873	3.1387234	2.1864023	2.637948	0.36034483	0
CTGTCGATTCTATCAC-3	2.243091	-0.4168901	3.7758048	3.1157086	2.74272	1.0659482	0
CTGTCGATTCTGAGTA-3	8.971833	11.462379	5.70416	3.7800496	3.4213898	2.0683076	0
CTGTCGATTGAGTATC-3	9.176554	9.734543	5.1531115	3.6386025	3.439179	2.703504	0
CTGTGCCAAGCATATC-3	7.897658	10.03281	5.840003	3.088849	4.0704985	3.1901083	0
CTGTGCCAAGGTGTCC-3	12.145728	6.9611692	3.2328293	3.0293162	3.2332506	1.7784233	0
CTGTGCCACTCTCGCA-3	8.770087	12.272148	5.626468	4.0905747	3.1060245	1.7741961	0
CTGTGCCAGGATGGAC-3	8.450639	12.660248	5.513258	4.1329384	3.4440784	2.1812737	0
CTGTGCCAGTGCCGCG-3	12.032768	7.259411	3.4988184	3.2015228	3.1646369	1.88285	0
CTGTGCCATCAGCCGG-3	6.7655597	11.120941	5.6902213	4.9180593	4.6123786	2.8548472	1
CTTAACCGCAGTTGTG-3	12.523258	6.3706956	3.3785412	3.161016	3.0561278	1.0406827	0
CTTAAGTAACCAATGT-3	8.604775	10.283426	5.937645	3.9015436	4.367458	2.9341505	0
CTTAAGTAAGGCGAGC-3	9.7325115	13.227704	5.1416235	3.1978877	2.6298187	2.0429826	1
CTTAAGTACGGCTTCT-3	9.068247	13.097167	5.4089785	3.593896	3.0318146	2.3820243	1
CTTAAGTAGAATCTCA-3	11.072254	8.313635	4.4856453	2.9597676	2.911292	1.8423855	1
CTTAAGTATTACATAG-3	9.371687	11.513331	6.0358257	4.279204	3.7846134	2.8108041	0
CTTAAGTATTCGAATA-3	1.7997657	-0.4489025	2.5136497	2.6867657	2.4098616	0.00093782	0
CTTAATGTATCTTGTG-3	7.7825937	3.3159971	3.5234332	3.402179	3.0533435	1.7747452	0
CTTAATGTGGACTAGA-3	11.6798315	7.1472516	3.984528	3.222925	2.8509145	1.9908864	0
CTTAATGTTAATCAGA-3	9.61961	13.303243	5.2522106	3.2793634	3.2821257	1.6267259	1
CTTAGCTTAACTGCTT-3	8.920312	12.833159	5.4555345	4.3937073	3.0019753	1.6834556	1
CTTAGCTTCACGAGTA-3	9.7757	12.372357	5.680688	3.6411488	3.7055995	2.1898346	1
CTTAGCTTTAATCAGA-3	9.584458	11.173112	5.2660336	3.7812474	3.4017146	2.431942	1
CTTAGCTTTATTCGAA-3	7.323815	12.420626	5.8417854	4.9622936	3.9166288	2.6855245	0
CTTAGCTTTCAAGAAG-3	9.864296	13.274671	5.084062	2.687334	2.8760972	2.099815	1
CTTAGCTTTGCAAGCC-3	11.718026	6.615249	4.4542093	2.6538172	3.4613628	2.0204082	0
CTTAGGAGACCTCAGG-3	9.991331	13.07317	4.9180717	3.0186357	3.0819404	2.537289	0
CTTAGGAGAGAGAGGT-3	8.264676	9.104204	4.706386	3.500326	3.0741625	3.660542	1
CTTAGGAGGGACTAGA-3	8.07227	12.381162	6.0787635	3.925411	3.3343124	2.5817926	0
CTTAGGAGTCTGAGTA-3	2.0127559	-0.5479767	3.5697317	2.8451638	1.5601797	1.4184574	0
CTTAGGAGTTGTCTCC-3	10.898422	2.7582304	2.992958	2.539446	2.3118174	0.83535707	0
CTTATATCCAAGTGCG-3	7.9934673	11.391012	5.9516845	4.598918	3.343073	2.5139863	1
CTTATATCCATGGCTG-3	10.766663	7.6947985	4.159917	3.1947277	3.154396	2.7408402	0
CTTATATCCATGTCAC-3	9.173539	12.725903	4.8493805	4.1203866	3.2306747	2.2133996	1
CTTATATCTCCACTTA-3	12.156212	6.642956	3.0505807	3.3458338	2.813403	1.7510408	0
CTTCAGACATCGTATT-3	7.753664	11.4773855	5.7201986	3.6778364	3.9030855	1.6662488	0
CTTCAGACATGCTTAG-3	9.716273	4.862333	4.1759605	3.5415213	3.126345	1.530933	0
CTTCAGACTGCCACCT-3	12.7466345	6.70842	3.0593119	3.0822256	3.0112388	0.79716337	0
CTTCGTCCTGCGCTAA-3	9.607132	9.9739065	5.6394367	2.9724805	3.1681144	2.8397741	0
CTTCTGCTACTGTGTG-3	8.86752	9.751118	4.793886	4.6171165	2.50744	2.8371167	0
CTTCTGCTGTTCCTTA-3	8.719794	10.497505	6.047328	3.855238	3.6074517	3.00432	0
CTTGAATGATGGACAG-3	4.793522	6.7403927	4.34253	2.8112726	2.696253	0.25639448	0
CTTGAATGCGATCCTT-3	12.585893	7.0444255	3.3730545	3.1072798	2.6920943	0.8270517	0
CTTGAATGCGGAGGCT-3	12.342991	6.3267975	3.3064241	3.0336719	2.9204657	1.4940906	0
CTTGAATGCTGCACGG-3	9.199972	10.297249	5.2093415	3.2912986	3.8368816	2.1410546	0
CTTGAATGGCACGCTG-3	8.596737	11.862828	5.0422235	4.831413	3.372073	1.2016027	1
CTTGAATGGTCAACTT-3	8.82551	11.195144	5.157882	4.4593973	3.9818633	2.484648	1
CTTGAATGTCAATTGA-3	10.83109	2.7762382	3.4432766	2.794118	2.1099567	1.1257819
CTTGAATGTGATCTGT-3	7.625656	3.004154	2.9193397	2.9218493	2.7556565	0.37384838	0
CTTGAATGTGCCGATC-3	4.755874	6.808819	3.997366	3.0322254	2.5831378	1.2288162	0
CTTGAATGTTACATAG-3	8.509238	5.0087085	3.4570389	3.565403	3.4783695	0.90079755	0
CTTGACATCGATGTAA-3	7.2986817	12.318791	4.914939	3.8062453	3.3436422	2.6386018	1
CTTGACATGATTGCCA-3	8.075282	10.117211	5.519143	3.4639564	3.9775095	2.309678	0
CTTGACATTGGTCGGC-3	7.670298	10.874178	5.5661297	4.3037457	4.0394387	2.6617575	0
CTTGACATTGTTAACA-3	8.960483	10.335718	5.687253	3.7990465	4.040045	2.2232823	0
CTTGCTACAATAGTGT-3	10.807564	2.7450826	4.013869	2.2925158	3.0028987	0.09506372	0
CTTGCTACAATCTTAT-3	8.872199	10.328686	5.6772842	3.1509662	3.9165566	1.7289882	0
CTTGCTACACTCAGTT-3	10.074473	12.152261	5.5065403	3.1656833	3.6132166	2.3287044	1
CTTGCTACGAACGGAG-3	9.204116	4.767979	4.533442	3.3582969	3.6195164	1.3978187	0
CTTGCTACGAGGAGCG-3	10.937798	2.6035695	3.3943346	2.837778	2.3154464	0.4031806	0
CTTGCTACGTTAGCGC-3	12.963316	6.5977826	3.5721798	3.0051703	2.0333018	1.39258	0
CTTGCTACTCTTCTTG-3	8.576258	4.9822903	4.213951	3.9169912	3.3684003	1.421104	0
CTTGCTACTGTAATAA-3	7.50525	10.414358	6.5233254	3.343633	4.07533	2.6799622	0
CTTGTGGCATCCGGTA-3	2.443762	-0.5267517	3.4935668	3.135196	3.1703448	0.8251659	0
CTTGTGGCCCAACATC-3	11.439173	7.550343	3.5767686	2.9958153	2.6696281	2.1648486	0
CTTGTGGCCGCTGTGC-3	10.019016	10.92059	5.7465835	3.6573284	2.940894	2.3661108	0
CTTGTGGCGCTGTTGA-3	12.568533	7.1708984	3.2958739	3.221402	2.2515566	0.7264702	0
CTTGTGGCTGGAGCTG-3	7.247623	10.80318	5.1956816	3.252215	3.1326287	2.686411	1
GAACAATCCGAACTCG-3	9.303922	9.815678	5.4557614	3.4889972	3.6836495	2.5870888	0
GAACAATCGTGTGGAG-3	9.964855	6.618874	3.8036904	3.3512266	3.5337265	1.9304379	0
GAACAATCTCTCGCGG-3	12.768874	6.778671	3.0906978	2.9386241	3.0761256	1.4679685	0
GAACCAGTCCAACATC-3	12.633884	6.2895947	3.592023	3.0474532	3.157528	0.5118148	0
GAACCAGTCCAATCGC-3	10.819007	3.2654312	3.1365905	2.8377943	2.4663107	1.196485	0
GAACCAGTCCGACCTG-3	10.750449	2.836316	3.0289745	2.568061	2.9020102	1.7392828	0
GAACCAGTCGTGTAGT-3	11.035324	6.3162937	3.8967457	3.482592	3.003891	2.1572375	0
GAACCAGTCTGCCAAC-3	7.864447	11.145099	5.7727857	3.6200297	4.1639314	1.8895118	1
GAACCAGTCTTATATC-3	10.434616	3.4788878	3.23534	2.636288	2.7813814	1.6824684	0
GAACCAGTTCGGTATA-3	8.6074295	4.3253026	3.9067202	3.5418549	3.1727507	0.9656267	0
GAACGGAGACAGGCTA-3	4.597805	6.700358	4.147913	2.5328372	2.270192	0.2924659	0
GAACGGAGAGACAGTG-3	7.9630337	5.0830736	3.8364782	3.581567	3.9564254	1.337692	0
GAACGGAGATTCCTGC-3	9.2553625	10.468585	5.6255255	4.202041	3.8073852	2.0859063	0
GAACGGAGGTGACTTG-3	10.713227	2.8791287	3.760824	2.5080457	2.014506	1.986183	0
GAACTCTTATGCAGCC-3	11.926517	6.0682936	3.5711899	2.6972232	3.0833614	1.4199854
GAACTCTTCGTAGCGG-3	12.177032	6.800183	3.2089264	3.4985805	2.88108	1.0681263	0
GAACTCTTGGTACTGA-3	10.849208	2.8588762	3.2833693	2.6330338	2.0619714	0.51188356	0
GAACTGCAAGATTAGC-3	6.8386626	11.175704	5.542072	3.8907847	3.4619172	2.875689	0
GAACTGCAATTCATTG-3	9.082988	10.323674	5.9841866	3.5161815	3.5196636	2.6354623	0
GAACTGCACAGCAACC-3	7.605264	2.9829562	3.451361	3.0488873	3.1173944	1.2163049	0
GAACTGCACGGAGAGA-3	11.665718	7.3775206	3.8877678	2.7924736	2.1006913	1.7108777	0
GAAGATGTAACAGAGC-3	9.500217	13.3404875	5.3265524	3.1484087	2.3727748	2.3841496	0
GAAGATGTATAACTGT-3	9.230455	4.7943115	4.340472	3.526441	3.435241	0.79520535	1
GAAGATGTCAACCTGC-3	9.134216	9.868927	5.546375	3.2754817	3.7986007	2.7052453	0
GAAGATGTGGCTACAA-3	11.240353	7.47919	3.9163373	3.5053687	3.065908	2.017632	0
GAAGATGTGGCTCTAC-3	9.090799	10.766241	5.8690643	4.3385334	3.6444716	3.447798	0
GAAGATGTGTAGAGGA-3	11.450275	7.0588055	3.6894557	2.5606	3.3948278	1.0008224	0
GAAGATGTGTTAGCGC-3	7.278956	11.129853	6.4533825	5.4896545	3.9452162	3.5018852	0
GAAGATGTTTACCATA-3	8.033635	12.888864	6.001864	4.054687	2.9281943	2.2939067	1
GAAGATGTTTATGGTC-3	8.846719	5.2390065	4.577395	4.3372707	3.5125172	2.3469687	0
GAAGCCAGAGTCCGTA-3	7.2894998	10.421386	5.4813085	3.814528	3.845702	2.4537666	0
GAAGCCAGCAAGTTAA-3	8.258742	9.90577	5.851224	3.0013297	4.4137483	2.2533505	1
GAAGCCAGGCTTATGG-3	8.102002	4.9777975	4.34574	3.6248624	3.89931	1.5095339
GAAGCCAGTACCTTGA-3	7.084584	11.286579	6.0627804	5.1150584	4.0485616	3.4149435	1
GAAGGCGAACGAGGTA-3	2.406288	-0.61060154	2.9548368	2.532851	3.3985004	1.2688843	0
GAAGGCGAACTGGTGG-3	9.9241295	10.462396	5.8418264	3.0329432	3.8510592	2.5734599	1
GAAGGCGACTGCCAAC-3	11.815638	6.324954	3.4040046	3.3386855	3.1335485	1.4066001	0
GAAGGCGATTGATTAA-3	4.707349	6.8547506	4.140793	2.4021444	2.5117059	0.9652272	0
GAAGGTTGACTCCTAA-3	7.8052073	11.500202	5.9063015	5.06441	3.965052	2.6768363	0
GAAGGTTGAGACAGTG-3	9.001763	4.7827024	4.585887	3.2804585	3.1702566	0.76376885	0
GAAGGTTGGAGCCGTT-3	7.667165	11.28739	6.031693	4.8901544	4.1889358	2.3554473	0
GAAGGTTGTGTTAACA-3	6.879979	12.1942425	6.103962	4.717465	3.4204164	2.8076293	0
GAAGTATAACCACCAG-3	6.777776	9.231991	4.792135	4.061072	3.279137	1.6018947	1
GAAGTATAGTCATACC-3	8.419437	9.851139	5.781897	3.5694485	4.00132	2.2886357	0
GAAGTATATTCTTGAC-3	7.0938663	10.218848	5.7597294	3.6199057	4.0312967	3.1004982	0
GAAGTTCCGGTGGCTA-3	11.17594	7.097602	3.623028	4.0861945	3.1245928	1.9696395	0
GAAGTTCCTCCGAGAC-3	4.851682	7.122256	4.0278187	2.2508776	2.6592681	0.76988816	0
GAAGTTCCTCGCACAA-3	12.012175	7.289967	3.6260943	2.5200515	3.2656133	1.491038	0
GAAGTTCCTCTGAGTA-3	10.7496395	3.5289073	3.4867697	2.7370975	2.7034097	1.2273229	0
GAATAGCTACGAGGTA-3	10.776415	8.31438	4.5139327	2.7134798	3.308719	2.1901038	0
GAATAGCTGAGAAGGT-3	8.641078	9.497961	5.3433814	3.3357265	3.891472	1.8857133	0
GAATAGCTTATTCGAA-3	10.787964	6.4826627	3.357394	2.117475	2.34719	1.210266	0
GAATAGCTTGTCCACC-3	8.43997	4.9237356	4.149463	3.2434497	4.0346327	1.2696023
GAATAGCTTTATTACA-3	10.689728	3.3143268	3.6358495	2.354987	2.072172	0.9282	0
GAATCTCAGCACCTCG-3	9.14699	12.614957	5.378671	4.0211797	3.6165779	2.7734733	1
GAATCTCAGTGGAATC-3	11.699084	5.977064	3.944827	3.089723	3.1766133	1.2388487	0
GAATGCATAACCGATG-3	8.408116	12.329597	5.544568	4.7366333	3.9118419	2.1671207	1
GAATGCATAGTAGGAC-3	8.940887	5.1827283	4.7271843	3.5699682	3.79795	1.4892921
GAATGCATCGATGTAA-3	11.523923	6.0528755	4.1379595	3.464781	3.6698694	1.5169959	0
GAATGCATGCTTAGCA-3	8.27247	12.195998	6.122177	3.2799737	3.545835	2.8709366	1
GAATTAACCGCCTCGC-3	9.10683	10.434403	5.397822	3.6781626	3.9665477	2.8847175	1
GAATTAACGATGCGTA-3	8.862348	5.1676307	4.3326054	3.5232184	4.058731	2.0026019	1
GAATTCCGACGCTCTG-3	8.008499	5.1634364	4.927655	3.9430096	4.421714	1.8286607	1
GACAAGTGACTCGACC-3	11.627861	6.8460317	3.822597	3.2160745	3.1669087	1.1135324	0
GACAAGTGCTAAGTGC-3	8.769334	11.962044	6.079211	4.6287923	4.1417313	2.5473337	1
GACAAGTGGATTGTAC-3	8.9145565	12.009456	6.0580173	4.1254535	4.037899	2.5798028	0
GACAAGTGTACAACAA-3	9.64888	10.493416	5.8480186	3.0034578	3.7851532	2.142556	1
GACAAGTGTTAATCGT-3	11.924037	6.67972	3.8580751	3.831239	2.7614748	1.5103914	0
GACACTGGACCAATGT-3	8.776449	11.317675	5.4505663	4.6137776	3.6357734	2.2896085	1
GACACTGGAGGTGTCC-3	8.946388	12.454165	5.451648	3.6006768	3.7060525	1.6823475	0
GACACTGGCCGCACTT-3	9.514619	13.136439	5.2578363	2.9606352	3.2513468	2.6160378	1
GACACTGGCGTGAACC-3	7.7161813	10.109838	5.6425805	3.514365	3.6677508	2.6656008	1
GACACTGGGCCATGTC-3	6.9129786	11.722219	5.9434986	4.531534	3.922457	2.4820561	0
GACACTGGGTGGTAGA-3	9.119173	10.621845	6.2773833	3.8267498	3.659497	2.553383	0
GACACTGGTATCACTA-3	9.993788	9.375054	4.7948403	3.806994	3.761948	1.8365393	1
GACAGCACATGACCGG-3	8.102226	10.235089	6.052195	3.0752928	4.1540494	2.3931248	0
GACAGCACGGCCACTG-3	9.394479	12.450885	5.616752	3.810787	3.6436772	2.1470227	1
GACAGCACTACTTATA-3	9.143044	13.806975	3.9259892	3.0466971	2.7101996	2.027408	0
GACAGCACTTGGCCGA-3	8.9494295	5.6339097	4.244274	3.602434	3.4769824	1.2564831	0
GACATCGAATTCAGGA-3	8.231746	5.1347117	3.8045628	3.8060617	3.6332126	1.5008966	0
GACATGCTCGCTCTTG-3	7.567048	11.278808	5.328286	3.9763064	4.150143	2.160668	0
GACATGCTCGGTTCAA-3	7.4812517	10.781867	5.781361	4.451607	3.2499077	2.3363476	1
GACCGCTACATAGTTA-3	7.603143	2.9963748	2.989937	2.9044704	2.1558275	0.6395366	0
GACCGCTACGTGAACC-3	9.60893	4.3828945	4.5703707	3.8248272	3.5390315	1.9773846	0
GACCTAGGTCGTCTAA-3	12.0276785	7.503905	3.6894672	2.8895428	2.6016212	2.0719686	0
GACCTAGGTTAGACAA-3	9.32621	13.519399	4.928006	3.7219405	2.7093692	1.6096939	0
GACCTAGGTTCGAATA-3	6.986387	8.685679	3.7368922	4.2318797	2.6131458	1.3795928	0
GACCTAGGTTGGCCGA-3	8.801045	12.240657	5.613711	5.1733785	4.0026507	2.8171716	1
GACCTGACACGGTTAC-3	8.320557	5.6674495	3.7625685	3.8319433	3.5094445	3.5927706	0
GACCTGACCACGTCGT-3	8.689738	11.413213	5.4259253	4.603897	3.992762	2.6026778	1
GACCTGACGATTGCCA-3	8.925939	13.026898	5.4433413	4.5548882	2.9779353	2.144106	0
GACCTGACTACCTTGA-3	7.6467867	3.1593614	3.338042	3.2164183	3.042607	0.70748043	0
GACCTGACTGTCCACC-3	7.9033337	9.983167	5.5290756	3.4921544	3.123689	3.2133589	1
GACGACATAGTCCGTA-3	7.3295703	11.675042	5.6166005	4.2291675	3.6452587	1.8844408	1
GACGACATGAGGAGCG-3	9.929877	13.131668	5.232881	3.4003775	2.7633355	1.9633195	1
GACTAGGCACGCATGC-3	4.9119635	6.876516	4.377743	3.0488098	2.9820292	1.7036778	0
GACTAGGCCGAGAATT-3	8.277108	5.0772305	3.9766414	3.6518087	3.8919137	0.47305053
GACTAGGCCGTATTCC-3	6.912944	11.368166	5.7143464	4.093289	3.791272	2.6171885	1
GACTAGGCGAGCCACA-3	10.112217	9.382745	4.8677945	2.8228395	3.0525308	2.3501322	0
GACTAGGCGCCATGTC-3	4.7460213	6.757957	4.262922	2.5013983	3.0601072	1.525419	0
GACTAGGCTTAGACAA-3	8.213075	11.400819	5.371046	4.3554554	3.5382094	2.4473937	0
GACTCAAGAAGCTCGA-3	10.147216	10.935345	5.3880286	3.4201274	3.646023	1.9900254	1
GACTCAAGGGACCGAA-3	9.154151	10.810974	6.17084	4.1469407	3.1785848	2.219009	0
GACTCAAGTACAACAA-3	9.024125	5.0140295	4.5835667	3.4154832	3.434384	1.770999	0
GACTCAAGTGCTATGA-3	9.429332	10.897054	5.888747	3.8689163	3.6624484	1.7209154	0
GACTCAAGTTAATGCG-3	9.439928	10.821401	6.16742	3.904456	4.2195125	2.792577	0
GACTCCTCCTATAATC-3	9.118897	12.876789	5.5073667	3.9733493	3.3696826	2.7993102	0
GACTCCTCCTCGCCTG-3	8.087297	11.422903	5.683771	4.4584618	4.1170554	1.91189	1
GACTCCTCGCCGGCAG-3	9.586775	10.544722	5.93173	3.5085762	3.874459	2.696383	0
GACTCCTCGCGAAGCC-3	7.4519763	12.259934	5.7748055	4.6301284	4.2171416	2.7954075	1
GAGAAGGTAGATTAGC-3	2.4458952	-0.47736102	3.6461883	3.2352939	2.9770617	0.7318034	0
GAGAAGGTAGCCAAGA-3	10.236866	11.883292	5.3207293	4.385181	3.8963413	2.2123952	1
GAGAAGGTAGGTACGG-3	11.44534	6.461344	3.614377	3.3601787	3.3662014	1.6568736	0
GAGAAGGTAGTAGGAC-3	8.31472	5.403321	4.3390937	4.054199	3.7506475	2.4405897	0
GAGAAGGTGAGGTCAA-3	9.20538	4.7277207	4.077431	2.9589443	3.7918153	1.5831808	0
GAGAAGGTGTTACGTC-3	8.41417	11.626461	6.3554096	4.970027	4.3315325	2.5447278	1
GAGAAGGTTCCAGGAA-3	10.432699	3.2617366	3.638641	3.1374032	3.0855057	2.0021675	0
GAGAAGGTTGCTACTC-3	7.431757	10.571347	6.2808137	4.1990557	4.391941	2.9539723
GAGAGTCTACCTAACA-3	11.350377	6.29994	3.8898678	3.755259	3.1708663	1.5134633	0
GAGAGTCTAGTAACTT-3	2.7703948	-0.55134004	3.5926018	3.5839605	3.6197135	0.14842504	0
GAGAGTCTCCGCGTAC-3	6.9220524	12.230202	5.690526	4.260469	3.8634996	2.4699972	0
GAGAGTCTGAATTAAC-3	7.545819	12.009095	5.5573287	4.7008176	3.885585	1.8721708	1
GAGAGTCTGAGGATAC-3	7.990666	5.1045737	4.3142953	3.807681	4.166313	2.008922	0
GAGAGTCTGCCTTGGT-3	8.668501	12.761603	5.6368256	4.6547775	3.7163599	1.2983346
GAGAGTCTGGCGCGGA-3	10.160495	3.8161292	4.190087	3.4996016	3.356781	1.321238	0
GAGAGTCTGTCCGTTG-3	8.663593	10.89806	5.829374	4.3611817	3.593489	1.6546293	0
GAGAGTCTTATGAAGA-3	1.9205165	-0.59749883	3.344533	2.6933706	3.0126867	1.0351105	0
GAGAGTCTTCCGAGAC-3	11.773392	6.023381	3.5491493	3.5817285	3.4043176	1.2902414	0
GAGAGTCTTGTACAGT-3	7.7319098	12.869134	5.4555206	3.990737	3.5218127	2.386093	1
GAGATGAGCCTCGAGT-3	10.990664	7.8760157	3.2101839	3.0050879	3.2044687	2.4375503	0
GAGATGAGGGCGCGGA-3	9.2716	11.552448	6.2461624	4.0917535	3.278596	2.5053346	0
GAGATGAGTCTGAGTA-3	11.760007	6.9453993	3.743345	2.6799483	2.8378859	2.153403	0
GAGCACGCAACTTCCA-3	9.458485	12.237657	5.453269	3.9038258	2.9881175	1.9933041	0
GAGCACGCGCCGCTTG-3	10.379495	9.34079	4.91002	3.4254847	2.9494863	3.021277	1
GAGCACGCTAGATATC-3	10.2537155	7.0645537	3.052351	3.3717246	2.90893	1.6869922	0
GAGCCACAAGCGTGTA-3	10.427223	3.2541814	3.5769837	2.6507783	2.8037083	1.9445052	0
GAGCCACAAGTATGCA-3	8.865626	12.388185	5.6276636	4.4631915	3.9666536	2.216621	1
GAGCCACATTCGAATA-3	9.46946	12.041539	6.296515	3.8506742	3.2361457	2.6546597	0
GAGCCGTTCATAGTTA-3	10.679993	3.088734	3.2285843	3.1159208	2.3767545	0.8376339	0
GAGCCGTTGTATCCGG-3	8.668064	10.11232	6.3071704	2.8152556	4.156399	2.4820414	1
GAGCCGTTGTGGTAGA-3	10.699786	9.074606	4.260938	3.2126453	2.3295703	2.387603	0
GAGCGGCCTCTCGTTC-3	9.209889	12.33569	6.06652	3.8772826	3.5264528	2.7472618	0
GAGGAGCGACCGCATA-3	6.8579173	9.5086775	5.797282	4.9120054	3.562753	1.9318047	0
GAGGAGCGCAACGGTC-3	10.103772	9.638173	5.109983	3.1471167	3.8090656	2.053651	0
GAGGAGCGCCGCACTT-3	7.4036207	12.159928	5.92664	4.047488	3.7026145	2.3568258	0
GAGGAGCGTTGTCTCC-3	8.373351	11.318494	5.779982	5.167719	3.4705617	2.6582034
GAGGATACAAGGTAGG-3	4.6664267	6.755142	4.5634217	2.542866	2.5217433	0.46542037	0
GAGGATACAATGTTGC-3	2.3485975	-0.63347214	3.371364	3.0125394	2.7049956	1.3309579	0
GAGGATACACAGATCG-3	9.907771	9.704239	5.0392637	3.7053638	3.1009974	2.3157425	0
GAGGATACACCGGCCT-3	6.7378263	11.624453	5.847504	4.3219385	4.304616	2.7362878
GAGGATACAGCTGGTC-3	10.114157	3.8458903	3.7146127	3.4274566	3.6564267	1.4036407	0
GAGGATACCGCTTAAC-3	12.418252	6.799381	3.5183482	2.7958167	3.012814	0.8651148	0
GAGGATACCGTTATCG-3	9.129943	4.920794	4.3825474	3.401799	2.9795918	1.3294084	0
GAGGATACCTTAGGAG-3	10.57832	3.2379918	3.7612731	2.7996528	2.9345198	1.5680778	0
GAGGATACCTTGAATG-3	9.782673	12.75267	5.138592	3.482111	3.2138245	2.741736	1
GAGGATACGCCGGCAG-3	11.459489	6.7168326	3.8913345	2.9162664	3.2872548	1.6440225	0
GAGGATACGGCGCGGA-3	9.603816	12.746905	5.1251197	3.8946831	3.611429	1.7899109	1
GAGGATACGTTCGACA-3	11.336651	7.6276703	4.1854596	3.3641665	3.002696	1.845619	0
GAGGATACTATGCAAG-3	11.747817	7.0242763	4.4269485	3.9957364	3.227316	1.4434321	0
GAGGTCAACCGAATTA-3	10.734017	3.5489037	3.2712085	3.0549338	3.0882015	-0.4865905	0
GAGGTCAAGACACTGG-3	4.8399663	7.059742	3.8942	2.2261672	2.9913714	0.9328938	0
GAGGTCAAGATGTGGT-3	8.978422	12.014671	5.4742684	4.414694	3.605433	2.285055	1
GAGGTCAAGCCAATAA-3	8.031203	9.84237	5.2241197	3.23898	4.140214	2.667714	1
GAGGTCAATCAACTCC-3	8.248488	11.787205	5.338525	3.7098904	4.0035806	2.4411364
GAGTCCGAACGCTCTG-3	8.416035	11.823032	5.722556	4.1303415	3.7492132	2.4287627	0
GAGTCCGACTTCGTCC-3	10.644722	2.8950167	3.184604	2.930583	3.1328433	1.3916645	0
GAGTCCGATAGAGTAC-3	7.5948644	11.744454	5.733811	5.1398883	3.564588	3.3507388	1
GAGTCGACAAGGTGCA-3	11.882419	6.564922	3.8110137	3.7853487	2.6474218	2.132811	0
GAGTCGACAATCCATT-3	8.855107	9.656953	5.503638	3.7365227	3.4188998	2.1583881	0
GAGTCGACCCTCTGTA-3	9.956749	11.535058	5.7744007	4.8276525	3.7649605	2.1811047	1
GAGTGATAAAGGTAGG-3	12.466397	7.417325	3.4799922	2.9465086	2.3990328	1.1987606	0
GAGTGATAAATGCCGT-3	2.4984622	-0.5051137	3.8171618	2.7469716	2.923234	1.5858454	0
GAGTGATACAGCTATA-3	9.348038	11.061538	5.778658	4.3155007	3.890725	2.9562805	0
GAGTGATACGTTGGCA-3	10.071627	13.012035	4.9694047	3.4565477	2.5177438	2.7125344	1
GAGTGATAGGATAACG-3	9.755981	13.254734	5.3020563	2.2860134	3.125156	2.4653413	1
GAGTGATATCAATTGA-3	8.561845	5.3697314	3.8820722	3.5694072	3.584144	1.3952832	0
GATACACTCATGTCAC-3	2.2411036	-0.4327261	3.160946	2.8734257	2.726243	-0.33767965	0
GATACACTCGCTTAAC-3	7.5748334	12.396044	5.4940042	4.232819	3.8551457	2.2939134	0
GATACACTGGTAAGGC-3	12.431532	6.5844407	3.9257236	3.1890652	2.873782	-0.04039478	0
GATACACTTCCAGGAA-3	11.069569	7.840446	4.5444245	3.798257	3.057594	1.6110432	0
GATACCTGAATCTTAT-3	7.1071754	12.482563	5.8835096	4.681797	3.178373	3.138598
GATACCTGGAATCTCA-3	12.364852	7.2191787	3.4293325	2.9531758	2.9350617	0.8542424	0
GATACCTGTCTATCAC-3	8.412067	9.577736	5.2986865	3.6800013	3.6645484	2.6257775	0
GATATTCAAAGGTGCA-3	9.233384	10.425065	5.1938267	3.9122443	3.731435	2.649887	0
GATATTCATAATTCAA-3	9.725973	11.000345	5.665572	3.1782615	3.4278424	2.38692	1
GATCACCTCCACCGAC-3	11.442437	6.595607	4.176864	4.4610662	3.1175654	1.9947894	0
GATCACCTGTGTTGCC-3	12.617916	7.143654	3.1407301	3.0903695	2.6644552	1.5413996	0
GATCACCTGTTACGTC-3	9.468641	9.903661	5.7542424	3.134289	3.627132	2.3880901	0
GATCCAACAGCCGTCA-3	7.1675725	8.763175	5.2613335	3.7458303	3.125258	2.1038363	0
GATCCAACCAACGGTC-3	12.002264	5.990715	4.0524435	3.4753265	3.0156782	0.53673667	0
GATCCAACGGACGTGC-3	11.609223	7.600671	3.9969385	3.2927442	2.6953428	2.2544029	0
GATCCAACGGATGGAC-3	12.177147	6.2525644	4.1519275	3.5381465	3.0094373	1.8213501	0
GATCCAACTTCTACGT-3	12.265487	6.282488	3.3568692	3.554419	2.9298596	0.09031816	0
GATCGTGACCGAGTGT-3	7.7590675	10.342863	5.6754847	4.222946	4.1246414	2.470987	1
GATCGTGATATAGCAG-3	4.9515457	7.056898	4.6168914	2.445531	2.724633	1.6157469	0
GATCGTGATCTCGTTC-3	7.2968535	11.432097	5.921553	4.791521	4.397759	2.7982283	1
GATGAATTATGTATTA-3	9.150766	12.580292	5.7882433	4.02116	3.6925914	2.648242	1
GATGAATTGCTCGGAA-3	7.984267	5.0036983	4.2988195	3.5179014	4.281626	1.0072387	0
GATGAATTTAAGGAAC-3	7.0271072	12.258615	6.169361	4.4102383	3.7184124	2.739505	1
GATGACGGAGCCTACG-3	8.712847	5.367489	4.5270743	3.3663893	3.2041523	1.5349334
GATGACGGGTATGGCA-3	8.328589	5.322068	3.9393234	3.3009045	3.38894	1.6738356	0
GATGACGGTCAGTTAG-3	11.786389	5.9964876	3.7334003	3.0586712	2.757861	1.779107	0
GATGCGTAACCACCAG-3	7.503828	2.8596203	2.596602	2.7289865	2.6976972	1.2117631	0
GATGCGTAAGGAATAC-3	4.6558027	6.731283	3.6532748	2.5734472	2.3820329	0.4875793	0
GATGCGTATATGCAAG-3	7.618145	12.843301	5.5566893	3.3322291	3.564759	2.7557456	1
GATGCGTATCGGTATA-3	11.093167	6.1727433	3.509707	3.3657575	3.3655725	1.0031834	0
GATGCGTATTCTACGT-3	8.783012	10.531955	5.8775206	3.5089378	3.9701605	2.4784014	1
GATGCGTATTCTGTAA-3	9.4164505	11.965478	5.8380094	3.8390927	3.7814941	2.985138	1
GATGCTATCTTGAATG-3	8.332827	12.488321	5.8353596	4.2780175	3.6751199	2.5306652	1
GATGCTATGAGTCCGA-3	7.6787896	12.861983	5.582889	4.086387	3.4036584	2.3568957	1
GATGCTATTCGCTTCC-3	6.767425	11.810807	5.6112924	4.486025	4.059262	2.4978783	0
GATGCTATTGTAGTCG-3	8.868544	5.5544724	3.8490548	3.6305048	3.4535892	0.9205025	0
GATGGAGCCATTCATA-3	11.965763	7.3975596	4.5775604	3.470438	3.048631	0.583455	0
GATGGAGCTTCGAATA-3	9.613461	12.981352	4.941508	3.4744866	3.242619	1.9667066	1
GATGGAGCTTCTACGT-3	10.576411	3.326115	3.3748968	2.4703841	3.189825	1.0344486	0
GATGTGGTCTGCACGG-3	8.138209	9.996278	6.247834	3.2058477	3.895922	2.9639184	0
GATGTGGTTCCAAGTT-3	12.255494	7.3630934	3.306627	2.6188521	2.2309036	1.952067	0
GATGTGGTTTCACGAG-3	9.743326	11.90984	5.506831	3.7713625	3.6913888	2.2626626	0
GATTAACCACCGTCGG-3	10.489644	3.6760585	3.7337244	3.0421236	3.2870185	1.0213792	0
GATTAACCACTATAGT-3	8.415448	10.125978	6.2253127	3.9725158	3.7908118	2.6123173	0
GATTAACCAGGACGTC-3	7.70364	11.096502	6.0101404	4.6839576	4.205984	2.957874	1
GATTAACCATGATAGC-3	11.705209	6.4415298	3.3744726	3.3385975	3.0183964	1.5154468	0
GATTAACCATGGAGTT-3	12.622646	6.446028	3.3378112	2.5774546	2.5102425	1.4210813	0
GATTAACCCATGTTCT-3	7.8083267	11.195033	5.883313	4.555674	3.6990366	2.7530577	1
GATTAACCCGAAGAAC-3	7.1431813	11.251141	6.0240197	4.62009	4.1756387	1.590419	1
GATTAACCGAACTCTT-3	9.231551	11.598332	5.6167026	4.3344464	4.326671	2.6988654	0
GATTAACCTATCACTA-3	6.909697	12.136847	5.630532	3.6606164	3.653547	2.377469	1
GATTAACCTTCACGAG-3	9.729367	10.55639	6.0045567	3.506348	3.5447643	0.75625426	0
GATTAACCTTGCAATT-3	8.765766	11.418223	5.862721	4.782284	3.6232684	1.9889172	0
GATTATTAGCGACAGA-3	9.879345	12.871923	5.8277473	4.0084558	2.9652436	1.5265595	1
GATTATTAGTAGCCTA-3	12.462588	6.268642	3.661085	2.9826336	2.9143887	1.3019658	0
GATTCGCGACTGTGTG-3	7.9859457	5.085201	3.7865782	3.5741744	3.6569138	1.9493235	0
GATTCGCGCTTGAATG-3	10.465469	3.3707635	3.1446452	2.6720083	2.790688	1.5226821	0
GATTCGCGGACAAGTG-3	4.8528028	7.116654	4.294929	3.117963	2.1950762	1.0262477	0
GATTCGCGGCGGTCGC-3	11.814408	7.1181307	4.4802823	3.2066085	1.9673841	1.8881058	0
GATTCGCGTCTGCTCA-3	8.399311	5.1433697	3.9199784	3.6434753	3.4361427	1.1527851	0
GATTCGCGTGTAGTCG-3	9.377927	12.506477	4.9643703	5.3186707	3.0576046	2.2179596	1
GATTCGCGTTCCGTGC-3	9.902468	12.076049	6.005769	4.9992476	3.7373395	2.5100389	1
GATTGTACATAACTGT-3	10.085078	10.861978	5.6616073	3.377751	3.1218317	2.2518144	0
GATTGTACATGCTTAG-3	10.530131	9.049661	4.5109305	3.7195835	2.5822525	2.0226033	0
GATTGTACCTTAGGAG-3	8.779203	11.54919	5.9221926	4.7530537	3.5995345	2.4021816	1
GATTGTACTCTTCTTG-3	11.6638975	7.2532787	4.5350533	2.5971913	1.827902	1.550706	0
GATTGTACTTACATAG-3	2.4769914	-0.38285717	4.5453224	3.9369311	3.1467395	1.5792509	0
GCAACCGTACATGCCG-3	9.032864	13.894151	4.637834	3.3657615	2.637686	1.4080153	0
GCAACCGTAGGCGAGC-3	7.612182	12.257496	6.0250683	4.687614	3.899119	2.3850994	0
GCAACCGTCGCCATTC-3	11.20923	6.453831	4.0490355	3.8088982	2.9698339	1.7277361	0
GCAACCGTGATGCGTA-3	10.6286545	3.4463873	3.6768036	2.638508	2.835891	1.1869274	0
GCAACCGTGCACAGGC-3	8.690544	9.526552	5.2279263	4.1573267	3.0102909	1.6122046	0
GCAACCGTGCCGCTTG-3	7.6542583	11.474101	6.2567544	4.977072	4.291499	2.7497952	1
GCAACCGTGCCTAATC-3	8.119484	9.980862	5.9094677	3.1718044	4.2570887	2.9024763	0
GCAACCGTTCTTCTTG-3	11.767098	6.874852	3.7331429	3.433738	2.606768	0.9296164	0
GCACAGGCACAGGCTA-3	8.668211	9.712497	5.916358	3.6485615	3.3965144	3.2699661	0
GCACAGGCATGGAGTT-3	8.877579	10.523552	5.9590845	4.2799225	3.1175654	1.8199421	0
GCACAGGCGCTATCGG-3	12.80203	6.6361394	3.02553	2.7282345	2.8281212	1.3006216	0
GCACAGGCGGCCTTAA-3	7.429962	12.652464	5.6664762	4.1024933	3.5662007	2.7141244	1
GCACCTCGGATCGTGA-3	9.118249	12.014434	5.6549983	4.7285423	3.6629412	1.696404	1
GCACCTCGTACGATTG-3	10.441229	3.282866	3.508674	2.847853	2.8361893	1.4146868	0
GCACGCTGCAGTATGG-3	12.442882	7.351731	2.9798265	2.0099545	2.4820879	1.0436815	0
GCACGCTGCTGCACGG-3	10.340245	11.4456415	5.5967135	4.1180043	3.6452713	2.09276	0
GCACGCTGGACTCCTC-3	8.452294	11.269734	5.607296	5.104266	3.9846375	2.670825	0
GCACGCTGGTTAGTAA-3	8.938849	10.62164	5.611592	3.5443091	4.098916	2.6253493	0
GCACGCTGTAATCAGA-3	9.055722	10.212966	5.7465954	3.008993	4.0557637	2.620206	0
GCACGCTGTGAGTATC-3	12.873406	6.671293	2.7651584	2.3868384	2.4452393	-0.98550427	0
GCACGCTGTGGTCGGC-3	8.213813	12.426094	5.537519	4.331593	3.90446	2.8271565
GCAGAAGGAAGGTGCA-3	10.333412	11.252851	5.9058886	3.3923442	3.4546611	2.7291765	1
GCAGAAGGAATGTTGC-3	7.1054068	11.963121	5.6494985	4.4090667	3.857464	2.6741445	1
GCAGAAGGACGCCGCT-3	9.507044	10.747351	6.323116	3.8965933	4.030604	3.033794	0
GCAGAAGGAGTTCGCC-3	10.576877	8.404989	4.529084	2.9924784	3.2470891	2.0537188	0
GCAGAAGGCATAGTTA-3	2.4975653	-0.5397042	3.6132002	3.0987692	3.1082363	1.0636659	0
GCAGAAGGCCGTACCG-3	6.929517	10.537767	5.7833724	3.4572291	4.3651204	3.0902421	1
GCAGAAGGCGATCAAG-3	12.077212	7.1732607	3.5908213	2.99448	2.920999	2.4507854	0
GCAGAGTTAGGCGAGC-3	9.268596	5.03503	4.5190096	3.6955397	2.0544453	2.0297527	0
GCAGAGTTCGAGCCAA-3	9.159182	11.655645	5.6534014	4.5007195	3.468357	2.685377	1
GCAGAGTTGAATTCCG-3	8.584343	11.464142	5.7736745	4.8645835	3.4085584	2.0377138	1
GCAGAGTTTCTCTACA-3	8.80641	9.349334	5.074726	3.6553812	3.7773278	1.5475982	0
GCAGTAATACCGCATA-3	6.74823	11.129278	5.823882	5.400794	4.44023	2.6081681	1
GCAGTAATATTATCGA-3	9.063059	4.989379	4.4811993	3.803178	3.7359135	1.274266	0
GCAGTAATCGCCATTC-3	8.418417	10.998736	6.0361643	4.404035	3.938249	2.1457555
GCAGTAATCGGTCTCA-3	4.8522573	7.1312346	3.7154064	2.4574645	2.8086774	0.729653	0
GCAGTAATGGACGTGC-3	9.444221	10.539713	5.83433	3.5391278	3.9322717	2.7461033	0
GCAGTAATTAGATATC-3	10.093938	13.154088	4.0856323	2.7653546	2.1184313	2.2561903	0
GCATGAGACGCATTAG-3	8.149404	10.197679	5.762527	3.9304528	3.934434	2.5565205	1
GCATGTAGAGTAGGAC-3	6.785515	12.063322	5.768047	4.3968077	3.8226051	1.9546783	0
GCATGTAGCGAGCCAA-3	8.248733	12.265809	5.487019	3.6699457	4.0907106	2.0286007
GCATGTAGGTATCTTC-3	11.193456	6.7525353	3.6301417	2.959291	2.7311807	0.9747601	0
GCATGTAGTGTTGCAA-3	11.235467	5.932517	4.3266387	4.0546737	3.309951	1.7895907	0
GCATTATGAAGTACAA-3	9.371034	12.734176	5.8486667	4.5861907	3.4398186	1.8529675	0
GCATTATGGATGACGG-3	7.381388	10.226048	5.926194	3.5783296	3.4155793	2.718411	0
GCATTATGGTTCTCAA-3	9.265188	9.813603	6.0003934	2.9977896	3.286713	1.6250471	0
GCATTATGTATTCGAA-3	12.942297	6.630308	3.4110816	2.9373825	2.544875	1.167282	0
GCATTATGTCTAGAGA-3	10.395686	3.677192	3.4464653	4.1721725	3.0880256	1.7873893	0
[truncated: 1,341 more rows]
