# Supplementary material for: Multiomic single cell sequencing identifies stemlike nature of mixed phenotype acute leukemia
Source: Nat Commun. 2024 Sep 18;15:8191. doi: 10.1038/s41467-024-52317-2 (PMC11411136; doi:10.1038/s41467-024-52317-2)
Supplement: Supplementary file 17 — Source Data [file 41467_2024_52317_MOESM17_ESM.zip › Source Data compressed/Panel S9F.csv]

Panel 9F
Bar plot of normalized enrichment score (NES) of top 10 gene sets enriched in MPAL blasts (red) and top 10 genes enriched in normal HSCs (blue). Gene expression signatures from MPAL, the LSC47, and HSC-like AML were also assessed (green).
GENE SET NAME	Normalized Enrichment Score (NES)	FDR q-val	FWER p-val
FISCHER_DREAM_TARGETS	3.4568706	0	0
MARSON_BOUND_BY_E2F4_UNSTIMULATED	3.313166	0	0
HALLMARK_E2F_TARGETS	3.0512156	0	0
REACTOME_CELL_CYCLE	2.98694	0	0
BENPORATH_CYCLING_GENES	2.9397209	0	0
REACTOME_CELL_CYCLE_MITOTIC	2.9211056	0	0
HALLMARK_G2M_CHECKPOINT	2.8825035	0	0
WONG_EMBRYONIC_STEM_CELL_CORE	2.8553796	0	0
FISCHER_G2_M_CELL_CYCLE	2.8332832	0	0
KONG_E2F3_TARGETS	2.810614	0	0
Peretz_Kennedy_MPAL	2.5427253	0	0
HUANG_LSC47	2.3706176	0	0
VANGALEN_AML_HSC	1.9911777	0.00267955	0.044379
LINDVALL_IMMORTALIZED_BY_TERT	-1.1860797	0	0
REACTOME_REGULATION_OF_INSULIN_LIKE_GROWTH_FACTOR	-1.2196549	0	0
BOQUEST_STEM_CELL_UP	-1.2774367	0	0
REACTOME_NEGATIVE_REGULATION_OF_PI3K	-1.3179264	0	0
KEGG_CELL_ADHESION_MOLECULES_CAMS	-1.330334	0	0
MA_MYELOID_DIFFERENTIATION_DN	-1.3316472	0	0
BOQUEST_STEM_CELL_CULTURED_VS_FRESH	-1.3595706	0	0
WP_FERROPTOSIS	-1.3799896	0	0
REACTOME_SENSORY_PERCEPTION	-1.4394633	0	0
REACTOME_ANTI_INFLAMMATORY_RESPONSE	-1.727493	0	0
