# Supplementary material for: Multiomic single cell sequencing identifies stemlike nature of mixed phenotype acute leukemia
Source: Nat Commun. 2024 Sep 18;15:8191. doi: 10.1038/s41467-024-52317-2 (PMC11411136; doi:10.1038/s41467-024-52317-2)
Supplement: Supplementary file 17 — Source Data [file 41467_2024_52317_MOESM17_ESM.zip › Source Data compressed/Panel S8B.csv]

Panel S8B
Bar Plot of Normalized Enrichment Scores derived from Gene Set Expression Analysis (GSEA) of all single cells in the common leukemia cluster as identified in Figure S8A. The top 10 positively enriched gene sets are color-coded in red, the top 10 negatively enriched in blue, and additional gene sets of interest in green. Statistical significance is indicated as ***q <0.001, ** q <0.01, *q <0.05.
GENE SET NAME	Normalized Enrichment Score (NES)	FDR q-val	FWER p-val
PERETZ_KENNEDY_MPAL	2.9067476	0	0
JAATINEN_HEMATOPOIETIC_STEM_CELL_UP	2.9030375	0	0
HUANG_LSC47	2.3552144	0	0
RHEIN_ALL_GLUCOCORTICOID_THERAPY_DN	2.3466656	0	0
VANGALEN_AML_HSC	2.2843828	0	0
MULLIGHAN_MLL_SIGNATURE_2_DN	2.2701297	0.00093018	0.006304232
HALLMARK_MYC_TARGETS_V1	2.261527	0.000980981	0.000839483
PICCALUGA_ANGIOIMMUNOBLASTIC_LYMPHOMA_UP	2.2521408	0.00100984	0.000942842
LI_AMPLIFIED_IN_LUNG_CANCER	2.2112322	0.001020392	0.001329483
CARRILLOREIXACH_HEPATOBLASTOMA_VS_NORMAL_UP	2.189206	0.003020223	0.001289235
CHICAS_RB1_TARGETS_GROWING	2.1298497	0.005010295	0.021902
WHITEFORD_PEDIATRIC_CANCER_MARKERS	2.1276994	0.006920348	0.039129
CAIRO_HEPATOBLASTOMA_CLASSES_UP	2.1241233	0.000876019	0.031459
HA_BCL11B_TARGETS	1.9723945	0.056239242	0.05981202
VANGALEN_AML_GMP	1.9606167	0.063405354	0.060928903
HIRABAYASHI_TCF3_ZNF384_ALL_UP	1.7960234	0.112893424	0.1029204
KIM_BCRABL_EARLYPROB_ALL	1.4	0.1183942	0.2229204
ZALIOVA_ZNF384R_ALL	1.3479308	0.192384234	0.3429204
ANAND_ETP_ALL_CELL_CYCLE	1.2866145	0.201210312	0.6029204
HIRABAYASHI_TCF3_ZNF384_ALL_DOWN	1.1636304	0.25342342	0.8629204
KIM_BCRABL_PROB_ALL	0.9	0.28098192	0.653052157
KIM_BCLABL_PROB1_ALL	0.85	0.3679549	0.468433275
NOVOAKOVA_BALL_MONOCYTIC_SWITCH	0.80540526	0.42360255	0.425616469
JURIC_BCRABL_ALL	-0.1	0.431223871	0.37679502
KHABIROVA_NUTM1_ALL	-0.6776932	0.594250396	0.343430193
KHABIROVA_KMT2A_ALL	-1.3089452	0.43209121	0.283204324
MONTEFIORI_BCL11B_UP	-1.5870899	0.419231021	0.204239423
MONTEFIORI_BCL11B_DOWN	-2.0752811	0.329985101	0.102390212
VANGALEN_AML_MYELOID	-2.390299	0.062310182	0.074293423
HALLMARK_ALLOGRAFT_REJECTION	-2.6733642	0	0
PID_CD8_TCR_PATHWAY	-2.6971111	0	0
KEGG_NATURAL_KILLER_CELL_MEDIATED_CYTOTOXICITY	-2.699728	0	0
FLECHNER_BIOPSY_KIDNEY_TRANSPLANT_REJECTED_VS_OK_UP	-2.7117164	0	0
MCLACHLAN_DENTAL_CARIES_UP	-2.7444532	0	0
ICHIBA_GRAFT_VERSUS_HOST_DISEASE_35D_UP	-2.7721574	0	0
DEURIG_T_CELL_PROLYMPHOCYTIC_LEUKEMIA_DN	-2.7950144	0	0
WIELAND_UP_BY_HBV_INFECTION	-2.897825	0	0
WALLACE_PROSTATE_CANCER_RACE_UP	-3.0498278	0	0
JAATINEN_HEMATOPOIETIC_STEM_CELL_DN	-3.4195232	0	0
