# Supplementary material for: Multiomic single cell sequencing identifies stemlike nature of mixed phenotype acute leukemia
Source: Nat Commun. 2024 Sep 18;15:8191. doi: 10.1038/s41467-024-52317-2 (PMC11411136; doi:10.1038/s41467-024-52317-2)
Supplement: Supplementary file 17 — Source Data [file 41467_2024_52317_MOESM17_ESM.zip › Source Data compressed/Panel S9B.csv]

Panel S9B
RNA-derived UMAP of 83,067 integrated single-cells, including 10,936 single cells from a normal bone marrow (turquoise) and 72,131 single-cells from diagnostic samples from patients with MPAL (purple).
	Patient Source (MPAL or Normal BM)	UMAP_1	UMAP_2
ATCGATATAGGAATTC_1	MPAL	-3.398644286	1.553156822
ACAAAGGAAGCAACAT_1	MPAL	-3.313114482	1.539268701
CCCTAAGCACGTCAAG_1	MPAL	-3.32397564	1.678464024
CCCCAACACCTTCCTC_1	MPAL	-3.357157308	1.626237838
AACCCCACCACGAAGA_1	MPAL	-3.299590188	1.55655822
ATTAAGCTACCAAGCC_1	MPAL	-3.341280538	1.570843665
ACCTAATTAATGAGGT_1	MPAL	-3.2034653	1.399389355
AATGCATTATGGACAA_1	MPAL	-3.153845387	1.496087878
AAAGACGCCCGCAGTC_1	MPAL	-3.330545503	1.596465318
CATACCTCAGGGAGTC_1	MPAL	-3.369900781	1.585835545
ACTGAGAAAATGATCA_1	MPAL	-3.42548688	1.59283611
ATGCACCTAGGTCCCA_1	MPAL	-3.408200103	1.649677365
AATCCATACCACCAGA_1	MPAL	-4.048568564	1.468634097
AGCACCCGATAAAACA_1	MPAL	-3.446051436	1.6654267
AATCAATGAAGGATTC_1	MPAL	-3.290216762	1.527153103
CAACCCCAATGAATGT_1	MPAL	-3.179212647	1.326498358
CAGCAGAAATACAGCT_1	MPAL	-4.139451581	1.691079943
ACTGACTGAGTTCCCA_1	MPAL	-3.425595599	1.658614962
AGCGCCTGAAGCACAG_1	MPAL	-3.143508035	1.326983898
ATCGCCAGAGGTCAGT_1	MPAL	-4.061522561	1.503715007
AACTACGTAACGCAAA_1	MPAL	-3.297429162	1.558940499
ATACACAGCAGTAAAC_1	MPAL	-3.527624684	1.576354711
AAATATAACAAAAGAA_1	MPAL	-3.850631791	1.419931619
ACATACCCAACGAGAA_1	MPAL	-3.295048076	1.566609232
ATGCCCGACCGCAGAT_1	MPAL	-3.206330377	1.303115098
CCCTACACCCATCCTG_1	MPAL	-3.327540475	1.494633524
AGTGATCTAGCTACAC_1	MPAL	-4.132394868	1.686267464
CCTGCACCATTTATGC_1	MPAL	-4.079822856	1.429687588
ACTTAGAGACCGCAGA_1	MPAL	-3.806738454	1.403771369
ACCGATCACCACCAGA_1	MPAL	-4.093083459	1.627540676
CCATCAGAATGCCCGT_1	MPAL	-4.092354136	1.503179638
ATTAACGAAGAAACGA_1	MPAL	-3.995934802	1.56561455
ATACAAGAACCACATC_1	MPAL	-4.04672392	1.483433812
AAGCCAGACCATAGTA_1	MPAL	-3.383285123	1.605956285
CCTGATAGACAGAAGA_1	MPAL	-3.636228162	1.964519708
CCGCAAACCCGGCCTG_1	MPAL	-3.410033303	1.569499581
CCAGAGTAAGCACAAG_1	MPAL	-4.026371079	1.481346218
ATCTACATAGCAAGAT_1	MPAL	-3.954118567	1.392728894
CATCACAAACGGAAGG_1	MPAL	-3.994526702	1.557321875
CATCCCCCATCCCATT_1	MPAL	-4.05436452	1.458364217
ATTGAGACCCCTAGAT_1	MPAL	-3.283151704	1.580526082
ACGCAAACATAAATGT_1	MPAL	-3.220493632	1.479066579
ATAAATTTCATCAACT_1	MPAL	-4.053155023	1.473965733
CAACCATGCATGCAGA_1	MPAL	-3.281787473	1.484029024
CCTTATCTCCACATGT_1	MPAL	-3.264034348	1.485053747
ATGAATTCCACAATCT_1	MPAL	-3.198100406	1.369459836
CATCAGATACTTATAA_1	MPAL	-3.228640872	1.466448991
ACTACCTAATACAGTT_1	MPAL	-3.231515723	1.471441715
ACATATTGCACGCCAC_1	MPAL	-4.127611714	1.505555599
CATTATGGAACGAACT_1	MPAL	-4.023293811	1.534513562
ATCCAGCCACGTCAAC_1	MPAL	-3.458498794	1.613506763
ACGGATGGACATAGAC_1	MPAL	-3.985844689	1.344963996
ATCGCACTATCGATCA_1	MPAL	-3.149941283	1.321084945
AGGGACTTACGACACT_1	MPAL	-3.290345508	1.490804999
CCTTAGATAAGCACTC_1	MPAL	-3.84615739	1.320764868
CAATAAGGAAGTAAAC_1	MPAL	-3.977109748	1.392711489
CCCGAACCACACACAT_1	MPAL	-4.251279431	1.81793329
CCTCACTTACCAATGC_1	MPAL	-3.234626132	1.395905344
ATTACCACCATTAGTT_1	MPAL	-3.89552744	1.402609317
AACCAGGCAAGCAAGC_1	MPAL	-3.320287066	1.593593566
ATTCAAGAAAGCACAG_1	MPAL	-4.035202342	1.47465059
ACAGATGGCCGTATTT_1	MPAL	-3.248082715	1.52359709
ACGGCATCAGCAAAGG_1	MPAL	-3.970508653	1.384195535
CCTTACCGACGGACTC_1	MPAL	-4.002671796	1.504725187
CAATAAGCAACTATGT_1	MPAL	2.382460279	3.410045831
AGACAGCCAGAGCCCC_1	MPAL	-3.938969689	1.390019863
ATCTCACACAATAAGG_1	MPAL	-4.033440906	1.661914556
CCCAAGACCAATCCGC_1	MPAL	-3.969286281	1.398133962
CCATAGGTACGTCAGT_1	MPAL	-3.745254832	2.135768144
AGTGCCTAAACCAATC_1	MPAL	-3.319633561	1.615033476
CCCGATTAAAATCCCC_1	MPAL	-3.226090985	1.451503603
AGGCAGAACATTCATC_1	MPAL	-3.145343858	1.434425681
CATAAGGTAGATCCCC_1	MPAL	-3.079122621	1.136981337
ACCTACACAGGCCATA_1	MPAL	7.961210412	2.473266809
CAGCATATAGTACCTC_1	MPAL	10.39249627	2.287193982
CAACCCCTCCTTAGAG_1	MPAL	-3.986447173	1.394374459
CCGCAACCCCCTAGGT_1	MPAL	-3.267580348	1.490305631
ACGCCCGGAAGTAGCT_1	MPAL	2.43418805	1.395462601
ACGTAAGCATTAAAAG_1	MPAL	8.961753053	2.442032783
AGCGCAACAGCCCACG_1	MPAL	-3.286719399	1.525945394
AACCCCTGAAAGACTG_1	MPAL	-3.974312621	1.525271861
CCGGATTCATAGCAGT_1	MPAL	4.648191613	6.763407438
CCATCCTGATCCAACC_1	MPAL	-4.058191853	1.445621936
ATATCCTTATTTCCTA_1	MPAL	-3.333198863	1.669250457
CATTCCACAATTAAAC_1	MPAL	-3.974844771	1.470534651
AAAGCAAACAGCCCAG_1	MPAL	2.372826737	2.960481374
AATCCCGTAATGACCC_1	MPAL	10.24204652	2.183411567
ACGGACCTACACAGTT_1	MPAL	-3.807387191	1.300447671
AATGACGACATAAAAT_1	MPAL	-3.091903525	1.253418891
CCAACCATCAGGACCG_1	MPAL	2.56086151	2.982128351
AAGGCCATCACCATAA_1	MPAL	-3.719071942	2.212275712
CACACAAACATTACTC_1	MPAL	-3.288769084	1.503093331
AGACAGAAATGGCCTA_1	MPAL	5.700609845	7.621566026
CCAGACTTATCCATAA_1	MPAL	2.481708688	2.04635927
CCAGAGGAAGTTCCCG_1	MPAL	5.565783662	7.493111818
ATTGAGGGATGCCCGC_1	MPAL	-4.065583306	1.505078285
CAACCAGCATCAACCC_1	MPAL	2.78531949	-5.800870688
CACCACTAAACCAAGA_1	MPAL	11.3877012	0.457513927
AAACAGATAACAAGTC_1	MPAL	2.528391999	1.730089991
AACCAACGACCGCACG_1	MPAL	2.504377288	3.298878162
AAGGCACACCGTCAGG_1	MPAL	4.757132691	6.795687883
CCTTCATTAATCAAAG_1	MPAL	2.277650756	1.594923465
AAGTAGAAACTCATTC_1	MPAL	-3.90631445	1.481504886
AGCGACGCCCGCACAA_1	MPAL	5.630618733	7.332143037
CCTACATGCCGCACGG_1	MPAL	2.805274886	3.816360204
AATAAGTAACTACCGT_1	MPAL	3.283307714	1.555752127
ATTGATCCAAGTATGC_1	MPAL	2.644274396	3.477719276
AGGACATGCCGTCCGA_1	MPAL	5.173285646	6.58459398
AACTCATGAAAAACAC_1	MPAL	8.33366887	2.469721763
ACTTCAAGACGTAAGT_1	MPAL	5.151740712	7.102840154
CACCAGCGCCCAATAA_1	MPAL	-3.758224326	1.381652443
AAGCAGGTAGCTAGTG_1	MPAL	5.225516481	7.595764367
AACGAGACAGTTAGTC_1	MPAL	5.874415082	7.958162038
AACAATCCCAATCAAA_1	MPAL	2.398585958	1.8818098
ATCAATCTAGCTACAA_1	MPAL	-3.236534911	1.477321832
ATTGAAAGCCCCACGT_1	MPAL	2.92386095	4.226770608
ATGAAAGAAGATACTA_1	MPAL	2.867616815	4.184366434
ACCAATCAATAGACGA_1	MPAL	2.311460895	1.393839447
CCGGAACTAATAAATA_1	MPAL	3.673957509	5.210742681
CCTTAAAGATCCAGTT_1	MPAL	2.982564849	3.994501321
AATACCTCACCTAAAG_1	MPAL	5.33398549	7.310473173
AATCCATGAAAGATAC_1	MPAL	-3.981674272	1.486477106
AATAATAGATGAATAT_1	MPAL	-3.312130528	1.564213245
AAAGAGCACCCTACCT_1	MPAL	3.95066039	6.35421869
AGCCACCACATGAGCG_1	MPAL	3.016516608	4.994027822
ACTTAGCCAAGAACTT_1	MPAL	3.441660565	5.778271882
AATGCAGAAACCCCTT_1	MPAL	1.577246589	1.774374692
ATTCATGGAATTCCAG_1	MPAL	7.494904679	2.422144382
CAGAAAATAATCAAAT_1	MPAL	3.570215386	5.618556707
ATGCCATAAACAATCA_1	MPAL	5.575361413	7.663054674
AAGTACCGACATAGAG_1	MPAL	7.814496202	2.375391452
AGTTAAGCATCACCGC_1	MPAL	7.599918527	2.451949804
ATCTAAAGCACCATCT_1	MPAL	4.115695161	6.528696744
AACGCAGCACCCCACT_1	MPAL	-3.798643905	1.259365885
ACGAAATGACAACCTT_1	MPAL	5.746238393	7.723322599
CATAAATGAGGCCCGA_1	MPAL	2.372163695	2.650162904
CAAGATGACAGACCCG_1	MPAL	7.439531488	2.392820089
ATCAATTGAGTACCGT_1	MPAL	5.234732789	7.340135782
CATTCAGACAAGATAA_1	MPAL	5.648432893	7.578659265
CCCCCAGAAGGGACTT_1	MPAL	8.076477212	2.597130506
ACTTCCTAAACTACGT_1	MPAL	2.604374093	2.402315586
AGCCAACGAATAAACC_1	MPAL	8.037776155	2.588636844
ATAAACACAATTAGCC_1	MPAL	2.533083362	2.870642631
ACTGCATGCCTGACCA_1	MPAL	3.960259122	6.250143258
ACTAACCCATCCAGGG_1	MPAL	2.166446609	2.234189002
AGGTACAAAGGGACAT_1	MPAL	11.52378098	0.310151456
ACGACCCCCCTGACCT_1	MPAL	5.21211831	7.089177339
AACAATGACAAGAAGC_1	MPAL	2.372955484	1.201309531
ATCAAGATCATTACAT_1	MPAL	4.514098805	6.719072549
CCTCATCTCCAGCAAT_1	MPAL	4.936027211	7.215584009
CCCTCAAAAAGTCACT_1	MPAL	5.670281095	7.84343168
ATCACCGGAAGTCATC_1	MPAL	3.230184239	4.399315565
ACCTACGAAAGGACAG_1	MPAL	4.434484166	6.417600362
CATAACCAAGGCACAC_1	MPAL	-3.093936044	1.180700271
AACGCATTCCTCACCA_1	MPAL	5.301945371	7.415477483
ACCCCAGCAACTCCGC_1	MPAL	4.556111974	6.536381452
AAAGAACCATGAAAAC_1	MPAL	-3.853071528	1.237713306
CAACAGAGCAAACAGC_1	MPAL	5.56558196	7.693940847
ATTAACTCACTCATAC_1	MPAL	5.638741654	7.527839391
ATCCATCAACTACCCT_1	MPAL	3.613558454	6.252102582
AACACCAAAATACCTT_1	MPAL	3.057162685	3.006377904
ACCAACCGACTTACGC_1	MPAL	8.424152536	2.576271264
AGTCACATAACAATTG_1	MPAL	5.830961389	7.863989561
CCAGATCACCGAAACT_1	MPAL	5.736076993	7.676156251
CCACCATTACAAACAA_1	MPAL	-4.014735061	1.488346903
CCTCAGGCAAAACCTG_1	MPAL	2.731042546	3.791946618
AGGCCCGAAACTCCTT_1	MPAL	1.828881425	1.905904858
AGCAACCACAGAACGC_1	MPAL	2.890284223	4.44857475
AGAAAGTGATGCAGGC_1	MPAL	5.531576318	7.750093667
AAGTAAACATTGACAT_1	MPAL	7.888132257	2.455800979
ATATCCGCACATATTA_1	MPAL	7.346299333	2.406850307
CCCTACCGACAGAGCA_1	MPAL	3.052365703	4.639900415
CCCCATAGATGTAGGT_1	MPAL	5.733123941	7.632815092
ACACCCATAGGCAATA_1	MPAL	-3.329748231	1.483718483
AAGTCACGCATGATTC_1	MPAL	2.633527202	3.791594236
AAAGATGGCACTCCCC_1	MPAL	-3.114856559	1.268479674
ACGACCTCACTGAAGA_1	MPAL	-3.110717612	1.17166218
CATCATAGAGCCACGT_1	MPAL	2.689347667	1.365100114
AGTAAGAGCCGCAGCC_1	MPAL	4.68637721	6.529275148
CCGCCACTAGCCACCA_1	MPAL	5.830567044	7.757327287
AACAACTCCCACCCTA_1	MPAL	2.063984794	2.344275443
ATGCATTAAGACCCTT_1	MPAL	1.903141183	2.429292409
CAGGATCAACAAAATG_1	MPAL	-3.181935626	1.346022217
CATCAGACACGTCACG_1	MPAL	5.593313855	7.476967542
CCTTACTACATTACCG_1	MPAL	2.81295411	2.818253248
ACTAAAACACGGCCCG_1	MPAL	4.827325982	6.806397169
AGTACAGGCCGACAGC_1	MPAL	5.431448621	7.670845239
CATAATTTAGGGACAC_1	MPAL	8.492586297	2.395991056
AGGTAGAGCCTAAAGA_1	MPAL	5.53647582	7.075273244
ATACACTTCAAGAAGC_1	MPAL	5.516575498	7.299896448
AATTAGAGCAAGATAT_1	MPAL	2.334201736	1.280067651
CCGTCAAGAGACAGAG_1	MPAL	4.109748525	6.306878297
CACTCCAGACGTATCT_1	MPAL	3.295675677	5.478045671
CAAAAGCGATTTACAC_1	MPAL	4.951468629	7.154991834
AAGCAAACCAAAATCA_1	MPAL	2.863021297	5.118088453
CAAAACGCCCGACAAG_1	MPAL	5.198816461	6.795182435
ACATAGGGAAACCATC_1	MPAL	2.502467078	1.962716072
ATATAGCCAGCTAATC_1	MPAL	5.624721688	1.273366659
AGAGACACACCCAAAT_1	MPAL	1.369240088	7.178706376
AATTACAAATAGCAGA_1	MPAL	7.128797692	2.333257882
CCATAAGTAGGGAGAT_1	MPAL	2.623532218	1.940522044
CATCATACACGCCCGG_1	MPAL	-3.954855996	1.391905396
AGTGAGTGACGAACTG_1	MPAL	-4.174655515	1.710150211
ACATAACAACATAGTC_1	MPAL	2.904711646	4.524944513
AGGTAATAACAGATTA_1	MPAL	2.373796147	2.553622453
AGTGCAGACAAAATGG_1	MPAL	1.483351869	1.371370046
ATTCAGGCAAAGCATC_1	MPAL	8.416543168	2.524762361
ATTTAAGTAATTAATT_1	MPAL	2.758227271	4.510656564
AGTGATCGATACACTG_1	MPAL	5.593194169	7.86322376
AGTGAGGAATAAATCT_1	MPAL	-3.58316763	1.861861436
ACCAATAAAAGCCATT_1	MPAL	3.49075715	5.634388654
CCTTAGGGAACCATGA_1	MPAL	4.901146096	7.318210809
AACCATAGAAAAATTC_1	MPAL	5.599398774	7.61298248
CAAACACTCAAGATCA_1	MPAL	6.000754994	7.827798097
CCTTAAGGCCTACACT_1	MPAL	8.281257791	2.400190799
AGATAAGAAGTTCCTC_1	MPAL	5.047278089	6.877283304
CCAGAGTGAACAAATG_1	MPAL	5.72672717	7.609206884
ACCCAGTTAAAGCCTG_1	MPAL	-3.911540347	1.366778939
AGTGCCGGCACCATCA_1	MPAL	2.830506963	4.46837589
AGCAAAAGACCAATTA_1	MPAL	-3.743234473	1.176891057
AACGAGCTCATGCACG_1	MPAL	7.92094819	2.423087566
AGATCCTGCAAGATGG_1	MPAL	-3.511963921	1.695819108
AACAAAGGACACAGCC_1	MPAL	6.09157483	2.858074157
ACTTAGGAACAAACTC_1	MPAL	6.12369172	2.82343456
CCCTAACCAGCAACAG_1	MPAL	-4.038248855	1.386133163
ATTACATCACTTACTT_1	MPAL	5.823564691	7.705592363
ATTCACAAATAAATTT_1	MPAL	-3.431433516	1.547187774
CACAATACCAGGAGGG_1	MPAL	7.482063455	2.265118806
AGTCACTTAGACCCCG_1	MPAL	2.229365987	1.030038683
ATCTAGGAACAACCTA_1	MPAL	-4.038957911	1.523877232
AATTAAGGCAAGATTG_1	MPAL	1.738513393	0.93899688
ACGCAGTGATATATTC_1	MPAL	4.852400464	7.512719362
AAAGACGTATTCCATC_1	MPAL	2.305070085	2.6117613
CAGCCCCTATATATTG_1	MPAL	5.295773191	7.004312723
AGGTAGCGAATTACCC_1	MPAL	4.253246469	6.261199205
CAAGAGAGCCTCCACC_1	MPAL	3.198185128	5.057018964
AACTCATACAGCCCCT_1	MPAL	3.818178338	5.664327352
AAAGAAGTACGCACCA_1	MPAL	3.595401925	6.062459676
CAAACAGTAGTCATCT_1	MPAL	2.249596519	0.763100235
AACAACATAGCGAAGG_1	MPAL	2.298677844	2.812033384
CCCACCGCAGGCAACT_1	MPAL	6.880507154	2.264604299
AACGAAACACTAATGC_1	MPAL	5.591236753	7.342216699
AGTTCAGACAAACACT_1	MPAL	-3.565565186	1.243455379
ATGTATTGATTCATTC_1	MPAL	2.851397199	3.831287353
AGGGAGTGAACAAGTT_1	MPAL	2.661487741	3.755969016
ATAGACAAATGGCAAT_1	MPAL	3.501111669	5.843880861
CCGTCCGGCCAACCGG_1	MPAL	4.318288964	6.286307542
AAATCCAGCCTACAAC_1	MPAL	5.322314424	7.468910901
CCACATTTAAACCAGC_1	MPAL	5.680457276	1.220943062
CAAGCAGCAGACAACT_1	MPAL	5.602389497	7.744315355
CCAGAGACCAGAATCC_1	MPAL	2.146031779	1.219342797
AACTATGAAGATAGAC_1	MPAL	2.82462923	1.947815149
ATCGACAAAAAGCATC_1	MPAL	5.931067628	7.957217901
ATATAATAATCCACAC_1	MPAL	7.739593667	2.565968959
CCGAACGGAATCCACT_1	MPAL	1.991532487	2.035872905
CCGACCAAAAGTAATC_1	MPAL	5.436473054	7.210502832
AATCATGAATTGATAA_1	MPAL	2.662441892	4.5519087
AAAACATTATTCCCTT_1	MPAL	-3.219300586	0.984039037
ACCAAATGCAAGAGTA_1	MPAL	2.018113774	0.866939812
CCAGAGAACCTCATAG_1	MPAL	2.405961675	2.3390958
CCAACCCTAGTTACGG_1	MPAL	4.849072141	7.159771173
CCAGCAAGCCAAAACT_1	MPAL	2.276310367	1.897422521
AGTGAGTGCCTCACAC_1	MPAL	0.562930864	6.904443948
AAGTCACAACGTAGAT_1	MPAL	-8.450333911	6.063460081
CCTGAGAAATAAACCG_1	MPAL	8.503139657	2.56883332
CATAATTTAACCCATA_1	MPAL	5.02190606	7.079152315
ACTACACTAATCCAGT_1	MPAL	2.420738858	3.121322601
CCGGATATATCTAAGG_1	MPAL	5.758669061	7.714073388
AGCCAACGCCCGAGCT_1	MPAL	7.730981988	2.435178487
CCCAAACGCACTCCGG_1	MPAL	6.099893731	2.893774717
CCACATCTATTGCCTG_1	MPAL	2.296487969	1.423397868
CCTAATTTCCTCCATC_1	MPAL	2.289924306	1.283583014
ATAGCAAACCTACAAC_1	MPAL	2.131832046	1.159706323
CCAACAATAGTAAAAG_1	MPAL	5.29100768	6.87535402
CATTAAGCCCAACACT_1	MPAL	6.07593934	2.855191438
ATGAAACAAAATCCGT_1	MPAL	1.507555646	1.920770018
CCGTAGAAATTAAGTG_1	MPAL	4.009216947	1.735512583
CCTGCCCAAACTATGA_1	MPAL	7.385543984	2.402412383
AAGTAGACAGCAACCC_1	MPAL	3.766441983	1.756339638
CCCGAGGCCCGTCAAC_1	MPAL	5.454356355	7.418056219
CCTTCCGACCTGAATT_1	MPAL	4.496824903	6.825986593
CCTGACTAAGTTAAGT_1	MPAL	6.057062787	2.874171703
AGTACCGGAAAAATGC_1	MPAL	7.818843049	2.675545661
ACGACCCCCACGACCA_1	MPAL	2.583363694	1.772310583
AGCACCTTAAAAACCG_1	MPAL	7.726834458	2.345682113
AAATAGACCCTGAGCA_1	MPAL	6.028801126	2.81889364
CACAATACACAGCCGC_1	MPAL	4.49779622	6.224696844
AGCGACGTACGCCCGC_1	MPAL	4.826718968	7.13070461
AGAACCCTAACAACTA_1	MPAL	2.54225151	2.877491443
CCACACTAACCCAAGT_1	MPAL	-3.321039039	1.579927652
AGTTAATACACAAAAG_1	MPAL	2.260017318	1.26675853
CATCACCCATTGACAG_1	MPAL	-3.855892735	1.30728349
AAACCCACAGAGCATA_1	MPAL	4.096656007	6.031405179
AGCAAGGCAAGCAACT_1	MPAL	2.967313451	1.4666377
AAGTCCGGACCTAGCT_1	MPAL	3.100570602	4.872422426
AATAAAGACAAACAAA_1	MPAL	8.158656282	2.3816981
CCTCAACCAAGTCCAA_1	MPAL	2.232497138	1.333515255
CAAACCGAAGAAAGCA_1	MPAL	2.491203946	2.289841859
CCTACAAAACCTAATG_1	MPAL	3.469907445	5.092846124
CATAAGGAAACCAATA_1	MPAL	2.451937837	1.973229139
ACAACCTACATTACGA_1	MPAL	3.073747796	3.547793834
ACAGAGCAAATCCCTG_1	MPAL	2.220514697	2.127497404
CACGATCTCAACAAAA_1	MPAL	2.33541624	1.928712456
ATGAAAATCATTCAAT_1	MPAL	2.54761402	2.347456424
AACTATAAAGAGAGGC_1	MPAL	4.892324132	7.192404954
ACGGCCAGAGAAATAG_1	MPAL	6.085111302	2.863928764
AAGTAGCTCACAATCA_1	MPAL	2.283896131	1.994800775
CCTCCATCCCGGACTC_1	MPAL	-4.016835528	1.522700875
ATTGACTGATGAAATG_1	MPAL	3.389380378	4.926939695
CACTCCCTCATTCATG_1	MPAL	7.064773244	2.317630975
AAGTAGTCATGGATGG_1	MPAL	7.837192697	2.395181386
AGCCATCTCATCCAAC_1	MPAL	2.846573276	4.521873681
ACGAATTAAGGAAGTC_1	MPAL	2.992754382	5.098693101
AGTAATGTAAACAAAC_1	MPAL	3.290769261	5.953980653
CCGAACATAAACATAC_1	MPAL	3.082435292	4.490889757
ACCTCACACCCTCCCA_1	MPAL	2.822415752	3.765268295
CCAGCCCGAAATAAAA_1	MPAL	-4.056682187	1.498750656
ATTTAGTGAAGTACTG_1	MPAL	7.4172198	2.296534507
ATTACACCACCTCCCC_1	MPAL	7.98670308	2.403467147
AACAACGGAATGCCAC_1	MPAL	4.911258382	6.582987516
CCACCCAGAATTAACT_1	MPAL	4.536845845	6.71971914
AGATCAGCAATACCGT_1	MPAL	-3.797000485	2.155676811
AGAACCCCAATAACAA_1	MPAL	7.930121583	2.366574972
CACAACTAAGGAATCC_1	MPAL	2.583446187	2.486345498
AAGCCCGCAAGTAAGG_1	MPAL	3.578474206	5.929454534
ACCGCACAACACATTA_1	MPAL	3.557048959	5.667387693
ACCGCACCATCGCAGA_1	MPAL	10.53834454	1.505294053
AAATCATAACCCACGC_1	MPAL	5.787812394	7.628877847
ACGGCCCCAAATAAAT_1	MPAL	5.553129834	7.777010648
AAACCCTGAGGCATCC_1	MPAL	7.931448144	2.568056314
AGCACCTACCCCCACC_1	MPAL	1.211884183	-7.762740405
AAAGCCTTATTACATG_1	MPAL	2.478312415	1.605887978
AAGGCACGACGTATAA_1	MPAL	8.177604837	2.591258018
ATAACCTAACGCAACT_1	MPAL	4.968077344	6.124816148
ACGTACGAAGGTAACC_1	MPAL	6.105020684	2.878695934
CATGAGAAACAGAGCT_1	MPAL	4.567835969	6.664371221
ACTAAACAAAGCACTT_1	MPAL	3.330305261	5.307467668
AGACACAGCCTGAAAG_1	MPAL	7.706717652	2.340849845
ATCTAAACAGGTAAAG_1	MPAL	5.571224851	1.713087766
AACTATATACAGCCCG_1	MPAL	2.965972108	4.883949964
CAACCAGAAGACAGAC_1	MPAL	5.091786546	7.094475477
CCGTCAAACCGGATTT_1	MPAL	5.791869325	6.994611471
CAAAACATCCCGCAGC_1	MPAL	3.318599147	5.507246702
AGATCCAAACCTCCGG_1	MPAL	5.606984777	7.526891439
CCGTCCGAATGTCCTT_1	MPAL	2.423662585	1.233442991
ACGGACCAATATCCCG_1	MPAL	3.547425908	5.977515428
ACCGACGTATCTAGCT_1	MPAL	3.109917564	1.756160586
AAAGAAGGAAGTCAAC_1	MPAL	2.608526868	1.536750762
AAAAATCTACCAAGGT_1	MPAL	7.812626046	2.559246747
ATAGATTCCAACCAAC_1	MPAL	5.870855969	7.999549119
CCCTAGACCAAAATGG_1	MPAL	2.5909311	3.253783195
CACAATTACCCAATGG_1	MPAL	0.686006588	7.173580377
ATAGATCGAGACACAT_1	MPAL	-1.687836724	-7.179209979
CCTAATAGACGCCAAC_1	MPAL	5.858978433	7.654913633
AGCGCCGCCACAACTC_1	MPAL	-4.018719035	1.42510709
AGCACACTCAGAAGTG_1	MPAL	2.069150848	3.238590925
CCAAACGAACCTCCTG_1	MPAL	3.787710828	5.556559293
ACGCAAATAGTGAAAG_1	MPAL	1.242575807	-8.252431662
AAGGCAGAACAGCCAC_1	MPAL	3.495985669	5.683531968
AGATAACTCAAGACTC_1	MPAL	10.07705514	2.279234378
AGGGATCTACTGCCGA_1	MPAL	2.755885285	1.94409415
ATTGAGAAACCCAGAA_1	MPAL	2.917472047	4.493390291
AATAAACGATTGATAC_1	MPAL	5.848840398	7.51475498
AAATACTGATTGCATG_1	MPAL	4.852272672	7.126512735
AGTAAGATAATGATCC_1	MPAL	3.653746766	5.935774057
AACTATCTATTTAGTA_1	MPAL	0.817512435	7.216954439
ATCCAGTTATATCAAA_1	MPAL	5.135602635	1.57769665
AAGCATGACAACACGC_1	MPAL	1.648962182	0.543074934
ACCACCACATACAACT_1	MPAL	8.655841035	2.396395652
CAGGAACTAGCCAACT_1	MPAL	4.259596509	6.098242013
CCTGATTCCCCTAAGT_1	MPAL	5.142395181	7.041714876
AGTCAAGTAGCTACGG_1	MPAL	2.443533582	1.998221605
ATGGCCCGCCTCCATA_1	MPAL	2.414644164	1.489497869
ATAAAGCTATATAAGG_1	MPAL	3.631563825	1.889127223
AGAAACTAATAAACCG_1	MPAL	-4.095593291	1.673171012
AACCAAGTCCGTAAAC_1	MPAL	6.976426286	2.30894181
ACGGCCGAATGACCAT_1	MPAL	2.791967553	4.31522867
ACAGCAGAACGAAGGG_1	MPAL	5.432391805	7.707995145
AAGCCCAAAGCCCATG_1	MPAL	10.57758729	2.038992135
ATGTATCACCTTCATT_1	MPAL	3.168523473	4.546245782
AACTAGGACAAAAGGG_1	MPAL	2.878284854	3.788446634
CAGTAGCTAATGATGT_1	MPAL	7.792846841	2.391783683
ATCAACCAAGTTCCAC_1	MPAL	4.872030419	7.07190582
ACCACAGACAAGCAGA_1	MPAL	2.455142898	3.017546384
CCTGCACACCGACCTT_1	MPAL	5.649088067	1.246075599
CACCCATGCCTTCATA_1	MPAL	-4.089428979	1.499590723
CATCCCTAATTCACCA_1	MPAL	2.691972655	2.548743455
AAGAAAATAAAGAATC_1	MPAL	7.137954396	2.32677695
AGTGACAAAACTCAAA_1	MPAL	3.227135581	2.417179077
AGAGAGGCATATCCTG_1	MPAL	3.037368459	4.055547922
ATTGAAACAATGCCGT_1	MPAL	2.407092256	2.194259136
AAGACACTAGCTAACC_1	MPAL	7.675649804	2.449012725
ACATAAGGAAAAACCG_1	MPAL	2.287072105	0.61523494
ACAGAACAAGAAAACG_1	MPAL	-3.843432504	1.21877095
AATCAGGTACCTAGTA_1	MPAL	2.38273446	2.178453653
ACTACAGTAGAGCACC_1	MPAL	5.714090985	0.008251204
CACAAAATCCCACACT_1	MPAL	2.95101468	2.317620008
ACCGCATTCCCTCCCA_1	MPAL	5.028033418	7.129333703
CCCTAAACCCGGATAT_1	MPAL	2.334916276	1.813938467
ATTCAGCTAAAAAAAC_1	MPAL	-1.278963345	-6.19906214
AAGTAAACAACACCGT_1	MPAL	-3.202669459	1.464896052
CCACATTGACCCAAGA_1	MPAL	-0.760216805	-2.176558764
AATAACATAGGTCCTC_1	MPAL	3.189535064	5.018692701
CCATATGAAAACCCAC_1	MPAL	2.351435584	1.630804388
CCGAACGAAAGCCCAA_1	MPAL	7.468382997	2.43549463
CCGGAAAAAGGACCGT_1	MPAL	2.484223765	3.152743547
AAGGCCGGATACCCTT_1	MPAL	7.675238771	2.440807788
AAAACAACCAGCAGTA_1	MPAL	-0.072179395	6.225837915
CAAGATCTAAAGCACC_1	MPAL	2.523842496	2.33959028
ATCGATCGCACCCCGA_1	MPAL	1.924247426	1.426977961
CCAGAAGCAGCTCCTT_1	MPAL	2.431102914	2.688278644
AATCATAGCATCAAAT_1	MPAL	3.030544442	3.260993926
CACGCCTACCCTAGGG_1	MPAL	3.764304799	6.131732671
CCCAAGTGCCTCAGTG_1	MPAL	5.923684758	7.791087835
ATGGCATGAGAGACCA_1	MPAL	3.028633279	4.655911653
CACGCAGACATCCCTT_1	MPAL	4.708340806	6.964602678
CAATAGAGATCAACCT_1	MPAL	2.91402213	-5.779463561
CACCCCATAATACAAG_1	MPAL	-3.819382268	2.04300782
AGATCATCAATAAGCT_1	MPAL	1.958484096	1.110375731
AAAGCAAAAACCCAGA_1	MPAL	8.05926053	2.470170705
CCTCCACTATAGACTC_1	MPAL	6.099258584	2.891155689
CCGACCTCCCCCCAAC_1	MPAL	-3.159968215	1.276785462
ATCCCAACACCTATGG_1	MPAL	4.573797387	6.820935457
AGGACATGACAAACGA_1	MPAL	2.548954171	2.155846803
ACCTAAGTAGCAATAA_1	MPAL	5.253060025	7.04566118
ACCCAAGTCAGAACCA_1	MPAL	-4.049808579	1.484666555
CCGAAGCGAGCACCAT_1	MPAL	5.915880841	7.761180608
CACGCCCAAATACCCA_1	MPAL	4.618167562	6.877817838
ACTAAATAATGTAGAT_1	MPAL	7.477132958	2.212414234
CAAAATGTAACCAACG_1	MPAL	3.545468015	5.8572838
ACTTATGTCCGTCCTT_1	MPAL	3.65503518	5.237204759
CAAAAGATACACCAGG_1	MPAL	2.046584767	1.07006952
AGAACCATACGGATTG_1	MPAL	2.952177924	1.229238837
AGCCACCTAGCCAGGG_1	MPAL	2.75656001	3.87929651
AATACAATCCACAATC_1	MPAL	-6.179007846	7.669769018
AAAAACTGAATGATCA_1	MPAL	7.428418798	2.387497394
AGTTAAGCACTTACCA_1	MPAL	2.558076305	1.93761441
ATCCAGCAATGCCCAT_1	MPAL	2.40900485	2.161307781
CCAGACCCCAATCCTA_1	MPAL	5.637221498	1.397642462
CCCAATCCACCTAGTT_1	MPAL	9.18696515	2.433579652
CACCCATTATGGCCAA_1	MPAL	7.23471753	2.359872548
ATCAACACAGCGCCTT_1	MPAL	4.409199876	6.275463312
AAACAAATAGCCATGG_1	MPAL	9.515806359	2.279680698
AACTAACGATGCATTG_1	MPAL	3.172732753	5.261691778
AAGTCCTTATTGACAG_1	MPAL	-5.940431434	7.738351552
ATCTCAGACCTAATGG_1	MPAL	-4.019791919	1.403516858
CCTGAACTCCAACCCA_1	MPAL	5.72509448	7.407103746
CCACATCGACACCCTA_1	MPAL	2.230327529	2.082147567
ATAGACCAATTTAAAT_1	MPAL	6.013053102	2.798643558
AACAAGGAAAGACCAA_1	MPAL	2.992098254	4.623683183
ATTCACTCACGGACTA_1	MPAL	5.636112851	1.400271385
AAGTCCTTACCTACAC_1	MPAL	2.712790412	1.462689488
AATCAGGTATAGAGGA_1	MPAL	1.951152247	1.827205627
CCCACCCCAGGGATAC_1	MPAL	7.560282868	2.413306205
ACCTAATCAGGCCCCC_1	MPAL	2.681042832	0.877971856
AGGTAGGCCCCTCACC_1	MPAL	10.49623601	1.575488655
ATTTATTGATCGACGT_1	MPAL	2.363074464	2.09550163
CAATATTAAGCGAAGA_1	MPAL	1.952881021	1.390928476
ACATCCGCCCGCCCCA_1	MPAL	7.91343419	2.623817413
CATACAATAGCAATCT_1	MPAL	7.998339814	2.587085931
AGTTCAGTAGTGAAGT_1	MPAL	3.15864746	4.602297037
ACTAAGCGCCCACATA_1	MPAL	5.580038709	7.611870973
AGTCACAAACAAAAGA_1	MPAL	0.587668342	7.150357454
ATTACCCAACATCCGA_1	MPAL	7.809045953	2.477533309
AAGACCGACAGTATGT_1	MPAL	5.081538838	6.973442762
ACATATTTCACGAGAT_1	MPAL	-4.000063258	1.597555249
CCGTACTCATTCCAAA_1	MPAL	3.627352399	5.848799913
CACTAGCCAAATCAGG_1	MPAL	2.032010478	1.650448172
ATGTCATAAAAAACTC_1	MPAL	7.869764489	2.444498269
ATCCATCCCCAAAAGA_1	MPAL	2.829035443	2.759310691
CCGTATTGCCGGATGA_1	MPAL	0.49074201	7.67349693
CATAAGAAAGTTCCCT_1	MPAL	2.289480371	2.26804301
AGGTATACAAACATCT_1	MPAL	-3.43718298	1.570918529
CCCAATAGACTCCATG_1	MPAL	-3.894361096	1.440826147
AATCCCAAAGACATCC_1	MPAL	2.073170585	1.00018379
ACGCAGAACAATAACC_1	MPAL	3.450933141	3.945108383
ATTCAACGACAGAAGG_1	MPAL	2.655796689	3.535919158
AGGTAGGTAGGTATCA_1	MPAL	-3.926271039	1.361389248
CCCCCCTTACTGACGA_1	MPAL	5.205618543	6.631801336
AGTTAAGTAATAAGAT_1	MPAL	5.081032437	6.902446954
CCTCATCCCCTACCCT_1	MPAL	-3.809313851	1.213595121
ACGAAGGCACCTAGTT_1	MPAL	-3.911604005	1.500567644
ACATCCGTCCAACAAT_1	MPAL	2.357898873	0.792765407
CATACAGGATCGATTT_1	MPAL	2.239967746	1.422945826
ATTAACTGAGAACCAT_1	MPAL	5.61574952	7.508042543
AACCAATTATAGCAAG_1	MPAL	5.137925786	7.228999822
AATGAACCCCTTATGT_1	MPAL	11.61077897	0.165753527
CATTAATTCAAAATTC_1	MPAL	7.649404687	2.380242317
CCAAACGCATCGATTT_1	MPAL	2.693492812	2.078465192
AGCAACTTCAATAGTG_1	MPAL	5.706599397	7.745237558
CCGACACGATGTAGCT_1	MPAL	3.270304126	4.797781198
ATATCAAAATTGCCAA_1	MPAL	2.826867742	3.013536899
AGTAAAGTAGTGAAGC_1	MPAL	3.211613339	4.328173368
CCCTAGTCCATAAGCC_1	MPAL	5.571603936	1.4402754
ACCAAATAAATCCATG_1	MPAL	-7.727331477	4.402933328
AGGTACTAAGAACATG_1	MPAL	1.223183316	0.207998751
AAACCAAAAAATAACT_1	MPAL	3.379908485	5.035378663
CCATAATCAGCAAGAA_1	MPAL	6.636223477	2.129396884
ATCGACATATATACCC_1	MPAL	4.352249307	6.512952535
AGTTCCTAAATTAGAA_1	MPAL	4.074254674	5.765957563
AACCAGATCCGTAATC_1	MPAL	-0.638908031	-2.204426081
CCCGCAACATGACCCG_1	MPAL	7.868799371	2.389497249
AATCAGGGACTTAGAT_1	MPAL	4.775048894	6.876077382
AACTACGAAATAACAA_1	MPAL	5.573972863	7.644070356
ACACCAATAATACAAC_1	MPAL	5.754622144	7.775524347
AATTCCGCAACCACGC_1	MPAL	-3.827758389	1.222655623
CCGCAATAAGCAAGTT_1	MPAL	2.548220557	2.089823215
AACTCAACAGGTAGGT_1	MPAL	2.658315581	4.024996965
CACGAACAACACAAGG_1	MPAL	-6.960337478	2.48581311
ATACACGGCCGAACCC_1	MPAL	4.982985658	6.293097227
ACATAAGTCCAAACTA_1	MPAL	2.178844375	1.994295089
CCCTAAGTCAGGCAGC_1	MPAL	-5.936808902	7.777904718
AGCCATGGACTTAGCG_1	MPAL	5.334437055	7.108416765
CACACCCTCATTCATG_1	MPAL	6.612155599	2.17133209
AACCATCCAATCAATT_1	MPAL	5.203591031	7.567617624
AACCCCAAATGAAGCA_1	MPAL	-3.313638764	1.515912025
CCCAATGCAATTAAAG_1	MPAL	5.668304128	1.090575306
AAGTATTTAACCCCTT_1	MPAL	-7.106623965	2.800709455
AAGCAAGTATCGCACA_1	MPAL	2.251252812	1.926327436
ATCGAGCAAAATACAC_1	MPAL	6.492693585	2.045741527
CATAAAATATTGAAGG_1	MPAL	4.273078603	5.562599866
AGACAGTCATGCACTT_1	MPAL	5.648752374	7.522120683
AGCCATCTAACCAATT_1	MPAL	4.51122157	6.342016427
CAACACTGCACGACCG_1	MPAL	2.861324948	4.272516458
CCATCCTTATGAAAAT_1	MPAL	0.784317535	7.14058706
ACAACCAAAGGACACG_1	MPAL	2.905183	4.053486555
ACCGAGGTATGCATCC_1	MPAL	3.155322951	5.480777948
CACGCATGACGTAGAG_1	MPAL	6.097777051	2.868244378
ATGGACGTATTTACCA_1	MPAL	5.151201409	7.10443279
AAGCCCTCACCCAATC_1	MPAL	2.862455529	2.11435744
AATCAAAAACCCAGCA_1	MPAL	2.775928897	1.237755387
ACTGCCAGAAGTACAT_1	MPAL	-6.118561107	6.539113729
AATACCGCCATTCACG_1	MPAL	-3.473475057	1.873618691
ATGTAATGAAGGCCCA_1	MPAL	6.639880342	2.258179395
CCCGCATGCATAATGT_1	MPAL	5.961414498	-0.378660203
CCCCCCGGACGGACTT_1	MPAL	2.071034831	1.505766718
CCCGAACCAGCAAAGG_1	MPAL	5.632994336	7.402801721
ATCACACCAGTGATGA_1	MPAL	7.869762582	2.582859008
ACAGAACTCCATACTT_1	MPAL	4.903455895	7.129512517
AAGCCCAAATCAAATA_1	MPAL	3.060470265	3.721673219
ACGGAATGCAATCCCT_1	MPAL	5.325311345	7.545309751
ACATATGAAGGCCAGG_1	MPAL	-3.990051347	1.426478832
ATAGATCGATGGACAT_1	MPAL	1.133277935	7.198185651
AGTACCTCACTGACTC_1	MPAL	2.062925262	0.995117156
AGACACATATGTATCA_1	MPAL	5.569165868	7.392557351
AGTAATAAAACGCATA_1	MPAL	5.441662473	1.878720372
ATTCAGGCAGACACCG_1	MPAL	3.414541883	5.343023984
CCACACCAAGCCCCCC_1	MPAL	4.78276698	7.081707208
ACGAAGACCCCAAGAG_1	MPAL	2.803018016	4.156988351
AGCGACCAATTTCCTA_1	MPAL	5.603954	7.659780233
AACGACATCACTAAGT_1	MPAL	2.444745702	2.763574092
ATAAATATCAGAATCG_1	MPAL	2.473398847	3.524445979
AGAGCCAGAAGGCAAA_1	MPAL	5.638609571	7.543986528
ACCAATCTAGTCAGCA_1	MPAL	5.849380654	8.102440088
CCACCAACCAAACAAC_1	MPAL	2.412143153	1.29330477
CCTACATGACAGAACA_1	MPAL	4.571257276	6.250009267
CAATACTTATATCCGC_1	MPAL	2.939085883	4.703538625
CCCGCACAAGGCAAGG_1	MPAL	6.066900415	2.861368387
AGCAAAATCACCAATG_1	MPAL	3.35244481	4.581967561
AATGAAGTACGACAGT_1	MPAL	5.121412438	6.678815572
ACAAATCCCCGAAAGT_1	MPAL	2.587796611	1.330457418
AGTGAATGATGACCTA_1	MPAL	2.671611709	1.02534589
ATTCAGCAAGAAAAAG_1	MPAL	5.88511197	7.693956582
AACTCACTCAGTATGC_1	MPAL	9.841565293	2.131249635
ACAAATATCATCCCGC_1	MPAL	5.017648381	7.351116388
ATCCACCAATTACCTT_1	MPAL	3.194521588	4.97917959
ACCCCATAACGAAACT_1	MPAL	5.065215272	6.40097162
ACCTCATACCAAAATG_1	MPAL	-4.102631169	1.56205663
AGAGACTCAAGTACGA_1	MPAL	2.695194167	0.423103182
ACCCAGCTCAGGCAAT_1	MPAL	2.956024808	4.786044328
AGCAAAGAACCGCCGG_1	MPAL	1.60998289	2.204658
CCTGCCTCATGTATCG_1	MPAL	2.924723786	3.612585037
CCTGCCTGAGTCACCT_1	MPAL	2.874796075	4.243125169
CCCGCCAACATCAACC_1	MPAL	4.9264857	6.917726724
ACTGACCTAAACCCTG_1	MPAL	5.666648549	1.160387843
ATTGAGAAAAGAAAGC_1	MPAL	2.194759053	1.219427435
ATTCAACACATCATCT_1	MPAL	2.533029479	1.980663507
AACCATGCATTGCAAA_1	MPAL	7.42018382	2.362084596
CCAGACCTACTTAGTT_1	MPAL	2.81381647	5.021648614
CCGAATTTAGGTATCA_1	MPAL	4.588774842	6.871494024
CCGTCCTCAGCGCCTG_1	MPAL	2.273025436	1.985943048
CATCATTGATTAACCG_1	MPAL	3.129572314	5.135819166
ATATACCTATGTAGCA_1	MPAL	7.097198648	2.31501147
ATGAACTTATCTAGAC_1	MPAL	2.267290753	0.77687916
CCCGCCATCAAGACAG_1	MPAL	4.613373441	5.417395799
ACTTCACAAGTTCAAA_1	MPAL	4.9496247	7.170571535
AAGTACAACCGAACGG_1	MPAL	3.341429395	5.01410362
ACAAAAGAATTCATAG_1	MPAL	-0.125903088	-3.987750085
ACCCCAGAAAGTCAAA_1	MPAL	-4.142167169	1.525476663
ACTGCAGGCAATAGTT_1	MPAL	2.357338828	0.995153158
AGATACTGAGGGACAT_1	MPAL	6.010262651	7.867508619
ATCGAAGCATCACCGG_1	MPAL	8.209300202	2.444015949
ACGTAGAAACAGCCTA_1	MPAL	3.220985812	4.888879983
ACCACATTACTGCAGA_1	MPAL	2.554782313	1.812135785
CCGTCAGAAAAGAGTC_1	MPAL	5.914288205	7.906817644
CACTCAGAAACCAGCT_1	MPAL	3.060333413	4.785005777
AGGTACCTATTTCATG_1	MPAL	3.407115621	2.493808954
ATTACCGAACTCAGTT_1	MPAL	5.077209634	7.216306894
AACGACGCAAACCATG_1	MPAL	-4.004366475	1.41059169
ATCGCAGCATGCCATA_1	MPAL	-6.421260673	7.344052999
ATAGAACGACCAACCA_1	MPAL	-3.790020066	1.228691428
AGTCCCCAAGCGAACC_1	MPAL	2.949068946	3.180602519
CCGTAGGGACGAATAA_1	MPAL	7.790105981	2.553938119
AGCTAAGCATCAAACG_1	MPAL	-3.022366124	1.090325444
AAAACCAGCCCGACCC_1	MPAL	5.291999501	7.555278032
CCTAAGTCAGCAAGTC_1	MPAL	2.051047248	0.850562541
ATAAAGAGATTGAACC_1	MPAL	3.022974652	4.352232187
AGAAAAATCAAAATTG_1	MPAL	4.376086873	6.361187665
AAGCACCTCCCGAGAG_1	MPAL	4.955403489	7.234340398
ATCCAATACCATAGCC_1	MPAL	2.967954797	4.823878019
ATGTCCTCACGCACGT_1	MPAL	5.458134336	7.248933999
CCATAGTCAGCTAGAC_1	MPAL	-0.167622047	-4.124450953
CACTACCAACCACATC_1	MPAL	3.360036296	5.967051237
AACAATGACCACCACC_1	MPAL	2.573685807	4.24744436
AATCCCATAGGTAAGC_1	MPAL	2.598868054	4.144995897
ACGGAGTAACCAACCT_1	MPAL	8.119519395	2.425926416
CCATAAGGCATAAGGG_1	MPAL	5.961239022	7.892988889
ACACCAAAATGTAACG_1	MPAL	5.532949609	1.728141038
AAGCAAAGCAACCAGC_1	MPAL	2.577181739	1.596647589
CCTCCCTTAGAACCAC_1	MPAL	2.551018638	1.847916453
CCCCCACTATGGATAA_1	MPAL	2.516651315	1.941680043
CCTGATAGCCACCAGT_1	MPAL	2.358041209	1.091493695
ATGAAACTACGAATGA_1	MPAL	7.196723622	2.341153114
ATACAGGGCAGCCCAT_1	MPAL	7.252918405	2.376008956
AAGGATGCACCGCCAA_1	MPAL	2.382887525	1.050227611
ACGAACAGATACAAAG_1	MPAL	2.390233201	0.898968844
AAAACCGGCACTAAAA_1	MPAL	2.37578885	2.782352893
ATTGAGCTCAGCAGAT_1	MPAL	4.8203098	7.132685392
AAGAAGTGACTGCAGA_1	MPAL	2.907817048	4.278537481
CCGTATCTAGAGACCT_1	MPAL	5.513262433	7.290261953
AGCCACCTAACTAGCG_1	MPAL	3.700706643	5.774075715
AAAGAGGTAAGCCAAA_1	MPAL	2.985900325	4.350199907
CACTAGGGATTTAGGG_1	MPAL	5.084714574	1.5773997
CCATAATTAAGGCCTC_1	MPAL	3.203209323	4.561995237
AAGTAAATCAAGAAAA_1	MPAL	5.38476817	7.098721712
CCTGCAGGCATTCAAC_1	MPAL	2.654182357	1.598625748
CAGACAAAATATCCCG_1	MPAL	9.964401406	2.101011484
AGTAAGGAATATCCAT_1	MPAL	-3.242486316	1.331148116
CAAAACCACAATAACC_1	MPAL	2.811847371	3.704051702
CATACCGCCCTAATGT_1	MPAL	2.290375394	1.375517456
CATGAGATCAGAAGCC_1	MPAL	11.87339608	-0.404060663
ATACCAAAAGGAAACA_1	MPAL	6.027593297	2.826236932
ATACAATTATTGATAC_1	MPAL	3.950733346	6.233833997
ACTCCAGGCCCACCAT_1	MPAL	3.162813825	4.637520044
CACCAAACAATAAAAT_1	MPAL	4.41851632	6.253567903
AATAAAGGCCGACACT_1	MPAL	3.287647409	5.226538865
CAAGCCGGATTGATAT_1	MPAL	2.126795453	1.436116068
CCCTCACCACTGCATT_1	MPAL	8.155297441	2.338856904
CATACCTTCCAGCAAA_1	MPAL	3.271404904	3.297505824
AGGTAGGAATAGCCCG_1	MPAL	2.652948064	1.19974169
AATACATTAACGCAGA_1	MPAL	4.754142446	1.550600378
CCGTACATCAAAAAGA_1	MPAL	-3.94852646	1.486781924
CACAATACAGGCAAGC_1	MPAL	8.139880342	2.56332442
AATCCACCCCGGCATG_1	MPAL	4.882139367	6.706855504
CCGTCATCAGCGACTA_1	MPAL	4.264188451	5.817500322
ATTAACCAAATTACGG_1	MPAL	5.016994161	6.765526025
CATTAGTGATCAATTT_1	MPAL	1.064429564	-7.963310988
CAATCATTCCTGACAG_1	MPAL	2.990516585	1.622513621
ACGACAAGCCCTAATT_1	MPAL	8.478530091	2.469613998
CCCTATACACGAACTG_1	MPAL	6.068392915	2.847419708
ATCCATCACATAATTG_1	MPAL	4.220598382	1.795037715
AAGACCTCATAAAACG_1	MPAL	4.983992738	1.675539701
AAAGAGATCAACAGAT_1	MPAL	5.913927239	7.78166744
ACCCATTGATCCATGC_1	MPAL	2.940567178	1.791497676
CAGGCCCGAACTATGC_1	MPAL	5.194061917	7.193036764
ACGTAGCTAATAAGTT_1	MPAL	2.62359826	0.756553261
AGCGAATTATAGCAGG_1	MPAL	4.798365277	7.061378209
ATAACCACATCGAAGA_1	MPAL	-1.882508713	-2.007007034
ATCAACGTAGCGCAAT_1	MPAL	10.55381123	1.553153484
ACGCAAGACCGAAGTG_1	MPAL	1.156747979	-7.694051058
AGACAACCAGACCATA_1	MPAL	2.620545549	3.848396985
AAGTAATGAGATCCTG_1	MPAL	3.919522447	1.654175131
ACCGCACCACGGAGAC_1	MPAL	7.534373445	2.36316797
AACAAATGCACAACGA_1	MPAL	5.513527555	7.407123773
ACGAACTGATGCAGAA_1	MPAL	5.388146562	6.8797805
AAGGCCAGCCCGAACA_1	MPAL	2.672825975	2.423320739
ATCAATAGACTGAAAA_1	MPAL	3.131365222	4.26983711
ACGAATATAGTCCCTA_1	MPAL	2.459662599	2.387907951
AGCTAACAACTTCCGT_1	MPAL	7.719574136	2.607684104
CCTTCCCACCGTAATG_1	MPAL	2.381554288	4.004640787
AGGAAGTCACAACCCG_1	MPAL	4.53707282	1.713579147
AACTCCCAACACATTA_1	MPAL	2.950272721	4.525546758
CCTAATGTCCGTAATG_1	MPAL	6.10329215	2.885591714
AACCATCCACCCAACT_1	MPAL	-6.115568953	7.685854642
CAAAAGTCCAATCCTC_1	MPAL	4.955380601	6.992392747
AGATAAGCAAACATAC_1	MPAL	8.33608262	2.493319242
AATGAGTCATATCAAC_1	MPAL	5.329139394	7.616979329
ACATAGGGAAACAAGC_1	MPAL	7.805586976	2.326041191
ATACAGACATAGACTG_1	MPAL	2.693899077	0.872815578
AAATAAAACCGGCCCA_1	MPAL	1.459443015	1.448801725
CCACATCGACGAACCG_1	MPAL	2.473026437	1.377110212
AAGCAAGAACGAAGCG_1	MPAL	3.724275273	5.993153779
AGAGAGGTAAAAAGGA_1	MPAL	2.778886479	2.1927087
CCTTCCTAACTGAAAG_1	MPAL	3.704757375	6.387050359
AACTACGGAAAGCATT_1	MPAL	5.131603402	6.276632516
ACGCAACGAGCTACTT_1	MPAL	1.204484147	7.320846765
ACAACCACACGTCATT_1	MPAL	3.04463498	3.304374902
AATTCAATCCATACCC_1	MPAL	3.087608737	1.801359026
ATTGAACGAATTAGGG_1	MPAL	3.044212741	5.398851125
AGACCCGTACCAAGTT_1	MPAL	2.376113814	2.053432672
AACACCGCAGAAATTC_1	MPAL	2.311965627	1.953872769
ACATAATAAATGAAGC_1	MPAL	3.332250041	5.5484111
CACCATGAAGTACAGA_1	MPAL	6.055247945	1.705241053
ACGCAGCCAGTGAGTC_1	MPAL	2.661398334	1.529700487
ACTCAACTCAACATTA_1	MPAL	5.846205396	7.690148561
ACTAAGGGCAGTATGA_1	MPAL	1.205867929	1.40382251
ATCGAGTTCACACATT_1	MPAL	4.411791009	6.424913137
AGACAGACAGTAAGGG_1	MPAL	1.617745084	0.672415583
ACCGAACCCCATACTT_1	MPAL	2.174160165	1.02130398
ACAACCGGCCAAAATA_1	MPAL	3.32429902	4.690170019
CCCAAGACATACAGGG_1	MPAL	3.723489446	5.996335237
CCTGACAGCCCAAGCA_1	MPAL	10.14015119	2.167022436
AAATCCGCAGCAATGT_1	MPAL	2.272633475	0.765186517
AGATAAGCACTCACGT_1	MPAL	5.649895352	7.427679746
ACACATATAAGAAAGA_1	MPAL	-8.181664306	1.96508178
AGTAATCGCAGGCAGT_1	MPAL	2.328034324	0.997577875
CCAGAGACCCACAGGA_1	MPAL	2.372306508	3.693537204
AGTTACGCAGTTAGGA_1	MPAL	2.797421617	4.791036813
ATACCAACATCTCAAG_1	MPAL	3.127295655	5.126689641
CAGCAATTCCTCCCCT_1	MPAL	4.598554772	6.675585
CAGCACGCACAGAATC_1	MPAL	1.246732396	2.534743993
CAAACAGAACAAATAC_1	MPAL	-0.407695147	-2.962456496
ATACACCCACGCAACT_1	MPAL	2.371794862	2.149585454
CCCCAGAAACATATAG_1	MPAL	5.346410436	7.494388311
ATGTAACAACCGAACA_1	MPAL	4.953000707	6.877260415
ATTACCTTACGACCCG_1	MPAL	3.065135879	4.259009092
CCGCCCGAACACAAAT_1	MPAL	5.19797675	7.501194208
CACACAGAAACTATAT_1	MPAL	-3.74199112	1.368105142
ATGTAGACACACACGG_1	MPAL	9.934045953	1.974791257
AGAACACGAGTACCAA_1	MPAL	7.116235894	2.27572891
AAATAGGTACTCCCCC_1	MPAL	4.802422685	5.7435095
ACCCCACCATCGCAAT_1	MPAL	-3.860559779	1.324318855
ATAAAAGCCAGTATAC_1	MPAL	4.378302259	6.507687299
CCGCATAAATGTCAAA_1	MPAL	1.950996799	2.098790853
AATAAGTACCGTAGCA_1	MPAL	-3.253375131	1.526275842
ACCCAGGGAATCCAGG_1	MPAL	4.933590573	5.911552637
ATAGAGTGAGTTACGA_1	MPAL	7.845587892	2.374069183
AACGCCTGCCCAAGAC_1	MPAL	5.863815469	7.698772638
CAAGATTTATTCAGTC_1	MPAL	2.084794444	2.135334937
AATCCCTTCCCAATCA_1	MPAL	7.831055802	2.470720737
CCGGAAACCAGAATAA_1	MPAL	-3.368983584	1.593842595
AGTAAGGCCCAGCAGG_1	MPAL	-4.0272785	1.482692926
ACGCAGGGACAGATCC_1	MPAL	2.622936648	1.902031867
AGTAATCACCCGATAG_1	MPAL	2.199599427	1.888329475
AAGACCCAAGTAATGA_1	MPAL	3.631799382	5.786399572
ATTACATAATGCCCAT_1	MPAL	1.236334247	-7.776968749
AATCAATTAACCATAC_1	MPAL	5.732218904	7.753035276
ACGACCTTACGACCGC_1	MPAL	4.8993303	7.156177728
CCTTACCGAAGTCCGA_1	MPAL	6.171840829	1.901012866
CAACATCCCAATCAGC_1	MPAL	2.223374766	1.022674529
CACAAAGGATACAAGG_1	MPAL	6.641147298	2.099309175
ATAGAAGGAGTCATTT_1	MPAL	1.448717636	0.040316469
CCGACATGAACTAACT_1	MPAL	2.55864541	2.024403303
CCCAAACAACTGAATA_1	MPAL	5.832686109	8.028141229
AAAAATGTATTGAAGG_1	MPAL	-1.134944635	-1.024705262
CACCAGGCAGCACCGT_1	MPAL	-7.320366221	2.379574029
AAGTATTCAGTCAAGC_1	MPAL	1.955945653	2.317634551
AACACCACCCTTATTT_1	MPAL	4.111192864	6.509124963
AGTCCAGCAGTAATTC_1	MPAL	2.406473798	1.183396904
CCTGATATACACATGG_1	MPAL	7.79827134	2.307845085
CATCACTTCAGTAGAA_1	MPAL	-10.65070994	6.298723428
ACCAAAGGCAGTAGCG_1	MPAL	2.764240903	2.481904952
ACGTATATACTGCCCT_1	MPAL	3.257090015	5.596504896
AATGAACCCAGAATCC_1	MPAL	3.748128575	5.811468332
AACGAAGTCAATACCG_1	MPAL	3.814949197	6.054519384
ATCGCATCAACGAAGG_1	MPAL	5.510590715	7.413646428
AGTTACCTAACTCCGT_1	MPAL	9.860572023	2.379702775
ATCAAGGCCATTAGGC_1	MPAL	3.589739007	5.707388132
CCTACCTAAGCCCACT_1	MPAL	2.412358922	2.225831001
AATAAGTAACTGAATC_1	MPAL	2.691187066	1.456574767
CATACAAAATCAAGTT_1	MPAL	4.348713082	6.401767461
CACTAAGGACTGAGCT_1	MPAL	2.760883731	3.643749444
AACACCTTACCCAAAT_1	MPAL	3.015212697	1.532549112
CCTGACGTAGTCAATC_1	MPAL	3.290565414	5.968294828
ATAGCCATAGCCAAAG_1	MPAL	-6.246297198	7.199597089
CCTGCCTACCTAACTC_1	MPAL	4.481849355	6.437022893
CCGCCAGGAACGATTG_1	MPAL	4.408775491	5.941016405
CACCAGAACAACAGTC_1	MPAL	1.182237071	-8.271753104
CCTTAGACACTCCCTT_1	MPAL	3.563969297	5.024073331
CCCCCCGAAGGGATAC_1	MPAL	5.596332234	1.041805713
AATCAAGTCCTAAAGA_1	MPAL	2.692215127	0.665974049
CATCAACCAAAGAGTT_1	MPAL	-7.754319507	2.575361936
AGGGACGACCACCATT_1	MPAL	5.835213822	7.83439657
CAGGATACCAGAATGT_1	MPAL	3.375013274	3.494540422
CCTGCCCGAAGCAGCA_1	MPAL	5.29238717	7.146326749
CCATATACCAGTAAGA_1	MPAL	2.481383008	0.942927806
AAAGATCGATGGACCA_1	MPAL	0.888794703	2.477879493
ACGCAGCCATACCACT_1	MPAL	5.876875562	7.873543947
CATAATTGATAGCACT_1	MPAL	4.224126023	1.797063558
AACAAGTAAACTAGCC_1	MPAL	2.305288238	0.977454154
CCACAGAGCAACAGCG_1	MPAL	2.257251901	0.896255045
ACTTAGCGCATTATCT_1	MPAL	2.079128903	0.944340854
ACAGAGTCATGAATAC_1	MPAL	7.707870645	2.33282706
ATCTATGAAGGAAGCA_1	MPAL	2.341147584	1.233176677
AGTCAGAGACAACCTC_1	MPAL	5.735398931	7.637143342
AGAACATGCAAGACCC_1	MPAL	5.82495181	7.756931035
CCCCAGCTACGAAGTG_1	MPAL	-4.125454026	1.697580187
CAATAGATAAGCCAGT_1	MPAL	3.926749391	1.732225983
CAGTCAAAATTCATCT_1	MPAL	2.768885297	1.956772535
ATAGATTACAGCACTC_1	MPAL	-3.850062924	1.327276437
ACTTAGTGAAGGAACC_1	MPAL	6.136073274	0.134214102
CAATACATAGCGATAG_1	MPAL	3.204688472	5.069340913
CCTTATCGCACACCCA_1	MPAL	-7.455902892	2.601563423
ATTCATGCCAGAATGG_1	MPAL	2.850794477	3.017118423
AGTTCCTTATCACAAC_1	MPAL	4.91451518	6.893219201
AATTCCGCCATGATCG_1	MPAL	7.923682374	2.404757707
CACTCCGACCGCCCCT_1	MPAL	5.606407327	7.517896383
ACAACCCAAGTTACTC_1	MPAL	-5.741238433	7.795691221
ATTCCCGCAACAAGAG_1	MPAL	-3.859479266	1.50076863
ACACAAGGAAACAAAC_1	MPAL	5.349858445	7.555825441
AAGTCATGATACAAAA_1	MPAL	3.027526063	0.985764711
CCACCCCTAGTAAGAC_1	MPAL	7.606173677	2.308846204
AGTGATGCACGTCCGT_1	MPAL	4.585136098	1.735850541
CCCGAGGGATTCAATG_1	MPAL	2.759303969	2.942210643
CCGGAATGATTAATTT_1	MPAL	2.302164716	1.06826338
ACCTAAGGAATGCCGG_1	MPAL	-1.371098	-0.675972135
CCTTAGCAACATCCCA_1	MPAL	5.936768693	2.748473613
AGGAACCAACGTACTA_1	MPAL	2.718052072	0.153282269
ACATATTCAAAGCCTT_1	MPAL	7.467354936	2.34103009
ACTTCCCAAATTATAA_1	MPAL	3.101597947	3.320342748
CCGGATGGATGCAGGT_1	MPAL	4.12336604	5.250084607
ACGAACAGCCCAACGC_1	MPAL	2.941622895	5.098820417
ACGTCCCTAAGCCCTT_1	MPAL	1.633260411	1.291554062
ACGTCCTCAGCTAAGT_1	MPAL	-2.111830073	-2.2076526
AAGTCCCACAACAGCT_1	MPAL	7.510881585	2.407898157
ACATATAAAGGAAGCA_1	MPAL	1.912488383	1.089651673
CACTCACTCCGTACGT_1	MPAL	5.052916211	6.947841852
AATGCCTGACTTATAG_1	MPAL	3.69861905	4.254756181
ACCAATCCAACGAGTC_1	MPAL	0.890713018	1.701735704
CCCTACTACCTAATAC_1	MPAL	3.413418931	6.000816553
CCCGATAAAGACCCAT_1	MPAL	4.378181142	5.853330343
ACCTCCTGATCCAACT_1	MPAL	3.584038896	2.941297977
CCCGCCTAAGTTACGC_1	MPAL	-7.1787947	6.422881811
AGTGATGCATGTATCC_1	MPAL	-3.225255328	1.443150132
AATCACGAAATGACCC_1	MPAL	4.502138299	6.529464929
CCTCAAAACATGAAAT_1	MPAL	5.205964727	6.909725873
AAATAGCCATTAAATC_1	MPAL	3.737052125	5.320666997
CCGAAGCGCCGAAGGG_1	MPAL	4.054947061	1.861004441
CAGTAGGGCACTAGGC_1	MPAL	7.615211648	2.38362643
AACTAGTAACAGACTA_1	MPAL	8.40572564	2.379453151
AGAGCAAAAATCACCA_1	MPAL	2.037918967	0.628815381
CCGGCCCCAAGACCAG_1	MPAL	3.633067769	5.369408815
CACCCAGTAGAGCCAC_1	MPAL	2.34416501	1.930072157
ATTAACGTATTCACAT_1	MPAL	7.015978498	2.291923015
AGCTAGCGAGTCATTT_1	MPAL	2.551564855	2.513895242
ACGAAGTTCCGTAATG_1	MPAL	3.752257985	1.85740587
AGGCCCGGATAGATAG_1	MPAL	5.578556699	7.668287961
ACAAACCTAAATACTG_1	MPAL	5.196243924	7.064209669
CCCTATGCATACCAAT_1	MPAL	2.03113119	1.165157525
AGGAACGAACAAATAC_1	MPAL	5.263938111	7.441800802
AGCCAAGTACACACTG_1	MPAL	2.280556363	2.438202827
AAGTATGGATCGATTC_1	MPAL	0.510143799	7.47410795
AAAGATATCCCCAGCC_1	MPAL	5.914911431	7.748088567
CCTTACCAAGTAAACC_1	MPAL	-7.891107398	5.654136388
ACAAAGACAATCAATA_1	MPAL	5.575688047	7.549636094
CCCTAGCTATCTAGCT_1	MPAL	2.83245079	0.676270513
AGGACACAACTTCCCT_1	MPAL	2.272774858	1.078761904
CAGCCCCTATCAAGAG_1	MPAL	5.67408244	1.285088031
AAACCCGCCCGCAGAA_1	MPAL	2.996218604	5.000778882
ATACCCCTCAGTAAGT_1	MPAL	5.630227727	7.229195802
ATAAAATTCAACCCAT_1	MPAL	3.178613824	4.844187467
AAATACATAATAAAGA_1	MPAL	4.126639051	1.760819285
ATTCAGGAACAACCTC_1	MPAL	1.23128168	-7.549236567
ATCTAATGCAGGAGTG_1	MPAL	2.127077025	0.983498661
ACCACCCTAACACATC_1	MPAL	2.592327756	1.711833088
CAGAACGCAAAGATTT_1	MPAL	5.908147496	7.819132059
AGAAACAGCAGCAAGC_1	MPAL	0.52895276	7.10405895
AGGAATTTCCGAATAA_1	MPAL	7.352049035	2.254494159
AAGACCTAATCGACGC_1	MPAL	2.368759793	0.929053216
AAAGACAAATTACAGC_1	MPAL	2.233510894	0.536784081
AAGGATACATCGAGCA_1	MPAL	3.730463189	6.156260698
ATGGCACCATGGAAAT_1	MPAL	5.57959525	7.763436525
CCTTCCGTCAGCATGT_1	MPAL	0.199033124	0.529203801
AGAAAAGCCAAGCAGT_1	MPAL	4.283254785	5.357799261
ATTTCAGTCCTACCCC_1	MPAL	5.833400411	7.695225923
CACCAGATCCTTAACG_1	MPAL	2.326748532	1.25931689
AGAACAACCAATAAGG_1	MPAL	5.282975358	7.317351072
AGGCATTTAAGAATGT_1	MPAL	5.425584477	7.34469959
AGACCAAGAATAAACA_1	MPAL	5.728605432	7.696480005
ACCCACAGAGAAAGCC_1	MPAL	6.012161416	2.89014837
AGCACCCGAACCCCCA_1	MPAL	3.127277774	4.334549634
AAATCAAGAGCAAGCG_1	MPAL	2.81428091	3.536097734
AGCAATCGAATACCGG_1	MPAL	2.958886546	2.900966136
CCTGAGGCCCGTCCGC_1	MPAL	-7.495364028	2.149572818
CCTCAACTATCTAGTG_1	MPAL	-3.887272197	1.323768465
ATGGATATATTTCACG_1	MPAL	4.432003659	1.699234574
AGATACCCCCCCCCCT_1	MPAL	3.557373685	5.558087079
ACTAAGACACTACACA_1	MPAL	2.324742955	3.400346725
ACTTAGTCATGTAATG_1	MPAL	2.797372264	-0.078980924
AACTACTGCAGTCCGG_1	MPAL	7.85426156	2.449130266
AACTACACAGGAAGCG_1	MPAL	3.579605741	6.218294351
CCATCATCAGGAAGTA_1	MPAL	7.309536618	2.259887187
CCGGCCAAACTTATGC_1	MPAL	4.942330998	7.014637201
ATGTACGAACTACAAT_1	MPAL	-3.951187688	1.420444815
CACTCCGTACACAGAA_1	MPAL	2.020970029	0.908045678
ACAACCGGATTTACCC_1	MPAL	3.683016461	1.106250851
AATGACTTAAATCAGC_1	MPAL	3.268775148	4.541592328
CATCATATCCAGCACG_1	MPAL	2.454992932	2.309929578
CATCATGAACACAAGA_1	MPAL	2.168266458	0.931522517
CACAAATCACGGAGCC_1	MPAL	2.505691213	3.036804407
AGTGCCTTCATGCACT_1	MPAL	2.373641414	0.855390339
AAGCAACCCAGCCCCA_1	MPAL	2.340114516	1.185169666
ACGTAGATAATTACCA_1	MPAL	5.227276963	6.704700677
CCCGCCTCACAAATCC_1	MPAL	7.3987786	2.339737861
ACATACCCAGACATCA_1	MPAL	5.486075563	1.818923561
AATGAACCAAGCAACG_1	MPAL	2.997199935	1.512001007
AATGAAGAACAGCACG_1	MPAL	7.33438794	2.335109918
ATGTACGGAAAAAGAA_1	MPAL	2.008810681	0.769134312
AAATCAGGCCTCCCGT_1	MPAL	5.75418393	7.20391628
CATCAAAGACGACCGT_1	MPAL	2.762027902	2.77103421
ATCACCACCCATACTT_1	MPAL	7.335284871	2.223555772
ATACATATACGCATTG_1	MPAL	5.792624635	7.875096528
AGGCAAGCATAAAACG_1	MPAL	2.698332233	3.821636169
CCTTCCGTAACCCCCT_1	MPAL	0.268611592	7.217543809
ATATCCATACCAAATC_1	MPAL	5.860773725	7.572607725
CCGACCTTAAAAAATG_1	MPAL	1.092701477	-7.826383383
ACCAAAGTAATTACTG_1	MPAL	2.712058944	2.850270002
ATCCAAGCAACCAGCG_1	MPAL	10.58178822	1.806192963
AACACAACAACGAGTG_1	MPAL	5.425912065	1.895089357
ATTTCCCTACGAATAC_1	MPAL	2.76264779	0.638497441
ATCTATGTATACCCGG_1	MPAL	2.916588468	3.471798627
ACTAATGCATGGCATA_1	MPAL	3.098461074	4.569365232
ATCTAACTCCAAAGCA_1	MPAL	1.161241216	1.857207863
AGTCACACAGCTCAAT_1	MPAL	5.79523055	7.763893335
AAAAACACAAGTCCTC_1	MPAL	5.622006578	1.166345327
AGAAAGCCAATCAAGC_1	MPAL	1.208842916	-7.685931475
AGAAAGCTAACCAAAT_1	MPAL	3.428692502	5.623713701
AGACATCAAGACCATC_1	MPAL	2.21592204	1.784106223
ATGAATCAAATCAACA_1	MPAL	2.182784003	2.224097221
CACCAGGAAGAACAAG_1	MPAL	2.728346271	2.509409635
ACTTAAACCACACCAA_1	MPAL	3.023061914	3.814546077
CACCACAAAACGAATG_1	MPAL	5.770849866	7.846183507
ACAGCCCTAGATAGGT_1	MPAL	5.83033101	7.601526945
CAGTCCCCAACACCTT_1	MPAL	1.540126485	0.99687752
CCATCAAGCAGAAGCT_1	MPAL	0.07518695	1.384996145
ATATAACTACTAATAG_1	MPAL	-3.400809604	1.62278053
CCTCAATGAAGCCAGC_1	MPAL	6.052157086	2.831425159
ACAACACCAAAGCCCT_1	MPAL	5.857706231	7.926395147
ATCAACTCCACCAGTA_1	MPAL	7.595870179	2.325857131
ACCAACAACCGCACAC_1	MPAL	4.764939469	7.000850408
AAGCACGTAGTCCCTG_1	MPAL	2.482356233	1.418901055
CATCAAACCCTAATAC_1	MPAL	5.358400983	6.591592042
CCCGAACCCCCCCAAT_1	MPAL	2.062204284	1.035650818
AGTGACATCATTAGTT_1	MPAL	2.313750905	2.195242135
ATCAACGCATGCCCAA_1	MPAL	5.600246591	0.901644974
CAACACTGCATGACCT_1	MPAL	3.647876424	5.67102453
CAGGAACTAGGGAGTT_1	MPAL	2.142186088	0.228166996
ACGGACCTAGAGCCGT_1	MPAL	5.643863839	1.279824464
ACAGCCGGATCCATAA_1	MPAL	3.151779336	5.555251329
AGAGATTAAACCAGAA_1	MPAL	5.52445857	7.01195976
ACGTAGTCATCACAAC_1	MPAL	5.0350496	7.098891466
ACATAGGCATAAACAA_1	MPAL	5.377906961	7.547423093
CCTACAACAGATATAT_1	MPAL	2.269489688	0.882558434
AAGCACAGAAGAACTT_1	MPAL	5.728598756	7.633950918
AGGACAGAATCCAGCA_1	MPAL	1.331575793	2.222756116
ATTAAACGAAGTAGAT_1	MPAL	2.508815211	2.450350253
AAGGAGAAATGCACCA_1	MPAL	-0.125862854	-3.611214192
AAGTAGGTCCGTAATA_1	MPAL	2.924340171	4.226107805
CCTAAATACAGTAATT_1	MPAL	7.786463899	2.615423648
CCAAACCCACTACAGT_1	MPAL	2.406115216	0.787278204
CATTATTACCTGATGC_1	MPAL	1.216599149	-8.086364539
AATGAAATAGCCCCAT_1	MPAL	3.92705409	6.447097986
ATGGAGGTACCTAGGT_1	MPAL	4.010022801	1.858520477
ATGGACTGAGTTAGCT_1	MPAL	5.661193055	7.712411611
AGTCAGTTCCATCCAT_1	MPAL	5.244993848	7.523432939
ACATAACCCATGATAG_1	MPAL	5.055191678	7.404352395
CAGAAGAAAAGGCACG_1	MPAL	7.757220429	2.328797309
CCTAAGAAATTAAAAC_1	MPAL	2.184105319	2.660063951
AGGTACAGATATACGA_1	MPAL	2.431629104	1.187135904
ATATCCTAAAAAACTT_1	MPAL	5.501745862	7.457820623
CAGCAGTTAAAGCATA_1	MPAL	2.506788653	1.166181056
ACGCAGAGAAGCCCGC_1	MPAL	-7.128390151	2.74845144
ATGTCAACCATGATCA_1	MPAL	3.61989705	5.253431051
ACTAACTAATCCCACA_1	MPAL	4.0046951	5.887308805
ACCGATGCAAGAAGGC_1	MPAL	1.748109263	0.476996808
ATAAATTTATATAGCC_1	MPAL	6.971830052	2.280399768
CACTAGAAACGCAAAT_1	MPAL	7.424051923	2.421838968
ATGTCAGTCAACAATT_1	MPAL	-1.025624472	-1.815653832
ATGTCCCGACAGAATC_1	MPAL	2.46222679	2.977956741
ACTAATGGAACACACC_1	MPAL	4.037027997	5.293864934
AATTCATACCGGAAGC_1	MPAL	6.018885297	7.997912614
ACAACCACAACCAATC_1	MPAL	3.106644076	1.840621798
CCACACAAACAGATGC_1	MPAL	5.786769075	7.95952913
ATCGAGTCCCCACACG_1	MPAL	2.427491826	1.916020243
CCTACATCCAAGATTT_1	MPAL	3.062481326	4.884556978
AGCCAACCATTCAAAC_1	MPAL	6.031486672	8.014395921
ACTTCATTCACCAGGA_1	MPAL	2.461882037	0.670239
AAGGAACAATGTATCG_1	MPAL	5.148931188	6.838558881
CCTGCAAGCAATCCGA_1	MPAL	3.031264466	1.415796845
ACAAATTCAGAGATAG_1	MPAL	2.716748637	2.495380371
CCTGCCGGCACTCCTC_1	MPAL	3.387001914	4.2325823
ACCAACTACAAAACAG_1	MPAL	4.282905263	5.977978914
CATGACCTACCTAAGA_1	MPAL	2.881405753	4.691220491
CACCAACGAAAACCCG_1	MPAL	7.657407922	2.396540611
CATTAACGAGTGAGAG_1	MPAL	4.016439122	5.757184713
AGTACCTAAGTGAGGG_1	MPAL	2.684325618	1.971424429
AACTCCCACATAACCC_1	MPAL	-3.968067962	1.372163265
AAGACCGAACAAACGC_1	MPAL	6.106634301	1.754342525
ATTTCAGTCACCAGCT_1	MPAL	7.398404759	2.354258506
ATATCAAAAGGACACC_1	MPAL	-7.759178954	2.538005321
CAAAAGGGATGTCAGT_1	MPAL	6.911126775	2.295101135
AATCCACAATTAAAGA_1	MPAL	-1.359041112	-0.429026903
CCGTATAGCAATATGA_1	MPAL	2.714850349	0.555161266
CCCGAGGACATCAGTC_1	MPAL	2.478598279	3.541191785
ATGCCCGGATTACAGT_1	MPAL	5.017500562	6.800849168
ATCCCAGAAGCGATTC_1	MPAL	0.075594288	6.520994871
CCAGAATCCAAAATAA_1	MPAL	2.429528874	0.989140241
AACACACTCATAAAGG_1	MPAL	2.56731717	3.078834741
CCGTCCACACTACATG_1	MPAL	5.436793012	7.74250385
AATTATGCACGGATGA_1	MPAL	2.115972442	-0.342303844
ATGGACAAACTCACCC_1	MPAL	4.493062657	6.87571594
CCTTATGAACAACATC_1	MPAL	3.767497701	5.331882684
ACATAAAGATACACTC_1	MPAL	7.574851197	2.335865705
ATCTAGACACTCAGAT_1	MPAL	-1.088074583	-1.621611745
AATCAGCTAACTAGTC_1	MPAL	4.550737065	1.721407859
ACTGCCTAAAGCCACT_1	MPAL	5.94377963	8.121178834
AATTAAACATCCAGAG_1	MPAL	2.378988427	1.043370216
ACGTCCGTACCCCATT_1	MPAL	2.599957866	2.077942817
AAAACCTTAAATAAAC_1	MPAL	2.400075835	1.36478564
AAGCAAGGAGGACAGC_1	MPAL	-6.860712844	2.347975461
ATTTATAACAGAAGGC_1	MPAL	5.91071288	8.044994562
ACAAACTCCAAACCCT_1	MPAL	-7.591014701	2.470594137
CCTGAGTAACAAACGT_1	MPAL	5.830743474	7.806197374
CACACCATCCGAATCT_1	MPAL	4.049148721	1.825301616
ATCAAATACATTATCG_1	MPAL	5.150788945	7.44216892
CCCGAAGAACCCCAGG_1	MPAL	0.255085272	-2.042294533
CAACCAGTCATCAGCT_1	MPAL	2.485268277	1.387556999
CAATAACCATACACTT_1	MPAL	4.963336629	6.436799257
CCTCATGTACCACCAC_1	MPAL	2.672152442	2.23948571
CCGTAATGAAGTACCA_1	MPAL	2.902563972	1.558872192
AGTTATGTCAACCCCC_1	MPAL	4.12175147	6.00621578
AAGAAGTAAAGAAATT_1	MPAL	-0.716840493	-2.321406872
CCGACCTTATGAATAC_1	MPAL	2.352589053	2.365778654
CATGAGACCAGTCCTG_1	MPAL	-7.640559035	3.832777231
AAGGACAAATGAATGG_1	MPAL	8.086550874	2.556491344
AACCCCGGAAGTATTG_1	MPAL	2.217994136	1.401788323
AGCTACGTCAGCAGTT_1	MPAL	-3.954053002	1.465678184
ATAACAAAAAGGAAAA_1	MPAL	2.427603168	2.512987344
AACTAACGACAGAGAA_1	MPAL	2.198089284	0.847926764
AAAGCCCCAATTATAT_1	MPAL	3.137145919	5.216694085
AAGCCCTGATGCAAGA_1	MPAL	5.387221021	7.54609081
CAACCCTGACTCATAC_1	MPAL	1.845630569	1.704210489
AATACCTAATACAAAA_1	MPAL	3.943816346	5.760302751
CCTCAGGTAGTAATGA_1	MPAL	2.349436444	1.337583153
ATCGAATAACGGACGA_1	MPAL	2.839519424	1.794638603
ATTCAGTCATGAAGGC_1	MPAL	3.898108167	5.487065046
ACCCAAGCACATCACC_1	MPAL	5.354407949	7.802911012
AATCACGTACGGAACC_1	MPAL	2.245879096	1.737303703
AGAGACAGACAACAGC_1	MPAL	-7.472116786	7.572635381
CCGTCCGGAATGCAAG_1	MPAL	1.655352992	1.743654697
ATAAATCCAATCATGA_1	MPAL	-6.914303142	2.642753332
ATGCAGCGAACGACGG_1	MPAL	2.380939645	1.422243683
ATCTCCCTCATTCCCT_1	MPAL	1.910526914	0.879323571
CCGCATGGAATAAGGC_1	MPAL	5.071267766	6.923240869
CCTTATGCAGTTAGCC_1	MPAL	4.317055863	5.164656846
AGGGCCTGACACCAAT_1	MPAL	5.164745492	6.969673841
AAACAGACATCGCCGT_1	MPAL	-5.821057158	7.701708047
AAACAAGACACACAAG_1	MPAL	3.205764932	5.485067098
AGTAACGTAGATAGCA_1	MPAL	2.193256778	0.321653544
CAGTCCCCATTCAACC_1	MPAL	2.76935665	2.177185504
CCTCATTGCACACATA_1	MPAL	-0.760938707	-2.480017932
CAAACATAAATGCAAA_1	MPAL	3.253074807	4.724430768
ACGAACACAGGCATCG_1	MPAL	-1.012911218	-6.865549357
ACCTCAGGAGGTAATC_1	MPAL	3.053181571	2.791875808
AAGGAACGAGTGAACA_1	MPAL	1.315055532	2.159176557
CCCCACTGATGGCATT_1	MPAL	-7.5636123	1.491317956
ACATAAAAATTCCCCC_1	MPAL	-4.034472543	1.382443397
CCATAATTACCGATTA_1	MPAL	1.766995114	0.697051077
AATCCCTGCCGGATAA_1	MPAL	2.270834607	1.507264225
AAGTACTCCCGCCAAT_1	MPAL	4.240442437	1.7589446
AAAGAAGTCCGTATTG_1	MPAL	2.145605725	2.138389318
CAGTAGGCCCGAAACG_1	MPAL	8.294646424	2.408887594
AGACACAGAGGCCCGT_1	MPAL	2.997712058	3.259578674
CCCAAGAGAAGTCAAA_1	MPAL	-0.211984235	-2.484811337
CCTGACAAACAGACCA_1	MPAL	7.585875672	2.698383062
AGGACCGAACGCAGTA_1	MPAL	5.628200215	7.546180932
ATGCAAGTCAACCAGC_1	MPAL	2.721435708	2.248176067
AATAAGCCATTGCAGT_1	MPAL	4.826201123	6.831471174
CAGTATCAATAAACTG_1	MPAL	4.138798398	6.516671388
ACACAGGCAGGAAGCT_1	MPAL	4.58847825	1.65467438
CCTACACTCAATACTA_1	MPAL	3.879300279	1.851848452
CCGTCCGGCAGGACAC_1	MPAL	7.594956559	2.382896154
AGCGCCGTCACCAAGC_1	MPAL	2.502416534	0.890730111
CATACATCAATGATGC_1	MPAL	2.537439746	3.00228378
ACATCACACCGAAGGC_1	MPAL	2.487374944	1.654494731
CCCAAGTAAATAAATC_1	MPAL	2.477930469	1.257785051
CAATACCCATAGCACG_1	MPAL	4.035518807	6.352411477
AGAAAAGGATTCACCA_1	MPAL	2.200648946	2.028129785
ACCGATAAAGGTAGGG_1	MPAL	2.604135913	1.887412279
AGCGACTCAACGCAAG_1	MPAL	7.758996171	2.397434204
ACTAATGTAGCCACAA_1	MPAL	2.583545131	1.260378449
CCCACCCTCAAGCCGC_1	MPAL	7.455339116	2.422109334
AAGGACCAAATGAAAA_1	MPAL	2.648586673	1.430463879
AGCTCACGCAAAACCC_1	MPAL	2.60682742	1.701371996
AGCAAGGTATAGCACC_1	MPAL	2.777936143	1.983335941
CCAAAGCAAGCCAAAG_1	MPAL	2.871469659	3.979826658
AGAACACTAATAACAA_1	MPAL	-3.879416781	1.349074929
CCTAAATGAACGAACA_1	MPAL	5.847301644	7.685173719
CAAAATATCCATAGGA_1	MPAL	-0.801412302	5.861415117
ACCTCATACCTACCCA_1	MPAL	-0.389917987	-2.72416404
ATTACAGGACGGACAT_1	MPAL	3.471545381	5.362938135
ACCCAAGAATGGCCTC_1	MPAL	5.939750833	7.871801107
ACTTACCGACTTAGAC_1	MPAL	6.97307126	2.283108203
AACAATGCACCTCCAG_1	MPAL	1.224416894	-7.596413405
CCGCATGGACAAAAGG_1	MPAL	1.539485854	0.027006394
AAGTAATGACTGAAGC_1	MPAL	2.505306644	3.911937444
ATCAATTAATTTCCGG_1	MPAL	5.96812312	2.725666969
AAATATACAATCAACA_1	MPAL	5.9177777	7.883216112
CACGACGCAATGAAGA_1	MPAL	5.205324811	7.097740381
ATCGAAGCCAGGATGT_1	MPAL	1.280706567	-8.265735419
CACAAATTACTCCCAT_1	MPAL	2.839793128	4.707495897
ACCTACATAATTCAAA_1	MPAL	5.577785653	7.648528783
AATACCGCATATATAC_1	MPAL	2.062254113	1.893836348
ACAGCCATCAACACGG_1	MPAL	2.903072042	2.548870771
AGACAAAAATTCACGC_1	MPAL	2.884011907	1.912506311
AACCACTAACGGAACG_1	MPAL	3.800815744	5.077848165
AAAACACGACTTACGG_1	MPAL	3.479857129	5.37069103
ATTTCCCACAACCATT_1	MPAL	4.979109925	7.085401742
CAGCAGGCCCGAATTA_1	MPAL	1.823099298	0.819290428
AGTTAGTGAAGCATAG_1	MPAL	3.525570554	6.113303392
CCTGCAACCAAGAAGG_1	MPAL	8.99108426	2.412210195
CCAGAATCCAGTCCCA_1	MPAL	5.950906915	8.061455934
CCTTATGACCTTACGG_1	MPAL	2.927350444	5.170007913
CCGAATAAAAGTAGAA_1	MPAL	2.470650357	1.814303605
ACTGCAAGACTAAAGT_1	MPAL	6.693912667	2.332713334
AAAAACGAATAACAGC_1	MPAL	5.637877626	7.50296232
AATGCATGCAACAAAC_1	MPAL	-1.852637607	-2.100925238
AAGCATTGCCTTAACT_1	MPAL	2.863580627	3.580352275
AGTTACGTAGTAACAA_1	MPAL	3.038357419	5.596950738
AGGTCACAACACAGCC_1	MPAL	5.729401273	7.914706914
AGGTATATATGTATGT_1	MPAL	1.041397494	-7.854951651
ACATAGGACACCAAAT_1	MPAL	2.198831004	1.849725692
CCGGATTCAGATAGAC_1	MPAL	3.11198203	2.82839772
ACTGAAGGAGAGACCG_1	MPAL	-7.208528357	2.495656459
ATGCAGTAAAGGCCGG_1	MPAL	8.30948655	2.338318794
ATCTACCGACGTATCC_1	MPAL	4.876685781	6.98865339
CAGCATAACCCCAAAG_1	MPAL	-6.96632989	2.133035152
ATTAACTCAGGGCCCG_1	MPAL	-1.657241779	-2.106135161
CATCAAGGACGTACCG_1	MPAL	3.40735547	3.927352874
CATTACTCAAGCCAAG_1	MPAL	3.008232755	4.012379854
AGCTATTTATTTAGGA_1	MPAL	5.379524392	7.601605623
ATGTACCGACCCAAAG_1	MPAL	1.171465081	-7.783369811
AATACCGCAGTTCCTT_1	MPAL	-1.098259169	-0.750306041
ACTACAAACAGACAGT_1	MPAL	3.386085195	5.388941495
ATATCCTCCCTCCAAG_1	MPAL	2.546852273	2.166058032
ATGTACAAAATTAGAT_1	MPAL	1.163698596	-7.868816645
AGAGAGAGAAGACACC_1	MPAL	6.989089173	2.28935334
CCCAACCTCCTTCCAG_1	MPAL	1.156764907	7.352371423
CACCCCCTCCTCACAT_1	MPAL	5.178046865	6.984806745
CACTACGAACATCCGG_1	MPAL	2.758274716	2.042031734
ACGTACATCAAAAGGC_1	MPAL	-3.200257617	-1.195114048
AGAGCCCGAGCGCATA_1	MPAL	3.49908225	4.991553991
CCTCAAGTCCCAAGTC_1	MPAL	2.713304681	2.57839772
CCGGAAGTAAGTCAGA_1	MPAL	2.474922818	1.338390796
CAGCCACCATTAACCC_1	MPAL	3.261504811	5.673240869
AGAAAAGTAAGTACCG_1	MPAL	2.649747533	2.163960664
AATTAGATACCAAGCC_1	MPAL	1.4368792	-0.525460811
AAAGCCCCCAGTATAA_1	MPAL	7.884997529	2.546403854
ACGTAAATAGGGCATA_1	MPAL	3.001630706	3.479067294
CAGCCAAAAAGCCCGT_1	MPAL	-1.806262809	-0.435412766
ACCACCACCCCTACGA_1	MPAL	-0.73686445	-1.523821027
CCGAATCAACAGACAA_1	MPAL	3.330135507	4.8790538
CATAAACCCATTATAA_1	MPAL	5.642696065	1.12948653
ATCTCCGGAGAGCATC_1	MPAL	2.141170901	1.037983982
CCAAAATGCAGGACGT_1	MPAL	4.234350366	1.925611465
ACTAAGCAAAGAAATG_1	MPAL	7.054324788	2.305183856
CCTGCCTGACAGCAAG_1	MPAL	1.948035163	2.238443105
AAAAAATAAGACAACC_1	MPAL	1.948454064	1.123979299
ATGACCATAGGCAACC_1	MPAL	7.80770604	2.330038278
AATAAAGTATTCAATT_1	MPAL	5.785195989	7.63219568
CCACACGAAAGGACCC_1	MPAL	2.432315511	2.425094812
CCCCCAGCATCTAGAC_1	MPAL	3.547795934	5.601109235
CCTCCAGACATTAGCT_1	MPAL	2.407980842	0.763539343
ACCGCCTCAAATCCAA_1	MPAL	2.938169402	3.117783277
ATTAACTAAATGCACG_1	MPAL	2.559187574	1.139487116
ACGCATATAAGGAGAT_1	MPAL	7.682530564	2.389663904
CCTAAGCTACGTACAA_1	MPAL	2.546770495	1.508684485
AAGTACGTCATAACTT_1	MPAL	0.101636988	-3.3255215
CAGAAACGCCGTAACC_1	MPAL	6.011658353	2.775022952
CCAAAAGCATTTCAGA_1	MPAL	-1.243065017	-1.55340174
CAATAACTACACACGG_1	MPAL	3.241502923	4.716315477
ATATAAGTATGCCAGT_1	MPAL	4.999931974	6.287843435
CCTGAGGCAGAAACTT_1	MPAL	3.810867948	6.030196397
AAGGATGGCAACACGG_1	MPAL	-6.45900281	7.652454107
ACATAAAAAATTAAGC_1	MPAL	4.458820027	6.7391555
CATTCCAGAATCCCGG_1	MPAL	2.904514951	3.836374729
CATAACTTACGTCAAC_1	MPAL	2.923036975	0.73602411
CCTGAGCTACCCAAAG_1	MPAL	0.485938949	2.859185903
CAGTCCCCCCCAAAGG_1	MPAL	7.561929864	2.524341552
AACCCAGGCCTAAACT_1	MPAL	2.23268382	0.122219025
CAGTCAGCAATAATCT_1	MPAL	1.75910489	0.594766288
CCATAATGAGTGACAT_1	MPAL	1.203435821	-7.914311679
ATTCCACAAGGTCCTC_1	MPAL	-6.494005519	2.210670202
AAAAACTTCCTGATTA_1	MPAL	2.550304097	1.969310729
AAGTAACCACCAAGAC_1	MPAL	5.79453246	7.787752836
ATGGAACCAAAAACCG_1	MPAL	3.314302606	5.316891878
AGCTACATACGCACCT_1	MPAL	4.45746581	1.736621706
ATCCAGCGCCTGCCCC_1	MPAL	2.282020492	0.663091688
AGTACACAAGGGCATA_1	MPAL	2.819009942	2.844794242
CCGTCAGCAGGGCCCC_1	MPAL	-0.746302309	-2.383180888
ACCAATTCCATGAAAC_1	MPAL	2.799008292	1.691038101
AAGTACTCCAACAAGA_1	MPAL	2.535026712	0.745920806
CCCCAAGCAAAAATGC_1	MPAL	5.715252561	7.728829591
CACTAATGACTAATCG_1	MPAL	3.02217452	1.976129262
CCCAAGTGCAGCAGGG_1	MPAL	-1.283026892	-0.479648472
AACGCCTACATAATAC_1	MPAL	5.786379022	7.556884019
AGGAAAGTCATTCCTT_1	MPAL	2.310663861	0.583189814
CCCCAGCTACATAGTA_1	MPAL	2.276548785	1.243107049
AGTAACCGAAATATCA_1	MPAL	3.342864198	5.006143777
ACACAATGACTGAATG_1	MPAL	0.533255977	7.279684751
ACATATACAATAATAA_1	MPAL	2.686556024	2.295821397
CATGAGCAAACCAGGG_1	MPAL	2.08600275	1.006404369
ATCCATCCAACCACTC_1	MPAL	0.241572243	-3.370924981
CCGGAGTAATTCAGCG_1	MPAL	2.9373285	2.87556216
ACACCACTACACCCTA_1	MPAL	5.809051675	7.484725683
AACCAGATACTAAACC_1	MPAL	2.420514268	1.386587708
CATCCCGCCCGCAACT_1	MPAL	2.422030372	1.018959253
CAGTAGCGACCGATTG_1	MPAL	2.478937787	1.35444638
ATCCAAGTCCTAATTT_1	MPAL	2.098189277	1.401838868
CCTAAAGAAACAAAGT_1	MPAL	2.400979442	1.507572858
CACCAGTTCAAGAGCC_1	MPAL	2.066423816	0.896260588
CACTATTCAGCCCCCT_1	MPAL	1.960709971	0.390224724
AACGCAAACATGCCTC_1	MPAL	5.411590261	6.829748838
AAGGCAATCCTTATAT_1	MPAL	-7.07166751	2.862510173
AGTGACGCCCACAGGG_1	MPAL	0.196840746	6.255279272
ATCCCCCCAATCATGT_1	MPAL	3.50777213	3.222229926
CCGTATATAGTGCCGA_1	MPAL	3.273521823	2.933003871
AAGTCCTACCCCAAAC_1	MPAL	5.664652986	1.22576937
CAGTACAGATAGAACC_1	MPAL	2.808412475	2.47601053
AAGAAGAGCATGAAGA_1	MPAL	-7.330121356	1.938456623
AACAAGGTCCTGCCAG_1	MPAL	1.206324977	-7.786753447
CCTTCAAACCCGCCTG_1	MPAL	5.923475904	7.845608919
CAACAGCGCCATCCCG_1	MPAL	2.468454761	3.236019819
AACGAGTGCCACAACT_1	MPAL	-1.104725557	-7.262935908
ATCGCCCCACGGCCAA_1	MPAL	1.014556688	-8.11620024
AGAAATGGATTAATCT_1	MPAL	-6.638720828	2.491593568
CACAATCGAAGGCCTT_1	MPAL	5.415486974	1.83658263
CCCCCCTTATGGCAAC_1	MPAL	4.688285035	1.70819649
AAGCCATACATCCAGT_1	MPAL	-7.076115447	2.601929395
ACACCAGCCATAACGG_1	MPAL	2.351997298	0.604938059
ACTACCGAAGAACACT_1	MPAL	-1.005720842	-1.926220925
AGTAATCTATCCAACT_1	MPAL	2.41062848	1.476878612
AACGAACAATTCATCC_1	MPAL	4.508253259	6.262774198
AGTGAAGAAGCGATAT_1	MPAL	2.074529571	0.569282799
CCTTCCGCAAATACCG_1	MPAL	2.445600194	1.991130321
AGTCATTAACACATAT_1	MPAL	3.988779706	6.29983875
CATTCCCTAATTATTG_1	MPAL	5.628489179	1.305795281
CCATACCTCACGATTG_1	MPAL	2.153546733	-0.091526301
ACAGATACATCACCTG_1	MPAL	4.112590951	6.456921785
CAGGCAGTAACACACG_1	MPAL	2.787872714	2.687399595
ATGGCATAATATAAAT_1	MPAL	2.572217387	3.157877176
AACCAGAAAGCAAGCC_1	MPAL	2.076951188	1.978533952
CCTGACTCCACAAGGC_1	MPAL	2.352036637	1.676365225
AATCATTTAAGTAGCT_1	MPAL	5.897011918	7.788669794
CCCCCATAAGAACCGT_1	MPAL	5.058046025	7.384922712
AAAACACTAGAGAGAT_1	MPAL	5.050065202	7.364737718
CCTCAGAGATCCACTA_1	MPAL	4.604719323	6.776396959
ATAGAGGCACAGACCA_1	MPAL	8.289723558	2.489549129
CAGTCATACCTAAACC_1	MPAL	2.706117314	1.573830216
ACACAGCGAAAGACAG_1	MPAL	7.463513059	2.430234878
CCGCCACTACAAAGGC_1	MPAL	9.173000497	2.339251487
CCGAAGCGACACCCAA_1	MPAL	7.612310571	2.532350986
CAAGAGTGCCTCAAAA_1	MPAL	-2.152899342	-1.365992339
ATGCAATCAAGCAAGA_1	MPAL	2.213072223	1.103369205
CAAGCCGAACCGCCTG_1	MPAL	3.441096706	4.87503454
CAGAAGAAAGGTACAG_1	MPAL	5.237400693	7.537618368
ATTACCAAATTCATGC_1	MPAL	1.846799773	0.581486134
AAAACCTTCAGTAAGG_1	MPAL	2.698363704	-0.575389655
CCGTAATGACATAACT_1	MPAL	5.305849713	6.957757203
AGCGCCAGCCTCAATC_1	MPAL	2.891714257	2.383174388
ATATAACAACAAAGAC_1	MPAL	3.29053585	4.323171823
CCGCCATAAGTGAAAC_1	MPAL	5.927616757	7.90839216
AGCACCACACCAAATG_1	MPAL	5.313760442	7.296432702
CCGCAATGAAGTCCCG_1	MPAL	2.942637843	3.343582599
ATAAAATAAGTGAGCA_1	MPAL	5.328197164	6.286965101
CCGGAGCCAGCACACG_1	MPAL	-7.933576423	5.077691762
ACCGCATGAGGCATCC_1	MPAL	4.042255563	6.301817148
CATGCCTTATTCCACA_1	MPAL	1.748309058	0.637749998
CCCGAGAGAGATAACC_1	MPAL	3.845915956	6.153827398
CAGCACATATAGACAG_1	MPAL	7.758172196	2.625741689
CACAACTCCACAATTA_1	MPAL	4.448553723	6.482647149
CATCAAGTCCGCAGAA_1	MPAL	2.641227645	1.393607943
ACTGACGTCAAACCGT_1	MPAL	-7.360323268	2.508222787
AGGAAACGCCTTAACC_1	MPAL	3.989324254	5.131087987
ACGTATGTCAAACCGA_1	MPAL	2.752354068	3.530603855
ACAAAGACCAACATTC_1	MPAL	4.135835332	5.184379785
AACCCCATCAAAAAAC_1	MPAL	-1.897056538	-2.15426162
ACTTACGTACACCACT_1	MPAL	5.549846334	6.551870553
AGTGAATTCCTTAGTC_1	MPAL	2.07869832	-0.092025348
AACGAAGGAAACAAGG_1	MPAL	2.385578317	2.021254032
AGTACAACAACCCACT_1	MPAL	1.963489455	-0.013390428
CCGACCGTACTTAGCC_1	MPAL	4.783202333	6.952412813
ATAACAAACCATCCTT_1	MPAL	2.426801128	1.060472457
CCACATTCAGGTAAAA_1	MPAL	5.524730844	7.687605588
ACGCATAAAGGGACGG_1	MPAL	1.369090122	0.859523921
CCTGCCCCCCATCACC_1	MPAL	2.151775283	1.040169804
AAATCAGTCCTTAGAT_1	MPAL	1.87335555	0.576700299
ATTACCGAACCTACTG_1	MPAL	2.234812898	0.644287197
AAGGAGGAAAGTCAAT_1	MPAL	7.622391862	2.292730539
AATACCGTCAAGACTC_1	MPAL	-7.164170104	2.66102144
AACCAAGGCACTATTA_1	MPAL	5.472404641	1.981060235
CCCGCCCTCCTTACGT_1	MPAL	-1.556954938	-1.300105245
CCGGCCTCCCCCAAAT_1	MPAL	4.368317288	1.664073555
CCTGCCTGCACAATTA_1	MPAL	-7.10114606	2.707067459
ATCCAACGATTTACGC_1	MPAL	5.638169927	1.192478506
CATTAGCTATAAAAAC_1	MPAL	5.756445569	7.626850812
AGTTAGTTAACAAGTC_1	MPAL	6.15167014	-0.389270873
ACAAACTGACCCCCGG_1	MPAL	1.555017633	0.120327546
AGGTACTGAGTCCCGA_1	MPAL	3.142822904	2.488849132
AGCAAGGGCACTATTT_1	MPAL	2.514580173	1.051230161
AACAATACAATCAAGC_1	MPAL	7.67941491	2.335242479
AGATATGCAACCCAAA_1	MPAL	3.487880868	5.395760267
CATAAAAAACCGCCTC_1	MPAL	-3.309331733	1.449778287
AAGACCTTAAGACCTG_1	MPAL	-6.541996318	2.512270419
AGGACCACCCGAATTG_1	MPAL	2.547799987	2.716074674
ACAACCAAAACAAGTA_1	MPAL	-0.979651141	-1.626061709
ACCCAGGAATTCCATC_1	MPAL	-6.959556418	2.718473642
CAGGAGATCCGGCCTA_1	MPAL	4.861621541	7.192104547
CCCTATCACCTGATGA_1	MPAL	1.710312051	0.575362651
CACCAGACAAGGAGGT_1	MPAL	2.441608352	1.055627792
ATAGCCCGCACCCACT_1	MPAL	2.166930121	1.513952224
AAGTCCTTAGCACATC_1	MPAL	3.024521751	3.861798494
CATAATTAACGAATGA_1	MPAL	2.071915788	0.729650526
CCAGATCTAATCCAGT_1	MPAL	2.299668473	0.963621108
AACAATGCAGAGAGAC_1	MPAL	1.653619451	1.041962593
AAACCCGCAAACCATA_1	MPAL	5.111918134	6.679877489
AAGACCCTAACTAAAC_1	MPAL	-3.888284522	1.286129205
AATACAGCACCTAAGC_1	MPAL	2.807432574	2.170347898
CATCAAACCATTCACC_1	MPAL	6.09071557	-0.454340251
AGACAGATAGTACCGT_1	MPAL	-7.083800631	2.332724302
CAAAATGTAGACATTG_1	MPAL	3.002188367	0.813709288
AAGTAAACACGACAGG_1	MPAL	-1.646788674	-6.002764495
AATGAGGCCCATAAAG_1	MPAL	-4.101834851	1.799338787
ACTGATTTCCCGAACA_1	MPAL	2.586624784	3.31093642
ATGCATTTAAGTAGCA_1	MPAL	5.589680833	1.477009027
ATCGAAGACCTTAAGG_1	MPAL	2.678549689	1.738455741
ATACCACCATGCAGAA_1	MPAL	2.646344823	0.218809663
AAGTATAACCGACATG_1	MPAL	-7.191346961	2.791762082
CATTAACAAGTCACCA_1	MPAL	7.795734567	2.318868844
ATTAAAAGCCCAACTG_1	MPAL	4.018003625	4.486152856
ACGCACTCACTAAGGG_1	MPAL	2.366810245	0.756775169
ATACACTAACCACCCG_1	MPAL	-2.860346394	-3.078690798
AAAGAGGAACTGACTA_1	MPAL	-6.960455733	2.395945279
ATAGCCCGAGTGACGG_1	MPAL	2.861527127	3.77758476
CCGGACATAAGTCCCT_1	MPAL	4.586665315	6.556762426
AACAACCTAGCCACGA_1	MPAL	6.385522527	0.008084497
ACACAGTCCAATACAC_1	MPAL	3.738410157	6.501963346
CAACATAAAATTATGC_1	MPAL	2.10572235	2.430373161
ACCGATCGAATCAACT_1	MPAL	3.039320869	3.05117914
AGAGATCTCAAGATTG_1	MPAL	-1.968333083	-0.8333762
CCTTATGGAAACAAAT_1	MPAL	5.97823636	2.728983371
ACCCACTGCAAGAACA_1	MPAL	7.906697434	2.65933439
CCAGAGCTCCGAAGAA_1	MPAL	2.652102632	1.825567691
ATTAAAACAGCCATCT_1	MPAL	6.172536058	1.833158224
CCCCAAAGCATAAATA_1	MPAL	2.56234352	2.850841968
AACGCCGCAACGATAA_1	MPAL	2.225255889	1.252827375
CCCACAGGAATCACTG_1	MPAL	3.266755265	3.451228588
ACGGCCTGAACCATTC_1	MPAL	0.188423616	-3.25892237
CAAGAGTTAATCACTG_1	MPAL	2.491105241	1.518045752
CCTGCCTGCCTTACGA_1	MPAL	2.944844646	4.474023073
CCGGAAGCAAGTCCTT_1	MPAL	2.895452899	0.934760957
ACATCCTGAGCGCATT_1	MPAL	2.332631988	0.019738002
AGTAATTGCAGCAATA_1	MPAL	5.169114274	6.787995546
AATACCTAAGGACATG_1	MPAL	5.974509877	8.089814393
AAACAGCCACTCCATG_1	MPAL	0.208961648	-2.806463988
ATCGACACACCCCAGT_1	MPAL	4.59594695	5.614283769
ACTCAAGCAACCCCGC_1	MPAL	5.227851552	7.600106923
AACCACTACCCTACCC_1	MPAL	2.419141692	0.287605135
AGCAAGAGCCTCCCAT_1	MPAL	1.176946563	-8.019441397
ACGTACGAATAAAGGG_1	MPAL	2.409434003	1.996184556
AATAACTACACGCCAC_1	MPAL	-0.57071882	-2.843348296
AGTGATGTAGGGATTA_1	MPAL	2.749029798	3.503817527
CCGTACTACATCCAGC_1	MPAL	-1.12248339	-2.252987177
AGCCACCGCCCGATCA_1	MPAL	-6.943232852	2.852801769
CCGCAGGGACAAACTC_1	MPAL	2.036229772	2.621581762
CACCAAAAACACCCTT_1	MPAL	-1.028261202	-0.973964722
AGACCCCACCGCCCTC_1	MPAL	5.371772927	7.729604452
CAAGAGAGACTTAGGT_1	MPAL	8.033719224	2.619360177
CATTCAGAAAGACCGG_1	MPAL	-7.759114581	1.832022874
ATTAAGAAAAATACAT_1	MPAL	5.006960076	6.975272863
CATAATATAAAGCCTT_1	MPAL	-7.143362838	2.831772535
ATGCCATGAGTCATTT_1	MPAL	3.725014371	6.325229375
AGATAATACAATCAGC_1	MPAL	2.152658385	0.733511834
AGCAACTAAATCACGG_1	MPAL	2.965140266	3.405118196
ATGAATCGACTCCCAG_1	MPAL	2.681315822	0.805008201
CCCAAGATAAATAAGG_1	MPAL	6.224874181	1.824444859
AAACAACGACGCCACT_1	MPAL	-1.49015941	-1.204808385
ATGGAAAACCTACACC_1	MPAL	3.986643476	4.873495309
CATCAGCTATGGACTA_1	MPAL	2.494764728	3.369361131
CCATATCTAGGCCAGT_1	MPAL	5.474455995	1.890743582
CCGACCTAAAATAAGT_1	MPAL	1.579566878	-0.463730188
AGAACATCAGCAATAA_1	MPAL	5.489043874	7.479099481
AACTCATCCCTTAACG_1	MPAL	2.849299592	4.954855649
ATCCACCAAAACAGCT_1	MPAL	3.133412761	5.206842153
CCGGAATGAGATCCTG_1	MPAL	1.267276925	-8.161763938
AGCGAGTCCAGAACAG_1	MPAL	-7.698536712	2.560186355
ATCTATACAGAGACGA_1	MPAL	7.050347489	2.239268272
AACGCCATAAGAATAC_1	MPAL	2.065797013	1.170714228
CCTGACAACAATCAGG_1	MPAL	2.977873963	2.144138305
AACAAACTAGTGATTA_1	MPAL	-6.896404582	2.629630773
AGGAACCTAGTGAGAA_1	MPAL	5.763965291	7.630374639
ACGACCTAAGGCCCAT_1	MPAL	2.683879298	4.071934907
ACGCCATACCAGATTG_1	MPAL	5.528517407	-0.412364693
AAGCATCTCCTAACCA_1	MPAL	2.827745599	4.135337083
CCGCCACCCCTACATC_1	MPAL	7.528341455	2.370396821
CCTCCCTGATGCATGT_1	MPAL	0.205956501	-1.118047388
AGCCAGACAACCCATC_1	MPAL	9.794967813	2.127100675
AAAACATGAAAGCCGC_1	MPAL	1.062929076	-7.922996791
CCCAACTTCAGAATTT_1	MPAL	1.859997434	2.143394201
CCGAACATCAGCAAAA_1	MPAL	3.395178718	5.952952592
AGGGAGAAACAACACT_1	MPAL	-6.848576861	7.620824067
ACCTAGGCCAACAGAC_1	MPAL	5.075898332	7.205641954
ACAAACATCCCTACGT_1	MPAL	-7.484626132	2.54297158
ATACAGCAATGAAGCC_1	MPAL	-4.059223252	1.545902102
AAATAGTCACGCAGAC_1	MPAL	2.247085256	0.000521007
CCCACACAACTGAGCG_1	MPAL	6.269887609	-0.253738345
ATAGCCTGCAGGAATC_1	MPAL	2.464810533	1.230326502
CAATAGGCAATAATCG_1	MPAL	-7.063469249	2.395478218
ACCGCATCAGGGAGTA_1	MPAL	4.893274945	7.120194642
AATCCACCATATAATC_1	MPAL	2.803419751	1.764563529
ATGCCCTAAAGGCAGG_1	MPAL	-7.507127601	2.350267856
CAAACATCAGATAAGG_1	MPAL	2.810521764	1.690816252
CAACCATTCAAAAGGG_1	MPAL	2.446756047	1.14226362
ATCGCCTACAATAAAA_1	MPAL	3.112696332	2.673184364
ATGAACTCAGATATTA_1	MPAL	-9.440045196	7.026591985
AGACAACTAACTCCGG_1	MPAL	3.087090892	1.958974688
CAAAACCTAGCCACTA_1	MPAL	2.378934545	1.256957261
CATTATACAGATATGC_1	MPAL	-6.244976359	2.145169465
CCGTAATACCACAGGC_1	MPAL	4.536936921	6.45224592
CCACACTCCCTAAACT_1	MPAL	2.57300703	2.815171688
ACGGCAACATACACGT_1	MPAL	2.836255235	3.53140804
AACCAGGCAATTCCAT_1	MPAL	1.161037845	-8.033188613
CACTAGTACCTGACCG_1	MPAL	2.458575172	0.925416796
CACCCCGAACACAGAC_1	MPAL	2.926918191	4.936205594
CCGCATCAAAAGAGGA_1	MPAL	2.887845201	4.858158796
AATGAGTTCCAACCCT_1	MPAL	-7.1700414	2.523655622
AGCAAGCCCCCACCCT_1	MPAL	3.826258821	5.805062978
ACCCCACGAACTCCAC_1	MPAL	0.245033187	6.623400419
CAATCCGTCCTAACCA_1	MPAL	3.077464503	1.152250497
CCTAATTAACAACAGG_1	MPAL	-6.716536838	2.866785734
CCGTAGTTATCAAATA_1	MPAL	5.36444394	7.695243089
ACACAGCTATTTCAAA_1	MPAL	4.986677808	7.180679529
ATTCCCGGAGGTACCT_1	MPAL	3.125408095	4.817932813
ACCGATTAAATTCACT_1	MPAL	2.24504034	1.401841371
AATCCCCGAAATATAA_1	MPAL	-1.271660763	-6.863435538
ATTACCGTCAGGCCCT_1	MPAL	3.557286901	5.926485746
AACCATCCACCCATGT_1	MPAL	3.242303771	5.217408388
CCGCCAAAACGGCAAA_1	MPAL	-7.102682429	2.208481042
ACTAAAACACGTCAAC_1	MPAL	3.714757604	5.913211076
CATAAACAAATTCACT_1	MPAL	2.301228446	1.218039482
ACGAACAGAAGAAGAA_1	MPAL	2.821954173	3.705515115
ATGGCCTCCAAACATC_1	MPAL	2.236691636	0.892161517
CAATAGGTAGCCCAGG_1	MPAL	1.831029815	1.605770795
CCTCAGCAAATGAGAT_1	MPAL	2.738781137	3.973116128
AATGAGCGAAGACCAT_1	MPAL	-6.244425612	7.554974763
CATACCAAATTAACGA_1	MPAL	4.866882009	5.822811334
AAGTCATACAACCCGG_1	MPAL	4.669569654	1.65874788
ACTAACCGACGACCTG_1	MPAL	-6.929250556	2.989658325
ACAACCGAACGTATTC_1	MPAL	4.788508576	6.562127321
CAACATGAAAACCCTT_1	MPAL	7.931848687	2.587449043
ACACCAAGCACACCGG_1	MPAL	-0.15000658	-3.87207082
ATAAATATATCGAGCG_1	MPAL	-7.327571708	2.47203943
CATACCATAAGTCCGT_1	MPAL	1.829858941	0.133218526
CCGAAGTGACGCCCGA_1	MPAL	-7.215462047	3.563318221
AGTAAGTGACACCACT_1	MPAL	7.239743394	2.351052015
CCATATGCATCAACGT_1	MPAL	5.510553044	7.863067357
CAGGAAACACAGAGAG_1	MPAL	2.267262858	0.825542121
ACGGCCGTCAAAAATT_1	MPAL	3.687507791	5.203624933
AGCAAGTAAGTACCAA_1	MPAL	2.647032661	0.835792808
CAACAATGCAGCAGAC_1	MPAL	5.462444943	1.88354048
ACGTAAGGCCAGACCA_1	MPAL	2.111523551	0.704928307
ACTACCAGAGTTAGAT_1	MPAL	0.283922714	0.434885113
CATCATGTAATGCCAG_1	MPAL	2.354851884	0.705442576
AAGCACAGACAGATAC_1	MPAL	-6.549387294	6.012129037
CAAGCCTCAAGCCACC_1	MPAL	3.789318723	6.305573671
AAAAACGGCATCCCCT_1	MPAL	2.126393956	0.623063593
ATAGAAAGACCCAGGC_1	MPAL	-7.027857142	4.697845666
CAGACCTAAAGAATTC_1	MPAL	3.627917928	4.868440359
AAACCCCGCACCCAAA_1	MPAL	2.304136676	0.409393041
CCTCCATAATGACCCA_1	MPAL	5.056946439	6.77676317
ACGACCTTCATAACGT_1	MPAL	2.554510993	0.153266756
CACAAGGTCACCCACC_1	MPAL	-6.915965396	2.813147752
CCAAACTCAAGTATGG_1	MPAL	-6.961860019	2.69200465
AACGATCCCAGAATGA_1	MPAL	7.284158868	2.383780925
ACAGATAAACTTCCCG_1	MPAL	5.986215276	2.809582441
CCCGATCAAGCAAAGT_1	MPAL	2.581490678	0.146330787
CATAACTCCCTTCATA_1	MPAL	0.349803371	1.359449117
CATGCATGATCCATCC_1	MPAL	-7.016751128	1.298709719
AGGCAGTTATATCAGA_1	MPAL	2.464407605	1.194430082
ACAAACTAAACTAGAG_1	MPAL	2.320472163	0.221838175
AAGGAAATAAGCATTG_1	MPAL	2.161408586	1.020910709
CCACATATAAGTCAAT_1	MPAL	2.356199426	1.181700914
CATGAAAAACACCACA_1	MPAL	1.122667951	-7.651228221
AAGGAACGACAAATCC_1	MPAL	2.08984558	1.17305073
AGAGCCGTACGCATTC_1	MPAL	6.259683293	-0.302001925
ATCCCAAACCGAATTA_1	MPAL	5.57312457	1.495329587
ACTTAAACAGCCAGCT_1	MPAL	2.757464093	1.903553693
AAATCCAACCTTCCTT_1	MPAL	3.179732484	3.622269122
AACCATACCAATATGT_1	MPAL	1.210197372	-0.465984882
ATACCCGCACGAAAAT_1	MPAL	-3.656776982	3.845843999
AGGTAGGAATCCCCTT_1	MPAL	3.226663751	4.951048581
AGCCCAGTCCAAATTT_1	MPAL	1.838269872	0.720912843
ACTAATTGAGTGACCA_1	MPAL	6.025849027	8.146603792
AACGAACTAAGGATTT_1	MPAL	5.707335633	7.765548437
ACCCAAATCAGTCAGT_1	MPAL	5.396976155	7.26637718
ACCAAGTACCTCCAGC_1	MPAL	-7.071349936	2.698683231
AAACAAGCCCCCATTG_1	MPAL	2.562618178	3.181096046
AACGAGTAAAAACCAG_1	MPAL	8.31001584	2.403094499
ATTTAAGAACACACCT_1	MPAL	-6.406587439	2.700655429
CATCATATAGTAAAGT_1	MPAL	-1.324281472	-2.036109002
AGTACAGTAAATAACT_1	MPAL	1.952849549	0.092085166
AACCATAGCCTCAATC_1	MPAL	2.329226655	0.820371299
CAGCATAAAAGGCCGA_1	MPAL	4.030562085	5.709731786
CCCTCACCACGAATTG_1	MPAL	2.199854774	0.893087356
ACAAATTGCACCCCGT_1	MPAL	5.857033414	7.939269273
ACATCCGGCACAATAT_1	MPAL	1.742817325	1.165764062
AATGCCGAAAGGAACA_1	MPAL	2.095414323	1.77340862
CAGTAAGCACGGAAGA_1	MPAL	1.180178207	-7.784500868
CAAAAGTTAAAGAGTC_1	MPAL	1.563654346	-0.257318319
AATCATGAATGACCGT_1	MPAL	7.709975404	2.578779189
CCCAAAGGATACCCCT_1	MPAL	5.866408986	8.03138849
CATGACGGATCTATGT_1	MPAL	5.536114377	7.703191488
CCATCCTACATGCCCG_1	MPAL	3.116053742	1.034800737
CACAACTACATCAAGG_1	MPAL	2.260476035	2.500329702
AGTACCCTAGCCACCA_1	MPAL	5.227167768	7.173268525
CCATATTACCAAAAGA_1	MPAL	2.05774538	-0.294801773
ACACACCAAGGTACAA_1	MPAL	5.910431546	7.864093034
ACTGAATGAATTCAAT_1	MPAL	5.159840745	6.874403684
CCGACCTAATCTATTT_1	MPAL	3.239797038	5.050727098
CATCAAGTCACCACAA_1	MPAL	6.056870622	2.84684488
ATCAAAAGCCGTATTG_1	MPAL	3.535670442	0.325087397
AACGCAGAATGAACAC_1	MPAL	6.087395829	2.822111337
CATTACGAACCCAAGG_1	MPAL	3.531127614	-0.059014392
ACCAAGTGATATCCTC_1	MPAL	2.950608415	1.534595578
ATGGACGGCCTGAACC_1	MPAL	-6.880763846	2.588559358
ACGCCCCGCCTTAAGC_1	MPAL	3.380278987	0.799921303
AACAATAACCGTATGT_1	MPAL	-7.447818118	2.824186056
ACTTACCAAAAAACAT_1	MPAL	5.494662923	7.534087388
AATGCAAGAACAAGTG_1	MPAL	2.196448011	3.047897308
CATAACGCCCGTCAAA_1	MPAL	-1.617467838	-0.83551553
AAGTCAAGATACAACT_1	MPAL	2.261348647	-0.083721855
ACTAAGTCAGCAATCG_1	MPAL	2.604314012	1.255770891
CATGACTTACCAACTC_1	MPAL	2.722087545	2.086177318
ACAACAGCAAAACAAT_1	MPAL	4.659129304	6.549783437
ACATACGAACCTCCGC_1	MPAL	5.041689557	6.690231531
AAGGCATACCGTAAAG_1	MPAL	5.880387944	7.746767251
AGTCATGCACTTATGC_1	MPAL	7.633764428	2.260661094
CAGTAGAGAATACCGT_1	MPAL	2.677863282	0.969998269
ACAAAGTAACGTAGCG_1	MPAL	-0.866534996	5.771080224
ACACAAGGCCTGAGTC_1	MPAL	8.600361985	2.311668126
CCCGCAAGAGAGAGGC_1	MPAL	2.497137469	1.111574142
CCACCAGAAGTGAGAC_1	MPAL	7.437773866	2.351611106
AATAAATTAATAAAGT_1	MPAL	1.267106575	-7.583648474
AATTCCGCAGATACAA_1	MPAL	-6.906421977	6.423449247
ATCCATACACCGATCA_1	MPAL	5.732374353	7.771023004
AAAGATACAAGTCCAC_1	MPAL	1.109918875	-8.03070143
AATGAAACAAATAGCC_1	MPAL	1.193974537	-7.654296191
AAACAAACCCTACCAG_1	MPAL	4.544503373	1.881440012
CCCGCATCATAACACT_1	MPAL	2.308159751	0.068671158
ACCTAAGAAAGTAAGT_1	MPAL	-7.045167285	2.76320359
CAGGAGGCCCTCAACA_1	MPAL	2.986454887	5.333276956
ACCTAAAGCCATAGAG_1	MPAL	2.831854981	0.287526815
AAGAACGTCCCACCCC_1	MPAL	2.705383224	1.39327821
CCGCAGGCACCCACAT_1	MPAL	3.761246366	2.035300224
AGGCAGTCAATTCAGA_1	MPAL	1.143868488	-7.589222701
AAACCCCTACTCCACG_1	MPAL	1.90161745	1.902205079
ACGCAAGACCCAACCA_1	MPAL	2.370736999	1.380016653
AAGTCAGGAATCCCAG_1	MPAL	1.809330386	1.411649911
AGCCAGTCAATACCTT_1	MPAL	2.512576026	1.153013198
ACAGATGTAAAACACG_1	MPAL	5.390902204	6.807751863
AAGTCCCGAACTAGTT_1	MPAL	3.08302514	5.417978971
AAACATAACAGGCAGA_1	MPAL	2.998466653	2.945353954
CCGCCAATCAGGCATA_1	MPAL	3.435640496	5.776059835
ACTAACCTAAGTATCC_1	MPAL	3.271029395	3.342884271
ACAAACCTCCTGAACT_1	MPAL	-2.73394497	-3.47904733
AAGTACAGCCTCCAGC_1	MPAL	7.686136407	2.381149976
ATCTATAACACAACCA_1	MPAL	1.497715873	-0.449596645
ACCACCTCAAGGACTC_1	MPAL	5.933879537	7.939368455
CATGACAACCGACCCC_1	MPAL	0.91880135	-0.164357649
AGAAACAGACCACAGT_1	MPAL	-1.078608292	-6.86509207
CACGCAAACCCTCCTC_1	MPAL	2.841502112	1.342484085
AGTGCACCAGCTCAGC_1	MPAL	3.399994058	4.012084215
AGGAATCTAACGCCTC_1	MPAL	2.798061532	1.250511734
AAGGCCAGAAGGACTC_1	MPAL	1.840864581	1.689554064
CCGTCAACAGCGCACG_1	MPAL	2.223349017	2.624759881
AAAGATATATTCCATA_1	MPAL	4.602802915	6.893398015
AACAAAAGATTGATGC_1	MPAL	5.919528646	7.686484067
ATGACAAGCCTGAAGA_1	MPAL	-1.764232474	-0.893148692
AGGAAACTCAGAAATG_1	MPAL	3.17692582	5.00508949
AGTCCCAGCACTCACT_1	MPAL	2.576994342	3.444522588
CCATCCCGCCGCACAA_1	MPAL	5.615802926	-0.300765367
CAGCCCTAAGGAACCC_1	MPAL	2.851112765	0.41437739
ACCTCCACATATAGAT_1	MPAL	1.188573999	-8.012062819
ACTTCACTATTAAACG_1	MPAL	5.653025312	7.727823465
CCTTACGCCACCCCTC_1	MPAL	7.85147397	2.39250323
AGAAAATTCATTATCA_1	MPAL	2.426298064	0.817567437
ATCCCCGGATTCAGGG_1	MPAL	2.395057363	1.370085685
CCGGCAGCAGACAAGC_1	MPAL	7.609572572	2.40763685
AGCGCCAGCCTGAAAC_1	MPAL	2.513799352	1.353960245
ACTGCCTTAGCCCAGT_1	MPAL	1.175383252	-7.99338177
ATCGATAGCATGCAGG_1	MPAL	1.014201325	-7.834972174
ACTAAGATAAGTCAGG_1	MPAL	3.000908536	4.471362798
CCTGAAACACAGAGTG_1	MPAL	1.882689399	1.059671252
ACGTAGAAACTCCATC_1	MPAL	0.372195226	-4.177689822
ATCAATTCATAGATGA_1	MPAL	7.844469232	2.470185964
ATCTACACAACGCCGA_1	MPAL	1.587839526	-0.742602022
ATGCAGTCAGCAACCA_1	MPAL	-1.391285139	-0.801046641
CCTTCACCAGGCAACC_1	MPAL	-7.634192305	1.594942658
CAGTCAGCCCGCCCTT_1	MPAL	-1.285390275	-7.514019282
AGCGCCTTAAAGAAGG_1	MPAL	7.81889264	2.437595575
CCCAACTCAAGACACG_1	MPAL	2.897595567	0.88762769
AATTCAGTATAAACTC_1	MPAL	2.103099031	0.791806846
AGATCCGGAGAGAACG_1	MPAL	2.38012473	1.704533903
AGCCAACGAAGGAGAA_1	MPAL	2.292808217	2.030014245
CAATAAACCAACACGC_1	MPAL	4.8592879	6.93585798
ATAGCAGGCAGTCACA_1	MPAL	1.615307015	-0.632399888
ATTGAAACAAGCCAGA_1	MPAL	3.585508031	4.687719076
ACGTCACCCCGGAGTT_1	MPAL	1.826665563	0.607269256
ATTGAGTAAGGGACCG_1	MPAL	0.837871713	1.862920849
CAAAAGGCACCCCAAA_1	MPAL	2.903970164	3.356528728
AACCCAAAAATGATAT_1	MPAL	-7.915438968	7.329859464
AGCTACTAAAGAAACA_1	MPAL	4.468640012	6.907285898
CAACATATACAAAGGC_1	MPAL	1.652654332	1.869711368
CCGCCCGCAACCATAT_1	MPAL	-6.807084399	2.707680433
AACCACGCACCTACCG_1	MPAL	-0.071357685	-4.07551697
CATCCCTGCCACATGC_1	MPAL	0.706657929	-0.050025913
CAAGATCCCATCATCC_1	MPAL	3.63500945	5.33196327
ACGAATGGAGACATCT_1	MPAL	8.349333924	2.466684787
CATCAGACAGCCATCC_1	MPAL	1.544447583	1.724434225
CAGGCCGCCCGCCCTG_1	MPAL	3.227531594	4.442324846
CCTTACCGACGAATAC_1	MPAL	-7.006726581	2.68009731
CCAGAATCACGGCCGG_1	MPAL	2.246401948	0.97329077
AGACACCAACCTAACC_1	MPAL	4.158974332	5.726302831
CCTTACGTATCAACCA_1	MPAL	2.143756074	0.815066366
AGGGCACGATTACCCT_1	MPAL	-1.302499789	-0.755317361
CATTAGCACCTACCAC_1	MPAL	3.530903501	5.91688463
ATCCAGATATATAATT_1	MPAL	-6.826999026	2.462208717
ACCAATCTATTAAATT_1	MPAL	2.309259337	1.396001189
ACAAAGCGAAGTAAGG_1	MPAL	2.335769576	0.03857342
ATTTAGCGATCCAACT_1	MPAL	2.347319764	1.659705608
CCGTAGGAAGCCAAAC_1	MPAL	-7.589042025	2.763864248
ACCTATATAACCACCG_1	MPAL	2.539965791	4.250927656
ATTAAAAGCCCACACA_1	MPAL	4.48039977	1.716956704
CCCTATGGCACTACAG_1	MPAL	4.121658486	6.131954877
ACGCAGACAAGAATAT_1	MPAL	5.715730828	7.457136361
AAAGACTTCCCACCTC_1	MPAL	2.348569316	1.041621296
ATTCAGTAACTAAGTT_1	MPAL	-7.011377173	2.332845418
AATAACACACACAAGC_1	MPAL	5.23987214	7.25121948
ATTGAGCGAGCTAAAC_1	MPAL	3.608543557	4.270687787
ACGTCCAACCCAAGCG_1	MPAL	-1.505596298	-0.379066558
AAGTAGAAACCTAATC_1	MPAL	-0.006421882	6.423844545
ACTGATAGAATTAACC_1	MPAL	3.149089736	1.552177279
AGAGCCATCCGGCCTG_1	MPAL	2.737498206	1.928936927
CATTATCCAAAACCTG_1	MPAL	-6.899352389	2.317700355
CATGCCTAAAACCCTT_1	MPAL	3.234132928	4.86144182
AGAGAGGCAACGATAC_1	MPAL	2.627017182	0.662971227
ATGGAAGAAGCAACCA_1	MPAL	3.12064187	3.224313466
ACGTATTCCCCAAAGC_1	MPAL	2.298679513	2.465444057
AGGTATACACATAGTC_1	MPAL	2.86546914	0.770799963
AGCAACGAAAGGACAG_1	MPAL	4.99042241	7.258469312
CATGATTAACATAAGC_1	MPAL	2.955951137	5.165710657
AACAAGACACACAATT_1	MPAL	-7.123844939	2.56148216
AGCGAGTGAAAAATGC_1	MPAL	5.417166871	8.325619905
CACCCCGTCCCAATAA_1	MPAL	1.560998124	1.820088355
AATGAGGGATTCAGAA_1	MPAL	7.630442781	2.377150028
ACGAATGCATCACACA_1	MPAL	7.50790326	2.302902429
AGAGAGCCAGAAACGT_1	MPAL	5.332480115	7.128886907
CAATAAACAGTCACAA_1	MPAL	2.52100913	0.138995423
CAGGCAGAATGAACTT_1	MPAL	3.123837394	4.428169935
AATGATCCCAGTATTG_1	MPAL	-1.160760241	-1.013175161
AACCCCGCACAAACGC_1	MPAL	-3.952613431	1.351793735
AATAAAGAACTTAGGA_1	MPAL	2.12888996	0.746300428
AGGCACCAAGGTCCAA_1	MPAL	6.308512849	-0.133652264
ACGAAGAGAATTAGGT_1	MPAL	2.406860036	0.246571003
CCACCAAGCAGCAATA_1	MPAL	4.91232602	5.963963716
ATTAAATGAACAAATT_1	MPAL	-7.348053771	2.939315765
CAGAAGCTATAAACTT_1	MPAL	5.278430623	7.372822015
ACATAGACACGACCTT_1	MPAL	5.457897348	7.392766206
CCGTAGATCACTATCC_1	MPAL	2.307371301	0.0942922
ATACCAACACAACCGG_1	MPAL	-3.985603648	1.390207975
CCGTCAAACACCAAAT_1	MPAL	1.629441899	-8.295474799
AAATCCCTATTACCGT_1	MPAL	0.627122325	6.689175813
AGTAAATGACTTAACG_1	MPAL	7.586720628	2.47785136
AGGGACCAAGGGACCG_1	MPAL	8.297558946	2.464622705
AGAAACAGAAATACCC_1	MPAL	8.404479188	2.455711095
CCAGAGGGAGCGCACC_1	MPAL	2.336213512	0.649119465
ATGAACATACACATAG_1	MPAL	1.139893812	-8.192306311
ACTGAGAACAAGAATG_1	MPAL	-6.911424952	2.770896642
CACGAATCACGTAAGT_1	MPAL	1.480206889	1.64153847
ATACAATAAAGACAAC_1	MPAL	3.01052205	4.335107057
ATTCATTCCCACCACC_1	MPAL	-1.621243792	-0.055154418
AGATACCTCCTCAAAC_1	MPAL	2.997955245	2.554594247
AATGCAACATGTAGAG_1	MPAL	1.57870428	2.681239574
ACATCCTGAAAAAGGT_1	MPAL	0.288132054	-1.687865527
AAAGAAGAACTCACTG_1	MPAL	3.340515536	5.886734216
CATCAACCCCACCCCC_1	MPAL	5.066685838	6.442967145
CATCCCCCATGTCCTA_1	MPAL	4.255027932	6.465260713
AACTCCGGCAGACATG_1	MPAL	6.058028859	2.856974809
AGTCACCACCCCATGA_1	MPAL	5.686365766	7.476752489
CATGAATGCAATACCC_1	MPAL	2.04949705	0.088350742
ACCAAGGCAAGAAAAA_1	MPAL	-7.01260789	2.910478799
CACCATCGAACTCCCT_1	MPAL	5.994707269	-0.450273932
CCGACACCACTTAAGG_1	MPAL	2.509975833	2.796333282
AAGCAGAAATTAAGCG_1	MPAL	2.414025945	2.408753841
ATTAAATTACGGATAT_1	MPAL	-7.134645778	3.132975786
CATGATCGACATCAAA_1	MPAL	6.764856023	2.153714864
CATGAATAAGCGCCAC_1	MPAL	2.363000793	0.681726305
AGATAATAAACGACAA_1	MPAL	5.656291169	1.136271922
ACCGAGGACCGTATGA_1	MPAL	2.525311393	0.057533829
AATACAGGATGCATTC_1	MPAL	4.975524587	1.58655235
ACTTCCATACAAAGCC_1	MPAL	2.424832982	0.369466095
ATCTACTGACCCAGGC_1	MPAL	2.6454467	3.40332648
AATAAGTGACATACTG_1	MPAL	2.63877694	2.224769561
AATCCCCGATCACCGC_1	MPAL	1.318422598	-7.826736243
ATCCAACGATTCAAAA_1	MPAL	3.64706294	4.126758783
AGGCCCTCAGACCATG_1	MPAL	2.302723331	1.061029761
ATCTCCAGAGTCCCTA_1	MPAL	-8.214112121	6.239599912
AGAAAATCAACTCCGT_1	MPAL	-3.074822741	1.206021755
AGGACCTGCCGTAAAC_1	MPAL	2.463597459	2.715701072
CAGGAAATCATCCATC_1	MPAL	2.923204583	0.74756959
AAATATTCCATCACGG_1	MPAL	4.116807622	5.99931833
ACGCAGATCCTCAAAC_1	MPAL	5.93435542	2.767163722
ACAGCCTGCCCGCAAT_1	MPAL	-2.437860924	-0.591500373
AGCGAGATCCAACATA_1	MPAL	1.178336186	-8.19145468
CAAGATGAAGACAACT_1	MPAL	2.951613349	4.586518972
ACGCAGTAATCTAAGT_1	MPAL	-6.973339873	2.515785186
AACCATTAATACAGAT_1	MPAL	5.658063573	7.66640207
AGATACCTATCGATTC_1	MPAL	-1.127207297	-6.856781275
AGAGAAGGAGGAAGCA_1	MPAL	6.475809735	2.005590169
CCCGCATGCAATCCTT_1	MPAL	3.371012134	3.792846649
ACTGCCTTATATATTG_1	MPAL	7.321918172	2.435596435
AAGGCACTATAGATTT_1	MPAL	2.405755204	1.062676756
ATGTCCGTCCAGAGCT_1	MPAL	2.729453963	1.476596682
ATCAAAGGCATGAGGT_1	MPAL	3.115683717	2.000685661
CCACATCACATCATAA_1	MPAL	2.790751618	2.409552543
AGTACCCCCCCAAAGC_1	MPAL	2.297513408	-0.14161455
CCAGATGAAGCGATCC_1	MPAL	4.082799596	5.663452356
AGATACCTAAGTATCT_1	MPAL	2.245685739	-0.640555651
CATCCCTGCCTGACCT_1	MPAL	8.000194711	2.623194902
CCCGCCAACCCCATGA_1	MPAL	5.934649629	-0.432418109
ATCTAAGAAGAGAAAT_1	MPAL	-1.407956975	-0.921598585
AAGGAGACATGAATTA_1	MPAL	3.309271974	5.506479471
CCTTAAGAACCGATTA_1	MPAL	0.656132502	-1.828044326
CCTCATATAATGAAGA_1	MPAL	3.288837833	0.646314173
CCTACAGAAAGTCCTC_1	MPAL	7.025162858	2.265981643
AGAGAAGCAATAACAG_1	MPAL	0.081131262	6.12474653
ACTCACCGAGCTCCAT_1	MPAL	2.971651	4.308655469
CCTACCCGATACCCAG_1	MPAL	1.12186603	-8.388655455
AAAGATAAAAGCAACT_1	MPAL	0.273482842	6.505398481
ACCGAAGAAGGACCGG_1	MPAL	1.581810636	0.635436265
ACTGACGCCACTACCC_1	MPAL	2.17523734	1.233340351
CATGCCGTAACTAAGG_1	MPAL	7.137424153	2.251672952
CCGGCAGAAGTCCCTG_1	MPAL	5.148987454	6.495830266
AAGGCCAAATAGATCT_1	MPAL	1.961628837	0.951809435
AATCCAAGAATGAAAA_1	MPAL	3.235835237	4.468950002
ATCCACCAATGGCCCA_1	MPAL	5.757620019	7.721701829
ATTCAATGCCATAAGC_1	MPAL	7.264760655	2.309521167
AACAAATAACGCATAA_1	MPAL	2.546042365	1.23498234
AAGTACCCCCTAAGGT_1	MPAL	5.09318797	6.801868646
AAGGCATACCTTCCAT_1	MPAL	-1.490766662	-2.337482483
CCAGACTACAGGAGCA_1	MPAL	1.142273468	-8.378411086
ACACCCGTAATAATCG_1	MPAL	3.87874381	1.007864444
ACGTCCCTATCACCGC_1	MPAL	2.749681872	0.688686817
CCTTCAATAACGACGA_1	MPAL	4.962956113	-0.30226198
AACGCATTATAAAAGA_1	MPAL	3.369074267	3.355863778
ATGTACTGAGAGATTC_1	MPAL	3.39223091	4.686677663
AGCGCATCAGCCCAAA_1	MPAL	0.131233198	1.574835269
AATAAGTACCAACAGC_1	MPAL	5.997670335	7.903063505
CACCACTTATGAATCT_1	MPAL	2.376551313	-0.502501519
AGGTAGGTCCATCAAG_1	MPAL	2.447809619	0.736358194
AACACAGTAATGAAGC_1	MPAL	1.363722009	-0.106239998
AATAATAGAGGTAGCT_1	MPAL	3.81720416	5.895346849
CCACACAGAAATATAA_1	MPAL	1.247804088	0.073176412
AATGAATGCAGTAGCA_1	MPAL	2.093335551	0.114712356
CCCTATTAACGTATGA_1	MPAL	6.846893949	2.249940841
ATCACCGAAAGGAGGG_1	MPAL	-1.109154063	-6.791289599
AATCAATAACGGACTA_1	MPAL	1.457202715	0.353510706
AGTCCATGCCAAAGTT_1	MPAL	6.485743684	-0.356546075
AAGTCCTGATGAAATC_1	MPAL	-0.078518349	-3.929976494
AGTCACGTCCTCCAAG_1	MPAL	7.412395639	2.291587322
AGGAACCAACCCACAC_1	MPAL	3.733893079	5.591233938
CCTGATCACCAAATCC_1	MPAL	5.292903108	6.650696008
AACTCCCTATCCAAGA_1	MPAL	9.594216508	2.631657331
AGTGCAAGCACCAGCA_1	MPAL	0.247123641	6.364938466
ATACAGCGCAAAATCC_1	MPAL	7.572216195	2.388933151
AACCAAGCCCCTCCAA_1	MPAL	2.900606793	0.94950047
CCCTACATAGGCACCT_1	MPAL	2.078369779	1.292066305
CCCGATAAACGTCCCT_1	MPAL	9.881150407	1.895261733
ATTAAACTAGAAATGC_1	MPAL	3.072526378	4.277243345
AACCCAAGAAGCATTT_1	MPAL	-6.801128703	2.591586797
CCACCCCCCAAGCCCC_1	MPAL	1.717269343	0.368881761
CCTGCAAAATACCAGG_1	MPAL	-6.926842528	2.592323272
ACAGACAACCAGCATT_1	MPAL	3.591918153	3.436766832
ACTTCCTGCAAAAAAC_1	MPAL	0.872225684	2.131375997
ACTCAAGTAAGCCAGG_1	MPAL	-1.166022795	-1.516827972
AGTCACGAACTACCTT_1	MPAL	3.334694308	2.86390826
AACGCAGAAGTGCCGA_1	MPAL	-3.836119014	1.3509216
CCAGAAGTACATAGCA_1	MPAL	2.236692828	1.12741205
AGATCAGGCAGTAAAG_1	MPAL	-7.79886468	2.293931692
CCATAGAAAGGTATTA_1	MPAL	2.776577396	0.656278818
AGGTACGTCCTAAGCC_1	MPAL	1.293336076	-8.305918486
CCAGCATGACGGCCCA_1	MPAL	3.305046243	4.782728403
AAACAAGAAACACCAC_1	MPAL	5.083670777	6.749146669
ACGAAGTGAGGTCATT_1	MPAL	-3.832998115	1.344889967
CCGGACAGACGTATAA_1	MPAL	1.394529742	0.516067057
AAAGAACGAGCACAAA_1	MPAL	2.909646195	4.011525361
ACTAACGAAGGAATGA_1	MPAL	2.733814639	-0.547752054
AACTACACAAACCCAG_1	MPAL	7.025361699	2.341533391
ATAAAACTCCATATTC_1	MPAL	-7.795289355	2.637610404
ATTCCAGGAAACATTC_1	MPAL	7.085126561	2.302149742
AATAATAGATACCAAC_1	MPAL	2.045025748	0.443106888
AAACAACTACTGCCTA_1	MPAL	7.704360169	2.393539159
CCTAACGGAATCATTG_1	MPAL	7.798629922	2.581556289
CCTGCAGGAGATAACC_1	MPAL	2.521312875	0.939750819
AGCGACATCCCTAACT_1	MPAL	4.332100076	1.709153502
AATCCAGCCCACAAGT_1	MPAL	8.018013162	2.342342822
AACACACTCAGTCCGC_1	MPAL	1.315410537	-1.255133064
AGGAAGATAGGTACGA_1	MPAL	1.231540126	-8.178361685
ACCGAATTCAGCCAGT_1	MPAL	2.893795175	-0.259497808
ATAGCAAAAATGCCAG_1	MPAL	5.908970994	7.893312662
AATCACACAAATATAT_1	MPAL	7.463157815	2.388835876
AGCAAACACATAAAGA_1	MPAL	5.885325116	-0.566211255
CCGTACTCACTTACCA_1	MPAL	2.599205178	1.174757569
ATGAATAACACTATAA_1	MPAL	1.148295206	-7.847012313
CCTCCAGCAGCACATT_1	MPAL	2.549850148	-0.217547358
ACAAAAACACCCATCT_1	MPAL	1.187905711	-8.174595626
AAATATACATGCAATT_1	MPAL	2.080070418	-0.486278625
ACATACATCACCAGCC_1	MPAL	2.751597566	2.747034995
CCCGAAATAGGGATAA_1	MPAL	3.097692889	4.758686273
ACGAAACAAACTATGA_1	MPAL	-10.13988193	6.64828655
ATAAATCAATGTATTG_1	MPAL	2.154515666	1.080261199
CATGAAGCAGCGAAAC_1	MPAL	4.286562604	1.701024859
ACCTACTTAAGTCAAT_1	MPAL	1.141608996	-7.951670916
AATTCATGCATAAACC_1	MPAL	1.691180629	-0.663646968
CCGTAGCGCCGAAATG_1	MPAL	2.480450791	0.670417993
AATAATCGCAGCCAGT_1	MPAL	8.627951783	2.402874677
ACTCACCTAAGGCAAC_1	MPAL	5.103259248	7.092481344
AGATAGTCACGAAACC_1	MPAL	4.952333135	6.962814062
AGCCCCGGCAGTCCGT_1	MPAL	2.714501542	0.735174923
ACTCCAGAAAGCCATG_1	MPAL	2.808268947	2.812216966
CCAGATGCACTGACCA_1	MPAL	1.418043775	-0.099928336
AAACATTACCTGAGAG_1	MPAL	2.779486817	0.59447798
ACCACCGACATGAGAC_1	MPAL	5.98219983	7.882101743
CAGAACCTCCGAACTT_1	MPAL	2.337276858	0.805094509
CATTACCCACTGACCG_1	MPAL	5.179207963	6.968265741
ATCGAGCGAACAATGA_1	MPAL	-0.777618336	5.725929468
ATGCACATACTCATGC_1	MPAL	-6.942295867	2.667251794
AACAAGTGAAGGCAAG_1	MPAL	0.018406731	6.350766389
AGTCATTTAAATATGC_1	MPAL	6.567595166	-0.340581478
AGCCATGTACGCCCTT_1	MPAL	5.983879727	8.123770921
CCCCCCATCCTGACCC_1	MPAL	4.602517766	6.650340764
CAGCACTTACGAAAGA_1	MPAL	-7.407711345	2.034477918
AGTTACCTAGCAAATG_1	MPAL	4.920308274	5.976145475
AAATAGTTACAACACG_1	MPAL	2.18233673	-0.419856669
ACAAAAACCCTGAGGA_1	MPAL	-2.128425795	-2.622919591
AACAAGCTATGAATTC_1	MPAL	1.592429084	0.342423497
AAATCCGGAAAAACTG_1	MPAL	1.361207527	-8.040612967
ACAGCACCCCTCAATC_1	MPAL	1.682457608	0.227350472
AGAGCACGAACAAGAT_1	MPAL	3.256226701	4.363848417
AACCATGTAACAACGG_1	MPAL	5.514830751	7.742062299
AGCCATTTATGGCCAC_1	MPAL	3.127381963	1.661589591
CCATCCCGAAGGAGAC_1	MPAL	3.8520724	0.622153251
ATGCCCACATAGACCC_1	MPAL	2.557400388	3.471768587
AGGGAACAACTGACGA_1	MPAL	-3.759487945	1.980104415
ACTACCCAAGGCACAG_1	MPAL	1.745076818	0.294439165
AATCCCTTCCTTACCG_1	MPAL	2.658282441	0.212151541
ATCTCAGTCATCCACA_1	MPAL	-0.384129512	-1.486339004
CAAAAAAGAGTTATTA_1	MPAL	3.053392095	5.006752698
AACGCAGTCAGTATCA_1	MPAL	1.216762346	-8.268627913
CACGCCCTACGGCACT_1	MPAL	1.217584056	-7.860698493
ACCCAACGATTCAAAG_1	MPAL	1.627667111	-1.094270976
CCATAGACCAGCCAGA_1	MPAL	2.936234159	3.798420398
ACATCAAGAGACCCGT_1	MPAL	2.390757722	-0.877160699
AAGTACAACCTTCACA_1	MPAL	2.562535686	0.655675321
ATAACAGTATTTCAAG_1	MPAL	7.719494027	2.35176131
CCGCAACGAGCACACC_1	MPAL	1.830824536	-1.242621214
ATCTACCACCAAAAAA_1	MPAL	7.541217012	2.20259711
CATTCAACAAGTCCGT_1	MPAL	2.786759061	0.493451922
CCCTCAGTATCTCATG_1	MPAL	3.259514255	4.580619066
AAATACCACATTACTT_1	MPAL	2.9296004	4.104666917
AATGCCGGACTGCAAG_1	MPAL	-6.776519614	2.746583431
CCCGCCAGACATAACA_1	MPAL	5.233098668	6.878448217
ATTTCCGTCACGAGTA_1	MPAL	3.611028833	0.171375109
ACGAAGGTATCCACAG_1	MPAL	-2.537919122	-0.842564077
AATCCCGAAGATACCA_1	MPAL	-1.011020142	-7.0704439
ATCTACGAATTACACA_1	MPAL	-0.959281522	-1.61521724
AGAGCCCTCCCACCGA_1	MPAL	2.027801436	0.045428461
AGACAATTCATCATTC_1	MPAL	5.432572526	7.840290754
AGGGAAATAACGCATG_1	MPAL	0.401476544	6.864562719
AAGGCCGGACATATTC_1	MPAL	5.364336652	-0.577661367
CCTAAATTACTGCATC_1	MPAL	3.579128427	4.339681833
ATCTAGCTACGAACAC_1	MPAL	6.32459895	-0.299345673
AACAAGCAATGTACTT_1	MPAL	2.923468989	3.897827356
AACTAACTATGAACAG_1	MPAL	5.611499948	1.526774375
CATTATGCACAGCCAG_1	MPAL	6.410458249	-0.345295967
ATAAATCAATTAAAGA_1	MPAL	5.11961667	6.505470006
AAAAACCAACCTAATT_1	MPAL	2.437421006	0.97596976
AAATAATGCCTCAAAA_1	MPAL	1.599629802	0.265941976
AGGTAACCCATAAAAA_1	MPAL	5.652982873	7.854684083
AAGAAATAACTTATTA_1	MPAL	2.527985972	2.335913389
AATGCATTCCACAACC_1	MPAL	0.176561994	-4.1132181
CCATCCGAACGGCCCG_1	MPAL	5.631199998	7.238240926
AACAAGCTCCGTACTC_1	MPAL	3.262984914	5.608757703
CAGTAAGCAAACACCG_1	MPAL	-0.766109156	-1.081722171
AGTTCCGTAGTTCATG_1	MPAL	0.071441394	6.384838788
AATACCTACCCTATAT_1	MPAL	1.160729093	-7.881241114
AGCAAATCACAGATCG_1	MPAL	1.743842286	-0.220237122
AATGCCGGAACGCAGG_1	MPAL	5.879072827	-0.370245428
CCCACAGGAAGGACTT_1	MPAL	2.674730701	1.567090361
AAGTAGGACCTGACTA_1	MPAL	1.486813468	-0.973143132
AATGACACACAGAAAC_1	MPAL	-0.126854229	-4.076859744
AGAGCCTGAGAGATGT_1	MPAL	0.291170222	-2.386907847
AAACACAAAATACCCG_1	MPAL	5.249838513	7.743836133
ACCTACCTCCTGCCGC_1	MPAL	6.532152814	-0.827574642
ACGACCTAAGTTCCCG_1	MPAL	2.535907668	0.784971981
CCGGATTCCCCGATTA_1	MPAL	-6.708790618	3.291252105
AGCACCACAGAGATAT_1	MPAL	4.313144368	5.584731309
ATACAGGGATGTAAGT_1	MPAL	2.242584151	0.668536334
ATCCCAGCAAGTAGGC_1	MPAL	3.211490792	-0.469547511
AAGAATATCCCCAAGG_1	MPAL	2.888403815	2.728433578
CAAGCAATATGCCAGG_1	MPAL	3.949338121	5.762951105
CCAGCCGGAACCCAAC_1	MPAL	-7.196568805	3.683254449
ATACATTGACCTACTT_1	MPAL	4.998592061	7.148841112
ATCCAGACCAGAAGGG_1	MPAL	-0.281783822	-3.458336623
ACGCAGTGCCTTCATG_1	MPAL	5.980673474	2.82208082
AGTCAGAGCAGACATA_1	MPAL	2.71910469	-0.021130159
AGTGATGAATGCATGT_1	MPAL	2.050558967	0.358255266
CACCACTGACATCCGT_1	MPAL	-0.548570934	1.188411324
AACTACTTCATACCTA_1	MPAL	0.469523055	7.192565648
AAGAAGCACCCTCCTT_1	MPAL	2.970580978	1.998593776
ACGTAGATAATCATGT_1	MPAL	-7.546007949	2.697647302
CCTGATCAAGATAGTA_1	MPAL	2.056063575	1.12689337
CATTACTTCCCTCCTC_1	MPAL	-3.823064404	1.235707371
AGATACCTAGCTCCAC_1	MPAL	2.147432727	-0.01064488
ACAGACATAGAGACTT_1	MPAL	-0.43293387	0.62246999
ACCGAGCGACCACCTA_1	MPAL	5.338476342	7.051842897
AAGAACTACCTTACTT_1	MPAL	3.774133367	2.24048969
AGGTCCCCCCTAAGGA_1	MPAL	3.456691188	2.859652965
CAACAGCTCCGCCCGT_1	MPAL	10.41155068	1.575828879
AGTCACCACCTAAAGC_1	MPAL	1.201110167	-7.697904379
CCACATTGACTTCATG_1	MPAL	6.541467351	2.050929754
CACTCCAGAACCCCTG_1	MPAL	1.643392486	-0.030786469
CAGGCCCTCACTACGT_1	MPAL	-2.229248005	-3.937033446
ATCAAGCCCACAAGAC_1	MPAL	2.143332404	0.361336468
CCTAAGATACACACCG_1	MPAL	5.316362542	8.194431512
AGATCAAACCACAGAC_1	MPAL	2.216316623	0.466102003
AAAAATCCAGCTAAGA_1	MPAL	2.75809781	1.429851739
ACCAAGAAAGCGAGTC_1	MPAL	2.06653778	0.571644275
AGACCATACAAACAAC_1	MPAL	6.199298066	-0.474340857
CAGCCCGTACTGAGGT_1	MPAL	-0.883599597	-7.079039366
ATGAATCAATTGAAAC_1	MPAL	2.928840322	1.304433434
ACACCAACCATAACAT_1	MPAL	2.727166099	3.040125816
CAACAGTCATGGCCAC_1	MPAL	-0.56801027	-1.929307134
ATCACCGAAGTTCCAG_1	MPAL	2.154959601	0.56171283
AAGTATTCAGTTAATT_1	MPAL	3.670264405	2.952338426
CCAGACGTCCTAAGAG_1	MPAL	1.175130171	-8.08842829
CCCTATTGACCCACCA_1	MPAL	-5.538144427	0.484477787
AAAACAGAACGCAGTT_1	MPAL	0.151437861	-4.129597457
CAGAAACACAGCCCCC_1	MPAL	3.700840634	5.836578576
CAAACCTCAGTGAAGG_1	MPAL	2.611805839	1.664811342
CAAAACGGAAGCAGAC_1	MPAL	-8.325579959	2.0108442
ATATAAACAAGGCCAA_1	MPAL	5.412186307	7.445112436
ACGGACCTCACTAGAA_1	MPAL	1.908351583	0.328136443
CCCGAGATACGCAAGC_1	MPAL	8.168007058	2.512287347
CAATAGCCACCCAGGG_1	MPAL	2.508316678	-0.440524967
ATGCCCCTAGCTCCCG_1	MPAL	-7.141099769	5.787935941
CCAGACGCATGGACCG_1	MPAL	2.594247026	0.381914346
CCGGAACTATTGATAA_1	MPAL	3.454817456	5.433354585
AAGAAACACCTCATGG_1	MPAL	5.641647977	1.190846889
CCTGACGAACTCATCT_1	MPAL	5.849466485	-0.382938178
ACAACACAATGTCCTA_1	MPAL	1.249079866	-0.571044774
ATGGACCAAACAACCC_1	MPAL	1.987574739	0.406063704
AATGATGTATAAAGTG_1	MPAL	5.660699052	7.309921472
AGTGAGCCCAAAAGGC_1	MPAL	-6.88001092	2.476654498
ATCTCCTAAAACCCGT_1	MPAL	-1.257021147	-1.053342612
AATTCCATCCGTCACT_1	MPAL	2.416849298	3.336800544
AATTCAACCCTTCAAT_1	MPAL	2.380028409	1.041789381
CCTGCATGACGCATCC_1	MPAL	8.432990235	2.475650279
ATTCACCCAGTAAAGC_1	MPAL	1.730182094	0.509725897
AACCAGTCAGGACCAG_1	MPAL	2.397960586	0.83076158
AATAACTCAATTCCTC_1	MPAL	2.963982028	4.18179342
AGCGAATGACCGAAAG_1	MPAL	2.506123227	-0.27308269
CCAGCCACAACTAACC_1	MPAL	-7.086845237	2.899785011
CATGACCAAACCCACC_1	MPAL	3.332364244	5.050156324
CCAAACCTCCCTAGGT_1	MPAL	3.519906682	5.183757512
CACCAGGCATAACCGA_1	MPAL	2.273667735	0.521612494
CACACAACCAGCAATT_1	MPAL	-7.539304572	2.699096649
ACTTACGAACAGAATC_1	MPAL	-6.748493033	2.945368497
AAGTATTACAGTACAC_1	MPAL	2.254040164	0.604384153
ATTCATCGCCGACAGT_1	MPAL	-1.653958875	-7.086252959
CCCGACGCCAGTCAGA_1	MPAL	-3.661764699	1.09989795
AAGCCATAACGTAATG_1	MPAL	1.084485334	-8.196694167
AACACCAGAGCCAGCG_1	MPAL	0.355928046	-1.928489478
AATTCCACATAGCCCG_1	MPAL	3.014441175	0.526774137
AGTCCCACAGCCCCTT_1	MPAL	7.284479302	2.537168472
CCGTAGCGACAGAGTA_1	MPAL	2.662720603	2.203338115
ATGAATTTAAGGCCTC_1	MPAL	1.077450556	1.022199957
[truncated: 94,175 more rows]
