# Supplementary material for: Multiomic single cell sequencing identifies stemlike nature of mixed phenotype acute leukemia
Source: Nat Commun. 2024 Sep 18;15:8191. doi: 10.1038/s41467-024-52317-2 (PMC11411136; doi:10.1038/s41467-024-52317-2)
Supplement: Supplementary file 17 — Source Data [file 41467_2024_52317_MOESM17_ESM.zip › Source Data compressed/Panel S16C-D.csv]

Panel S16C-D
	UMAP_1	UMAP_2	CD11b	CD13	CD14	CD64	IDH2
AACAACTCAATGCCGT-4	7.1246166	4.8940744	3.4467862	3.5915203	2.8736675	0.12495808	1
AACAACTCAGCCAAGA-4	7.504468	1.2653302	3.803164	3.153467	3.5961998	1.2724011	0
AACAACTCCCTTAAGA-4	6.136889	4.034573	3.5270922	3.5247877	3.4078572	1.120218	1
AACAACTCCTAATAGG-4	8.305801	1.6596992	3.5644379	3.4132922	3.582346	0.651234	1
AACAACTCGCATGAGA-4	8.37454	2.4182794	4.1012654	2.803393	3.3805072	0.82087785	1
AACAGAGCATCCGGTA-4	10.32354	6.6461945	3.2401125	3.6688523	3.2179103	1.6555281	1
AACCAGCTAGGTGTCC-4	7.381095	2.8395133	3.6831572	3.3931253	3.3273125	1.0545061	1
AACCAGCTGTAGGAAG-4	4.576395	7.631826	3.4414315	2.983687	2.819156	1.3482004	1
AACCGATGAATACTTC-4	6.9243064	1.3247719	3.9239178	3.535449	3.4991949	1.3834721	1
AACCGATGACCTCAGG-4	7.8562274	-0.060825493	3.9902053	3.636344	3.6755607	0.93978053	1
AACCGATGTGCCGATC-4	7.3691683	0.6427981	3.865596	3.601548	3.5084646	1.674282	1
AACGAAGTAACCGATG-4	8.714072	0.7598722	3.7519126	3.5694678	3.7135944	0.92090297	1
AACGAAGTAAGGTGCA-4	6.872261	4.9968114	3.6887722	3.1105592	3.1064517	0.37502366	1
AACGAAGTAGCGGAAC-4	6.3241377	6.3976417	3.4157174	3.4453974	2.7880392	0.6823703	1
AACGAAGTCTGGTGTA-4	5.17567	8.906279	3.3408408	3.2375	2.5578268	1.2277445	1
AACGAAGTGTAATGGC-4	8.077687	4.645744	3.5631537	3.1723886	3.1342359	1.1231287	1
AACGAAGTTGACCTTC-4	5.582448	8.427981	3.515609	2.9180484	2.9693208	1.4253497	1
AACGCCAAAACGTACC-4	7.8290396	0.9863417	3.7127578	3.518979	3.324046	1.445263	1
AACGCCAAACGAGAGG-4	5.9238753	5.6576695	3.1073425	3.0003803	3.668694	1.5807498	1
AACGCCAAAGCCGCAG-4	8.599399	0.77666557	3.2853227	3.1618757	3.2702441	0.3358823	1
AACGCCAACAAGTGCG-4	7.535634	1.360075	3.9082448	3.5932162	3.693901	1.0360613	1
AACGCCAACATGGCTG-4	4.776607	-0.6707213	3.5146244	3.120055	2.5169604	1.1560291	0
AACGCCAACTCAACGC-4	5.970087	6.6538424	3.7405133	3.2470882	3.5293396	1.5148561	1
AACGCCAAGACTCAAG-4	6.6871023	8.807338	3.4939842	2.7903662	2.8342018	0.11535201	1
AACGCCAAGATTATTA-4	5.5562763	4.857576	3.646344	3.7523737	2.6561642	2.1541774	1
AACGCCAAGGTAATTG-4	8.006915	3.3188438	3.545001	3.1614914	3.1732259	1.0959991	1
AACGCCAAGTAGCCTA-4	7.6241856	1.2546016	3.8342788	3.541433	3.6883357	1.2188256	1
AACGCCAAGTCCATGA-4	6.435204	6.1222477	3.3873868	3.0959597	2.8211548	0.5768795	0
AACGCCAATAGAGTAC-4	7.38294	2.2295516	3.8025646	3.67303	3.5281608	0.8390422	1
AACGCCAATCTATCAC-4	9.0354805	6.6844015	3.3562539	2.952541	2.6142051	2.5014853	1
AACGCCAATGCTACTC-4	5.6635046	6.777067	3.4897544	3.3617418	3.0797217	0.8742807	1
AACGCCAATGTCTGAG-4	4.863663	6.9260626	3.4182231	3.4687223	3.2778165	0.90759426	0
AACGCCAATTAATCGT-4	7.9207716	1.9457668	3.7443047	3.4955103	3.1576188	0.7988452	1
AACGCCAATTAATGCG-4	6.2479224	3.4875019	3.7369812	3.3784943	3.2530465	1.3435723	1
AACGCTCGACGGTTAC-4	6.936874	0.28116286	3.765681	3.6636379	3.5458202	1.8163242	1
AACGCTCGATGCTTAG-4	7.496138	7.069506	3.5523112	3.0201356	2.5822988	-0.18508746	0
AACGCTCGATGGAGTT-4	7.5592923	3.8493578	3.734776	3.429714	3.1565409	0.8986896	1
AACGCTCGGACAGCAC-4	6.604053	8.759647	3.005824	2.8113751	2.8500369	0.35648525	1
AACGCTCGGTGTGGAG-4	8.762619	3.1101105	3.7900712	2.9446952	2.7998383	1.7813728	1
AACGCTCGTTATACTG-4	7.643104	6.0017986	3.1064115	3.0299635	2.723151	0.8475761	0
AACGTACCAGCACTGC-4	5.3677354	7.5802584	3.0139534	3.1525524	2.4334676	0.24701025	1
AACGTACCGCGAGCAA-4	6.6946735	5.8912477	3.602332	3.2072594	2.7812457	1.640822	1
AACGTGATCAAGATTC-4	5.6260223	9.864134	2.9249465	2.7195046	2.3528914	1.0234016	1
AACGTGATCTTGCTAC-4	6.462041	8.844267	3.168477	3.0716035	2.4828556	0.957226	1
AACGTGATGAATTCCG-4	6.0586896	6.99498	3.6742134	3.1700122	2.3636167	1.1673307	1
AACGTGATGCCAATAA-4	6.0239983	6.532961	3.3049202	2.772353	2.957631	0.54350895	1
AACGTGATGGCAGGAG-4	7.0781426	3.1599844	3.5671544	3.4568522	3.3314877	0.84844357	1
AACGTGATGTGCAGAA-4	8.281675	0.3778444	3.5798528	3.479894	2.94564	0.77045465	1
AACTCACTAAGAGACA-4	8.4235	-0.2249911	4.0022974	3.8613486	3.7435598	-0.27919453	1
AACTCACTACGGCTGT-4	-3.4567566	10.382995	3.2868938	2.8473952	2.740685	0.54443604	0
AACTCACTCGAGCCAA-4	6.8898387	5.284304	3.71108	3.3294947	2.9815269	0.6859913	1
AACTCACTGGTCCTAG-4	8.473949	1.4711971	3.8351488	3.566324	3.4868746	0.72591555	1
AACTCACTTAAGACGC-4	8.392097	-0.18836862	4.0368805	3.7978106	3.6456478	0.0871104	1
AACTCGTAAAGCTCGA-4	7.720065	3.3744652	3.6789207	3.194951	1.6618413	1.7716329	0
AACTCGTAGAACTGCA-4	5.9701395	4.3616343	3.562027	3.8991592	3.3986356	1.0290229	1
AACTCGTAGACAAGTG-4	6.6586742	5.036111	4.0068893	3.2197227	3.1664307	0.55870265	0
AACTCGTAGAGGAGCG-4	6.865073	1.4801335	3.54763	3.451965	3.5569139	1.406391	0
AACTCGTAGCAGAAGG-4	8.528207	1.1525167	3.6161406	3.332008	3.460411	1.1863252	1
AACTCGTAGCTCGGAA-4	5.367517	5.6459537	3.7978194	2.937915	2.791245	1.2052468	1
AACTCGTAGCTTCCAA-4	8.844389	2.9701502	3.867922	3.322198	3.0737438	0.3425899	1
AACTCGTAGTTAGATG-4	5.4742155	6.163859	3.649229	3.2771182	3.1302087	1.5071229	1
AACTGCTTAACAGAGC-4	6.209789	8.086617	3.2304866	3.25811	2.810228	0.5600168	1
AACTGCTTCTTAAGTA-4	5.311192	1.2436105	3.4063408	3.0841498	3.0713472	-0.045260813	0
AACTGCTTGTGTCAGC-4	6.911659	8.535944	3.2391744	2.194146	2.9063442	0.9668965	1
AACTGGAGACGAGGTA-4	6.708888	0.45065793	4.051191	3.5797074	3.6731694	2.2846627	1
AACTGGAGACTACATG-4	6.0362024	6.7851005	3.554615	2.4487348	2.9604714	1.6693422	1
AACTGGAGGGTCAATA-4	7.1997557	7.0073733	3.225933	2.9610364	2.9220517	0.44344214	1
AACTGGAGTTAACAAC-4	5.5478835	7.159279	3.8501573	3.6363919	3.216653	0.12639086	1
AACTGTGAATAGTCTG-4	6.6912704	6.662479	3.5860581	3.1306758	2.8143382	0.1889235	1
AACTGTGACCTACTGG-4	11.493936	3.8424184	3.4882512	3.1748672	2.6120431	0.6667863	1
AACTGTGACCTTAAGA-4	8.450371	2.5157056	3.8884597	2.770618	3.8037834	1.3734069	2
AACTGTGAGAAGGTTG-4	4.6008053	8.640108	2.9940312	3.121964	1.6929183	1.0003937	1
AACTGTGAGAATTCCG-4	4.67755	6.471391	3.1611347	3.242713	3.110056	1.2069267	1
AACTTCCACACCATCG-4	8.819878	1.5608374	3.5828836	3.6353889	3.745586	0.5041726	0
AACTTCCATCTTCTTG-4	4.6409397	6.375304	3.5384073	2.6724586	2.864131	1.4961785	0
AACTTCCATTACGACC-4	8.188081	7.3751087	3.7696793	3.0660162	2.325493	1.2967558	1
AAGACCTTGGTCCTAG-4	7.456941	4.316325	3.671675	2.8599727	2.9484925	1.6372894	1
AAGACCTTTGAATGAC-4	7.5864773	7.4644995	3.681582	3.0285978	2.9173026	1.3042951	1
AAGACCTTTGACTTCA-4	9.148843	1.1391835	3.903208	3.3717515	3.7580462	-0.027288036	1
AAGCCTCCCGGTTCAA-4	9.741273	6.4982066	3.659014	3.097777	3.321519	1.1048912	1
AAGCCTCCCTACTCTC-4	5.1234455	5.2149143	4.254282	3.0054233	2.8903227	1.3066053	1
AAGCCTCCGAAGTATA-4	7.895831	-0.22187886	3.4777188	3.7028666	3.721927	0.6620406	1
AAGCCTCCGCATGTAG-4	6.6988564	0.9488655	3.8911707	3.6172261	3.4667659	1.421038	1
AAGCCTCCTCAATTGA-4	6.852171	7.3223863	3.7067513	2.7823923	2.7788706	1.1412481	1
AAGCGTGGAGAATCCG-4	5.9220614	7.874108	3.3254163	3.1948798	2.688341	0.096399665	1
AAGCGTGGCGTTCAGC-4	7.043481	1.5455763	3.7025223	3.5001009	3.6999648	1.4674541	1
AAGCGTGGGATTGTAC-4	6.2366176	7.5799656	3.1023245	2.9325619	3.216124	1.4767021	1
AAGCGTGGGCACGCTG-4	7.9742603	2.9487433	3.565185	3.6087122	3.2615592	0.87092143	1
AAGCGTGGGCGCCATC-4	7.3253465	7.306291	2.9034457	2.2098212	2.8729572	0.743193	1
AAGCGTGGTGTTGCAA-4	7.0029807	2.5651133	4.268566	3.504512	2.9937346	1.0312064	1
AAGCTCGAAAGTACAA-4	5.8946667	9.944017	3.4707787	2.8702722	2.728609	0.49273738	1
AAGCTCGAATGGCACT-4	4.946021	8.119974	3.8541121	3.3592875	3.595515	1.3901907	1
AAGCTCGACCGACGAA-4	4.546681	7.42749	3.1292744	3.0794408	2.723548	1.8491153	1
AAGGAGGCAACTGGAG-4	6.330093	3.656472	3.3639693	3.858954	3.6973286	1.3369715	1
AAGGAGGCACCACCAG-4	6.313098	7.0832067	3.3935726	3.2871163	3.0473082	0.63207597	1
AAGGAGGCATGCTACA-4	8.937315	2.2687078	3.6218653	3.201834	3.7366445	0.3066484	0
AAGGAGGCCACCAATT-4	7.9926066	2.3866708	4.421192	3.4569783	3.7083743	1.4903976	1
AAGGAGGCCCGCTCCA-4	5.251575	6.154705	3.4034402	3.241262	2.6179736	1.6316894	1
AAGGAGGCCGATCGGA-4	9.028885	1.6348943	3.8355744	3.516012	3.6397164	0.34899542	1
AAGGAGGCGAGTGATA-4	9.180153	2.8806458	3.1817763	3.4745088	2.8903215	1.080953	1
AAGGTAGGATAATGTA-4	9.855002	6.5615253	3.5111458	2.7886884	2.9020998	1.1800178	1
AAGGTAGGATACACGC-4	5.525019	9.699008	3.3445008	2.8691123	2.6345937	-0.22639792	0
AAGGTAGGCCGCCTGA-4	6.105574	5.0874896	3.5939853	2.5379078	3.250645	1.937266	1
AAGGTAGGGTCTGTCC-4	4.869587	7.0570307	3.6019077	2.8151898	2.7027202	0.9756022	1
AAGGTGCAAACGTACC-4	6.0524054	9.987604	2.8786185	2.865881	2.6887155	0.16889654	1
AAGGTGCAATAATGTA-4	8.929278	2.494058	3.158287	2.815234	3.1610105	0.6627281	0
AAGGTGCATCTGCTCA-4	6.0200725	5.1194882	3.7485983	2.8980868	3.501062	1.1081392	1
AAGTAATTAGCCGCAG-4	5.5897803	4.5286345	3.8189461	3.0467587	3.4997764	1.0581778	1
AAGTAATTTGCTATGA-4	6.884106	4.3915224	3.447414	3.8406284	3.276616	0.26662952	1
AAGTACAAACTCCTAA-4	7.298667	1.8929578	3.626366	3.7174578	3.6113548	1.5902601	1
AAGTACAAACTTGCTC-4	5.6629415	7.812839	3.5704963	2.8297255	2.811402	1.0438117	0
AAGTACAAAGCACTGC-4	5.632491	3.5928035	4.1027613	3.351381	3.292042	1.3463953	1
AAGTACAAATGACATA-4	-2.9685047	10.471293	2.8675337	2.8774302	2.9807067	1.3950905	0
AAGTACAACGCACCGT-4	4.965082	7.7712684	3.4944277	3.1999543	3.0076306	0.6505158	1
AAGTACAACGTTATCG-4	5.8947487	7.3037615	3.1267357	2.9572992	2.539073	1.2187582	1
AAGTACAACTTATATC-4	4.8793893	7.66179	3.553592	3.2536664	2.935423	0.8652629	1
AAGTACAAGCGAGTTC-4	5.2237434	7.8878965	3.421819	3.2082527	2.7768557	0.6839471	1
AAGTACAAGCTTATGG-4	5.7973576	9.839921	2.976387	2.194228	2.4437194	0.28114218	1
AAGTACAAGTATCTTC-4	8.622735	0.3309942	3.6709673	3.3269684	3.5931647	0.6045975	1
AAGTACAATTGCGCAC-4	6.44365	2.9305067	3.3651671	3.270035	3.394377	1.6924491	1
AAGTCTATACCACGGA-4	9.028279	1.1769277	3.8996277	3.5220134	3.7886682	0.11323575	0
AAGTCTATACTGCAAC-4	4.966762	6.707248	3.6446595	3.0730815	3.4025533	1.2019312	0
AAGTCTATATAGCGCG-4	8.383882	3.1126618	3.649467	3.4360611	3.2304928	1.113338	1
AAGTCTATCCAGTAGA-4	7.3570967	-0.45128572	4.308972	4.154406	4.3816037	1.0187638	0
AAGTCTATCCGACCTG-4	7.365004	1.2131352	3.9041617	3.6398275	3.7846317	1.082526	1
AAGTCTATGGTCAATA-4	5.797935	5.767444	3.7627559	3.4802694	3.1831105	1.3769909	1
AAGTCTATGTAGAGGA-4	5.6975794	5.1024876	3.6927881	3.2215855	2.6386855	1.5717329	1
AAGTCTATTAGAACCG-4	6.0547466	5.413018	3.6967213	3.3577724	3.1579354	1.5931071	1
AAGTGAACACCACGGA-4	5.241344	6.947691	3.560694	2.636726	2.9625993	0.5750753	1
AAGTGAACCACGGTCC-4	8.822851	2.477695	3.5283294	3.2067258	3.1457746	0.5757491	1
AAGTGAACGCTTAGCA-4	7.781109	0.78941345	3.7693396	3.1838832	3.1030433	1.2948505	1
AAGTGAACTTACGACC-4	7.824244	-0.07105779	3.7831497	3.4365962	3.9291685	1.0934935	1
AATACTTCAGGTCAGT-4	8.299525	6.032828	3.6524954	3.2617028	2.8518639	1.0737252	1
AATACTTCCCGAGTGT-4	5.2037396	7.149515	3.3980484	2.9939787	3.1579251	0.83918864	1
AATACTTCCCGCTCCA-4	7.3815713	3.4597616	3.6897972	3.546796	3.067789	1.6166043	1
AATACTTCTAGCGGTG-4	8.533996	2.7110574	2.8737476	3.5485427	2.9094348	1.1988994	0
AATACTTCTTAATCGT-4	4.91521	4.866295	3.6767924	3.472512	2.8118153	1.6635014	0
AATCCATTAATTGTTG-4	8.333261	8.266646	2.7212367	2.3299367	2.2895205	1.0586933	0
AATCCATTAGTGTCAA-4	5.968658	5.2983704	3.4345973	3.5526397	3.3626068	0.9401067	0
AATCCATTATGCTTAG-4	6.537273	6.5044327	3.5006027	3.2737522	2.818944	0.4207887	0
AATCCATTCAATTATT-4	7.9083214	0.123548865	3.5867708	3.7002223	3.647621	1.1850834	1
AATCCATTCATCCTTG-4	5.385808	5.2185793	3.5293818	3.2189333	2.8391736	1.8316233	1
AATCCATTTCCTCGCC-4	5.686667	5.3792276	3.6782634	3.088926	2.785917	1.6630898	1
AATCGCAAGATCCAAC-4	10.695427	9.378497	3.2227504	2.5606673	2.4759343	1.0208982	1
AATCGCAAGATTGCCA-4	5.296263	8.910613	3.4969547	3.0138052	2.5377269	0.86280376	1
AATCGCAAGCGACAGA-4	10.917289	9.308871	3.7830572	3.2551384	2.9023328	1.103249	1
AATCGCAAGGCTCTAC-4	11.444695	3.8963087	3.708893	3.1444387	2.9874654	0.5771384	1
AATCGCAAGGTGTTAC-4	8.469652	0.18371642	3.9773006	3.3464355	3.7503583	0.76775527	1
AATCGCAATCGCCGTA-4	7.72003	0.25560665	4.025314	3.1777153	3.954847	1.3932581	1
AATCGCAATCTGACAG-4	5.9227276	4.506681	3.7203865	3.5421162	3.0368187	1.6094708	0
AATCGCAATGACCTTC-4	7.923074	5.374872	3.8755965	3.2869015	2.8877137	0.88895106	1
AATCGCAATTCTAACC-4	9.989579	6.696831	3.5377016	2.893362	2.574244	1.3220768	1
AATCTGCGCCAACATC-4	5.874849	3.5571756	3.9346468	3.4274695	3.4173596	1.7234988	1
AATCTGCGCTACATTA-4	5.9668546	6.838482	3.607536	3.0024173	2.9994924	0.34443298	1
AATCTGCGCTCAACGC-4	5.8973947	5.616397	3.4749973	3.1626372	2.8262537	1.4579769	1
AATCTGCGGGCGCATC-4	7.185777	-0.25226367	3.7702262	3.5939353	3.7853189	1.9853467	1
AATCTGCGTCCAGCTC-4	7.181313	0.67661417	3.874708	3.5179393	3.6100557	0.83455247	1
AATCTGCGTCCGCAGC-4	7.137417	3.8317451	4.228714	3.6119149	2.5207057	0.64704627	1
AATCTTATAAGACCTT-4	7.133055	7.9677453	3.0697756	2.8278456	2.6898985	1.1795526	1
AATCTTATAGGCCATG-4	6.1587	5.623776	3.9426255	3.3545477	3.163365	1.615488	1
AATCTTATCGAGTTGC-4	7.3686013	1.744	3.554315	3.148602	3.4145298	0.87479305	1
AATGCCGTCGCCTCGC-4	6.1312556	6.0420074	3.5912778	2.9750218	3.0276632	0.86080205	1
AATGCCGTGAGTGATA-4	4.897163	5.8777366	3.8954532	2.4485137	3.1583486	1.8084477	0
AATGCCGTGGCGCATC-4	7.05833	7.364153	3.5449784	2.8475595	3.1955423	0.97280616	1
AATGCCGTGTACATCC-4	10.161197	6.7017593	3.7468708	2.6401398	2.6150508	1.1056954	1
AATGGACGAATTAAGG-4	8.765552	4.13965	4.4889774	3.0136037	2.939042	1.3947061	1
AATGGACGACGAGAGG-4	7.8702207	3.529791	3.353656	3.1487303	2.765574	-0.21531923	1
AATGGACGAGCGAATG-4	5.8769836	7.8517632	3.3699074	2.7254007	2.1781585	1.1464219	1
AATGGACGCCAGTAGA-4	8.786394	0.8936633	3.5632007	3.3513887	3.697115	0.8579566	1
AATGGACGCTATAATC-4	4.7599893	8.542792	3.4933517	2.99637	2.828075	0.84133065	1
AATGGACGGCGCATTG-4	6.557728	8.831267	3.153327	2.2400477	3.1086886	0.9886106	1
AATGTTGCAGCGTGTA-4	4.693866	8.255797	3.3195584	2.5464678	2.5548253	1.188406	1
AATGTTGCAGTGTCAA-4	5.4117656	5.895257	3.529101	3.1258523	3.1442115	1.7085705	1
AATGTTGCATCCACAA-4	9.238641	6.789404	3.7816556	2.901449	2.6232238	0.8373229	1
AATGTTGCATGGACAG-4	6.4368844	8.239545	3.2322488	2.91789	2.0479307	1.8647717	1
AATGTTGCGCGAGCAA-4	7.9373107	0.52631867	3.5336514	3.2476137	3.222599	1.3259894	0
AATTAAGGGAACTCTT-4	6.530906	6.879187	3.4469645	3.1922445	2.9194472	0.007832416	1
AATTAAGGGACTCAAG-4	4.9969616	8.503746	3.757644	2.8827233	2.9474473	0.71883434	1
AATTATCTAAGCCTCC-4	7.5506096	1.8404725	3.8325443	3.3926246	3.4222517	0.46693313	1
AATTATCTAAGTACAA-4	7.0104566	0.019855715	4.066566	3.662473	3.697592	1.8893697	1
AATTATCTGTAGAGGA-4	9.255946	6.5710144	3.745942	3.0469081	3.0790486	1.7670642	1
AATTATCTGTGTGGAG-4	6.3778515	8.494426	3.305039	3.5227551	2.8496296	1.0842152	1
AATTATCTTACGATTG-4	5.5186357	6.5100245	3.3051496	3.513533	2.8423555	1.2514727	1
AATTGTTGCATCTAGC-4	8.144247	1.6556935	3.2363987	3.4664452	2.9816422	1.0279356	1
AATTGTTGCCGTCCGT-4	6.8810434	0.18317321	3.836978	3.244263	3.4797971	1.8809365	1
AATTGTTGCGAAGAAC-4	6.5719066	8.31122	3.1921444	3.0942516	2.7386196	1.4262367	1
AATTGTTGCGGTCTCA-4	4.9642015	-0.46302983	3.0614998	2.8531268	2.8320162	-0.25357023	0
AATTGTTGGGTGCACA-4	5.4283466	7.9378138	3.2209942	3.1291928	2.6745076	1.1830218	1
ACACCAGACAATCCAC-4	-3.7496846	10.4091835	2.7675314	2.395677	2.4343944	0.56870884	0
ACACCAGACAGTATGG-4	7.9643707	0.9856603	3.9346278	3.6661613	3.582541	1.1596233	1
ACACCAGACCAATCGC-4	7.1805296	2.073064	3.721157	3.444647	3.5079372	1.3191683	1
ACACCAGACCGACCTG-4	6.821764	4.793828	3.6934466	3.5511963	3.1806617	0.8930975	1
ACACTTGTACCTAACA-4	7.5719504	-0.1368439	3.8484914	3.6760101	3.854359	1.3896836	1
ACACTTGTAGTTCGCC-4	5.516627	4.237372	3.8839145	3.6108184	2.7706165	2.5693486	1
ACACTTGTCCACATGG-4	8.499584	3.2226505	3.5950904	3.171094	3.1018307	0.5717003	0
ACACTTGTGCTAACTC-4	8.8182125	4.144633	3.5816827	3.1730542	2.5667586	0.815942	1
ACACTTGTTACGCGCA-4	4.8232093	8.019797	3.5779972	2.6640928	2.4271133	0.11649163	1
ACACTTGTTCGTTCGA-4	5.2111573	8.001662	3.4852097	3.3403919	2.8052087	1.0143582	1
ACACTTGTTGACCTTC-4	4.797226	5.506449	3.485978	3.2165296	3.1322384	1.5702362	1
ACACTTGTTGCGCTAA-4	5.7776127	3.682638	4.1724715	3.5738053	3.313304	1.2052923	1
ACAGATCGAAGCGTGG-4	8.883701	0.46799725	3.738936	2.188062	3.936919	0.5258759	1
ACAGATCGATCATTGG-4	5.8048053	6.5242615	3.7619083	3.2273057	3.29417	1.7156863	1
ACAGATCGATTCGCCG-4	6.3771133	7.202	3.6958752	2.9061546	3.1605506	0.40504187	1
ACAGATCGGATTGCCA-4	5.421279	0.15217888	3.5342796	3.1710846	2.8189902	1.7663504	0
ACAGCCATCCTCCAAG-4	6.3240676	8.672873	3.4290137	2.9611888	3.0471578	-0.29699075	1
ACAGCCATGATGGAGC-4	7.9127355	8.079666	2.6234398	1.915555	2.9734585	1.2591001	1
ACAGCGGCACCTGCAA-4	7.54037	1.5882256	3.9775689	3.5406868	3.452914	1.5876894	1
ACAGCGGCGGTAAGGC-4	5.3883095	7.3081098	3.688331	3.4044788	2.8822138	0.6092765	1
ACAGCGGCTCTGACAG-4	7.3712354	6.108837	3.5666864	3.2128644	2.2413628	0.6318763	0
ACAGCGGCTGTCCACC-4	6.2456694	8.156639	3.6385076	2.8523817	2.4794521	0.9563017	1
ACAGCGGCTTATTACA-4	6.563673	9.096141	2.9170353	3.0908208	2.0841563	0.1455572	1
ACAGCGGCTTCTTGAC-4	4.707871	7.8038697	3.3512747	3.3745718	3.2441888	1.1982418	1
ACAGGAGTAATTAAGG-4	4.8352394	5.70946	2.9390569	3.148164	3.718651	1.1830239	1
ACAGGAGTCAGCGCAG-4	7.4997754	6.3238792	3.6154845	2.8700168	2.0747406	1.0826346	1
ACAGGAGTGCGGTCGC-4	6.2315164	3.3608558	3.7624993	3.5719924	3.5016856	1.3115993	1
ACAGGCTAAAGGTGCA-4	6.5687423	5.3671255	4.0777082	1.9114556	3.158717	1.6509856	1
ACAGGCTAAATCGCAA-4	6.416755	8.497831	3.2707493	2.9714038	2.8295112	0.34095734	1
ACAGGCTAAATCTGCG-4	7.2102685	7.120073	3.478947	3.1351256	2.2587502	0.5663254	1
ACAGGCTAACTTGCTC-4	6.512996	8.048507	3.5542264	3.169909	2.6023073	0.6853131	1
ACAGGCTAGCTTAGCA-4	6.8323383	6.490091	2.9627507	3.088186	2.6918676	0.8631574	0
ACAGGCTATAACCGCC-4	-3.6556137	10.216323	2.6815333	2.837996	2.4451966	0.24090652	0
ACAGTGCTAACAACTC-4	4.8521404	8.467148	3.1000967	2.9887013	2.879367	1.1328688	1
ACAGTGCTAGAGGCGC-4	7.6707034	0.82819396	3.7804284	3.3839967	3.325263	1.0676249	1
ACAGTGCTCCTGCATT-4	7.524488	7.132733	3.1148236	3.4944232	2.7351334	0.19237623	1
ACAGTGCTCTTGCTAC-4	7.749543	3.0817282	3.4289596	3.2748587	3.1123862	0.5298955	1
ACAGTGCTGATTAACC-4	4.6109047	6.003836	3.763118	3.1902773	2.9790292	1.4676398	1
ACAGTGCTTAACCGCC-4	7.368115	2.6564217	3.6441908	3.654237	3.3364897	0.96049917	1
ACATATGAAGTAGGAC-4	5.5250607	9.150223	3.3033857	2.9371471	2.7059605	1.4233484	1
ACATATGACATCTAGC-4	6.1986704	4.774955	3.176906	3.044639	3.1045942	1.9442682	1
ACATATGACCAGTCTT-4	6.3887734	7.571898	3.5052292	2.765727	2.9524739	0.30617315	1
ACATATGACGGTCTCA-4	8.819175	0.2375153	3.5959537	3.4770415	3.4135249	0.18010913	1
ACATATGAGAGCCGTT-4	5.853919	9.496278	3.297935	2.7509	2.550907	0.46652216	1
ACATATGAGGCCTTAA-4	7.220217	0.012884256	3.6380913	3.514093	3.410275	1.5834678	1
ACATATGATGCTACTC-4	10.089194	6.659016	3.2735753	3.141169	3.1124086	1.6394626	1
ACATCATTCACCAATT-4	5.689808	5.24936	3.5870824	3.227941	3.1414657	1.80959	1
ACATCATTCATGGCTG-4	6.1191273	4.2206783	4.0960073	3.5291073	3.5883718	1.1011765	1
ACATCATTGGTAATTG-4	5.5143533	9.185144	2.914254	2.9911034	2.046035	1.4120146	1
ACATCTACACCAATGT-4	6.1670446	3.9830086	4.198924	3.1260715	3.1232073	1.0683998	1
ACATCTACACCACGGA-4	5.954445	5.6392756	3.3177948	3.1471772	3.0790997	1.3920926	1
ACATCTACATTCTAGG-4	6.472159	6.307153	3.8565035	3.4233813	2.8479326	0.70881104	1
ACATCTACGAATTAAC-4	6.817488	1.362966	3.648124	3.6661665	3.6120932	0.9952034	0
ACATCTACGCATGTAG-4	5.2606497	-0.2444403	3.8407938	2.4544182	3.4157586	1.4070108	0
ACATCTACTACTTATA-4	10.088785	6.6721354	3.4324265	2.8139648	2.7923794	1.2722989	1
ACATCTACTGACTTCA-4	4.5361614	6.5820704	3.6695147	2.9948943	3.2591736	1.6181155	1
ACATGCCGAATAGTGT-4	8.163779	0.87502265	3.813198	3.3393703	3.1970105	1.4377867	1
ACATGCCGACCGTTCA-4	4.5245705	6.473674	3.2917562	2.984151	3.2035828	1.619921	1
ACATGCCGAGGATCGT-4	-3.317355	10.358615	3.0146143	2.1562514	3.0152783	-0.2522988	0
ACATGCCGGATATTCA-4	7.3264194	5.6234365	3.7068894	3.3125277	2.9874537	0.98113066	1
ACATGCCGGCGAGTTC-4	8.019901	5.182498	3.2174392	3.0277643	2.6848502	0.91679215	1
ACATGCCGTAACAGTT-4	8.235969	7.2596064	3.1878443	3.5730238	2.182894	0.3190994	1
ACCAATGTACTGGTGG-4	7.9529347	0.6907563	3.7271216	3.477332	3.4980068	0.81212324	1
ACCAATGTAGATACTA-4	5.6516843	3.730967	4.093364	4.2572336	2.9838808	1.5544132	1
ACCAATGTCGCATTAG-4	6.7793527	0.67689264	4.043348	3.8587568	3.4868157	2.381462	1
ACCAATGTGCTCCGCC-4	6.3858347	6.0037155	3.5527577	3.2879195	3.1776452	0.8994461	1
ACCAATGTGTTAGCGC-4	7.205464	4.8105435	3.3416784	3.5272505	3.1196525	-0.015401756	1
ACCAATGTTATGCAAG-4	7.5498586	8.585067	3.5947697	3.1381705	2.457014	1.2799037	1
ACCAATGTTTGCAATT-4	6.1765394	7.5437512	3.4738417	2.9476037	3.0037136	1.7164474	1
ACCACCAGATTGGATC-4	5.8147235	6.99063	2.9138765	3.3757203	2.9161339	1.1530536	1
ACCACCAGCGCCTCGC-4	8.842393	0.54194653	3.6630235	3.18979	3.7835448	0.51846886	1
ACCACCAGCGTTCAGC-4	6.9669185	6.8901005	3.2697892	3.2790408	2.70266	0.43840852	1
ACCACCAGCTTGAATG-4	5.575511	8.189811	3.2292914	2.8507032	2.6355188	0.8251536	0
ACCACGGAACCTACGC-4	4.720952	6.571037	3.4496262	3.0169778	3.0688915	1.7945731	1
ACCACGGAACGCTCTG-4	5.799711	9.600735	3.3400764	2.8173878	2.3906877	0.4301584	1
ACCACGGAATTACGAA-4	7.34377	2.596051	4.0058227	3.180955	3.5583897	0.9243254	1
ACCACGGACTGGTTGT-4	7.621631	1.0133947	3.6573133	3.42849	2.7875707	1.0814494	1
ACCACGGAGCCATGTC-4	7.343451	0.4726675	3.5468657	3.4358366	3.5195394	1.3161485	0
ACCACGGAGTAATGGC-4	8.115263	0.35410008	3.386387	3.4940412	3.2311432	1.3780384	0
ACCACGGATCTATCAC-4	11.047702	3.7751462	4.085927	3.3112946	2.9391873	1.2734224	1
ACCAGAATAACCGATG-4	9.902211	6.8346887	3.3654747	2.6077552	2.9351442	0.42334947	1
ACCAGAATACCGTTCA-4	4.9718285	8.2713	3.459558	2.907876	2.8534403	1.0588669	1
ACCAGAATATAAGTTG-4	5.32889	7.2682414	3.4976165	2.5753033	2.581615	1.0326891	1
ACCGCATAATACGCTT-4	7.832995	2.9122298	3.4234273	3.3534496	3.3482375	1.7513695	0
ACCGCATACCAATCGC-4	6.307507	2.4755828	4.1706743	3.459981	3.4179163	1.6261287	0
ACCGCATACCGGCCAC-4	6.8873897	1.0391853	3.7600524	3.4315648	3.6609032	1.3172066	1
ACCGCATACTCGGCGA-4	5.2630525	9.589234	3.4398706	2.899708	2.6595905	-0.43373084	1
ACCGCATAGGCAGGAG-4	5.966225	7.5884304	3.4726698	3.104438	2.9223087	1.8743211	0
ACCGCATAGTTCTCAA-4	7.648286	0.9557958	3.7595186	3.4607286	3.4147618	1.4761662	1
ACCGCATATCGGTATA-4	7.7538795	1.0782942	3.566896	3.3649986	3.75741	0.78665465	1
ACCGCATATGACCTTC-4	5.227507	5.0739217	3.6848443	3.1399312	2.9850392	1.2445244	1
ACCGCATATTATACTG-4	-3.7520819	10.343988	2.507323	2.591892	2.5789738	0.86740977	0
ACCGGCCTAGCGAATG-4	8.261833	0.85124886	3.864117	3.4845588	3.4475899	1.0089209	1
ACCGGCCTGAATTAAC-4	7.548144	1.7034771	3.6024227	3.1905854	3.290453	0.4392446	1
ACCGGCCTTGCCGATC-4	4.7526774	7.048294	3.4979272	3.1969597	2.972639	0.2597919	1
ACCGTCGGCAACACTG-4	6.2267623	4.753354	3.4476366	3.43785	3.2197077	1.3726325	1
ACCGTCGGCGTTATCG-4	6.9499316	2.5177922	3.7733326	3.5660346	4.075354	0.56991863	0
ACCGTCGGGAACTCTT-4	5.327989	4.4481897	4.067075	3.2583795	3.3979099	1.8043087	1
ACCGTCGGGACCGCTA-4	6.6344604	6.5352683	3.7815738	2.9091043	2.9383144	1.0514406	1
ACCGTCGGGATACCTG-4	8.360774	3.273747	3.5131402	3.1593268	3.301943	1.4014007	1
ACCGTCGGGGTATAAG-4	8.832651	2.8812194	3.726588	3.2104056	2.646511	0.857556	1
ACCGTCGGTGTACAGT-4	8.864552	2.0596435	3.6008651	3.0589612	3.092107	0.622252	1
ACCGTCGGTTGGTACC-4	5.9761734	3.5612926	3.956817	3.3217247	3.0139208	1.2538092	1
ACCGTTCAACGGCTGT-4	8.531222	1.9572294	3.6632195	3.7924337	3.655531	1.4366548	1
ACCGTTCAACTCTGAC-4	5.689785	5.8303127	3.1301522	3.0178888	3.8080695	1.2509297	1
ACCGTTCAATGCAGCC-4	-3.327795	10.350036	2.9920108	3.1345997	2.6280653	1.6604203	0
ACCGTTCACCGCACTT-4	7.9061246	1.483879	3.9310644	3.614991	3.0487049	1.6397811	1
ACCGTTCACGAGCCAA-4	4.970402	5.491951	3.7428186	3.2593155	2.9748297	1.0156661	1
ACCTAACAAGATTAGC-4	9.107973	0.9814023	3.5634394	3.5033393	3.4632003	-0.3380594	0
ACCTAACAATGCAGCC-4	6.4345713	4.3148313	3.238958	2.9859765	2.9112015	1.5725833	1
ACCTAACACTTATATC-4	5.4281316	4.8016205	3.3899422	3.6012526	2.4471767	1.8418242	1
ACCTAACAGAACGGAG-4	8.194642	6.132572	2.8837113	2.772828	3.2047808	1.028561	1
ACCTAACATTGGTACC-4	6.8538065	4.7313337	3.4812417	3.471512	3.1257768	0.6416266	1
ACCTACGCCTTGAATG-4	10.32668	6.757399	3.6695166	2.7317019	2.0688047	0.4175688	1
ACCTACGCGTGCAGAA-4	5.20478	9.473861	3.6110125	3.0306065	2.416287	-0.17037697	1
ACCTATTGATCAGCCA-4	6.136335	2.915487	3.90568	3.2915888	3.5191646	1.7133588	1
ACCTATTGATCTACCG-4	8.479426	5.139376	4.5559983	2.7313385	3.1540055	1.5077946	1
ACCTATTGGTGCCGCG-4	5.6257396	5.0729375	3.8281872	3.0178816	3.3277524	0.7070984	1
ACCTCAGGACGTTACC-4	6.650749	6.7504883	3.4270816	3.1013656	3.2427065	0.92272425	1
ACCTCAGGATTGGATC-4	4.8698254	6.0521927	3.7089639	3.607462	3.0413384	1.2598631	1
ACCTGCAAAGCGTGTA-4	7.4754505	5.480512	3.5906172	3.5103228	2.859143	0.15534449	1
ACCTGCAAAGTTCGCC-4	6.4102726	8.047249	3.427618	2.80514	2.2541707	1.5595473	1
ACCTGCAACATCTAGC-4	8.93137	3.9568982	3.2183156	3.095556	3.0509377	1.5511633	0
ACCTGCAACGTGGAAG-4	10.2244625	6.7785187	3.4174938	2.5134838	2.7449143	0.8083242	2
ACCTGCAAGTGATCTC-4	5.7015686	5.4628625	3.6244931	3.722607	3.4255145	1.3232454	1
ACCTGCAATATTCGAA-4	8.723703	0.8022347	3.8881314	3.3422396	3.6898246	0.58617544	0
ACCTGCAATGATCTGT-4	5.260279	9.442049	3.4187696	2.7642136	2.8835049	-0.23961912	0
ACCTGCAATGTCTGAG-4	7.8398614	3.2017357	3.828625	2.8216648	3.475254	1.6952869	1
ACGAACCTCCTTAAGA-4	5.36485	5.7219462	4.1967483	3.276678	3.3422136	0.9265334	1
ACGAACCTTCACACTC-4	7.244957	7.830887	3.505482	2.373562	2.7145908	1.1467458	1
ACGAACCTTCTGACAG-4	8.333634	3.1124482	3.3885407	3.2330997	3.342919	0.71220267	0
ACGAGAGGAACTCGTA-4	4.8832765	7.2835674	3.2926285	3.297365	2.8174844	0.9586699	1
ACGAGAGGACTTGCTC-4	5.168821	6.306841	3.7514892	3.1667087	3.1778185	0.50740623	1
ACGAGAGGAGGTGTCC-4	7.6074758	2.7541616	3.5917892	3.2651098	3.2426333	1.2070751	1
ACGAGAGGGAACAATC-4	6.5095887	9.092037	3.153907	2.8632934	3.234079	0.94998425	1
ACGAGAGGTATCGGAC-4	6.30638	6.1000876	3.542748	1.82736	2.6931982	1.9186443	1
ACGAGAGGTCAGGACA-4	5.882405	7.566959	3.5415504	3.3247755	2.8181653	0.55256313	1
ACGAGAGGTCTAGAGA-4	6.8949046	0.8097575	3.880013	3.363162	3.5175254	1.3274119	1
ACGAGAGGTGAGCGTA-4	7.898238	5.0031376	3.6664276	2.714836	3.2202837	0.96329415	1
ACGAGGTAACCAATGT-4	4.7993307	-0.6257513	3.0507097	2.6737862	2.1104774	0.9881293	0
ACGAGGTAGCTAACTC-4	4.301005	7.424823	3.761653	3.3304043	3.30499	1.3107426	1
ACGAGGTATTAATCGT-4	6.8513064	7.9229846	3.5972722	3.0147963	3.039807	1.3533074	1
ACGAGGTATTACTGAA-4	6.712207	3.7067628	3.7153063	3.512985	3.0911684	1.1114416	1
ACGATGATACAGGAGT-4	6.333941	4.005647	3.7066734	3.0094094	3.5436342	1.5124179	1
ACGATGATAGAGCTCC-4	7.0979795	0.2544343	3.8002505	3.4431438	3.2373874	1.3772502	1
ACGATGATTACGCGCA-4	4.837476	5.561482	3.0348315	2.1869867	3.5392973	1.4211761	1
ACGATGATTGGCCAGA-4	9.118347	1.2191795	3.6912692	3.414778	3.3241973	0.29923543	1
ACGATGATTGTAGTCG-4	7.611872	-0.2808291	3.9186392	3.988333	3.1751676	1.110544	1
ACGCATGCCAGCTATA-4	7.158781	1.4434361	3.8179364	3.4709086	3.3623412	1.4832127	1
ACGCATGCCCGGCCAC-4	7.479782	6.1585274	3.4101708	3.296768	2.8899071	0.7247066	1
ACGCATGCCTTAACCG-4	6.8590984	2.631125	3.4679432	3.5501134	2.5335624	1.7540351	1
ACGCATGCGAGCACGC-4	6.2318864	8.5771885	3.1957636	3.0389376	2.7802715	1.2015276	1
ACGCATGCGAGTCCGA-4	6.617833	6.2204537	3.813392	3.224979	3.28574	0.4032214	1
ACGCATGCGCTTATGG-4	7.9494104	0.44255072	3.7373412	3.5428283	3.5073142	0.7985125	1
ACGCATGCTAGAGCGA-4	7.846908	0.495665	3.6478055	3.1044643	3.910501	1.753226	1
ACGCATGCTTGCGCAC-4	8.60292	3.1860888	4.2713246	2.6582606	3.0744812	1.9636748	1
ACGCCGCTCACCATCG-4	6.2073646	5.549274	3.9024813	3.691955	3.1638188	1.0542921	1
ACGCCGCTCTTCAGAC-4	-3.418629	10.334341	3.2088454	2.9496303	2.5789368	1.1168563	0
ACGCTCTGAGGTTATA-4	6.8281336	3.759166	3.817754	3.6772003	3.7470171	0.7113893	0
ACGCTCTGATACGTAC-4	9.040032	1.826318	3.573308	3.5489664	3.2065399	0.2488542	0
ACGCTCTGATGCTACA-4	7.082583	4.7150774	3.636309	3.3933303	3.5886214	0.49268946	1
ACGCTCTGCAGTCACG-4	5.583927	8.555518	3.5560231	3.1431828	3.446326	1.6703573	1
ACGCTCTGCGGCGCTA-4	10.693858	9.400481	3.7274995	3.0905743	2.5283182	0.5572581	1
ACGCTCTGTCATGCAC-4	7.446419	1.1389755	3.679503	3.4405732	3.361757	2.0614095	1
ACGCTCTGTCTGCTCA-4	5.6606116	7.5680075	3.4878223	3.2036548	1.5226994	0.6918661	1
ACGGACGAAACAACTC-4	5.4133453	9.42516	3.7031214	2.7731488	2.4517398	0.13696834	0
ACGGACGAATCAGCCA-4	4.422192	7.1268353	3.5801935	3.1626787	2.8727503	1.2573951	1
ACGGACGAGGCGTCTT-4	10.189451	6.7160106	3.2655869	3.3261347	2.612891	0.28657973	1
ACGGACGATATCTATG-4	5.235198	5.714422	3.258712	2.9463227	2.8413577	1.3134687	0
ACGGCTGTAGTTCGCC-4	7.4462686	2.1805623	3.987211	3.4244921	2.9846268	1.1055064	1
ACGGCTGTCTATAGCG-4	8.7274475	0.9982827	3.7655737	3.2360532	3.2687743	0.68271905	1
ACGGCTGTGAGATGAG-4	5.6677704	5.5895166	3.562003	3.209289	2.7261105	1.1831965	1
ACGGCTGTGGTATGTT-4	6.9784455	6.6072206	3.4638944	3.2439575	2.9072433	0.9556307	0
ACGGCTGTGTCTGTCC-4	7.8933625	6.6357837	3.9424715	3.3468516	2.4453752	0.45648634	1
ACGGCTGTTCGTCTAA-4	7.682309	7.1798863	4.0940013	2.9536479	2.415964	1.2059214	1
ACGGCTGTTGGAGCTG-4	4.582903	7.815856	3.8955607	3.192406	3.0206025	1.1493905	1
ACGGTTACCAGTTGTG-4	4.549788	7.7861915	3.9473336	2.817611	2.5870633	1.2649839	0
ACGGTTACTGGAGCTG-4	6.172597	6.3980455	3.3900638	3.1143486	2.9226913	1.401136	1
ACGTAGTCAAGGAGGC-4	4.4701977	6.3982115	3.3440037	2.8820686	2.9183822	1.5748014	1
ACGTAGTCACGGACGA-4	10.310584	6.61334	3.461161	3.3493173	2.4479728	0.86362714	1
ACGTAGTCAGACTGCC-4	6.249689	8.499076	3.1525626	2.4064777	2.6044195	1.1310031	1
ACGTAGTCCAATCCAC-4	5.376525	8.466363	3.8360639	2.8774145	2.7249944	0.81059015	1
ACGTAGTCCCGCGTAC-4	9.23205	6.9068227	3.6076667	2.9443767	3.013093	1.1362509	0
ACGTAGTCCGGTTCAA-4	6.036726	4.152583	3.8702033	4.0732512	3.6314523	0.65310806	1
ACGTAGTCCTTAAGTA-4	6.071959	4.2843404	3.7596793	3.741888	3.2773101	1.1089556	1
ACGTAGTCGCGCGTCA-4	7.948075	0.57758284	3.9304128	3.5426636	3.359486	1.0236868	1
ACGTAGTCGGTGCACA-4	4.8644834	-0.5674791	3.2442884	2.7258987	2.7770956	0.54315734	0
ACGTAGTCGTTCGGTT-4	5.996605	8.528327	2.926689	2.9080493	2.510022	1.3614323	1
ACGTAGTCTAGCATTC-4	4.678734	7.4757533	2.9547079	3.1672275	3.0505152	1.4198997	1
ACGTCCTAGACTAGGC-4	7.9483433	4.8191633	3.6379187	3.398949	3.0269973	0.31100154	1
ACGTCCTATGGAGCTG-4	8.683611	2.698288	3.9808764	3.235892	3.4432466	0.57002115	0
ACGTTACCAACCGATG-4	7.9063077	-0.06032661	3.2398317	3.3552837	4.241771	0.7770212	1
ACGTTACCGCGGCAAG-4	6.3823557	4.270738	3.6723237	3.4867518	3.1091397	1.4888649	1
ACGTTACCTTATGGTC-4	4.838997	8.893736	3.8581104	3.0311062	2.5879602	0.7087528	1
ACTACATGAACAGAGC-4	4.580405	7.7406406	3.6554055	3.0039592	2.6704063	1.3351964	1
ACTACATGCCTGCATT-4	6.2738295	5.367751	3.6261733	3.035766	3.0520458	1.1188889	1
ACTACATGGATTGCCA-4	6.233949	7.4795394	3.6719038	2.8991308	2.921285	0.65143454	1
ACTACATGTACATTCG-4	-3.902517	10.408963	2.9812806	2.4729369	2.568237	0.607518	0
ACTACATGTACGATTG-4	7.0904593	2.424446	3.6717083	3.5760934	3.3406184	1.462858	0
ACTACATGTATAGATT-4	7.402162	6.7474046	3.4407907	2.7273548	2.3161125	0.46055296	1
ACTATAGTAATTGTTG-4	5.70959	3.57493	4.077901	3.8555548	3.6053233	1.6006261	0
ACTATAGTATAGTCTG-4	4.538352	7.8963256	4.0186734	3.3256712	2.935537	1.0625366	1
ACTATAGTGCCATGTC-4	7.832461	7.8814225	3.9846537	2.5800219	2.7327995	1.3953996	1
ACTATAGTGCGAGTTC-4	7.6004705	5.551684	2.9194372	2.988069	2.395289	1.2862203	1
ACTATTCGAACTGTGA-4	7.970461	5.157784	3.5328329	3.0826256	3.090254	0.71435106	1
ACTATTCGAATGCCGT-4	11.581906	3.8995733	3.3757076	2.4085717	2.560463	1.2261785	1
ACTATTCGAGCCAAGA-4	7.756956	0.25186193	3.765473	3.4794512	3.9620867	1.6023762	1
ACTATTCGCCGTACCG-4	5.5619235	7.1105585	3.4296896	2.7624536	2.6853533	0.74037045	1
ACTATTCGCGGACACC-4	5.283943	8.950557	3.6789274	2.9477038	2.702393	0.86048234	1
ACTATTCGTGTCTGAG-4	6.8809123	1.2861364	3.5247965	3.2891738	3.6966133	1.1766819	0
ACTCAGTTGACCGCTA-4	5.659054	8.293648	3.3472292	3.2663252	2.4895263	1.1587696	0
ACTCCTAAAGCTGGTC-4	7.367173	7.7019405	3.4760604	2.7740993	2.3424537	0.15174963	1
ACTCCTAACAGGCGCC-4	7.6345277	5.8220277	3.321334	3.1212938	2.6816194	0.9933908	0
ACTCCTAACAGTCACG-4	5.6642637	5.200269	3.79848	3.5228505	3.239124	1.4906263	1
ACTCCTAATGGATCCA-4	7.496029	3.30174	3.7381282	3.4559212	2.9504352	1.7036825	1
ACTCCTAATTACATAG-4	6.9167047	7.5178633	3.2982395	2.7676136	2.7007177	1.1564223	1
ACTCGACCCGATGTAA-4	7.0349097	2.4440866	3.5755653	3.2562973	3.3387823	1.1520042	1
ACTCGACCCGGAGAGA-4	7.641828	7.578006	3.6907356	2.7873936	2.2856514	0.84280956	1
ACTCGACCCTATTCAG-4	7.0440264	9.0522375	3.3663108	3.2841678	2.4028187	0.6975544	1
ACTCGACCGCACGCTG-4	6.6136556	7.653116	3.5511816	3.5322804	2.2900305	1.3652575	1
ACTCGACCGTTCCTTA-4	5.823353	8.034865	3.217377	2.9822788	2.255663	1.1058835	0
ACTCGACCGTTCTCAA-4	6.940955	4.697471	4.009397	3.8870785	3.0049872	0.4084744	1
ACTCGACCTAGGCGGT-4	6.325699	3.7950869	3.4349027	3.3405998	3.2751548	0.692263	1
ACTCGACCTTGCCTGT-4	5.4413047	9.221652	3.1427693	2.7214	1.9503808	1.1437571	1
ACTCTCCTAAGTGAAC-4	7.0152917	2.2159786	3.644502	3.420085	3.3895807	1.3439237	1
ACTCTCCTACCTAACA-4	7.5617566	0.33016405	4.1541033	3.3251476	3.8531907	0.82458985	1
ACTCTCCTAGGCCATG-4	9.121805	2.7828224	3.4252737	2.9970381	3.0031176	0.64413935	1
ACTCTCCTCACCAATT-4	5.739261	4.4765835	3.3750908	3.3985996	3.103167	1.8536656	1
ACTCTCCTGAACCAGT-4	6.224542	6.356956	3.3739579	3.288023	3.1540537	0.77464676	0
ACTCTCCTGATCGTGA-4	6.2593	4.3131223	3.94494	3.5370967	3.2333248	1.3621795	1
ACTCTCCTGGTAAGGC-4	6.427451	6.7905383	3.8742929	3.3504303	2.8808658	-0.25770748	1
ACTCTCCTTGTTAACA-4	7.7389565	1.9033841	3.7261696	3.0082939	3.4581738	0.61253107	1
ACTCTGACAAGCGTGG-4	8.629327	0.8570472	3.446193	3.6021225	3.0050724	0.21875748	1
ACTCTGACACCTATTG-4	7.6451187	2.8951423	3.5628593	3.3659782	3.1760645	1.6401585	1
ACTCTGACCCGCTAGG-4	6.8672905	6.5372443	3.3866742	3.1406674	3.2814581	0.50293297	1
ACTCTGACCTTCGTCC-4	7.520338	2.3150687	3.8121607	3.4107084	3.155391	0.2718414	1
ACTCTGACGGTGGCTA-4	8.637459	0.650876	3.9599955	2.593861	3.1326573	0.45502692	1
ACTCTGACGTGCTTGC-4	4.7061357	8.327039	3.7354789	2.5722554	2.2530015	1.2789131	1
ACTCTGACTAACCGCC-4	6.4659743	7.72466	3.8416467	3.2334447	3.0777845	0.9252093	0
ACTCTGACTGCGCTAA-4	8.966517	0.92586255	3.58065	3.1743023	3.2472954	0.7401387	1
ACTGAACTAACGCTCG-4	6.555467	3.9873428	3.9566872	3.4805994	3.7414706	0.4603008	1
ACTGAACTACCAATGT-4	4.595733	6.3434815	3.7190328	2.9750614	2.7986913	1.6307981	1
ACTGAACTCAGAGATG-4	8.4500065	5.252339	4.033274	2.8604538	3.1375666	1.0231463	1
ACTGAACTCCTCTGTA-4	5.5076513	7.774985	3.528115	3.2355523	2.8267226	0.8648957	0
ACTGAACTGGTACTGA-4	5.8610673	5.4596953	3.5857	3.3049302	2.891477	1.5940096	1
ACTGAACTGTAGCCTA-4	6.742063	6.8451324	3.5828414	3.5367808	2.929395	0.22173779	1
ACTGAACTTTGACGCA-4	4.871367	8.6990185	3.450878	2.9432013	2.812382	1.3887028	1
ACTGCAACAGAGCTCC-4	5.228717	1.263687	3.1540189	2.5206385	2.2448006	0.9944591	0
ACTGCAACATAGCGCG-4	8.593118	0.91831964	3.6911154	3.4646497	3.0574012	1.1601225	1
ACTGCAACCGGAACTC-4	9.740784	6.3732944	3.66565	3.0993814	3.59324	0.12729417	1
ACTGCAACCTGGTTGT-4	7.0919724	5.078484	3.518216	3.287848	2.8932858	0.45502478	1
ACTGCAACGCGAGCAA-4	8.3552265	3.1552384	3.7917023	2.6708226	2.943409	1.0399089	1
ACTGCAACGTTCCTTA-4	6.2061357	6.6990395	3.6404486	2.81871	2.6942165	0.6621893	1
ACTGGTGGCTACATTA-4	6.9876194	1.2347072	3.6992395	3.6315413	3.2753165	0.9889714	1
ACTGGTGGGACACTGG-4	5.720694	8.267006	3.3182411	2.1349773	2.8852432	1.1997093	1
ACTGGTGGGATCGTGA-4	5.870972	3.7634134	4.086418	3.7231224	3.335779	1.0383372	1
ACTGGTGGGTGTGGAG-4	8.388958	7.1804495	3.6363282	2.457685	2.8326914	1.409067	1
ACTGGTGGGTTCTCAA-4	5.474065	8.432725	3.3501787	3.0028486	2.6859887	0.64017844	0
ACTGGTGGTAGAGCGA-4	6.3005643	8.7202	3.2616603	3.420812	2.7932858	0.05240787	1
ACTGGTGGTCGTAAGC-4	6.2036047	9.333508	3.4657826	2.9705968	1.8066646	0.08662752	1
ACTGGTGGTTCTTGAC-4	7.578224	5.7789683	3.9210038	3.4222274	2.8279042	0.83458316	1
ACTGTGTGACCAATGT-4	7.474228	-0.11782525	4.2900686	3.525431	3.32158	1.0459787	1
ACTTCGAGACAGATCG-4	5.5907416	7.169044	3.5827384	3.1464639	2.6138391	1.2762536	1
ACTTCGAGCAGCGCAG-4	8.079893	5.4673314	3.6467896	3.054275	3.1947114	1.1441635	0
ACTTCGAGCGTATTCC-4	10.196902	6.755412	3.5629756	3.0975056	2.997513	1.1604537	1
ACTTCGAGGATACCTG-4	6.665921	7.286769	3.5942516	2.8809302	3.2013903	-0.016136626	1
ACTTCGAGGCGCTGGA-4	8.412767	3.4138913	4.3862386	3.157245	2.5843453	0.16776504	1
ACTTCGAGGCTCGGAA-4	8.767858	2.677565	3.9828146	3.0933402	3.2390132	0.54745775	1
ACTTGCTCACAGGAGT-4	6.578466	3.9310672	3.6545446	3.3351676	3.4005086	1.6415632	1
ACTTGCTCCGAGACGG-4	8.143681	0.50545925	3.1710093	3.6021907	3.065939	1.3512306	0
ACTTGCTCGAAGTTCC-4	6.1827936	7.416009	3.1293378	3.1214755	2.3942983	1.6301259	1
ACTTGCTCGTGTACAC-4	7.7730565	1.4696584	3.68551	3.4864976	3.554338	1.6239768	1
ACTTGCTCTCTCGTTC-4	6.246851	3.50129	3.6810644	3.3202107	3.4733455	0.9220786	1
ACTTGCTCTGCAAGCC-4	-3.181333	10.43413	2.9556012	3.041677	2.8056095	0.10865356	0
ACTTGTCAATGCTTAG-4	8.108934	2.7518404	3.9462678	3.5235362	2.845976	1.5452466	1
ACTTGTCACACATTGC-4	10.180466	6.758786	3.2265117	2.9780092	2.333534	0.45263812	0
ACTTGTCACGCGCGAG-4	8.1916485	0.7287437	3.556626	3.6180487	3.4337819	1.2642379	1
ACTTGTCACTACTCTC-4	-3.1149442	10.440444	2.861509	3.04111	3.181281	-0.16206409	0
ACTTGTCAGAGCGGCC-4	8.387566	1.641063	3.778744	3.610522	3.2900784	0.760057	1
ACTTGTCATAGAGCGA-4	7.3364143	5.785221	3.8018413	3.3094466	3.1590812	1.3463935	1
ACTTGTCATATCTATG-4	7.2208962	6.816819	3.2155116	3.201484	2.7596765	0.7563244	1
ACTTGTCATTGGCCGA-4	5.9547625	6.836988	4.0480137	3.0260706	2.916848	0.64663404	1
AGAACTTAAGCATATC-4	8.688644	1.5953358	3.9372978	3.2518144	3.6491742	0.45164818	1
AGAACTTAGTCACCAA-4	8.994407	2.4148643	3.4754653	3.1586304	2.9237297	0.3291948	1
AGAATAATAACAGAGC-4	5.725522	4.241318	3.666303	3.3496697	3.2825758	0.72129416	1
AGAATAATCGGAACTC-4	6.178731	4.774141	3.7754118	3.2160761	3.52251	0.7404646	2
AGAATAATCGTATTCC-4	-3.4650311	10.371762	3.0872118	2.8835657	2.5130627	1.1976548	0
AGAATAATTTAATCGT-4	4.867936	8.150882	3.7005408	2.909374	2.5602252	1.1131343	0
AGAATCCGCAATTATT-4	6.473117	6.610199	3.4723845	3.5673282	3.1346092	-0.23014711	1
AGAATCCGGACACTGG-4	7.9991546	0.046626512	4.0585833	3.013118	3.8366714	0.8216053	2
AGACAACTAATCCATT-4	6.895288	5.966149	3.9537623	3.2191792	2.881567	0.31293136	1
AGACAACTCAGCGCAG-4	6.6599016	8.368201	3.2799711	2.483659	3.0677977	0.82483053	1
AGACAACTCTAATAGG-4	8.086272	0.6432537	3.5130954	3.6368282	3.4577491	1.0092984	1
AGACAACTGATGCGTA-4	6.4542074	8.422544	3.7856057	3.1986442	2.6296015	1.3781017	1
AGACAACTTCGTAAGC-4	6.842556	2.5848978	3.3906312	3.5297751	3.1594174	1.5468484	1
AGACAGTGACTATTCG-4	8.05888	1.0073466	3.6847844	3.6723945	2.9941025	1.4005078	1
AGACAGTGATGACCGG-4	5.5807934	4.475142	3.668603	3.5835624	2.7773852	1.8348632	1
AGACAGTGCCAAGCAT-4	5.9537044	4.927969	4.1132216	3.6946776	3.0642834	1.6073056	1
AGACAGTGCCAATCGC-4	5.013651	8.741231	3.4535012	3.1766624	2.6671827	0.38841096	0
AGACAGTGCCGCCTGA-4	5.5385666	4.9097943	3.6385796	3.1378005	3.1520576	1.38605	1
AGACAGTGGAACGGAG-4	8.552367	0.35906747	3.3697214	3.4376147	3.2435918	0.54207414	1
AGACAGTGGAAGATGT-4	8.40608	1.9229401	3.6625512	3.4115283	2.9338295	0.64977443	1
AGACAGTGTCTGACAG-4	6.1389194	4.91423	3.0011392	3.6083138	3.2406108	1.4428558	1
AGACCTGGCTGTGCCA-4	6.38409	7.3509183	2.6637237	3.2384655	2.6597016	1.4066805	1
AGACTGCCAAGTACAA-4	8.732896	1.0587819	3.7731135	3.7614334	3.2852256	0.23028302	1
AGACTGCCACGACTCA-4	7.5606256	1.3184419	3.9672732	3.3592935	3.2647977	1.360801	1
AGACTGCCCCATAGGT-4	7.911245	5.8131237	3.978072	3.073606	3.2107148	1.2469273	1
AGACTGCCGTCACCAA-4	5.519699	9.236546	3.4559383	2.9882333	2.3507144	1.3243412	1
AGACTGCCGTGTTGCC-4	6.1514115	4.9842997	3.5277753	3.7405505	3.0308237	0.79690284	1
AGAGAGGTAAGCCTCC-4	7.394858	2.6735892	3.7043045	3.6971056	3.138506	0.9075189	0
AGAGCTCCAAGAGACA-4	6.332972	2.9205658	3.8213696	3.7358043	3.2500286	1.2910352	1
AGAGCTCCAAGGTGCA-4	8.350976	6.561396	3.9028037	3.1818519	2.7551367	1.8596935	1
AGAGCTCCCAGTGGAA-4	8.740013	5.164209	4.1281133	2.5459468	2.9912958	0.9104529	0
AGAGCTCCCGGTCTCA-4	4.822698	-0.6022195	3.2439303	2.8211915	2.8628128	1.258899	0
AGAGCTCCGCACGCTG-4	8.367803	5.971005	3.5820425	2.9430199	3.435604	1.9068351	1
AGAGCTCCGCGAGTTC-4	-2.8116286	10.596472	3.322395	2.98087	2.8913848	1.2453054	0
AGAGCTCCTATCACTA-4	4.7804346	7.9595785	3.5986242	3.0542386	3.1633432	0.91678095	1
AGAGGCGCAAGGTGCA-4	5.8339877	5.9572916	3.46265	3.4470284	2.4170551	1.8204978	1
AGAGGCGCATAAGTTG-4	5.579943	4.6110234	3.2932696	2.7263646	3.24426	2.004003	1
AGAGGCGCCTTAACCG-4	6.883731	6.762742	3.3530455	2.8908882	3.1680815	0.6452996	1
AGAGGCGCGCTGGCGT-4	8.493483	0.61757326	3.9041839	3.416991	3.4836745	0.8689287	1
AGAGGCGCGTCGGCTC-4	4.84621	-0.54173553	2.927611	2.9345772	2.6572406	-0.25088048	0
AGAGGTAGAAGGTGCA-4	8.540629	0.23159036	3.4286366	2.9791555	3.403643	0.40768108	2
AGAGGTAGGAAGTTCC-4	8.693633	2.4967973	3.7028706	3.290365	3.4045677	0.7782004	1
AGAGGTAGGCACGCTG-4	8.611926	0.25739682	3.3986514	3.1233654	3.7762747	0.004929908	1
AGAGGTAGGTACATCC-4	6.01625	9.297444	3.6340077	2.7332633	3.2281587	0.9057069	1
AGATACTACAGTCACG-4	9.043448	3.0556936	3.5404632	3.2836432	2.633897	1.2726955	1
AGATACTACTTGTGGC-4	8.069187	7.5159197	2.7229617	2.783533	2.7293234	0.80810356	1
AGATGACAAGCATATC-4	8.178347	5.5296364	3.4250753	3.1574478	3.0583327	1.1029392	1
AGATGACAGATGCGTA-4	5.507702	9.919528	2.8792913	2.7885747	2.7062435	-0.17137924	1
AGATGACATGGATCCA-4	10.931199	9.444275	3.6205988	2.9662757	3.2981613	1.5304029	1
AGATTAGCAGCGGAAC-4	5.271413	5.761249	3.1036837	3.567297	3.3243477	1.638353	1
AGATTAGCGAATTAAC-4	7.8814874	5.977063	3.1795156	2.9557853	2.9689596	0.6476655	1
AGATTGAGATGTGCGC-4	8.37628	1.8478509	4.4428186	3.4864275	3.4378533	0.6844409	0
AGCACTGCACGTTACC-4	6.287955	3.7709858	3.6226673	3.3314598	3.415721	1.0372709	1
AGCACTGCGAGGATAC-4	4.6476054	7.1339464	3.8383017	3.1600058	2.8936493	0.689325	1
AGCACTGCGTCTTCGC-4	6.057592	4.851704	3.7877111	3.5747256	3.2985954	0.9986651	1
AGCACTGCTATAGGCA-4	8.187821	0.5042328	3.9577007	3.6935499	3.7188814	0.8862599	1
AGCACTGCTCAGGACA-4	5.172997	5.871696	3.4885712	3.2734005	2.9306924	1.2091976	1
AGCATATCACATCTAC-4	6.4995975	6.7098446	3.6521919	3.0471606	3.0427177	-0.49961713	1
AGCATATCAGCACTGC-4	7.1122046	3.1373692	4.0306	3.6829572	3.0539148	1.5990878	1
AGCATATCCCAATCGC-4	7.801821	3.3250039	3.8386662	2.7675703	3.5346255	1.9815342	1
AGCATATCGAATTAAC-4	5.347316	-0.09444942	3.4556217	3.1458805	3.2538118	0.85167766	0
AGCATATCGCTGTACC-4	6.2791705	8.476467	3.5154204	2.728958	2.9158902	1.0783387	1
AGCATATCGTCGTCCG-4	5.4773507	6.9430113	4.0532174	3.0476975	3.0208826	0.43723404	1
AGCATATCTCAATTGA-4	4.751003	6.2256737	3.9884784	3.1217585	2.625501	1.910635	0
AGCCAAGAAAGAGACA-4	7.1444693	8.938462	2.996951	2.6748273	2.4136558	1.2151926	1
AGCCAAGAAGCGGAAC-4	7.4274144	8.020254	3.3140326	2.967667	2.899439	0.8800884	0
AGCCAAGACACTCGGT-4	7.2282686	2.6726165	4.184235	3.2421477	3.6538594	1.673348	1
AGCCAAGACCAGTAGA-4	6.827317	7.0612116	3.794619	3.453213	3.0483754	0.16330248	1
AGCCAAGACCTCTGTA-4	5.0445457	7.533158	3.8379083	3.4615622	3.4213173	0.5302321	1
AGCCAAGAGTGCGCGA-4	8.270051	0.47001714	3.6126966	3.547322	3.6888285	1.1290114	1
AGCCGCAGAACTGTGA-4	8.239355	0.4420456	3.4037755	3.1392224	3.2016826	1.5116415	1
AGCCGCAGAGAGAGGT-4	6.4120073	5.0961275	3.5131826	2.7517083	2.574581	1.4206215	1
AGCCGCAGCCGGAGTG-4	6.659334	7.246871	3.649684	3.014647	3.1091087	1.09631	1
AGCCGCAGGGTATAAG-4	8.460123	3.0550718	3.72363	3.4625278	2.9393404	0.28678322	0
AGCCGCAGTACACACC-4	4.921307	-0.5152227	3.5479825	2.96287	3.2246008	0.80403656	0
AGCCGCAGTATAGATT-4	8.814817	1.3300233	3.6223557	3.5603309	3.14694	0.23363262	1
AGCCGTCAACACTTGT-4	7.069654	0.2585212	3.723527	3.4316208	3.732499	1.7664428	1
AGCCGTCAACGTAGTC-4	5.5322413	6.164155	3.652364	3.3878	3.0205526	1.4679334	0
AGCCGTCAACGTTACC-4	7.501538	6.969486	3.1059196	3.1036346	2.8582008	0.45428833	1
AGCCGTCAACTCTGAC-4	9.232815	6.752194	3.579642	2.5116835	2.481008	0.912918	1
AGCCGTCATAGAGTAC-4	5.151929	8.942301	3.3294458	3.1253273	2.9747498	0.18541831	1
AGCCTACGACGTAGTC-4	7.8893557	3.7068813	3.4305286	3.0610204	3.2099757	0.7931651	1
AGCCTACGAGTAGGAC-4	5.7546134	9.272629	3.407321	3.0355906	2.8725474	1.0742651	1
AGCCTACGATGATAGC-4	8.1477585	7.0183463	3.9034703	2.9730442	2.3916667	1.1227112	1
AGCCTACGCGCGACAC-4	7.432587	1.9773111	3.8170807	3.325993	3.541931	0.87391436	1
AGCCTACGGCGAGCAA-4	7.855	6.660155	3.659197	3.146075	2.5781782	0.67490166	1
AGCCTACGGTTAGTAA-4	6.2990766	6.8912606	3.5121958	2.9611025	2.884128	-0.034733426	1
AGCCTACGTAGATATC-4	8.022307	5.9320054	3.621218	3.0602915	2.9098806	0.97008723	2
AGCCTACGTAGCATTC-4	5.7598495	6.5455685	3.6352053	3.4230294	2.922965	0.8423552	0
AGCCTACGTGTAATAA-4	4.5427904	7.7350016	3.671518	3.2920418	3.0454674	1.311763	1
AGCGAATGAGCCGTCA-4	7.5343833	0.09960462	3.9248245	3.2329125	3.9281306	1.679677	1
AGCGAATGCCGGAGTG-4	7.2874193	8.246444	3.37489	2.3219395	2.593305	0.2555299	1
AGCGAATGGCACAGGC-4	8.388132	2.6264677	3.2184749	2.502932	3.3114343	1.6620202	1
AGCGAATGGGTCATGT-4	7.3196898	1.6731312	3.5637681	2.793336	3.342402	0.76506346	1
AGCGAATGGTTCGACA-4	8.105834	0.94971126	3.8939977	3.4462247	3.411668	1.1700145	0
AGCGAATGGTTCGGTT-4	6.0761976	4.179101	3.626423	3.379301	3.0676067	1.399077	1
AGCGAATGTATCTATG-4	11.042874	3.7318308	3.847758	2.650817	3.0231788	1.5052963	1
AGCGAATGTCAGGACA-4	7.394178	7.4775176	3.615091	2.6897697	3.1072986	1.3364296	1
AGCGATATAACTTCCA-4	5.8821845	8.435717	3.2557127	2.9963727	2.7206402	0.942833	1
AGCGATATACTCCTAA-4	10.892364	9.241413	3.8141098	3.1936088	3.1329083	1.8966019	0
AGCGATATAGACAGTG-4	6.1419153	9.970499	2.9312873	2.6499815	2.593466	0.9510533	1
AGCGATATCTCTTCTA-4	6.417057	5.693603	3.7684178	2.4767299	2.9729028	1.4399314	0
AGCGATATCTTAACCG-4	6.040532	9.121815	2.6890986	3.0819147	2.4897926	0.26703367	1
AGCGATATGTACTACG-4	5.42111	-0.1959409	3.9076674	2.6110764	3.1512184	1.3364272	0
AGCGATATTACGCCTT-4	4.5373588	7.9680367	3.5773852	3.254642	2.7767298	1.1586924	1
AGCGATATTTAATCGT-4	6.730336	0.93594545	3.8750134	3.3902516	3.423114	1.7698994	1
AGCGGAACAAGTGAAC-4	6.0244865	7.6390533	3.6779904	3.3792877	2.9519258	1.1566795	1
AGCGGAACAGATTGAG-4	8.031668	2.6140802	3.5395327	3.5728643	3.4882848	2.0681362	1
AGCGGAACCGAACTCG-4	7.0549626	0.5771433	3.490136	3.3703058	3.6639194	1.6727687	1
AGCGGAACCGATCCTT-4	5.231192	5.7937517	3.675502	3.0638595	3.1855795	0.85754657	0
AGCGGAACGGCAGTTA-4	6.7716217	6.5145664	3.6860464	3.2343872	3.4659214	0.3158951	1
AGCGGAACGTAGCCTA-4	5.69299	9.676922	2.663004	2.6179245	2.912067	0.46650773	1
AGCGGAACTTGACGCA-4	5.4077206	6.166516	3.4223053	3.033751	2.4914863	1.6701918	1
AGCGTGTACACGAGTA-4	9.354656	6.6864157	3.4029794	2.8310533	2.9725733	0.9411978	1
AGCGTGTACTTGCTAC-4	5.9491224	3.9393826	3.500495	3.7092526	3.1624541	0.895107	1
AGCGTGTAGAACCAGT-4	6.2576323	6.113886	3.6852174	3.2272346	3.0326364	0.92821085	1
AGCGTGTAGCATGAGA-4	5.316527	-0.000456412	3.1081316	3.6024632	2.564039	0.96904445	0
AGCGTGTAGTATCAAT-4	8.827545	0.57595307	3.6578188	3.3086612	3.5399876	0.59938115	1
AGCGTGTATTGATTAA-4	8.276316	8.010804	3.4824061	2.178815	2.312883	-0.19867943	1
AGCTGGTCCTTGCTAC-4	8.843876	4.0590835	3.5396383	3.092172	2.2047033	1.5492468	0
AGCTGGTCGAACTCTT-4	8.315933	5.3992558	3.6984775	2.8842428	2.9286911	0.6231415	1
AGCTGGTCGAAGGCGA-4	6.3843746	6.885789	3.5549445	3.2819521	2.293401	0.20571794	0
AGCTGGTCGCCGGCAG-4	7.702981	2.4382503	4.1556187	3.5174484	3.6138718	1.6020117	1
AGCTGGTCTGGATCCA-4	6.600373	4.970388	3.6432374	3.480697	3.0098252	1.6199588	1
AGCTTCATATCGTATT-4	6.686313	8.648225	2.9320877	2.630847	2.420609	0.11596472	1
AGCTTCATCTAATAGG-4	8.306334	7.5759125	3.6130304	3.0185494	2.8224785	1.1274321	1
AGCTTCATGCAGAAGG-4	6.4300065	5.4151382	3.8268557	3.47891	3.0688987	1.4370931	1
AGGAATACCCTACACA-4	6.0929375	6.448901	3.2533605	3.3792064	2.9658585	0.61934143	1
AGGAATACGGAAGCTC-4	6.1496406	9.585805	3.1129396	2.26031	2.6755495	0.32035217	1
AGGACCAAACGGACGA-4	6.6114707	7.381075	3.5755732	3.2496843	2.4148812	0.59059334	1
AGGACCAAACGGTTAC-4	7.1732206	8.448649	3.7274904	2.8417056	2.3269024	1.2319628	0
AGGACCAAATTCAGGA-4	5.6790457	3.5237463	4.094818	3.8686328	3.023978	2.1831086	0
AGGACCAACGTGCTTA-4	5.418348	8.834606	3.1796494	2.7297966	2.2965178	0.596755	0
AGGACCAAGTATCTTC-4	6.8486204	0.5434766	3.8187127	3.6401794	3.6713066	1.479911	0
AGGACCAATAGAACCG-4	5.8851905	6.7529235	3.5742033	1.4885155	2.6334817	1.2331331	1
AGGACCAATCAGCCGG-4	5.2358847	1.2677772	3.1668088	2.8243415	3.088538	0.9120249	0
AGGACGTCCCTATTAA-4	4.83798	8.585044	3.8432338	2.1837983	2.30355	1.4576708	1
AGGACGTCGGAATTGT-4	6.252773	9.718777	2.6060474	2.7069573	2.3487628	0.36357048	1
AGGATCGTACCGCATA-4	7.1652427	8.052247	3.5074	3.0415013	2.796683	0.2878512	1
AGGATCGTGGTATAAG-4	9.200647	6.708018	4.0026603	2.7656066	2.4375505	1.4788184	1
AGGCAGATACGGCTGT-4	9.134626	1.1801108	3.846	3.24311	3.0609694	-0.11187251	1
AGGCAGATCGCTAATA-4	8.9752245	5.532379	3.9031065	2.9058468	3.2754307	0.8972076	1
AGGCAGATGAACTGCA-4	8.280021	0.389839	3.6849945	3.635444	3.613606	1.1115478	1
AGGCAGATGGATACGC-4	6.2850676	5.8403215	3.4973426	3.145524	3.0530705	0.5111659	1
AGGCAGATGTATCCGG-4	7.828762	0.046145353	3.9041035	3.3639972	3.8447134	0.7494366	1
AGGCAGATTCCAAGTT-4	4.563813	6.2435637	3.8427308	3.4028819	2.876932	2.1134658	1
AGGCAGATTCTGACAG-4	7.697814	8.009622	3.5629554	2.869143	2.537441	0.8973235	1
AGGCCATGAACTGGAG-4	6.5937185	3.4892118	3.93152	3.586963	3.2437856	0.611965	1
AGGCCATGATGGAGTT-4	8.322025	2.2830834	3.6188781	3.5688052	2.9749386	0.6615092	1
AGGCCATGCAAGTGCG-4	8.288165	1.8692974	3.6272676	3.4737532	3.0890152	0.48972577	1
AGGCCATGCAATTATT-4	5.358864	6.1562176	3.4859366	3.4250612	2.6463273	1.0904099	0
AGGCCATGCACCAATT-4	6.281477	4.515489	3.815935	3.8706157	3.1057577	0.84803	1
AGGCCATGCAGTATGG-4	4.511821	6.153872	3.8463657	3.054466	2.652629	1.647733	1
AGGCCATGCATCTAGC-4	8.556448	1.863599	3.2915492	3.5258899	3.5317962	1.2849609	1
AGGCCATGCGACGCGT-4	6.05859	7.0126815	3.353149	2.9460301	3.0167515	1.0676492	1
AGGCCATGCTTGTGGC-4	5.2342463	1.2752616	3.0930529	2.539592	1.6977895	0.79724246	0
AGGCCATGGTTCGGTT-4	8.181026	0.97596073	3.7019925	3.5813792	3.2946496	1.0663029	1
AGGCGAGCCTCAGTCG-4	5.29433	5.0370884	3.358228	2.9977207	3.2930512	1.2182455	1
AGGCGAGCGACCTAGG-4	6.133233	8.249594	3.1856723	2.9716609	2.3519726	1.2287956	1
AGGCGAGCGCTTCCAA-4	8.325586	2.1835763	2.8983138	3.3494794	2.8594232	1.5674493	0
AGGCGAGCGGAGGACC-4	6.897343	8.224074	2.8560724	3.0386426	2.42656	0.36968488	1
AGGCGAGCGTCAGTGT-4	-3.4817822	10.300387	2.9217908	2.7862935	2.7787926	0.38650462	0
AGGCGAGCGTGAGCCG-4	7.094546	6.8442307	3.096483	3.0814135	3.0822976	0.7792764	1
AGGCTCACACCACGGA-4	5.331568	7.053372	3.8406844	3.346958	3.4588623	0.39499056	1
AGGCTCACCTTATATC-4	6.175531	4.812927	3.72099	3.1851792	3.0898476	1.1208218	1
AGGCTCACGGTATAAG-4	9.709426	6.9197536	3.386306	2.7343469	3.0937123	0.3022623	1
AGGTACGGGAGCCGTT-4	6.3912063	8.15519	2.3763945	3.2388303	2.668293	0.5215227	1
AGGTACGGGGCGATGC-4	6.303575	7.9875655	3.7771611	3.0688262	2.7701235	0.9426164	1
AGGTACGGGTCCATGA-4	6.306375	8.488905	3.4896586	2.6985683	2.6251328	1.3144011	1
AGGTACGGGTTCGGTT-4	7.488028	-0.40637058	3.7959964	3.391912	4.0837307	1.0264137	1
AGGTACGGTAGAACCG-4	5.796432	8.549659	3.6348195	3.0351396	2.7233531	1.0236021	1
AGGTACGGTATAGATT-4	8.4352665	0.2975324	3.7850478	3.2073495	3.4804888	1.2572728	1
AGGTACGGTCCAGCTC-4	5.740778	4.311145	3.9175463	2.9052265	3.338371	1.302284	1
AGGTCAGTAGTAGATA-4	5.9363317	7.006827	3.49518	3.1180623	2.9439147	1.0556631	1
AGGTCAGTCCTGACGC-4	6.96843	5.01877	3.5636227	3.3509903	2.8492172	0.3068156	0
AGGTCAGTGAGCCGTT-4	4.9713736	8.916731	3.320864	3.152994	2.818049	0.8701762	0
AGGTCAGTGCTTCCAA-4	7.9132714	1.6054653	3.9119787	3.5843015	3.8817036	0.76395077	1
AGGTGTCCCCGCACTT-4	6.0376415	7.0641284	4.2098374	2.543128	2.483791	0.6484738	1
AGGTGTCCGGAATTGT-4	7.068302	4.945945	3.7600493	3.1122327	3.3215592	-0.047752716	0
AGGTTATAGCAGAGTT-4	8.044682	2.7538319	3.7419205	3.3768423	3.16232	1.5130631	0
AGGTTATAGCTGGCGT-4	6.6838417	7.1011405	3.2564392	2.980337	3.0940912	1.3121123	1
AGGTTGCTAAGCTCGA-4	7.098391	6.2960596	3.115798	3.0952375	2.9521341	0.38232204	1
AGGTTGCTAGATTGAG-4	6.1516643	2.84166	3.8991988	3.9880755	3.9228485	1.5743902	1
AGGTTGCTCACAAGAC-4	6.2750278	5.8983583	3.2459686	3.083601	3.3319774	1.2657231	1
AGGTTGCTCGAACTCG-4	5.2401066	1.2691804	3.164827	1.9049497	3.0015132	1.4548709	0
AGGTTGCTGAGCACGC-4	7.048931	9.16961	3.3594303	2.506501	2.5458925	0.34225816	1
AGGTTGCTGATGTGGT-4	4.757765	-0.6702958	3.4482565	2.2892141	2.1098168	1.4396818	0
AGTAACTTCCTACTGG-4	8.10726	4.7269125	3.638718	3.231165	2.7281668	0.9878315	1
AGTACTATGGCTGCGG-4	8.139596	1.0441563	3.7660224	3.736547	3.2068536	1.2209314	0
AGTACTATTAGCATTC-4	5.36178	5.304252	3.5859425	3.4485896	2.9856834	1.8846463	1
AGTAGATAAGCACTGC-4	6.263661	2.748567	3.2794096	3.6335018	3.6227024	0.772811	1
AGTAGATAATAGTCTG-4	8.206626	5.796094	3.2390795	3.5432136	2.867563	1.0949634	0
AGTAGATATCTTCTTG-4	7.7662215	1.7596248	3.7190197	3.42469	3.3307455	0.88167423	1
AGTAGGACAGCCAAGA-4	-2.7120142	10.647893	3.644253	3.4605126	3.4470162	1.0975327	0
AGTAGGACCATAGTTA-4	5.9561214	6.25224	3.3400567	3.272963	2.9874926	1.0363119	1
AGTAGGACCCAATCGC-4	6.822673	0.3290657	3.6116443	3.3248563	3.5687923	1.6344348	1
AGTAGGACCGATCAAG-4	9.119719	2.714094	3.7037299	3.6776903	3.1065984	0.72946656	1
AGTATGCAACGCCGCT-4	6.4752574	5.4041443	3.2053902	3.4676635	2.8977242	1.1540589	1
AGTCATCCATTGGATC-4	7.861722	4.758975	4.0861874	3.3121138	3.1077976	0.6348208	1
AGTCATCCGAACGGAG-4	11.490199	3.8358343	3.6327677	3.093072	2.786994	0.74378467	1
AGTCATCCGGTGCACA-4	5.6092086	7.1145196	3.8070693	3.7529697	2.5998936	1.2063783	0
AGTCATCCGTACATCC-4	8.693219	3.3139396	3.2325015	3.0982842	3.0574594	0.2730823	2
AGTCATCCTATCACTA-4	6.1606574	4.379305	3.8979464	3.4350297	3.4095097	0.34490377	1
AGTCATCCTTCCGTGC-4	8.236794	2.972127	3.8206043	3.1429064	2.8648086	1.1291957	1
AGTCATCCTTGGTACC-4	6.13161	3.4446824	3.630193	3.84862	3.608966	1.4494551	1
AGTCCGTAATCTTGTG-4	8.829629	2.037508	3.501045	3.7975636	2.7056773	0.9765598	1
AGTCCGTACAGCGCAG-4	6.5342784	8.127785	3.5204132	2.7928267	2.8096535	0.6375412	1
AGTCCGTACCAACATC-4	5.094317	4.6144905	3.6352785	3.258944	2.9274075	2.197488	1
AGTCCGTATGACCTTC-4	9.897976	6.7180047	3.8427067	2.811449	2.8732455	0.0713225	0
AGTCCGTATTCTTGAC-4	7.0625153	4.8829412	3.7969997	3.2024598	3.1077867	0.3996885	1
AGTCTTGAAACGTACC-4	6.5639887	3.1141546	3.7679806	3.0134356	3.479103	1.0675079	1
AGTCTTGAACGCTCTG-4	6.3323717	4.4828806	3.4461632	3.6616032	3.2614934	0.91861606	1
AGTCTTGACACGGTCC-4	7.307516	1.997816	3.868675	3.6267803	3.5330248	1.269786	1
AGTCTTGACCATAGGT-4	5.4361644	4.2159324	4.0047927	3.1399276	3.3371727	1.6029141	1
AGTCTTGAGAACGGAG-4	8.698393	2.963926	3.5810356	2.5758102	3.373405	1.0202934	1
AGTCTTGATACATTCG-4	5.5641904	6.8514237	3.5933554	3.0161347	2.957085	0.77971107	1
AGTCTTGATTATTACA-4	6.3497458	6.681201	3.7665687	3.0384386	3.0788307	0.47486538	0
AGTCTTGATTGTGAGA-4	9.384026	6.5275397	3.668321	3.2178338	2.5905235	1.067792	1
AGTGACCGAGGCGAGC-4	8.836423	2.4179356	3.5453184	3.5678513	3.0632956	0.7739194	1
AGTGACCGATGGAGTT-4	5.5576663	9.643705	3.5193186	2.7928462	2.0370317	1.1560041	1
AGTGACCGGCGACAGA-4	8.517196	0.26919663	3.2890425	3.3355215	3.1154776	0.92695	1
AGTGACCGGCTCACGA-4	4.5691857	6.69625	3.3762345	3.440576	2.8663492	1.5944353	1
AGTGACCGTCCGCAGC-4	6.930128	7.7527514	3.4101315	2.9199536	2.537981	0.8546915	1
AGTGACCGTTACTGAA-4	6.2133746	6.62613	3.795972	2.5513587	3.1508958	0.49650168	1
AGTGAGTCAACAGAGC-4	6.783199	4.819173	3.464406	3.3699043	2.9229238	0.7687291	1
AGTGAGTCGGTACTGA-4	6.6157856	6.184675	3.3426464	3.2893214	2.2585878	0.11743544	1
AGTGAGTCGTAACACA-4	8.249042	1.8970685	3.533209	3.7272363	3.3930125	0.8973431	1
AGTGAGTCTCAACTCC-4	4.9104013	-0.5272756	3.0816946	2.6814656	2.4693847	-0.21712506	0
AGTGCAGGACACTTGT-4	7.4596024	1.6148899	3.824911	3.4602847	3.2095501	0.9218104	0
AGTGCAGGCACGTAAG-4	11.501157	3.85103	3.6790047	2.9453099	3.0394132	0.01832139	1
AGTGCAGGGCATGTAG-4	5.0746336	4.8692303	3.7563148	3.4853683	2.878118	1.3704344	1
AGTGCAGGGTAGCGAC-4	5.6508293	8.779812	3.402031	2.7986	2.6691346	1.2892299	1
AGTGCAGGTTGTCAAG-4	9.772792	6.7704697	3.530127	2.899245	2.8079994	1.5680866	0
AGTGTCAACGGAGGCT-4	5.7020116	6.530934	3.708597	3.2686882	2.9190955	0.8856159	2
AGTTCGCCCAGCTATA-4	5.501263	7.5718637	2.9780123	2.9833095	2.9735224	0.58424723	2
AGTTCGCCCCACATGG-4	8.064929	0.2919864	3.7385273	3.4599855	3.5608928	1.1037581	2
AGTTCGCCCGCGGACA-4	7.7515965	5.867841	3.6863344	3.1879978	3.2648296	0.7370709	2
AGTTCGCCCGGACACC-4	6.886634	7.8514624	3.1420765	3.609395	2.8914957	1.620465	1
AGTTCGCCGTGATCTC-4	6.6000223	7.015624	3.6632183	3.175358	2.9069872	1.231624	1
AGTTGAATTACGCGCA-4	7.442238	6.618818	3.086892	3.338843	2.4835558	1.053214	1
AGTTGAATTTCGGAGG-4	5.7184258	8.386355	3.3914926	2.745246	2.897221	1.0331453	1
ATAACTGTACCGTCGG-4	8.411306	4.498115	3.5465863	2.9256694	2.6286247	1.3979267	1
ATAACTGTTAGGCGGT-4	9.202545	1.2790904	3.7834096	3.4771569	3.3855214	-0.18027101	1
ATAACTGTTCTCTACA-4	7.428253	8.025472	3.3113189	2.8817482	2.97321	0.90041655	1
ATAATGTAACTCAGTT-4	5.302479	6.3205934	3.425556	3.0207164	2.5167098	1.354338	0
ATAATGTACAGGCGCC-4	7.8148685	0.30568007	3.4900656	3.567376	3.7993736	1.0583986	0
ATAATGTACGAAGAAC-4	6.1439085	6.844012	3.7586138	3.2809	3.018157	0.8153859	1
ATAATGTACTCGCCTG-4	5.6637845	4.8729963	3.5099344	3.5484982	2.860311	1.0152017	1
ATAATGTAGATTCGCG-4	5.938535	4.2975864	3.6370656	3.3808012	2.5860183	1.6010015	1
ATAATGTATAGAGTAC-4	5.9886584	3.699025	3.7084668	3.1714568	3.3725808	2.0259726	1
ATAATGTATTGTGAGA-4	6.8550563	5.9561057	3.2963603	2.7508814	2.9296224	0.54672384	1
ATAATTCCACATCATT-4	5.204676	4.526882	3.7405167	3.1213217	2.9634714	1.8623333	1
ATAATTCCGGTCATGT-4	5.875851	3.983408	3.5988057	3.591482	3.507129	1.0099025	1
ATACACGCCGGAAGAG-4	6.909862	7.503141	3.4414983	2.6163926	2.999201	0.9181228	1
ATACACGCTATAGATT-4	6.4010944	9.078968	3.3627138	3.3241634	2.4414947	-0.064135626	0
ATACACGCTTCACGAG-4	6.819571	5.446615	4.097182	2.9855902	2.9950905	0.71240073	0
ATACCGATAAGAGACA-4	6.233572	3.5267115	3.5112948	3.7826383	3.4191558	1.323393	1
ATACCGATAATCGCAA-4	10.263985	6.6031337	4.2141914	3.3412356	3.247967	-0.14649442	1
ATACCGATAGTCCGTA-4	6.7348886	6.217264	3.523579	3.3234816	3.2696908	0.80509263	1
ATACCGATATAATTCC-4	6.9359384	5.690304	3.8954158	2.9502325	2.7569435	1.4207022	1
ATACCGATCCGACCTG-4	8.145185	0.74618274	3.4771726	3.4642096	3.3619397	0.9421595	1
ATACCGATCCTCCAAG-4	4.656213	5.9102907	3.9641395	3.132036	3.0458186	1.5385363	1
ATACCGATCGGAGAGA-4	7.747346	6.5933366	3.357833	3.755214	2.9574184	0.24756083	1
ATACCGATGAGGTCAA-4	5.519692	9.7020855	3.4033818	2.7744663	2.8585064	0.05085758	1
ATACCGATGTGACTTG-4	5.489288	6.8387823	3.4093401	3.3002138	2.0373573	0.97213864	1
ATACCGATTCTCTACA-4	6.458186	6.9325457	3.1826234	3.2816253	2.6567936	0.89283895	0
ATACGCTTCAACCTGC-4	8.037512	2.575537	3.5482383	3.2847855	2.9168682	1.0105557	1
ATACGCTTCTCAACGC-4	8.417115	2.0837367	3.2431178	2.8877146	3.5609868	1.5730814	1
ATACGCTTGTTGAGCC-4	5.857611	3.6012063	3.7190769	3.7374463	3.433586	0.99831486	1
ATACGCTTTCGCACAA-4	6.140864	8.556252	3.5219297	3.1810362	2.6288958	0.76664287	1
ATACGTACAATTAAGG-4	5.37147	4.529156	4.065286	3.4158783	3.079237	1.2726667	1
ATACGTACCGTGGAAG-4	8.322059	3.3817668	3.9641488	3.5730207	2.7765722	0.80760986	1
ATAGCGCGGGTGCACA-4	10.397309	6.7066584	3.3913052	3.0997655	2.7130802	-0.113571286	1
ATAGCGCGTGGCCAGA-4	5.09762	7.315136	3.7861953	3.0870104	2.6232004	0.5323899	1
ATAGCGCGTTGAAGGC-4	5.8473673	9.407276	3.512597	2.8422844	2.5507438	0.6300989	1
ATAGCGCGTTGCATCA-4	10.923843	9.36966	3.754709	3.0944614	3.3956304	1.4753433	1
ATAGTAACACGTCCTA-4	8.014243	3.2444098	3.7444828	3.0780478	3.1610675	0.35988244	0
ATAGTAACAGAGCTCC-4	5.937033	7.9996643	3.1069918	3.252512	2.7107992	0.15072463	1
ATAGTAACCTACGCAA-4	6.8668084	5.87346	3.4445136	3.2566938	3.0121577	0.87500846	1
ATAGTAACCTCCAACA-4	8.789052	1.2566509	3.9801307	3.4705498	3.484776	0.55650425	1
ATAGTAACCTTGAATG-4	5.5246015	5.60616	3.4506385	3.4591901	3.587334	1.5889148	1
ATAGTAACGATGGAGC-4	6.715674	2.6294467	3.082197	3.8902252	3.6173584	1.7547503	1
ATAGTAACGCACCTCG-4	5.4216475	5.7465305	2.8639226	3.8444762	3.0125294	1.40979	1
ATAGTAACGCCGGCAG-4	4.6003323	8.113728	3.5488532	2.6388192	3.0893154	0.9093181	1
ATAGTAACTCAACCAA-4	6.082137	4.8732176	3.6265898	2.9815075	3.1387067	1.8443626	1
ATAGTCTGCGCAGCAA-4	6.1752863	4.2511587	3.545095	3.3848422	3.175986	1.5527942	1
ATAGTCTGCGCATTAG-4	5.814492	7.3366513	3.7235713	2.9810028	2.9253623	1.6636807	1
ATAGTCTGCTTAGCTT-4	5.306894	5.636169	3.9162495	3.1145017	2.7868617	1.2895256	1
ATAGTCTGGACCTAGG-4	6.1651087	8.499346	3.275995	3.0778413	2.8633032	-0.03656213	1
ATAGTCTGGTGTGGAG-4	7.050208	0.84560555	3.857678	3.535531	3.494643	1.2080194	1
ATAGTCTGTTCGAATA-4	7.312976	2.2870681	4.312615	3.395308	3.397256	1.1779681	1
ATAGTTGAATCTTAGA-4	8.2979355	6.2885985	3.651068	2.7111092	3.0732577	1.2688034	1
ATAGTTGAGCAGAAGG-4	5.7242393	6.998944	3.2047951	3.193208	2.8058274	1.374455	1
ATAGTTGAGGTGCACA-4	7.35585	7.7943115	3.7666383	3.0937142	2.5727277	0.66761667	1
ATAGTTGATTAGGTTA-4	6.915138	2.5646067	3.8351667	3.5029585	3.6010497	1.1014535	1
ATATAAGTACTATTCG-4	6.93891	5.599259	3.6999955	3.3996725	3.161663	1.3531293	0
ATATAAGTATGCTTAG-4	5.813085	5.759068	3.934878	3.214009	2.640701	1.7531608	1
ATATAAGTCAATTATT-4	5.391537	4.568506	3.7634225	3.3677719	2.8713276	1.822655	1
ATATAAGTCCGCCTGA-4	5.002999	6.648694	3.670042	3.1085742	2.8172178	1.1765358	1
ATATAAGTCGAGACGG-4	6.1798835	6.3531566	3.8295078	3.3614206	3.394764	0.5973503	1
ATATAAGTCTCATGAA-4	5.9879994	5.290818	3.7029793	2.9653711	2.751093	1.0905639	1
ATATAAGTCTGCGACG-4	10.83998	9.382208	3.75726	2.9571488	2.7038343	1.6319479	1
ATATAAGTGCGCCATC-4	8.739075	2.5960712	3.9658961	3.4878426	2.5043173	0.28385437	1
ATATTCCTACTATAGT-4	6.5339875	4.5462046	3.591989	3.3574567	3.1169555	1.1277092	1
ATATTCCTCACTGCCG-4	8.191656	0.47818962	3.65437	3.4738014	3.5061085	1.021626	1
ATATTCCTGATTGCCA-4	8.174121	5.5211315	3.7197433	3.14957	3.0291233	1.1774921	1
ATATTCCTGCGAGCAA-4	5.161537	5.424668	3.5412722	3.4759114	2.9217777	1.6399806	1
ATATTCCTGGCCACTG-4	6.9185534	8.944849	3.8196745	2.8122606	2.3828263	0.8652203	1
ATATTCCTTATCACTA-4	5.5606112	5.9081526	3.2262366	3.1698701	2.688426	1.5438348	1
ATCACGCTATCGCGTC-4	6.7162714	6.25455	3.1242967	3.2764778	3.4148436	0.42862287	1
ATCACGCTCCTGACGC-4	8.24198	3.2760808	3.5147731	3.408456	3.4604573	1.611344	0
ATCACGCTGAAGGCGA-4	8.166827	6.0040374	3.5183282	3.2604864	2.6854367	1.3632357	1
ATCACGCTGCACGCTG-4	4.9850235	6.797278	3.4393346	3.3995569	2.972007	0.83974177	1
ATCACGCTGTTGATAG-4	8.232993	6.81695	3.109572	2.5946453	2.7593172	1.3670299	1
ATCACGCTTACGATTG-4	5.871583	3.8540373	3.7546844	3.1086738	3.2847695	1.9568532	1
ATCACGCTTCCGCAGC-4	6.0646234	6.988575	3.9052944	3.3861942	3.3205433	0.45286041	1
ATCACGCTTTCGGAGG-4	6.813802	5.8832207	3.4170184	3.360602	3.1262245	-0.24099879	1
ATCAGCCACACATTGC-4	8.663451	1.6405642	3.551728	3.4990847	3.4599154	0.9237496	1
ATCAGCCACGTAGCGG-4	6.71261	2.9673307	3.5812464	2.9751048	3.6153452	1.7832996	1
ATCATTGGAACCAGCT-4	8.431169	1.4379973	3.7895377	3.2755728	3.4509628	0.95482033	1
ATCATTGGCAGAGATG-4	4.3131576	8.200534	4.0710387	2.9559336	2.9471238	0.98812205	1
ATCATTGGCATCCTTG-4	5.55716	5.2096353	4.096655	3.208981	2.8439312	1.4799569	2
ATCATTGGCCAATCGC-4	5.905722	7.203136	3.5292182	3.3180232	2.9940221	0.56589466	1
ATCATTGGCGGCGCTA-4	8.551688	1.9858047	3.648876	3.9252026	3.5821383	1.0658578	1
ATCATTGGGCACCTCG-4	4.9390335	-0.49647397	3.486656	2.8416934	3.135754	1.1212003	0
ATCATTGGTTAATGCG-4	7.484377	-0.18709557	3.5763326	3.6352563	3.546909	1.3435084	1
ATCCACAAATGGACAG-4	4.9845533	-0.45339322	3.2828608	3.0761082	2.7060547	0.99253386	0
ATCCACAAATTATCGA-4	8.2557745	1.1102104	3.8183386	3.5493872	3.3781524	0.81299883	1
ATCCACAACCGCTAGG-4	6.250064	5.8366756	3.7803855	3.3820531	2.584671	0.3068007	1
ATCCACAAGCACGCTG-4	8.833416	1.9231697	3.352785	3.5383763	3.221407	0.7826161	1
ATCCACAAGCGGCAAG-4	6.0894337	7.7013535	3.3250537	2.8741167	3.1504934	1.7257656	1
ATCCACAAGGTCAATA-4	5.2689176	1.2558398	3.11953	3.1857004	2.658491	0.92114615	0
ATCCACAAGTGCAGAA-4	7.147593	6.88809	3.8622503	3.0810823	2.4356322	0.13829105	1
ATCCACAATCACACTC-4	5.446045	5.1594987	3.5034227	3.3736713	2.8897655	1.4390863	1
ATCCGGTACCGACCTG-4	8.520958	3.056374	3.6441112	3.2259386	3.1236775	0.8642634	1
ATCCGGTACGGACACC-4	6.5968013	5.694468	3.6374428	3.0532296	2.7618122	1.2654637	1
ATCCGGTACTCCAACA-4	7.239902	1.8549631	3.8993807	3.2200174	3.5186381	1.2718608	0
ATCCGGTAGCAGAAGG-4	7.34906	0.27393782	4.107337	3.1166103	3.744629	1.5058875	1
ATCCGGTATGGATCCA-4	6.5091004	5.9606977	3.562241	3.3617463	2.6530926	0.6792335	1
ATCCGGTATTAGACAA-4	5.270012	1.3154924	3.1563783	2.7832644	2.373446	1.1784791	0
ATCCTGGCACAGGAGT-4	6.8886604	8.17594	3.837015	2.4755614	3.0648618	0.8664361	1
ATCCTGGCCACCAATT-4	8.1443	1.2879907	3.5598838	3.6432014	3.3746731	1.0695575	1
ATCCTGGCCAGTATGG-4	6.8957095	1.9084994	3.6969783	3.3466341	3.4170494	1.5118771	1
ATCCTGGCCGATCGGA-4	-2.9884539	10.512983	3.0186567	2.934325	2.5455484	0.95831734	0
ATCCTGGCTTAGACAA-4	6.0574884	9.332231	3.1990566	3.139825	2.1758816	1.2723297	1
ATCCTTCTCATTACTC-4	5.6210246	6.381135	3.5975673	3.248332	3.0059247	1.3838617	1
ATCCTTCTCTTAGGAG-4	7.7699924	2.372877	4.4521875	3.2297397	3.352604	1.4509492	2
ATCCTTCTCTTGCTAC-4	5.430812	4.742399	3.856916	2.9902263	3.4164348	2.3991473	1
ATCCTTCTGCTGGCGT-4	7.372769	5.781436	3.0856848	3.5112271	2.9022453	0.6049694	0
ATCCTTCTGTATGGCA-4	8.143051	0.61080813	3.6878622	3.4376426	3.3633854	1.0691003	1
ATCCTTCTTACAACAA-4	5.503394	8.786646	3.717751	3.3623898	3.1431322	0.28467846	1
ATCCTTCTTACGCCTT-4	5.389404	6.0444765	3.523634	3.431317	3.2206511	1.2841439	0
ATCCTTCTTAGTAGCC-4	6.4181685	8.345235	2.859474	3.184552	2.6878257	1.6329143	1
ATCCTTCTTCCTGATT-4	-2.7109141	10.657764	3.4844606	3.1820717	3.1201496	1.5179963	0
ATCCTTCTTGGAGCTG-4	6.959747	0.2322405	3.7889242	3.6384866	3.2835033	1.6519655	1
ATCGCGTCAGTATGCA-4	4.9543	7.363894	3.723366	2.8920765	2.6690774	1.0521127	1
ATCGCGTCCTCCTTAC-4	6.9843187	8.794907	2.9933717	2.623195	2.5593321	0.92341197	1
ATCGCGTCGAATCTCA-4	8.21396	6.075006	3.3112051	3.1779785	3.0377429	1.1640418	1
ATCGCGTCGCCGGCAG-4	6.300987	7.680787	3.0479054	3.2399888	2.6710865	0.33349115	1
ATCGCGTCGTAGCCTA-4	5.551993	6.3982763	3.1822767	3.4442236	3.1748743	1.4101774	1
ATCGCGTCGTCGTCCG-4	6.3646784	8.747079	3.060279	3.2974403	2.3939579	0.2912671	1
ATCGTATTAGACAGTG-4	7.5929937	1.8809099	3.5529013	3.3893614	2.8629775	0.48454	1
ATCGTATTGCAGAGTT-4	6.2855897	6.2079515	3.3802638	2.9489787	3.1997118	1.1846784	1
ATCTACCGAGCGAATG-4	5.4479733	9.283903	3.1873813	3.0419075	2.6865044	1.3419182	1
ATCTACCGGATTAACC-4	9.067334	3.1694343	3.709627	3.0159183	3.0469155	2.096475	0
ATCTACCGTATGCAAG-4	4.755163	-0.61177933	3.2383718	2.0650747	2.4539564	0.60922855	0
ATCTACCGTTCGGAGG-4	8.700486	2.5568829	3.4616458	3.3243678	3.237925	0.83932084	1
ATCTTAGAATTCGCCG-4	6.2344084	4.960926	3.56426	3.40243	3.2269619	1.2731727	1
ATCTTAGACGTAGCGG-4	8.760274	1.6601343	3.6358447	3.9888787	3.2994223	0.68068516	1
ATCTTAGATCAGCCGG-4	7.231533	3.0312102	4.0633497	3.5749602	3.3523188	0.91045636	1
ATCTTAGATGCAAGCC-4	7.9533205	3.0832322	3.6381297	3.41995	3.2774956	0.8395065	0
ATCTTAGATTAGGTTA-4	5.3627043	5.3293524	3.6791127	3.4389546	3.2530859	1.0818896	1
ATCTTGTGAGATTAGC-4	6.488706	7.040655	3.3015602	3.0948892	2.9178574	0.35280466	1
ATCTTGTGCCTGCATT-4	4.203652	7.456073	3.6563473	3.1130338	2.7147973	1.5338984	1
ATCTTGTGCGAGTTGC-4	-3.3044279	10.394184	2.887205	2.8869104	2.1965656	0.80145377	0
ATCTTGTGGAACTCTT-4	4.9162045	7.6249304	3.7422128	3.1338615	2.914577	1.1298121	1
ATGACATAATGACATA-4	9.750382	6.6978436	3.241379	2.7955759	2.6828563	1.0406673	1
ATGACATATGTCTGAG-4	6.3025618	4.5018415	3.798898	3.229293	2.8459382	0.9117908	1
ATGACATATTACCATA-4	4.4064307	7.3945994	3.3377383	2.759479	3.050581	1.3988255	1
ATGACATATTCCGTGC-4	4.9147882	7.458784	3.7347963	3.270943	2.7623336	0.7679195	1
ATGACCGGAACCAGCT-4	6.343537	9.853806	3.0966213	2.5846288	2.2506838	0.7154912	1
ATGACCGGAAGGTAGG-4	6.7376266	3.4180536	3.4089928	3.3357766	3.3086963	1.459317	1
ATGACCGGCATTACTC-4	8.540521	3.5691683	3.8840857	3.0902297	2.7650754	0.45491797	1
ATGACCGGCGACGCGT-4	5.4205117	7.836338	3.6084225	3.1638777	2.9791193	0.30369273	1
ATGACCGGCGGCTTCT-4	5.1312194	8.683843	3.6734755	3.1248393	2.7431896	0.74265933	1
ATGACCGGGAAGGCGA-4	6.666264	8.777452	3.2437527	2.5619378	2.607271	1.0173157	1
ATGACCGGGTCATACC-4	8.498614	2.820627	3.5355694	3.2962198	3.1852763	0.6549082	1
ATGACCGGTATGAAGA-4	6.7403307	7.6386337	3.3120856	3.2583177	3.1118066	1.5937439	1
ATGACCGGTTGACGCA-4	6.9221716	8.292822	3.8510373	3.0448391	2.1346648	0.81091934	1
ATGACCGGTTGATTAA-4	7.8403955	0.09160782	4.005139	3.6591625	3.7282238	0.8642883	1
ATGATAGCACTACATG-4	6.8353367	0.75590414	3.5580764	3.9304485	3.599794	1.875487	0
ATGATAGCAGACCTGG-4	8.404557	7.236619	4.574482	3.1179588	2.72263	1.1801248	1
ATGATAGCCTCATGAA-4	6.520066	8.999431	3.305095	2.963111	2.628649	1.5158323	1
ATGATAGCGAGCCGTT-4	5.495308	5.457567	3.6024613	3.3733332	2.7999234	1.5659055	0
ATGATAGCGCTATCGG-4	7.5321198	6.599972	3.2216089	2.7286687	2.1329322	0.7791035	1
ATGATAGCGTTCGACA-4	7.7737226	3.193049	3.7689877	3.3238008	2.8982115	1.3252896	1
ATGATAGCTCCTCGCC-4	7.5420346	-0.12950695	3.9208193	3.5513766	3.6897383	0.9759908	1
ATGATAGCTTCGGAGG-4	10.080627	6.8635054	3.1095684	2.8693357	2.6278906	0.43584314	1
ATGCAGCCATCCGGTA-4	7.919731	0.20489205	3.4651406	3.2929096	3.552628	1.1942523	1
ATGCAGCCTTAACGTT-4	5.432919	6.867476	3.1742764	3.1243045	2.9805145	1.0106353	1
ATGCTACAACCTCAGG-4	9.136135	1.3824902	3.9172375	3.4810288	3.7823095	0.065267794	1
ATGCTACAACTCGACC-4	5.3151097	5.4802284	3.4645889	3.7027938	2.9566398	0.9448086	1
ATGCTACAAGGAATAC-4	5.4516315	4.108036	4.406753	3.007811	3.4718895	1.9701283	1
ATGCTACACACTTGCC-4	6.9095755	1.6777898	3.7928374	3.548945	3.6621544	1.7092729	1
ATGCTACAGCGGCGCA-4	7.5319185	1.3735498	3.3856206	3.2012115	3.3249745	1.089648	1
ATGCTACAGGAGATTA-4	6.841426	3.1987774	3.9275682	3.578524	3.3201175	0.7317916	1
ATGCTACAGGAGGACC-4	6.20259	6.176655	3.4763997	2.8472292	2.9137244	1.2981939	1
ATGCTACAGGCGCATC-4	6.6649623	7.6867137	3.4206216	2.83363	3.1796427	1.4523913	1
ATGCTACAGGTACTGA-4	7.320324	1.2081349	3.8023813	3.4915447	3.366651	1.7616687	1
ATGCTACATCCGCAGC-4	9.225767	1.008352	3.705359	3.4447377	3.7775497	-0.54451644	1
ATGCTACATTGACGCA-4	10.918973	9.29222	3.7209544	3.349757	3.0393057	1.0702419	1
ATGCTTAGAAGAGACA-4	5.1318283	8.80288	3.2550566	2.833734	2.8980126	1.4097904	0
ATGCTTAGAGGTACGG-4	4.472152	8.491618	3.3529508	3.1749856	2.678436	1.2601125	1
ATGCTTAGATTAATCA-4	6.415175	2.2725809	3.8106174	3.168953	3.3846302	1.0800816	1
ATGCTTAGCTAATAGG-4	7.5604253	5.1257954	3.2185705	3.3046656	3.4222994	0.61846644	1
ATGCTTAGTTCGGAGG-4	7.939726	0.7259572	3.642366	3.4023044	3.328037	1.5265509	1
ATGCTTAGTTGGTGAT-4	10.002196	6.7746773	3.886492	2.8225687	2.6245956	0.4179026	1
ATGGACAGAAGGAGGC-4	6.6042633	2.0169404	3.6287122	3.2943091	3.9267254	2.0461802	1
ATGGACAGCGCCGAGG-4	8.974762	3.9705641	3.585912	2.8924968	3.3490043	1.0944754	0
ATGGACAGCTTAAGTA-4	6.857922	0.38762102	3.9953384	3.5287542	3.7169194	1.5799935	1
ATGGACAGTCAACTCC-4	4.466473	8.409542	3.408953	3.1795933	2.7790287	1.5446676	1
ATGGACAGTCGTAAGC-4	7.5848746	0.92878044	3.739461	3.443803	3.4562738	1.3774236	1
ATGGAGTTCTCATGAA-4	8.043101	0.7928036	3.420573	3.6998577	3.375127	0.95024645	1
ATGGAGTTGCGCATTG-4	6.917198	8.546127	4.0951514	1.8416561	3.2336943	0.7704658	1
ATGGAGTTGTGAGCCG-4	6.2473354	7.4679484	3.8830516	3.0560954	2.8348188	1.1376113	0
ATGGCACTCAGTCACG-4	5.3968253	8.961607	3.2397988	2.75438	2.935256	0.7860537	1
ATGGCACTGTCAGTGT-4	6.092575	7.064759	3.6465795	3.5052786	2.1945698	1.5125163	1
ATGTATTAAACTGGAG-4	5.884934	4.585833	3.6254277	3.2378714	2.946393	1.7557089	1
ATGTATTAAGCCAAGA-4	8.158845	0.44400343	3.6982682	3.4160197	3.5177186	1.1472977	1
ATGTATTACAGAGATG-4	4.596084	7.41515	3.0288692	3.4592116	3.1352708	1.1826644	1
ATGTATTAGCATGAGA-4	8.292009	0.98736733	3.5402946	3.0435276	3.2544906	0.83623797	1
ATGTATTAGCGAGTTC-4	8.578108	0.668689	3.850343	3.4322395	3.2924225	0.4214661	1
ATGTATTAGCTAACTC-4	6.377118	6.89622	3.5853255	2.9365485	2.270638	0.24130933	1
ATGTATTATCAAGAAG-4	7.813835	5.748613	3.4771583	3.1807382	2.9832246	1.4632442	1
ATGTATTATGCTACTC-4	6.992172	0.8514117	3.4814625	3.322735	3.098521	2.1206481	1
ATGTGCGCAACGCCAA-4	7.7178345	2.8191667	3.4962397	3.6157005	3.3141856	1.268215	1
ATGTGCGCAATCCATT-4	7.033613	7.144248	3.2669222	3.135185	2.792831	0.8782473	1
ATGTGCGCACAGGAGT-4	6.73865	7.920496	3.4896822	2.988531	2.779445	1.505093	1
ATGTGCGCACTTCGAG-4	6.331677	6.013627	3.2803817	3.1513727	2.8090355	1.4515433	1
ATGTGCGCATTGACTA-4	7.1438227	0.415981	3.872054	3.5124705	3.5809343	1.4648463	1
ATGTGCGCCAGAGATG-4	6.1785507	9.312465	3.3902922	2.8095417	2.0556512	-0.09173539	1
ATGTGCGCGCTTAGCA-4	8.372214	0.8069536	3.428904	3.3587573	3.234374	1.0587152	1
ATGTGCGCGGTGTGCG-4	8.603795	2.4094422	3.7333713	3.1681995	2.3107033	0.32806018	1
ATGTGCGCTAACAGTT-4	4.635779	8.763357	3.7711124	2.9379396	2.329089	1.617134	1
ATGTGCGCTGTTGCAA-4	8.502691	5.3131523	4.0453043	2.9348295	2.8422482	0.9610858	0
ATGTTGAAAGGCGAGC-4	8.034765	0.5365556	3.4218566	3.4198582	3.4255586	1.4547898	1
ATGTTGAACAACACTG-4	6.9768605	8.66946	3.712066	2.8211432	2.4720423	1.2252114	1
ATGTTGAACAGTGTTC-4	6.856525	3.1386735	3.715008	3.4666636	3.2562966	1.1056473	1
ATGTTGAAGAATTAAC-4	5.5265384	3.9519267	4.028799	3.1761413	3.2118587	1.7684207	1
ATGTTGAAGATGACGG-4	6.9186454	4.3103185	3.7257714	3.3986514	3.4853246	0.33776543	2
ATGTTGAAGCTCGGAA-4	7.603129	0.17491548	3.3433938	3.3060043	3.6960037	1.4178305	1
ATGTTGAATTGCATCA-4	5.1261425	-0.31463587	3.1815946	2.945705	2.761515	0.15812942	0
ATGTTGAATTGGCCGA-4	6.0316973	5.4747934	2.92891	3.274614	3.0727024	1.3576097	1
ATTAATCAGATCGTGA-4	7.288562	3.7988787	3.9275968	3.7209873	3.461278	1.2799922	1
ATTACGAAACATGCCG-4	6.1929703	7.237815	3.8157487	3.0710356	2.9068394	0.38127777	1
ATTACGAAACGCCGCT-4	-3.7007089	10.227136	2.7046173	2.5672617	2.247774	0.37942886	0
ATTACGAACATCCTTG-4	8.197192	4.705686	3.7578185	2.8913176	2.4423554	1.0314363	1
ATTACGAAGATATTCA-4	6.175557	7.8744	3.5349865	3.158632	2.6005685	0.9694071	2
ATTACGAAGTGGTAGA-4	5.385087	1.3312111	3.0113068	2.5912294	3.0602038	1.2472537	0
ATTACGAAGTTAGCGC-4	9.055088	2.3820732	3.5535796	3.3788671	2.8377862	-0.20042253	0
ATTACGAATACGCGCA-4	7.773807	1.2294942	4.0106664	3.4167545	3.5234523	0.9999835	1
ATTACGAATAGGAGAA-4	5.296723	5.307526	3.7451344	3.477241	2.8518107	1.6176391	1
ATTACGAATGTTAACA-4	5.5667686	5.050699	3.3799145	3.3380384	3.3133197	1.5787829	1
ATTATCGACCGGAGTG-4	7.671873	2.3941288	4.0328355	3.6227458	3.0976484	0.9965946	1
ATTATCGAGAATGCAT-4	6.011352	4.970401	3.5464518	3.4413288	2.8287303	1.0609906	1
ATTATCGAGCGAGCAA-4	5.577077	9.404424	3.1781912	2.6924593	2.317785	0.51957554	1
ATTATCGAGCTCCGCC-4	4.503652	6.822164	3.4590678	2.7655458	3.2838914	1.7665735	1
ATTATCGATTGGTGAT-4	6.7674413	1.9751421	3.608556	3.351937	3.0840273	2.4419165	1
ATTCAGGAAACCAGCT-4	6.017809	4.613911	3.39498	3.243758	2.9003866	1.2614764	0
ATTCAGGAGCAGAAGG-4	7.157103	1.4914539	3.6703496	3.3255002	3.4742944	1.0733016	1
ATTCAGGAGTACTACG-4	6.918113	6.239808	3.4958022	2.9922917	3.693354	0.52133775	0
ATTCAGGATAGAGCGA-4	10.87071	9.419728	3.6903994	2.7751346	2.8831105	1.5211209	1
ATTCAGGATGGAGCTG-4	4.9210706	5.297082	3.6729405	3.0759952	2.7245395	1.636516	1
ATTCATTGGACTCAAG-4	8.957219	2.457799	3.346672	3.6847312	3.01046	0.9711622	1
ATTCATTGGTCAGTGT-4	4.7437496	7.0309477	3.2750475	3.119809	2.6145833	1.2514422	1
ATTCATTGGTGCGCGA-4	6.024479	8.711575	3.0902288	3.447359	2.7655823	0.030227143	1
ATTCATTGTAGAGTAC-4	7.031529	7.145455	3.8530588	3.253372	2.8187447	1.3158431	1
ATTCATTGTCAATTGA-4	5.1219373	4.440955	3.5818727	3.6874027	2.5669975	4.8358216	1
ATTCATTGTTGTCTCC-4	9.68234	6.309917	3.9165497	3.0943363	2.8815327	1.7939882	0
ATTCCTGCAACTGGAG-4	5.121633	9.336589	3.62225	3.0961995	2.870381	0.16480996	1
ATTCCTGCCCTGTCCG-4	6.201182	4.944511	3.5568068	3.242028	2.5880754	1.8171524	1
ATTCCTGCCTTGCTAC-4	7.561125	1.8129799	3.4470649	3.2496195	3.3777094	0.9820935	1
ATTCCTGCTCGCACAA-4	6.1239157	7.7488713	3.3076499	3.5161405	2.7129369	1.2530693	1
ATTCGCCGAGTAGATA-4	4.5954795	6.516464	3.4683003	2.9754481	2.8525877	1.4850616	1
ATTCGCCGATGCTTAG-4	-3.1840832	10.419359	3.1314325	2.7117097	2.3643696	1.4693195	0
ATTCGCCGCGAGCCAA-4	7.7816386	3.0242884	3.727822	3.4468606	3.2769227	1.0377556	1
ATTCGCCGCGCAGCAA-4	7.6917057	3.376814	3.2325077	3.1177957	3.349599	1.321021	1
ATTCTAGGACTGCAAC-4	9.340627	7.2150154	3.8688107	2.5852597	2.4459128	-0.34809056	1
ATTCTAGGAGTCATCC-4	6.393372	6.5255527	3.6139798	3.155104	3.0009072	1.0473584	1
ATTCTAGGCCATATCC-4	4.370654	8.3781395	3.7161503	3.009604	2.8239887	1.0393498	1
ATTCTAGGTACCTTGA-4	5.3549895	5.026777	3.8246245	3.4027076	2.7046404	1.543311	1
ATTCTAGGTGCGTTCC-4	-3.7043245	10.377667	2.3177464	2.2036452	2.4834557	0.07798832	0
ATTGACTAATGTATTA-4	9.522961	6.717841	3.1903324	2.7583237	2.5738964	1.1384158	2
ATTGACTACATTACTC-4	7.7118554	0.3913864	3.5429773	3.250987	3.5412796	1.4678695	1
ATTGACTACTCTCGCA-4	7.582905	7.9590635	3.365673	3.0345995	2.4399705	1.1984847	2
ATTGGATCACCGTTCA-4	7.8900685	0.5662824	3.8532462	3.3477676	3.4999433	1.3512759	1
ATTGGATCACCTATTG-4	6.830216	6.040824	3.820785	2.9616926	2.915849	0.21782856	1
ATTGGATCGCCTGGTA-4	5.157137	5.6337986	3.815437	3.0326226	2.7811842	1.2724497	1
ATTGGATCTAGCGGTG-4	7.589696	8.50797	3.659696	2.550927	2.9129457	0.64294744	1
ATTGGTCTATACACGC-4	-3.5414507	10.41879	2.7711968	2.4912138	2.2650766	0.41594514	0
ATTGGTCTATAGTTGA-4	5.6272726	-0.021229368	3.6002386	3.5413477	3.5102742	1.2425021	0
ATTGGTCTATTACGAA-4	8.019284	4.808858	3.5573142	3.3524182	3.5668387	0.41427916	1
ATTGGTCTCTCCTTAC-4	7.886172	3.386838	4.0538855	3.0691955	3.032494	1.2400969	1
ATTGGTCTCTTCGTCC-4	-2.7216852	10.685839	3.4985907	3.2986846	3.0968246	1.4996902	0
CAACACTGATTACGAA-4	5.154186	7.774228	3.3882332	3.01675	2.9363756	0.68611205	1
CAACACTGCTCATGAA-4	5.9844046	6.128421	3.6254432	3.1750536	2.8549228	0.6922123	1
CAACACTGCTGGTGTA-4	4.578916	7.850075	3.6782587	2.6896362	2.4369106	0.9454893	1
CAACACTGGAATTAAC-4	7.2765446	8.859957	3.172295	2.833289	1.944766	0.515551	1
CAACACTGTCTGACAG-4	4.624693	7.131394	3.4679961	3.079082	3.0410285	1.1209571	1
CAACAGGAAGAGCTCC-4	11.413059	3.8144977	3.5224674	2.851359	3.15779	1.029572	1
CAACAGGAAGCATATC-4	5.8217688	5.3908143	3.9992614	3.3061774	3.0835028	1.4428489	1
CAACAGGACGAGACGG-4	8.229196	4.636322	3.916229	2.71391	2.6893532	1.3856183	1
CAACAGGACTATAATC-4	7.031207	5.200996	3.681231	2.9729772	3.1408055	0.23425072	0
CAACAGGAGGCTGCGG-4	9.1785555	1.282658	3.805583	3.3376737	3.6150615	-0.36953595	1
CAACAGGAGGTAAGGC-4	4.391297	6.62253	3.718445	2.7876718	2.9706495	1.2463742	1
CAACAGGATACAACAA-4	9.982219	6.7387586	3.6061733	3.0804398	3.143435	0.15384766	1
CAACAGGATACGATTG-4	6.2716	8.547546	3.1777444	2.6373875	2.416227	0.7609545	1
CAACCTGCACGTCCTA-4	6.7191467	4.1785316	3.4589038	3.8090682	3.1620154	1.2454989	1
CAACCTGCATCCGGTA-4	8.25371	5.380778	3.902295	3.0406947	3.1011841	1.0814031	1
CAACCTGCATCTACCG-4	-3.5909743	10.241504	3.094144	2.7300549	2.9946048	0.7248104	0
CAACCTGCCATTACTC-4	5.5729	7.044221	3.5654926	2.8713474	3.430242	0.20610227	1
CAACCTGCCGATCAAG-4	7.094294	7.182993	3.543918	2.8776712	2.7368836	0.8654738	1
CAACCTGCGAAGATGT-4	9.163723	2.8367388	3.2211926	3.797899	1.8779145	0.6833177	0
CAACCTGCGTGTGGAG-4	7.195078	8.859656	3.619026	2.6510642	2.1556244	0.7129822	1
CAACCTGCTAACCGCC-4	5.6776085	9.002768	3.5434754	3.3544407	2.568425	0.09972007	1
CAACCTGCTGCTATGA-4	6.020929	6.023297	3.754986	3.5505755	3.2287257	0.68799716	1
CAACCTGCTGGCGTAA-4	6.8135204	9.162936	2.9150162	2.3158634	2.4776046	1.1806631	1
CAACCTGCTTACGACC-4	7.254527	8.672421	3.3580809	2.7593443	1.7915323	0.32011494	1
CAACGGTCAATGCCGT-4	5.860714	8.227198	3.3547926	3.1796248	3.014284	1.1254935	1
CAACGGTCATGCAGCC-4	6.87279	6.4835315	3.8702242	2.9087503	2.7485416	0.88199157	1
CAACGGTCCAACCTGC-4	5.777304	4.697691	3.485885	2.9238205	3.1308022	1.6462128	1
CAACGGTCCGAGAATT-4	4.780442	6.0372677	3.425219	2.7353268	3.414332	1.31924	0
CAACGGTCCGGCGCTA-4	6.1129317	4.815669	3.850754	3.4809918	3.6641445	1.0149622	1
CAACGGTCCTGTGCCA-4	6.2754445	8.327932	3.130068	2.3584778	2.7686012	1.387157	1
CAACGGTCTTGACGCA-4	6.659723	8.41482	3.8172271	2.8771045	2.431289	1.4267423	1
CAAGATTCCCGACCTG-4	5.8398104	6.501933	3.3113666	3.0693665	2.835674	0.8143236	1
CAAGATTCCGGTTCAA-4	7.7848196	6.6528454	3.445006	3.2023036	2.799833	0.3388632	1
CAAGATTCGGCTCGTT-4	5.3826866	9.829979	3.1575649	2.6790109	2.1307516	0.26316994	1
CAAGATTCTCCGTCAA-4	8.786374	3.2896893	4.4485803	3.2190278	3.4098592	1.5497147	1
CAAGGCCTAACAGAGC-4	5.0657206	8.019736	3.1825361	3.122276	3.0032053	0.96412563	1
CAAGGCCTATAAGTTG-4	7.122484	7.47557	3.04045	3.1815696	2.6782732	0.38024873	1
CAAGGCCTCGAAGAAC-4	5.5538507	7.917119	3.4124672	3.387122	2.9674819	0.613921	1
CAAGGCCTGAAGTATA-4	8.326149	2.786847	3.6949925	3.3767872	3.1629136	0.92145556	1
CAAGGCCTGAGGATAC-4	6.324579	6.8995376	3.860818	3.0254703	3.132112	0.27812338	1
CAAGGCCTGGTGCACA-4	8.671416	5.0333414	3.9094555	2.9491918	2.8092463	1.0186089	0
CAAGTGCGACGAGAGG-4	8.57618	0.15640074	3.8146176	2.6282594	4.0105286	0.37721503	1
CAAGTTAAAAGACCTT-4	7.3197646	7.390938	3.0373092	2.8123646	2.839628	0.9144143	1
CAAGTTAAAGGTTATA-4	7.633666	6.247523	3.459063	3.4550316	2.8900926	0.8302289	1
CAAGTTAACAACACTG-4	6.5677967	6.433859	3.5419726	3.3356628	3.191836	0.42437008	1
CAAGTTAACCAGTCTT-4	6.347761	3.2260325	3.7031658	3.7784882	3.4223645	1.6712382	1
CAAGTTAAGCTATCGG-4	7.6665306	2.724184	3.8600867	2.9768546	3.5384748	1.6808498	1
CAAGTTAATGAGGCTT-4	7.6399493	6.6567297	3.916085	3.0608444	2.8475463	0.58790106	0
CAATATATACCGTTCA-4	5.6192675	9.500528	3.1628659	2.9175446	2.5626962	0.48969525	1
CAATATATATCATTGG-4	5.1630473	8.90273	3.4142485	3.116395	2.9801574	1.1063205	1
CAATATATCCGCGTAC-4	8.750642	2.8406944	3.6022875	2.9550276	3.2500286	0.75168383	1
CAATATATCTCAGTCG-4	8.262173	1.8342558	3.7002947	3.0860014	3.774348	1.240434	1
CAATATATGCTTATGG-4	5.5490756	8.440943	3.2755573	3.2461028	2.7542949	0.5644763	1
CAATATATGTAACACA-4	8.463049	7.7320237	3.1321182	3.0904562	2.599131	0.6357544	1
CAATATATTATAGCAG-4	5.4445996	7.0477605	3.4476585	3.3822722	2.7445529	1.3369983	1
CAATCCACAACTTCCA-4	5.399844	4.1986976	3.8503983	3.4885688	3.2879586	2.3142843	1
CAATCCACAGGTTATA-4	10.773148	9.379306	3.3262346	2.8628964	2.885133	0.7465742	0
CAATCCACATTATCGA-4	-2.895825	10.580432	3.1776054	2.6365929	2.6668856	-0.21064752	0
CAATCCACTGAGATAC-4	8.127547	7.55874	3.392896	2.7293434	2.444047	0.8741226	0
CAATCCACTGGCGTAA-4	8.266439	7.499211	3.7919717	3.0819845	2.8094347	1.0615525	1
CAATGAGCCACTGCCG-4	7.9493127	0.49115494	3.6640532	3.282492	3.3947072	1.4371772	1
CAATGAGCCACTTGCC-4	6.986076	1.6993297	3.693804	3.4399114	3.6741474	0.990659	1
CAATGAGCCCATATCC-4	4.881714	7.318605	3.6167119	2.9409418	3.0424538	0.68378043	1
CAATGAGCGATGTGGT-4	8.044639	1.4600625	4.0106626	3.8051867	3.2143073	0.26418373	1
CAATGAGCTCACACTC-4	8.5660305	8.038412	2.984643	2.9651296	2.6264176	1.6755254	1
CAATGCTATAGGAGAA-4	5.891775	8.242829	3.9565854	2.842173	3.0535142	1.5510783	1
CAATGCTATGCGTAGA-4	7.6477585	5.5272713	3.6572576	3.0596006	3.7480173	0.98246884	1
CAATTATTCACGAGTA-4	8.17976	0.46025458	3.5261095	3.3335202	3.54379	1.0939674	1
CAATTATTGAAGATGT-4	7.793649	0.015481464	3.6428797	3.4470541	3.395419	1.265464	1
CACAACCTAGACCTGG-4	5.090974	4.4227967	3.6065397	3.459809	2.6941872	3.6481712	1
CACAACCTATAGTCTG-4	9.562073	6.452793	3.8857753	2.79309	3.4279625	1.2511963	0
CACAACCTATCTACCG-4	6.6660795	4.657146	3.491119	3.0443811	3.516682	0.98480105	1
CACAACCTGCCAATAA-4	8.483403	7.289566	3.7956645	2.746058	2.8072085	0.81911784	1
CACAACCTGTATCCGG-4	5.416063	-0.16408889	3.8253264	3.1905234	3.3125987	1.0549262	0
CACAACCTTATAGGCA-4	7.4561543	5.1526513	3.260578	3.3493593	3.3533642	-0.008496029	0
CACAACCTTTGTGAGA-4	9.048989	2.7669735	4.1823025	3.2478364	2.567985	0.7110137	1
CACAAGACCACTGCCG-4	6.946455	5.629365	3.4822521	3.2268248	3.005487	1.1305144	1
CACAAGACTACCTTGA-4	7.366868	5.3057127	3.9262006	3.456699	3.04942	0.15823798	1
CACATTGCAACAACTC-4	5.3933473	9.432895	3.739208	2.8305748	2.8985717	0.49085453	1
CACATTGCATTGACTA-4	7.4202347	6.7940216	3.4337714	3.0610635	2.6948967	1.0758786	0
CACATTGCCCGAGTGT-4	7.9683433	1.6492177	3.4820192	3.2027502	3.6472704	0.9328551	1
CACATTGCCCTGACGC-4	6.140163	9.187702	2.5095766	3.1339273	2.9259112	0.29037586	1
CACATTGCCGTATTCC-4	6.753227	7.4473405	3.3801706	2.9873104	3.1440573	0.80591	1
CACATTGCCTCCAACA-4	9.988224	6.69872	3.893207	2.9137642	2.88862	0.13557856	1
CACATTGCTTCACGAG-4	9.814082	6.5823164	3.617852	2.73749	3.528618	1.2890295	1
CACCAATTAGTCTTGA-4	4.660117	7.552018	3.6749418	3.2920046	2.4408782	1.5363969	1
CACCAATTCAGAGATG-4	8.196244	5.384241	4.4948177	3.2864273	3.118479	0.21465567	1
CACCAATTGATGGAGC-4	6.3678885	4.331455	3.194569	3.3016343	3.1307392	1.066376	1
CACCAATTGGATGGAC-4	-3.3298357	10.364397	3.04857	3.1180453	3.124522	1.1658608	0
CACCAATTGGTAATTG-4	7.305257	7.021561	3.410489	3.1304305	2.5195174	0.25017262	1
CACCATCGACTGGTGG-4	8.892034	0.47211567	3.752921	3.4115837	3.8273044	0.33541557	1
CACCATCGCAAGTTAA-4	6.2224817	3.8700638	3.681831	3.655615	3.355162	1.2808213	1
CACCATCGCAATTATT-4	6.9652925	0.5202812	3.70687	3.5250452	3.630137	1.4100857	1
CACCATCGGAGGTCAA-4	7.899998	2.4941838	3.905922	3.0629957	3.312534	1.5936111	1
CACCATCGGCTTAGCA-4	6.315105	5.686739	3.6419902	3.2701724	3.073338	0.50312215	1
CACCATCGTACTTATA-4	7.314881	6.746101	3.3390892	3.1808085	3.18104	1.125331	1
CACCATCGTCCAAGTT-4	7.597709	0.60282236	3.7249792	3.441095	3.3227253	1.6274766	1
CACCATCGTCCGAGAC-4	9.964448	6.62651	3.6738677	2.8501184	3.0337718	1.3886148	1
CACCATCGTGTTGCAA-4	7.446651	6.790204	3.6386192	2.711302	2.6069577	1.2744218	1
CACCGTGTGCATGTAG-4	6.270478	7.111961	3.435397	2.874571	2.742643	0.06979345	1
CACCGTGTGGAGATTA-4	5.8352065	3.8438644	4.0030622	3.6662626	3.364893	0.8893395	1
CACGAGTAACCTCAGG-4	7.6148334	4.057742	3.549316	3.1490483	3.049887	0.24449188	1
CACGAGTACCTAGGTC-4	6.426028	8.268727	3.5056148	2.9765863	2.8167193	1.3222613	1
CACGAGTACGCCTCGC-4	5.243607	1.3346627	3.2006855	2.4227676	2.3664443	0.6109142	0
CACGAGTACGTTAGTT-4	5.8883986	4.8195887	3.6504705	3.4923494	3.2462971	0.98665893	1
CACGAGTACTTCAGAC-4	6.968411	1.7251863	3.779685	3.1756175	3.5974562	0.84465414	1
CACGAGTAGAGTCCGA-4	9.079651	4.08872	3.4770894	2.7693262	2.7761693	1.4134175	0
CACGGTCCAAGAGACA-4	6.622047	6.5823507	3.5917535	3.3542442	2.9914637	0.2791416	1
CACGGTCCATTCAGGA-4	6.124099	7.9859457	4.206808	3.0600169	3.3572104	0.32832775	0
CACGGTCCTAGTAGCC-4	5.7776446	7.4908648	3.3310874	3.0126605	2.425163	1.6615131	1
CACGTAAGAATACTTC-4	5.300317	7.3745866	3.7541614	3.2359686	2.5955372	1.0346439	1
CACGTAAGAATGGACG-4	5.8946443	9.495656	3.5362937	3.1428866	2.5915267	0.40512648	1
CACGTAAGCCTGACGC-4	5.5386777	8.228825	3.0206647	2.577539	1.9139819	0.82381105	1
CACGTAAGCGTATTCC-4	5.6191077	4.697396	3.6501362	3.171475	3.0152757	1.0529075	1
CACGTAAGGACCGCTA-4	7.1949472	6.8020616	3.3050535	2.9969337	2.93259	1.0630996	1
CACGTAAGGGTGTTAC-4	7.8862333	0.158719	3.6898232	3.5601358	3.674566	1.0902702	1
CACGTAAGTAACCGCC-4	5.149931	6.6123843	3.5261374	2.628672	3.0987809	0.54695696	1
CACGTAAGTATCTATG-4	7.4454117	3.1009586	3.7006981	3.767115	3.4578984	0.66201764	1
CACGTAAGTTGCCTGT-4	8.441245	0.7828028	3.4778304	2.911891	3.4574454	1.2451185	0
CACGTCGTACCACCAG-4	4.781744	8.647983	3.5615463	2.6430664	2.668056	0.9236448	1
CACGTCGTAGATACTA-4	5.707898	3.9546592	3.5676854	3.151323	3.3849967	1.8634547	0
CACGTCGTAGATTGAG-4	7.7829432	1.3745193	3.7861366	3.4063833	3.4313962	1.2548184	1
CACGTCGTGAAGGCGA-4	7.5203133	8.621775	3.601368	3.0071192	2.757751	0.90178406	1
CACGTCGTGATTGTAC-4	5.631438	6.4552116	3.6926951	2.7252266	2.3213444	1.127928	1
CACGTCGTTGTACCTA-4	6.8804226	1.2834396	3.7888565	3.4616413	3.646188	1.8980491	1
CACTCGGTACCTATTG-4	7.458161	0.1431733	3.8289545	3.667328	3.4995303	1.051521	1
CACTCGGTAGGTTATA-4	8.3028755	5.241704	4.0520525	2.518247	3.2776155	1.0946162	0
CACTCGGTAGTATGCA-4	-3.8773863	10.411659	2.5232067	2.28917	2.3167682	0.5703609	0
CACTCGGTTCCACTTA-4	6.558988	6.951866	3.7513304	3.09889	2.9063227	-0.08002165	0
CACTCGGTTGATCTGT-4	6.913089	7.7608476	3.6623507	2.6880307	2.5426373	0.4192453	1
CACTGCCGAGTTCGCC-4	5.907721	3.4050505	4.311283	3.9528027	3.933389	1.1947438	1
CACTGCCGCAGTTGTG-4	9.84124	6.8394237	3.6712534	2.446341	2.6160831	0.20253548	1
CACTGCCGCCGCACTT-4	6.937849	6.22807	3.1785207	3.5804977	3.4181535	0.2736699	1
CACTGCCGGATATTCA-4	8.309509	6.4466376	3.8791218	2.988787	2.7946463	0.87325406	1
CACTGCCGGATCGTGA-4	5.752639	3.9262292	3.910947	3.2997031	3.3774118	1.7640936	1
CACTGCCGGTCCATGA-4	7.02097	3.1416638	4.0973196	3.6098087	3.2422688	1.4224249	1
CACTGCCGGTTCGGTT-4	5.687531	9.021643	3.8103225	2.9890718	2.718894	-0.09036073	1
CACTGCCGTAATCAGA-4	8.991803	2.1063805	4.22443	3.272339	3.2779186	0.7372248	1
CACTGCCGTACAACAA-4	6.7232137	3.6426432	4.30998	4.347758	3.659256	0.67670536	1
CACTTGCCAAGTTCTC-4	7.4095116	1.2618839	3.5525472	3.4643648	3.2815187	1.6229155	1
CACTTGCCAGACAGTG-4	4.8583813	8.189001	3.3284454	3.2832744	3.0167491	0.91123945	1
CACTTGCCAGTCCGTA-4	7.056232	7.523686	3.6963553	3.258324	3.0102031	0.868315	1
CACTTGCCTCAACTCC-4	6.840332	0.39177623	3.8250403	3.368449	3.694891	2.0123782	1
CAGAGATGAGCATATC-4	8.452431	0.6466067	3.5614355	3.302508	3.1143239	1.1592636	1
CAGAGATGATACACGC-4	6.15211	9.117131	3.5848649	2.1260974	2.941361	0.8182876	1
CAGAGATGATGCTACA-4	6.1935096	6.3191586	3.6309683	3.312266	2.7529123	0.70905143	1
CAGAGATGCCAGTAGA-4	7.4990664	8.4529	3.3730896	2.6281826	2.918109	0.770002	1
CAGAGATGCTCTGAAG-4	4.9077926	8.865248	3.835443	2.6193469	2.3005958	1.0326918	1
CAGAGATGGAGGATAC-4	4.7928786	6.623251	3.6794193	2.738594	3.3729603	1.2569048	1
CAGAGATGGGCGATGC-4	5.782343	4.245025	3.8755276	2.4212873	3.244961	1.0973625	1
CAGAGATGGTGAGCCG-4	7.6294565	8.383366	3.9267209	3.0179806	2.7578495	0.74862677	1
CAGAGATGGTGTGGAG-4	8.399739	0.69711345	3.6429853	3.4109187	3.2156677	1.2663572	1
CAGAGATGTACCTCTC-4	4.438087	6.667222	3.2614357	2.7585652	2.594066	1.7814841	1
CAGATTATAGATTGAG-4	7.845329	0.31046015	3.677834	3.6894746	3.6439579	0.76694053	1
CAGATTATATAAGTTG-4	5.889052	4.453799	3.4031367	3.249633	2.8401387	1.5996201	1
CAGATTATATAATGTA-4	6.897139	5.3106637	3.73606	3.08666	3.211142	1.1627183	1
CAGATTATGCGCCATC-4	6.9303885	2.444599	3.6868267	3.2170856	3.3332117	1.0143443	1
CAGCAACCAAGCTCGA-4	6.5776334	7.185256	2.4254382	3.408961	2.568281	1.0239667	2
CAGCAACCACGAGAGG-4	9.014336	2.5536025	3.7418485	2.8740566	2.6346307	1.1733038	1
CAGCAACCAGCGGAAC-4	6.5675564	8.151768	3.6155953	2.9496138	2.5154355	0.33260116	1
CAGCAACCCGCTTAAC-4	6.8140087	5.568553	3.6155143	3.0290327	3.0796847	1.1927692	0
CAGCAACCGAGGTCAA-4	7.601907	4.50443	3.7091546	4.0757976	3.068679	0.20119141	1
CAGCAACCTTACTGAA-4	5.071124	8.537892	3.3838954	2.9106386	3.1007404	0.9155555	1
CAGCGCAGAACCAGCT-4	7.096277	0.21060258	3.688218	2.991864	3.301875	1.8643684	1
CAGCGCAGATAGTTGA-4	6.9335465	0.38169187	3.7327807	3.723187	3.3115258	1.6773446	1
CAGCGCAGCGAGACGG-4	5.85724	8.459651	3.41592	3.164894	2.4479733	1.2900866	1
CAGCGCAGGTAGCCTA-4	6.9752917	2.0097008	3.0449324	2.9103909	3.4053888	1.0945032	1
CAGCTATACAACGGTC-4	5.8221736	8.356697	3.7500603	3.0997427	2.8143046	1.4288796	1
CAGCTATATAGCGGTG-4	7.3699236	2.6638312	3.5775115	3.2883368	3.4831555	0.7552642	1
CAGCTATATATCTATG-4	5.2514877	4.5883026	3.314546	3.0847273	2.5983384	2.3911667	1
CAGCTATATCTGCTCA-4	4.7901907	6.551477	3.4458797	3.1305144	2.8073554	1.3837937	1
CAGGCAATTGAGTATC-4	8.094259	1.35361	3.6138167	3.6356676	3.2217095	1.142314	1
CAGGCGCCAAGTACAA-4	5.31395	8.009852	3.5518413	3.1606588	2.3720224	1.1161398	1
CAGGCGCCACTGGTGG-4	7.4794436	6.611783	2.9577587	3.2587984	2.5597272	0.97250783	1
CAGGCGCCAGTCATCC-4	7.416528	4.6466446	3.5978527	2.8744998	3.436323	0.80085903	0
CAGGCGCCCCTGCATT-4	5.431852	9.379357	3.3268735	2.8245869	2.7809048	0.9916196	1
CAGGCGCCGTGCAGAA-4	7.7010226	2.6207223	4.1571336	3.366141	3.4753027	0.6617481	0
CAGGCGCCGTTCGACA-4	8.073911	0.6321769	3.8666089	3.465699	3.431784	1.3733209	1
CAGGCGCCTACCTTGA-4	4.5486217	7.7275796	3.768047	2.8568804	2.6762617	1.3402064	1
CAGGCGCCTCTATCAC-4	5.8999743	7.739588	3.0860448	3.2395885	2.7781963	-0.061063178	0
CAGTATGGAGGCCATG-4	7.0263042	4.986793	3.7051208	3.2603621	3.387071	0.25121868	1
CAGTATGGCATTAGAG-4	7.7577777	3.0782433	3.6104977	3.417946	3.4507337	1.3836901	1
CAGTATGGCCTTAAGA-4	6.4835196	8.986935	3.5922298	3.2726278	2.7630892	-0.12747878	1
CAGTATGGCTCGCCTG-4	6.7484593	0.715894	3.749555	3.3257785	3.6117396	1.8174562	1
CAGTATGGGTCCATGA-4	4.913863	8.303941	3.5761347	3.0411878	2.9869657	1.3618197	1
CAGTCACGACGTAGTC-4	6.8498874	3.5443485	3.8101542	3.1145923	3.2086062	1.3756117	1
CAGTCACGCCGACCTG-4	5.3003745	9.11142	3.6275501	3.2139823	3.1353064	0.39520395	1
CAGTCACGGTCCATGA-4	7.9595895	0.07766474	3.861691	3.7699594	3.886062	1.4413384	2
CAGTCACGTATGCAAG-4	6.1457653	8.488193	2.882372	3.3066726	2.5030298	1.4299785	1
CAGTCACGTCTGAGTA-4	9.24692	3.314895	2.9358103	2.354142	2.3210168	0.7192765	0
CAGTCACGTTACCATA-4	4.625186	8.322378	3.4393585	3.1579556	2.9878204	1.0568113	1
CAGTCACGTTGCCTGT-4	8.603906	2.8553896	3.6027005	2.821276	2.2943728	0.3756554	0
CAGTGGAACAACAGGA-4	7.682749	8.085267	3.0843842	2.6135836	2.8453174	1.030072	1
CAGTGGAAGATACCTG-4	8.924479	2.5488575	3.5301833	3.1195757	3.3843675	0.32809204	1
CAGTGGAAGATGGAGC-4	8.274373	0.8204007	2.8516552	3.5832195	3.451256	0.60404897	1
CAGTGGAAGCCTCTGA-4	6.0470176	9.955852	2.9110227	2.783637	2.3085983	1.4067389	1
CAGTGTTCACCACCAG-4	5.819472	4.6632595	4.1617236	3.7757535	2.0054405	1.6406344	1
CAGTGTTCATCTTGTG-4	7.2203507	6.721777	3.154875	3.23655	2.6066253	0.65632206	1
CAGTGTTCGGTCAATA-4	8.039394	1.1185123	3.928265	3.520027	3.0417755	1.1238096	1
CAGTGTTCTATGCAAG-4	6.726903	6.010922	3.5783753	3.1517227	2.5619926	1.1850905	1
CAGTGTTCTGACCTTC-4	7.4296594	7.5555906	3.5172505	3.1820111	2.5611227	0.3221202	1
CAGTGTTCTGCAAGCC-4	7.787712	6.263973	2.9419744	2.9316373	2.3352962	0.7347833	1
CAGTTCCTACTTGCTC-4	7.675203	2.4095728	3.8365514	3.4059231	3.4163592	2.2852955	1
CAGTTCCTATCTTAGA-4	6.097069	4.8511624	3.832687	3.1829894	3.0486984	1.1174376	1
CAGTTCCTCGTGAACC-4	7.2819414	6.6873517	3.595954	3.1839895	3.0732932	0.70595425	1
CAGTTCCTGACTCCTC-4	10.090966	6.4878535	4.2979937	2.9832077	2.4839718	1.6948639	1
CAGTTCCTGCGCATTG-4	11.525776	3.8201432	3.413243	2.645832	2.6225457	1.427662	0
CAGTTCCTGCTCACGA-4	11.179828	3.7543178	3.6786802	3.5278316	3.2462442	1.3136858	1
CAGTTCCTGCTCGGAA-4	9.249825	3.4207866	3.0269945	2.5484874	2.5462577	1.2604046	1
CAGTTCCTGCTTATGG-4	5.715878	4.5939007	3.332762	3.4929645	3.1185107	1.6609871	0
CAGTTGTGACCGTCGG-4	6.0420146	8.946315	3.4409904	2.772997	2.142181	0.6229096	1
CAGTTGTGACCTCAGG-4	7.072149	3.6101243	3.725912	3.4054346	2.8982213	1.1187868	0
CAGTTGTGATCTTGTG-4	6.0136476	7.732728	3.5913131	2.9078245	2.0123582	1.5603187	1
CAGTTGTGGGAACAGC-4	6.5919633	6.64333	3.5889652	3.029319	2.8577178	0.17159618	1
CAGTTGTGTCTCGTTC-4	5.72817	6.0648217	3.2490978	3.0050223	2.6186225	1.2396034	1
CAGTTGTGTCTGACAG-4	6.765263	5.289837	3.0896187	2.3979588	2.2693372	0.6740021	1
CATACGTTGAGCGGCC-4	7.4887767	-0.10995041	3.8271446	3.5133398	4.083137	1.4631768	1
CATACGTTTTGACGCA-4	4.6286016	5.7747583	3.7899916	3.1989238	3.233387	0.97308725	1
CATAGTTAAGGCCATG-4	7.6625667	7.2701516	3.5634406	2.9815066	2.5424933	0.30172786	0
CATAGTTAGATCCAAC-4	6.757691	1.6617948	3.7521167	3.5149996	3.2909608	0.5077642	1
CATAGTTAGGACTAGA-4	8.007212	0.15613598	3.858778	3.4567924	3.6843517	0.9010506	1
CATAGTTATTAATCGT-4	4.9448338	6.036864	3.5633924	3.2501152	3.1329381	1.8328717	1
CATATGGAACACTTGT-4	4.612683	6.405398	3.6639018	2.8857367	2.537333	1.9391669	1
CATATGGACGAGCCAA-4	6.4746914	8.319876	3.305843	2.987077	2.8339112	1.5115348	1
CATATGGACTAATAGG-4	7.813322	2.0830085	3.9333885	3.2791843	3.4325395	0.65421426	1
CATATGGAGAACCAGT-4	6.414364	6.0939994	3.459058	3.1160448	3.2571418	0.55247605	1
CATATGGATCCTCGCC-4	6.9612384	0.31992438	3.8580356	3.2692475	3.5407405	1.6780506	1
CATATGGATTGGTGAT-4	7.2718544	8.007158	3.4059322	3.1516972	2.7246559	0.99511665	1
CATCCTTGCAGTCACG-4	5.730923	8.105709	3.422026	3.2918336	2.858982	0.36385486	1
CATCTAGCATCATTGG-4	6.081138	8.974216	2.7616923	3.3664196	2.708999	0.5550346	1
CATCTAGCCGATCCTT-4	6.4943857	6.1866484	1.9345355	3.5931015	3.52023	0.36611766	1
CATCTAGCCTCGGCGA-4	5.5012593	6.4497504	3.2776275	3.2017512	3.5985982	0.42793548	1
CATCTAGCGAGCACGC-4	-3.6182075	10.285944	2.9744081	3.365029	2.8786585	0.17270942	0
CATCTAGCGCCGGCAG-4	7.608293	6.3077006	3.1840718	2.9776938	3.4694898	0.52929676	1
CATCTAGCGGCGTCTT-4	7.7144027	1.8726434	3.662012	3.4069002	3.5125566	0.6309495	1
CATCTAGCTACATTCG-4	8.190506	0.48958007	3.7788272	3.7348135	3.778316	1.2042844	1
CATGGCTGACTATAGT-4	7.0058866	0.8580023	3.8711786	3.3248	3.2780368	1.1339302	1
CATGGCTGAGCATATC-4	5.671663	9.11254	3.2481003	3.0694256	2.212359	0.20763843	1
CATGGCTGGGCGTCTT-4	5.951836	6.313756	3.2847905	2.9053118	3.2485745	1.1823012	1
CATGGCTGGTATCTTC-4	6.381517	7.577783	3.3035657	3.236995	2.7589715	0.2826223	1
CATGGCTGTCCGTCAA-4	7.8127537	8.055013	3.8393738	3.0893478	2.6932716	0.86392385	1
CATGGCTGTGCCGATC-4	6.688659	3.4861805	3.49302	3.4904606	3.0257533	1.5412865	1
CATGGCTGTGCGCTAA-4	4.4045596	6.2789645	3.4730475	2.8668296	2.6127524	1.8171185	1
CATGTCACACGCATGC-4	7.958774	1.4436613	3.3962488	2.5441747	3.1860633	1.1274699	1
CATGTCACCGATCGGA-4	5.3463593	7.1147795	3.0581548	3.311619	3.095865	0.84648037	2
CATGTCACGAACTCTT-4	7.36361	2.4091961	3.2150276	3.4337356	3.5884573	0.9918677	1
CATGTCACGTGAGAAC-4	5.4828453	7.552493	3.8623414	2.9438703	2.3184066	1.1246393	1
CATGTCACGTGTTGCC-4	5.9040785	4.839924	3.666907	3.2353873	3.2387154	1.2066393	1
CATGTTCTAGGCCATG-4	8.493411	0.048365835	3.9166503	3.4229877	3.7976446	0.30428296	1
CATGTTCTCTTAATGT-4	7.0523624	2.0527837	3.6896608	3.3647213	3.1615446	1.4157197	1
CATGTTCTGACCTAGG-4	5.661025	4.612246	3.2662888	3.431942	3.1988294	1.4328061	1
CATTACTCAGGACGTC-4	8.331978	1.4772991	3.6042888	3.0977101	3.151022	1.2433933	1
CATTACTCCCTAGGTC-4	7.264092	1.0540158	3.4838026	3.361219	3.33477	1.7926954	0
CATTACTCCTACATTA-4	8.017767	3.0526602	4.099157	3.239747	2.7687912	1.1322368	2
CATTACTCCTATAGCG-4	6.0663457	7.1344657	3.2019978	2.956846	2.377536	1.7148572	0
CATTACTCCTCATGAA-4	4.850115	-0.58759063	3.2540426	2.5037467	2.823871	0.9719529	0
CATTACTCTAGAGTAC-4	6.156459	8.443682	3.3821814	3.382558	3.0450573	-0.17093006	1
CATTACTCTTGCGCAC-4	5.470007	9.703684	3.3942623	2.8640285	2.5787234	0.19415957	1
CATTAGAGACAGATCG-4	8.347028	7.3400254	4.1870565	2.6176736	2.5277424	1.8865609	1
CATTAGAGACATCTAC-4	4.6623235	6.3980236	3.490285	3.2612379	2.8054035	1.2840614	0
CATTAGAGCACCGTGT-4	5.9513607	7.52292	3.140703	2.88945	2.4927835	1.5925392	1
CATTAGAGCAGTGGAA-4	4.6978235	6.5516458	3.4899447	3.1571581	2.97939	1.4413501	1
CATTAGAGCATACGTT-4	7.1723113	1.4300841	3.6419368	3.4372797	3.4172673	1.4247026	1
CATTAGAGCCGCTCCA-4	5.338617	8.998318	3.2427173	2.9489174	2.9315808	1.801116	1
CATTAGAGGTCCGTTG-4	5.562867	6.4331155	3.799392	2.7352057	2.7091274	1.1030852	1
CATTAGAGTCAGGACA-4	7.5148244	7.5578523	3.7367249	2.5892322	2.8467522	-0.208286	1
CATTAGAGTGCTATGA-4	4.846257	-0.6017672	3.1826413	2.4527874	2.771577	0.7502344	0
CATTCATAACGGACGA-4	5.955314	3.6835477	3.7585526	3.6212041	3.6286712	1.8827093	1
CATTCATACCTACACA-4	6.292288	7.5870185	3.6242983	2.6051784	2.8540692	1.871588	2
CATTCATACCTCTGTA-4	6.501952	9.778048	3.182904	2.8731778	2.0129266	0.16235638	1
CATTCATACTACATTA-4	6.7331057	7.251606	3.5508597	2.850074	2.623405	0.3762388	0
CATTCATACTCATGAA-4	-3.3377872	10.355326	3.395971	2.688642	2.6926117	1.129117	0
CATTCATACTGCGACG-4	7.253462	3.8277512	3.4489498	3.6367493	3.683092	0.54559344	1
CATTCATATAGTAGCC-4	8.7072525	1.087549	3.2104962	3.308856	3.315134	0.2676059	1
CATTCATATGTACCTA-4	-3.6322372	10.283159	2.951472	2.9677763	2.7510023	1.105397	0
CATTCATATTAGACAA-4	7.6591134	5.246275	3.7553744	3.2367172	2.9379795	0.56323075	0
CATTGCGTACGGCTGT-4	5.781422	7.979201	3.5216453	3.422314	2.1373632	0.70130616	0
CATTGCGTAGGTCAGT-4	6.2168746	5.2982235	3.5939815	2.771693	2.7491908	1.1711806	1
CCAACATCACATCATT-4	5.7496533	6.7246637	3.0744627	3.540536	3.4030461	0.68084484	1
CCAACATCCAGCAACC-4	6.540399	6.5067105	3.1375413	2.8754473	2.775543	0.7271703	1
CCAACATCCTGTCCTC-4	6.5925364	5.2686343	3.7901263	2.8546145	2.8895907	1.2912041	1
CCAACATCGATTAACC-4	4.70861	5.6879597	3.4211056	3.1343377	3.1054714	1.512478	1
CCAACATCGCATGTAG-4	6.585815	8.219023	3.110476	3.2735205	2.844631	1.6173906	0
CCAACATCGCTATCGG-4	5.800488	7.476852	3.293642	3.0576391	2.772607	1.8969414	1
CCAACATCTCTGACAG-4	5.401646	5.707805	3.6041155	3.279101	3.1595614	1.2313328	1
CCAACATCTGTTGCAA-4	4.7562914	6.1052947	3.3498037	2.8474178	3.3813884	1.8058687	1
CCAAGCATAACGCCAA-4	7.4028487	2.0962224	3.6360736	3.368312	3.1111085	0.62237054	1
CCAAGCATATGGAGTT-4	5.738504	7.815189	2.7952304	3.4446898	2.7389069	0.20814852	1
CCAAGCATCATTACTC-4	8.529084	2.2858458	3.8165884	3.056566	3.435912	1.296877	1
CCAAGCATCGTATTCC-4	7.937379	1.4444577	3.5889695	3.5118182	3.6178334	1.28745	1
CCAAGCATCTATTCAG-4	6.2492695	9.680905	3.4079335	2.6825383	2.6132145	0.8835633	1
CCAAGCATGAAGTTCC-4	7.991113	0.3992775	3.5318592	3.5551317	3.4752882	0.85595113	1
CCAAGCATTATCGGAC-4	10.898529	9.411926	3.449034	3.0105174	3.2619102	1.5020703	1
CCAAGCATTCCAGCTC-4	7.016157	0.15900525	3.7400568	3.5482416	3.6973948	1.3775975	1
CCAAGCATTTGCATCA-4	5.8174734	6.8344283	3.634869	3.1590564	2.9255512	0.854669	1
CCAATCGCAATACTTC-4	8.71768	1.482211	3.9529147	3.105774	3.561009	0.4908663	1
CCAATCGCACATCTAC-4	7.1488814	2.7274282	3.5775914	3.4213474	3.062595	1.5521011	1
CCAATCGCACCTATTG-4	6.613804	4.1786404	3.4791749	3.4230847	3.6746733	0.73632514	1
CCAATCGCAGGCCATG-4	7.1613436	5.11189	3.5049558	3.47584	2.990248	-0.051844608	1
CCAATCGCCCAGTAGA-4	6.1962404	3.6821287	3.3918006	3.9552891	3.3459177	1.6560228	1
CCAATCGCGCCATGTC-4	7.066465	7.6286077	3.4706323	2.6624534	2.644452	1.5653099	1
CCAATCGCTTCGGAGG-4	7.245857	6.581071	3.5260766	3.3329525	2.944185	0.25233355	1
CCAATTCTAACTGCTT-4	7.8028226	0.027074208	3.7237294	3.623801	3.4844642	1.1757371	1
CCAATTCTACCACGGA-4	6.4048457	5.707158	3.361379	2.9412107	2.901533	1.3757755	0
CCAATTCTAGTGTCAA-4	5.9881372	4.7036023	3.4468024	3.9237213	3.5255468	1.4704398	1
CCAATTCTCTTCAGAC-4	4.857315	-0.57506007	2.9269643	2.2701206	2.7136254	0.8521648	0
CCAATTCTGAGAAGGT-4	5.598274	8.676278	3.0643907	2.9724398	2.9151053	1.440595	0
CCAATTCTGAGTCGAC-4	8.950647	1.6005538	3.8334234	3.3797624	3.2553046	0.22629713	0
CCAATTCTTCAGTTAG-4	7.034757	8.761776	3.1425717	2.7833176	2.5918882	1.1484586	1
CCACATGGACATGCCG-4	6.1085043	9.651627	2.9262547	3.2145145	2.269668	1.0191824	1
CCACATGGCTATAATC-4	8.238584	0.5820853	3.61128	3.156423	3.6178	1.159204	1
CCACATGGGCAGAAGG-4	8.444426	0.6801367	3.7585542	3.4964354	3.6197567	1.0163087	1
CCACATGGGTACATCC-4	-3.1577055	10.455581	3.1925492	2.7369285	2.801626	-0.19250488	0
CCACCGACAAGCCTCC-4	6.807735	7.6017475	3.0794802	2.8001802	2.5182726	1.6378951	0
CCACCGACCAATGCTA-4	8.872823	2.9881136	3.568137	3.431386	2.9990976	1.1626701	1
CCACCGACCGTGGAAG-4	5.402285	6.669134	3.0286248	3.4219286	2.4776766	1.1867248	1
CCACCGACGAACCAGT-4	6.283726	7.6780524	3.2991383	2.7798235	2.772239	1.7871522	1
CCACCGACGTTAGCGC-4	8.747289	5.167641	2.9579704	3.1914096	2.628058	0.37960374	0
CCACCGACTGGCGTAA-4	5.143973	5.769387	3.6405275	3.0487382	3.1139889	0.82494634	0
CCACCGACTTGACGCA-4	7.306043	8.000848	3.425754	2.8435078	2.653918	0.6261435	1
CCACGATACGCCTGCA-4	8.130796	7.4772325	3.9406514	2.6568825	2.9502091	0.81823516	1
CCACGATACTTAGGAG-4	6.0570917	3.6640885	4.0796485	3.5474958	3.3567472	1.1166656	1
CCACGATACTTCAGAC-4	5.7516813	9.420545	3.5756454	2.9891655	2.7215114	0.48015317	1
CCACGATAGGCGCATC-4	6.243371	7.0226345	3.3892305	2.9055064	2.9815543	0.95621777	1
CCACGATAGGCTCGTT-4	6.21602	3.7490435	3.5144143	3.6932228	3.5393882	0.81221217	1
CCACGATAGTGTCAGC-4	6.6988697	9.276991	3.5405326	2.820243	3.3006103	-0.011176924	1
CCAGTAGAAGGCGAGC-4	5.8176436	6.9674463	3.009447	2.660006	3.3643053	0.71966237	1
CCAGTAGACTAATAGG-4	7.1134057	7.304987	3.1475456	3.230016	2.9536166	0.947712	1
CCAGTAGACTCCAGTG-4	7.9499965	-0.114610605	3.7872624	3.565494	3.839981	0.8924588	1
CCAGTCTTCGCCTCGC-4	6.913624	2.3122056	3.7743602	3.6556578	3.6053977	1.5039294	1
CCAGTCTTGATTCGCG-4	9.804641	6.7775674	3.0151887	2.7178164	3.2569559	0.63200045	1
CCAGTCTTGGTGGCTA-4	5.4904094	9.046446	3.5649197	2.9443207	2.1996152	1.3993957	1
CCATAGGTCCAACATC-4	5.586294	9.374095	3.276255	2.9091423	2.2770033	0.19467682	1
CCATAGGTGTTCCTTA-4	7.714565	6.4763274	3.4076948	3.1623528	3.0807595	0.8751918	1
CCATAGGTTCTCGTTC-4	6.1808453	7.125111	3.5531933	3.0575678	2.8332982	0.034315396	1
CCATAGGTTTACATAG-4	6.510085	2.9353945	3.5220206	3.621017	3.342822	1.0857202	0
CCATATCCAACTTCCA-4	5.360868	5.6323953	3.448714	3.2315824	2.8739471	1.4780018	1
CCATATCCACTCCTAA-4	7.3546176	5.2883	3.6547441	3.141121	2.645995	1.2139667	1
CCATATCCAGTCCGTA-4	7.197763	4.7176933	3.5739696	3.3064759	3.0047677	-0.04444567	1
CCATATCCGTGTTGCC-4	5.552611	9.712934	3.4263763	2.7373285	2.236626	-0.06964921	0
CCATATCCTCAAGAAG-4	8.740607	2.9268496	3.2699552	3.173037	3.091185	1.5359824	1
CCATGACTACCAATGT-4	6.961171	0.50141406	3.8763657	3.5842903	3.711526	1.8342136	1
CCATGACTACCTGCAA-4	7.2839575	8.140985	3.4015915	3.075619	3.0032046	0.7005868	1
CCATGACTATGACCGG-4	6.6947246	7.6877866	3.6062133	3.2189646	2.9123824	1.2277257	1
CCATGACTCAGGCGCC-4	7.67538	1.2989862	3.61312	3.496886	3.303231	1.1790482	1
CCATGACTGAGGTCAA-4	5.021822	5.7347093	2.8074052	3.4993992	3.247991	1.5071517	1
CCATGACTGATTCGCG-4	8.009527	0.15820768	3.3175547	3.856007	3.732383	1.7165518	1
CCATGACTGTGGAATC-4	7.5789666	8.220296	3.5142565	2.5877671	2.9969065	1.3707279	1
CCATGACTGTGTGGAG-4	7.457747	4.1282706	3.0756385	3.406553	3.4178922	1.2207452	1
CCATGACTTAGGAGAA-4	5.7427692	8.577049	3.0490131	3.1019318	2.1424358	0.84028524	1
CCATGACTTTGGCCGA-4	6.5061073	8.112016	3.493596	2.8445966	2.7401638	0.3719084	1
CCATTGTCAATGCCGT-4	5.0906334	4.6991177	3.3797612	3.1992264	2.561481	2.2870243	2
CCATTGTCATCCACAA-4	7.0919867	8.859777	3.8025696	2.6862745	2.7163858	0.7735118	1
CCATTGTCCTCCTTAC-4	10.190433	6.8568153	2.9840398	2.618779	2.6041954	0.29298425	2
CCATTGTCGGATACGC-4	9.325305	7.082609	3.6237037	2.9127326	2.7366798	0.75184804	1
CCATTGTCGGCGTCTT-4	-3.7499862	10.222801	2.4302862	2.373819	2.6334016	-0.27212545	0
CCGAATTAACACCAGA-4	7.3092318	2.4839842	3.5960555	3.6471982	3.466904	1.0738919	1
CCGAATTAGAAGTTCC-4	7.6416497	8.012755	3.4267082	2.7890599	2.5458598	0.9928358	1
CCGAATTAGACAAGTG-4	5.7718616	5.1462083	3.3744342	3.0496535	2.495843	1.2573113	1
CCGAATTAGTGTCAGC-4	7.847816	2.558457	3.810974	3.517637	3.1191628	1.9332795	1
CCGAATTATAAGATCA-4	5.4995446	8.857604	3.235842	3.175344	2.4685023	1.553113	1
CCGACCTGAAGTAATT-4	7.389998	-0.053787302	4.0799627	3.3455236	3.6002805	1.322083	1
CCGACCTGACATCATT-4	7.6083956	5.6328144	3.3618007	2.9915376	2.532436	1.3535311	1
CCGACCTGAGTGTCAA-4	8.620559	2.357503	3.0222046	3.2880647	3.625547	1.1565132	1
CCGACGAAGAACAATC-4	8.859575	2.8162901	3.9781766	3.2163422	3.1626601	0.7779064	1
CCGACGAAGACATCGA-4	8.932399	1.6030518	3.3353066	3.2358632	3.4464874	0.443301	0
CCGACGAAGAGGAGCG-4	4.5632987	8.627824	3.0269027	2.9110124	2.872526	1.1569451	1
CCGACGAAGAGGATAC-4	8.016669	-0.21637145	3.4997883	3.6890619	3.6574655	1.0794289	0
CCGACGAAGAGTCGAC-4	5.127855	9.449484	3.0141864	3.0685246	2.8815029	0.12288339	1
CCGACGAAGGACTAGA-4	8.016115	7.143704	3.0752957	3.2770572	2.5620353	0.16837385	0
CCGAGTGTCAAGTTAA-4	6.977562	2.0932271	3.566002	3.310122	3.1357822	0.89441174	0
CCGAGTGTCACTGCCG-4	7.365804	2.3920636	3.469657	3.6453905	3.568902	0.9108787	0
CCGAGTGTGACCTAGG-4	6.886466	0.6823063	3.9631443	3.577562	3.6196766	1.5644038	1
CCGAGTGTGATGCGTA-4	5.1107836	8.759447	2.8495722	2.9779072	2.4570806	1.1594907	1
CCGATGCGAACAGAGC-4	6.312787	3.9521973	3.4703326	3.609768	3.7909925	0.55139786	0
CCGATGCGAGCCTACG-4	5.6166916	9.864705	3.055491	2.6277833	2.738782	0.63986886	1
CCGATGCGATGCTACA-4	5.911362	9.444482	3.4278457	3.0035846	2.5112455	0.30622494	1
CCGATGCGATTGGATC-4	5.9259477	9.508844	3.6758928	3.2544615	1.9901098	0.34371996	1
CCGATGCGCCGAATTA-4	6.535114	5.869999	3.341539	3.2191665	2.5405588	1.690954	1
CCGATGCGCGTTCAGC-4	6.7535377	8.402757	3.2479556	2.8293412	2.9137774	0.5189921	1
CCGATGCGGACCTAGG-4	5.489033	9.224716	3.3585246	2.6474	2.537043	1.5025933	1
CCGATGCGGGTTGATC-4	6.40112	9.704595	3.9238133	3.2646184	1.9713929	1.0189393	1
CCGCACTTCATGTCAC-4	6.570769	3.2284153	3.7688103	3.412899	3.5912213	0.75530237	1
CCGCACTTCGACGCGT-4	6.744821	7.6562414	3.6625822	3.0310738	3.0633147	1.3244697	1
CCGCACTTGATGGAGC-4	10.856875	9.383308	3.40837	3.1112647	2.8909314	1.2029226	1
CCGCACTTTCTTCTTG-4	5.732795	9.143695	3.5502236	2.9990594	2.4698737	-0.49577338	1
CCGCACTTTTACTGAA-4	7.378479	4.8547425	3.697819	3.42748	3.391291	0.21677302	1
CCGCCTGAACCTCAGG-4	6.3253145	8.985596	3.0099034	3.084674	2.4634504	-0.077964425	1
CCGCCTGAACGTCCTA-4	5.234545	1.2887828	3.2368066	2.8851418	2.55121	0.897772	1
CCGCCTGACATTAGAG-4	7.544042	6.8349543	2.799372	3.5280323	2.867228	0.415213	1
CCGCCTGACATTCATA-4	7.7724447	6.127684	3.5570736	3.0114474	3.1614044	0.7767889	1
CCGCCTGAGCTGGCGT-4	6.251407	7.681399	2.3814356	3.2146537	2.7049134	1.0969301	1
CCGCCTGAGTGGAATC-4	8.792357	2.0887516	3.588141	3.2901456	3.544685	1.0120441	1
CCGCCTGATCAATTGA-4	5.473194	7.4242573	3.287244	3.2298338	3.256629	0.19903004	1
CCGCGTACCCTGACGC-4	5.771381	6.6352615	2.98778	3.8949711	2.8759296	0.6132767	1
CCGCGTACCGCATTAG-4	8.237536	-0.20212588	3.3765779	3.595449	3.8733459	0.63652563	1
CCGCGTACCGCCGAGG-4	6.568587	7.1897154	3.2488325	2.7783542	2.6167336	1.5972743	0
CCGCGTACGAAGGTTG-4	7.3008122	1.1372082	4.130805	3.6191466	3.4021132	1.5802064	1
CCGCGTACGCGCCATC-4	7.829772	3.3444867	3.6779032	2.9166415	3.361185	2.3613904	1
CCGCGTACGCTGTACC-4	6.8481193	9.148746	3.3892279	2.691148	2.184727	1.1978475	1
CCGCGTACGTTCGACA-4	6.7020073	3.046809	2.1912103	3.8848515	3.7768955	1.0087377	1
CCGCTAGGCCACGATA-4	9.768179	6.8295536	3.1976602	1.9155713	2.9021819	0.20613867	1
CCGCTAGGCGCGCGAG-4	6.1737604	6.090025	3.2536323	3.7219515	2.9565165	0.4679871	1
CCGCTAGGCGGAACTC-4	8.169393	5.957758	3.6648927	2.6344066	2.9261293	0.7781288	1
CCGCTAGGCTCTCGCA-4	5.7459	9.30294	3.275415	2.8395302	2.8908083	0.29410478	1
CCGCTAGGTACGATTG-4	7.690467	4.990341	3.5536864	2.8995042	2.8837473	0.45387244	1
CCGGAGTGAGTGTCAA-4	11.507543	3.8466928	3.3442638	1.9153886	2.6874216	0.7781523	1
CCGGAGTGCTGTCCTC-4	4.608214	7.6552463	3.4523563	3.0110166	2.6798515	1.3383551	1
CCGGAGTGGATCGTGA-4	8.282293	2.9037614	3.850398	3.4996734	2.8319206	1.6469858	1
CCGGAGTGGTCTTCGC-4	11.256616	3.7662578	3.5965757	3.150042	2.8670914	1.5075823	0
CCGGAGTGTTAACAAC-4	5.2735453	9.0301695	3.2636504	3.0443676	2.6209702	0.33619982	1
CCGGATATACCGCATA-4	8.523417	7.983329	2.5191598	2.6045773	2.517598	1.180748	0
CCGGATATCTGCGACG-4	8.210004	4.6508145	3.5303173	2.7395058	2.5643075	0.5529138	1
CCGGATATCTTAATGT-4	5.566232	7.037057	3.1479046	3.1013572	2.70365	1.8297755	1
CCGGATATTGGTCGGC-4	7.5589085	8.182611	4.55182	1.9328972	3.147907	0.18875709	1
CCGGCCACAACTTCCA-4	7.9175105	5.395111	3.3802621	3.2386456	3.3906078	0.69710386	0
CCGGCCACAATCTTAT-4	8.925103	2.4311905	3.4483085	3.2397768	3.5289621	0.42097345	1
CCGGCCACAATTGTTG-4	7.9757795	7.558538	3.3846471	2.999978	2.5516508	1.5004736	0
CCGGCCACAGATTGAG-4	11.175859	3.7441173	3.345997	3.06276	3.228022	1.5127411	1
CCGGCCACCACTTGCC-4	6.6468205	6.6613445	3.7642949	3.1659548	3.0818975	0.5803115	1
CCGGCCACCATTACTC-4	5.947589	8.158786	3.4000406	3.2759452	3.0726025	0.34494442	2
CCGGCCACCCTTAAGA-4	11.525265	3.83189	3.5496943	2.8507824	2.536814	1.3675804	1
CCGGCCACGCGCCATC-4	5.3940682	6.7867327	3.1494863	2.967351	3.389043	0.17301941	1
CCGGCCACTAGAGTAC-4	7.790967	0.19638965	3.7762532	3.2597132	3.8533196	1.1366364	1
CCGGCCACTCTGCTCA-4	7.186026	8.7787485	3.5106378	2.5996845	2.7625084	0.98539156	1
CCGGCCACTGCCGATC-4	7.7732973	2.8166962	3.7190106	3.2859447	3.0726786	2.3353841	1
CCGGCCACTTACCATA-4	4.8567667	7.1163526	3.487914	3.1833487	3.083529	0.93022573	1
CCGTACCGCAGGCAAT-4	6.427139	3.6497555	3.5928555	3.0917864	3.139934	1.7034444	1
CCGTACCGCTTGTGGC-4	9.697006	6.6172647	2.9358518	2.9281635	2.5265002	1.4220058	1
CCGTACCGGGCGTCTT-4	4.8393445	5.7008257	3.274844	3.2395484	3.156612	1.2908249	1
CCGTACCGGTTCCTTA-4	7.7009478	1.270776	3.5207365	3.2022119	3.3053367	1.0588591	1
CCGTACCGTATCGGAC-4	8.427579	0.37023708	3.1578984	3.503423	3.7801242	1.1447861	1
CCGTCCGTATTCCTGC-4	5.7733397	6.3339543	3.6611588	3.0579262	2.9757214	1.1900636	1
CCGTCCGTCTCTGAAG-4	8.484691	4.4057775	4.428878	2.8202655	2.9575467	1.3053192	0
CCGTCCGTCTGTGCCA-4	5.7068377	5.7423306	3.5359254	3.566821	2.8223162	1.237648	1
CCGTCCGTGATTCGCG-4	5.6708097	4.2446275	4.03784	2.9265065	3.3346293	1.2649367	1
CCGTCCGTTTGAGTGG-4	8.1396055	1.4172891	3.6225739	3.9336557	3.3686185	1.2662346	1
CCGTCCGTTTGTCAAG-4	5.6239166	6.6304336	3.5402515	3.330282	2.857257	1.2655188	1
CCGTGGCCAGCGAATG-4	5.00157	5.6954207	3.144221	3.2915866	2.8981113	1.5602809	1
CCGTGGCCCAGGCAAT-4	5.712881	9.151059	3.2415013	2.9815657	2.9283476	0.34257686	2
CCGTGGCCGTCAACTT-4	-3.6710615	10.283763	2.6895924	2.7511234	2.576984	1.5383579	0
CCGTGGCCTCGCCGTA-4	7.8939066	7.6396174	2.7930129	2.6664326	2.5226715	1.0973588	1
CCGTGGCCTGGAAGTA-4	5.929167	8.551625	2.9166017	3.0635574	2.714381	1.1952281	1
CCTAAGATGCGAGTTC-4	5.5400558	3.88425	3.9707375	3.3611164	3.003717	1.8559853	1
CCTAAGATGTGCGCGA-4	4.7665396	6.594198	3.4126258	3.122752	2.784362	1.5278213	2
CCTAAGATGTGTTATT-4	7.762755	1.0981014	3.9494548	3.569735	3.8024673	1.5470531	1
CCTAAGATTAGAACCG-4	6.053583	4.3218246	3.7674432	3.0847452	3.4599707	1.1379079	1
CCTAAGATTGAATGAC-4	5.303369	8.415476	2.921142	2.987268	2.8777618	1.342155	0
CCTAAGATTTCTTGAC-4	4.689545	7.9875712	3.5552654	2.7580488	2.8699284	0.5156658	1
CCTACACAATGATAGC-4	8.378851	2.1566775	3.5272746	3.375064	3.4377325	1.6815057	1
CCTACACACCAGTCTT-4	4.579536	7.762501	3.7155538	3.205879	2.6622932	1.1682702	1
CCTACACAGAATTAAC-4	8.0252495	2.425954	2.9201214	3.1164742	3.3394704	1.8723443	0
CCTACACAGAGCGGCC-4	8.447784	2.1762416	2.9776769	3.390791	3.417523	1.2083452	1
CCTACACAGCGCGTCA-4	6.4586663	4.604783	3.655684	3.5539496	3.5080194	0.8806913	1
CCTACACAGTCTTCGC-4	6.4654303	7.720679	3.052006	2.7129874	2.5096169	0.81056476	1
CCTACTGGAGCGGAAC-4	5.066601	6.5816503	3.3014631	3.4857547	2.5497959	1.3592647	1
CCTACTGGAGTGTCAA-4	6.581869	7.6368136	3.464311	3.45482	2.8061419	1.8145808	1
CCTACTGGCCATATCC-4	7.0404925	5.530575	3.7872224	2.8832362	2.8878226	1.0256889	1
CCTACTGGCGTGTAGT-4	7.272186	0.8844808	3.586093	3.5609674	3.614456	1.8340245	1
CCTACTGGGCCATGTC-4	6.942402	6.41194	3.302057	3.1157753	2.620665	0.27784115	1
CCTACTGGGGTAATTG-4	6.5333133	6.9494033	3.450154	2.8917782	2.0476928	0.34612244	1
CCTACTGGGGTCAATA-4	4.9654326	5.688052	3.207906	3.5522509	3.084867	1.5133967	0
CCTACTGGTAATCAGA-4	9.540849	6.291834	3.2649908	3.4821916	3.3094695	1.5597849	1
CCTAGGTCAGCCGCAG-4	6.7574606	8.518464	3.3692577	2.8995705	2.9173508	0.69414765	1
CCTAGGTCCCATAGGT-4	6.005555	9.756896	2.6762707	3.180833	2.166863	0.5544125	1
CCTAGGTCCCGACCTG-4	6.1866612	4.972706	3.594679	3.4111052	3.188137	1.2247765	1
CCTAGGTCGAGATGAG-4	6.837016	6.4297237	3.6653583	3.310124	1.967179	0.5608587	1
CCTAGGTCGGTAATTG-4	5.8561206	6.109468	3.652846	2.9997945	3.136096	1.9158744	1
CCTAGGTCGGTCCTAG-4	7.293753	2.326113	3.2657607	3.4342613	3.436222	1.109358	1
CCTAGGTCTAGAGCGA-4	7.210006	7.731382	2.520354	3.204436	3.4182765	0.6149751	1
CCTAGGTCTCTATCAC-4	7.8400517	2.8497522	3.7282646	3.3690524	3.2779396	1.3454167	1
CCTAGGTCTTCGGAGG-4	7.4287615	8.760177	3.7217848	2.872133	2.8093452	1.3841386	2
CCTATTAAATAATGTA-4	8.269006	0.055673167	3.8489888	3.8168347	3.8800747	0.6450273	1
CCTATTAAATACACGC-4	7.1764884	1.3719056	2.854462	3.4619608	2.9213793	1.457789	1
CCTATTAACTTATATC-4	5.556612	4.7044783	3.5162683	3.3375678	3.007144	1.4606825	1
CCTATTAAGACATCGA-4	8.161512	7.6353507	3.4220026	2.770981	3.0945725	0.88490117	1
CCTATTAAGATTGCCA-4	7.71597	7.9752383	3.404268	2.4619193	2.5527182	0.7468657	1
CCTATTAAGCTGGCGT-4	4.6460686	8.639337	2.744879	3.1764567	3.0591655	1.340304	1
CCTATTAATCAAGAAG-4	5.481788	7.3751926	3.5231948	3.0203803	2.9336107	0.6227213	1
CCTATTAATTCTAACC-4	4.4779663	6.7824383	3.5789912	3.1769314	3.3107762	1.5505688	1
CCTCCAAGGACAAGTG-4	6.6717787	0.4969167	4.1003294	3.472639	3.195739	3.1446412	1
CCTCCAAGGAGAAGGT-4	7.119705	1.582465	3.4351606	3.3588548	3.4956982	0.6115114	1
CCTCCAAGGGTCCTAG-4	7.197262	1.7005392	3.7793908	3.7422616	3.6822429	1.5637738	1
CCTCCAAGGTGTCAGC-4	11.402271	3.7851374	3.388632	3.0369358	2.852565	1.7366778	1
CCTCCAAGTTCTAACC-4	8.157864	3.203216	3.1281679	3.2411969	3.1524441	1.9084371	0
CCTCGAGTCGAACTCG-4	7.6604114	1.8031311	3.933351	3.5475016	3.6791377	0.7259379	1
CCTCGAGTCTCATGAA-4	8.067103	2.24778	3.263502	3.4605744	3.4954457	1.7569653	1
CCTCGAGTGAATCTCA-4	4.999968	8.645244	3.167899	3.0354676	2.5992372	0.9218239	1
CCTCGAGTGAGCCGTT-4	8.873428	2.4006217	3.3895895	3.538977	2.9562201	1.1202067	1
CCTCGAGTGCACGCTG-4	7.7559733	0.31569764	3.7360272	3.4679098	3.6972265	1.6350411	1
CCTCTGTAAAGTTCTC-4	5.3228183	8.264725	3.119414	2.852621	2.9185145	1.4327816	1
CCTCTGTAACTCCTAA-4	7.9035797	1.2021577	3.7740517	3.6631482	3.46075	1.1663151	1
CCTCTGTAAGTAGATA-4	7.689338	6.091043	3.6252432	3.4225426	2.885726	0.993804	1
CCTCTGTAATGACATA-4	7.11908	8.518175	3.7738287	2.8126771	2.1390278	0.77073413	1
CCTCTGTAATTAATCA-4	9.784453	6.4423113	3.5087755	2.8610816	2.9889507	1.234617	1
CCTCTGTACAATTATT-4	8.316024	7.963539	3.4791772	2.6553903	2.5056844	1.4816861	1
CCTCTGTACTCAACGC-4	5.27132	6.282824	3.541475	3.1062977	3.2910836	0.8433125	0
CCTCTGTAGTCGGCTC-4	5.2685266	4.742062	3.9403083	3.5864248	3.7510524	1.8186697	1
CCTCTGTAGTTACGTC-4	6.1283393	7.8907943	3.5114105	3.054166	2.6636767	0.43853846	1
CCTCTGTATGATCTGT-4	10.908098	9.326108	3.815565	3.3405643	3.1831188	1.2871362	1
CCTCTGTATGTCCACC-4	8.009047	2.6896474	3.394887	3.3536582	3.1149216	1.5279787	1
CCTCTGTATGTTAACA-4	5.1629095	7.8461866	3.5376556	3.3235567	2.5102055	0.8803205	1
CCTGACGCAGATGACA-4	5.6089263	4.127355	3.5486221	3.5098908	3.4706295	1.6737297	1
CCTGACGCCCATTGTC-4	5.5451374	6.16939	3.4700336	3.3213363	3.2339697	1.3126162	1
CCTGACGCCGACTGTT-4	5.7187057	4.6918025	3.561112	3.2699516	2.908814	1.3595849	1
CCTGACGCGAGAAGGT-4	5.02873	8.0230255	3.5916097	3.1504881	3.1942925	0.24549736	1
CCTGACGCGCACCTCG-4	8.34377	2.2518735	3.4803097	3.551579	3.4958982	1.3755958	0
CCTGACGCTTCTAACC-4	4.481021	6.7129703	3.5037806	2.5713437	2.7178242	2.0341518	1
CCTGCGGAAATAGTGT-4	5.873214	8.809641	2.939237	2.5158246	2.8333628	0.5082553	1
CCTGCGGAAATGTTGC-4	5.3419194	7.276832	3.2750373	3.2754676	2.7514033	0.60854524	1
CCTGCGGAAGGTACGG-4	10.272205	6.71845	4.0064898	2.5766838	2.9505687	0.59818435	1
CCTGCGGAGATACCTG-4	-3.4133759	10.447458	2.955939	2.8161147	2.6771529	0.854004	0
CCTGCGGAGGACGTGC-4	9.23872	3.3015711	3.038397	1.816114	2.6496785	0.82922465	0
CCTGCGGATCCGCAGC-4	8.100824	7.4083796	3.216378	2.9953222	2.8597517	0.9573128	1
CCTGTCCGACGCATGC-4	5.6204085	4.6168	3.2814653	3.2123299	2.9221985	1.9627622	1
CCTGTCCGACGCCGCT-4	7.372862	0.38092738	3.5580316	3.7767804	4.0475917	1.9132575	1
CCTGTCCGCTTGTGGC-4	9.04733	2.975611	3.1652086	3.0577898	3.021677	1.161868	0
CCTTAAGAACCTAACA-4	5.9756627	9.89906	2.8440166	2.205051	2.2799273	0.70242625	2
CCTTAAGACACGAGTA-4	6.1867833	5.7255073	3.363269	3.0647357	2.810173	1.6642935	1
CCTTAAGAGAAGTTCC-4	7.112945	6.2910814	3.478067	3.1406524	2.4384675	0.37494144	1
CCTTAAGAGAGGTCAA-4	7.273209	8.658911	2.6993802	3.1387098	3.0140076	1.2053965	1
CCTTAAGAGTGTACAC-4	5.7571125	9.721844	2.8208866	2.9525373	2.5403657	-0.36681488	1
CCTTCTATAAGGAGGC-4	7.971656	0.47759405	2.962681	3.5206115	3.4919348	1.7798223	0
CCTTCTATAAGTTCTC-4	8.679155	5.1048436	4.143793	3.2281272	3.1500478	0.10894711	0
CCTTCTATGAGTCCGA-4	7.464032	7.8693204	3.397201	2.8173363	2.8418999	0.8531059	1
CCTTCTATTGCTATGA-4	7.91403	0.98166764	3.0706894	3.5029254	3.115234	1.1038823	1
CGAACTCGAGCGAATG-4	5.678709	1.3897829	3.5991693	3.3110604	3.018687	1.2018061	0
CGAACTCGGTGAGCCG-4	4.712055	6.3853383	3.9124234	3.0252686	3.0255582	1.8196707	1
CGAAGAACAGAGCTCC-4	4.444023	8.520256	3.6559973	3.1417134	2.7264297	1.1542511	1
CGAAGAACATACGCTT-4	5.66478	7.0465183	3.4891686	3.0607498	2.8908372	0.5580583	1
CGAAGAACCCAATCGC-4	10.903075	9.269228	3.7338839	3.4094238	3.1749313	1.0608231	1
CGAAGAACCTGCGACG-4	7.168741	8.722546	3.4788914	3.106947	3.246986	0.8436093	1
CGAAGAACGCCAATAA-4	5.5803814	7.7104034	3.6342268	2.9410942	2.279971	1.0294787	1
CGAAGAACGGCTCGTT-4	5.876246	7.8808565	3.4766285	3.1262038	2.733343	0.72681797	1
CGAAGAACTCAGCCGG-4	4.2787485	7.3426843	3.7362542	2.7832117	2.812493	1.5115389	1
CGACCTATATGATAGC-4	5.7629447	4.59089	3.0913606	3.172404	3.0608218	1.8676568	1
CGACCTATATTAATCA-4	6.3053184	3.4583588	3.665293	3.3580904	3.8355672	1.3307629	1
CGACCTATCGCGGACA-4	7.6917977	1.1025	3.8503256	3.1581275	3.573755	1.3570975	1
CGACCTATGTCTTCGC-4	5.4582295	4.3367996	3.7478144	3.2338116	3.1158175	1.2820581	1
CGACCTATGTGCTTGC-4	5.5969553	6.55767	3.3188107	2.9368641	2.35176	0.84462523	1
CGACGCGTAATCTGCG-4	7.4385495	1.5427268	3.689885	3.592998	3.6148574	0.85549223	1
CGACGCGTAATGCCGT-4	6.607799	6.459357	3.6922727	3.34124	2.9299564	0.112753905	0
CGACGCGTAGACCTGG-4	6.768543	8.438149	3.682445	2.868207	2.5918972	1.3055775	1
CGACGCGTAGCTGGTC-4	5.417453	9.696291	3.4567986	2.926122	2.1096084	0.8159386	1
CGACGCGTATGTGCGC-4	8.153367	1.5814545	3.899028	3.365128	3.5932364	0.556115	1
CGACGCGTATTCTAGG-4	7.0436144	5.0195365	3.4663506	3.311441	2.8852098	-0.05894569	1
CGACGCGTCCTGACGC-4	6.99416	0.3217484	3.7828596	3.2610006	3.465086	1.9450889	1
CGACGCGTGCCAATAA-4	7.342639	0.27280045	3.9675481	3.6943617	3.4498026	1.2942094	1
CGACGCGTGGCTGCGG-4	5.6243715	8.261198	3.3766887	3.2317173	3.06728	0.5364821	1
CGACGCGTTGAGCGTA-4	7.9335995	5.2478566	3.9107633	3.1808195	2.361344	0.512761	1
CGACGCGTTTGAGTGG-4	5.1867814	6.958085	3.5942738	2.4873688	2.86017	1.2910875	1
CGACGGCGAGGAATAC-4	7.0269766	7.5838275	2.7441347	2.410508	2.296368	0.24186748	1
CGACGGCGAGGCGAGC-4	5.4065394	7.1917596	3.4431896	2.603349	1.9879761	0.9875769	1
CGACGGCGGAACCAGT-4	7.590896	8.023773	3.3750029	2.476693	3.4169278	0.93414456	1
CGACGGCGGAAGTTCC-4	8.675474	2.3742387	3.6748936	3.214187	3.2858727	0.8508871	1
CGACGGCGTAGAACCG-4	9.030548	0.6182182	3.4707432	3.3730755	3.9859278	-0.015585268	1
CGACGGCGTGTTGCAA-4	7.2632456	3.897406	3.9532068	3.2087572	3.4797115	0.17663771	1
CGACTGTTACCTATTG-4	5.69342	5.65324	3.7897184	3.2553613	3.0145297	1.1872668	1
CGACTGTTCAAGTTAA-4	7.953582	6.804446	3.3241115	3.4430492	3.3291833	0.91587263	1
CGACTGTTCGACGGCG-4	9.0503	2.3922641	3.6116374	3.0020492	2.9679046	0.96024054	1
CGACTGTTTTAATCGT-4	6.78016	0.39996904	3.6715486	3.4263139	3.11335	1.4778085	1
CGACTGTTTTCACGAG-4	8.89758	3.9841795	3.548048	3.2242298	3.0346563	-0.15408501	1
CGAGAATTACGAGAGG-4	5.429301	6.755536	3.6215532	2.7203238	3.5695052	0.53643006	0
CGAGAATTAGTAGATA-4	7.9363084	0.5172691	3.528245	3.1290214	3.506064	1.7006346	0
CGAGAATTCCACGATA-4	4.788538	-0.6267396	2.6027648	1.915292	2.5118818	0.981204	0
CGAGAATTCGAAGAAC-4	8.142441	7.4062533	3.5729456	2.8757656	2.7138288	1.1325327	1
CGAGAATTCGGAGAGA-4	8.560171	0.61861056	3.8242028	3.0482497	3.1762567	1.0482082	1
CGAGAATTCGTTCAGC-4	5.98688	4.630508	3.924074	3.1709468	2.9716446	1.9162102	1
CGAGAATTCTTAGGAG-4	7.5757074	1.9579571	3.98745	2.8251696	2.9084203	0.3480228	1
CGAGAATTGTCGGCTC-4	7.0522504	2.0986624	3.8084621	3.177297	3.6181273	1.0101756	1
CGAGAATTGTGGTAGA-4	5.2536225	8.331431	3.8725188	3.3812852	3.6226773	0.87772006	1
CGAGAATTTCGTCTAA-4	7.2533402	7.6801066	3.6482918	2.606307	2.559424	-0.10035365	0
CGAGACGGAACCAGCT-4	5.700394	8.478926	3.4731126	2.5733395	2.5627503	0.84269387	1
CGAGACGGAACGCCAA-4	-3.156984	10.479626	3.0843277	2.7779067	2.4779525	-0.47599605	0
CGAGACGGAAGCGTGG-4	5.8664083	9.517054	3.3317478	2.8078268	1.7621018	1.0108932	1
CGAGACGGGACCGCTA-4	6.858315	2.680694	3.7861516	3.5217388	3.532982	1.7032479	0
CGAGACGGGCACGCTG-4	6.5108714	4.6099973	3.667604	2.9715188	3.395106	1.4854946	2
CGAGACGGGCTGTTGA-4	7.9877496	7.505863	3.7030473	3.0412807	2.726957	1.0859532	1
CGAGACGGGGTGCACA-4	7.3864727	8.540332	3.0476096	3.1786137	2.5387654	1.1024243	0
CGAGACGGGTAGCGAC-4	4.967548	8.629652	3.285923	2.240689	2.7521603	0.443061	1
CGAGACGGTTATGGTC-4	5.6827917	8.504384	3.4977074	2.9765298	2.682149	0.9981339	1
CGAGAGCAAAGCGTGG-4	8.4565735	1.1093323	3.5885658	3.414179	3.1242921	0.9190513	1
CGAGAGCAATGTGCGC-4	8.09727	1.1844722	3.8113625	3.745369	3.3653479	0.99775654	1
CGAGAGCACCTACACA-4	5.9962564	3.6504605	3.780928	3.6335044	2.9551294	0.87873137	1
CGAGAGCAGGAGGACC-4	11.500173	3.808649	3.372387	2.8533053	2.742523	1.8417757	1
CGAGAGCAGGATAACG-4	8.535399	3.844085	3.357923	3.0846758	3.0503972	0.2103328	1
CGAGAGCAGTTACGTC-4	7.518675	8.478518	4.0276437	3.0777178	2.6459486	-0.011736955	1
CGAGCCAAAATTAAGG-4	6.547198	3.5150688	4.063499	3.2350748	3.361653	1.2627014	1
CGAGCCAAAGACTGCC-4	8.442291	-0.009207066	3.917297	3.648986	3.8761268	0.72445005	1
CGAGCCAAATAGTTGA-4	8.170341	1.2690442	3.8301775	3.584883	3.5840132	0.8934187	1
CGAGCCAAATCGCGTC-4	9.130655	1.1576496	3.626815	3.3390667	3.3838675	-0.12486337	1
CGAGCCAACTGTGCCA-4	7.375903	8.824895	3.4924152	2.8151124	2.746835	1.7102692	1
CGAGCCAAGGACCGAA-4	8.388848	-0.12430865	3.582376	3.7310047	3.679156	0.39741918	1
CGAGCCAAGTGTACAC-4	7.7409697	7.902219	3.4118328	2.552107	2.8381984	0.25404808	2
CGAGCCAATCTAGAGA-4	8.5799055	1.211171	3.424303	3.4568207	3.6456594	1.2985525	1
CGAGCCAATGAGATAC-4	5.8325	4.482185	3.5736306	3.4042284	3.246985	1.6645025	0
CGAGCCAATTGAGTGG-4	6.452233	6.9841814	2.9024842	3.0862756	2.3984954	1.1761038	1
CGAGTTGCAACTCGTA-4	7.9630046	1.5979474	3.5574498	3.2194214	3.523298	0.8007331	1
CGAGTTGCAAGTTCTC-4	7.3815713	7.0193663	3.5089703	3.1748312	2.6271205	0.11650573	1
CGAGTTGCCTGTCCTC-4	8.84837	2.0804129	3.6382341	3.611815	2.9192598	0.50153905	0
CGAGTTGCGGTATAAG-4	5.542416	6.569827	3.6365283	3.0390232	2.2220602	0.9685117	1
CGAGTTGCTTATACTG-4	5.6547356	5.6866155	3.4947922	3.5648508	2.9217181	1.2404858	2
CGAGTTGCTTGCATCA-4	9.423949	7.246448	3.4068463	2.3700573	2.316289	-0.08309132	1
CGATCAAGAATCTTAT-4	6.584525	6.4417334	3.356973	3.3645465	3.049269	0.53652114	0
CGATCAAGAGAGGTAG-4	5.6856174	4.741741	4.146329	3.5004132	3.3518505	1.483919	1
CGATCAAGGAATGCAT-4	5.54333	9.702773	3.0589898	3.013122	2.6209006	1.4248102	1
CGATCAAGGGTATGTT-4	8.643351	0.083237864	3.761935	3.4409785	3.5899034	-0.12145071	1
CGATCAAGTAGGAGAA-4	8.794402	0.575854	3.824988	3.491822	3.6197424	0.5499817	0
CGATCCTTGGTGGCTA-4	8.385437	0.70003253	3.654591	3.513207	3.5244925	0.82478034	1
CGATCCTTGTCCATGA-4	6.098074	7.2116756	3.3891199	3.291077	2.780277	-0.013134487	1
CGATCCTTGTTCGACA-4	-3.9091465	10.421091	2.5309968	2.3270369	2.8565784	0.56155926	0
CGATCCTTTATGCAAG-4	6.129057	5.9948587	3.4714968	2.7080033	2.0007017	1.1263952	2
CGATCCTTTCGGTATA-4	4.837607	7.9925094	4.1921897	3.2832103	2.603009	0.87530375	0
CGATCGGAAGTAGGAC-4	6.589956	6.558123	3.342282	2.995825	3.0696876	0.97432566	1
CGATCGGACGACGGCG-4	5.242972	1.2649368	2.9642143	2.7453194	2.484358	1.2344512	0
CGATCGGACTCAGTCG-4	5.086383	7.46073	3.9160311	3.1957812	2.467977	0.2777993	1
CGATCGGAGATGTGGT-4	6.486111	7.827675	3.400075	2.7751377	3.1203392	1.3758448	1
CGATCGGAGCGCGTCA-4	8.759605	1.3715297	3.6585279	3.5692594	3.1597624	0.250878	1
CGATGTAACAGTATGG-4	7.3902555	7.7430964	3.4325151	2.6820016	2.7400281	0.26520348	1
CGATGTAACTTAGGAG-4	6.9728236	0.36548236	3.7546015	3.3403604	3.3954213	1.6400052	1
CGATGTAATCCGGTGA-4	7.5876822	6.5568023	3.1015935	3.34029	2.5798757	1.2434475	0
CGATGTAATTGGCCGA-4	8.012747	1.1008637	3.8233674	3.221155	3.4786384	1.096621	1
CGCACCGTATGTGCGC-4	6.264015	5.4683304	3.6354983	3.090454	3.2151575	1.5679948	1
CGCACCGTCTCGGCGA-4	6.0938764	4.6146092	3.5538974	3.3233778	3.2768357	1.6689374	1
CGCACCGTCTTAAGTA-4	5.7052574	9.530577	3.3925965	3.0775516	2.6264195	0.89169836	1
CGCACCGTGCCATGTC-4	5.1004677	6.4865813	3.5651252	3.0835185	2.7550228	1.1243562	0
CGCACCGTGTTAGTAA-4	8.663459	1.056446	3.6190076	3.5356197	3.5045645	0.83350265	1
CGCACCGTGTTCGACA-4	7.8968515	0.049175017	3.980728	3.6089673	3.8490043	1.0611967	1
CGCACCGTTAAGACGC-4	7.436448	2.0334716	3.836307	3.5534496	3.4174392	1.1872413	1
CGCAGCAAAGCATATC-4	6.551632	8.878193	2.9630723	2.9501073	2.9411695	0.27500978	1
CGCAGCAAATGTATTA-4	6.8286176	5.681064	3.566998	3.1925867	2.5766377	0.90419185	1
CGCAGCAACGCTGTGC-4	8.685334	8.15782	3.4886515	2.8453152	2.8482966	1.6807976	1
CGCAGCAAGGCCACTG-4	5.051054	8.802876	3.5966442	3.0955505	2.8722286	1.6938313	1
CGCAGCAAGTGAGAAC-4	7.7914224	8.05162	3.1728203	3.2320259	2.8895469	0.11112784	0
CGCAGCAAGTGGTAGA-4	8.598964	0.5300305	3.5713975	3.1817935	3.305428	1.1545292	1
CGCAGCAATAACAGTT-4	8.20746	1.3278962	3.6872506	3.674568	3.2638848	1.1982931	1
CGCAGCAATACACACC-4	5.3273973	9.223801	3.7581873	2.8869746	2.5026393	0.34373868	1
CGCAGCAATGGCCAGA-4	7.24659	-0.052297678	3.9556723	3.7801704	3.4342957	1.6283166	0
CGCAGCAATTAATCGT-4	8.265132	0.5462441	3.5897841	3.3259468	3.3891253	1.0305793	1
CGCATTAGACGGTTAC-4	4.8243375	5.86501	3.8843234	3.0268693	3.0891635	1.434889	1
CGCATTAGCATAGTTA-4	11.571261	3.9065895	3.3930087	2.7081492	2.8110766	1.1594081	1
CGCATTAGGGCGATGC-4	7.652891	6.9737334	3.3866093	3.1446433	2.4718084	-0.070977315	1
CGCATTAGTATAGATT-4	6.5921965	8.371782	2.9917457	2.8728461	2.7416625	1.6779519	1
CGCATTAGTCTCTACA-4	6.521936	8.086474	3.378223	2.9883049	2.6752417	0.593501	1
CGCCAGGTCTCAGTCG-4	8.423401	1.5048438	3.3416126	2.8385267	3.192765	1.3238897	1
CGCCAGGTGGAGATTA-4	7.3164535	5.982192	3.6611035	3.0152147	3.255639	0.4816895	1
CGCCAGGTGTACATCC-4	6.4745092	7.78032	3.5983865	3.1402705	2.5865722	1.4418777	1
CGCCAGGTGTCTGTCC-4	6.8955646	7.0607214	2.7869346	3.0737169	2.5314493	0.20244706	0
CGCCAGGTTGGCGTAA-4	6.696686	8.092913	3.4039576	2.9517348	2.8731303	1.4411784	1
CGCCATTCCTTGTGGC-4	6.301963	9.704614	2.9430614	2.5907815	1.8415048	0.5412662	1
CGCCATTCGAAGTATA-4	8.238569	0.48766828	3.4613457	3.6520243	3.4201882	0.8237402	1
CGCCATTCGCACAGGC-4	7.8352423	1.6132694	3.6858215	3.3072188	3.6082518	0.6124628	1
CGCCATTCGCGCATTG-4	6.760155	6.825198	3.6841779	3.2733088	2.6163416	0.7641502	1
CGCCATTCGGTCTCTC-4	7.4456763	0.3172215	3.7005894	3.5784993	3.425726	1.85186	1
CGCCGAGGACGAGAGG-4	7.13513	7.7451024	3.8587177	3.0761747	2.6410186	-0.18541649	1
CGCCGAGGATACACGC-4	-3.6114624	10.218904	2.7401383	2.5366714	2.753554	-0.044089355	0
CGCCGAGGATACGCTT-4	8.817823	2.42988	3.4366052	3.02146	3.582583	0.8726178	1
CGCCGAGGCATATGGA-4	5.020268	8.178852	3.327804	2.8495016	3.1968076	1.3608587	1
CGCCGAGGGCATGTAG-4	5.619922	3.9762328	3.77766	3.4223812	3.6036217	1.5196147	1
CGCCGAGGGCGAGCAA-4	6.4291725	8.180507	3.7587705	2.5845559	2.6052387	0.6666531	1
CGCCGAGGTACCTCTC-4	4.716528	8.120534	3.6866748	3.1664546	2.9729362	0.84004027	1
CGCCTCGCGAATCTCA-4	4.793253	6.4633355	3.405624	3.028953	3.0445416	1.4048394	1
CGCCTGCAAGAGGCGC-4	7.02871	8.012375	3.5691967	3.1117857	2.7846787	1.0164193	0
CGCCTGCACGAAGAAC-4	8.678851	2.3281403	3.5621362	3.0345845	2.9200563	0.9664649	1
CGCCTGCACGCTAATA-4	4.869109	8.543181	3.5318272	2.9899542	2.964568	1.0717263	0
CGCCTGCACTCAGTCG-4	7.112274	4.2127705	3.8315158	3.3156197	3.6701632	0.6468791	1
CGCCTGCAGCGGCAAG-4	6.703132	9.210856	3.2287426	2.6627717	2.5993743	0.5765144	1
CGCCTGCAGGAACAGC-4	6.740937	6.6417847	3.3530898	3.237715	2.744406	0.6879279	1
CGCCTGCATATGAAGA-4	6.447982	7.8942065	3.3141139	2.8945155	2.8599558	1.2570293	1
CGCCTGCATGGATCCA-4	5.326755	9.128061	3.7190907	2.9488964	2.9896972	-0.13330695	2
CGCGACACAATCGCAA-4	4.702703	7.969525	3.8147287	2.2716	3.3900733	0.7874767	1
CGCGACACCCAGTAGA-4	7.5482264	7.3908243	3.023878	3.7796721	2.588434	1.5285245	1
CGCGACACCCGTACCG-4	9.115961	1.28206	3.7813418	3.476418	3.6761358	0.010255002	1
CGCGACACGCTATCGG-4	6.2276607	9.927243	3.4254456	2.183718	2.2568483	0.4081708	1
CGCGCGAGACATGCCG-4	5.165804	9.469784	2.6345673	3.152605	2.7370539	0.4746855	1
CGCGCGAGCATTAGAG-4	5.129956	8.110004	3.6531265	3.1936483	2.4995244	0.3807868	0
CGCGCGAGCCACGATA-4	6.3777514	9.160343	3.3538792	2.711394	2.8206282	0.35242045	1
CGCGCGAGGTATCAAT-4	5.747523	8.51847	3.5874891	3.1946454	2.8888786	0.74578583	2
CGCGCGAGGTATCCGG-4	5.2641582	6.4386306	3.4611635	3.1492844	2.7107527	1.0429349	1
CGCGCGAGTAGAGCGA-4	5.997051	8.7815695	3.739743	2.768723	2.257491	0.79576516	1
CGCGCGAGTGATCTGT-4	5.7732954	8.477409	3.22431	3.2199304	2.8113015	1.0538466	0
CGCGCGAGTGCGTTCC-4	5.971495	9.314969	3.0433443	1.3231653	2.164917	1.5405993	1
CGCGCTCTAACTGTGA-4	8.648181	0.7820443	3.645662	3.5070982	3.6062622	0.6398392	1
CGCGCTCTATTAATCA-4	6.6152215	2.8240285	3.8097868	3.3929002	3.5513937	1.3347304	1
CGCGCTCTCACAAGAC-4	7.8402534	0.2596484	3.7181017	3.479646	3.569159	0.8641763	1
CGCGCTCTGTCACCAA-4	5.1827307	7.2242155	3.2388337	3.5105672	2.9892852	1.031986	1
CGCGCTCTTGGCCAGA-4	6.4621186	3.6456084	3.9161503	3.6421776	3.1568992	1.1191618	1
CGCGGACAATCGCGTC-4	7.977917	5.685904	3.4064732	3.4958324	2.8871765	0.9720967	1
CGCGGACACCACGATA-4	7.384382	1.5579134	3.7023275	3.8163233	3.7172635	1.0497679	1
CGCGGACAGTCGTCCG-4	6.093367	6.9535966	3.2422335	3.2769315	3.1115413	-0.059849296	1
CGCGGACAGTGCAGAA-4	8.156631	5.4194527	4.2373347	2.6792371	2.9464438	0.07081057	1
CGCTAATAAGACTGCC-4	9.052866	4.085137	3.3300428	2.7096596	2.7206447	1.0930163	0
CGCTAATAAGAGGTAG-4	7.71953	7.941411	3.8987122	3.178973	2.9061935	0.9590201	1
CGCTAATAGAACGGAG-4	7.169242	9.03238	3.055809	3.0482285	2.642093	1.0798873	1
CGCTAATAGACAAGTG-4	5.477056	9.693119	3.7542589	2.650501	1.849156	0.30989245	1
CGCTAATAGATATTCA-4	6.03369	9.377696	3.4221125	3.200053	2.233845	0.013225806	1
CGCTAATAGGCAGTTA-4	6.4994435	8.909779	3.292334	3.1179745	2.721612	0.70050627	1
CGCTAATAGTATGGCA-4	5.24983	1.263482	3.3607764	2.908686	2.3861392	0.18031728	0
CGCTAATAGTTACGTC-4	8.438781	1.3046871	3.685478	3.6663663	3.3114688	0.3689393	1
CGCTAATATGTACCTA-4	5.651471	1.3647264	3.7657757	2.7928894	3.19094	-0.3151148	0
CGCTAATATGTAGTCG-4	7.449562	3.5033572	3.5139136	3.20688	3.231525	1.644558	0
CGCTAATATTAACGTT-4	7.4130974	8.120157	3.4023993	2.3057628	2.8121858	0.5707501	1
CGCTCTTGACCACCAG-4	5.397691	9.4630375	3.2475867	2.8291938	2.7571507	0.34259784	1
CGCTCTTGAGGAATAC-4	6.418905	8.0603895	3.3806322	2.9064007	2.5253086	1.6741335	1
CGCTCTTGGAACTGCA-4	4.7697177	-0.6600772	2.5780582	2.278569	2.509886	0.3413618	0
CGCTCTTGGAAGTATA-4	5.3530545	5.69263	3.188733	3.3974383	3.0833142	1.3379833	1
CGCTCTTGGATCCAAC-4	7.425779	2.0496733	3.8344476	3.539256	3.5281334	1.0563108	1
CGCTCTTGGCATGAGA-4	6.6842074	0.51125824	3.7116866	3.8370245	4.0397377	2.083694	1
CGCTCTTGGTCAGTGT-4	6.698505	2.6367188	3.7623758	3.626385	3.501296	1.7358768	1
CGCTCTTGTAAGATCA-4	8.030513	3.972374	3.8788493	2.8698502	3.4227712	0.3231241	1
CGCTCTTGTTGCGCAC-4	8.021441	1.1030879	3.8523088	3.512568	3.550094	0.9489225	1
CGCTGTGCATCCGGTA-4	8.753877	3.929694	3.6277316	3.221706	3.2982776	1.0832529	1
CGCTGTGCCCTCTGTA-4	10.189053	6.816451	3.2779658	2.6462286	2.125125	-0.08018204	1
CGCTGTGCCTATAATC-4	8.473319	1.9614105	3.3869565	3.1073813	3.202274	0.70858383	1
CGCTGTGCGATTATTA-4	8.028871	0.97368205	3.8953435	3.5407505	3.4630432	1.1645986	2
CGCTGTGCGTAGGAAG-4	7.022604	7.3125515	3.3759263	2.9295282	3.0901506	1.1887048	0
CGCTGTGCTGTAGTCG-4	5.419689	1.2356002	3.1007857	3.2099462	3.1547334	0.53340054	0
CGCTTAACAAGGTGCA-4	5.8696666	7.248008	3.4842455	2.646662	2.2546146	1.5716181	1
CGCTTAACACATCTAC-4	9.012286	0.5712305	3.527393	3.2208235	3.7770433	0.19259524	1
CGCTTAACAGACCTGG-4	4.7196484	6.740893	3.6611397	2.7073648	3.171744	0.92140806	1
CGCTTAACGATCCAAC-4	7.5015	5.216872	3.5024812	3.1361473	2.883183	0.4775696	2
CGCTTAACGTGCAGAA-4	5.5828657	4.330245	3.3265963	3.3956609	3.11282	1.611058	1
CGCTTAACTCCGGTGA-4	5.0433464	5.3594384	3.734568	3.2210505	3.055566	1.5291415	1
CGCTTAACTCCTGATT-4	5.0884557	5.648336	3.491166	3.2556534	3.2364178	1.2586429	1
CGGAACTCCCGACGAA-4	7.8156304	1.6153224	4.337012	3.4733448	4.2309256	1.1459526	0
CGGAACTCGGACTAGA-4	9.710457	6.952481	3.5492165	2.7911515	2.5872056	1.4345847	1
CGGAAGAGAGTGACCG-4	6.538266	6.165944	3.802365	3.1828134	2.99012	1.2601113	0
CGGAAGAGCTACGCAA-4	5.5145497	9.447739	3.5261216	2.6867876	2.6351302	0.33455202	1
CGGAAGAGGAGCCACA-4	8.880392	0.548479	3.993919	2.5916173	3.7453268	0.4532549	1
CGGAAGAGGAGTCGAC-4	8.3612585	5.447494	3.690383	3.055481	3.089115	1.5360913	1
CGGAAGAGGCCTCTGA-4	6.652314	7.6937222	3.5323613	2.6217463	2.7601113	1.2654352	0
CGGAAGAGTCCGCAGC-4	6.9779444	6.8955545	3.3812466	3.4447205	3.0139217	0.6129197	1
CGGACACCGAACGGAG-4	7.046926	7.7684274	3.7344935	2.5360236	3.1443336	1.505031	1
CGGACACCGCGACAGA-4	10.812101	9.305038	3.693978	3.1847193	3.0277543	0.6120339	1
CGGACACCTCGCCGTA-4	5.708074	9.022679	3.3647528	3.0465105	2.9540162	0.18275537	1
CGGAGAGAGATTATTA-4	9.132639	1.7758365	3.8225975	3.6658137	3.267957	-0.238234	0
CGGAGAGAGGACTAGA-4	7.1888924	7.9229946	3.3493805	2.8790216	3.2933636	0.38567558	1
CGGAGAGATGCGTTCC-4	7.2374854	8.086232	3.4563212	3.228662	2.7029006	0.16179316	1
CGGAGGCTCATACGTT-4	-3.920712	10.463591	2.9336336	2.267445	2.1580338	0.70340025	0
CGGAGGCTTTATACTG-4	5.4567323	4.5178065	3.881234	3.3941076	2.8895876	2.0269578	1
CGGCGAATAGAACTTA-4	6.948213	6.37316	3.8522468	3.2157612	2.9336538	0.35604137	1
CGGCGAATCACGGTCC-4	8.5983715	2.482133	3.6581123	3.2021258	3.0586166	0.92729074	1
CGGCGAATTGGCAACG-4	6.7023025	8.506195	3.5459723	2.925148	2.8316123	1.4127748	1
CGGCGCTACGTTGGCA-4	7.962426	0.081092775	3.647907	3.2470036	3.7894416	1.30325	1
CGGCTTCTACTGCAAC-4	6.8001003	5.119322	3.6888523	3.238223	3.0359912	0.99530154	1
CGGCTTCTCCGGAGTG-4	7.239568	0.8080567	3.521189	3.3604875	3.524283	1.2017355	1
CGGCTTCTCGATGTAA-4	9.014658	2.678107	3.1860518	3.2343462	2.578388	0.37984192	1
CGGTAACTAGATTGAG-4	7.76933	1.2972606	3.8219883	2.586949	3.193633	1.3616718	1
CGGTCTCACCTCCAAG-4	8.389489	3.1127663	3.6476061	3.0013537	3.3501356	0.6400495	1
CGGTCTCACTAAGTGC-4	7.308843	5.848695	3.003275	3.0031796	2.8992593	1.1379944	1
CGGTCTCAGACCTGAC-4	6.412457	5.3921633	3.5789926	2.8310108	2.8691695	0.9966916	0
CGGTTCAACTATTCAG-4	7.56013	1.7131792	4.209296	2.921891	3.7322338	0.8858241	1
CGGTTCAAGTTCGACA-4	7.3800893	5.3317823	3.6934578	3.2737234	2.6950054	0.5465212	0
CGGTTCAATGAATGAC-4	6.7735405	1.0982071	4.0307474	3.6876814	3.748597	1.6245956	2
CGTAGCGGATCATTGG-4	6.9200983	5.0709724	3.8139782	3.118517	3.14295	0.23430748	1
CGTAGCGGATTCAGGA-4	5.477607	5.9474587	3.5667272	3.2728798	2.7800508	1.6335462	1
CGTAGCGGCGCCTCGC-4	-3.0795162	10.466136	2.9636872	2.7392766	2.444532	0.706933	0
CGTAGCGGCGGAAGAG-4	-3.7045515	10.231949	2.8680148	2.80103	2.5503998	-0.3576783	0
CGTAGCGGGCGGCGCA-4	8.322127	-0.07730035	4.1842093	3.19942	3.951732	0.48284635	1
CGTAGCGGGTCGTCCG-4	5.700057	3.683956	4.008019	3.914633	3.6061084	1.4958223	1
CGTAGCGGTCCGAGAC-4	6.3065577	8.16261	3.4857469	2.6035144	2.574353	0.21029028	1
CGTATCATACTCGACC-4	5.7042346	8.03687	3.4469662	2.85088	2.882046	1.3007889	1
CGTATCATACTGGTGG-4	6.1647444	9.7892065	3.031871	2.8294754	2.6493983	1.1179827	1
CGTATCATCATTCATA-4	7.641152	6.1248326	3.5225618	3.2434196	2.938614	1.0398666	1
CGTATCATGTCCATGA-4	7.6313157	8.009969	3.4628732	2.7501829	2.63769	0.8668544	1
CGTATCATTAACCGCC-4	11.53193	3.812491	3.5095644	2.8729992	2.4860141	1.6491076	1
CGTATCATTCAACCAA-4	6.709495	6.4983716	3.378383	3.3771667	3.162203	0.4056517	1
CGTATCATTGCTACTC-4	5.8711805	4.094941	3.4981215	3.6643808	3.3261473	0.73575467	1
CGTATCATTGTTAACA-4	6.9009666	7.8463364	3.468924	3.0853143	2.6824741	1.1748595	1
CGTATTCCAGCGGAAC-4	7.096076	-0.0754071	3.7510686	3.6664157	3.939892	1.8484222	1
CGTATTCCCCTCTGTA-4	4.494075	8.191282	3.8343277	2.849225	2.6731808	1.4397054	1
CGTATTCCCTTAGGAG-4	8.409772	-0.20748515	3.954189	3.3760571	4.0457163	-0.17991646	1
CGTATTCCGCATTATG-4	5.6515408	8.385333	3.5321393	2.8082032	2.9067173	1.121837	1
CGTGAACCCATTAGAG-4	8.100405	5.5826035	2.976537	3.3098881	3.2176218	1.1456622	1
CGTGAACCCCATATCC-4	7.5589404	0.18000384	3.823727	3.5644515	3.624528	0.9558959	1
CGTGAACCCCTGCGGA-4	8.315345	0.5988548	3.6572025	3.500328	3.6554265	1.209176	0
CGTGAACCGACTAGGC-4	5.577103	1.3336494	2.7184324	2.6387527	2.1802444	-0.33697325	0
CGTGAACCGCGAGTTC-4	10.892197	9.23869	3.8000448	3.532062	3.207848	1.5974895	1
CGTGCTTAAAGTTCTC-4	6.4851966	3.2406254	3.7346315	2.9574242	3.700189	1.115428	1
CGTGCTTAAATGGACG-4	6.4693	5.5943108	3.7235897	3.0980413	3.006407	1.5910779	1
CGTGCTTAGCAGAAGG-4	7.103835	5.5339966	3.4549823	3.2869277	3.1004453	-0.008462153	1
CGTGCTTAGCGCTGGA-4	6.8344293	8.660859	2.8617775	3.3516812	0.97563416	0.72949696	1
CGTGCTTAGTAGGAAG-4	8.428884	0.1964421	3.7239466	3.4552038	3.7357278	0.72898686	2
CGTGCTTAGTGATCTC-4	5.7469096	5.1288033	3.9843853	3.577137	3.1331558	1.4521389	0
CGTGCTTATAGCGGTG-4	8.843846	3.1245112	3.6188333	2.7154064	2.7576468	1.875684	1
CGTGGAAGATAACTGT-4	8.843172	4.110786	4.0500236	3.2406383	3.1235197	1.0139017	1
CGTGGAAGATGACATA-4	9.828329	6.741192	3.6692104	1.6764349	2.735435	0.38658834	0
CGTGGAAGATTCGCCG-4	7.308231	-0.114168026	3.927886	3.5701032	3.7188928	1.4978086	0
CGTGGAAGCCGAATTA-4	8.153842	5.620716	3.6824632	3.1711118	3.2593596	0.18831414	1
CGTGGAAGCCTCTGTA-4	5.27611	7.285414	3.3572044	3.1923358	2.8500724	0.73728675	1
CGTGGAAGCTGTAGGA-4	8.44864	1.5856478	3.4163847	3.297246	3.415497	1.1010499	1
CGTGGAAGGAGTGATA-4	6.4741807	8.991013	3.5567522	2.4373736	2.3342412	0.5814991	2
CGTGGAAGGCGACAGA-4	6.127171	7.6308336	3.5791373	3.0471385	2.8250175	1.6953514	0
CGTGGAAGGCTCCGCC-4	7.443332	0.2288931	3.4712677	3.6978142	3.4627938	1.7432289	1
CGTGGAAGTGCCGATC-4	6.100964	4.228881	3.1512597	3.8990393	3.4354362	1.2562146	1
CGTGTAGTCGATGTAA-4	8.929107	1.7129474	3.6574361	3.8371089	3.4968708	0.44400382	1
CGTGTAGTCGGCGCTA-4	6.7481575	6.7423344	3.6011262	3.2651982	2.62361	0.030213524	1
CGTGTAGTGCTGTACC-4	7.5489416	7.5620465	3.5835133	2.8817403	1.6682467	1.4973547	2
CGTGTAGTGGACGATT-4	4.933516	8.37569	3.4787495	2.985612	2.74338	0.39362925	1
CGTGTAGTGGATACGC-4	7.489855	6.4902496	3.2682815	3.0127041	1.6151061	0.8100252	1
CGTTAGTTAGACTGCC-4	4.820027	6.4987464	3.64434	3.118155	2.7727716	1.5952908	1
CGTTAGTTCTTGCTAC-4	10.322124	6.7562323	3.4678216	2.566682	2.3559778	0.8102855	1
CGTTAGTTGTACATCC-4	7.55421	5.9841704	3.6926699	3.2631931	2.9270291	1.3921866	1
CGTTAGTTTAGATATC-4	8.110745	4.7174897	3.7843819	2.8489816	2.7842593	0.99960625	1
CGTTATCGAGACTGCC-4	7.9893665	0.48526955	3.4960315	3.4729583	3.199159	1.2087841	1
CGTTATCGTCCAAGTT-4	8.0521755	2.8317761	3.204344	3.4393253	3.792449	1.9294653	1
CGTTCAGCAATTAAGG-4	7.1442013	6.5250773	3.4936306	2.9992013	3.255067	0.16356486	1
CGTTCAGCACACCAGA-4	7.5332537	7.180833	3.3596048	3.5335457	2.5753775	0.28926992	1
CGTTCAGCACGTTACC-4	9.788975	6.3667893	3.6448517	3.1501515	3.3552375	1.3851485	1
CGTTCAGCCCTCGAGT-4	6.259765	6.599092	3.3862517	2.6433594	3.057264	0.17122687	1
CGTTCAGCCGTGAACC-4	6.4721746	6.23425	3.702852	3.215207	2.5825248	0.40831152	1
CGTTCAGCCTCCAGTG-4	4.4603934	6.678165	3.1947188	3.192219	2.781215	1.3419113	1
CGTTCAGCTCGCTTCC-4	8.538026	8.148704	3.0903907	2.30556	1.9297516	0.789347	0
CGTTGGCAACCACCAG-4	6.309719	8.126841	3.2427924	2.486426	2.7773993	-0.10984653	1
CGTTGGCAAGCGGAAC-4	9.15279	1.1855469	3.4919448	2.9018772	3.4816053	0.075922206	0
CGTTGGCACAACGGTC-4	8.459632	8.119773	4.1933937	2.5190275	2.0895157	-0.023600798	1
CGTTGGCACATAGTTA-4	8.184397	0.68991506	3.7531655	3.4300601	3.4385767	0.9671232	1
CGTTGGCACCAATCGC-4	6.528256	3.8696659	3.758221	3.5217986	3.9667923	0.2031609	1
CGTTGGCACGAAGAAC-4	8.501765	1.312681	3.6832743	3.5691783	3.3422446	0.68791443	1
CGTTGGCATTACTGAA-4	8.520583	7.979903	3.6194944	2.478399	2.7409995	0.19620793	1
CGTTGGCATTGCGCAC-4	6.8393993	6.692066	3.4003887	3.6010425	2.7266946	0.62731606	0
CTAAGTGCACATCTAC-4	8.445661	1.4570488	3.6094227	3.5588753	3.3668532	1.2055161	1
CTAAGTGCCACGTAAG-4	7.6650143	3.9839153	3.468441	3.418433	3.150675	0.22331865	0
CTAAGTGCCTGGTGTA-4	8.359858	0.16159566	3.739287	3.6888518	3.5019612	0.6791609	1
CTAAGTGCGCACGCTG-4	9.147034	2.6636667	3.882859	3.1327636	3.0089061	0.5080598	1
CTAATAGGAGGCTCAC-4	5.463944	4.8422737	3.7557118	3.173333	2.9973733	1.6731164	1
CTAATAGGCAGGCGCC-4	6.7425175	6.575812	3.1944554	3.1126974	2.3358946	1.069575	1
CTAATAGGTGTTGCAA-4	5.7672787	8.676662	3.165054	2.7838519	2.5946147	1.2427872	1
CTAATAGGTTGACGCA-4	6.396612	7.939757	3.2339323	2.826368	3.3119857	1.3296423	1
CTACACCTACTATTCG-4	8.322045	5.8782544	3.6976848	3.103694	3.0459466	1.2369118	1
CTACACCTCAACCTGC-4	5.8315997	7.482307	3.296277	2.9737964	2.6718721	1.5262251	1
CTACACCTCGAAGAAC-4	8.022336	4.9043508	3.673437	3.2172306	3.143491	0.8493234	1
CTACACCTGAGAAGGT-4	6.929692	6.815108	3.3662908	3.288589	2.7692614	0.02526429	1
CTACACCTTCGTTCGA-4	7.835504	0.3037393	3.895342	3.3235996	3.757408	1.7225307	1
CTACATTAACCGTTCA-4	7.912321	0.50129783	3.652888	3.3114545	3.4834025	0.6505181	1
CTACATTAACGAGAGG-4	5.908016	5.4166703	3.6443856	3.5981462	3.1999574	1.755861	1
CTACATTACCTCGAGT-4	7.8180943	0.7540342	3.7906153	3.6469471	3.3441958	1.3394593	1
CTACATTATAACAGTT-4	5.6388755	5.960488	3.5589218	3.448706	3.028351	0.8637119	1
CTACGCAAACTCGACC-4	7.1397724	1.5389496	3.9045658	3.600212	3.6253662	1.614595	1
CTACGCAAACTCTGAC-4	6.9980884	6.698112	3.1722727	3.0007882	2.2949097	0.83148813	1
CTACGCAAATCCGGTA-4	7.97089	2.6909976	3.7276592	3.6422396	2.8707545	1.4161096	1
CTACGCAAGATTAACC-4	6.427848	9.440811	3.2369049	3.2319527	2.6150143	0.16458581	1
CTACTAATAGAGAGGT-4	8.526144	1.5186224	3.7009456	3.206614	3.247609	1.0760322	0
CTACTAATAGGAATAC-4	6.6102715	1.0406834	3.883402	3.4245203	3.6939983	1.566102	1
CTACTAATATGCAGCC-4	8.394636	0.37334335	3.4098175	3.5646284	3.4869277	0.8647262	1
CTACTAATCTGTAGGA-4	5.8976703	7.9725327	3.473194	3.0521374	2.935886	0.46061277	1
CTACTCTCAGTAGGAC-4	6.3610864	5.66579	3.6820273	3.4190383	3.1333854	1.2076919	1
CTACTCTCCTTAACCG-4	7.9301157	1.5042607	3.9562209	3.5577471	3.5416198	0.7316822	1
CTACTCTCGAACTGCA-4	6.8927264	6.8791347	3.3844244	3.0062578	2.5809941	0.7091627	1
CTACTCTCGCGGCGCA-4	9.014546	0.64759076	3.4018056	3.300913	3.5149317	-0.20955078	1
CTACTCTCGGACGATT-4	8.388973	0.95571256	3.7653894	3.2375333	3.2569435	1.0701294	0
CTACTCTCGTAACACA-4	7.1735544	8.970593	3.6758063	2.8421419	2.990652	0.56741285	1
CTAGCCGCACCACGGA-4	10.256076	6.7460833	2.817661	2.9608684	2.486976	0.16879623	1
CTAGCCGCACTGGTGG-4	4.821573	-0.6019562	2.5337129	3.014091	3.09737	1.40572	0
CTAGCCGCAGAGCTCC-4	5.569031	8.784472	3.4108582	2.7435198	2.812035	1.5246205	1
CTAGCCGCAGTAGGAC-4	10.383476	6.6792173	3.4811058	2.8549109	2.73098	0.005892026	0
CTAGCCGCATACGTAC-4	8.1051035	7.470937	3.3692143	3.013135	2.5585907	1.363239	1
CTAGCCGCCAACGGTC-4	10.683392	9.3995	3.5443983	2.783384	2.799981	0.5318981	1
CTAGCCGCCTATAATC-4	6.54125	9.181995	3.1270523	2.9728348	3.0397005	0.7174376	1
CTAGCCGCGACTCCTC-4	6.7415624	8.9669075	3.1490402	2.6433177	2.7045522	0.18201654	1
CTAGCCGCTGTCCACC-4	5.4580884	8.049609	3.0467181	3.1321259	2.874987	1.5809288	1
CTAGGTATATACGTAC-4	6.3138156	7.799729	3.6836314	3.0541744	2.8256805	0.77891314	1
CTAGGTATCACCAATT-4	5.782283	6.845994	3.820101	3.2895494	2.97713	0.49026453	1
CTAGGTATCGCGCGAG-4	8.459714	5.2587423	3.9643621	2.8948283	2.8706894	0.8792855	2
CTAGGTATCTGCCAAC-4	5.549955	9.138636	2.6745052	2.6715736	2.6927185	0.9437043	1
CTAGGTATGAGTCCGA-4	8.399422	5.532481	3.9038746	3.253574	2.9418807	1.6081308	1
CTAGGTATGAGTGATA-4	7.7131057	5.8171844	3.628974	3.3152142	3.0674968	0.33770192	1
CTATAATCAACGTACC-4	5.950756	3.6055634	3.5596836	3.467495	3.889693	1.4663465	0
CTATAATCACTGCAAC-4	7.6833816	1.142609	3.7821984	3.426608	3.4761271	1.2416524	1
CTATAATCATGCAGCC-4	6.5093865	7.708617	3.2002122	3.1784074	2.810973	1.1893822	0
CTATAATCCAGGCAAT-4	9.020484	3.959116	3.970982	2.9388168	2.988847	0.8513206	0
CTATAATCCCGCCTGA-4	5.397729	9.316346	3.4709105	3.1824389	2.9641085	0.8893894	1
CTATAATCGAACTGCA-4	6.8646054	6.7013073	3.5753202	3.4162083	2.9272807	0.16589059	0
CTATAGCGAGTATGCA-4	6.142088	5.9937005	3.7182496	3.036836	3.051182	1.1041464	1
CTATAGCGATCAGCCA-4	-2.7382867	10.6380625	3.364117	3.0229957	3.2462003	1.232547	0
CTATAGCGATCGCGTC-4	6.4251947	4.755979	3.6002078	3.4516494	3.4127855	0.71925366	0
CTATAGCGCAACAGGA-4	5.832272	6.083452	3.3635907	2.6652777	3.31273	1.4184066	1
CTATAGCGCCGACCTG-4	8.22002	7.5971723	3.752566	3.3562346	2.99103	0.2176363	1
CTATAGCGGCAGAAGG-4	7.1669354	4.766734	2.9544013	3.4317825	3.3882601	0.5902984	1
CTATAGCGGGATAACG-4	6.000724	3.927785	3.6252384	3.6490974	3.2836444	0.9320107	1
CTATAGCGTCAGCCGG-4	5.9081745	7.521466	3.2081945	3.2724607	2.8158832	1.1297941	1
CTATAGCGTGAGTATC-4	8.542078	5.1397824	4.516383	2.7321007	3.4617941	1.2083333	0
CTATTCAGACATCTAC-4	7.4771733	1.2187862	3.7157	3.3840811	3.4902256	1.6604457	1
CTATTCAGACGAGGTA-4	5.779954	5.857519	3.5068662	3.0990806	3.053298	1.1444405	1
CTATTCAGCATTGCGT-4	6.2344446	6.199015	3.5504403	4.279979	3.067167	0.8803811	1
CTATTCAGCGGAGAGA-4	6.4054847	9.817147	2.932346	2.8428879	1.6366429	0.5306509	1
CTATTCAGCTCGGCGA-4	5.9905143	6.637426	3.6311135	2.8148875	2.9488244	0.6058489	1
CTATTCAGGAAGGCGA-4	8.79588	1.0148885	3.3113086	3.4601657	3.7835703	1.0953377	1
CTATTCAGGAATCTCA-4	5.967495	4.8035536	3.1071346	3.1881754	3.3157125	1.6461116	1
CTATTCAGGACCTAGG-4	9.821751	6.7487855	3.6849406	2.0979629	2.6034274	0.7260574	1
CTATTCAGGTATCCGG-4	6.0688868	3.7131777	3.989061	3.4821916	2.9968011	1.4714576	1
CTCAACGCACACCAGA-4	7.221734	8.823932	3.3370647	2.421779	2.8817847	0.7137122	1
CTCAACGCACAGGCTA-4	7.0367665	6.152754	3.5044394	3.5046012	3.474426	0.37409744	2
CTCAACGCAGTAACTT-4	8.3644085	1.3298787	3.7616374	3.4514215	3.336532	0.7216705	0
CTCAACGCCCACATGG-4	10.298356	6.750166	3.2520828	2.6518354	2.6703167	-0.6935551	1
CTCAACGCGTTAGTAA-4	8.94701	5.954905	3.822347	3.2732158	2.562323	0.4375497	1
CTCAGTCGACGTAGTC-4	5.0712323	4.8491344	3.400603	3.4501884	3.1296651	1.5289441	1
CTCAGTCGCCGCTCCA-4	7.591077	1.279172	3.9280283	3.3145368	3.8144548	1.0991437	1
CTCAGTCGTCGCACAA-4	8.016989	-0.052969288	3.7563145	3.7581832	3.6806803	0.87348807	1
CTCATGAAACATCATT-4	6.68723	6.9106216	3.6025155	3.1230912	2.862603	0.22594129	1
CTCATGAACACTTGCC-4	6.9482875	1.7452191	3.9124289	3.5050159	3.2247689	1.6544912	1
CTCATGAACGATCCTT-4	6.712725	7.234324	3.6159153	2.7967212	3.1136577	-0.06802966	1
CTCATGAAGAACGGAG-4	5.672317	5.143961	3.2981324	3.186571	3.1055527	1.5926584	1
CTCATGAAGCAGAAGG-4	7.049345	1.4112942	3.8185964	3.6793664	3.6904385	1.6548432	1
CTCATGAAGCTTAGCA-4	6.213142	3.724986	3.3923135	3.7281845	3.1829045	1.421753	0
CTCATGAATCCAAGTT-4	10.826544	9.376941	3.336925	2.994706	2.6112785	0.98455095	0
CTCATGAATCCTCGCC-4	8.351968	7.4623256	3.5692606	3.06164	2.7722876	1.2660264	1
CTCCAACACCTGACGC-4	4.524657	7.7192454	3.7640953	2.8825243	2.771194	1.7069666	1
CTCCAACAGAAGTTCC-4	6.9788685	1.1709162	3.5972126	3.5799718	3.579661	1.3585265	0
CTCCAACAGATTAACC-4	5.774234	7.945638	3.6187782	2.8339787	2.485167	0.772321	1
CTCCAACAGTGCGCGA-4	8.569613	2.1764195	3.9075234	2.9593563	3.4383469	1.4926476	1
CTCCAGTGACCGCATA-4	4.8794565	4.829551	4.0918193	3.252696	3.2658725	1.1950877	1
CTCCAGTGAGTCTTGA-4	6.282481	5.275019	3.8083887	3.05322	2.502248	0.58282197	1
CTCCAGTGCCTACACA-4	6.994252	0.49013555	3.7239037	3.305727	3.8011801	1.5593144	1
CTCCAGTGGTGTCAGC-4	7.789507	6.037515	3.1963093	3.640909	3.257413	1.0706307	1
CTCCAGTGGTGTTATT-4	7.916135	1.2039961	3.8918738	3.6533573	3.682761	1.2313024	1
CTCCAGTGTACCAAGC-4	8.553604	1.6550299	3.6766462	3.3242724	3.0723891	1.0035168	1
CTCCAGTGTACGCGCA-4	5.7010283	8.678394	2.518	2.7478485	3.1088433	1.4957547	0
CTCCAGTGTTGTCTCC-4	5.2176514	5.320005	3.4047506	3.1169336	3.0581405	1.1560339	1
CTCCTTACGCTCACGA-4	5.5943556	8.915206	3.537019	2.576303	2.0602968	1.6863389	1
CTCCTTACTGGCAACG-4	4.87468	8.452515	3.6709118	3.0090966	2.9985728	0.6539927	1
CTCCTTACTGTTGCAA-4	7.620904	0.8649071	3.8787901	3.6821842	3.5063438	1.4869221	1
CTCGAGCTCGTATTCC-4	7.5682406	-0.20480537	4.0183682	3.6461895	3.8854787	1.2913258	1
CTCGAGCTGATGTGGT-4	7.111154	6.351215	3.64156	3.4547071	3.3991935	0.16375354	1
CTCGAGCTGTCATACC-4	4.7114053	8.345977	3.2632399	3.1415203	2.8339913	0.28497398	1
CTCGAGCTTAATTGGC-4	5.8521047	6.147192	3.783068	3.272107	3.4150927	1.0702512	1
CTCGAGCTTCGTAAGC-4	6.3396873	7.2483926	3.4126623	3.2574966	2.7950861	1.5674282	1
CTCGAGCTTGGCCAGA-4	4.6922555	7.8804393	4.040918	3.0950239	2.6490424	0.435618	1
CTCGAGCTTGTAGTCG-4	6.3508444	6.3079405	3.325083	3.0963328	3.0265505	0.89731693	1
CTCGCACCAATCTTAT-4	6.3051715	6.1440096	3.846341	2.7225292	3.117843	1.1126684	1
CTCGCACCACGGACGA-4	5.3308506	9.831396	3.2907438	2.7560427	2.664048	0.072330296	1
CTCGCACCCAATGAGC-4	7.5486608	0.46915045	3.3233092	3.2743807	3.674483	1.4877659	1
CTCGCACCCTAATAGG-4	8.803344	0.9884545	3.5152917	3.4830606	3.4935372	0.58370215	1
CTCGCACCCTCAACGC-4	7.3885365	8.699727	3.1343493	3.171581	2.8903265	0.9649181	1
CTCGCACCGCATTGAA-4	8.119346	-0.03233246	4.1127	3.34949	3.9477232	0.89839095	2
CTCGCACCGGTGTTAC-4	7.512048	1.6895195	3.7460155	3.6335962	3.604607	1.632128	1
CTCGCCTGAATTAAGG-4	7.721078	1.0446277	4.0881996	3.488717	3.4420593	1.6570529	1
CTCGCCTGCGCGGACA-4	8.442494	1.0035328	3.7740333	3.446102	3.526836	1.1256961	1
CTCGCCTGCTATAGCG-4	5.135679	6.4218736	3.7505455	2.3849359	2.358639	1.3807696	1
CTCGCCTGCTCTTCTA-4	8.215525	5.7391405	3.398264	2.9955978	3.0297537	0.997525	1
CTCGCCTGGCCTGGTA-4	5.630428	8.279064	3.1753542	3.276031	3.3620439	0.5794971	1
CTCGCCTGGGCCAACC-4	6.7653084	7.023947	3.8660226	3.2234867	3.113705	-0.20985873	1
CTCGCCTGGTGTCGTA-4	10.177943	6.6645155	3.8213935	3.0293694	3.0600502	-0.07677469	1
CTCGGCGAAACAACTC-4	6.059822	9.962971	3.2670274	3.076452	2.7308755	0.95055175	1
CTCGGCGAACTACATG-4	4.799394	-0.63161886	3.1193886	2.8763988	2.8964267	1.2526939	0
CTCGGCGATATCTATG-4	8.304351	8.032855	3.0818048	2.66794	2.0097358	1.2900635	1
CTCTCATTGAGCACGC-4	6.949089	2.2281454	4.119367	3.9434404	3.5751317	1.374897	0
CTCTCATTGGTCCTAG-4	4.660554	6.7358947	3.4619167	2.897813	2.3942757	1.3122804	1
CTCTCGCAACTCGACC-4	5.18073	7.7840796	3.6695256	3.5367146	2.7585464	0.3045827	1
CTCTCGCAAGAGCTCC-4	6.3191376	2.4202569	3.551189	3.8305504	3.809391	1.6137568	1
CTCTCGCACCGTACCG-4	6.3834057	7.58173	3.6730368	2.9292111	2.9979196	1.1144462	1
CTCTCGCACGCTTAAC-4	7.88621	0.08789454	4.0853667	3.6731477	3.7411265	1.164595	1
CTCTCGCACGTGCTTA-4	7.851533	0.4787906	3.6810699	3.8539858	3.6974409	0.7665417	1
CTCTCGCAGTGTTATT-4	-3.6752157	10.212199	2.683177	3.1961608	2.7773674	0.3232349	0
CTCTCGCATATAGGCA-4	7.733696	6.6977196	2.699253	3.598746	2.784479	0.61803913	0
CTCTCGCATTGGTACC-4	6.091418	5.445007	3.870917	3.5114014	2.8636916	1.4885161	1
CTCTGAAGACAGGCTA-4	8.255759	2.018896	3.602116	3.2982152	3.5267282	0.6274413	1
CTCTGAAGCGGAGAGA-4	6.375292	5.3459263	3.8003128	2.744452	3.1501343	1.2349712	1
CTCTGAAGGAAGGTTG-4	7.3558035	-0.4504177	4.265735	3.7359142	4.120299	1.2905625	1
CTCTGAAGTCTATCAC-4	4.785318	5.518595	3.6161237	3.1963234	2.8663766	1.3343395	1
CTCTGAAGTTCCGTGC-4	8.413063	0.75605667	3.5502024	3.4163263	3.6534817	0.97827107	1
CTCTTCTAATAATTCC-4	6.205501	8.249481	3.1917865	2.7965403	2.9154127	1.1744124	2
CTCTTCTAATACGTAC-4	9.029231	4.041407	4.1180363	2.865117	3.0112836	1.0285423	0
CTCTTCTAATCCGGTA-4	6.1526484	3.0433502	3.9757323	3.1373436	3.2534218	1.7724539	1
CTCTTCTACAACCTGC-4	5.9153614	4.9433503	3.4362242	3.1282172	3.2220597	1.1465437	1
CTCTTCTATAATCAGA-4	5.3423443	6.306169	3.5635068	3.450526	3.546846	1.2323434	1
CTCTTCTATTAACGTT-4	8.419557	7.2156773	4.696372	2.9344065	2.7523177	0.8994505	0
CTGATACTACTACATG-4	5.8599663	7.729336	3.471542	3.2226539	3.0938892	0.36087593	1
CTGATACTATGTATTA-4	5.246779	7.8033757	3.6801205	3.353516	2.939961	0.99553984	1
CTGATACTCACGTCGT-4	4.9798923	5.383264	3.6600466	3.7816324	3.1046176	1.3836696	1
CTGATACTCGCTAATA-4	6.9471955	6.242287	3.2286267	3.2254465	3.1518033	0.70186377	0
CTGATACTCTGGTTGT-4	8.445965	2.1608245	3.8318636	3.5041234	3.7251246	0.96464765	1
CTGATACTGACTAGGC-4	6.09528	8.651907	3.2578351	3.1003702	2.8280544	1.1994545	1
CTGATACTGGTACTGA-4	-3.488608	10.319711	2.9625592	2.4542687	2.8823	0.6692256	0
CTGATACTTAGCGGTG-4	8.424289	7.1869326	4.173935	2.9443693	3.2466667	0.6636944	1
CTGCACGGGCATTGAA-4	7.591924	3.8464167	4.08258	3.2122502	3.1689935	1.6736916	1
CTGCACGGGCTATCGG-4	4.555176	7.322862	3.3927753	3.0960708	2.3166864	1.3060564	1
CTGCACGGTCACACTC-4	4.5528307	8.552959	3.3629227	2.918279	3.0228484	1.144484	1
CTGCACGGTCCGGTGA-4	7.841666	0.4608422	3.5272048	3.3509207	3.5589752	1.3911405	1
CTGCACGGTTCGGAGG-4	5.9871926	6.5233083	3.5520413	3.4190083	2.777917	0.89678824	1
CTGCCAACCACTTGCC-4	5.19596	6.530083	3.5703154	3.0720494	2.2262695	1.768049	1
CTGCCAACGTCATACC-4	6.8128314	9.061563	3.0349557	2.9185631	2.4404972	1.162674	1
CTGCCAACTGGCAACG-4	6.673597	8.465756	3.761112	2.3269815	2.8391678	1.0603399	1
CTGCGACGCATACGTT-4	5.145154	6.3788385	3.6106305	2.8336132	3.0273747	0.569253	1
CTGCGACGCTACTCTC-4	6.3852963	6.100158	3.2488496	2.4949083	3.0410414	0.9012187	2
CTGCGACGTAGAGCGA-4	6.6747274	8.247718	3.26865	2.7203794	2.3691683	0.9963281	1
CTGCGACGTAGCATTC-4	5.91977	9.03368	3.4882765	2.18882	2.9497657	1.1055033	1
CTGCGACGTTATGGTC-4	8.475139	1.9463726	3.485461	3.4761448	3.426282	0.62156075	1
CTGGTGTAAACTCGTA-4	7.1352835	5.070219	3.651226	3.202941	2.9146953	-0.27430904	2
CTGGTGTAACCGCATA-4	5.547825	8.541917	3.497305	3.0914078	2.783546	1.1220318	1
CTGGTGTACGAGCCAA-4	7.9556236	0.063630745	3.5503669	3.5622203	3.3142967	1.0888165	1
CTGGTGTAGTAATGGC-4	7.266095	4.769527	3.4249945	3.2579105	2.8342931	0.29000515	1
CTGGTTGTAGCGAATG-4	7.727167	-0.24700478	3.814393	3.5647645	3.5093772	1.2684608	1
CTGGTTGTTGGCCAGA-4	-3.4517817	10.342396	2.92836	2.4110055	2.5275855	0.88586193	0
CTGTAGGAATCTTGTG-4	6.932495	1.705571	3.8645713	3.083982	2.7673254	0.5114507	1
CTGTAGGACTTAATGT-4	7.3956637	-0.371925	4.0335474	3.635991	3.769748	0.68161976	1
CTGTCCTCGTTCGACA-4	7.756287	5.9383693	3.406191	3.2429752	3.1524909	0.92397356	1
CTGTCGATCCGACCTG-4	6.553759	5.651186	4.0485535	3.3164937	3.38696	0.17139125	1
CTGTGCCAAACTGGAG-4	8.378623	1.025435	3.5164845	3.5513103	3.5368056	1.0716225	1
CTGTGCCACATTACTC-4	8.61248	2.0344577	3.7855906	3.4099276	3.308363	1.0003301	1
CTGTGCCACGAGCCAA-4	5.486474	4.685273	4.0479813	3.2192307	3.1700394	1.3000213	1
CTGTGCCACTCAACGC-4	8.206896	2.5104551	3.6275606	2.8320856	3.2380664	1.7496682	0
CTGTGCCAGGAGGACC-4	7.5895576	6.2736673	3.2155612	3.2091544	2.988985	1.0367151	1
CTGTGCCAGGTCTCTC-4	7.978009	0.19664791	4.0196543	3.7448113	3.6414278	1.0922781	1
CTGTGCCAGTATCAAT-4	7.804257	1.9304936	4.0462027	3.6119657	3.2989378	-0.020095063	1
CTGTGCCAGTGCAGAA-4	7.2451305	1.12021	3.6179142	3.9240503	3.5574815	1.7297256	0
CTGTGCCATAGGCGGT-4	8.172091	7.4542327	4.4068036	2.3875551	2.950637	1.0893952	1
CTTAACCGATAGTTGA-4	5.4429317	5.5529604	3.5346723	3.4824507	2.9480467	1.0453454	1
CTTAACCGATCCACAA-4	9.027057	4.1200266	3.6910655	2.621101	2.2641325	0.93045557	1
CTTAACCGCGCCTGCA-4	5.8497252	9.913096	3.0689702	2.7669091	2.4560604	0.9934527	1
CTTAACCGCTCCTTAC-4	6.9336996	0.26625738	3.8653529	3.4036384	3.4342258	1.7738206	1
CTTAACCGGGTTGATC-4	4.9855986	-0.45273334	3.7208726	2.8165052	2.0538101	0.76765996	0
CTTAACCGGTGGTAGA-4	4.886527	8.79645	3.1308892	2.6350417	2.2828724	1.413641	1
CTTAAGTAATGTATTA-4	5.874465	9.268214	3.227371	2.8752952	3.0493624	0.64786536	1
CTTAAGTACCTCTGTA-4	8.005012	1.6023946	3.7945507	3.4061913	3.3955312	0.5603344	1
CTTAAGTAGGTCTCTC-4	6.704561	6.589885	3.6578016	3.205502	2.7376974	0.19049968	1
CTTAAGTAGGTGGCTA-4	7.4954844	6.9930058	3.4077575	2.6419597	3.3948655	0.47009706	1
CTTAAGTATTCTAACC-4	5.7619476	5.085465	3.3154776	3.3247447	3.4239838	0.7789915	1
CTTAGCTTATCAGCCA-4	7.8955765	-0.010984178	3.763273	3.5133297	3.7074642	1.3301626	1
CTTAGCTTATTACGAA-4	6.7006264	6.0460896	3.783959	3.0998302	2.653389	1.0069997	1
CTTAGCTTGCGAAGCC-4	7.725912	1.1119471	3.6963952	3.6977186	3.3301764	1.4951736	1
CTTAGCTTTAGATATC-4	7.1122036	1.2929747	3.6865892	3.4252136	3.4363108	1.3797855	1
CTTAGCTTTCCACTTA-4	8.50819	1.5721904	3.6693656	3.1849635	3.3334672	0.62467027	1
CTTAGGAGAAGTGAAC-4	8.38061	2.9296856	4.024302	3.2288482	2.5780716	1.9623675	0
[truncated: 2,083 more rows]
