# Supplementary material for: Multiomic single cell sequencing identifies stemlike nature of mixed phenotype acute leukemia
Source: Nat Commun. 2024 Sep 18;15:8191. doi: 10.1038/s41467-024-52317-2 (PMC11411136; doi:10.1038/s41467-024-52317-2)
Supplement: Supplementary file 17 — Source Data [file 41467_2024_52317_MOESM17_ESM.zip › Source Data compressed/Panel S9A.csv]

Panel S9A
RNA-derived UMAP from 10,936 single cells derived from bone marrow from a healthy donor. 308 hematopoietic stem cells (HSCs) were identified via scType.
	cell type	UMAP_1	UMAP_2
AACGCAGGCCCAATCA	Mast	-0.39524581	-12.53414083
ACTCCCTTATGCAGTG	Mast	0.450126211	-12.08301855
ACGTCCCGCAGGAAAC	Monocytes	-12.78093668	-2.497873192
AAACACGTATAGAGAA	Monocytes	-12.53439279	-2.751341825
ATTACACTCCCGCAGA	Monocytes	-12.92919489	-2.322023874
AGACCCGTAGGTCAAA	Monocytes	-12.15663477	-2.301340347
ATGCATGCACTGCCGG	Mast	0.46980528	-12.09162546
CACCAGAAAGGAAACG	Monocytes	-13.01959463	-1.563259309
AGACATTTCCGTCCTT	Monocytes	-12.63527628	-2.603765254
CACGAGGCCCATAGAA	Monocytes	-10.81270548	3.652981038
ATTACCTCAGGTACTC	Mast	0.439082066	-12.03109003
CCTACCCAATACAAAC	Monocytes	-13.05377622	-1.823169833
ATAACCAGCATGAAGC	Mast	-0.328914185	-12.27720953
AATCACAACCTACCCA	Monocytes	-12.51275869	-2.614377385
ATCGACCGATTCAACG	Mast	0.19534413	-11.70296121
CACAAGCCCCTTCAAG	Monocytes	-12.25661035	-2.860104328
CACGAGTACCAGCCCG	Monocytes	-12.34301897	-2.676804786
AATGCAAGAGCAAAGA	Monocytes	-12.82450338	-1.182964747
CCGGATGAATTAAGCC	Mast	-0.422891041	-12.71791578
CATCCCAGCAGTATTC	Monocytes	-12.1236014	-2.826253658
CCTGCCCGAAATCCGT	Mast	-0.649640938	-12.79104448
CATTATCTAAAAATCG	Monocytes	-11.43163439	2.706075902
ACGAATGCAACGAGAA	Mast	0.380067269	-12.04730154
CAGAAATAAAATCCTA	Monocytes	-12.43434568	-2.794783717
CACCAGACAACGAGGT	Monocytes	-12.75306078	-1.94534338
AGCCACTCATGTACAA	Monocytes	-12.77496572	-2.649658685
CATCATGGACCTATGG	Monocytes	-11.62673231	-3.234373575
ATACCCCCATTACAGC	Monocytes	-12.69390436	-1.209891444
AATCCAGACCCAAGCA	Monocytes	-11.77223535	0.407980914
ATTGAATAAGATATCT	Monocytes	-12.90104051	-1.682895844
AACGCAGTCATAAGGC	Monocytes	-9.080441912	5.459192986
AGACCATCAAGCAACC	Mast	-0.016551217	-12.31836057
CCGTCCCAACTGACTG	Monocytes	-12.53064772	-2.695916181
ATTTAAAGACCCAACT	Monocytes	-12.403995	-2.703618293
AGGCCCCAATAGACCC	Mast	-0.282313665	-12.37840009
CAGTCAACACCCACCC	Monocytes	-12.80919977	-1.302969789
CCATCAATAACACAGG	Monocytes	-11.54196211	-3.261704212
CCGAAACTATCGCATA	Monocytes	-12.42013594	-2.787820464
CCTAATGTATCCACCC	Monocytes	-12.82491155	-1.385375743
ACATCAATAGTTAAAA	Mast	0.393291632	-11.90849901
CCATAAGCCCTACAAA	Monocytes	-13.11365171	-1.573608344
AGGTACAAATGGAACG	Monocytes	-13.08265158	-1.709761088
AGTCCCGGCACCACGT	Monocytes	-10.99697729	3.111725087
AAGACCCTATACATTC	Monocytes	-12.29750582	-2.673701411
CACCACCACCAGCAGA	Monocytes	-11.34262606	2.540777678
ATTAATTTCAGTCCGG	Monocytes	-12.99298712	-1.482015674
AGGTCCCCCACTACTC	Monocytes	-11.99183031	-1.731738453
ACATCACCAGGAACTT	Monocytes	-11.59111067	-3.269427781
AGGTAAAGCAAAAAGT	Mast	-0.327642818	-12.55526567
ACTCACTACAACCCAT	Monocytes	-12.82618757	-2.570391064
CCACCAACCCGGAACA	Monocytes	-11.45532747	-3.377987628
AACAAACTATTACAGA	Monocytes	-12.75413843	-1.153081303
CATGAAACAATGCCTT	Mast	0.354311387	-11.99491716
ATGTAAAACAGCCATG	Mast	0.258033554	-12.11584592
ATAACCTTCCATAGTA	Mast	-0.455377182	-12.71029211
ATTGAAAGCAGAAGAA	Monocytes	-12.82495352	-2.404616242
CATCAACAAAAGCCGA	Monocytes	-12.54213663	-1.305516427
ATTGAAATCATACCGT	Monocytes	-13.19649168	-1.68408001
CCTCCAAACAGCAGCG	Mast	0.384000579	-12.06752515
CCGTAACCAGTGAGAC	Monocytes	-11.45498224	-3.302482849
ATGTCATAAGGTCCTT	Mast	0.196664969	-11.65981031
ATTCCCGCAGCCAGCG	Monocytes	-11.64762541	-3.122949367
ACAGCATGATTGATCG	Monocytes	-12.98511549	-1.834973698
AAGCCAGCATCCCAGC	Monocytes	-11.27576776	-3.184093957
ATGCCACGAGTTAGTT	Monocytes	-11.65552564	-2.92175222
AGCTAAAGCACGAGCC	Monocytes	-11.47399755	-3.148471837
CAAACAGTCATCAGCA	Monocytes	-11.54317518	2.737769122
ATGACATTCCGGCAAA	Monocytes	-12.35047098	-2.725493675
ACTTACTTACACCCAT	Monocytes	-12.31094499	-2.767933255
CCGCATGGAAATAATA	Monocytes	-9.02210184	6.548849339
AATCAAACACCCACGG	Monocytes	-11.65102907	-3.38051868
CCCCAGAGACCCCAAG	Monocytes	-12.07257028	-2.29653812
ACGCAACACCAACAGG	Monocytes	-11.6333737	-3.273822551
AGTACCGGCCTAAGAT	Monocytes	-12.82545324	-2.124551063
ATACCCCTACAAAGTG	Monocytes	-12.75156351	-2.56936503
ACGCCACTACTAAACC	Monocytes	-12.31348368	-2.497640376
CATTCCACAACCACGA	Monocytes	-12.71799703	-2.618702417
CAGAAAGCAAAGACCC	Mast	-0.370988985	-12.49901701
AAACATATAACAACAG	Mast	0.316818515	-12.03640676
AAGGATATAATTAGTG	Mast	-0.38555344	-12.5560639
ATACCCGACAGTATCT	Monocytes	-12.24819799	-2.759943371
AGAGCCAGAGGAACGT	Monocytes	-12.5382094	-1.172313785
ATAGATCAAAAACATA	Monocytes	-11.53511282	-3.186672931
ATTCACAACCCGCCAC	Monocytes	-12.66980024	-1.884135311
CCTGAGTGATCCAGAT	Monocytes	-12.4035811	-2.67598701
AAGTATACCAGGATTG	Monocytes	-11.31918474	3.396955723
AATCCCGCCCTAACCT	Mast	-0.367371102	-12.67564226
AGCCCATAAGTGATAC	Monocytes	-12.71537824	-1.322015291
AACGAATCCATTCATC	Monocytes	-13.07013746	-1.568820839
CCGTATTCATACAGGC	Monocytes	-12.85702844	-1.876118665
CATGATTACCCTATAG	Monocytes	-12.65897032	-1.12319923
AATTCAAACATGACCT	Monocytes	-10.83453604	3.224416966
ACACCCTCCAGTAAAC	Monocytes	-12.81161829	-2.602574592
AAGCACTTACCGCAGA	Monocytes	-11.44333883	2.276679988
ATGAATTGACTGATTT	Monocytes	-11.49600931	-3.281055694
AGTAAGACATTGAAGG	Mast	0.093339125	-12.1131537
ACGAATCCAATCAAGC	Monocytes	-11.58862062	-3.258708959
AGGTAATTATGAAGGG	Monocytes	-11.46526762	-3.309804206
CCTACACGAGTGCCTA	Monocytes	-13.04961248	-1.542261427
AAGAATAGCAAAAGAG	Monocytes	-11.35961767	3.375278706
CATTAAGTAAACCCGT	Monocytes	-11.58447309	-2.951386934
ACTGCCTGCCCGAGCT	Mast	0.242802183	-11.69192243
CAAAAGACATTGAAGT	Monocytes	-7.072126826	7.043160672
CATCCCTGCCAAAACG	Mast	0.424233119	-11.96868635
CACCATTGCACCACAG	Monocytes	-11.51373144	2.215660805
ACCGAATCCATGAAGC	Monocytes	-12.34026285	-2.684136396
CACGAAGAACTCAGTG	Monocytes	-12.17105242	-2.810496574
AAAGACATCACCCAGG	Monocytes	-11.4285874	-3.262727504
AGTTACGTACCCAGCC	Monocytes	-13.16554972	-1.54954422
CCATCAAAAATCAAAT	Monocytes	-12.45502039	-2.786053543
CACGCCGGCCATAAGT	Monocytes	-13.11792322	-1.681024497
AGGTCATGAGAGATCA	Monocytes	-8.780646285	5.888715024
ACTCCAGGAAAACATG	Monocytes	-12.34991213	-2.658404355
AGCAATTCACCGAGCT	Monocytes	-11.07803961	-3.383728271
AACAAACTACTCAGTT	Monocytes	-7.575789412	6.085649247
AATTACTTACGACCGC	Monocytes	-10.68979498	3.493682141
CACGCACTAGATCCTA	Monocytes	-7.151980837	6.187985177
AGTAAGTTAGCACCAA	Monocytes	-12.8878903	-1.912966018
CATAACTGAAGACACG	Monocytes	-12.05269762	-1.904102033
AAGCAAGGCAAAAGAC	Monocytes	-12.86539121	-2.481467014
ATCGACCCATGTCCAT	Monocytes	-11.55108305	-3.191454654
CCATAAACACATCACG	Monocytes	-11.82260271	-2.215365773
CCGAAGGGCATAACGC	Mast	-0.517405828	-12.72371889
ACATAGAACCGGATCT	Mast	-0.290560325	-12.49713827
ACAAATCCATCTATCT	Monocytes	-11.56275984	2.488503689
CCATACATCCAAATCT	Monocytes	-11.54264017	1.812332148
AAGTATCGAGACAACA	Monocytes	-12.25046202	-1.89718998
ACACAGGGCCTTACGT	Monocytes	-12.55810114	-2.495375042
AATACCCGCATACATA	Monocytes	-12.95217653	-1.569202428
ACTGACGCCACCCATT	Monocytes	-8.731170138	6.049424882
AATAAGCGACGGCCGC	Monocytes	-12.82649179	-1.309890693
CACCCAGGCACCATAA	Monocytes	-12.68392797	-2.065252309
ATTGACTACCACACTT	Monocytes	-11.69839235	-3.156458145
ATGTAGATCAAGCCGA	Monocytes	-11.65793653	-2.793039923
CCGCACCCACTCAAAC	Monocytes	-9.283560236	6.115839715
ATTGATCCCCCCCCCC	Monocytes	-11.11049124	3.25321793
CCGGAGAGAAACCACA	Monocytes	-6.438864668	6.800622697
CCAACATTCCTAATCG	Monocytes	-12.44843527	-2.719182139
AGGAACCTAAGTCCTG	Monocytes	-11.6256909	-3.190943723
ATTGAACTCAGTCAAG	Monocytes	-9.108183344	6.046797032
ATCCAGCGACACACAT	Monocytes	-11.80161234	-0.878465523
CAGAAACCACTTCAAG	Monocytes	-11.87070509	-0.189285701
CAATCCGAAACCCCGT	Mast	0.174842636	-11.63129259
ACGAACGCAGAGAGCA	Monocytes	-9.134586771	5.643505807
ACGAACCAACAAAAGT	Monocytes	-12.04716154	-1.932031994
AGATAAGTACACCCGG	Monocytes	-12.45967337	-1.831506913
ACCACCGGACATAGAC	Monocytes	-11.54610582	-3.143531089
CCTGAATTAAACAAGG	Monocytes	-11.73661943	-2.240742569
AAGCAGAGAGGCAGCT	Monocytes	-11.35498186	-3.227218633
CCCGATACAATACATT	Monocytes	-11.80529257	0.158203597
ATACCCGAAACTAACT	Monocytes	-12.76038404	-1.632572775
CCCCAACAAATCCCTT	Monocytes	-12.50223966	-1.161797037
CATCACGTAGCAAGCA	Monocytes	-11.81269117	-0.035316949
CCCTCACACAGGAAGA	Monocytes	-11.49845167	2.092592711
AGTGCCCTATTAACGC	Monocytes	-8.728250464	6.588457818
ATTGAATCCATACAGG	Monocytes	-11.3457255	-3.258504396
AACCCCGACACAAAGT	Monocytes	-12.01065775	-1.949401861
ACGAATCACCGCCCTG	Monocytes	-9.810089549	4.752489323
AAAAACTGCATGAGAA	Monocytes	-8.438418349	6.473098034
CCTTCCGCAGATAGGT	Monocytes	-8.306830367	6.643640275
AAGCCAGGAGGAATCT	Mast	-0.318405529	-12.55246091
AAGTAGGTACATATGT	Monocytes	-11.48133417	-3.372295623
AGATCCTACCTTCCGA	Monocytes	-11.9900765	-2.837384944
CACGCCGCATGCCCAC	Monocytes	-11.98782869	-1.93117786
ACAAAATCAGGAATAA	Monocytes	-11.40995355	2.595067973
CCGAATGTCCTACCAG	Monocytes	-13.05626436	-1.838116413
AGTACCTGAGGTACCC	Monocytes	-11.25864645	2.735964532
AAAGATATACTGCAGC	Monocytes	-13.24478765	-1.764432495
ACGCATTGCCAACAAG	Monocytes	-7.768760642	7.162777657
ACAGACGTAAGCCCGC	Monocytes	-11.10086294	3.46677422
CCGGACCCCCCGCATC	Monocytes	-11.77005716	-2.452961688
ATGTACTCAAGCAGGA	Monocytes	-12.02026506	-2.823873883
CATGAACAATGTAATT	Monocytes	-11.33790537	2.598445172
ATAAATTTAGATATGG	Monocytes	-8.696024378	5.046470399
ATGCAAACATCGCAGG	Monocytes	-6.926690062	6.536453004
AAGAAACGACTCAATA	Monocytes	-12.09225126	-2.239304548
CCTCACATCAATATAC	Monocytes	-11.07937094	3.478825326
ATCGCCTCCCCCACGG	Monocytes	-11.26774164	3.490946049
CCGGATGTAAAAATTA	Monocytes	-11.94814916	-2.969738489
CCAGACGTATCGCCTG	Eosinophils	-7.08333393	2.629964347
ATGACCAAAATCACCA	Monocytes	-12.66675421	-1.800927346
AAGCCACTAGCTATCT	Monocytes	-12.17592855	-2.848932271
AGGCAGAAAATCAACA	Monocytes	-11.83539053	-2.850524073
CATCATGTACAAATGG	Monocytes	-7.919978102	6.886203045
AGCTACTCAAACCCAT	Monocytes	-11.3188357	2.62213778
ATCACCGAAATGAACC	Monocytes	-12.52197405	-2.743674999
ACCCAGTTACTGAGAT	Mast	-0.335073253	-12.44228864
AAGAAGTGATCTAAAT	Monocytes	-12.8011622	-1.101085191
AATTCCCTAAGCATAA	Mast	-0.232383569	-12.32337595
CAGCACTGAACAAACA	Monocytes	-9.179624041	5.857966179
AAGTAAACCCACCATG	Monocytes	-11.53842684	2.199872012
ACTAATCGCAGAAGTG	Monocytes	-11.52408357	-3.320391422
CCCTAATAAACGCAGG	Monocytes	-11.15706583	3.491789097
CCGGCCGCCCCACAAA	Monocytes	-8.401938876	6.368228669
ACTAAACAAGAGAGCT	Monocytes	-8.100361784	6.144758935
AATCAGATACTAAAAA	Monocytes	-13.21101423	-1.676591282
CAACATAGAGTGAAAT	Monocytes	-10.75056501	2.75216865
AACGAACCATACAAAG	Monocytes	-8.594065627	6.184322114
CCTTCAGCAAGGACAC	Monocytes	-12.67574926	-1.291412657
CATAATTTAACTCCAC	Monocytes	-9.072679957	7.189803834
AGAACCAAAGTACAGA	Monocytes	-6.764136275	6.779822583
AGATCATGACAGCCGG	Monocytes	-8.054099043	-4.823878293
ACCACAGCATAGAACT	Monocytes	-12.61054655	-2.657665139
CCAGATGGAGCCCCGA	Monocytes	-12.01730486	-1.779443984
ACCACCCCACATATTG	Monocytes	-9.957894762	-3.594791656
AACACCTTAGCAAATT	Monocytes	-11.59498545	1.202477688
CACGACTACAACACTT	Mast	0.330254594	-12.06054426
AGATCCTAAACTAGCA	Monocytes	-12.53303476	-1.830566888
AATAAGTACCCAAACA	Monocytes	-12.65599771	-1.45843411
AGTGCATGAGGGAAGA	Monocytes	-11.56746527	1.530730719
ACGGAGTCAAAGAGTA	Monocytes	-11.4256558	2.460488791
CATTAAAGATTACCTC	Monocytes	-6.372335871	6.295316929
AAGTATCAAGTTAAAT	Monocytes	-11.52125307	1.972615952
ATCGACTGACTTATTA	Monocytes	-7.239905795	7.000446553
AGTGATGTCAGTCAAT	Monocytes	-11.02727362	3.628976102
ATGCATTGCATTCACG	Monocytes	-8.923006972	6.103586907
CACCAGGTAGCCCAAG	Monocytes	-11.93882032	-1.983878856
CCCGACGGATTTACTC	Monocytes	-11.80433794	-2.58114708
ACCTCAAGACAGACGC	Monocytes	-12.01867338	-1.915730005
AAAGCCTCATGTCCTG	Monocytes	-13.11976286	-1.736969059
ACTGCCTAATTTCCCA	Monocytes	-8.420665225	6.712794537
AATGACATAATACACA	Monocytes	-7.688196619	6.257207627
AAAAAGTCAATACAGC	Monocytes	-10.90946337	3.08040833
AGACACTGATTAACAC	Monocytes	-11.36052652	-3.311588054
ATGTATTGAAGAAATT	Monocytes	-13.05699774	-1.794441109
CAGGCCAACCGCACGT	Monocytes	-11.78023764	-1.913034683
ATCAATATCCGCAAGA	Monocytes	-12.37857481	-2.730406528
ACGGACCACCAAACAG	Monocytes	-12.66236921	-2.459032302
AGCCAACGATCGCAGA	Monocytes	-8.356524905	5.552728886
CCCAAGTCAGGGATCA	Monocytes	-9.238053759	5.995310063
AGAGACGCACGACAAG	Mast	0.417505662	-12.01219392
CCTTCATGACCCAAAC	Monocytes	-11.26278635	3.261431927
AACTATGGCCATAGAA	Monocytes	-8.977306326	7.06752419
CCGAACCTAACGAATT	Monocytes	-7.840672453	7.060462708
AGCAATCCAGTCCCGT	Mast	0.443049232	-11.94438291
ATGTAATCACCTCCGA	Monocytes	-8.057614764	6.217183346
AAGAACTTCCTACAGC	Monocytes	-11.50075289	2.400609727
CCCGAGATAATAAATC	Monocytes	-12.71569963	-1.411434745
ATGCCAGAAAGGACGC	Monocytes	-8.06325527	6.98943686
ACGTAGTTCAGCCCCA	Monocytes	-13.02984567	-1.556036597
CAGTACAGCCTCCATT	Monocytes	-11.78778597	-2.903034096
ATTGATACCCATAAGC	Mast	-0.544068774	-12.70251871
AATCAAAGACAGAAGG	Monocytes	-12.92830225	-1.669874256
AATCACTACACGCCCA	Monocytes	-10.33147283	4.208460087
ACCGCAACCCGGCAGT	Monocytes	-11.67001482	-3.027731424
ACGCCCCCAAAGAGGT	Monocytes	-12.28829141	-2.587762123
AATTAATAAATCAACG	Monocytes	-11.8220553	-1.989086633
CAACCCTAATATCAGG	Monocytes	-12.75439783	-2.539924627
AAAAATTCCACCCCTA	Monocytes	-11.89567228	-1.943529611
AACCAGCCCCATAACG	Mast	0.395260374	-12.06912542
AATCAAATCACCACAC	Monocytes	-12.93034502	-1.186544721
ATGTAGTGCAGTACCA	Monocytes	-12.60378595	-1.954886322
CCCAATCAATGGACCG	Monocytes	-10.71829744	3.396711106
AACAAGCCAAGGCAGG	Monocytes	-11.56713053	-3.029138332
AAAGACAAATTCAAAG	Monocytes	-10.28211161	-3.454499965
CCTGAACTCACTAGCC	Monocytes	-10.9728417	-3.330620056
AGAAACTGACAACCAC	Monocytes	-9.256550749	5.789993519
AGCCAGCCAAGAAGTC	Monocytes	-11.2191052	2.574431176
CAATACAAAGTTCCAA	Monocytes	-8.412297209	6.344165082
AAACAGTGACGTAAGT	Monocytes	-12.61673113	-1.181211983
ATAGATTGCCGAAGTC	Monocytes	-12.83715864	-1.627009039
AACCAGGGATTCACGG	Monocytes	-8.762441119	6.036005253
CAACAGGGAGCTCCAT	Monocytes	-11.46395536	2.09129476
ACTAAGCTACGAATTG	Monocytes	-8.956048926	6.68933558
CCGCATAAAGATAGAA	Monocytes	-11.619204	1.348226781
AATGATTTACCACCTT	Monocytes	-11.85684629	-2.299988513
AAACAGTGACAGAAAG	Monocytes	-8.953428229	6.384715314
ACTTACAAATCGAAGC	Monocytes	-9.186431845	5.936114545
CCAAAAAACCTGACCT	Monocytes	-12.41510053	-1.928198223
AATGAGTCATTGCAGA	Monocytes	-9.240451296	7.027667756
ATTAATAAACAGATGT	Monocytes	-11.94989439	-1.896392708
AACGAGCGACCCATCC	Monocytes	-8.235823115	6.480066533
AGGAAGAGCCATAAGA	Monocytes	-11.71819349	0.789515371
ATCTCACAAACCATTG	Monocytes	-10.87421461	3.197033639
ATCTATCCAAGAATAG	Monocytes	-8.074498137	-5.083575969
CAGAAGTTCCATAACG	Mast	-0.142317375	-12.10233045
ACTTATGGATATCATT	Monocytes	-11.99843546	-1.972572213
AGTTAACCATTTAGTA	Mast	-0.4159983	-12.67604566
CCCCACAAACACACAT	Monocytes	-10.38331266	4.06410336
CATACAATATGCCCCT	Monocytes	-7.875207861	6.068572755
AATCCACCCCGTCCTC	Monocytes	-12.09119173	-2.05125237
CCCTACAGCATTCAGA	Monocytes	-10.43467851	3.978777165
ACTCACTTCCGGATTA	Monocytes	-11.73839899	1.316010947
AATGCCTCCCCGAAGC	Monocytes	-13.09064337	-1.591923063
CACCAGCAATCAAGGC	Monocytes	-11.51048609	-3.263839727
ACTAATTCAGCCATGA	Mast	-0.424155971	-12.5650723
AATAAAATATGTAAGA	Monocytes	-12.66769834	-2.42104805
ATTGAACACAGTAGTT	Monocytes	-8.303059062	-4.803075557
ATAGATTTAGGAAGGT	Monocytes	-12.54210611	-1.902728205
AAGAAACCACGCATCT	Mast	0.422287385	-12.02863622
ATCAATGCCAGTCCTT	Monocytes	-12.64004656	-2.688302284
ATCTATGAAAGGAACC	Monocytes	-11.4336743	2.174615616
CACGCCACAGACATGT	Monocytes	-9.079649409	7.137623543
AGACACGAAATGCCAC	Monocytes	-12.664041	-2.431322341
AGGCAACCCCGGACTC	Monocytes	-11.54446741	1.951166625
AACCATTTAAAAATTT	Monocytes	-11.63966795	1.196528668
ACGCAATTCACTAGCT	Monocytes	-7.020373305	6.793232674
CAGCAGGCCCAAAGAC	Monocytes	-12.58357664	-1.164366459
ATTGATAGAACTAAGC	Monocytes	-8.340034922	6.293315167
CCGAACCCATCACACC	Monocytes	-11.55475565	1.649553532
CAAGAAAGCCTGATGC	Monocytes	-8.656879862	6.920759911
AACTACGTCCAAACTC	Monocytes	-9.152888735	6.692159409
CAGGAGCCAGGTAGTA	Monocytes	-8.011046847	6.12613892
AACACACTATTACATT	Monocytes	-8.529694518	5.562566037
AGAGACCGAAATAGTA	Monocytes	-9.187801321	7.051329369
ACTGACGTAGCAACTG	Monocytes	-11.35895487	-3.393620496
AACGATCAAAGAAGGG	Monocytes	-8.532663783	6.175024266
CATAAGAGCATCAATT	Monocytes	-11.55764528	2.387352461
ACCTACCTCAGGACTG	Monocytes	-11.56590219	-3.025607829
CCCACATGAGTTAAAA	Mast	-0.666644772	-12.18930841
CCACATAGCCGCACGC	Mast	-0.376213511	-12.62617422
CACTACAGATAGACGC	Monocytes	-11.65038057	0.683627243
ACCGAGCGCCACCCAG	Monocytes	-6.670981844	6.554075474
CCCCATGGAGAAACTT	Monocytes	-9.494260272	5.029980416
AGTAAAGGCCACAGTT	Monocytes	-12.37319322	-1.852548187
AATTCAGGAATGACTG	Monocytes	-11.03339907	3.520538087
ACTACCTCAAATACCC	Monocytes	-11.79513021	-2.453754788
AGAGCCACCCTTCAAT	Monocytes	-7.7189159	6.986591572
ACCAAGACCCATCCTG	Monocytes	-11.58868452	-3.308267122
CAGTATTTAAATAGCT	Monocytes	-6.984498938	6.93155169
CCACCCGTATCAAGCC	Monocytes	-11.61909147	1.809931273
AAAAAATGCACTCAGA	Monocytes	-7.245289286	6.338068719
CATTAAGGACGAACAA	Monocytes	-7.044694384	7.065562958
AGTAACCCAGAACAGA	Monocytes	-7.658398112	7.141411538
AAGGAACGATGTCCCA	Monocytes	-7.721062621	-4.567963128
ATGGCAACAAGCCCGA	Monocytes	-10.78619905	3.521882767
AACGATGTCAAAAAAG	Monocytes	-7.403888186	7.056064839
AAATATGTAAGAAACG	Monocytes	-12.39521929	-1.886704569
ATTCAAGGAAGGCCGG	Monocytes	-9.091866454	5.447273965
CATCCATTACGCAAAG	Monocytes	-8.51217552	6.439865822
AGAAACTCCATAACGC	Monocytes	-12.4732432	-2.64224494
ATTGCCTGACCGACCT	Monocytes	-10.91268297	2.906713719
AACTATTAACTTCCAG	Monocytes	-6.664439639	5.976174111
ATTGAGTACACCATTT	Monocytes	-9.357793292	6.263205762
AGGTAATAAGTGCCGG	Monocytes	-8.326390704	5.501237149
CAGCATCGCAAGCCGG	Monocytes	-9.288408717	5.717122311
CAACATAAAGAACAAC	Monocytes	-11.64669653	1.546918387
CAAACAGTAATGACGA	Monocytes	-7.833025893	3.545104737
AAGTATATAACCCACC	Monocytes	-11.46966692	1.94599771
AAATCCTAATGTATAC	Monocytes	-9.474501093	5.597567315
AGTCAGAGAAACACAA	Monocytes	-12.70947882	-1.860173648
ATGAAGAAATGCACCG	Monocytes	-9.243123015	5.603897328
AGCCCACCACTACAGT	Monocytes	-11.98759123	-1.962473994
CCAACCTAAACGCCGA	Monocytes	-9.679460009	4.922169442
AGGCAAGGATATATGA	Monocytes	-11.70475908	0.610077614
AGTACAGCAGATCATC	Mast	0.402072708	-11.906564
CCTTCATAAAAGCAGT	Monocytes	-8.349872073	6.063141579
ATTAATGACCTCAGAA	Monocytes	-8.330420931	4.40734982
AAGAACCAACAGCAGC	Monocytes	-11.57939192	1.503925318
CCTGAAGTCAACCCAT	Monocytes	-11.55889459	-2.687410241
ACAAATTGAATCAAGA	Monocytes	-8.734710177	6.08819508
CAAACCTCATTCCCGT	Monocytes	-8.981146773	5.676496739
ACAGAGTTATGTATAC	Monocytes	-7.722547968	6.745306725
AAAAAAAGATCCATGC	Monocytes	-6.979515513	7.09740519
CACGAGAGCAGGAACC	Monocytes	-11.63190409	1.456605906
CCGACCGTACGAACCC	Monocytes	-7.329268893	6.70655703
CCTACCCGCATGACCC	Monocytes	-8.134760817	-5.016305213
AAGGATATATCAATAT	Monocytes	-9.175780734	6.55967688
AGGTCCGCCAAGCCTT	Monocytes	-9.088728865	5.577856297
AACGCCGTAGGTATTG	Monocytes	-11.31403299	2.890640254
CATAAAGTACCAAATC	Erythroid	-6.761694869	-5.518344646
ATCGCCCTCAGGCCGG	Monocytes	-12.59247061	-2.407917982
ACATCAGCATTAACTT	Monocytes	-11.89589067	-1.959604745
CCGCAAGACCTTCAAG	Monocytes	-7.681872328	6.770471806
AGGAAACGACATATAC	Monocytes	-7.929552039	6.622944111
CCTTCCCAAGTTATGG	Monocytes	-11.67331835	-2.741279488
ACTCATGCATACAAAA	Monocytes	-7.799450358	6.259402508
AGTGCAGTCCTTAATA	Monocytes	-13.0661902	-1.805376535
CCGCACGACAGTAATT	Monocytes	-11.34206529	2.99521851
CAGCAACCAGCGAAAC	Monocytes	-7.79210945	6.132573361
CAGGAGGGCCCTAGGG	Monocytes	-7.104816397	6.513273472
ATACAGGGACCTCCAG	Monocytes	-7.334088763	7.042268033
AGTAAGTACCAGAGTA	Monocytes	-6.645986041	5.998026127
AAGAACAGACAAAGCC	Monocytes	-8.483138522	6.296706433
AAGCACGTATGGAAGC	Monocytes	-13.15773912	-1.767900889
ATTAATACATTTAGTC	Monocytes	-8.034318884	3.895664925
ACAACCGGAAGTAGGT	Monocytes	-7.080635508	6.855825181
ATCAAGGTAATGCCTT	Monocytes	-9.048231085	7.168254609
ACCAACGCCACCACTG	Monocytes	-9.000051459	5.451732869
AAGAAGACCCTACCGT	Erythroid	-1.584652384	-7.543485885
AAGGACTACACTCCAC	Monocytes	-8.080804785	6.372415299
ATTAAATTCATGATGT	Monocytes	-8.271968325	6.412914509
CATACACAAAAAACCG	Monocytes	-11.16103502	-3.395760303
ACTAACCCATCCCCCG	Monocytes	-9.279322585	6.753813023
ATCTCCTAACTCAGTT	Erythroid	-1.948692521	-7.933889633
CCGTCAGCATGTAGTA	Monocytes	-9.220452269	6.629589314
CAGTATTTAGGGAATT	Monocytes	-9.382162531	5.122940297
CACCACGTAGGCACCA	Monocytes	-11.43816038	2.13843512
ACAGACAAATGCAAAG	Monocytes	-12.43945356	-2.568083768
ATGCCCCAAGAAAGTA	Monocytes	-8.068794688	-5.059301143
ACGAAGCGATTCAGAG	Monocytes	-6.644330462	6.715271706
AATCACTTAACACACG	Monocytes	-8.007589777	6.155939812
ATCCAACACCACCAAC	Monocytes	-11.42208811	2.154738183
CCCGAAGGAAATATTA	Monocytes	-11.53579279	3.041244979
ACAGCATAATCGAAAT	Monocytes	-11.12845941	2.939856763
ACGCATTCCATCACGG	Monocytes	-11.94160219	-2.970778232
ACTAAGAAATACACAT	Monocytes	-13.01782842	-1.26833052
AAAAAGTGACGAAGCA	Monocytes	-11.20773168	3.292412514
AGAAAGTGACGTCAAG	Monocytes	-8.267901381	6.360770936
CCGCATCTCCTAAACA	Monocytes	-8.431698283	6.041155095
CCGACAAGAAACATCG	Monocytes	-7.381760081	6.535559888
AACACAACAGTTAGAA	Monocytes	-9.359487017	5.474760766
ATCGCAAGACCCAGTG	Monocytes	-11.58850523	1.610704417
ACAGCAAAATGGCAGT	Erythroid	-6.819526633	-5.480008369
AACCATTTCCGCATAG	Monocytes	-7.728884657	6.985403771
ATAGACGTCATGATCG	Monocytes	-11.84123178	-0.06627429
AGGTAGTCCCCCAACG	Monocytes	-8.992769679	5.442764516
ATGCACCTCAGTAGTT	Mast	0.394983212	-11.97734666
CATAATTGACCCATTT	Monocytes	-11.57611318	1.86845922
ACACCAGCACTTCCGT	Monocytes	-12.60545584	-1.879064923
CCGGAGCGAAAGATCT	Monocytes	-8.911557635	5.974257226
ATGTCAATCATGAACG	Monocytes	-11.57749601	2.324419493
CCAACAGGAACGATCT	Monocytes	-9.02992483	7.145952935
CCTGACGCCCTAATAG	Monocytes	-11.5398068	1.818459744
CCGGCCATAAGACACA	Monocytes	-9.335061511	6.68941998
ATTTCAAACAAAACTC	Monocytes	-9.013090571	5.32062077
CCTTCATGCAGACCCA	Monocytes	-11.23236032	3.010750765
ACTGACATATATCACC	Monocytes	-8.53087612	5.566892857
CCTTACCAACAAATCT	Monocytes	-11.77843805	-0.297728901
CCCTATAACCACCCCC	Monocytes	-12.49753042	-2.651735192
CCACATAAATGCCCAG	Monocytes	-8.047818621	6.452671284
AAGGAGCACCATCCTT	Monocytes	-7.312317332	7.081340069
CCGGCCGAACCTAAGC	Monocytes	-8.944066485	5.311067338
AAGTAAGTCCCACCTG	Monocytes	-11.402348	3.050461287
CCAGAAGCCAATCCTA	Monocytes	-9.019470175	6.449764962
AAGTAGAGCAAACATT	Monocytes	-11.36625048	2.986559863
CCTTATGTAGGGAGTA	Monocytes	-11.91788812	-1.951643114
CAAGAAAGAAAAATCC	Monocytes	-7.39539667	-4.259606128
CACTCAACCCGTACAG	Monocytes	-12.081387	-2.863080626
CCGTAATTCATTCATG	Monocytes	-11.45578714	2.641089434
AAGCAAATCATCCATC	Monocytes	-12.67888685	-1.970246439
ACCACAGCCACAATCC	Monocytes	-8.085120162	6.370995278
AATCAAGGCACACCAC	Monocytes	-6.230321368	6.405872101
AAAACATCATTGATCA	Monocytes	-13.06889959	-1.776014393
ATACAAGTCACAACTG	Monocytes	-9.078221758	5.348469967
AATCACTTACCCCACA	Monocytes	-8.776768645	5.417298073
AACCCCTAATTGATGA	Monocytes	-8.915948351	7.151975388
ATCTAGAGAAGTCCCC	Monocytes	-11.4789538	-3.309190755
ACCACCCGACCCAACG	Monocytes	-9.044772109	5.851446385
AGTACCGAATCTCCCC	Monocytes	-8.561456164	5.525382752
ATTCCCAGACGCCAAC	Monocytes	-12.83911844	-1.176827913
ATTGCAGGACGCACGG	Monocytes	-11.71786543	0.029242808
AAGAAAGCATGGATCG	Monocytes	-11.75579973	-2.618097072
ACCTACCGAAAGAAAT	Monocytes	-7.930855711	6.025299306
AGCCCCATCAGTATGG	Monocytes	-11.60033937	-2.778654819
CCGTCCACAATCAAGA	Monocytes	-9.448580225	6.174558873
ATGTATCTAAAGCCAT	Monocytes	-12.38204618	-2.833579069
CAGGAGGCACCTATGT	Monocytes	-7.940796813	3.779341931
CATGACCTATACATCG	Monocytes	-11.64056154	-3.106005912
AGACACCAACTAAAGC	Monocytes	-8.94513317	5.859394307
AGTTAATTAACACAGC	Monocytes	-11.96299406	-2.725909119
CAATCATAAAGAACCA	Monocytes	-12.81752821	-1.630262142
CACAATTGCAGTCAGT	Monocytes	-7.528942069	6.831309075
AGCTAATTCAAAAAAC	Monocytes	-8.123527964	-4.952749973
CACTAAACAAGCAATC	Mast	-0.591048559	-12.70690942
AGCTAGCCATTTCACA	Monocytes	-8.587929686	5.35564732
ACACAGAGCCCGACTG	Monocytes	-11.57951208	2.344561095
ATAACAGAAATAACAC	Monocytes	-11.49679705	2.246538872
ATCACAACCCGCAACG	Monocytes	-11.36535498	2.010018344
AAGGAACCACGACCGC	Monocytes	-8.460791071	5.557636494
ACACAGCCCCCCACAT	Monocytes	-12.31627127	-2.633045321
ATCCATCTAAGCACTA	Monocytes	-12.93749758	-1.915281301
CCCCACGTCCCTCCTA	Monocytes	-7.270940264	7.093390221
AGCAAGATAAGTACAT	Monocytes	-11.58506533	-3.238556629
AGAGATTTCAGCAGAT	Monocytes	-8.343023261	4.282429452
ATCCACGCACCCAGTT	Monocytes	-6.387604197	5.994014973
ACAAACAAATTGCCTT	Monocytes	-11.59471556	0.924909944
CCTGATAGCCCACACT	Monocytes	-7.619966944	6.400179619
CCTACACCCCCCAGGT	Monocytes	-11.61311956	-3.138715034
AGACCCCAAGCTAATG	Monocytes	-8.530816515	6.406355137
ATAGCCGTCACTAAGC	Monocytes	-9.028459033	6.508599038
AGCAACTCCCAACAAT	Monocytes	-8.029931029	-4.855516916
CAACATAAAGGGAGGC	Monocytes	-6.804195364	6.597285504
AGTCAATTAATACACA	Monocytes	-7.510240515	6.597703213
AGTGCCAACCGTACGT	Monocytes	-8.857584914	7.024385686
AGGTCCTGCCCAACTT	Monocytes	-11.65162798	1.054542179
AGGTCAAAAAAAACAC	Monocytes	-7.615213831	6.594985242
CATAATTGCCGAAGAT	Monocytes	-11.27211042	2.780871863
ACACACGCATCCATTC	Monocytes	-11.58953234	-3.316467052
CCTGCCTACCACACTT	Monocytes	-6.652223547	6.563830132
CAGGACATAAAGAACC	Monocytes	-11.4020228	-3.318920141
ATTAAAGCAGGGATAT	Monocytes	-7.967501124	3.811815018
AACAATAAAACTAGTC	Monocytes	-12.65628	-2.018318539
CAGTCAGTCATTAGGT	Monocytes	-7.817729434	-4.695101028
AGAAAGCAACGGCACA	Monocytes	-11.45125814	2.158140893
AGGCACAAATGCAGGC	Monocytes	-6.697816809	6.267836327
CCTGCCGACAAAAAGC	Monocytes	-8.846250971	5.291380162
AGCCACCAAAGTCCGT	Monocytes	-7.978044947	-5.108232742
AGACAATCCCCAAGCT	Mast	0.239070217	-11.64718748
CCAAATGCCACCAGTA	Monocytes	-11.75193926	0.404466505
ACATATTTCAAGAGGG	Monocytes	-11.64584013	-0.04557318
ACATCCGGCACAAGGG	Monocytes	-7.786750277	6.180850262
ACTCACCGCCCCAGAG	Monocytes	-7.273283919	6.670958752
ATCGAGCTAGATCCGA	Monocytes	-12.74845644	-2.581517702
AATAACCGATCCCCCG	Monocytes	-7.299981078	6.546794648
ACTCCCTAAAAAAAGG	Monocytes	-11.67037245	-2.311629777
ACAGCAGCACGAAACG	Monocytes	-12.78021761	-1.278344279
AGAGACTTAGAAAGCC	Monocytes	-9.005795439	7.230285401
ATCTATTTAAGTCCTA	Monocytes	-8.301643809	6.510247464
AACCCATCCAGTAGGA	Monocytes	-11.60514112	2.05059647
CATGCAAACCTGATGA	Monocytes	-11.80472227	-0.008539026
CCGACATCATCAATGC	Mast	0.287251631	-12.04393697
AGGAACCCAAATATCA	Monocytes	-8.817970713	5.281862969
ATAGAAATATCAATTA	Monocytes	-9.156490763	5.078619237
ATTTATTCCAGTACTA	Monocytes	-7.613392313	7.134974236
ATGGATTAAATCAGCG	Monocytes	-11.32688375	2.906877751
AGTGACTCAGTCACAC	Monocytes	-8.129544219	5.882558579
AACTACCGCCCGCATA	Monocytes	-7.880146941	5.896463151
ACACCCACAGTTACTC	Monocytes	-6.930974444	6.920027966
CATGCCATACGTAACG	Monocytes	-9.992413004	4.512437577
ACAAATTTAGCCCCTG	Monocytes	-7.951747855	-4.807984119
ATGTAGTAATTAATCC	Monocytes	-9.04673334	6.887326951
AGTCCACGATGCACGG	Monocytes	-11.7317433	0.531452889
AACAAGCGCAACACGT	Monocytes	-7.231370886	7.080790276
ACCACCCGCCGGACCA	Monocytes	-7.54897066	6.642583127
CCGGCCAGATAAATGC	Monocytes	-12.77951189	-2.608977681
CACCATGACCACACCA	Monocytes	-8.158772429	-5.006637817
ACATACAACAAGAGAC	Monocytes	-9.042402705	5.399120564
ACAAAAAGCAACATCG	Monocytes	-12.15284487	-1.820555036
CCGGATGGACGTAAGC	Monocytes	-6.829445799	7.004957909
AGAGACCTCATTAGGT	Monocytes	-8.023238142	-5.038208728
AAGCATGAAGCTACAG	Monocytes	-6.419707736	6.910858864
ACGGCCTGCCAACAAT	Monocytes	-7.626079043	6.563840146
AGTAAATTAAGCATTG	Monocytes	-11.16542288	3.752505536
AGATAGAAAAATAGAA	Monocytes	-6.967385252	6.213630433
ATTCAGCCCAGCCCAC	Monocytes	-11.35312029	2.297841067
CACGAGCGAATGCACA	Monocytes	-12.98620935	-1.376424318
ACTGAATCACGTCCAG	Eosinophils	-7.530261954	2.925195927
ATTGAAAGAGATACAA	Monocytes	-8.211269816	6.175249333
ACTTCACTACAACATA	Monocytes	-10.92601724	3.588546033
CCGCCCGTCCTCACAA	Monocytes	-11.34775968	3.289154286
CACAAATTCACCCCTT	Monocytes	-11.6081452	1.192749257
CAAACCCGACGGATGG	Monocytes	-7.609846552	6.336911912
AACGAACCCAAGACGC	Erythroid	1.981571952	-2.061271315
ATACATATATTGATGG	Monocytes	-7.395667037	6.316709752
ATTCAATTACCAAGGC	Monocytes	-7.099906882	6.197676415
ACACAAGACAATAGTT	Monocytes	-13.00324579	-1.829192047
AGGTAACGAATTACGT	Monocytes	-7.710294684	5.985128159
CCTGATACATTTATCA	Monocytes	-10.85842367	3.272753472
CAAAACTTAATCAGAG	Erythroid	1.600809852	-2.458216195
AAATCATCAGCCACTC	Monocytes	-8.91752096	5.524457211
AATCAAAACAGTAATA	Monocytes	-7.491922816	5.875835175
ACTCACGTACAACCCT	Monocytes	-11.82672067	-1.951691752
AAGGATATCCCGCCAC	Monocytes	-8.952829321	6.937257046
AATCATGAAACAAATT	Monocytes	-6.149950465	6.420642132
AACTACCTACCGCACT	Monocytes	-12.66207548	-2.568339353
CATACACCCATCATTT	Monocytes	-8.068883856	5.936790223
AGTCAGCCACCTACCC	Monocytes	-7.132852038	6.551471943
CAATACTTAATAATTG	Monocytes	-11.65129133	1.402236457
CCACAGTACATCCCGA	Monocytes	-7.751231154	7.03429007
ACCCAGATCAATCCGG	Mast	0.391534964	-11.89605451
CACCAGCAAGTAACTG	Monocytes	-7.763831099	6.108077759
AGGTCCTTATATCCCT	Monocytes	-8.415432414	6.184437031
ACCAACGAAAGCCCCG	Erythroid	-6.796586951	-5.463726764
AGAAATACACCTAAGG	Erythroid	-7.080072363	-5.507195716
ATATCCCTACTGAAGA	Monocytes	-7.919662913	5.668905968
CCTAATTCAGCACCAT	Monocytes	-8.421811064	6.365802045
ACGGAACAACCTAATA	Monocytes	-10.65001055	3.580210442
CCTGAGTGATACCCAC	Monocytes	-10.732367	3.870141739
AGACCATGATTAAGAA	Monocytes	-8.888939818	5.721540208
CCATCCCACAGGAAGT	Monocytes	-8.15508314	6.225969548
CCTGATCTACCTCACA	Monocytes	-8.856878241	5.753940816
AGGACCTAAGGAATCC	Erythroid	1.602561513	-2.40031982
AGCGACATCAACAAGT	Monocytes	-7.403344115	6.783902878
ACTTACCAAAGTCATA	Monocytes	-7.254446467	6.876301999
CAACAAGCACGGAACC	Monocytes	-7.52214094	6.404733891
CCTGAATAACGGCCTG	Eosinophils	-7.67854925	3.223199601
ACTCAAATATCCAAGT	Monocytes	-6.444087943	6.036484475
AGTTCAGCCAAAACTC	Monocytes	-9.478566607	6.207361455
CAACCCAAAAGTACTA	Monocytes	-12.67350622	-1.881689554
CACAAACCAGCCCCAG	Monocytes	-11.5011706	2.393980975
ATCCAAACATTTCAAC	Monocytes	-6.58633848	7.055236573
AGAGCATTAAATCCGA	Monocytes	-8.538288554	5.818370576
CCACACTAATCCCCAG	Monocytes	-8.678211649	5.725475068
CCGTAGGCCATCATCA	Monocytes	-8.27173849	6.321757073
AACAACACAATGAATT	Monocytes	-9.229912718	5.737265343
CCGTAACCAGGCCCCT	Monocytes	-11.73077436	1.487928862
AGCGAGGGCCCGACGA	Monocytes	-12.77789923	-1.182213431
ACCTATACACGTACAA	Monocytes	-9.298720797	6.920546765
ACATACGCATCGCCGA	Monocytes	-8.268915137	5.520357842
AGTGACACCCGAACCA	Monocytes	-8.066027602	6.334360833
ATTGACAAAGTGCATG	Monocytes	-8.17924734	6.312376732
CCCGAGTACCTGCCGT	Monocytes	-7.622563323	6.348947281
CCGTCACTAATACCAA	Monocytes	-12.01299139	-1.920043831
CCCTAAAGAACGCACT	Erythroid	-1.639134606	-7.583171134
CCGAAACTCCTCATTC	Monocytes	-8.791784247	5.684825177
AGTCATCACAGAACGT	Monocytes	-11.76780744	-0.125825351
AGGCCATCACGCAATT	Monocytes	-11.51334234	-3.213799243
ACGCCATAATGCATGT	Monocytes	-7.185176333	6.819936509
ACGCATGACAGTCACG	Monocytes	-7.421815356	6.557485337
ACTGATCAAGAACCGC	Monocytes	-11.43041654	-3.19469214
AGTCATAACACCACCT	Monocytes	-11.57951876	-2.262847786
CATCATCGCAGCAGTC	Monocytes	-11.34722467	1.978092904
AGGCACCGCCCCCCCG	Monocytes	-9.091089209	6.334296937
CCCGAGCTCATTCCCA	Mast	0.263983885	-11.79072786
CACTACTAAAAGCCGG	Erythroid	-7.088001688	-5.62258411
ATATCCTTACTACACG	Monocytes	-7.037288149	7.126745934
AAGAACAAAGGCCACG	Monocytes	-12.03028246	-1.94280315
AATACCTCCCTCACCT	Monocytes	-9.293179949	6.888776536
AGCGATAGATGTAAGT	Monocytes	-11.62260576	1.209978814
CAGGAGCGATTAAAAT	Monocytes	-7.680992087	7.018354649
ATGCATACAATAACAC	Monocytes	-6.721935709	6.824431176
ATGACAGTCCTTCAGA	Monocytes	-11.71911951	0.032653923
CATGACTTAGAAAGCA	Monocytes	-11.22202726	-3.265615945
CAGTAACGATAGCACA	Monocytes	-13.09750601	-1.714053934
AAACATGGATACACAC	Monocytes	-7.771325549	6.458926911
CAAAATCGCAGACCGC	Monocytes	-11.36394544	-3.182283168
ATACACAGAAAGACAC	Monocytes	-11.61569067	-3.242171054
CACGACCCCCAGATAA	Monocytes	-6.674651106	5.996670003
AGCTAGTACATCAGAT	Monocytes	-8.973885497	6.077190632
AGACATGTAGGACCAG	Monocytes	-11.75332781	0.033488745
ATCGCCATAAGCAGAA	Monocytes	-11.01946398	2.655758137
AACTATGAATTACCAG	Mast	0.02525417	-12.01470209
ACTTCCCACAGACACG	Monocytes	-8.208104094	6.211813683
ACCACAAGAGTTCACT	Monocytes	-11.14058538	2.517443413
AGCCATAAAGGCAACT	Monocytes	-8.952633341	7.111984009
AACCCCACAGATAACC	Monocytes	-6.736475428	6.292335744
CAAACCCTACCGACGG	Monocytes	-6.992061575	7.1599338
ACTTAGTCAGGAATAT	Erythroid	1.903529445	-4.235854154
ACTCAAAGAGATAACT	Monocytes	-8.959843596	6.050103898
ATGTCCTGAGCAACGT	Monocytes	-7.625492056	5.756112332
ACGTCCGTCCTACCTC	Monocytes	-11.72587152	-3.125901943
ACAGAAAAAGACACAA	Monocytes	-10.42417475	4.109303708
AATAACCCATTAAAGT	Monocytes	-7.58554407	6.585950131
CCGTATCCAAAGACTG	Monocytes	-6.785993536	-4.876762872
ATCCATGTCACCAACC	Monocytes	-8.760573348	5.518319363
CACGAGTGCCTTAACA	Monocytes	-9.313894709	6.947202439
AACTACAGAGTCCCAT	Mast	-0.473467847	-12.64513898
CCCAACGGAACGACGG	Monocytes	-7.721004446	6.997096295
ACAACAAGATCACAAG	Monocytes	-8.13802143	5.91171431
AACGCACACATACCTC	Monocytes	-11.71063562	1.038440938
AGACAACGACTCACCG	Monocytes	-12.3645558	-2.815068608
AATCAATTCACAAAAA	Erythroid	-1.738666525	-7.544895416
ACTTCCCCAAGCATAT	Monocytes	-11.92849966	-1.800624495
AGCAAGGAAGAAATTG	Monocytes	-6.892148455	7.157012696
AAGCACCTCAGGCCCG	Monocytes	-11.41607805	-3.290731435
AGTTCCCAAACTAACA	Monocytes	-12.56203409	-1.15571179
CCTGAAGAATCAAGCG	Monocytes	-11.75086733	0.511181945
CCTAAAATAGCTCAGA	Eosinophils	-7.573171099	2.975156779
AACGATAGCACCATTG	Monocytes	-7.82024618	5.546816582
AGGTATTACCTTCAGC	Monocytes	-11.57856603	-3.305216794
CATTCCCACACTCACT	Monocytes	-11.29137083	2.83244657
ACCAAGACACTTAAAC	Monocytes	-12.05617472	-2.728479391
AACCACCCATGTAGTC	Monocytes	-8.146408041	5.779474969
CAGGAAGGCCGGAATA	Erythroid	3.445403615	-1.850585406
ATCCCACGAACCATTC	Monocytes	-7.625925501	-4.767637496
CAACAGTTAACCAAGT	Monocytes	-9.129807433	5.935583348
CCTTCCGTACCTAAGT	Erythroid	2.088331024	-3.638070112
AGGCATCACCGAAAGA	Monocytes	-13.17683359	-1.737103944
AGGCACCTATCCAGCT	Monocytes	-13.11737676	-1.81389827
AAGCAACAAGGAACCC	Monocytes	-8.885403594	6.708911652
AGTACCACCCCGACCC	Monocytes	-13.10626837	-1.676355248
AGCCACGGAGGGCAAT	Monocytes	-12.59553381	-1.257033204
AACAATTACCTAATCC	Mast	0.397062222	-12.06962991
AGTCCCATACTACAGC	Monocytes	-11.71517702	-2.228787666
ACGAACCGAAGGAGGT	Monocytes	-11.61476179	-3.173905855
ATCGACTCCACCATCG	Erythroid	-1.845324596	-7.480818992
ACTTCCAGCCTTAACC	Monocytes	-11.30374475	2.896449084
ATTGAAACATTAAAGG	Monocytes	-11.33666559	2.730540032
CAATCCCGATTGCATG	Monocytes	-11.52530714	3.029911036
CCCGAATAAACGACGC	Monocytes	-7.916344603	5.804984803
ACCGAATGAGTCATAC	Monocytes	-7.655908545	6.751656766
AGACAGTGACCGAATG	Monocytes	-11.97008749	-2.044866209
ATTAAGAAACGTAGGG	Monocytes	-8.241013487	6.082607979
AAGCAATTATGGAAGC	Monocytes	-11.35707136	-3.269510036
AGTTACGTCCCGACGG	Monocytes	-11.44497629	2.075398202
ATTGATGGATCTCACC	Monocytes	-6.457242449	6.975172753
CCAAATTCAAGGAAGT	Monocytes	-11.57187601	2.01348638
ATCCAAACACTGCCAG	Monocytes	-7.342588385	6.29826569
CAAAATAGCAAACACT	Monocytes	-8.384679755	5.566424603
ATCAAGACAAGGAATG	Erythroid	-7.017654379	-5.649244075
AGGCACTGAGTCAGCT	Monocytes	-11.4010491	-3.297590499
AAGTAAACAAGCAGAA	Monocytes	-9.172231158	6.218515629
AATCACTACACCAAGC	Monocytes	-12.72920748	-1.974094515
ATGAATTCCCTGCAGA	Erythroid	-1.821584781	-7.899994617
AACGAATCCCAACAGC	Mast	-0.289149245	-12.41700578
ACGGAACAAATTACCG	Monocytes	-11.5256743	1.301309819
CCGCACAGACGACCTT	Monocytes	-6.631654223	6.788611645
ACCTATTAACCTATCA	Monocytes	-7.121430834	6.62457251
CATAACGGACGTATTG	Monocytes	-11.60555025	-2.537254577
CAGTAGGGCCCAAGGC	Monocytes	-11.33085008	3.301763291
ACCCAACGACTCAGCT	Monocytes	-10.77463575	3.423320527
ACAAAGCGACCAAATG	Erythroid	-1.653001597	-7.797450786
AGACATTAAATTCATG	Monocytes	-11.54983946	1.708742613
CCCTAATCCAGGACCT	Monocytes	-7.013659914	6.275578732
AAGTAAGCCCGACCGT	Monocytes	-9.053107699	5.822506661
ACCTCCATATGTATCC	Monocytes	-7.483583411	7.04916739
AGCCCAGCCATGACTT	Erythroid	2.197615663	-1.593885248
AGCGATAAAATTCCCG	Monocytes	-7.833310564	6.21900248
AGGTCCCGACTGCCGT	Monocytes	-8.881834944	5.392133946
CCGACCTCAAAACCAT	Monocytes	-7.426680525	6.182976956
AATAACGTCATTAGAA	Monocytes	-11.490231	2.35538053
CCCCCAGTCCTCCCAG	Monocytes	-12.57190939	-1.850860839
ACCACAGTCAATACGC	Monocytes	-6.604472598	7.004971738
AATGAAGTAGGACATT	Monocytes	-11.61733957	1.825831647
ACAAACCTCACTCCCA	Monocytes	-12.00882002	-1.780297702
AGTCAGGCATCCATCC	Monocytes	-8.120462378	6.18703484
AGTAATTAAGATATTA	Monocytes	-11.45988317	2.042667622
CCCCAATAATGAAAGG	Monocytes	-7.973156889	3.84469294
AACACCGCCCCAAGCG	Monocytes	-10.36560198	4.057257886
ATGGAGGTCCGTCATC	Monocytes	-8.00324293	6.277619118
AGGAATTGATTCCAGG	Monocytes	-8.741583785	5.454833741
ACCACACTAATTACGT	Monocytes	-6.686576327	6.407879586
ATCGACGGAGTAACTC	Monocytes	-11.73330923	0.317589516
ACCCACAGCAGTCCAA	Monocytes	-11.46362062	1.427256579
ATGCCCATAGCAAACT	Monocytes	-11.42262216	1.113469834
AACCATAAACCCAATC	Monocytes	-9.324475726	5.155829186
CCAGAAACCCTCAGCG	Erythroid	2.733982126	-3.699866062
AAAAAAGCCAGAATGA	Monocytes	-7.38826557	6.619164223
AGAAAGGAATTAAGTT	Monocytes	-11.60801359	0.378297324
CCAACCGACAGAAATA	Monocytes	-12.30228849	-1.782213931
CACCCATACACGCAGG	Monocytes	-12.03925844	-1.151755442
CCCAATGAAATGAGTT	Monocytes	-11.62802549	-2.683533435
CACACCATCCGCCAGA	Monocytes	-11.63875433	-2.545167094
ATACCACCATGGCATT	Erythroid	1.484066764	-2.152869945
AGGAAACGAAGCAGCA	Monocytes	-9.040397128	6.456638093
CCCGACCGAGTTCACG	Monocytes	-8.046055754	5.98851418
ATAAACAAAAGGCATT	Monocytes	-11.93357416	0.364844794
ATACCACAACCCAAGC	Monocytes	-11.63773485	-0.154142921
AAACATTACCGCCATG	Monocytes	-11.89089533	-1.867344861
AAGCACCTCCCTAAAG	Monocytes	-8.022386988	6.507672066
ATGTACGCCAGAAGGT	Monocytes	-10.93457933	3.336312527
AGATCCCGCCCGACTC	Monocytes	-8.16840454	5.88247847
ACGGCATAAATACCAT	Monocytes	-8.98276945	6.13908791
AGAGACGCAGCCCCGA	Monocytes	-8.302676638	5.946962113
ATCCATTTATATATGC	Erythroid	-1.49913547	-7.748475318
ACTAATCTCAATCCAG	Monocytes	-8.652293642	5.310658688
CACAAGTGATCGAGTG	Monocytes	-8.918855628	6.989311452
CCAGAGTACCCACATC	Monocytes	-8.683842619	6.2724688
ATCCAGCCCCGCCCAT	Monocytes	-11.00499864	3.663015599
ATTTCACACAGTACGT	Monocytes	-9.180122813	5.290148015
AAACCCACAGCCCCTA	Monocytes	-7.399527987	6.394383187
CCTGATTCCCCAATCC	Monocytes	-13.08297964	-1.741394525
AAAAAATGAAAGAGAC	Monocytes	-6.90563341	7.048369164
CCTCACCTCCGGCCCC	Monocytes	-8.332869013	6.621119732
AAAGATACCCCTAAGC	Monocytes	-12.90495344	-1.994994884
ACGGAGTCACGTAACA	Monocytes	-8.53551956	-4.621945863
CAGCACTGCACCCCTA	Monocytes	-7.837366541	7.050038094
AGTAATAGCACAAATA	Monocytes	-11.71198603	0.031248207
ACGCAACGAGGAAGGC	Monocytes	-8.687733611	5.620599503
CAATAAAGACGGACAA	Mast	-0.391813179	-12.53770471
ACTGAATCACTTAAGA	Monocytes	-7.394217928	6.116313214
AAGGAAGGAACAATTG	Monocytes	-7.447238883	6.339370484
AGGAACCGAATTCACA	Monocytes	-6.572601756	6.623802418
ATCTACCTACCGACAC	Monocytes	-7.969553431	5.648919816
AACGACGAACTAAGGC	Monocytes	-8.529601058	6.478966946
CCATACTTAATTCACC	Monocytes	-12.50577684	-1.125082796
ACAGAACCAACTACCA	Monocytes	-7.157580336	7.137951607
ATGACACAAGGAAGGG	Monocytes	-11.49265524	2.323811049
AGGGCAAACATGAACA	Erythroid	2.556539337	-2.202030664
AGATCCAGCCCTACTT	Monocytes	-11.56714483	0.787831063
CCAGAAATCAAACCTC	Monocytes	-7.854509314	5.804191823
CCCTACCACCCGCAAC	Monocytes	-13.07684656	-1.789666956
AAAGCCTCAGGACATG	Monocytes	-11.74135538	0.357162709
CCTACCCTAATAAGCC	Monocytes	-8.049961527	6.829546208
CACCAGGTAGATACCT	Monocytes	-11.59671064	1.536725278
ATGCAGTTATATATTA	Monocytes	-11.35563703	-3.332122569
ACTCAATAAGATCCTT	Eosinophils	-7.79306217	3.441700215
ACCAATCCATTACATG	Monocytes	-8.831801375	6.100661034
CATGAATGCAGGCCGC	Monocytes	-11.69781442	0.675758595
CCATACGTATCTCAAT	Monocytes	-11.59930273	1.226781602
AAATACCAAGTCAGCA	Monocytes	-11.4888043	1.806768412
ATAAAGGTCCACAGGG	Monocytes	-7.604057272	6.616117234
CAATAAGACCCGCCCT	Monocytes	-11.7391028	0.336571331
AAGAAGCAAAGTAAAC	Monocytes	-11.84331842	-0.078343516
AGAAAGCAAAGCATCT	Monocytes	-9.04121538	6.834093804
ATCTACAGCCGACAGC	Monocytes	-8.82878681	7.002290005
ACATATGTAAATCAGG	Monocytes	-11.16444918	-3.241187578
CAGCATGCATGCCCAA	Platelets	7.462117712	-3.793382411
CATAACGGAGCAAGAT	Monocytes	-11.61187597	-3.091648584
ACTCAAACATGCCAAG	Monocytes	-11.30380293	2.86800384
AGTTAATGCCGAAGTG	Monocytes	-11.50400492	2.297463412
ATGTCACCCCAAAGTA	Monocytes	-8.507998427	5.65994143
AGGAAAGGACCCAGGG	Monocytes	-7.4622521	6.259553666
ACATCAGGCATTACGC	Monocytes	-8.025044878	-4.822875266
AGGCACTGCCTCCCAG	Monocytes	-12.39796396	-1.826236849
ATAAATATAATAAAAT	Monocytes	-9.478558978	4.939072365
ATGAAGTCACCGAGAG	Monocytes	-5.904594859	6.501741166
CCACACTTCCCGACTC	Mast	0.368137757	-12.03104044
CCTGAAAGAGGTCAAA	Monocytes	-6.498060664	6.41619801
CCCGCAATCCTAAGGT	Monocytes	-13.10854956	-1.719163244
CAACAGCGCACGCCAA	Monocytes	-11.32789656	2.880033249
ACGACCCGACAGATTA	Monocytes	-11.80141874	-0.394657319
ACCAATTCAAACATAC	Monocytes	-11.6811833	1.659408087
ACGGCCTTATTAACAG	Monocytes	-8.009575804	6.36274218
AACGATAGACATAAAA	Monocytes	-10.92019506	3.634597535
CAACCCCGACAAACCC	Monocytes	-11.29118009	3.296420807
CATTACTAAAGTATGT	Monocytes	-12.88056513	-1.251558249
ACTCCCGACCGCCCTT	Monocytes	-8.023564299	5.945479149
AGTCCAATAAAGAAAG	Erythroid	2.048877756	-2.601890927
CCGAACTAAGACCAGA	Monocytes	-7.912914237	6.478985066
AGCGCCTCATCTCAGA	Monocytes	-8.570877512	5.994768376
CCACCATAATTAACCA	Monocytes	-7.508578261	7.116207833
CATACCCACACTCACA	Monocytes	-8.067799052	5.726280923
CATCATGACAACAGGA	Monocytes	-12.26315065	-2.5486517
ATAGAACCAGAGATTC	Monocytes	-7.153946837	6.338070149
AGGCATGTCCTACCAG	Monocytes	-11.99897238	-2.958356624
ATCCAAGGACTAACAA	Monocytes	-7.493595561	6.135978932
AATACCAAAGAAAGCT	Monocytes	-8.332353075	5.441986794
AAGCAGACCATCACGA	Monocytes	-8.022042235	6.656793828
CATGAGAACCTCATAA	Monocytes	-7.560625037	6.724692101
CATTCAGAATTAAACT	Monocytes	-7.645899256	6.595458741
AGCCCAGTATTCCCCG	Monocytes	-11.25377413	2.839158053
ACAACCCCATGGCAAC	Monocytes	-11.57876917	-3.117059474
AACGAACGCCGGCCGA	Monocytes	-7.82629629	6.545118088
CCTTAACTAGTAATCG	Monocytes	-7.409033736	6.844761128
AAGACCTTATTGAATT	Monocytes	-8.771724661	5.445606942
CCAAAGCGCCGGCCGG	Monocytes	-11.92920729	-1.901372557
AATACAGTACGTAAAT	Monocytes	-7.999308547	-4.798424964
CACGCCTTATTGACGA	Monocytes	-9.122048338	5.537937398
AGCACCGTCCAACATC	Monocytes	-11.4060063	2.347511048
CAGGCAGTATTTAGGT	Monocytes	-11.02726312	-3.42888165
CCGTAAGGAATTAGTG	Monocytes	-7.99388357	6.251528496
CCCAACGTATTCCACA	Monocytes	-11.73052927	-2.332220559
AGTGAATGAACCACAC	Erythroid	1.52798895	-4.113339668
AGCCAGGTCATGAAGC	Monocytes	-7.349762877	5.736599679
ATCTAAGTAGATCCGT	Monocytes	-11.5917172	1.243150468
AAACAGAGCCAGATGT	Monocytes	-9.211990794	5.265958066
CAGCCCGGACGTAATC	Monocytes	-7.500767668	6.847161526
AGCTCCTTAAGACAAA	Monocytes	-7.943385561	6.262728924
CCCTAAATCCCGAGCA	Monocytes	-12.37007089	-2.640606408
AGTGACGGATGTAGCG	Monocytes	-10.52895685	4.010178322
AAGGACCCAAGGAACT	Monocytes	-7.894172152	7.008435959
AATTCCGGATCTACGC	Monocytes	-7.691622694	6.622951741
AACTAACTACCACCCA	Monocytes	-12.1985993	-2.759337073
ACGGCCATCACGATTC	Monocytes	-7.179403265	6.418862099
AGGCATATACGCAGGA	Monocytes	-8.611620863	5.992979283
AGACCACTATATCAAT	Monocytes	-8.058532675	-4.97322536
AATCACTAAACCCACG	Monocytes	-11.95135733	-2.39150322
ATCACCAGATGAAGAG	Monocytes	-8.901599368	5.454382653
AGTAACCAACTAACGC	Monocytes	-6.63073202	6.737542386
CAACCACCAGCTATAG	Monocytes	-7.718950232	7.04542231
AATTCAGACCGCAGGC	Monocytes	-7.686941584	6.04639935
CCGGCCGACCTGATAG	Monocytes	-8.022433241	5.968324895
ACTACACCCCTGAAAC	Monocytes	-9.415927371	7.016256566
CCCTACGTATTCATGT	Monocytes	-7.622805079	6.785715813
CCCGATTGAGGCACAC	Erythroid	1.751933853	-1.693938141
ACTGCCCGAATTCAGC	Monocytes	-9.76965948	4.841947312
AGAAAACACATAAGAC	Monocytes	-9.98096033	4.561377282
CCGTCATTCAGGAATC	Monocytes	-8.089042147	4.370589966
CCGTACTTAGCCAGTG	Monocytes	-9.192574938	6.744440312
ATAGACACCAGCATCT	Monocytes	-9.718820055	4.74065947
CATCCAACCCAGAACC	Mast	0.316798369	-11.8667748
CCTGAGTTCAGGCCTC	Monocytes	-6.985482176	7.005897755
CAGTACTAAGTCCACT	Monocytes	-8.382327517	5.393321271
AACAAGTAACGACAAC	Monocytes	-6.58575817	6.981065983
ATCGACCCAACGATCG	Monocytes	-6.214550932	6.577628369
ACCAACTCCAAAATTT	Monocytes	-8.326304396	6.028244252
AGAGCCGACATAAACT	Monocytes	-7.820812663	5.662006611
ATACACCAACTGATTG	Monocytes	-8.003478487	5.975703473
CCGTAAATACACCCGT	Monocytes	-7.349767645	6.358939404
ACTCCCGCACAACAGG	Monocytes	-11.39686247	3.168305153
AGAAAAGACATGCATT	Monocytes	-8.438808402	6.589855427
AGCTATTCAGTTCATC	Erythroid	3.442367593	-2.214076405
AGAGAGTCCCCCACCA	Eosinophils	-7.302825888	2.813150639
AAGCATTCAAGTCATA	Monocytes	-11.8216147	-2.101478463
AGCAATGGAGTTAATC	Monocytes	-8.833518942	5.258549924
CCGTAATTATGGCACA	Monocytes	-7.854518851	6.593312497
CCAACAGAACCGATGA	Monocytes	-11.4803166	2.986210341
AAGCAGAACAGCATAA	Monocytes	-11.32662531	2.235282416
CCCCCCATATGCCATT	Monocytes	-9.021489104	7.05949902
ACACACCGATTGATAC	Monocytes	-8.396923979	6.524753804
AGGCCATTAGATCCCT	Monocytes	-11.76109167	0.595254535
ATGGAAAGATTCACCC	Monocytes	-6.715922793	6.956925149
AGAAATCTCACTACCC	Monocytes	-11.94854971	-2.828653579
ATACATCTAAATCAAA	Monocytes	-7.608144244	6.377199406
ATCCATTACCGTCCCA	Monocytes	-9.070542773	6.663152451
CCGTAGCTAAGTAGCC	Monocytes	-8.248208483	4.127612824
ACCGACGTCCATACGC	Monocytes	-7.533973654	6.434074635
ACGGCCAACACTATAT	Monocytes	-7.789091071	6.773327584
ACTCAGCGCACTACTA	Mast	0.400480191	-12.0555594
CCCTCCTGATGGATTG	T	2.258847276	5.74873137
AGTTACTACAGAAGAA	Erythroid	2.306987802	-1.467211371
ATAAAAGAAAGGAAAT	Monocytes	-11.65640493	1.172256941
CACGCACGCCACCAAT	Monocytes	-7.387062987	6.323315854
CCCGCATACAAGAGCG	Monocytes	-7.881611784	6.819266553
AACAAGCTCCCTCCAT	Monocytes	-7.161873301	6.918547864
AATGACAAACAGACAA	Monocytes	-12.59748121	-2.07967556
ATCGCCGTAGTACATT	Monocytes	-8.634971579	6.866556401
AACGCACAATATAGAG	Monocytes	-7.633675059	7.1721456
ATGCACAGACGAATTC	Monocytes	-11.48026796	3.485827679
CACAAATACATGAGAC	Monocytes	-7.968191584	6.025150056
AGTCCACTCCCGATAA	Erythroid	2.600829641	-1.963734513
CAGACAGACCACAAAC	Monocytes	-11.38358637	2.6663804
AGGCAAACCAAGAGCC	Monocytes	-11.73772951	0.410023684
ATGGAGAAACCTAGTA	Erythroid	1.858673612	-4.372714286
CATAACTCATGACCAC	Monocytes	-11.22494264	2.723793501
ACGCCAAACATTCATG	Erythroid	1.521963636	-2.422279005
CCATAAGAAAATATGT	Monocytes	-11.70368048	-0.008061533
CCCCACTTATTAATAA	Monocytes	-9.570009669	4.975121255
AGTTACCACAAACACA	Monocytes	-8.124875029	6.896069283
CACAAGTTCAGTACTG	Monocytes	-9.321421107	5.336002106
ATTACAAGCAGAACGT	Monocytes	-8.037507494	-5.091406589
CAACAAGCCCGCCCTT	Monocytes	-7.9099135	5.702195401
ATATAATTAGGCCACT	Monocytes	-11.26523252	3.500977749
AAACAACTAGCCCACC	Monocytes	-7.155528983	6.959813828
ACGCCCCCCATCAAAC	Monocytes	-8.384273489	6.838000054
AACGCCATACCAAAGG	Monocytes	-8.184623679	6.649124379
AGGGACGGAAACATTA	Monocytes	-7.604438265	7.066073651
ATCCATGTCCAGCCGT	Monocytes	-10.87095304	-3.362616067
ATCCACGTACTTACAA	Monocytes	-7.255491217	6.680361027
ATCCACTCCATTAGAG	Monocytes	-7.522250136	-4.729444032
AACTATATAAAGACTG	Monocytes	-7.750628909	6.609918828
ACCCCATACCTTAGAG	Monocytes	-9.547790965	5.008731122
CAGCACGAACCTCCGA	Monocytes	-10.18382402	-3.559384351
AATCAGAACAAGAGTT	Erythroid	1.848400156	-2.036364322
AGGTATTACCTAAACC	T	2.110265533	5.770722146
ATGCAAGCCAGCAGTA	Monocytes	-7.864578684	6.778485055
CATTACAGACCCATAG	Monocytes	-9.742339571	4.846989388
CAACCCCGAGTTAATA	Monocytes	-7.154181918	7.138273949
AGATCCCACATTCCTG	Monocytes	-11.54762026	-3.307423597
ATACCCCTAGCTACAC	Monocytes	-11.63359876	1.629235739
ACGTAACTAGTTACCG	Monocytes	-8.43671604	5.882918591
CACCCCTGATCCATTC	Monocytes	-11.33318563	3.488160367
ATTCAAATATTGATTG	Monocytes	-9.126959284	6.809509034
CAGGACGGACTGACCA	Monocytes	-11.07824083	3.268816704
AACTATCGAAATAAGG	Monocytes	-9.338311633	6.686556573
AGCCCACTACATATGA	Monocytes	-8.137129267	4.156064267
CCGTAATGCCTGCACA	Monocytes	-12.38917776	-1.073450183
AGTCACAGACATATTA	Monocytes	-11.37643286	3.324258561
CATCATCAAAGTAGAT	Monocytes	-7.758173426	7.093713517
ACCTAGAGCACCATTA	Erythroid	1.54839925	-4.222007041
AACTAATTACTCACGT	Monocytes	-7.845660647	6.354067559
CCGCCACACATAAGGT	Monocytes	-7.631465395	6.987354512
ACTGAGCCCCGGAAAG	Monocytes	-11.55988355	-3.169812446
CAACATGCATACAAAG	Monocytes	-7.18494316	6.758844609
CCTCACGCAAAAAGCG	Monocytes	-8.013439616	5.831398244
ACGTCCCCCCCCACAC	Monocytes	-11.60085245	-3.306841855
CAGCCAGAAGCGATAC	Monocytes	-9.921457728	-3.636840587
CAGGAATACATCAGTA	Monocytes	-9.88618513	-3.511774545
CCACCCAGATAGACCG	Erythroid	1.849358121	-3.575509792
CATTCCTGAGGTCCCT	Monocytes	-11.12824198	-3.343214517
ATAGAACAAGAAACCG	Monocytes	-12.22848268	-2.699301844
AATGAAAGATTTCCTC	Monocytes	-12.13423487	-2.933896785
CCAGACAGACGTCCGT	Monocytes	-12.18433233	-2.810820942
CCTGAAAAAGCCCATA	Monocytes	-12.05325266	-1.666698759
ACGACATTAAACACTA	Monocytes	-12.46292921	-1.882599359
CATCAGATATACCACC	Monocytes	-8.37827917	6.271867985
ACTCCAGTAATGCATC	Monocytes	-11.64615389	0.346516246
AGCGACCACAGGATGA	Monocytes	-8.33297058	5.457315201
AAATAAAACCTTAACT	Monocytes	-6.486075839	6.532397503
CCGCACCCAGATAGGG	Monocytes	-8.976622542	5.97283339
ACTCCCGAACTAAATG	Monocytes	-11.6177878	-2.33364368
CCTACAAGATCTCCGC	Monocytes	-11.28233476	2.706262345
ATCAAGCGCCAAAATT	Erythroid	1.542259017	-4.03893209
CCAAAAACCCTCACCC	Monocytes	-7.558670004	6.736428494
AAGTAAACCCGTCCAT	Monocytes	-8.337073287	5.654435868
CCATCACCAGTTATTG	Monocytes	-8.248368224	6.770321126
ACACCAGTCATGACGA	Monocytes	-8.120386084	-4.824808841
ATTGCAAAACTTAAGC	Monocytes	-11.59172865	1.011455531
CATCCCGGAGAAAGCA	Monocytes	-10.82209249	-3.47782207
AAAAACGGAAACCCCA	Monocytes	-9.225616892	5.331452126
AGGAAATGATATCAAA	Monocytes	-8.869916399	5.97492289
AGTGAGGGAGCCCACA	Monocytes	-11.54237505	0.625844235
ACGGCCTACACACAAC	Monocytes	-7.611557921	5.694461579
ATATAGCACAGCCCGG	Monocytes	-6.001903971	6.714447732
AGATACACAATAAGTG	Monocytes	-8.001902541	5.568726296
AGTTCCCACAACCACT	Monocytes	-11.71197267	1.010200376
CCGTACCCAAATAATA	Monocytes	-11.37905355	2.976567025
CACCACCCCACTCAGG	Monocytes	-7.069731673	7.051418538
CCGCCAAAACAAATAA	Monocytes	-6.437818964	6.381757493
ATAAATTGCACAATGG	Monocytes	-11.44681497	2.796567435
AGGAACACAATCAATA	Monocytes	-8.039543112	6.725812192
AAGGCATCAACTAGGT	Monocytes	-8.665135821	6.305122132
CATAAATAACTGAAAG	Monocytes	-7.334005316	6.005173916
CCCGCCTTATGGACCT	Monocytes	-11.87600656	-1.072802951
AACACAGCCCCTATCT	Monocytes	-6.406821211	6.275556798
AGGAAGAACAGTAAGC	Monocytes	-13.08663221	-1.592700308
AGGGAGTACCAGACGA	Monocytes	-7.341502627	6.235264058
CAGCAAGCACAGATAA	Monocytes	-7.815345725	5.701905961
CCCCCCGGCAAACCTG	Monocytes	-10.53094049	3.948039288
CATCCCGAAAAAATCG	Monocytes	-8.268328627	6.658983941
AAATAGCTACAAACCG	Monocytes	-7.863165816	3.608904595
AGTACAAGATATAGCA	Monocytes	-11.68943258	0.646463747
AAATCATCACTCATTT	Monocytes	-8.386602362	5.891226525
ATCTAGACAAAAAACG	Monocytes	-7.893737277	6.606817479
AATGACGGACCGACCG	Monocytes	-6.442462405	6.819982762
AGCAACTCCAGACACT	Monocytes	-6.7463245	6.353153939
AGATAGTTCCTACCGA	Monocytes	-12.69606157	-1.151844745
AGATCAAGCCATACTA	Monocytes	-11.73254248	0.45618462
CCTCAGCACACCAGTC	Monocytes	-6.288413485	6.617330308
AACTACGCAAAACCGT	Monocytes	-9.216079672	5.753170247
AATAAATCCCCGCAAG	Monocytes	-11.50118967	-3.174654966
AACTCCCACCACCATG	Monocytes	-9.088724097	5.173042531
ATAAACGCAAGTAATT	Erythroid	1.576825182	-4.353887325
AGTCCCAAATGCCCCA	Mast	-0.469837686	-12.16502595
AACGACGTAGGTACGA	Monocytes	-9.181581458	7.095369095
CCTGATCGAGCGCATT	Eosinophils	-7.381841143	2.889255519
CAAAAATGATTGCCAG	Monocytes	-8.37095209	5.906762356
AAGCATCTAAGAAGTC	Monocytes	-11.5454249	2.838916058
AGCTCAGGCCTTCCTG	Monocytes	-6.817648371	6.174940819
ATAGAATTATGACCGC	Monocytes	-7.373166998	-4.872562175
ATATCCATCAGACAGC	Monocytes	-11.25476499	3.502975697
CATCAAGAAGAAATAG	Monocytes	-7.157860716	6.563730473
AAAGAAGTAGATATAG	Monocytes	-8.878349741	6.255095238
AGACACACCCGGCAGC	Monocytes	-7.176694354	6.971537346
ATCGACCAACTTCCGA	Monocytes	-7.167514761	6.437031979
ACCTCAGCATTAAACA	Monocytes	-11.43804594	3.318916554
ATTCCAATAAAGACTG	Monocytes	-11.43615862	2.319121356
CAATATCAAACCAGCC	Monocytes	-8.675180872	5.668448681
CCTTAAGTCCGCCCTG	Monocytes	-7.431198081	7.029280419
ACATAGACACGTCACC	Monocytes	-8.433739146	6.698647256
AAACAGTGCATTCAAC	Monocytes	-8.117323359	6.428488965
ACTACAGGCAATAATG	Monocytes	-6.461894949	6.284609551
ACACCATCATGGAACG	Monocytes	-6.359336337	6.1485393
AACGCATTATCAAAAG	Monocytes	-12.14471861	-1.759635394
ATTAATTTAGCGCCTA	Monocytes	-12.72406717	-1.181836282
ACATACCCAAGCAACA	Monocytes	-12.79847093	-2.547073012
ACATCCGAATCACAAT	Monocytes	-7.941058596	5.941250081
ATTCAATTCAATCCCG	Monocytes	-11.65504881	1.964917416
AATCAATAATCGCCCC	Monocytes	-7.63563486	6.252330536
AACTAACCCAATCACT	Monocytes	-7.816666087	6.927066083
AGGACAGTCAGGAGAA	Monocytes	-11.7571034	0.186230774
AACAACGTACTAATGC	Monocytes	-8.289231738	6.623760457
AAATATCTCATACATA	Erythroid	-1.632303407	-7.727374797
CCGTACGACATCCCGC	Erythroid	1.820766965	-2.799704199
ATTGACTGAAGGAAGG	Monocytes	-12.33899446	-1.861908858
ACTAACCAATTGAATC	Erythroid	-1.73678427	-7.396690135
ACTCAAGGATACAAGT	Monocytes	-11.99929663	-1.928741222
ACCAAGTCCATGAGAC	Monocytes	-6.45923992	6.538123364
AGCCAATCCCATCCAG	Monocytes	-6.946798285	5.973676915
ACTGCCCCAGTTCCCC	Monocytes	-11.63909193	-2.439785009
AAGTACGAACACCCTA	Monocytes	-6.411037405	6.077293629
AAAAAGGTAATAAATT	Monocytes	-7.59015127	6.318129773
AGTGCATTATAGATGA	Erythroid	1.573516647	-4.15160728
AATGACTACCTTAAGA	Monocytes	-7.604494532	5.623121495
ATGCATGCCAGACAAA	Monocytes	-6.353151282	6.734826321
AAGAAAAAAAGTCCCC	Monocytes	-8.926080187	5.766966099
ATGGACTTCACTCCTA	Monocytes	-11.36286398	2.754752869
CACGATCAAACTATAG	Monocytes	-10.28658052	4.217057938
ACTGACGGAGTAACCG	Monocytes	-11.71220823	-0.24422956
CAAGATTTAGTTAGAA	Monocytes	-12.44107481	-2.761535769
AGATAGTGCAGTACCA	Monocytes	-6.971651515	7.21221518
CCCAATGAATGGACAG	Monocytes	-7.222600897	6.363213772
CCGAACTACACGACTT	Monocytes	-9.875588854	4.648794884
ACCGAATTAACTATAG	Monocytes	-8.550527533	6.888412709
ATCTACTGAATTAAAT	Eosinophils	-7.209691485	2.712923283
CATAATGCAGTCATTG	Monocytes	-8.162266692	5.756855721
ATGAAACTAACGCCGG	Erythroid	1.883467952	-2.179368501
CCGAAGACACCTCCAT	Monocytes	-11.43738409	3.377648587
CCATACTGAACAATGA	Monocytes	-6.793314894	6.528325314
CAACCCTCCATTCATA	Monocytes	-11.81678625	0.226467485
CCGTACGCACGTCAGC	Monocytes	-8.928979357	5.722086186
AAGTATGGCAGCAAGA	Erythroid	-7.160171946	-5.731620078
CCTCATGGACGGAGCT	Monocytes	-6.864443263	6.44465899
CACAAGATCCCACCGG	Monocytes	-7.847781142	6.052279706
AGACAAGCATCCCCTA	Monocytes	-8.892453631	6.089580769
AACTCACTAGTCATGC	Monocytes	-9.21352001	6.612654919
CCATCCGTAAACAACA	Monocytes	-7.883186301	5.877895112
ATACACATAAGCATAT	Monocytes	-8.235695799	4.219855542
AGCTACGACCTTACAC	Monocytes	-10.10920282	4.407293553
ACCAATACAAGACACT	Monocytes	-7.996260127	-4.870987659
CAATCCCCAGCCAAGC	Monocytes	-7.978895148	6.234731431
ATAGAGTGATATAGCG	Monocytes	-8.052958449	6.397352929
AGGAACCTAGAAACGT	Monocytes	-6.56929489	6.824010129
AGAGCCATAATTACCG	Monocytes	-12.1985478	-2.719517713
ATAAAGCTATTGCCGC	Monocytes	-6.890907725	6.817278618
ATAAACCACATGAATT	Erythroid	2.156671325	-4.103985076
AGGCATTTCAACAAGT	Monocytes	-7.872571429	6.796774144
ACAGATCTCCGTAAGG	Monocytes	-8.140822371	4.284694905
ACTCATAAACGAATCG	Monocytes	-6.536679705	6.157250161
ATACCCCACCTACCGA	Monocytes	-12.02491518	-1.826050704
ACGGCACAATTGATTG	Monocytes	-8.629645308	6.27888369
ACGCAGACAAGGAGTG	Monocytes	-9.093596896	6.150525326
CATGCAGCCAGAATGA	Monocytes	-13.08028837	-1.731534367
ATTTAGTACCACAGCG	Monocytes	-7.080059489	6.291349644
CAGCCAGCACATAACG	Monocytes	-9.265201529	5.838776822
ATATACGTATACATGT	Monocytes	-10.92797037	3.008790726
AGTACACGAGATCCCT	Monocytes	-9.174631556	5.689294572
ACCTAGGCACACCCGC	Monocytes	-6.60196348	6.880585427
ACCCAGGTCCAGACAC	Mast	0.302836458	-11.67495657
ATGCAGCAATACAGGC	Monocytes	-9.008058985	5.258375878
ACGGAGTCAGACAGGT	Monocytes	-6.494381388	6.974871869
ACGAAATCATATCCTC	Monocytes	-8.81579872	6.057164425
AAGGCACTCATCAGCC	Monocytes	-12.30081125	-1.845291143
CCACACCCCATTAACT	Monocytes	-11.11232611	-3.266463285
ACCGATCCAACTACCG	Monocytes	-7.798987349	6.686108346
ACGTCCTACAAGAACC	Platelets	5.877706567	-2.708371525
ATTGAATAATGAATTG	Monocytes	-11.26027151	2.470442528
AGCACACCAAGGAAGT	Monocytes	-8.363696536	5.508247132
CACAAGCGCATGCACA	Erythroid	2.96668152	-4.2214706
ACTGCATTAGTTAAAT	Monocytes	-11.88059564	-0.436675136
ACTGAGTGAGGACATG	Monocytes	-11.80993219	-2.13391388
CACCATTGCAAGCCTT	Monocytes	-8.280896147	5.746460194
ACTTACATACATACGG	Monocytes	-11.54354807	-3.133717304
AGCCAGCGCATTAGGA	Monocytes	-7.764712771	6.346902604
ATTGCCTACAACCACT	Monocytes	-8.84992977	4.896346802
AGTCAACTAGATACTG	Mast	0.327043215	-12.02283407
ATTGAAGCAAACCCTC	Monocytes	-6.956837138	6.490841622
AATAAACCAAATAGCT	Erythroid	1.563018362	-4.265957599
CAAAAGTACCTTCACT	Eosinophils	-7.169777831	2.679443116
ACATAGTAAATAAGTC	Erythroid	-6.902954539	-5.445003753
ATTGAATTCATGATGA	Monocytes	-8.718441447	5.533586735
ATGGCCTTACGAAGTG	Monocytes	-8.869056185	7.010515446
AAATAGAAAAGCAAGG	Monocytes	-8.828791102	5.37290358
AGTAAAAAATGGCCCA	Erythroid	1.756384651	-0.404254918
CCCAATTTACCCACCC	Mast	-0.537628969	-12.67343927
CCTGAGTTACTCACTG	Monocytes	-12.06862589	-2.82191289
CCTACCGTACCAATAC	Monocytes	-8.981853446	6.054835076
CCTACAGACACTCCAC	Monocytes	-9.338562449	5.117400403
CCTGAAGTATTCAGCG	Monocytes	-9.199613532	5.91617989
AAACATTCATTAAGCT	Monocytes	-11.60601946	2.06740045
AAAAAAAAATAGAGTC	Monocytes	-8.649587592	6.305845494
CAGGAATCCCGTCCGT	Monocytes	-7.576538523	6.256019826
AATTCCCTCCTACCGG	Monocytes	-7.920348128	6.998280758
AACCACTTAAACACGC	Monocytes	-11.65705248	-2.321274882
CCGGCACCCATGCCGG	Erythroid	-1.502187406	-7.734390979
ATTTCAGGAATAATTG	Monocytes	-11.97335192	-1.367974704
ACTGCAGCATCTAGCG	Monocytes	-7.533557375	6.389344926
CCTTCCTCACGTAAGA	Monocytes	-8.643876513	6.09570908
CCCGATTCATAGAGAC	Monocytes	-7.7211351	5.606011147
CACCACCCAGAAATGA	Monocytes	-8.179289778	6.059668774
AGTGCAATATCTCCGC	Monocytes	-11.38648458	1.813484425
CCGAAGCACAACATCA	Monocytes	-12.45840879	-2.651213293
CCCCACAAAGTTCCTT	Monocytes	-7.615045508	6.974321599
AAGGCCCAAAGACCCC	Monocytes	-6.586870631	6.501449341
ATGTAGTGCCCCAGTG	Mast	-0.442431947	-12.60766149
AGCTAGGAATGGCCTA	Monocytes	-7.993655165	6.103815789
AAGGCAGTAGTCCCCT	Monocytes	-11.08848425	3.554035897
CCGAATTACCTAAGTC	Monocytes	-7.6689653	6.751049275
ATGGCCGCACACAATA	Monocytes	-11.51990076	2.778669829
CCGAACGACCAAAAGC	Erythroid	2.169773618	-2.997387414
AGTTAGGGCAAGATTA	Monocytes	-7.781577548	6.950246567
AAATACTGCAGAACAA	Erythroid	1.570986072	-3.857492214
AGCTAACTACGTAAGT	Monocytes	-11.15552469	3.658281083
AAGTAGAACAGTCCTG	Monocytes	-6.564966162	6.227217431
CACAAGTCATCAATAT	Monocytes	-7.563810309	6.799564595
AATCCCGTACTGAGCT	Monocytes	-7.469114741	6.919195885
ACCCAAATAGGTAACT	Monocytes	-7.524396857	6.781275506
CCAAAGATAGAGACTC	Monocytes	-7.422098597	6.763967747
ATCGAGATACTCAACC	Monocytes	-11.35916849	3.448003049
CCGGCCTGATGACCCT	Monocytes	-7.791595896	6.337211842
AGCAAATGAAAGCCGC	Erythroid	3.692682783	-2.272621041
ACTTCATTCCGCACCA	Monocytes	-11.25437399	2.399923081
ATTTACACAAACCAGC	Monocytes	-6.121592005	6.637215371
ACTCAGGTCCAAACAG	Monocytes	-11.84144255	-2.175057297
AAAACACCCCCTAAAC	Monocytes	-6.89342924	6.894222016
ACGGATAGAAACCATC	Monocytes	-6.960074385	6.895292515
CAGTCAGCAGCCATAA	Monocytes	-9.362849673	5.387434239
CACGAGATCCCGAAGT	Monocytes	-6.68352743	6.674655671
AGTGAACACCTCAAAT	Monocytes	-7.797996481	7.025826211
AAGGCCTTAAAAAACT	Monocytes	-12.39268919	-2.698619609
ATATATCTACATATTT	Monocytes	-11.76375242	-2.192323451
ATGTACTGCCAAAGTG	Monocytes	-11.68484827	-0.591014718
CCTTAAATAGGGAAGA	Monocytes	-11.01862856	2.892109866
AATACCGTCCTTAGGA	Monocytes	-11.2618136	2.875159974
ATTGACTGCCCTCCAA	Monocytes	-11.6690745	0.919439311
CCATACCCATCACAGA	Monocytes	-8.300469359	6.434596295
CCGTCAGAACATCCTC	Monocytes	-7.991179427	-5.038702255
AGGTATTTACGGACAG	Platelets	5.695749322	-3.521020418
CCCGCATAATTAATAA	Monocytes	-11.80655905	-0.533517574
CAGAATTTACCTACCA	Monocytes	-10.49261232	4.036547894
AATGCAATAGGGACTG	Monocytes	-11.31722685	-3.257070308
AGACCCTTACCTCCTT	Monocytes	-12.81167456	-2.010619765
AAACAAAGCCGCAAGA	Monocytes	-7.359083613	6.355019803
CCGCAACAAACTAGCT	Erythroid	-2.278489073	-7.566396003
CCGCACCTAGTCACAT	Monocytes	-7.886336764	3.874802346
AAAGCCTACCCGAGGC	Erythroid	-1.772447338	-7.715415721
ATCCAGTGCAATACCA	Monocytes	-11.53460928	1.689790959
AAGGACAAAAACACCA	Monocytes	-8.527912577	6.151077981
CAAGCCATAACGCCTC	Monocytes	-8.411539992	5.751644845
AAAGAGCGAGACCATC	Monocytes	-7.977617701	5.717224354
CAGAAGTACAAGCCTT	Monocytes	-9.412386378	6.317415948
ACTGACATACGAAGGA	Monocytes	-11.34046217	2.363545413
CATTAACACCCTCCCC	Erythroid	2.338362257	-3.024078136
ATCAAGCGCCGAAGGC	Monocytes	-7.47873493	5.900894398
ACTAACTGCATGACCG	Monocytes	-8.097481211	6.49638247
ATGGCCGGATGACATG	Monocytes	-8.567512473	5.883955235
ATACAGTAAATAATGC	Monocytes	-11.2197928	3.120340581
ATATAATTCATTACAC	Monocytes	-8.050043066	6.409384484
AGTCAGAAACGTCAAA	Monocytes	-8.543505629	5.501801247
CATTATTTCACTCAAC	Monocytes	-12.77742525	-1.792246585
AAAGCACTAGCGAACA	Monocytes	-8.241838892	6.345118279
AGGTACCGCACTAAAC	Platelets	5.004483263	-2.859011894
CATGACTAAGGTAAGG	Monocytes	-12.38900133	-2.636420613
AGCAAATTACAGCAAC	Monocytes	-11.16459032	3.259878869
ATAACAGGAGGAAAGA	Monocytes	-8.11994501	5.909818406
CCGAACCGCCTTAGCA	Erythroid	2.294038574	-1.560919111
CCAAAGAGCACGAGCA	Monocytes	-7.622709712	6.785884614
AGATCCACCCGAACTG	Monocytes	-8.123531302	6.054936642
AATCCATAAACGAGTC	Erythroid	-1.890047809	-7.367040878
CCAGAGAGAGAGCATC	Monocytes	-10.85662409	2.782413478
CCGAACATAGGTAAAG	Monocytes	-9.290128191	5.87056374
CAGGAGCGACCGCCTG	Monocytes	-8.811525305	6.680878396
AGGAAGATCATTCCGA	Monocytes	-6.731742342	6.0089786
AGTGAGTCACGCACGG	Monocytes	-10.73591467	-3.349030261
CAGGACTGCCCTAGAG	Monocytes	-11.78066107	-0.207586353
ACTCAAGTATTCACCA	Monocytes	-9.205039462	6.720512623
CACAAACGCATGACGG	Erythroid	-2.230085095	-7.588883644
ACCCACCTCAGTCACA	Monocytes	-7.992844065	5.772155995
ACTTAGTGCCCGACGC	Erythroid	2.086388151	-1.894027477
CCACCCCTAAAGAAGC	Monocytes	-8.143301447	4.147491688
AGAGATCCCCCAAGCA	Monocytes	-11.47183271	2.469435448
ATGCATGACATTATTT	Monocytes	-10.9564509	3.379610295
ACATACGCATCCATCC	Monocytes	-8.236658534	4.220126385
ATATCAAACACCCAAA	Monocytes	-11.37379785	2.670910353
CACTCCGGACTCAGGC	Mast	0.314545909	-12.0518334
AGCGACTAATCTAGCC	Monocytes	-8.923386534	5.861345048
ACTGAACGCCTCCCAG	Monocytes	-8.767911871	5.400097603
CCAAATATATGAACTG	Monocytes	-7.596263369	7.10227942
AGACAGTGAGGTAATC	Monocytes	-6.629846056	6.174660439
CAACAGACATACATAT	Monocytes	-8.514326056	5.58771729
AACTAACGATCGACGG	Monocytes	-10.86762377	3.166246647
ATCAAATCAGTCAAAG	Monocytes	-8.92493101	5.271586651
AAATATATCCCGAAAA	Monocytes	-11.63100382	-3.047068839
CCGCAGTGATGTCCGC	Monocytes	-8.791264494	-4.176337247
AGATAGATAGTCAATA	Monocytes	-7.974537333	6.307627911
CACGCCGAAAGTAAGT	Monocytes	-10.57009931	-3.486961131
ATATCAGTACGGATTT	Monocytes	-6.339366396	6.795248265
AATTAGCTAAGTATGC	Monocytes	-8.257079085	6.442541833
AGGGCAGTACACAGCT	Monocytes	-9.44847246	5.87782454
CCGTATCACCCGAATA	Monocytes	-6.980999907	6.872388596
CCTCATCGATTACATG	Monocytes	-11.7106175	0.567806835
AATTAGGAACCCCCGC	Monocytes	-7.44102331	6.466320748
AATTAGTACCTAAGGT	Monocytes	-11.41126295	3.269370789
ACCCCAGTAACCACTC	Monocytes	-7.737902125	-4.42297936
AAGGACCAAACTCCTC	Monocytes	-10.42281195	4.009768719
AGATCCGACCGGATGG	Monocytes	-8.664583643	5.948967213
CCTTACTGAGTAACGC	Monocytes	-13.00156065	-1.737227207
AGAAACATCCGCAGCT	Monocytes	-9.062549075	5.90319323
CAAGCACGCACGCACA	Mast	-0.465157171	-12.38619638
CCAGAGGGAAGCACGC	Monocytes	-5.895399054	6.559839959
CACGAACTATAACACC	Monocytes	-11.42815634	-3.146976238
ACCACATCATATAGCT	Monocytes	-7.662238081	6.317895646
CAAACATGATCAACTT	Erythroid	-2.242200097	-7.606593852
AGAACCAGAGAGAGCG	Monocytes	-7.703516444	6.390785451
CCATACACCCTTAGCT	Monocytes	-9.26048561	5.365357632
ACCAAGGTAATCAGGG	Monocytes	-7.943953951	-4.824644571
CATCAAGTAATTCAGA	Monocytes	-11.35203596	-3.05918098
AGTACACCAGGACAAG	Monocytes	-7.97932144	5.635239358
CAGCACGTCCCGCCTA	Monocytes	-8.254681548	6.605290646
AACAAGATCCTCACTT	Monocytes	-8.222138365	6.670281167
CCGTAGATATAAAATA	Monocytes	-9.442504366	6.027941937
ACAACACGATGGAATA	Monocytes	-7.453174075	5.832085843
CAGGATTAATCCCCAT	Erythroid	1.819205324	-2.425735836
ATAGACGTAAGTCCCT	Monocytes	-7.985329112	6.114595646
AGTAAGCCCCCAATCT	Monocytes	-7.57745262	-4.628134256
AAGCAGTTAGCTACTC	Monocytes	-8.384605368	5.413196797
ACAAACCACAAAATAT	Monocytes	-7.767131289	6.595843072
CAAGCATCCCAAAGGC	Monocytes	-8.041484316	6.484173054
ATATCAGCACTAATTG	Monocytes	-10.93099638	3.293861146
ATATAGAACACGCCTA	Monocytes	-10.83632418	3.795325989
ACGCACCTAGCAAGAT	Monocytes	-11.49713846	3.062812562
AGCTACAGAAGTAGTA	Monocytes	-6.486404379	6.371479268
ACCAAAAACAATAGCC	Monocytes	-6.28207918	6.065219636
ACCAAGACCACCCAGT	Monocytes	-8.200981101	5.952777142
CCCTCCCCACGCACTT	Monocytes	-7.405480345	6.645778412
AGTCCCACCCTCCAAC	Monocytes	-9.701473673	4.948718304
AAAGAAGTATAAATGA	Monocytes	-7.4462895	6.189517731
CAATCAGTCCTGCATC	Monocytes	-8.018465479	4.029250855
AAGAAAAACAGCCACT	Monocytes	-7.359197577	6.696821923
AACGAGAACCGCACTT	Monocytes	-7.143276175	6.301962132
CCGCATGCAATACCAG	Monocytes	-7.38717409	5.96750092
AGATAACGAAATCATC	Monocytes	-6.470062693	6.591060395
AATTCCCCACTGATGA	Monocytes	-11.901607	0.231388206
CACTCATTACTTCCGC	Monocytes	-11.02893587	3.565099949
CCGGACCAATCGAGTA	Platelets	3.780912916	-3.489193921
CCGTACGTATGTCCAT	Monocytes	-6.543099841	6.390634293
CCCCAAGAACCCAAGC	Monocytes	-11.69359251	0.00292551
AGTCATATACAGCAGA	Monocytes	-9.557411631	5.658241028
AATCCACTATCTCCTC	Monocytes	-8.415716132	6.512053246
ACACACACAAAAAACT	Monocytes	-11.23853346	3.543603654
CCCCCACTATTCAGAA	Monocytes	-9.379786929	5.272958989
ATGAAAGCAGCAACGA	Monocytes	-8.26971527	6.04877829
ATTTATTTATTCCATT	Erythroid	-1.52202784	-7.729032283
ATGAACACAGCGAGGA	Monocytes	-11.01337763	3.418983216
ATCACCCTAGAGACGC	Monocytes	-8.400278052	6.724720711
ACAACAGTCATACCAA	Monocytes	-7.920546492	7.036910767
AGAGAATCATGGAAGA	Monocytes	-9.231351813	6.849126572
ACAGCCGTCAAACCCG	Monocytes	-8.605716189	6.2627809
AATTCAATAACACCGG	Monocytes	-7.261882266	6.846577878
ACTCACCAAGATCCTC	Monocytes	-11.64026399	2.138358826
AATCAAGTCCCGCATA	Monocytes	-8.422360381	-4.686216836
AAATAGGGCATCATAG	Monocytes	-7.895385226	6.889742608
ACTAAAGTACGTATCC	Monocytes	-8.296727618	-4.782351022
AGTGACACACCGCAGG	Mast	0.318576614	-11.96187902
ACCACCGACCAGACCG	Monocytes	-7.798768481	6.43135714
AGCGAACACCTAAGGG	Monocytes	-8.317168196	5.513059849
AGACACCAACTGAAAC	Monocytes	-9.657144984	4.831153149
ACTTATAGCACACCTA	Monocytes	-6.725065192	6.44053864
AAGTAGTCAAGAAACC	Erythroid	3.048306982	-1.759171253
ATATACACAGCACCGC	Monocytes	-7.93615528	5.915140385
ACTTAAGGCCGTCAAG	Monocytes	-7.938209494	6.314797635
ATTCATTGCATGAGGT	Monocytes	-9.165955504	6.85078835
AGCTATCCCACCCCGA	Monocytes	-7.536821803	6.214481587
ATAAATTAATGGCAAG	Monocytes	-11.39564272	3.387193436
ACGTAGGTATCAAGGG	Erythroid	2.064151327	-4.195713525
CAACCCCCATCAAGTA	Monocytes	-7.601930102	5.873728985
AAGTCCACATCACACT	Monocytes	-9.050441226	5.607084031
CAGTATTGCATCAATG	Monocytes	-8.638813933	6.022097821
ACGGACAGCAGGATGC	Monocytes	-8.842875441	6.154681439
ACCTAGTCAGGTCATG	Monocytes	-9.336453875	6.651203389
AACGACGACCGGCCTA	Monocytes	-8.011402091	6.729140038
CCATAATGCCCACATG	Monocytes	-11.24327226	-3.102798705
AACTACGACCTACCGC	Monocytes	-7.315769156	6.93170237
CAAACAAACCTAAAAG	Monocytes	-11.56092974	2.006105179
CCCTATCCACGGCAAC	Monocytes	-8.952908476	6.978821511
CACCACGGCCGTAGCC	Monocytes	-11.50182768	2.892157311
ATTTACGCCATCCAGC	Monocytes	-11.61260362	-2.767963653
ACGACAGGATTCCAGA	Monocytes	-11.40902372	2.574165101
CCATATAAAAACAGTT	Monocytes	-11.57623716	1.30783772
CCGCAAGGACAGAGGG	Monocytes	-8.775550326	5.830742592
CCGGATCCAACCAACG	Monocytes	-11.08859678	3.47759747
ACAGCCGAAACTATGG	Monocytes	-11.38357302	3.334560628
CCCTACGTAGGTAATT	Erythroid	1.517842571	-2.033149724
AAAACCTGCCGCATAA	Monocytes	-12.12613436	-2.759499555
CCCCAGTACATCAAAC	Erythroid	2.38920788	-1.73369736
ACGTCAGGCAGAAAGA	Monocytes	-6.554154833	6.473345036
ATGCACAGAGAAATCA	Monocytes	-6.497979125	6.677494759
ACAGAATCAAAAAAGT	Monocytes	-6.690759142	6.207882161
CCTCATGCACAGATAG	Monocytes	-13.00005003	-1.81505323
ACGTACCGAACCATCA	Monocytes	-10.57890364	3.867350335
CCAACATCACATCATA	Monocytes	-9.012960394	6.148422475
AAGAAAGCAGTTCCAG	Monocytes	-7.64319702	6.078796143
CAGCAACCCACCAGAA	Monocytes	-7.42783161	6.799573655
ATAGAATGCCCGCCAG	Monocytes	-7.612040957	7.068863625
CAGGAGATCAGACCGA	Monocytes	-8.081142863	6.672250504
ACACCCTTAAAACCTC	Monocytes	-9.13789316	6.839886899
ACGCAGTTAAAGATAA	Erythroid	2.2526112	-3.140783315
AGAAAGATACGTACCT	Monocytes	-11.3817391	2.727331872
AAATCAAAAGAACCGA	Monocytes	-10.62285944	3.562335724
AGCGATTGATCTATGT	Monocytes	-8.191667994	5.91650414
ACTAAGGTCCTAAGCT	Monocytes	-7.903262576	6.673747296
ACGCAACACACAACCC	Monocytes	-8.080531081	5.720967526
CCCTAGTGCCGGAGCC	Monocytes	-11.71342321	0.311931367
AATCCAGTATGGAGAA	Erythroid	1.483485977	-4.391386037
AACTCAACCCTTAACG	Monocytes	-9.840800723	4.672616238
CCCAAGGCATTGATGA	Monocytes	-9.707989176	4.997240777
AGTTACTTACCTAACG	Monocytes	-8.184941252	6.077728982
CCACCCGCAGCCCAGG	Monocytes	-7.185604533	6.287411923
AGAACCGCAGTGAGCT	Monocytes	-8.443947276	6.558688397
ATTTACGGCACTAAAT	Monocytes	-11.7290587	-2.568157201
CAATCAAACCGACCAC	Monocytes	-7.807980021	3.521086449
ATCCATGCATTCACTA	Monocytes	-6.340824564	6.764523739
AGAGATGACCAGATCC	Erythroid	1.578537742	-2.33025301
ACACATCGAGTCCCGC	Erythroid	-6.924515685	-5.562604194
AGCAACGAAGACCAGA	Monocytes	-11.69801374	0.754552717
CACCAGTCACCTCATA	Erythroid	1.477389375	-2.220793848
ATAGCACTACGGACAA	Monocytes	-8.044714888	6.853746647
CACCAATGAAAAATCG	Monocytes	-11.83191915	-2.181210165
CCAGAGACCAATACAC	Erythroid	2.091426651	-2.266789561
ACGTAACGAGAAAAGA	Mast	0.206658641	-11.61457277
ATTTAGCTCCTTCACG	Monocytes	-8.108632525	6.029819245
CAAAACGAACGGCCCT	Monocytes	-8.866796931	-4.051785951
ATGCCCGGATTGAAGA	Erythroid	1.406391422	-1.754330581
AAGACATGACCAAACT	Monocytes	-11.23007437	3.140742535
ATTTACCAAGTACCCG	Monocytes	-11.63545366	-2.383672243
CCAAAATTAGCCACGA	Monocytes	-7.881482562	5.880039448
ACTAATCAAACACCTG	Monocytes	-9.011775931	7.083745236
ATACCCGTACCCCCAG	Monocytes	-11.62849565	0.199999804
ACCCAACGATCAAAAA	Erythroid	-7.0957913	-5.653721576
ACACCATTAAGTCCCA	Monocytes	-11.55575319	1.627065415
AGGCCCCTAGCACCCC	Monocytes	-11.55410238	-3.056310182
ACCTACGTATGGAAAC	Erythroid	2.414693395	-3.259138351
AAACAGTACCGAACAA	Erythroid	-1.62734892	-7.845629459
ATCTACGCAGTGACGC	Erythroid	2.03743128	-4.136935716
ACCTACAGAACTAGGC	Erythroid	2.707840721	-0.983949257
CAACAAATAGCCACCC	Monocytes	-11.58301493	-3.375144248
ATGAATCAAGTCCCGA	Monocytes	-11.52928491	-3.314203744
AATTACAGAAACCATC	Monocytes	-12.56954141	-1.905280059
ACCTACTTCACCAAAT	Monocytes	-8.248303851	5.977648968
CCCCAGCAAACCACGT	Monocytes	-11.67831655	-2.883082157
AATAACATACGGACTG	Monocytes	-12.68959947	-2.547466402
AGTAATCAATGGATTG	Monocytes	-8.365010699	5.686909432
AGTGCCGCATGTCATG	Erythroid	1.56103758	-1.514740532
AGTAAGCTAAGAACCT	Monocytes	-8.584249934	6.281022782
ATCAACCGAAGTCCAA	Monocytes	-6.824035128	6.904915566
AACAAGGCACAAACGA	Monocytes	-8.949644526	7.016412015
CATGCCCGAAGAATTA	Monocytes	-6.716461619	6.452283139
CCTTAGAGAGACCAGA	Platelets	3.263382951	-3.640493875
ATATAGCCCACTAAGA	Monocytes	-8.26833578	5.514976735
AGGTAAGTAAGGAAGC	Erythroid	2.426235	-2.994066244
AGAAACCCCCTGCCGG	Eosinophils	-7.708497961	3.103666539
ACCAAAGGCATGCACT	Monocytes	-7.427385291	6.50493073
AAATCCACAAGGATTT	Monocytes	-7.986805399	-4.834643846
AGACCAAAATGCAACT	Monocytes	-11.56298872	1.547499652
CACTCCATAACTAGGG	Monocytes	-8.698880633	5.720600838
AAGTCCTTCAAAATAA	Monocytes	-7.925157507	6.633170361
AACCAGCTAGCTCATT	Monocytes	-7.143511733	6.307355637
CCTAATAGACCAACTG	Monocytes	-12.82281156	-2.111187344
AAGAATTACATTACAG	Erythroid	2.11834983	-0.670467888
CACGATGAACGTCAGG	Erythroid	-1.536683401	-7.581538444
CAGTATCCCACTAACC	Monocytes	-7.832026919	6.519796605
CAGGACTCACTACATC	Monocytes	-7.433245142	6.231737847
AGAGAACGATGGCCAT	Monocytes	-9.876974543	4.672788376
AACCCCTAAATGAATG	Monocytes	-8.046312293	6.139633889
AGGCACCCATACCACT	Monocytes	-8.992177447	5.851531262
CCCTAAATAGTTAGAC	Monocytes	-7.263504942	6.680949921
AAAAAGGGCAGTAACG	Monocytes	-6.091608008	6.598297352
AGGGACCACCAGAATT	Monocytes	-8.381583651	-3.940479999
AGGAATCTAATAAGAG	Monocytes	-11.15146776	2.79937839
CCCTAATCAGAGAACC	Monocytes	-11.11572882	3.219408745
AGTCACTGCACCAGTC	Erythroid	1.669795553	-2.217039829
ATTTAGAAATCTCCTT	Monocytes	-7.900503596	3.77328753
AATCATCCACCTCCGC	Erythroid	1.650193492	-4.038225417
CCACCCCCCACAAACA	Monocytes	-9.494288882	6.285614724
CAGACACTAGTAACCT	Monocytes	-7.001477679	7.166892762
AGATATGACCTGCCGA	Monocytes	-11.54872843	2.251455302
AATCACGCCAGGAACC	Erythroid	2.911326925	-1.913929587
CAAACCCGCCATCCCA	Monocytes	-10.93235441	3.558451409
AGCAACCCATCTCATC	Monocytes	-8.203936537	5.700414891
CCGTAGGGACGCCAGT	Monocytes	-6.992747744	6.355900521
AATGCCATACAGCCTG	Monocytes	-11.70012327	0.747380013
ATAAACGTCCTCACGT	Erythroid	1.828166048	0.237682695
ATTTAGCGCATACAAA	Monocytes	-7.75310274	6.471701378
AGCCCCTGACTCCCAA	Monocytes	-10.14074274	4.381289715
AAAAAGTTAGTACCGC	Monocytes	-7.976907691	6.988502736
CCGGAGCAAACTAGCC	Mast	-0.515889247	-12.73440481
CAGTACCAAGATACGC	Monocytes	-11.63057276	-3.252467399
CCGAATGACATAATAC	Monocytes	-10.03730436	4.482505555
ACACCATTAAGGAAAG	Erythroid	1.740553657	-2.487954145
AGTCATCGACCAAAGC	Monocytes	-7.108106574	7.116084809
AACAATCACCCAATCC	Monocytes	-10.19514414	4.31774115
CCAGACAAAGAACCTT	Monocytes	-8.507825812	-4.515651231
AGCCCCTCAGGCAATA	Monocytes	-12.03458734	-1.981421357
ATTTAACTAGTAACCT	Monocytes	-9.368012866	5.300265545
CAGAAGCTCCCGATGG	Monocytes	-11.20349069	2.80066442
CAACATTAACACAACT	Monocytes	-11.75391622	0.159927005
CCTGATCGCAAAAAAT	Erythroid	1.496636907	-4.611349349
CCAAAACTATTGAAAA	Erythroid	2.841009656	-1.852086847
AACAAGGTAGATACCT	Monocytes	-10.74504038	3.8216474
CCCTAAAGAAAAACTT	Monocytes	-6.632574042	5.90143847
AATTATCCCCCCCCTA	Monocytes	-7.684549769	6.255227799
CACCACAGATCAACCT	Monocytes	-8.548258265	5.320255513
AGCAATATAGACACGC	Monocytes	-8.086737593	5.617415661
ATACCCGCAAGTAAGT	Monocytes	-7.891369303	6.831831212
ATAACATACCTGAGAT	Monocytes	-12.30094286	-2.742187028
ACTTATCGCACCCCTC	Monocytes	-11.42760321	2.071751113
CACCCAGACCTAATCA	Monocytes	-12.7137837	-1.184867417
CAAAAGTCAACCAATC	Monocytes	-9.469748934	5.793688054
AATGAAGTCCCGAACC	Monocytes	-9.057057341	5.347337002
CCGCAAGAAATCCCGA	Monocytes	-7.615406474	7.164498086
ATGGCCGACCTACCAA	Monocytes	-9.133625945	5.362220997
CATTATAGAATAATTT	Erythroid	-1.963690182	-7.212926154
ATCAAAAGAAGTACAG	Monocytes	-9.22369953	5.84215712
AACGACCAAGTCCCGA	Monocytes	-7.974783381	6.819767232
CCAACCCACCTAATTT	Monocytes	-11.37529035	-3.242227083
AGCACCGAAAATCATT	Erythroid	1.87991933	-2.607241397
ATGAACAAATGCAATG	Monocytes	-11.457334	3.53150248
AGACCCTCATTGCCTT	Monocytes	-7.880483111	6.634232278
AAAAATATCATGCCTG	Monocytes	-11.67132612	1.119840855
CATCAAACCAAGCATC	Erythroid	1.920571367	-2.432800179
ACTTAGGAATCAATGA	Erythroid	-2.22520711	-8.310247665
AAGGAACGAGCGCCCG	Monocytes	-8.223118742	6.680306191
ACGGCAGTAGGAACGA	Monocytes	-7.024218996	7.170353646
CCGACCATCACACAAA	Monocytes	-6.549236258	6.579768891
CCCGCAGTACCACACT	Erythroid	2.19138364	-2.841388708
ACCGCAGTACCCCCGG	Monocytes	-7.494491538	6.282415146
ATACATTCATGGACAA	Monocytes	-6.244899233	6.631467099
AAAAAACACACGCAAT	Monocytes	-12.20749803	-2.85181511
CATACCAGCCCAACTT	Monocytes	-8.270840605	4.223314995
AGGCCAACAATTATAG	Monocytes	-7.864317854	5.801214451
AGGGCCGTACCGCAAG	Monocytes	-12.87573667	-1.910281842
ACCACCCCAATCAAAA	Monocytes	-7.740094145	5.638766999
AACGCCATCATACCTT	Monocytes	-8.990139445	6.015351529
ATGACCCCATAGCATG	Erythroid	2.263822834	-2.054829483
CCATAGACACTACCAG	Monocytes	-11.3644261	2.199722523
AAGGAGCGAAATAGTC	HSC/MPP	-2.235181352	-3.830593114
AGCCCCAACAAACATC	Erythroid	2.7391601	-1.42858768
CAACATTGAACTCCAG	Monocytes	-7.542015036	6.551489586
CAAGCCACAGTACCCG	Monocytes	-7.232545813	6.07962727
AGTCACAGCCATATAC	Monocytes	-8.038022002	6.475810284
ATGGAAAAACAACACC	Monocytes	-7.477773627	6.381029362
CATCCCACCAAGATGC	Monocytes	-10.76812883	3.74161982
AAATCACCACCCCAGC	Monocytes	-11.46386667	2.678216691
CACCAAGAATGCATAC	Erythroid	2.109924118	-1.791330104
AACGCAGTCACACAGC	Erythroid	2.669204275	-1.462141638
AGTAAACTAACCAGAA	Monocytes	-11.58149286	1.461477275
AGTCAGCCACAACCCA	Monocytes	-8.012381037	-4.935838943
AAAGAACCATAGAGGC	Monocytes	-8.168330153	6.206210847
AATGAAACAGCGCCGG	Monocytes	-6.521384676	6.968091244
AGGTATTAATCTAGTG	Monocytes	-11.01047083	3.078809018
ACTCATCGACATCCTT	Monocytes	-7.120585402	6.700049634
AAAAATCGATCTAAAT	Monocytes	-8.868454894	6.228255028
ACAGAAGCAGATACGT	Monocytes	-7.570512732	6.622534032
ATATAAATATGTAAGC	Monocytes	-9.330582102	5.125503296
ATGTAACACCGAATCT	Monocytes	-7.142677268	6.256854291
ACATAAAACCGACCGG	Monocytes	-7.469580134	6.269985432
CCACATCCAGCCAAGC	Erythroid	1.664325992	-1.917252546
CCGCAAAGAACCAATT	Monocytes	-8.861213168	5.639960045
CCTAAAGAATACATCT	Monocytes	-7.801686724	7.019673104
CCGGCCACCAGTCCCT	Monocytes	-11.789288	-0.231215363
CCTCAAGAAAAGACCG	Monocytes	-11.65414568	1.457010502
ATTCATCCCCGTCCTC	Monocytes	-7.729686697	6.467652554
ATAACCAGATACATCG	Erythroid	2.064960519	-2.759682184
CCATAATACCTGACAT	Monocytes	-11.64288565	-2.904530053
AACACATCAATGCCTA	Erythroid	1.904194633	-3.947574621
ACTTCCGCAGGGAGAT	Monocytes	-8.726656874	6.034704919
AACTAAGCATTACCCA	Monocytes	-8.141749342	6.267516369
ATGGAAGAATCTATCT	Erythroid	1.605732719	-4.022055154
ACTAAAAAAGTGATTG	Monocytes	-11.41990133	2.204876656
CCACCCACCACGCACC	Monocytes	-11.1141028	3.228935952
AAGGAGGCAGTTCACC	Erythroid	2.102616111	-1.378964072
CATAACGCAGTTAGAA	Monocytes	-8.186173399	6.593833203
AATAAATCCATTATTG	Monocytes	-11.20454355	3.509670491
CAACCCCCCCCAAAGC	Monocytes	-7.299661597	6.889641995
AGACCAAGACCGACTG	Monocytes	-7.547563513	6.774603123
CACAACTAAAAGCATC	Monocytes	-9.038031538	5.452000851
CCCTATTTACAAACAT	Monocytes	-7.646768054	5.672829384
AGCCACACAAACACGC	Monocytes	-7.75608774	6.872835393
ACTCAGCAAACCATCC	Monocytes	-9.123054465	5.399381394
AGGGCATCACCAATGG	Monocytes	-6.921911677	6.62246489
AAAAAACTAAGGAGAA	Monocytes	-7.974843462	5.476716752
AATTCCGTAGTCCCAT	Monocytes	-8.679801424	6.41380095
ACGCCACTACGTAAAG	Monocytes	-8.213267287	-4.801827913
CCACCCGAAGTTATTC	Monocytes	-11.68658586	-2.46628881
CCGACCGCAGCTAGCT	Erythroid	-7.058361491	-5.872570758
ATAACCCGCACACAAT	Monocytes	-7.8562121	-4.174212461
AGAAACGAATCGCACT	Monocytes	-12.80102487	-1.899040823
AAAGCCAGAAAAAAGT	Monocytes	-11.62129446	-3.136029249
ACACAAAGATTGACGA	Monocytes	-6.752332171	6.32074141
AGACCATACAAGCCGT	Monocytes	-11.65220114	1.170394892
CAGTAACGACATAGGG	Monocytes	-8.135783633	-5.02950645
ATCAAAATAGATAGAA	Monocytes	-6.182510813	6.383400197
ACCAAGCAAATACCTA	Erythroid	2.995648424	-1.734534746
ATGCAGAAAATCAAAC	Monocytes	-7.826004466	6.107416863
ACAGACATAAATAACC	Monocytes	-6.526565035	6.106199975
AAGTAATACAACAGCT	Erythroid	2.283034126	-1.823311513
CATCCCAACAAAATGA	Monocytes	-7.938200434	3.845221753
AACGAGCAAAAAATTC	Erythroid	2.528799812	-1.555389052
ATACCCGTACACCCAA	Erythroid	1.580134908	-4.04445458
CCACATCCAATCATGC	Monocytes	-8.319200953	6.515749688
ATGCATAGATAGCATA	Monocytes	-8.338390788	6.02337193
CATTCAGAATCGATTA	Erythroid	2.828265707	-1.585273152
AGGAACCTATTGAGGT	Monocytes	-8.131674727	5.513539548
AGAAACGACCGAAAAG	Monocytes	-11.39520689	2.190541501
CACTAACACACTACGC	Monocytes	-8.909170111	6.893847699
CCCAACCTCATTCCGA	Monocytes	-9.441808184	5.468121285
ATGTCCACCACTCCAC	Monocytes	-12.88287683	-1.471612816
CACGCAGCATTCACCT	Monocytes	-6.656727751	7.001196618
ATCGAAGTCAGACCAT	Monocytes	-8.236419161	6.41191029
AGAGAGACCCCTATGA	Monocytes	-8.715814074	5.925528283
ACGCAAGTATATCCAG	Monocytes	-7.623339613	6.90734219
CCTTCCATCCAGAGAT	Monocytes	-8.772822817	-3.811116939
CAGACACGACACCATT	Monocytes	-11.37472769	-3.276319032
CCCAATCAAAACACTC	Monocytes	-10.79987665	-3.450139766
AACGACAACAGCCATC	Monocytes	-8.399421652	6.474706883
ACTACCCGAATCCAAC	Monocytes	-8.210288962	6.044750447
CCACAATACCCCATAC	Monocytes	-11.53002783	1.984907145
CATAACGAATGCAGCC	Monocytes	-7.89549013	6.062116379
AGCCCCTTCATTAATT	Erythroid	2.301671068	-1.926712995
ACAGACCCAGCTACAG	Monocytes	-10.62380834	-3.426104312
AGGAAGACATATAGTT	Erythroid	2.630638877	-1.30444557
AGGAACGGACCCACCA	Monocytes	-6.58370014	-4.847741609
ATCGACACCCCTACAG	Monocytes	-7.647268256	5.881454224
CCACAGTGCCTCCATG	Erythroid	1.911738912	-2.731351023
ATTGACGTAACACAGT	Monocytes	-12.78606649	-1.221319263
CAAGATAGAAAGATGT	Erythroid	2.058964769	-1.942673688
CCATAAGAAGAAAGGT	Monocytes	-8.636761626	6.134941334
CACCCCATAACCAGAT	Erythroid	2.865042249	-1.692642217
ATGTAGCGCCCAATTT	Monocytes	-8.200753649	6.291034455
CCACACGAACCTACTC	Monocytes	-6.671883067	6.981191868
ATGGAGGACAGCAGAC	Erythroid	2.095893423	-4.328075414
ATTTCCTTAGAACATC	Erythroid	-1.49489214	-7.722291713
AATGAAGCATTGAACC	Monocytes	-7.420506438	6.918795342
ATTACCATAGCAATAT	Monocytes	-9.145208796	7.01131701
CATGCAATCATTATGT	Erythroid	1.518814603	-4.156227832
CATCATGTCATAAGAA	Monocytes	-12.81096121	-2.663437968
AGATCCAGACCAATGC	Monocytes	-8.696385821	6.217858548
CCTGATTAAGTTACAG	Erythroid	1.801775972	-2.323688274
AGCAAGGCATCGAGAT	Monocytes	-8.216771086	6.476707215
ACCTCAACACCCCCCC	Monocytes	-8.834740599	6.265162701
AGCGACTGCACAACTT	Erythroid	1.495605508	-4.031998401
AATTACCCAATGACAA	Monocytes	-10.89845892	3.393682236
AAATCATCCAAGCAAA	Monocytes	-11.27218862	3.328994507
AACCATAGATTACAGC	Monocytes	-7.433101614	7.086928601
CCACCACACCCACACG	Monocytes	-11.72465654	1.5922296
AAGGATGCAGAGACTC	Monocytes	-7.885977229	3.700285191
AACCAAGAATTGATTA	Monocytes	-10.34791609	4.133557076
AAGGATAGCCGCACGA	Monocytes	-8.129896124	4.16260838
CCGGCCGCCACGAGCT	Monocytes	-11.01166864	3.570722336
AGCCCCAAAGACAGGC	Monocytes	-7.940989455	-4.779106622
AGTTAAGGATGACATG	Monocytes	-7.214948138	6.281854386
ATGTAAAGAGCTATCA	Mast	0.421202222	-12.03749204
ATGTATAGCCCAAGTA	Monocytes	-9.722565135	4.735903973
ACCGACAGCATTACGC	Monocytes	-9.809005221	4.702748055
AACCAACGAACTATAT	Monocytes	-11.36761423	3.260304684
CCAGAGAAACGGACAC	Monocytes	-6.719973525	5.835889096
ACACATCTCCCGACGG	Monocytes	-8.389158209	5.840544934
ATATAAGACCTACAAA	Monocytes	-8.217263182	-5.029244666
AAGCAATGAAGTCATA	Monocytes	-6.577122649	6.812741036
AACACACCAGGCCCGA	Erythroid	2.974007646	-1.310565447
CCTAATAGCACACCCG	Monocytes	-11.69874712	-2.972440009
ATGGCAGTCAATACTA	Erythroid	1.922489921	-4.448123222
ACCCCCATCCGCAACT	Monocytes	-11.39687677	2.115797038
ACGAACATCAACATGA	Erythroid	2.00220255	-4.403021102
ACCGAAGAAAATATTG	Monocytes	-8.414794882	-4.715024
AGCCATTCATGAACTC	Platelets	2.845903913	-3.209185367
ATATCACCATCACAGG	Monocytes	-11.47601744	-3.212936406
CAACCACTCAATCCGA	Monocytes	-7.325186213	6.406158204
ACCTACTAACTCAATT	Platelets	3.627277891	-2.951066022
AAATATGAACACATAA	Monocytes	-11.50889345	1.782168145
AGTGAGGAACCTACCT	Monocytes	-9.936603983	4.607316727
CCTTAGGTCCCTAACG	Monocytes	-7.060548743	6.595266099
CACCCACCAGGACCGC	Monocytes	-8.767795046	7.170481438
CCCTAAATAGCACAAC	Monocytes	-8.495097598	5.398854489
ATGGCATCATCAAACC	Monocytes	-7.702547511	6.175894494
CACTAGCCCCCAATAC	Platelets	4.119890729	-3.238292938
AACAATGCCCGCCCGG	Erythroid	1.598696748	-2.01455689
AAGCAGCTAGAACCGC	Monocytes	-7.896790942	6.673658127
CCAGACGAAGGAACGG	Monocytes	-12.01609369	-1.69840539
ATCGACAGAACTACAC	Eosinophils	-7.292129	2.80296659
ACGCAAAGCCTCAAAA	Monocytes	-6.144712885	6.329811329
AGTCAATCACTGCAGG	Erythroid	2.195902864	-3.019407754
ACTCACGAAAGTCATT	Monocytes	-7.639804324	6.384605641
AACGATGGACCTAGTG	Erythroid	-6.837933978	-5.412333732
AAAGCCTAAATTACGG	Monocytes	-8.543870886	5.333778138
AAGACCCCACCTATCG	Monocytes	-11.70773931	-2.152643209
AAACACAGACGAACGT	Monocytes	-9.007158717	7.078963513
AGTGCCATAGGTATAT	Erythroid	-7.161416014	-6.555221801
CAAGCAACCAGAAACC	Monocytes	-7.985763987	6.746226544
ATTTCACCACGACCTA	Monocytes	-6.782589873	6.522610421
CCGTACCACCTTAGGG	Monocytes	-8.142000159	5.981723542
AAACAAGAAATGCCAG	Monocytes	-8.309455832	5.797082657
AGGCACTTAGATATCA	Monocytes	-8.076347788	-5.003036266
AAGGAGCACCTAATTA	Monocytes	-6.317218741	6.668754811
CAGGAGTCACTACATC	T	2.006882707	5.818178887
AGGACAATATCACAAC	Monocytes	-7.114391764	6.198911423
AGGCACCTAAGTCAGC	Monocytes	-12.51874014	-1.048032661
ACGAACCAATTGAAAA	HSC/MPP	-1.9278452	-4.10780025
ACACCCTTATTAATCA	Monocytes	-8.878295382	6.033407445
AGGCAGGCCCTGACAA	Monocytes	-8.653569659	5.732934708
ACAAAAACCCGAAGCC	Monocytes	-7.440132578	6.326278443
AACACCATCAACCCGG	Monocytes	-7.87470909	3.677005047
AAGAAACGACCCAAGA	Monocytes	-7.099315604	7.083128209
AAGTCCCGAACAAACG	Erythroid	2.316475908	-1.280274903
ACTTACTCATACCCAT	Erythroid	2.015969793	-4.323427921
AAAACATAAGAGCAGC	Monocytes	-8.025052031	6.413729901
CCAAAGAGAAAGCATA	Monocytes	-8.299588164	5.595077748
AGCCAAATCAATCAAC	Erythroid	1.489743749	-2.132104164
AACGATGAAATCATAT	Monocytes	-11.36423822	3.112700219
AGAACATGAACGAAGC	Monocytes	-6.815337141	6.040422196
ACCTATATAAATCAGA	Monocytes	-8.384121378	6.417472119
CAGAAGTACAAGCAGG	Mast	0.400524894	-12.01353097
ATTGAGATAACCAGGA	Monocytes	-8.536754569	6.158713097
ACACAAATACCAACAT	Monocytes	-9.193766554	5.904007191
ATTTAGATCCTCAATC	Monocytes	-9.259755095	5.853650326
CCCCAGCCATTGCATC	Monocytes	-7.957823714	3.847627873
ATCTCCGAAGATATAG	Monocytes	-7.494535883	6.900690789
ACGACCCCAGCAAGAT	Monocytes	-11.75954386	-0.5430283
ATCCACCTCCGCAAAT	Monocytes	-8.169251879	-4.799843078
ATGCCCCAACTTAGTT	Monocytes	-11.74686952	-2.841383939
CCCGATACATGTAAGA	Erythroid	1.492342989	-4.853991752
CAATAACGAAAACCGC	Monocytes	-11.6394467	1.221430773
AGATCCGGATAAAGTG	Monocytes	-11.2136273	-3.37852717
CAAGCAGAATCACACC	Monocytes	-11.52354761	1.283829207
AATTAAGCACGGCAGG	Monocytes	-11.4713759	2.750272984
CCAAATTCACTAAGTA	Monocytes	-7.737217387	6.440566773
AACTATGCCACCACGC	Erythroid	1.546735803	-4.655682092
CAGAAGCGAACGAATT	Monocytes	-9.246693095	7.013324017
ACCTAGGACAGTACCA	Monocytes	-6.429640254	6.266513581
AAGTCCAGCCTACCAA	Monocytes	-6.895085295	7.102304215
CCTGCACACCCGCATA	Monocytes	-7.386739214	-4.503916746
ATTCCAGGAGATCATA	Erythroid	1.776715795	-1.360747223
ATAAATCCCCCAACCG	Erythroid	1.757974664	-1.934770232
AATCCACGACTTAAGG	Monocytes	-11.78542467	0.395268674
AATCCAATACTTAACG	Monocytes	-9.219684084	7.056195492
ACTACCGAATAGATGG	Monocytes	-7.360686263	5.89276957
CATGCCACCCGGAATC	Erythroid	1.509043972	-1.870071774
ACGCCCCTAGTGATCC	Monocytes	-9.652735194	5.025418515
ATGGCCCCCACACCCG	Erythroid	3.024701635	-1.673373168
CCTGAGTGCCGCAGAA	Erythroid	1.949602882	-0.975151626
AAAGATAAAGTAACAG	Monocytes	-7.449276885	6.2349441
AAGTCCCTCCACATGG	Monocytes	-8.072815379	6.860529179
AAGGACATAGAAATAA	Erythroid	1.919557373	-1.536636238
ACCCCCAGATGGATGC	Monocytes	-8.361037692	6.244219536
CCTACCGTCCAGATTG	Erythroid	1.662506382	-4.20335794
ATTGAGTAAGATAACG	Erythroid	1.770489732	-2.158038741
ACAGCACAATGCATGA	Monocytes	-11.71330114	0.271851415
AGCCAATGCACAAACG	Monocytes	-6.292590579	6.357251877
CCAGAGAAACGCAGGC	Monocytes	-11.57913538	-2.773304706
ACAAATGGAAAAAGTG	Monocytes	-11.66428514	-0.039545839
ACTCAGAAACATAGCA	Monocytes	-10.02472826	-3.681264644
ACGGCACCCACTCATT	Erythroid	-6.875842055	-5.477553134
ACGGAAAGCACGATCA	Monocytes	-7.817374667	6.174714322
CCAAAGTGCCGAAATG	Monocytes	-9.423964938	5.179792637
ACCGACAAATTCCCTA	Monocytes	-8.814610442	5.904041524
AGGTATATATTCCCCT	Erythroid	-2.171872755	-7.506571536
CACCACCCCCCCAAGT	Monocytes	-12.62629362	-1.320484107
CAAAATTGAAGAACTC	Monocytes	-11.14228674	3.596418614
ACCTCCGTCATACCAA	Erythroid	-7.055320223	-5.758221393
CCACACATATAGCATT	Erythroid	2.170027057	-4.288828855
ATGGCCGCCCCTATTA	Monocytes	-8.190888365	5.573353524
AATGAATGCAGTCCCT	Monocytes	-11.23786112	3.475054497
CCCCATCGACACCCTT	Erythroid	-7.114047488	-6.332471614
ACACACTACACCATTT	Monocytes	-8.655322035	6.393246884
CACGCACTAAGCAATG	Monocytes	-7.661528071	6.262737031
AGGGAACTACAAAACG	Monocytes	-6.41605564	6.354695553
CCCACCTGCCAGAGCG	Erythroid	2.09330968	-2.233520275
CCTCAGTCAAAAACAG	Monocytes	-8.4917111	5.848183865
AAGCCCAAACGTATGT	Erythroid	3.224937479	-1.831961637
CCGAAGCTATGACCTA	Erythroid	2.143910448	-3.070909744
AGCCAACTCAGCAGTT	Monocytes	-8.049485167	5.9128406
ACGTAACGACAAAGCC	Erythroid	-1.54986619	-7.713121181
AGAAAACGAAAACCGC	Monocytes	-5.927864512	6.491266007
CCATATTGAACCAGGC	Monocytes	-7.858808001	3.646418328
AGAACCTACATTATTA	Monocytes	-7.48966976	6.108671422
ACCAAAGAATAGACCT	Monocytes	-11.65000864	-0.072983568
CCACAGAAATGCCCCT	Monocytes	-6.970864256	7.085721249
AAATCCCTCATGCAAC	Monocytes	-7.872077902	-4.867901092
CAGAATTAACGTCAAT	Monocytes	-7.986669024	5.934243436
ACAACCCAACACATCG	Monocytes	-6.638912638	6.47374844
AGGGACTGACCGATCG	Monocytes	-8.136150321	5.442541833
ATTTCCGTAACAATGC	Monocytes	-10.53519197	-3.354946857
ACCGCCATCAGCACGT	Monocytes	-8.652774294	-4.387730842
CAGAAAGTACACCAAT	Monocytes	-8.089212855	6.447951073
CCAAATGGACTGACAG	Monocytes	-11.6017861	1.34176063
CCCACAACCCCGCAGT	Monocytes	-11.12052961	3.565053219
CCGTACCGCCCAACCT	Erythroid	1.66756014	-3.869831329
AGTAATACAGATAGAC	Erythroid	1.56581072	-3.415915494
ATAACCTCACGACACT	Monocytes	-7.137910803	5.925654645
ACTGAAGTCCCCATGG	Monocytes	-10.18819853	4.332560773
AGTTAATTAGTAATGT	Erythroid	2.063925306	-4.351547246
ACAAATTACATGAAGC	Erythroid	1.83858494	-1.551462894
ATCGACGTAGATATTG	Monocytes	-6.817251166	7.005475278
AACGAATGCATACCTT	Erythroid	1.81616954	-1.695092564
CACGAAGTAACAATCC	Erythroid	1.467951337	-5.088940864
ACTACCACAGTTCCGT	Monocytes	-11.42842146	2.516595835
ACATACAAAGATATCG	Monocytes	-8.277233561	5.88146233
AGAGACAGAGCCAGCT	Monocytes	-7.560296973	6.537558789
AATAACGTACTTAGAA	Monocytes	-11.39719625	3.475638623
AGCAAGTACAGAACAG	Monocytes	-7.256172617	-5.260785346
AGGGAATTACATAGGG	Monocytes	-12.87897726	-1.976754909
CAAACATTACCTCATG	Erythroid	1.515406648	-3.84871841
CCAAATCAAGTTAACC	Monocytes	-6.407476862	6.028256173
AACCAAAAAATCAAAA	Monocytes	-12.41702505	-1.862562602
AGCTAGTAATGACCAG	Monocytes	-8.858396967	6.965624566
ATGGAAATCCTGATGA	Erythroid	1.564245025	-1.733736043
AAGCAAATCAGTACGT	Monocytes	-11.61125418	-3.124696737
ACGTATTGAGACACCA	Monocytes	-9.497786005	5.385696644
CCAGACGGATATATCC	Monocytes	-8.532008131	6.406232113
ACACCAGCATTGACTA	Erythroid	1.715653459	-1.984809881
CCTCAGGAACCTATCT	Monocytes	-8.500779589	4.619033093
CAGTACTGAGAGAGGG	Monocytes	-7.398749312	6.292169327
CCGAACACAATCCAGT	Monocytes	-7.386228999	6.060989136
AAAGAACGCCTGATTT	Monocytes	-8.114113768	6.40787148
AGAGAGCCAGAAAGGA	Monocytes	-11.93502565	-2.837127095
CACTATGCAACACCCC	Monocytes	-6.556370219	6.533450837
AAAAATATAGGGCAAT	Monocytes	-8.470825633	5.610937352
CCGCCCCTAGTACCGA	Monocytes	-7.979619463	-5.106172805
ACGACAAGAAAGATAC	Monocytes	-7.878611525	5.899890179
CCGCAAGTCCTCCCCT	Erythroid	1.712152282	-2.33165813
ACATCCTGCAGCCATG	Monocytes	-10.58223196	3.799941296
CCGTACAGATTGAGCT	Monocytes	-9.802659472	4.7108252
AACCCACACCGTAGAC	Erythroid	2.696065227	-0.927359242
AGAAATTAAAGCCCTC	Monocytes	-11.31662699	2.838023896
AACAAGCAATGGACAG	Erythroid	3.29092745	-1.990411287
ATTTATTCCAGACCTC	Monocytes	-10.96030184	-3.278564697
ATTAACTGAAGCAAAT	Monocytes	-7.955916365	6.774123902
AAACCATTCCACAAGC	Monocytes	-9.151184042	5.585466618
AGCAAAAGAGCAACTT	Monocytes	-7.744755228	6.566725964
AAGCACAGCCTGAGCG	Monocytes	-11.54593416	1.159236903
AACGCCGGAATGCAGA	Monocytes	-7.784023245	6.79141211
CAAAAAAGAGCGCCAT	Monocytes	-6.374804934	6.013133759
AGATATCGATGGAGAA	Platelets	3.304647008	-3.88589788
CACAAGGTATTCCAGC	Erythroid	1.730223695	-3.630751853
AACACCCTAAGGAGTA	Monocytes	-8.060955485	6.967909569
AGGGAACTAGTTAGAC	Monocytes	-10.99704023	3.628061051
CCGACATCCAGGACAC	Monocytes	-8.451705893	6.466677422
CACAACAAACCGAAGG	Monocytes	-11.54302164	2.379800553
ATATATGCCACACATT	Monocytes	-8.64977928	5.835955853
ATTCAATTAGCCACGG	Erythroid	2.72405676	-1.025821721
AAGAAGCTATATCACC	Erythroid	-6.901953181	-5.490017658
CATACACTCCGGCATG	Monocytes	-11.68433042	0.029419834
AAGGCCGGCCGTCCCA	Monocytes	-8.19110628	5.883436913
CCGTATGGCCAGCAAA	Erythroid	3.25881962	-1.908373361
AGATACCCCAGAAGTT	Monocytes	-7.029777487	6.534116501
ACGCATTGCAGGCCAC	Monocytes	-9.004528483	5.823939557
ACGTCACTCACCCACT	Monocytes	-11.79997488	0.149452324
AACGAGGAACCTAGCT	Erythroid	1.516127388	-3.877736097
ATGGACATATCCCACG	Monocytes	-11.57796903	1.002455468
AATGCATACAAAATTG	Monocytes	-8.601051291	6.447402234
CACAACAGAGGCCAAA	Monocytes	-11.49997755	-3.148912912
ATCGAAGCCCATACTG	Monocytes	-12.87542482	-1.900615697
AAATCCACCACAATAC	Monocytes	-11.5736117	-3.174261575
ACCCAGCAACCGACCC	Monocytes	-7.829994639	5.864823098
ATTGAGATCAAGCCAT	Monocytes	-11.44602247	-3.137508397
AAGTAGCGAAAGCCCT	Erythroid	1.657027761	-1.357466584
ACGACACTAGAGCACC	Monocytes	-12.70285841	-2.525362735
AAATAATACCCGACTG	Erythroid	-1.901483735	-7.729999786
CAAAAGTTAGACAGTA	Monocytes	-7.138612231	7.126327271
CCGCAGTCAACCATTC	Monocytes	-6.907698592	-5.11850143
CCTCCACAATAAATCA	Monocytes	-12.66602274	-1.225264584
AGAACCTAATGCCACG	Mast	-0.475472232	-12.55916811
ACTCCCTCAATGACAC	Monocytes	-11.67596575	-2.385259514
CACAATCCAAGGACGT	Platelets	2.974334756	-3.338499074
CCCAAGCGAAGGCCCC	Monocytes	-11.73704191	0.525394315
AGCCATGGAAAGAGGC	Erythroid	1.964432518	-4.430970197
CCGTCCGTATTCCCGA	Monocytes	-8.231414755	5.97300076
ACACATAGCATAAAAG	Monocytes	-7.20408531	7.161835427
AAATAGGTCACCACGA	Monocytes	-11.69609114	0.721315856
CCGCACTTCCGTACGG	Erythroid	2.103188554	-2.087439304
AGTCCCCTATGACCGC	Monocytes	-11.33857771	2.87556004
ACTAAGATCAGCATCG	Monocytes	-8.107199152	5.895183797
AACGCCCAATGTCAGA	Monocytes	-9.506060084	5.454090829
ATATAAATAATTAAAC	Monocytes	-7.70317026	7.058191056
CCCGAGATATTCAATT	Erythroid	-2.174798449	-7.811251884
ACTGAACTACTCCAGC	Monocytes	-7.321187457	5.897979016
ATTTAGATCAGCATGC	Monocytes	-7.764938792	5.746552701
ACCCAAAAACCGCCCG	Monocytes	-6.319872817	6.605649228
AGCGAACCATATCAAT	Mast	-0.296915492	-12.23485208
ATCGACTTATTACAGG	Erythroid	3.471935789	-1.862797027
ATTAACCACAGGCACC	Monocytes	-12.71357771	-2.240510946
ACCACCCTCACTAGTA	Monocytes	-8.065339526	5.992627377
ATAACAGGCAATATCG	Monocytes	-6.43971773	6.03219151
CCTCAAACCCGGATTG	Monocytes	-7.760861357	6.695461506
AGCCCCTCAAGAAAAC	Monocytes	-7.667464694	6.868456597
AGTAAACCACAGCCAC	Monocytes	-11.88629099	-2.069273596
AAGGCCCTAACCAAGA	Monocytes	-8.401231726	5.70098948
CCTACCTAAGAGAGGG	Erythroid	1.965309183	-3.479367738
CACTAGCCAGATAGAA	Monocytes	-12.25160642	-2.73251832
ATAGCCATAGGTAGGG	Monocytes	-11.32210394	3.461601491
ATGCAGATACAGCCGA	Monocytes	-7.639517745	5.732978577
ACCTACACCATACCGA	Monocytes	-8.883247336	5.389364476
ACGAACGGCATTCCCT	Monocytes	-9.411369761	5.06565165
CCTTAAAGCACCATAT	Monocytes	-11.67604872	0.350641603
CACTCCAAACTGAAAG	Monocytes	-11.8094544	0.717470402
AAACACAACCGGAACC	Monocytes	-8.398820361	5.771724934
CAGTACGAAGCGATTA	Erythroid	2.339840452	-1.859599953
CATAAGGTCCCGATCA	Erythroid	2.132288019	-1.282726353
CCACCCCCAGCGAAGA	Monocytes	-8.952502211	6.604715104
ATTAACATATTGCAAG	Erythroid	1.912961046	-2.384876018
CCACAGGGAGGAATCG	Erythroid	1.908817092	-4.523524528
ACATAATTAGTGCCAT	Platelets	2.730227033	-3.530804162
CCACACAGAAGCAGAC	Monocytes	-7.312256297	6.804765935
AGGCACTTACAGAAAC	Monocytes	-8.367093523	5.753455395
CCATAATACCTGACTA	Monocytes	-6.451835116	6.558936352
ATATACCTAAGAAACC	Monocytes	-11.42392584	2.591867919
AACGCCTTCCGAATTC	Monocytes	-6.604432543	6.406250233
ATGTCATGACAGAGGC	Monocytes	-7.787608107	6.166244263
ACACATGTAAGACCCC	Monocytes	-10.98901316	2.95481729
AACCCATTATGCCCGT	Erythroid	-7.134339293	-5.57201696
AGGCAATCAACTAACG	Monocytes	-11.3427548	2.858309979
ATTTCCGAACAAAGCT	Monocytes	-9.693401774	-3.689905649
ACAGATATCCCGACAG	Monocytes	-9.498310526	6.056283707
ATGACAGCATAGACGT	Monocytes	-9.781580409	4.688699002
CCTGACGCATCACCCC	Monocytes	-7.122508009	7.013741727
ACCCCATAAGCGATGT	Monocytes	-11.51316686	-3.189990049
ATGAAAACAATAACAG	Monocytes	-9.148473223	6.801619763
AAAAATGTATATACTC	Erythroid	1.786665956	-4.064088111
ATGCCCAAACTTATCC	Monocytes	-11.47566648	-3.216071611
ATAAATGAAATCACAC	Monocytes	-11.70509477	-0.872925112
CACAATACAATTACCA	Erythroid	2.693864385	-1.741231387
ACCCACCCAATAAACC	Platelets	6.121554414	-3.749639755
ACTGAAAGATTACACT	Monocytes	-7.721156081	6.047991032
AACCATAAAGTACCTT	Erythroid	1.728571455	-4.028532033
ACTAACCGAGGGAGAT	Monocytes	-8.326732119	5.479435677
AGTCAGCCCCATCCAT	Monocytes	-7.920633276	3.764899487
ACTAACCTACCCCAGC	T	1.890444795	5.825175042
AGAACAGAACTTACCT	Monocytes	-11.9669747	-2.837121969
AGAAAGCTAAGACCGC	Monocytes	-11.48988005	2.037480349
ATAAACGAAGATACTG	Erythroid	2.239728729	-0.966915315
CAATACTACCTTAACA	Monocytes	-8.047841032	-4.744403367
ACGACCCACCTAAGAG	Erythroid	1.629539053	-4.434325462
ATATCCATCCGAATCC	Monocytes	-7.71189638	6.89770245
ATGTATGTACTGCACT	Monocytes	-7.968011816	5.941676373
CAGCCAGACCGCAGAT	Monocytes	-10.49196478	4.028971429
CCACAGCCCCTAACTT	Monocytes	-9.800804575	4.723969693
CCACAATTCCTGACGA	Monocytes	-9.520188769	5.253539319
AAGGATTGCCGTAGTC	Monocytes	-7.611619433	6.935761685
AAAAACATAGGAAGGC	Monocytes	-9.146725138	5.312197442
CATCCCACATCAATTG	Monocytes	-8.595807513	5.755131955
CAGTATTCCCGTACTT	HSC/MPP	-1.812123736	-3.908357864
CACGCCTCAATAATCT	Monocytes	-7.989130457	5.77788567
ACGGAAGAACCCCCTA	Erythroid	1.664449493	-2.332697635
AGACAACGCAATAGCC	Monocytes	-8.314448317	6.144980187
AGATACCAAAGTAGAG	Monocytes	-8.22062393	6.461629624
AGTTCAGTAATAAGCT	Monocytes	-11.69929739	-3.266400581
ATTGACCTATGCAGAT	Monocytes	-9.256442507	-3.818214898
AATCAGTGAATCAAGC	Monocytes	-8.232533415	5.603629822
ATCAACTGAATTAAGG	Platelets	6.820153753	-4.198739534
AGCCCCCCAGGGAAAA	Erythroid	3.302932779	-2.044909363
ACCCAATACAGGAAGT	Erythroid	-1.569967856	-7.869847541
ACCGAGCCACATATTG	Monocytes	-11.25467153	2.631566043
AGTTCCTCACTAATGC	Erythroid	1.738061706	-2.241826182
AGAGACTGATGAAGGG	Monocytes	-11.4897513	2.250701422
ATATAATGAAAGATGC	Monocytes	-10.68715998	-3.485557084
CCTCACTTAAATACCC	Platelets	3.394479791	-3.461849695
ACCAAATGATTTACAA	Erythroid	1.514529029	-4.391974693
ATTACATAACGTAATC	Erythroid	1.520476858	-1.724187379
AAGCAACCAGACAAGC	Monocytes	-8.122415503	6.301737065
CCTAAATAACGCCATT	Monocytes	-6.319447001	6.493961568
CACCAAAGAGGAATCT	Monocytes	-9.454374751	5.987155194
ATACAAGCCACGAATC	Monocytes	-6.442909201	6.439492459
AACGCCGTACACAATG	Monocytes	-10.8856711	-3.360534196
ATGGATTCCCATACTC	Monocytes	-7.870434245	5.756112332
CCCCATGCAATCCAAG	Monocytes	-8.977858027	7.202925439
ACTTCCCGATTCCATT	Monocytes	-8.119232138	4.200023884
ATGAACCTAAGCATCG	Erythroid	1.756404678	-1.414419954
CCTCCCAAACGCACTT	Monocytes	-8.410252055	6.783037896
ACCCCAAAAACCATTT	Monocytes	-9.210285147	7.120052094
CACTAAGTCCTCAACT	Platelets	3.157605211	-3.708804613
CATCACGCCACTACTC	Erythroid	-1.608819177	-7.632828956
ATCTATACAGGTCAGT	Erythroid	2.277460138	-1.029112769
AAAACCCCATTAAATC	Erythroid	-7.146281203	-5.853985553
AACGAAAGCCTTACAG	Monocytes	-12.26755281	-2.836143976
CACAACGTCCGCCCAG	Monocytes	-7.644934138	6.141748185
AAGTACACCCAAATTA	Monocytes	-6.528295477	6.745033974
AACAAATCAGTGATCG	Monocytes	-6.366390189	6.240984673
ATGTACCTAAATAGTA	Erythroid	1.559541265	-1.633390193
CATTAAAAAGGGATTA	Monocytes	-8.255902251	6.574275727
ACTCATGAAATCAAAA	Monocytes	-8.105851134	6.398570771
AATACAGTAACTACAA	Monocytes	-9.018188437	7.19239592
ATAAAGAAAATCAACT	Monocytes	-6.790510615	6.930976147
AAGGACCAATGGCAAG	Erythroid	2.236044685	-2.266135579
AGACATCTAGAAACTG	Monocytes	-8.145351847	4.220367188
ACACCAAACCAACCCC	Monocytes	-12.0555348	-0.96217929
AGTTCAACACTCCCGG	Monocytes	-7.966819247	3.82785439
CCCTACGGAAGACATC	Monocytes	-7.327766379	6.852576489
ATCAAGCTAACAATCC	Monocytes	-7.603009184	6.215411896
CATAACAACACAATAT	Erythroid	1.508917848	-4.063866144
AAAGACATAGTGATAA	Monocytes	-7.368253191	6.501934762
AGGCATACACTGAAAC	Monocytes	-11.53936144	2.034913535
ACGAAACCAAGCCACG	Monocytes	-11.74397131	-2.782789951
AGCGAGTTCAAACCCA	Monocytes	-7.812207182	3.530581231
AGTGAATTAATTATGA	Monocytes	-11.65489622	0.205614919
CACACCGAATGCAATG	Monocytes	-6.653230628	6.274661774
AGTCAGTTAGGACCTG	Monocytes	-12.52365728	-2.563966875
ATGGAGCGACGTAGCC	Monocytes	-6.56443878	6.218712563
CCCACACGAAACCACG	Monocytes	-6.12283512	6.479297394
ACATAGCCAGGGCATC	Erythroid	2.611272136	-1.601791089
ACGGCAGGAGCAAACG	Monocytes	-9.587544878	4.951297516
CCCTACAGAGGTCATT	Monocytes	-6.764983614	6.322866196
ATGTCACCAGAGACCT	Erythroid	2.167170803	-4.14791966
CATGAGCTCAGTAAGA	Monocytes	-12.52153154	-1.514442509
CCCAATCGCAGAAATT	Monocytes	-8.02905937	6.101314778
AGGCCCTGCAGCACCG	Monocytes	-8.214634379	-4.916960483
AGACAATTAGACCAGG	Erythroid	2.453621189	-0.825848681
AGCCAATGCCGACAGA	Monocytes	-7.181007822	6.149544949
ACTGCATGCCCCAGCG	Platelets	3.772228757	-3.880571132
AAGAAGAAAGCCACTC	Monocytes	-5.895120581	6.484798188
ACACATGGACTTAAGA	Monocytes	-8.189532717	6.519397015
ACCTATGCACGTAATT	Erythroid	1.87209634	-1.148658683
ACTAACAGACCAAATA	Erythroid	1.543839971	-0.715735217
CACCCCCCAACTACCC	Erythroid	2.276546756	-1.027837751
AGTAATAAATCTAGCT	Monocytes	-9.388340434	6.690665478
CCTAAACCAAGCCCGT	Platelets	4.21386532	-2.759343987
AACGCAGGAGGCCATG	Monocytes	-11.54501386	-2.990805154
ATGCCCCTCCATCAAA	Monocytes	-11.37108656	2.308628554
ACAAACAGAGTGAATC	Erythroid	2.551441709	-0.505921578
CACGAGCCCCTCACTG	Erythroid	-6.873541792	-5.564470058
ATGACATAAGATAGAG	Monocytes	-7.126113852	6.109538312
CCCCCCCTCAGGAGGC	Monocytes	-7.189240893	5.963461632
AGACATTCAATTAGGG	Monocytes	-8.961297949	6.00826859
CCGCAAACAGAGATGG	Monocytes	-7.937524756	6.287174935
AATTAAGGAAAAATTC	Monocytes	-8.574984988	-4.611667161
ACTCCCGACATCCCAG	Monocytes	-8.440563639	4.821779961
ACCCATAAAGGAAATG	Monocytes	-7.730073412	5.515146966
AACCAGTTCCCTAAGG	Erythroid	3.175317804	-0.686439147
CACAAATGCAGCATTC	Monocytes	-7.521259745	6.106277699
CCATCCACCAATAAAA	Monocytes	-9.204370459	5.452170605
CATAATCAACGGCAAC	Monocytes	-8.151967009	6.643643136
CATAAGATCCATACCC	Erythroid	-6.94999977	-5.52744556
AACTAACCAATTCCCG	Monocytes	-9.323792895	5.165872807
ATGAATGGATCTCCTT	Erythroid	2.212144653	0.090961809
ATACCCTGCCGAAAGT	Monocytes	-11.43685099	-3.144156223
CCTCAGTAAGTTCACA	Monocytes	-11.74048563	0.684683675
ACACAGGGAGAGACGC	Monocytes	-7.99101158	6.087064023
AAAAAGGTAAACCAGA	Monocytes	-8.979057272	-4.098593479
CAACCCCGAAACCACC	Monocytes	-11.60930868	-3.003642803
CCTTAGTTAGACCCCT	Erythroid	2.501889984	-0.964924892
CAGGAAAGATGCCCAG	Erythroid	1.25779442	-2.057154899
ATAGAAACAACACCCA	Monocytes	-11.42474027	3.362663502
AGGTAGGTACTGATCT	Platelets	5.596491853	-3.196442371
AAACAAGACATCACCA	Monocytes	-7.468974074	7.190593476
ATTCAGATAAAAAGAT	Monocytes	-7.973815402	5.635305638
CCATACACAAGCATTA	Monocytes	-7.634493311	6.532898659
ATCTATTCCCGTCAAG	Erythroid	1.775252382	-4.489173894
ACTGCATCAGCCACGA	Erythroid	-1.532727649	-7.781795268
CCTTAGATATTCAACC	Monocytes	-10.59168001	-3.384965186
AATTCCCTATCTAGGC	Monocytes	-11.84140535	-2.12664557
CCGCACTTCAGAACAT	Monocytes	-9.09309574	5.70548367
AAACAGGGAAGGCAAT	Mast	0.221714655	-11.661937
AAATAACGAACTCATC	Monocytes	-6.690425356	6.948319192
CCGCCAAGCATGAGAT	Monocytes	-9.770204028	4.793685193
AGTCACTGAGGCAAGG	Monocytes	-11.43474241	-3.128561979
CCCCCATCCCCTAATT	Monocytes	-8.878723105	5.453659768
ATGAAGCTCAGCCAAA	Monocytes	-12.47362181	-1.841715818
AATGAACAACGCACTA	Erythroid	-1.642856201	-7.769545322
AACAAGTGAGTTACAC	Monocytes	-6.613045176	6.702389474
ACAACCAAAGAAACTT	Monocytes	-8.855464896	6.384746308
CAGCACCTACCAATGG	Monocytes	-8.06779333	6.194897885
ACAGAGTGAAAGAACT	Monocytes	-11.43252703	-3.168818479
CCCCAGACAGTCCAGA	Monocytes	-7.878688296	3.633469815
CAAACATACCGGACGA	Erythroid	-7.214897116	-5.630534892
AGACAGCAACGGCATA	Monocytes	-7.928949316	3.687208409
CCCACCTGCCGGATTA	Monocytes	-8.220215281	-4.91166163
AGAGAGTCAGGGAAAC	Monocytes	-7.934283217	6.794092888
ACTGAGTTAGATACGG	Eosinophils	-7.313825091	2.789284463
ATCTCCGGAGAGCAGG	Monocytes	-8.120731791	-4.824117189
CCATACAAACCGAATA	Platelets	5.507657091	-2.907910352
CCAAATCGCACCATGA	Monocytes	-11.81614633	-0.225897138
CATAAAGACCCTCATA	Erythroid	2.200969259	-2.414083724
CCGCAGTCACGTAATT	Erythroid	3.031656305	-1.574457412
AGGTACATCATCAGGC	Erythroid	2.223699609	-4.214474683
AGTGAAATCATGAAGG	Monocytes	-9.476555308	5.045997853
AGCACCCTCATACCCT	Erythroid	2.625637094	-1.609721249
[truncated: 22,044 more rows]
