# Supplementary material for: Multiomic single cell sequencing identifies stemlike nature of mixed phenotype acute leukemia
Source: Nat Commun. 2024 Sep 18;15:8191. doi: 10.1038/s41467-024-52317-2 (PMC11411136; doi:10.1038/s41467-024-52317-2)
Supplement: Supplementary file 17 — Source Data [file 41467_2024_52317_MOESM17_ESM.zip › Source Data compressed/Panel S5-TOP LEFT.csv]

Panel S5
Enrichment profile and ranking metric score for four example negatively enriched gene sets, all associated with immune signaling.
KEGG_NATURAL_KILLER_CELL_MEDIATED_CYTOTOXICITY
	gsea.hit.indices	gsea.es.profile
V1151009	756	-0.3244
V1151010	851	-0.3583
V1151011	894	-0.3698
V1151012	923	-0.3754
V1151013	989	-0.3981
V1151014	1250	-0.5095
V1151015	1411	-0.5786
V1151016	1592	-0.6572
V1151017	1620	-0.6678
V1151018	1621	-0.6666
V1151019	1645	-0.675
V1151020	1756	-0.7194
V1151021	1785	-0.7269
V1151022	1809	-0.7318
V1151023	1829	-0.7342
V1151024	1943	-0.7742
V1151025	2080	-0.8167
V1151026	2085	-0.8007
V1151027	2176	-0.8132
V1151028	2220	-0.7953
V1151029	2236	-0.7607
V1151030	2242	-0.7207
V1151031	2246	-0.6782
V1151032	2249	-0.6322
V1151033	2253	-0.5855
V1151034	2258	-0.5372
V1151035	2262	-0.4878
V1151036	2263	-0.4366
V1151037	2268	-0.3849
V1151038	2269	-0.3297
V1151039	2272	-0.2736
V1151040	2274	-0.2154
V1151041	2276	-0.1564
V1151042	2291	-0.0802
V1151043	2292	0.0057
