# Supplementary material for: Multiomic single cell sequencing identifies stemlike nature of mixed phenotype acute leukemia
Source: Nat Commun. 2024 Sep 18;15:8191. doi: 10.1038/s41467-024-52317-2 (PMC11411136; doi:10.1038/s41467-024-52317-2)
Supplement: Supplementary file 17 — Source Data [file 41467_2024_52317_MOESM17_ESM.zip › Source Data compressed/Panel 2C-TOP.csv]

Panel 2C
Enrichment profile and ranking metric score for the 2 significant leukemia-specific genes tested, Hematopoietic Stem Cell (HSC)-like AML and Leukemia Stem Cell (LSC) 47.
VANGALEN_AML_HSC
	gsea.hit.indices	gsea.es.profile
V126991009	4	0.1337
V126991010	9	0.2477
V126991011	15	0.3525
V126991012	22	0.451
V126991013	23	0.5492
V126991014	39	0.625
V126991015	56	0.6897
V126991016	70	0.7492
V126991017	97	0.7973
V126991018	177	0.8101
V126991019	967	0.4797
V126991020	1141	0.4139
V126991021	1605	0.2137
V126991022	1827	0.1304
V126991023	2039	0.0718
V126991024	2107	0.0865
