# Supplementary material for: Multiomic single cell sequencing identifies stemlike nature of mixed phenotype acute leukemia
Source: Nat Commun. 2024 Sep 18;15:8191. doi: 10.1038/s41467-024-52317-2 (PMC11411136; doi:10.1038/s41467-024-52317-2)
Supplement: Supplementary file 17 — Source Data [file 41467_2024_52317_MOESM17_ESM.zip › Source Data compressed/Panel S7C.rnk]

VPREB1	1.861245
DNTT	1.7527703
IGLL1	1.6586167
FAM30A	1.584132
PRDX1	1.4763992
UHRF1	1.474787
CLEC11A	1.459484
TUBB	1.3936336
CDK6	1.3008584
CCN2	1.2574717
MPO	1.2543756
CD34	1.2229494
MIF	1.2192881
AC002454.1	1.219239
HMGA1	1.2187853
STMN1	1.213861
SPINK2	1.2045761
LAT2	1.1946182
SOCS2	1.1718854
SMIM24	1.1448479
PRSS57	1.1195041
TUBA1B	1.1118399
ZCCHC7	1.106548
GIHCG	1.0935124
HMGB1	1.0609583
H19	1.0579438
TYMS	1.0277942
IMPDH2	0.9966033
GNA15	0.9872898
SOX4	0.9842648
MYB	0.97898096
PTMA	0.9671056
SNHG29	0.96492857
PROM1	0.9620251
HTRA3	0.9450187
BAALC	0.9410703
GSTP1	0.931476
GAPDH	0.90231913
FLT3	0.8993786
H2AFY	0.8946088
RPLP0P2	0.89435834
UBASH3B	0.8893472
AP000350.4	0.888646
MSH6	0.88331807
ENO1	0.8754683
RPLP0	0.8699319
RANBP1	0.86125934
MT1X	0.85805166
ATP5MG	0.85210043
PAN3	0.8446002
MCM7	0.841602
ADA	0.81771207
SNRPE	0.8111277
HSPD1	0.802572
TRIM28	0.80194366
MED13L	0.7962082
RUNX1	0.7885217
MAN1A1	0.7862306
YBX3	0.7803051
TPM4	0.7778741
HMGN2	0.7772671
IGFBP7	0.77203184
ETS2	0.77064925
MSI2	0.76472026
CLIP2	0.75162303
EIF4A1	0.7510262
HSP90AB1	0.75048584
SLC2A5	0.74946135
NUCB2	0.74755335
TOP2B	0.7462185
MCM4	0.73924106
NME1	0.73760784
MYL6B	0.7361478
IGF2BP2	0.7345537
GALNT2	0.7271566
CDCA7	0.72599804
AC245060.5	0.72234476
AC244502.1	0.72199976
CD99	0.7137246
HIST2H2AA4	0.70643616
SSBP2	0.7037363
MARCKSL1	0.6979909
FPGS	0.69348085
CAT	0.69008297
MAZ	0.68980116
BAHCC1	0.6894181
PA2G4	0.6849895
RAN	0.684032
NME2	0.6793286
TALDO1	0.67825955
ATP5MC2	0.6771116
SERPINB1	0.6768317
ZMIZ1	0.67649317
PCNA	0.6725196
HNRNPA1	0.6721886
PAICS	0.671959
JUP	0.67145604
PARP1	0.6703103
HIST2H2AA3	0.6668925
BCAT1	0.6653241
NEGR1	0.66406083
NPM1	0.661676
LSM7	0.66125625
EEF1B2	0.6565022
NREP	0.6551737
NME1-NME2	0.654399
EGFL7	0.6539073
DUT	0.6537813
SYNGR1	0.65110016
ACTG1	0.64776134
ZNRF1	0.6461348
APEX1	0.6455563
CHD4	0.6446132
GAS5	0.6445429
EEF1G	0.6417123
FABP5	0.63981014
ETV6	0.6380231
NRXN2	0.63389957
GYPC	0.6331978
BCL11A	0.6329798
TIMM13	0.6314988
C19orf48	0.62911034
POLD2	0.62496424
BCR	0.618168
SNHG8	0.6153913
NAP1L1	0.61528206
NONO	0.60994667
ANKRD28	0.60571164
YWHAE	0.60454136
CDK4	0.5996366
HNRNPAB	0.59740716
NCL	0.59627616
HDGF	0.59505814
PPM1F	0.5906976
RPLP1	0.59050214
SCCPDH	0.59011775
MAT2A	0.5886364
COMT	0.588244
HMGN1	0.5878411
XBP1	0.58717555
SNHG7	0.58646315
ITGA4	0.58490974
LDHA	0.5843859
HIST1H2AC	0.57985085
EIF3B	0.57793516
GPSM1	0.57673657
CDT1	0.5766074
SMARCD2	0.57597655
HMGB1P5	0.5757847
PABPN1	0.5738911
ACTN1	0.56246555
GPX1	0.56219566
USP22	0.5617479
NASP	0.56170183
NRIP1	0.5614878
MCM5	0.56105924
SNHG3	0.56082267
LMO2	0.5584762
SNRPD1	0.5583498
H2AFZ	0.5580425
LGALS3BP	0.5545435
LDHB	0.55298287
HIST1H4C	0.552676
CD82	0.5524194
MIR181A1HG	0.5522889
PFKL	0.5521732
AC022400.6	0.5521051
TRABD	0.54971004
ATP5MC1	0.5484573
EMID1	0.54607695
PPIA	0.5419391
PSMA6	0.54052377
ILF2	0.53955287
VAMP8	0.53904706
CCT2	0.5339915
SNRPF	0.5336813
AP002990.1	0.53189605
SLC25A5	0.53172886
SNRPD3	0.53068876
PRMT1	0.5267227
PLXND1	0.52643263
AL121594.1	0.5260826
EBF1	0.5249316
CDK2AP1	0.522462
NOP56	0.5215084
XRCC6	0.5214088
NAA38	0.5196256
HMGN3	0.51841843
MCM3	0.51809424
ZBTB44	0.5167065
STT3B	0.51664317
TM7SF3	0.51631624
PLXNB2	0.51395327
ESD	0.5137959
H2AFX	0.5130178
PEBP1	0.51300573
SET	0.5129202
LRMP	0.5122186
TBCD	0.5099611
RAB34	0.50852746
RPL37P6	0.50804865
MCM2	0.5074696
ARHGAP4	0.5064448
SLC25A3	0.50368863
SMC4	0.5036215
PCLAF	0.501503
NCF4	0.50137895
HSPE1	0.49947235
PRKDC	0.49812195
LMNB1	0.49398127
MRPL57	0.4904502
SLC25A6	0.48905975
DKC1	0.48799583
ARHGEF2	0.48637486
AKR1A1	0.485427
HDAC2	0.4841515
CBX5	0.48336852
NUCKS1	0.4792296
ATP5F1B	0.47891992
SERBP1	0.4767229
EIF1AX	0.4766052
MBOAT7	0.47385344
AHCY	0.4737338
SMIM3	0.4736229
HSH2D	0.47304928
NDUFB11	0.47304764
EIF4EBP1	0.47154635
GLUL	0.47124434
AC016876.2	0.470069
GNA12	0.47003713
RPS24	0.4691069
RUVBL2	0.4653204
C1QBP	0.46401095
MEF2C	0.46383715
NACA4P	0.46331114
SNHG19	0.4631326
MLC1	0.46212527
DDAH2	0.45927665
BZW2	0.45882922
MT-TE	0.45838022
ANP32A	0.45641562
SATB1	0.45578986
NHP2	0.45557725
MCM6	0.45520595
RPS5	0.45475528
TUBB4B	0.45404387
NUDT1	0.45340407
RCSD1	0.45288602
HMGB2	0.4526486
KHSRP	0.45082325
TNFRSF1A	0.4506753
BOP1	0.44984102
CDK9	0.4497619
DHFR	0.44940364
FBRSL1	0.44915476
RPS4X	0.4491392
B3GNT2	0.44880712
ARL2	0.4474786
GALNT7	0.44574544
CCT7	0.44489694
HPS4	0.44477528
ANP32B	0.4446455
RNASEH2B	0.4443208
LDLRAD4	0.44350344
RCC2	0.44202694
SNHG6	0.4388101
ERGIC1	0.43852717
BANF1	0.43784776
SLIRP	0.43782398
RPS2	0.43708852
CD79A	0.43625808
CCDC85B	0.4350844
H3F3A	0.43493697
AK2	0.43387023
EBPL	0.43361005
TXN	0.43273333
PTGES3	0.43192792
EIF3E	0.43110603
GRK2	0.43048406
HNRNPD	0.42992613
MRPL33	0.42895484
TUBA1C	0.42702094
HIST1H1C	0.42667967
LUC7L3	0.4259688
EIF3D	0.42478418
CCT3	0.4246682
SSRP1	0.42399415
SNHG5	0.42386606
SYPL1	0.42348585
ST13	0.42298654
SENP3-EIF4A1	0.42259347
HSP90AA1	0.42174253
DPM3	0.42170087
SRSF1	0.42128068
TKT	0.42111388
CAPRIN1	0.41978738
SRSF6	0.4186386
ARMH1	0.4182954
NPM3	0.41763481
QARS	0.41702288
ADGRE2	0.41667452
TCP1	0.41636103
ZSCAN16-AS1	0.41573778
SFPQ	0.41569215
PES1	0.41547936
RNF130	0.4146586
MLXIP	0.41159207
PTBP1	0.41129467
H1F0	0.41075718
NME4	0.40966922
MRPL37	0.40907094
GABPB1-AS1	0.40844548
YBX1	0.40833506
UBE2E1	0.40744537
CKS1B	0.40681657
DDT	0.4066474
CLNS1A	0.40618798
ISYNA1	0.406084
ATF4	0.40549526
HSPB1	0.40474832
BLNK	0.40470552
GPX4	0.40422055
SRSF2	0.40410417
MGST2	0.4038681
AFF1	0.402397
NDUFC2	0.40209267
ITGA5	0.40181968
ITGAE	0.40070406
RSL1D1	0.40033197
PGD	0.39990103
U2AF1L5	0.39982212
BCL7A	0.39856395
TARBP1	0.39824072
RASGRP2	0.39760864
H1FX	0.3973609
LMNB2	0.39607325
PLIN3	0.39538145
SMARCC1	0.39532694
RRM1	0.3940984
MYC	0.39408037
LARP1	0.39207602
SRSF3	0.39177185
RNF220	0.39072385
BTF3	0.3888629
TACC3	0.38878295
COX5A	0.38776118
ROMO1	0.38752675
PAFAH1B3	0.38716382
TNRC18	0.38674337
DYNLL1	0.38621005
IRF2BP2	0.38528255
CCT4	0.38515782
FARSA	0.38485283
KLF10	0.38297802
SNHG25	0.38279703
EIF2S3	0.3827513
SNRPC	0.38229764
SPTLC2	0.38172466
RPL22	0.3800279
NUDC	0.37997147
ANAPC11	0.37962848
NDUFS5	0.37893364
AL022311.1	0.37886366
KMT2A	0.37841368
STOML2	0.37773395
NOTCH1	0.37725443
GTF3C5	0.37708333
ZNF428	0.37645686
PPIAP46	0.37582847
PSMA4	0.37571195
CD44	0.3746473
SRM	0.37441435
SMARCA4	0.37417638
CUEDC2	0.3740924
SNRNP70	0.3740523
LSM4	0.3737881
IPO5	0.37349132
SEPTIN6	0.37321666
SIVA1	0.3728585
PTOV1	0.3727716
EEF2	0.37189645
RBBP4	0.3712176
EIF3L	0.3706746
ATP5MF	0.37057936
ZNF22	0.37050152
CCT5	0.37037235
NDUFV1	0.37021613
SYNCRIP	0.37011775
CBFA2T3	0.36983174
SNRPG	0.36950794
HNRNPM	0.36872423
MPST	0.3683265
NAA10	0.3683257
NUMA1	0.36829057
PPP2R1A	0.36744994
TUBA1A	0.36594796
KPNB1	0.3654505
ADSL	0.3651354
LRPPRC	0.36500522
FDFT1	0.36497805
NDUFA11	0.36493793
FKBP4	0.36491182
HADH	0.3647785
PTTG1IP	0.36376026
SPINT2	0.3636601
SPN	0.36273488
CCT6A	0.3623838
CD81	0.36203614
CLTA	0.36195037
KDM1A	0.3611346
NDUFS3	0.36058316
MEF2A	0.36014724
BLMH	0.3598138
U2AF1	0.35924834
RPL7A	0.3585754
CHID1	0.358074
RPL5	0.35761264
KDM5B	0.3572503
PM20D2	0.35720786
SPTBN1	0.3569063
ATP5F1D	0.35646418
TMEM173	0.35464174
MTF2	0.3542744
GNL3	0.35382217
CAPG	0.35360673
SLC1A5	0.35359615
LSM2	0.35352954
CCT8	0.35290343
GADD45GIP1	0.35248977
MBD3	0.3520359
SEM1	0.3514449
HNRNPU	0.35113505
THYN1	0.35100418
GAS7	0.35020947
ESYT2	0.34988952
MRPL4	0.3498715
YWHAG	0.349452
RPL39	0.34825787
TARDBP	0.3482154
RPL7	0.34694916
PRDX6	0.34656197
HSBP1	0.34654644
POLR2F	0.3446648
RTRAF	0.3440813
ELAVL1	0.34394065
RACK1	0.3426977
RBMX	0.34264484
CPSF1	0.3423596
LSM5	0.3417773
HNRNPC	0.3416408
FBL	0.34148374
RPL3	0.3414275
RAB37	0.3406197
AC006511.3	0.34027267
CSNK1E	0.33980092
JARID2	0.33956063
SLC25A29	0.33932713
ILF3	0.3391507
GRAMD4	0.33907634
SNRPB	0.33788285
PPA1	0.3367492
LIMS1	0.33660474
H2AFV	0.33623743
PHB2	0.33605096
SF3A3	0.33599406
ATP5F1C	0.33555356
ATXN10	0.3352494
PHC2	0.3339719
ACIN1	0.33369592
AKR7A2	0.33333784
RPS17	0.33259505
SNHG17	0.3324603
ALYREF	0.3319328
RPL7L1	0.33153513
UQCR10	0.33044282
RPS8	0.32938218
IPO7	0.3291181
DENND3	0.3290205
CSF3R	0.32825306
MPG	0.3275683
NDUFS6	0.3265648
MRPS34	0.3261033
PSMA7	0.32585818
GTF3A	0.32565704
ZMAT3	0.32536492
MEN1	0.3252448
PEX26	0.32438403
ATP5MC3	0.32255492
SELENOH	0.32250077
CKS2	0.3222279
RPSA	0.32171878
MLEC	0.3214777
ABRACL	0.32114303
AMD1	0.32047266
RPS6P25	0.31941906
RPS3A	0.31900513
MT-CO3	0.31872746
ECHS1	0.31814864
NIPSNAP3A	0.31761628
RPL36A	0.3175676
MRPL51	0.31632072
FES	0.31541365
GMFG	0.31508142
UBE2M	0.3145654
RPS9	0.31442782
YWHAQ	0.31414226
YWHAH	0.31338942
FMC1	0.31322291
GDI2	0.31314257
XPO1	0.3114062
PUF60	0.31120476
IDH2	0.3106724
EWSR1	0.3104003
PNN	0.3103375
UBA1	0.31020966
GANAB	0.31018347
SUPT16H	0.31010902
CARHSP1	0.30971023
HNRNPH1	0.30888572
UBE2S	0.30847546
PSMB7	0.30820674
MZB1	0.3080198
LGALS9	0.3079933
MTA1	0.3079166
CHCHD1	0.30711496
SNHG32	0.3063419
NOLC1	0.30610365
ATP5F1A	0.3059419
HNRNPK	0.30592176
HHEX	0.3057537
BAX	0.30520788
ZFAS1	0.30459487
IARS	0.30420613
SUMO2	0.3035414
AC093512.2	0.30277368
SNRPA	0.30270854
CBX3	0.30258524
EIF3M	0.3025522
NUDT5	0.3023775
GLRX5	0.3013601
LAIR1	0.30134532
SRSF10	0.30080777
ALKBH7	0.29973197
SOD1	0.2989546
NSD2	0.2983858
DARS	0.2981466
ALDOA	0.29768717
MT-ND1	0.29759106
MZT2B	0.2961337
FBXW7	0.29557166
SNU13	0.29528344
RPL10A	0.29459342
SNHG16	0.29457945
CYC1	0.2941683
DCTPP1	0.2937418
PCBP2	0.29360098
HNRNPA1P48	0.2934697
PSMA1	0.2931146
AC243919.1	0.29284292
DANCR	0.292637
MT-TP	0.2919664
SNHG1	0.29174188
PTEN	0.2916273
PDCD11	0.2914705
GNAQ	0.2910161
IRAK1	0.29047832
KHDRBS1	0.2904163
MTHFD1	0.28806156
PRDX3	0.28760085
TUFM	0.28649604
CASP2	0.2854925
RBBP7	0.28512296
PDIA6	0.28427288
MYO15B	0.28385374
RPS21	0.28211468
RPS28	0.2820775
DDX39B	0.28181708
PTDSS1	0.28098318
TCF3	0.28091568
GRHPR	0.27950957
REPIN1	0.27908295
ATP5MD	0.27869624
DDX17	0.2786139
MT-RNR1	0.2775836
AP2M1	0.27736744
SMC1A	0.27700475
MEF2D	0.2765315
SUMO3	0.27642453
SMS	0.2759727
OLA1	0.27586564
BTK	0.27524686
TTC7A	0.27462912
APLP2	0.27454934
DAZAP1	0.2744938
SRP9	0.27362168
TFDP2	0.27361825
NACA	0.27281886
U2AF2	0.2726236
KDELR1	0.27249035
RPS10	0.27205583
POLE3	0.2714859
TRMT1	0.27138656
SEPTIN9	0.2712694
SRSF9	0.2711568
PSMB5	0.27104044
HCFC1	0.27102312
RPL37A	0.2705858
POLR2I	0.2705561
METTL26	0.26974985
TIA1	0.26815486
CALR	0.26785102
AC103591.3	0.26762438
RPS23	0.2671735
CARD19	0.26675597
TP53INP1	0.26646072
ATIC	0.26626015
CHST11	0.2656921
MYADM	0.26559785
DAD1	0.26538152
CPT1A	0.26537848
COLGALT1	0.26500463
DENR	0.26492742
COX6B1	0.26445654
ZMYND8	0.26426628
SSBP1	0.26401746
RBX1	0.26346648
UROD	0.26316044
AMPD2	0.26314637
CHCHD2	0.26309875
POLR2L	0.26255837
ERH	0.26255196
DHX9	0.26251575
COA4	0.26239866
FKBP3	0.2623033
RPL18A	0.26168618
EBNA1BP2	0.2615949
UQCRH	0.261303
DHX30	0.2607323
ANAPC5	0.2605799
ATP5PF	0.26021785
SNRPD2	0.25975907
CSNK2B	0.25932962
EIF3C	0.25763667
EIF3CL	0.25740716
MT-CYB	0.25719488
GSTO1	0.25697243
SMARCB1	0.25654757
RPL29	0.2559714
EGR1	0.25592682
PRPF38A	0.25565544
PMVK	0.2556018
PHB	0.25558558
HNRNPA2B1	0.25483704
TECR	0.253836
TP53	0.2537554
NIBAN3	0.2533614
NOC2L	0.2522608
AIF1	0.25204176
NCLN	0.25192225
TOMM20	0.2515799
DRG1	0.25132927
RABL6	0.25107965
BMI1	0.2507867
MLLT1	0.24990705
VDAC2	0.24951342
DDB1	0.2493998
SLBP	0.24898747
EIF4H	0.24880436
RAB8A	0.24867931
MDH2	0.24804303
HNRNPA3	0.24799883
CD79B	0.24784279
ETHE1	0.24765596
NCOA4	0.2475028
TOMM5	0.24561854
SF3B3	0.24517414
RPL22L1	0.2450427
STIP1	0.24437527
G3BP1	0.24381538
CDC123	0.24365835
WDR46	0.24365082
GTF3C6	0.24360122
NUTF2	0.24350907
MRPL24	0.24346565
SH3KBP1	0.24216042
HNRNPL	0.24161907
PPP1R14B	0.24122983
PRDX2	0.24099652
NENF	0.24093875
AC004687.1	0.24058121
ANKLE2	0.24050125
METAP2	0.24038042
TBCA	0.24018803
MAGED1	0.24004579
SF1	0.24000205
PNKD	0.2398965
AHSA1	0.23914042
AC253572.2	0.23908234
TUG1	0.23900315
CCNG1	0.2389671
PRAM1	0.2389629
CD38	0.23893003
HNRNPF	0.23884611
SLC43A3	0.23807341
HDAC7	0.2377409
DUSP6	0.23739325
RPS6	0.23723584
DNMT1	0.2366019
PRPF19	0.23609306
MFNG	0.23608813
PAX5	0.2353271
TWISTNB	0.23518139
CXXC5	0.23462006
VDAC1	0.2345803
IFITM3	0.23433477
FDPS	0.2337188
NDUFAF8	0.2336683
CMTM7	0.23321423
CUX1	0.2331523
SCAMP3	0.23306075
RBM10	0.23299493
RPS3	0.23297754
TAF1D	0.2329429
POLR1D	0.23254041
COMMD7	0.23242322
PNP	0.23222597
MT-ATP6	0.23063757
TOMM22	0.23052983
TSN	0.23044147
EI24	0.23027337
GARS	0.22999835
PSMB1	0.22982569
MRPS21	0.2297609
NDUFA7	0.22928329
SLC38A2	0.22877783
LARS	0.22876045
CPSF3	0.22868685
MT-ND3	0.22808227
TMEM123	0.22772321
FKBP1A	0.22721651
PGK1	0.22694218
IER2	0.22546811
DDX1	0.22528808
CPSF6	0.2252874
SF3B6	0.22519706
COMMD3	0.2249863
PPM1G	0.22439112
POLR2H	0.22433923
SSBP4	0.22432113
IL17RA	0.22374561
TPD52L2	0.22324987
BRD3	0.22278301
ERGIC3	0.22248882
MT-ND4	0.22237822
DENND5A	0.22224343
CPSF7	0.22219132
PDAP1	0.22212029
EDEM1	0.2217901
RAC1	0.22130759
STK26	0.2212306
NDUFA13	0.22099458
FIS1	0.22087666
UBA2	0.22033943
ARFGAP2	0.22009599
POLDIP3	0.21968739
ITM2C	0.21967454
DHX15	0.21847585
TAF15	0.2181797
STAT5A	0.21796377
TIMM8B	0.21756613
EIF5A	0.21735367
TMPO	0.21705423
PSMA2	0.21693185
UBE2G2	0.21657597
MT-ND2	0.2164792
ARID1B	0.2158519
MRPL11	0.21506481
SEPTIN11	0.21486056
MAVS	0.21472727
PAFAH1B2	0.21454144
MTIF3	0.21413727
EIF3I	0.21410485
SAE1	0.21393801
ZNHIT1	0.21381456
PYCARD	0.2134516
RPL4	0.2132782
CS	0.21285008
CLPTM1L	0.21281801
FKBP5	0.212817
ANKRD10	0.21277387
EIF3F	0.21275398
BTF3L4	0.21210161
IP6K2	0.21166864
USP1	0.21130794
UBL5	0.21101631
NSMCE1	0.21101321
CLPP	0.21010466
TRMT112	0.20957306
MRPL14	0.20912753
NPIPB5	0.20901942
DMAC1	0.2089222
ENY2	0.208345
DAP	0.20808284
PTK2B	0.2079592
JPX	0.20682107
RBM17	0.20657235
LYPLA1	0.20648855
PHF14	0.20643
ETFB	0.2059881
ARRB1	0.20572639
C12orf57	0.2055583
RBM5	0.20535447
MTCH2	0.20533837
LMNA	0.20454937
C1orf43	0.20384432
TM9SF3	0.20366345
BCAP31	0.20347027
SLC3A2	0.20278975
GTF2A2	0.20256168
OIP5-AS1	0.20235679
TXN2	0.20201871
NDUFB6	0.20136279
NDUFAF3	0.2011548
SLC7A5	0.2010374
TMEM205	0.20075934
RBM8A	0.20051943
TPI1	0.2004915
PSMA3	0.20003738
MRPL28	0.19997098
CMTM3	0.19981015
POLR2A	0.19949837
MRPS16	0.1991669
DDX39A	0.19907404
MRPL1	0.19899718
BAG6	0.19885543
PRPF31	0.19858496
MPRIP	0.1982338
SMIM26	0.19809847
MRPL21	0.19785959
LRRC59	0.19778104
RFXANK	0.19758378
DDX54	0.19705318
RPLP2	0.19682625
EFTUD2	0.19640565
TMEM256	0.19634405
WDR74	0.19590004
AP2S1	0.19581626
UGP2	0.19560114
NUDT3	0.19534454
COPS3	0.19498573
COX7B	0.19494516
CNIH1	0.1948012
MT-CO1	0.19471937
PAG1	0.19450906
RFLNB	0.19429445
ATP5MPL	0.19382903
THOC2	0.19314349
ATOX1	0.19265522
GSN	0.19258441
GTPBP6	0.1925384
UBE2L3	0.19200845
TRIR	0.19181274
COX7A2L	0.19161068
RPL38	0.19156511
MORF4L2	0.19146642
PIK3AP1	0.19110945
TFAM	0.19101709
RILPL2	0.19080643
MACF1	0.1905838
SUZ12	0.19056475
MYCBP2	0.19056174
VPS26B	0.19008516
C15orf39	0.19007368
CNTRL	0.19000398
PIN4	0.18985291
EEF1A1	0.18933715
CYB5R3	0.18932101
BST2	0.18920483
OSGEP	0.18898204
PTPN11	0.18889111
POLR2G	0.18887354
MRPS12	0.18885233
PTMAP5	0.18856795
DNAJB6	0.18823141
RIF1	0.18818866
EIF4G1	0.18815143
BAZ2B	0.18772453
TESC	0.1870205
NDUFA8	0.18698637
TMEM219	0.18676236
RTN4	0.18635075
UPF2	0.18612893
NOP58	0.18599689
PRPF6	0.18567564
HPCAL1	0.1856686
ADAM10	0.1854584
ZRANB2	0.18539816
RALBP1	0.18488611
MTA2	0.18445213
MCRIP1	0.18432964
AGO2	0.18397538
SSB	0.18362792
SAMM50	0.18361586
PALM2-AKAP2	0.18327384
MDM4	0.18315782
EIF5B	0.18300946
MDH1	0.18295544
FXR1	0.18275692
MT-CO2	0.1827299
THOC7	0.18243432
RPL18	0.18241903
UBTF	0.18218774
TXNDC17	0.1812708
CCDC88A	0.18074965
LENG8	0.18030213
UBE2R2	0.18028902
HNRNPR	0.18023348
RPL24	0.18004164
RAD23A	0.18000226
VPS51	0.17992973
APPL1	0.17988645
FERMT3	0.17983466
COX8A	0.17976561
NELFE	0.17974779
EBP	0.1794991
HNRNPA0	0.17903551
WASF2	0.17896281
HNRNPUL2	0.17876735
SSBP3	0.17802899
NBDY	0.17764352
PSMC3	0.17751496
RNASEH2C	0.17750515
TAGLN2	0.1769689
MIS18BP1	0.17678657
BUD31	0.17656621
CALCOCO2	0.17645861
PSMD2	0.17616051
CNOT2	0.17521478
YTHDF2	0.1750973
PABPC4	0.17505422
CABIN1	0.17491925
PSMC6	0.17459357
CCND3	0.17420354
BRWD1	0.17370163
PML	0.17305459
PSMD3	0.17282945
SMC3	0.17267643
PSMB2	0.17244224
KIAA0930	0.17239533
GLRX	0.17165923
ODC1	0.17162387
CHTOP	0.17145896
UQCRQ	0.17105132
RPL15	0.17095143
RHOA	0.1705223
RPS11	0.17015731
HSPA8	0.1697391
PGLS	0.16961595
TFRC	0.16957508
RBM42	0.16930686
PSMD13	0.16862905
CSDE1	0.16838825
SREK1	0.16821972
SNX2	0.16777566
ATP5PO	0.16702475
IMMT	0.16660677
PRRC2A	0.16537564
HDAC1	0.16530798
LAMP2	0.16513535
RPL13	0.16461723
PFKP	0.16449961
DNAJA1	0.16416664
PYURF	0.16407509
PYCR2	0.16393852
UBAP2L	0.1637519
PSME3	0.16360174
UXT	0.16358249
TMX2	0.16344753
CUTA	0.16342771
SF3B5	0.16305661
COASY	0.1627346
LBR	0.16259047
BABAM1	0.1623708
SNHG9	0.1619426
HADHA	0.16187215
UQCRFS1	0.16181229
HDLBP	0.16160321
FIBP	0.16147506
OSTC	0.16114213
RPL28	0.16041084
RBM4	0.15996748
KIF22	0.15979283
API5	0.15947454
SNHG15	0.15944381
DNAJC7	0.15938333
SUGP2	0.15917636
STRAP	0.15901482
CANX	0.15829864
NDUFB1	0.15783074
RPL10	0.15764335
CACYBP	0.15755773
RTN3	0.15750614
PRPF40A	0.15746662
PLEKHO1	0.1568405
PPP1CA	0.15684018
ETFA	0.15677889
PSMC1	0.15656082
CLTC	0.15643959
PIH1D1	0.15627992
MT-RNR2	0.15591064
EIF2S2	0.15510002
PQBP1	0.15502973
UBA7	0.15491287
UBE2I	0.15441489
EIF3A	0.15433295
RPA3	0.15395156
RPL6	0.15394722
NNT	0.1536966
NMI	0.15364781
ATP1B3	0.15328318
DCAF7	0.15297873
NOP53	0.1526079
SERPINB6	0.15234639
ATP5ME	0.15232219
SSNA1	0.15212461
UQCRC1	0.15208182
CCAR1	0.15150382
HSD17B11	0.15147704
TIMM17B	0.15145345
NUP50	0.15101834
MRPL16	0.15084882
PABPC1	0.150642
PSMB4	0.15062189
ACP1	0.15029664
FOXP1	0.15010457
PHPT1	0.14997907
GCN1	0.14962982
DDIT4	0.14952219
EIF4A3	0.14930402
HADHB	0.14885354
PFDN2	0.14880432
ARHGEF6	0.14870852
MRPS18C	0.14839274
PHIP	0.14826357
TRIM56	0.14792198
EIF6	0.14783853
ARHGDIA	0.14747915
MAGOH	0.14733362
MPC2	0.14673048
ZKSCAN1	0.14666373
RALGDS	0.14664608
RNPS1	0.14629978
NOP10	0.14612983
NARS	0.14612094
VMA21	0.14595538
MORF4L1	0.14541277
APRT	0.14525646
STMP1	0.1451371
PCNT	0.14471304
RPS13	0.14453456
DDX42	0.14447334
NDUFA10	0.14437382
PDCD5	0.14426091
RCN2	0.14404379
PKN1	0.1439662
MED28	0.14382178
SMARCC2	0.14335142
RPL13AP7	0.14320831
TLE4	0.14312933
RERE	0.14289841
KIAA0100	0.14264123
MCTS1	0.14253248
RBIS	0.14238733
RALY	0.14235927
STK25	0.14206807
GID8	0.14144443
RSL24D1	0.14082265
GUCD1	0.14015526
MRPL20	0.13974288
PHF10	0.13958234
NUDT21	0.13954467
CCS	0.13907011
FLI1	0.13899696
RPAIN	0.13829874
ECH1	0.13803291
POLR2E	0.13798517
PRKCSH	0.13791423
KTN1	0.13760294
NDUFAB1	0.13738723
HNRNPH2	0.13639644
CTNNB1	0.13631453
NDUFB4	0.13600326
NEDD8	0.13586502
RABGGTB	0.13584447
HIF1A	0.13579361
VAPA	0.13567877
PRPF8	0.1355929
RPL23	0.13549696
CKLF	0.13508627
CNOT7	0.13494737
MOB3A	0.13474615
PDE7A	0.13389544
HNRNPUL1	0.13385475
BAG1	0.13354826
PARVG	0.1329545
FTX	0.13241036
COX6C	0.1322652
PPP3R1	0.13200636
AIMP1	0.13141482
ZCRB1	0.13139103
ADH5	0.13127932
CUL4A	0.13093871
NDUFB10	0.13091928
POGZ	0.13065875
ARGLU1	0.13057606
SDHC	0.13052349
AHCYL1	0.13049737
PDCD2	0.13034385
METTL9	0.13018376
MGST3	0.13015833
FUS	0.12984331
ATP6AP1	0.12981278
C5orf56	0.12969185
ACSS1	0.12967071
CD96	0.12943693
TOP1	0.12898217
RPS15	0.12843247
TBL1XR1	0.12818563
WIPI2	0.12814654
EMB	0.12769403
HSD17B10	0.12748767
VDAC3	0.12748076
NARF	0.12746833
UBE2V2	0.12744352
YARS	0.12733084
NUFIP2	0.12717453
WDR6	0.12482478
XRCC5	0.12470931
TSPAN3	0.12335854
ATP6V0B	0.12296662
DYNC1H1	0.12259326
BRMS1	0.12130842
CMC2	0.12110769
SYK	0.12039698
KAT6B	0.1202641
CSKMT	0.120028965
RPL9	0.11996293
FUBP1	0.1199162
SUCLG1	0.1198682
DPP7	0.11977688
TTC3	0.118894234
TRAPPC2L	0.11878493
TRAPPC6A	0.118773885
PSME1	0.11862511
PCM1	0.118522264
NGLY1	0.11841373
RPS19BP1	0.1181279
FRG1	0.11761516
TMEM14B	0.11753165
GPI	0.117425814
SUGT1	0.11731581
YY1AP1	0.117069766
RTCB	0.11706171
MRFAP1	0.11641179
VPS35	0.11562684
ADRM1	0.11521013
DCTN2	0.11515126
KCNAB2	0.115097895
EPRS	0.11459345
EIF4B	0.114510655
HUWE1	0.114461444
SMDT1	0.114431456
NAP1L4	0.114427455
TRA2A	0.11410442
CAND1	0.114075266
NRAS	0.113552995
SAP18	0.11281825
RPS6KA1	0.11216585
TCERG1	0.111960955
RBM15B	0.11176163
PET100	0.111734234
CPNE1	0.11168591
PPP1R15A	0.11158479
FAM111A	0.11147859
THRAP3	0.11126888
TPT1	0.111267135
UQCRC2	0.11106177
FKBP8	0.11089075
ELOC	0.11068322
NDUFS8	0.110649794
SH2D3C	0.110470384
ZFP91	0.11021067
FGFR1OP2	0.11000486
PSMD11	0.10986409
MAP4	0.1097484
PSMD1	0.10961251
MAP4K4	0.10929334
PPP4C	0.10907089
GNAS	0.1088845
ZNF207	0.10873616
JTB	0.10862223
SRRT	0.10840167
CNDP2	0.10837585
HNRNPH3	0.10801229
PUM1	0.10686824
TXNL4A	0.106699
RPA1	0.1065502
RPS16	0.10645863
NDUFS2	0.105636984
PSMA3-AS1	0.105588466
COX20	0.10499467
NDUFS4	0.10462374
PTGER4	0.10455741
AURKAIP1	0.10421468
PTPA	0.104084015
TRA2B	0.10379922
MRPL52	0.10344249
RNF138	0.10342146
SF3A1	0.10300345
PSIP1	0.10288233
MT-ND4L	0.10271995
SMARCA5	0.10235332
COPB1	0.10159814
TFDP1	0.10150903
PSMB3	0.101294965
DNAJC8	0.1011322
SNRNP200	0.10071149
MYO9B	0.10070936
BRK1	0.100465044
PIEZO1	0.100229055
EID1	0.100001834
MICAL1	0.09902965
NDUFB7	0.0981582
YY1	0.09783353
TMEM183A	0.09751562
CELF1	0.09739438
SMC6	0.097170174
RAB11A	0.09698792
HP1BP3	0.0968774
POMP	0.09675276
6-Mar	0.096404895
SHMT2	0.09631526
ARID1A	0.09626094
PCMT1	0.09612124
GBP4	0.093979
MICOS10	0.09393246
ATP5PB	0.09329666
RAB14	0.09324054
GRSF1	0.09284195
GSPT1	0.092679456
MRPS5	0.09266869
CRTAP	0.09255908
CERK	0.092510186
ZNF706	0.09228696
MAP3K11	0.09201368
STARD7	0.091849625
ZEB2	0.09172581
JMJD1C	0.09144229
YIPF4	0.09126338
NDUFB3	0.0911723
WASHC4	0.091085024
LAMTOR1	0.090768
CALM2	0.09068198
RBM6	0.09052875
CIRBP	0.09050582
CTBP1	0.09023568
SPOP	0.09012447
SREBF2	0.0892414
NDUFC1	0.08825578
DCXR	0.08822747
SRP72	0.087570876
RAD23B	0.08742873
SNX17	0.0874087
PCBP1	0.08707644
VAV1	0.08705531
FUNDC2	0.08658491
CNBP	0.086305596
CCNI	0.08630142
MT-TL1	0.086173035
TMX1	0.085663885
DDX21	0.08562412
CHD9	0.08547174
PSMA5	0.085243225
PPP6R3	0.08504003
MT-ND5	0.0845625
ATG16L2	0.08419776
PRDX5	0.08412888
PRRC2B	0.08394808
LUC7L	0.08386041
RPL8	0.08381288
ELF1	0.08366527
TMEM230	0.0836097
RPL21P39	0.0835293
RBPJ	0.08287508
RPL36	0.082675196
ENSA	0.08197915
GSDMD	0.08187612
RAB5B	0.08175236
RPS12	0.081617974
UFD1	0.0815577
SERF2	0.08112995
TIAL1	0.08090836
DRAP1	0.08074252
TSR3	0.08062888
HSPB11	0.079474434
FOSL2	0.07921207
STAG2	0.07915059
RPL17	0.07913307
KXD1	0.07911826
KARS	0.07906125
EIF3H	0.07904011
CLIC1	0.07895187
STT3A	0.078907326
U2SURP	0.07872809
DDX3X	0.07865648
RTF1	0.078409
CNPY3	0.078190275
CCNL2	0.078173324
BAZ1B	0.07816974
C9orf16	0.07810038
SNX5	0.07772922
OTUB1	0.077223495
SND1	0.076846205
UBE3A	0.07677039
LAPTM4A	0.07617976
ATXN2L	0.07605178
DYNC1I2	0.07601408
RPS18	0.07593236
USP48	0.0758856
RPS19	0.075882986
VPS28	0.075772606
AAK1	0.07561081
PSPC1	0.0754975
MTCH1	0.075420104
AC010422.8	0.07512976
VAMP5	0.07498534
TTC17	0.074638285
MADD	0.07458285
PBRM1	0.07448101
HSPA9	0.07435694
FAM153CP	0.074282736
ERICH1	0.074220985
DDOST	0.07396694
NUP210	0.07380383
HELLPAR	0.07369595
MAF1	0.073671095
CAPNS1	0.0732654
EBLN3P	0.07323189
MLF2	0.0727662
RPL35	0.0724945
P2RY8	0.07237358
PDS5A	0.07203386
PPP1R18	0.07200949
BSG	0.071938574
MAX	0.071900666
SF3B2	0.07181433
LSM3	0.07117552
SERTAD2	0.070560485
IDH3G	0.06993941
MSL2	0.069280766
SLC25A39	0.06890125
AZIN1	0.068761244
ATP6V1E1	0.06875577
ANKRD17	0.06791453
PKM	0.06783033
FYTTD1	0.06781418
HINT1	0.0677923
CCNY	0.067701355
SPG7	0.06726417
ETF1	0.06718992
IDH3B	0.06650643
MRPS6	0.06497435
PSMD4	0.06489349
PFDN4	0.06489026
ARPP19	0.06484086
CDC37	0.06480034
ABCF1	0.06468411
HNRNPDL	0.06459299
PDCD6IP	0.064084925
SETD2	0.063786775
ARF3	0.06284489
ITM2A	0.06279018
DAP3	0.062694676
EIF5	0.06268462
ERCC1	0.062597565
NCOR2	0.06072603
PPP2CA	0.06069433
RAD21	0.05992804
COPS6	0.059783544
PRKD2	0.059720624
SRSF11	0.05967584
ANKRD13D	0.059558485
UBE2N	0.058641046
UBE2K	0.058427993
CSNK2A1	0.058302794
IGBP1	0.058287065
MMADHC	0.057690036
LAMTOR5	0.057569034
SMARCA2	0.05680831
DEK	0.055774573
MAPKAPK3	0.05523456
FBRS	0.05504907
GET3	0.054733425
ZNF292	0.053896967
EIF4G2	0.053842712
RPL13A	0.053791393
NDUFB9	0.053510286
TMEM259	0.053508773
LCOR	0.053371236
EDF1	0.052578915
SDHA	0.052489564
TMCO1	0.052282542
ZC3H15	0.052282
BNIP2	0.052142013
ACO2	0.05206877
TMED2	0.051857855
MEA1	0.051636618
PNPLA2	0.051056005
ATRX	0.05026553
MAP2K3	0.050159533
MTATP6P1	0.050048336
NDUFS7	0.04982509
RBM26	0.049565896
DNTTIP2	0.04947075
RPL14	0.049344443
RHOB	0.0493327
EXOC7	0.049229763
REST	0.049169607
ACLY	0.049028292
BRD7	0.048905
GNB2	0.048266225
UBXN1	0.047125503
SLTM	0.046529327
KRR1	0.04457771
SEC63	0.044538677
XRN2	0.044458944
CNPY2	0.04412589
OXA1L	0.0441027
PAK1	0.044005413
CYTH4	0.04387826
RBM25	0.042946782
PPP1CC	0.04271076
SUMO1	0.042013455
RBM3	0.041917235
GNB1	0.041910224
OGT	0.04118761
GATAD2B	0.040977836
PAK2	0.04097014
CHD8	0.04053785
CEBPZ	0.03982225
DCTN3	0.03969554
KIF5B	0.03937343
FNBP4	0.03907061
PPHLN1	0.039049685
SHOC2	0.03899896
RIC8A	0.038789485
TCEA1	0.038211267
MICOS13	0.03762906
NORAD	0.037405547
DCK	0.037184563
NDUFA3	0.03715968
EIF2AK1	0.0368056
XIST	0.03679649
NSA2	0.036412966
CD47	0.035999745
CD164	0.035896692
RPS27L	0.035798535
EIF3G	0.035751708
IQGAP2	0.0353659
NDUFA1	0.035147153
JPT1	0.035093814
LAMTOR2	0.033860676
LMO4	0.03354131
MT2A	0.03341824
MRPL55	0.033335242
AP1M1	0.03264106
GOLGB1	0.03222813
TRIP12	0.03222054
OCIAD1	0.03215313
FBXO7	0.031979766
EIF2A	0.03084872
PAPOLA	0.030349646
CGGBP1	0.03006224
DYNLL2	0.0300223
PHF20L1	0.029933145
GLO1	0.029542502
PSMB6	0.029108303
CIAO2A	0.029077932
ATF6B	0.027863717
PNISR	0.027788969
FOSB	0.027613824
RPL19	0.02739088
CBX4	0.027090382
TMED9	0.02707246
PSMC5	0.026885875
DYNLRB1	0.02687489
ANXA7	0.026293602
RPS7	0.025697593
ACTN4	0.0255957
SEC31A	0.02537212
ATP5PD	0.025359437
R3HDM4	0.025272742
FAM204A	0.025143823
CHD1	0.02494583
SETD5	0.024821155
SUN2	0.024759818
SRSF4	0.024639653
URI1	0.024590855
FOXN3	0.02445661
SNW1	0.024302773
APBB1IP	0.023844259
ADAM17	0.02373493
AKAP17A	0.0235334
NDUFV2	0.02323531
S1PR4	0.02311002
COX6A1	0.02222479
PTRHD1	0.021841986
CBFB	0.021666566
RNF181	0.021373993
WTAP	0.021339182
RTF2	0.020689659
ZC3H13	0.020572921
SZRD1	0.020555697
POLR2J	0.020449696
TBCB	0.020312672
SPCS2	0.020033443
LAPTM5	0.01979084
PPP1CB	0.018643936
MGAT1	0.018241765
VCP	0.0180394
SUPT5H	0.01772592
CLEC2D	0.017720923
RPL35A	0.017715469
BZW1	0.017615043
RPL11	0.017542953
PSMD7	0.017377453
TWF2	0.017115084
PBXIP1	0.016733252
SSU72	0.016732745
PMAIP1	0.016612025
SRRM1	0.016415995
PARK7	0.016247867
ZNF638	0.01566427
EXOSC6	0.015398191
COPS9	0.013587108
MTDH	0.013258662
RSRC1	0.012800341
NIPBL	0.012667569
RNF44	0.012314147
OFD1	0.011962353
PAIP2	0.01165823
MRPS36	0.011420028
UBE2Z	0.011298348
PSMC4	0.010990573
HM13	0.01030149
LGALS1	0.010202116
GNAI3	0.010108202
ATP6V1F	0.010096578
TPR	0.009477622
CAPN1	0.009384273
BCLAF1	0.008944065
UBE2J1	0.008165234
TRIM44	0.008122691
BAZ1A	0.008082526
AKT1	0.007768473
BOLA2	0.007561288
CHMP2A	0.007413205
RPA2	0.0072875
RSF1	0.007273052
RAB7A	0.007120247
CHURC1	0.007063223
SRP14	0.007057914
NDUFA4	0.006923889
RPL32	0.006752822
CYBA	0.006570348
UFC1	0.005829776
PSMD8	0.005716694
SF3B1	0.005654566
SNRPB2	0.005650453
CTSA	0.005547342
COX7A2	0.005483695
GNPTAB	0.005266034
RPL27	0.004935883
ARID4A	0.004346154
RNF114	0.003977766
DNM2	0.003936297
UBXN4	0.003733672
DDX27	0.003650287
COX5B	0.002362604
RABAC1	0.001411531
RNF7	0.001294986
CALM3	8.87138E-4
EIF2AK2	2.86391E-4
COPE	-5.99E-5
MARS	-8.12677E-4
RPS6KA4	-8.81686E-4
BCL2	-0.001120849
SERP1	-0.001951617
JUND	-0.002278469
NCKAP1L	-0.002332914
C11orf58	-0.00244242
PIK3R1	-0.002553492
CHST12	-0.002556457
SH3BGRL	-0.003054678
LRRFIP1	-0.003102099
CWC15	-0.003717951
RAB1B	-0.004189739
WBP11	-0.00459718
RER1	-0.005938176
CUL3	-0.005957316
SPTAN1	-0.006858608
DPYSL2	-0.00699192
USP34	-0.007436672
GLUD1	-0.007622774
LAMTOR4	-0.007929767
EMC10	-0.008021485
ARPC4	-0.008571619
UBE2L6	-0.00865606
PPP3CA	-0.009070325
EIF3K	-0.009407627
ABI1	-0.009547499
MAP7D1	-0.009969773
PUM2	-0.010127544
KAT6A	-0.010296081
ATP5IF1	-0.01048158
BPTF	-0.010688528
PNRC2	-0.010851588
CNOT8	-0.011138359
STK24	-0.011184763
RPN1	-0.012005086
SREK1IP1	-0.012410049
FAM32A	-0.012491427
SDHB	-0.012517811
SEPTIN2	-0.013053182
PGAM1	-0.013077139
BRD4	-0.013154643
TSPO	-0.013677523
GNG5	-0.01398857
DBI	-0.014079752
RAF1	-0.014384602
BID	-0.014701267
RBBP6	-0.015476819
USF2	-0.016267974
SRI	-0.016734472
RSRC2	-0.016769323
PSENEN	-0.016955445
NDUFA2	-0.017029231
DYRK1A	-0.017450543
BUB3	-0.017517295
SORL1	-0.01825634
MAPRE1	-0.01866349
CTDSP2	-0.018684372
SKP1	-0.019088397
RPL31	-0.019948928
ACADVL	-0.019952327
AIP	-0.019954862
TPM3	-0.019962037
NR3C1	-0.02022281
DR1	-0.021133348
ATP2B4	-0.021224406
YTHDC1	-0.021274531
EZR	-0.02189527
SELENOF	-0.022872662
CSTB	-0.022881458
STUB1	-0.022881906
AKT2	-0.02364569
PPIG	-0.023712413
RPS26	-0.02476649
CTSD	-0.025404384
PCNP	-0.025416696
SRRM2	-0.026008172
SRSF5	-0.026182698
SLC38A1	-0.026442906
NEAT1	-0.026525576
MED15	-0.027093662
RELA	-0.027191704
NRDC	-0.027754843
CARD8	-0.030487161
COPZ1	-0.03082186
GOLPH3	-0.031153673
RPL12	-0.031773217
PSMF1	-0.032311145
VPS29	-0.032323547
ZMAT2	-0.03236322
CYBC1	-0.03238672
RPL17-C18orf32	-0.032395627
NXF1	-0.032684688
AUP1	-0.03277242
NDUFB2	-0.0328129
SASH3	-0.03288028
CMPK1	-0.032984614
THAP12	-0.033844415
IRF3	-0.03399017
RPL26	-0.03419585
MANF	-0.034637455
FOS	-0.035462927
GGA1	-0.035464484
COX4I1	-0.035595454
DCAF11	-0.035995584
UQCR11	-0.036144488
IFI6	-0.036809538
MT-TV	-0.03724091
HELZ	-0.03782418
CMTM6	-0.039639756
RPN2	-0.039677747
ARF1	-0.040260185
NEMF	-0.0405204
TM9SF2	-0.041792527
SNHG14	-0.042276613
BBX	-0.04234039
RPL37	-0.04275241
UBA52	-0.043028507
COX14	-0.043223895
VCL	-0.04341035
SMG1	-0.04413259
DDX46	-0.046083633
ANKRD36C	-0.04678904
PCF11	-0.046948258
SH3GLB1	-0.047577854
KMT2E	-0.04776522
TAF7	-0.048295837
PSME2	-0.048589535
CCND2	-0.04893947
LMAN2	-0.049110737
AKAP9	-0.049188215
MAPK1IP1L	-0.049267214
BRD2	-0.049423207
OSBPL8	-0.049509976
ATRAID	-0.050128963
IDI1	-0.050370608
FAM120A	-0.050503127
PIK3CD	-0.05114631
NDUFA6	-0.051660158
RSRP1	-0.051752698
EMC4	-0.0520978
TMEM179B	-0.0523439
RWDD1	-0.05275711
AP000936.3	-0.053038422
ANP32E	-0.05384872
CCDC12	-0.05389881
KCNQ1OT1	-0.05391888
KDM2A	-0.05550215
ELOB	-0.057047047
CLSTN1	-0.05725941
ARHGDIB	-0.057761546
WSB1	-0.058264
C19orf53	-0.058418788
CEP350	-0.05853698
MYH9	-0.0585802
ADD1	-0.059686325
APH1A	-0.060508892
PRPF4B	-0.06147816
BX248409.1	-0.06176003
EIF4A2	-0.062035307
TMA7	-0.06220538
WAS	-0.06283325
NDUFA5	-0.063002
OAZ1	-0.06335888
JAK3	-0.06344846
SNX3	-0.06388169
PRPF38B	-0.067410186
TAF10	-0.06763743
SYF2	-0.067921266
LARP7	-0.06859018
CD46	-0.06886783
FAM133B	-0.07013781
DDX6	-0.07075501
EP300	-0.07092199
USF1	-0.0709322
LSM14A	-0.07122969
ZNF106	-0.07157562
GPBP1	-0.07206211
AP2B1	-0.073552
CHD3	-0.07452282
CAPZA2	-0.07503041
NDUFB8	-0.07555119
DGKZ	-0.075743236
CFL1	-0.07636951
HAX1	-0.07643907
PSMB8	-0.076712
TNRC6B	-0.07674787
FEM1A	-0.07814322
LAP3	-0.07823455
TERF2IP	-0.0785229
UBB	-0.07865972
UBE2D3	-0.07916631
SVIP	-0.07973304
HSPA5	-0.08070982
INPP5D	-0.08075449
LTA4H	-0.08115015
NSD3	-0.08208065
GATAD2A	-0.08267948
PRELID1	-0.08354023
SCAF11	-0.08363864
SPAG7	-0.08378259
G3BP2	-0.08398371
PPP2R5E	-0.08422626
RASSF1	-0.08551266
RPL27A	-0.08554105
SEC61G	-0.08661688
CTDNEP1	-0.086768284
BAZ2A	-0.087592095
CIAO2B	-0.08772432
LAMP1	-0.088325545
NUB1	-0.08873092
SIPA1	-0.0887648
EPS15	-0.09007744
CORO1C	-0.09024164
ROCK1	-0.09053179
CSK	-0.09201679
P4HB	-0.09215749
DGUOK	-0.09276819
HOPX	-0.09286716
ILK	-0.09347603
HIGD2A	-0.09358697
SELENOW	-0.0941864
MAPK1	-0.09422104
EIF4EBP2	-0.0947318
BIRC2	-0.09497861
MYDGF	-0.09523885
FNBP1	-0.095750734
RAB5C	-0.09582056
ARPC5L	-0.0981179
ATP2A3	-0.09815149
C6orf62	-0.09847849
SEC61A1	-0.09995234
PPP2R5C	-0.10043637
RBCK1	-0.101841964
SCAMP2	-0.10245039
UBE2D2	-0.10350565
CYCS	-0.103926025
IFI16	-0.104636885
UBE2Q1	-0.10496489
ARL6IP1	-0.10536786
SCP2	-0.10738629
RPS20	-0.10766244
TMEM248	-0.10836037
TCF4	-0.108519375
RAB5IF	-0.108692735
NUCB1	-0.10873219
APOBEC3C	-0.1101669
TRAPPC1	-0.11082325
ELOVL5	-0.110913925
YME1L1	-0.11109607
H3F3B	-0.11243366
ALKBH5	-0.112456925
ATP6V0D1	-0.113060705
KANSL1	-0.11389663
DENND4B	-0.11647092
OS9	-0.11648265
TGFB1	-0.118990116
SSR1	-0.1203071
PPDPF	-0.12065452
PPT1	-0.1207419
ZFAND5	-0.12151533
CELF2	-0.12194229
C9orf78	-0.12214099
TMEM50A	-0.122911066
CD63	-0.12296937
GHITM	-0.123407215
DOCK2	-0.123955704
ICAM2	-0.124934465
COX7C	-0.1257407
VIM	-0.12586237
RNH1	-0.12626354
TAOK3	-0.12676261
AL360020.1	-0.12760815
LSP1	-0.12796713
ARID4B	-0.12842448
BDP1	-0.12949282
ZYX	-0.13082604
N4BP2L2	-0.1323121
SURF4	-0.13280432
RNU5F-1	-0.1329917
SEC11A	-0.13368474
SEPTIN7	-0.13393822
PDIA3	-0.13490197
PRKAR1A	-0.13567577
RPL30	-0.13614182
RGS19	-0.13663818
BIRC6	-0.13714698
SSR3	-0.13748461
WAC	-0.1378066
YPEL3	-0.13811946
MAPRE2	-0.13826105
LSM8	-0.13904837
ATP6AP2	-0.13917774
AC245033.1	-0.14021164
UQCRB	-0.14041293
ADAR	-0.14269006
NDUFA12	-0.1432062
ACTR2	-0.14336145
MIDN	-0.14419083
DDX18	-0.14484729
TSTD1	-0.14490443
GUK1	-0.14553022
PRR13	-0.14784351
PPP4R3A	-0.14877409
CIR1	-0.14915924
FLII	-0.15000132
NMT1	-0.15028326
MOB1A	-0.1503518
NKTR	-0.1526405
IFI44	-0.15292154
STAT6	-0.1529226
WDR82	-0.15326937
DOCK8	-0.15339103
SH3BP1	-0.15537237
CTDSP1	-0.15716338
PLP2	-0.15788308
MRPL54	-0.15886317
TIMP1	-0.16016132
GRB2	-0.16023237
TAX1BP1	-0.1605384
SLC9A3R1	-0.16226211
ARL6IP5	-0.16264819
CDK2AP2	-0.1648157
RBM39	-0.16527875
IK	-0.16545857
MKNK2	-0.16560636
HLA-DMA	-0.16621287
GLIPR1	-0.16685364
SELENOT	-0.16719031
DIAPH1	-0.16745494
UBALD2	-0.16805676
COX17	-0.16816399
PPP1R12A	-0.16858299
SRSF7	-0.16962832
ANKRD11	-0.1703075
TMEM258	-0.17188561
RHOG	-0.17292643
FAU	-0.17302725
PECAM1	-0.1738796
MBNL1	-0.17417972
RPS15A	-0.17418052
MAN1A2	-0.17672813
EPC1	-0.17790066
VPS13C	-0.17830436
RPS6KA3	-0.17841773
USP16	-0.17855035
TCF25	-0.1792521
TRAM1	-0.18011625
TMED10	-0.18030684
RPL34	-0.18120974
WNK1	-0.18124342
CDKN2D	-0.18182337
DNAJC15	-0.18260033
SSR4	-0.18304451
CCNL1	-0.1840067
TMEM59	-0.18806338
COMMD6	-0.18949188
NIN	-0.1896628
USP7	-0.18974994
CASP4	-0.19124217
STAT2	-0.19153407
STXBP2	-0.19160911
ATP1A1	-0.19286034
CCNDBP1	-0.19294095
TMSB10	-0.19335295
ERP29	-0.1947336
CNOT1	-0.19523364
SEC61B	-0.19604988
TNFRSF14	-0.19609064
RPL41	-0.19642659
LINC01578	-0.19670174
RPS27A	-0.19706954
RNASET2	-0.19708313
CORO1B	-0.19753034
PTPN6	-0.19871779
ARAP1	-0.201994
ATP6V1G1	-0.20250636
RPS4Y1	-0.2030517
ANAPC16	-0.20560345
RPS25	-0.20816314
EHD1	-0.20822512
ERBIN	-0.20850852
TGOLN2	-0.20859382
CDC42	-0.209157
ANXA11	-0.20967531
DBNL	-0.21013589
TSC22D3	-0.21038087
GABARAPL2	-0.210745
PTPRCAP	-0.21180692
LEPROTL1	-0.21181063
EEF1D	-0.21342567
SETX	-0.21415877
SH3BP5	-0.21767879
WDR26	-0.21778068
SLC44A2	-0.22533043
SELL	-0.226273
RNA5-8SN2	-0.22720088
MAP1LC3B	-0.2283924
RAC2	-0.22889757
GGNBP2	-0.23382609
PTBP3	-0.23475142
NFKB1	-0.2369272
RNASEK-C17orf49	-0.23703921
BOD1L1	-0.23833379
CAPZB	-0.23876286
RASAL3	-0.23952015
[truncated: 379 more rows]
