# Supplementary material for: Multiomic single cell sequencing identifies stemlike nature of mixed phenotype acute leukemia
Source: Nat Commun. 2024 Sep 18;15:8191. doi: 10.1038/s41467-024-52317-2 (PMC11411136; doi:10.1038/s41467-024-52317-2)
Supplement: Supplementary file 17 — Source Data [file 41467_2024_52317_MOESM17_ESM.zip › Source Data compressed/Panel S8C-BOTTOM.csv]

Panel S8C
Enrichment profile and ranking metric score for two gene sets associated with stem cells.
WONG_EMBRYONIC_STEM_CELL_CORE
	gsea.hit.indices	gsea.es.profile
V137771009	25	0.0156
V137771010	60	0.0255
V137771011	88	0.0355
V137771012	103	0.0473
V137771013	114	0.0595
V137771014	135	0.0692
V137771015	136	0.0828
V137771016	145	0.0945
V137771017	156	0.1054
V137771018	160	0.1176
V137771019	169	0.1285
V137771020	177	0.1393
V137771021	182	0.1506
V137771022	206	0.1574
V137771023	216	0.167
V137771024	263	0.1683
V137771025	285	0.1744
V137771026	288	0.1842
V137771027	309	0.1901
V137771028	310	0.2
V137771029	313	0.2094
V137771030	325	0.2168
V137771031	330	0.2255
V137771032	340	0.2331
V137771033	347	0.2412
V137771034	355	0.249
V137771035	363	0.2568
V137771036	368	0.2651
V137771037	372	0.2736
V137771038	374	0.2826
V137771039	416	0.2831
V137771040	429	0.2893
V137771041	435	0.2968
V137771042	443	0.3039
V137771043	445	0.3121
V137771044	472	0.3152
V137771045	500	0.3178
V137771046	516	0.3227
V137771047	525	0.329
V137771048	529	0.3362
V137771049	538	0.3424
V137771050	557	0.3465
V137771051	568	0.3521
V137771052	596	0.3541
V137771053	613	0.3581
V137771054	636	0.3608
V137771055	653	0.3646
V137771056	659	0.3705
V137771057	660	0.3775
V137771058	672	0.3821
V137771059	676	0.3884
V137771060	678	0.3951
V137771061	734	0.3906
V137771062	736	0.397
V137771063	739	0.4033
V137771064	748	0.4082
V137771065	804	0.4034
V137771066	830	0.4046
V137771067	866	0.4035
V137771068	867	0.4095
V137771069	878	0.4134
V137771070	915	0.412
V137771071	949	0.4111
V137771072	967	0.4133
V137771073	980	0.4165
V137771074	993	0.4196
V137771075	994	0.4251
V137771076	998	0.4301
V137771077	1010	0.4333
V137771078	1062	0.4284
V137771079	1071	0.4322
V137771080	1077	0.4365
V137771081	1078	0.4417
V137771082	1079	0.447
V137771083	1119	0.4443
V137771084	1127	0.448
V137771085	1133	0.4521
V137771086	1147	0.4545
V137771087	1161	0.4569
V137771088	1181	0.4581
V137771089	1190	0.4614
V137771090	1196	0.4653
V137771091	1218	0.4659
V137771092	1228	0.4689
V137771093	1251	0.4693
V137771094	1256	0.4732
V137771095	1261	0.4772
V137771096	1265	0.4813
V137771097	1272	0.4848
V137771098	1290	0.4861
V137771099	1327	0.4835
V137771100	1330	0.4876
V137771101	1345	0.4894
V137771102	1357	0.4917
V137771103	1370	0.4938
V137771104	1378	0.4969
V137771105	1400	0.4971
V137771106	1449	0.4917
V137771107	1480	0.4899
V137771108	1491	0.4921
V137771109	1526	0.4894
V137771110	1617	0.4753
V137771111	1639	0.4749
V137771112	1643	0.4782
V137771113	1678	0.4751
V137771114	1695	0.4757
V137771115	1744	0.4697
V137771116	1782	0.4659
V137771117	1803	0.4655
V137771118	1807	0.4685
V137771119	1848	0.464
V137771120	1868	0.4636
V137771121	1895	0.4618
V137771122	1930	0.4584
V137771123	1936	0.4608
V137771124	1945	0.4625
V137771125	1987	0.4576
V137771126	1998	0.4588
V137771127	2024	0.457
V137771128	2027	0.4598
V137771129	2034	0.4618
V137771130	2067	0.4585
V137771131	2068	0.4616
V137771132	2117	0.455
V137771133	2198	0.4418
V137771134	2213	0.4419
V137771135	2227	0.4421
V137771136	2259	0.4387
V137771137	2278	0.4379
V137771138	2297	0.437
V137771139	2314	0.4365
V137771140	2317	0.4388
V137771141	2356	0.4338
V137771142	2369	0.4341
V137771143	2379	0.4349
V137771144	2380	0.4375
V137771145	2426	0.431
V137771146	2429	0.4331
V137771147	2446	0.4324
V137771148	2454	0.4335
V137771149	2474	0.4321
V137771150	2511	0.4273
V137771151	2519	0.4282
V137771152	2523	0.43
V137771153	2683	0.4001
V137771154	2720	0.395
V137771155	2743	0.3926
V137771156	2750	0.3933
V137771157	2755	0.3945
V137771158	2787	0.3902
V137771159	2798	0.3902
V137771160	2832	0.3854
V137771161	2851	0.3836
V137771162	2886	0.3785
V137771163	3000	0.3573
V137771164	3108	0.3372
V137771165	3120	0.3363
V137771166	3147	0.3324
V137771167	3178	0.3276
V137771168	3186	0.3275
V137771169	3191	0.3279
V137771170	3193	0.3289
V137771171	3216	0.3256
V137771172	3241	0.322
V137771173	3246	0.3223
V137771174	3309	0.3108
V137771175	3324	0.3089
V137771176	3341	0.3066
V137771177	3359	0.3041
V137771178	3440	0.2888
V137771179	3535	0.2704
V137771180	3564	0.2653
V137771181	3607	0.2573
V137771182	3629	0.2534
V137771183	3644	0.2509
V137771184	3720	0.2359
V137771185	3752	0.2298
V137771186	3830	0.2145
V137771187	3975	0.1861
V137771188	4015	0.1789
V137771189	4099	0.1633
V137771190	4151	0.1542
V137771191	4158	0.1543
V137771192	4193	0.1488
V137771193	4236	0.142
V137771194	4272	0.1367
V137771195	4274	0.1383
V137771196	4315	0.1322
V137771197	4348	0.1279
V137771198	4374	0.1252
V137771199	4387	0.1251
V137771200	4421	0.121
V137771201	4476	0.1131
V137771202	4497	0.1122
V137771203	4548	0.1057
V137771204	4553	0.1084
V137771205	4640	0.0955
V137771206	4682	0.092
V137771207	4807	0.0736
